# Supplementary material for: Stochasticity constrained by deterministic effects of diet and age drive rumen microbiome assembly dynamics
Source: Nat Commun. 2020 Apr 20;11:1904. doi: 10.1038/s41467-020-15652-8 (PMC7170844; doi:10.1038/s41467-020-15652-8)
Supplement: Supplementary file 3 — Supplementary Data 1 [file 41467_2020_15652_MOESM3_ESM.xlsx]

## Sheet: headline
Random Forest results for diet B and D

## Sheet: Diet B
True\Predicted	Diet B first month	Diet B second month	Class error
Diet B first month	273	29	0.0960265
Diet B second month	9	146	0.0580645

## Sheet: Diet B CV probabilities
#SampleID	Diet B first month	Diet B second month
29	0.987	0.013
238	0.993	0.007
244	0.989	0.011
3383	0.996	0.004
3389	0.998	0.002
3403	0.999	0.001
3468	0.997	0.003
10065	0.994	0.006
10216	0.99	0.01
10219	0.998	0.002
10222	1	0
10231	0.992	0.008
10233	0.956	0.044
10237	0.969	0.031
10239	0.998	0.002
10245	0.996	0.004
10250	0.991	0.009
10253	0.989	0.011
10257	0.995	0.005
10258	0.978	0.022
10278	0.99	0.01
13004	0.999	0.001
13011	0.999	0.001
13054	0.984	0.016
13063	0.994	0.006
13132	0.999	0.001
13200	0.999	0.001
13	0.994	0.006
43	0.991	0.009
58	0.981	0.019
66	0.997	0.003
172	0.996	0.004
3390	0.994	0.006
3404	0.995	0.005
3458	0.114	0.886
10061	0.879	0.121
10175	0.997	0.003
10217	0.991	0.009
10223	0.999	0.001
10228	0.993	0.007
10263	0.976	0.024
10266	0.946	0.054
10271	0.998	0.002
10273	0.987	0.013
10276	0.987	0.013
10277	0.967	0.033
10279	0.994	0.006
10280	0.997	0.003
10281	0.997	0.003
13005	0.998	0.002
13012	0.998	0.002
13032	0.997	0.003
13059	0.997	0.003
13061	0.997	0.003
13064	1	0
13073	0.984	0.016
13086	0.99	0.01
13089	0.995	0.005
13094	1	0
13116	0.977	0.023
13128	0.993	0.007
13135	0.998	0.002
23100	0.988	0.012
10	0.997	0.003
30	0.99	0.01
33	0.954	0.046
36	0.987	0.013
39	0.982	0.018
46	0.985	0.015
3190	0.989	0.011
3407	0.985	0.015
10016	0.995	0.005
10027	0.993	0.007
10178	0.997	0.003
10182	0.985	0.015
10189	0.996	0.004
10192	0.987	0.013
10195	0.996	0.004
10199	1	0
10202	0.993	0.007
10205	0.986	0.014
10208	0.963	0.037
10211	0.983	0.017
10214	0.945	0.055
10259	0.99	0.01
13006	0.998	0.002
13013	0.996	0.004
13047	0.995	0.005
13049	0.991	0.009
13052	0.999	0.001
13057	1	0
13058	0.997	0.003
13065	1	0
13080	0.993	0.007
13126	0.999	0.001
67	0.995	0.005
3189	0.987	0.013
3368	0.982	0.018
3408	0.992	0.008
10260	0.995	0.005
10267	0.994	0.006
10282	0.998	0.002
13007	0.994	0.006
13016	0.997	0.003
13043	0.999	0.001
13048	0.999	0.001
68	0.992	0.008
10264	0.991	0.009
10283	0.996	0.004
41	0.909	0.091
3182	0.983	0.017
3201	0.999	0.001
3394	0.969	0.031
3405	0.947	0.053
3409	0.976	0.024
10221	0.996	0.004
10227	0.977	0.023
10261	0.997	0.003
10262	0.997	0.003
10268	0.868	0.132
10269	0.986	0.014
10270	0.997	0.003
10272	0.236	0.764
10284	0.997	0.003
10285	0.996	0.004
10286	0.949	0.051
10287	0.997	0.003
13014	0.99	0.01
13033	0.988	0.012
13051	0.977	0.023
13066	0.995	0.005
13091	0.985	0.015
13107	0.998	0.002
13122	0.995	0.005
13129	0.999	0.001
13134	0.995	0.005
23067	0.996	0.004
11	0.985	0.015
59	0.994	0.006
10224	0.998	0.002
10226	0.937	0.063
10265	0.996	0.004
10274	0.993	0.007
10275	0.734	0.266
10288	0.972	0.028
10314	0.955	0.045
13015	0.999	0.001
13036	0.916	0.084
13096	0.996	0.004
10299	0.998	0.002
10308	0.996	0.004
60	0.969	0.031
64	0.971	0.029
316	0.987	0.013
317	0.98	0.02
3046	0.991	0.009
3081	0.986	0.014
3187	0.993	0.007
3373	0.927	0.073
3377	0.991	0.009
3392	0.998	0.002
10057	0.997	0.003
10225	0.988	0.012
10289	0.992	0.008
10294	0.892	0.108
10295	0.987	0.013
10296	0.973	0.027
10300	0.958	0.042
10302	0.974	0.026
10303	0.88	0.12
10306	0.998	0.002
10310	0.97	0.03
10311	0.986	0.014
10318	0.995	0.005
13038	0.987	0.013
13068	0.989	0.011
13077	0.981	0.019
13093	0.997	0.003
13130	0.994	0.006
13207	0.988	0.012
3391	0.995	0.005
10313	0.896	0.104
13042	0.998	0.002
3195	0.886	0.114
10304	0.667	0.333
13037	0.97	0.03
13133	0.975	0.025
14	0.989	0.011
28	0.965	0.035
31	0.892	0.108
37	0.831	0.169
44	0.774	0.226
47	0.569	0.431
3188	0.994	0.006
3206	0.987	0.013
3364	0.994	0.006
10025	0.994	0.006
10176	0.969	0.031
10179	0.974	0.026
10183	0.924	0.076
10186	0.979	0.021
10190	0.903	0.097
10193	0.894	0.106
10203	0.818	0.182
10206	0.969	0.031
10212	0.947	0.053
13034	0.999	0.001
13071	0.985	0.015
13078	0.971	0.029
13082	0.996	0.004
20200	0.939	0.061
34	0.918	0.082
40	0.978	0.022
3181	0.909	0.091
3393	0.971	0.029
3397	0.979	0.021
10209	0.963	0.037
13035	0.973	0.027
13041	0.995	0.005
13069	0.965	0.035
13108	0.992	0.008
13105	0.985	0.015
13180	0.99	0.01
10173	0.991	0.009
10180	0.92	0.08
3194	0.615	0.385
3398	0.929	0.071
10290	0.935	0.065
3410	0.927	0.073
13183	0.214	0.786
13193	0.936	0.064
13387	0.964	0.036
63	0.357	0.643
312	0.851	0.149
315	0.688	0.312
3369	0.952	0.048
10291	0.733	0.267
10292	0.874	0.126
10297	0.763	0.237
10298	0.89	0.11
10301	0.506	0.494
10305	0.73	0.27
10307	0.879	0.121
13083	0.957	0.043
13163	0.963	0.037
13177	0.857	0.143
62	0.797	0.203
3045	0.954	0.046
3162	0.85	0.15
3174	0.656	0.344
3185	0.834	0.166
10220	0.891	0.109
10293	0.473	0.527
10309	0.841	0.159
10319	0.626	0.374
10320	0.556	0.444
10326	0.486	0.514
10327	0.471	0.529
10336	0.963	0.037
10342	0.864	0.136
10343	0.246	0.754
13095	0.285	0.715
13176	0.922	0.078
13360	0.753	0.247
3164	0.622	0.378
3178	0.387	0.613
10328	0.326	0.674
10346	0.526	0.474
13076	0.994	0.006
13356	0.653	0.347
3158	0.341	0.659
17	0.725	0.275
18	0.694	0.306
22	0.712	0.288
77	0.759	0.241
78	0.476	0.524
91	0.48	0.52
96	0.812	0.188
98	0.203	0.797
104	0.691	0.309
110	0.37	0.63
114	0.209	0.791
116	0.375	0.625
139	0.256	0.744
3156	0.537	0.463
3167	0.154	0.846
10128	0.131	0.869
10155	0.63	0.37
13084	0.628	0.372
13179	0.25	0.75
3157	0.278	0.722
3186	0.473	0.527
3385	0.755	0.245
10101	0.472	0.528
10102	0.663	0.337
10125	0.202	0.798
10131	0.312	0.688
10158	0.86	0.14
13087	0.899	0.101
13143	0.425	0.575
13173	0.431	0.569
13378	0.816	0.184
3165	0.198	0.802
10144	0.141	0.859
10159	0.275	0.725
13088	0.494	0.506
13168	0.319	0.681
3160	0.173	0.827
10347	0.164	0.836
10348	0.507	0.493
13027	0.217	0.783
13085	0.196	0.804
13153	0.112	0.888
85	0.944	0.056
322	0.557	0.443
335	0.272	0.728
3192	0.172	0.828
3370	0.384	0.616
10321	0.623	0.377
10323	0.243	0.757
10324	0.238	0.762
10329	0.344	0.656
10330	0.334	0.666
10331	0.234	0.766
10333	0.131	0.869
10334	0.536	0.464
10337	0.234	0.766
10338	0.241	0.759
10339	0.63	0.37
10344	0.428	0.572
13149	0.229	0.771
13152	0.096	0.904
13374	0.218	0.782
10120	0.229	0.771
10332	0.34	0.66
10340	0.167	0.833
10341	0.55	0.45
10345	0.13	0.87
13148	0.257	0.743
13150	0.457	0.543
13154	0.23	0.77
13379	0.328	0.672
10325	0.416	0.584
1001	0.244	0.756
1004	0.131	0.869
1003	0.115	0.885
3202	0.148	0.852
3395	0.142	0.858
3399	0.127	0.873
13026	0.234	0.766
1002	0.176	0.824
1007	0.258	0.742
1010	0.298	0.702
1014	0.158	0.842
1044	0.102	0.898
1053	0.177	0.823
1090	0.133	0.867
3357	0.139	0.861
11005	0.634	0.366
11016	0.26	0.74
11017	0.166	0.834
11041	0.167	0.833
11086	0.287	0.713
11240	0.233	0.767
13074	0.122	0.878
13099	0.131	0.869
13123	0.237	0.763
13145	0.219	0.781
1000	0.207	0.793
1018	0.133	0.867
1057	0.371	0.629
1239	0.148	0.852
11011	0.211	0.789
11030	0.283	0.717
11043	0.238	0.762
13118	0.198	0.802
13125	0.139	0.861
13151	0.136	0.864
13203	0.2	0.8
13029	0.194	0.806
1084	0.252	0.748
11267	0.126	0.874
13121	0.15	0.85
13124	0.153	0.847
13146	0.092	0.908
3159	0.184	0.816
13184	0.13	0.87
11027	0.137	0.863
13017	0.16	0.84
13120	0.135	0.865
1009	0.192	0.808
1013	0.297	0.703
1038	0.263	0.737
1055	0.484	0.516
1060	0.428	0.572
1091	0.254	0.746
1154	0.172	0.828
1238	0.111	0.889
3205	0.155	0.845
11012	0.193	0.807
11042	0.16	0.84
11047	0.158	0.842
11152	0.136	0.864
13020	0.135	0.865
13119	0.14	0.86
1006	0.278	0.722
1019	0.14	0.86
1026	0.117	0.883
1033	0.136	0.864
1082	0.114	0.886
1137	0.132	0.868
1333	0.114	0.886
13147	0.109	0.891
13170	0.091	0.909
13204	0.166	0.834
1008	0.107	0.893
1136	0.187	0.813
11151	0.18	0.82
13021	0.147	0.853
1266	0.125	0.875
3144	0.236	0.764
3358	0.13	0.87
13030	0.167	0.833
13166	0.098	0.902
13024	0.196	0.804
13040	0.419	0.581
13246	0.246	0.754
13247	0.176	0.824
19	0.313	0.687
73	0.11	0.89
79	0.184	0.816
86	0.427	0.573
103	0.168	0.832
115	0.165	0.835
3169	0.144	0.856
3359	0.145	0.855
3371	0.137	0.863
10087	0.154	0.846
10093	0.165	0.835
10097	0.165	0.835
10121	0.223	0.777
10127	0.121	0.879
13019	0.193	0.807
13172	0.117	0.883
100	0.219	0.781
106	0.345	0.655
117	0.139	0.861
3365	0.186	0.814
3375	0.149	0.851
10099	0.193	0.807
10140	0.147	0.853
10142	0.229	0.771
80	0.199	0.801
111	0.665	0.335
10143	0.197	0.803
3366	0.188	0.812
10075	0.188	0.812

## Sheet: Diet D
True\Predicted	Diet D first period	Diet D second period	Class error
Diet D first period	Diet D second period	40	0.333333
Diet D first period	Diet D second period	271	0.0457746

## Sheet: Diet D CV probabilities
#SampleID	Diet D first period	Diet D second period
23	0.886	0.114
1211	0.898	0.102
10122	0.948	0.052
13227	0.719	0.281
1068	0.945	0.055
10126	0.907	0.093
10138	0.876	0.124
10141	0.5	0.5
10170	0.75	0.25
11335	0.951	0.049
13136	0.936	0.064
13238	0.671	0.329
13239	0.914	0.086
1234	0.536	0.464
1167	0.49	0.51
11066	0.971	0.029
1271	0.92	0.08
13224	0.772	0.228
13225	0.711	0.289
1307	0.336	0.664
1350	0.957	0.043
11657	0.954	0.046
13235	0.892	0.108
1098	0.887	0.113
1166	0.915	0.085
1272	0.954	0.046
1352	0.278	0.722
3380	0.945	0.055
3382	0.803	0.197
11273	0.913	0.087
11360	0.27	0.73
11165	0.807	0.193
11275	0.921	0.079
13234	0.843	0.157
21358	0.634	0.366
1124	0.489	0.511
11328	0.478	0.522
11339	0.714	0.286
11349	0.328	0.672
13233	0.903	0.097
11164	0.171	0.829
11337	0.276	0.724
1180	0.414	0.586
11150	0.947	0.053
11322	0.926	0.074
13229	0.888	0.112
13288	0.554	0.446
1188	0.909	0.091
11182	0.949	0.051
11216	0.95	0.05
11321	0.868	0.132
13231	0.654	0.346
13287	0.869	0.131
1099	0.876	0.124
1112	0.829	0.171
1179	0.921	0.079
1185	0.285	0.715
1187	0.357	0.643
1231	0.761	0.239
1232	0.88	0.12
11183	0.336	0.664
11184	0.172	0.828
1178	0.777	0.223
1243	0.418	0.582
13101	0.972	0.028
13106	0.98	0.02
13140	0.61	0.39
1125	0.286	0.714
1176	0.198	0.802
21181	0.379	0.621
1177	0.329	0.671
1186	0.761	0.239
13245	0.654	0.346
13198	0.967	0.033
1203	0.443	0.557
1230	0.915	0.085
13196	0.922	0.078
13197	0.567	0.433
13244	0.567	0.433
1175	0.951	0.049
1208	0.546	0.454
11229	0.704	0.296
13103	0.969	0.031
13243	0.887	0.113
1100	0.666	0.334
1113	0.853	0.147
1204	0.138	0.862
1207	0.219	0.781
11656	0.804	0.196
13199	0.906	0.094
1174	0.342	0.658
11202	0.173	0.827
10095	0.313	0.687
10119	0.472	0.528
11242	0.334	0.666
11201	0.101	0.899
13242	0.874	0.126
1206	0.294	0.706
11205	0.275	0.725
7	0.314	0.686
89	0.629	0.371
13241	0.633	0.367
13257	0.668	0.332
109	0.942	0.058
10154	0.592	0.408
10351	0.252	0.748
13102	0.934	0.066
13249	0.749	0.251
13253	0.96	0.04
24	0.678	0.322
113	0.326	0.674
3294	0.279	0.721
10056	0.525	0.475
10350	0.251	0.749
6	0.28	0.72
21	0.296	0.704
74	0.262	0.738
107	0.309	0.691
10054	0.66	0.34
10055	0.251	0.749
81	0.178	0.822
10090	0.426	0.574
8	0.123	0.877
10156	0.335	0.665
3267	0.945	0.055
11161	0.306	0.694
13270	0.67	0.33
3295	0.246	0.754
10134	0.488	0.512
11228	0.576	0.424
84	0.372	0.628
1227	0.093	0.907
11200	0.272	0.728
11226	0.361	0.639
1126	0.249	0.751
1224	0.178	0.822
1277	0.062	0.938
1286	0.221	0.779
10132	0.339	0.661
11199	0.304	0.696
11225	0.128	0.872
11287	0.109	0.891
1173	0.357	0.643
1222	0.122	0.878
3264	0.699	0.301
11198	0.074	0.926
1220	0.138	0.862
3261	0.563	0.437
1172	0.358	0.642
1221	0.048	0.952
1276	0.759	0.241
1114	0.196	0.804
1190	0.251	0.749
1357	0.072	0.928
1189	0.204	0.796
1219	0.125	0.875
1355	0.139	0.861
3290	0.33	0.67
3292	0.209	0.791
11253	0.277	0.723
1101	0.198	0.802
1191	0.262	0.738
1192	0.181	0.819
1359	0.113	0.887
3296	0.1	0.9
11218	0.135	0.865
11223	0.046	0.954
11353	0.081	0.919
13142	0.165	0.835
1127	0.138	0.862
1347	0.096	0.904
11356	0.075	0.925
13258	0.777	0.223
1331	0.103	0.897
11217	0.286	0.714
13250	0.731	0.269
13254	0.931	0.069
1248	0.086	0.914
1354	0.541	0.459
3423	0.199	0.801
3426	0.083	0.917
11244	0.158	0.842
11251	0.083	0.917
11285	0.137	0.863
1115	0.154	0.846
1247	0.151	0.849
1284	0.097	0.903
3419	0.09	0.91
11338	0.134	0.866
1102	0.096	0.904
1195	0.169	0.831
1252	0.08	0.92
3416	0.075	0.925
10349	0.241	0.759
10352	0.074	0.926
11194	0.168	0.832
1128	0.099	0.901
1245	0.05	0.95
1246	0.275	0.725
1250	0.085	0.915
11249	0.083	0.917
1193	0.08	0.92
3325	0.123	0.877
1361	0.249	0.751
3420	0.084	0.916
10004	0.125	0.875
11658	0.051	0.949
11690	0.096	0.904
3352	0.093	0.907
3449	0.059	0.941
3451	0.041	0.959
10003	0.164	0.836
10135	0.151	0.849
10149	0.142	0.858
10152	0.314	0.686
10353	0.267	0.733
11697	0.071	0.929
13323	0.202	0.798
53	0.066	0.934
3320	0.068	0.932
3444	0.079	0.921
3447	0.054	0.946
10151	0.141	0.859
10168	0.081	0.919
10171	0.121	0.879
3414	0.049	0.951
10002	0.407	0.593
10052	0.051	0.949
10150	0.12	0.88
3347	0.047	0.953
3317	0.306	0.694
10137	0.161	0.839
10148	0.076	0.924
10153	0.221	0.779
370	0.571	0.429
1116	0.087	0.913
3344	0.094	0.906
10070	0.058	0.942
10133	0.227	0.773
146	0.23	0.77
3412	0.119	0.881
3450	0.055	0.945
3452	0.054	0.946
10005	0.139	0.861
10369	0.066	0.934
11688	0.084	0.916
13321	0.108	0.892
1129	0.056	0.944
1298	0.04	0.96
3312	0.154	0.846
11323	0.066	0.934
11324	0.064	0.936
11659	0.063	0.937
11696	0.064	0.936
13442	0.069	0.931
69	0.087	0.913
3353	0.034	0.966
1134	0.037	0.963
1280	0.044	0.956
3318	0.089	0.911
3350	0.042	0.958
11300	0.056	0.944
1297	0.205	0.795
11213	0.105	0.895
1117	0.118	0.882
1263	0.154	0.846
3315	0.066	0.934
3348	0.067	0.933
11283	0.17	0.83
11291	0.081	0.919
1135	0.068	0.932
1290	0.05	0.95
1296	0.096	0.904
3306	0.293	0.707
3309	0.126	0.874
3313	0.075	0.925
3445	0.037	0.963
3448	0.04	0.96
11282	0.076	0.924
71	0.101	0.899
72	0.103	0.897
1103	0.099	0.901
1279	0.062	0.938
1281	0.05	0.95
1292	0.078	0.922
1293	0.048	0.952
1295	0.08	0.92
3345	0.053	0.947
3342	0.059	0.941
1278	0.125	0.875
1241	0.071	0.929
11301	0.083	0.917
1130	0.039	0.961
1309	0.11	0.89
1692	0.065	0.935
13329	0.078	0.922
1303	0.059	0.941
1308	0.132	0.868
1311	0.06	0.94
3326	0.073	0.927
3332	0.154	0.846
3334	0.078	0.922
3340	0.044	0.956
1312	0.136	0.864
3289	0.063	0.937
3293	0.041	0.959
11310	0.075	0.925
11313	0.072	0.928
11348	0.061	0.939
13291	0.04	0.96
1104	0.055	0.945
1304	0.104	0.896
1306	0.06	0.94
1315	0.069	0.931
1330	0.069	0.931
3338	0.045	0.955
3354	0.044	0.956
11305	0.065	0.935
1131	0.052	0.948
1302	0.038	0.962
1318	0.084	0.916
3336	0.077	0.923
11317	0.097	0.903
1118	0.097	0.903
13285	0.059	0.941
21299	0.088	0.912
1258	0.106	0.894
1316	0.125	0.875
3330	0.041	0.959
3439	0.085	0.915
11319	0.072	0.928
1342	0.086	0.914
3433	0.083	0.917
3436	0.132	0.868
11698	0.092	0.908
13141	0.928	0.072
13248	0.025	0.975
13283	0.05	0.95
13327	0.06	0.94
1691	0.039	0.961
10358	0.103	0.897
11341	0.059	0.941
11660	0.073	0.927
1105	0.076	0.924
3281	0.057	0.943
3421	0.05	0.95
10165	0.146	0.854
10166	0.063	0.937
10356	0.098	0.902
3279	0.034	0.966
3417	0.028	0.972
10355	0.054	0.946
10359	0.101	0.899
10360	0.107	0.893
10361	0.05	0.95
13268	0.131	0.869
23271	0.064	0.936
10357	0.085	0.915
10365	0.054	0.946
10366	0.047	0.953
10354	0.19	0.81
13259	0.073	0.927
13286	0.042	0.958
10051	0.076	0.924
13251	0.063	0.937
13255	0.107	0.893
10001	0.214	0.786
10164	0.051	0.949
13277	0.045	0.955
13284	0.054	0.946
11747	0.033	0.967
11761	0.103	0.897
11744	0.095	0.905
1734	0.053	0.947
1740	0.652	0.348
11737	0.227	0.773
11810	0.151	0.849
1730	0.374	0.626
11782	0.074	0.926
11805	0.097	0.903
1727	0.039	0.961
11721	0.048	0.952
11799	0.124	0.876
11772	0.104	0.896
11767	0.098	0.902
1762	0.053	0.947
11735	0.057	0.943
11738	0.059	0.941
1731	0.108	0.892
1728	0.039	0.961
11722	0.053	0.947
11773	0.101	0.899
11768	0.076	0.924
11763	0.073	0.927
11745	0.058	0.942
11741	0.107	0.893
1736	0.032	0.968
11739	0.05	0.95
11732	0.094	0.906
11729	0.053	0.947
11723	0.04	0.96
11774	0.056	0.944
11769	0.083	0.917
11764	0.088	0.912
