# Supplementary material for: Stochasticity constrained by deterministic effects of diet and age drive rumen microbiome assembly dynamics
Source: Nat Commun. 2020 Apr 20;11:1904. doi: 10.1038/s41467-020-15652-8 (PMC7170844; doi:10.1038/s41467-020-15652-8)
Supplement: Supplementary file 5 — Supplementary Data 3 [file 41467_2020_15652_MOESM5_ESM.csv]

Habitat associated species
OTU_ID	group
denovo506228	C-section
denovo568869	C-section
denovo713077	C-section
denovo382128	C-section
denovo467058	C-section
denovo172479	C-section
denovo195986	C-section
denovo631314	C-section
denovo131782	C-section
denovo178261	C-section
denovo312252	C-section
denovo411919	C-section
denovo83244	C-section
denovo89674	C-section
denovo651687	C-section
denovo102481	C-section
denovo161273	C-section
denovo94240	C-section
denovo67567	C-section
denovo443817	C-section
denovo534576	C-section
denovo186042	C-section
denovo217734	C-section
denovo635396	C-section
denovo100283	C-section
denovo264302	C-section
denovo45319	C-section
denovo200714	C-section
denovo131641	C-section
denovo94238	C-section
denovo288565	C-section
denovo542313	C-section
denovo109531	C-section
denovo568500	C-section
denovo181672	C-section
denovo557038	C-section
denovo71368	C-section
denovo15824	C-section
denovo104375	C-section
denovo546208	C-section
denovo395350	C-section
denovo703505	C-section
denovo41137	C-section
denovo558865	C-section
denovo721561	C-section
denovo32466	C-section
denovo359301	C-section
denovo117151	C-section
denovo26543	C-section
denovo28898	C-section
denovo546492	C-section
denovo495160	C-section
denovo636588	C-section
denovo117796	C-section
denovo567680	C-section
denovo254126	C-section
denovo566171	C-section
denovo75963	C-section
denovo518166	C-section
denovo523412	C-section
denovo745832	C-section
denovo580299	C-section
denovo597233	C-section
denovo696960	C-section
denovo264474	C-section
denovo547247	C-section
denovo722307	C-section
denovo314122	C-section
denovo407242	C-section
denovo489652	C-section
denovo429354	C-section
denovo584327	C-section
denovo38723	C-section
denovo685352	C-section
denovo556814	C-section
denovo124611	C-section
denovo142191	C-section
denovo440185	C-section
denovo593518	C-section
denovo534191	C-section
denovo133336	C-section
denovo126042	C-section
denovo717529	C-section
denovo248276	C-section
denovo244829	C-section
denovo190575	C-section
denovo660733	C-section
denovo119529	C-section
denovo146195	C-section
denovo166025	C-section
denovo212628	C-section
denovo332781	C-section
denovo219863	C-section
denovo608746	C-section
denovo574861	C-section
denovo455528	C-section
denovo334892	C-section
denovo386475	C-section
denovo551630	C-section
denovo585404	C-section
denovo677939	C-section
denovo507365	C-section
denovo71672	C-section
denovo196853	C-section
denovo279920	C-section
denovo555930	C-section
denovo336016	C-section
denovo674362	C-section
denovo451482	C-section
denovo547175	C-section
denovo654928	C-section
denovo663254	C-section
denovo643525	C-section
denovo564991	C-section
denovo303701	C-section
denovo46767	C-section
denovo144534	C-section
denovo725382	C-section
denovo150522	C-section
denovo203521	C-section
denovo184722	C-section
denovo329780	C-section
denovo105232	C-section
denovo49586	C-section
denovo681321	C-section
denovo9210	C-section
denovo562523	C-section
denovo291354	C-section
denovo237957	C-section
denovo203445	C-section
denovo722767	C-section
denovo122487	C-section
denovo142258	C-section
denovo239712	C-section
denovo379736	C-section
denovo289035	C-section
denovo616467	C-section
denovo348623	C-section
denovo599435	C-section
denovo595942	C-section
denovo690254	C-section
denovo383522	C-section
denovo9414	C-section
denovo469640	C-section
denovo258718	C-section
denovo289645	C-section
denovo464127	C-section
denovo443075	C-section
denovo288150	C-section
denovo375320	C-section
denovo524025	C-section
denovo11707	C-section
denovo563355	C-section
denovo262062	C-section
denovo285877	C-section
denovo413771	C-section
denovo466056	C-section
denovo637569	C-section
denovo12128	C-section
denovo160390	C-section
denovo133686	C-section
denovo304233	C-section
denovo661814	C-section
denovo733889	C-section
denovo232770	C-section
denovo293903	C-section
denovo520531	C-section
denovo531437	C-section
denovo677090	C-section
denovo398937	C-section
denovo548674	C-section
denovo578580	C-section
denovo148870	C-section
denovo328163	C-section
denovo363806	C-section
denovo644288	C-section
denovo243454	C-section
denovo398335	C-section
denovo490036	C-section
denovo514562	C-section
denovo576008	C-section
denovo254808	C-section
denovo372557	C-section
denovo28904	C-section
denovo18407	C-section
denovo671586	C-section
denovo434505	C-section
denovo225245	C-section
denovo462833	C-section
denovo697625	C-section
denovo224724	C-section
denovo234310	C-section
denovo178501	C-section
denovo219794	C-section
denovo226319	C-section
denovo561230	C-section
denovo429117	C-section
denovo483708	C-section
denovo589746	C-section
denovo39561	C-section
denovo175136	C-section
denovo19377	C-section
denovo690012	C-section
denovo82572	C-section
denovo149725	C-section
denovo195499	C-section
denovo431236	C-section
denovo281242	C-section
denovo616081	C-section
denovo569466	C-section
denovo586422	C-section
denovo466345	C-section
denovo407939	C-section
denovo718802	C-section
denovo102295	C-section
denovo531557	C-section
denovo510992	C-section
denovo338389	C-section
denovo105073	C-section
denovo288341	C-section
denovo417694	C-section
denovo700583	C-section
denovo226862	C-section
denovo356868	C-section
denovo734246	C-section
denovo666523	C-section
denovo135061	C-section
denovo703944	C-section
denovo300273	C-section
denovo94659	C-section
denovo676790	C-section
denovo163708	C-section
denovo113860	C-section
denovo130888	C-section
denovo152553	C-section
denovo171788	C-section
denovo540795	C-section
denovo230699	C-section
denovo273103	C-section
denovo737463	C-section
denovo192105	C-section
denovo195808	C-section
denovo140976	C-section
denovo373787	C-section
denovo301959	C-section
denovo515527	C-section
denovo315810	C-section
denovo457659	C-section
denovo547115	C-section
denovo262177	C-section
denovo235083	C-section
denovo660361	C-section
denovo657575	C-section
denovo244215	C-section
denovo303582	C-section
denovo662253	C-section
denovo205661	C-section
denovo376014	C-section
denovo456990	C-section
denovo8777	C-section
denovo16535	C-section
denovo337491	C-section
denovo95439	C-section
denovo443944	C-section
denovo505077	C-section
denovo240804	C-section
denovo720634	C-section
denovo455362	C-section
denovo580082	C-section
denovo145612	C-section
denovo311629	C-section
denovo414940	C-section
denovo223758	C-section
denovo72107	C-section
denovo639973	C-section
denovo607719	C-section
denovo472442	C-section
denovo194330	C-section
denovo424468	C-section
denovo152253	C-section
denovo364611	C-section
denovo524190	C-section
denovo662773	C-section
denovo111611	C-section
denovo745650	C-section
denovo1487	C-section
denovo155586	C-section
denovo682720	C-section
denovo284889	C-section
denovo563030	C-section
denovo614784	C-section
denovo361447	C-section
denovo454747	C-section
denovo536144	C-section
denovo162439	C-section
denovo735753	C-section
denovo364625	C-section
denovo260316	C-section
denovo684967	C-section
denovo170796	C-section
denovo2253	C-section
denovo138263	C-section
denovo445002	C-section
denovo305397	C-section
denovo577936	C-section
denovo123909	C-section
denovo745455	C-section
denovo444002	C-section
denovo82130	C-section
denovo429267	C-section
denovo613668	C-section
denovo708976	C-section
denovo560440	C-section
denovo356427	C-section
denovo129335	C-section
denovo188352	C-section
denovo288997	C-section
denovo680364	C-section
denovo519218	C-section
denovo501754	C-section
denovo744578	C-section
denovo432154	C-section
denovo552022	C-section
denovo116387	C-section
denovo68118	C-section
denovo294208	C-section
denovo623532	C-section
denovo434036	C-section
denovo10381	C-section
denovo592714	C-section
denovo512383	C-section
denovo65658	C-section
denovo607390	C-section
denovo404706	C-section
denovo442767	C-section
denovo592578	C-section
denovo22262	C-section
denovo355836	C-section
denovo147722	C-section
denovo1567	C-section
denovo710540	C-section
denovo726428	C-section
denovo281013	C-section
denovo202232	C-section
denovo341366	C-section
denovo412631	C-section
denovo416158	C-section
denovo185383	C-section
denovo417814	C-section
denovo506032	C-section
denovo329357	C-section
denovo137249	C-section
denovo59127	C-section
denovo732251	C-section
denovo311008	C-section
denovo734454	C-section
denovo95214	C-section
denovo268925	C-section
denovo204604	C-section
denovo497445	C-section
denovo595970	C-section
denovo692674	C-section
denovo319772	C-section
denovo320171	C-section
denovo658014	C-section
denovo718121	C-section
denovo727397	C-section
denovo745210	C-section
denovo707878	C-section
denovo327978	C-section
denovo412775	C-section
denovo537364	C-section
denovo457263	C-section
denovo34488	C-section
denovo98517	C-section
denovo151829	C-section
denovo349661	C-section
denovo447286	C-section
denovo563869	C-section
denovo588447	C-section
denovo447579	C-section
denovo25648	C-section
denovo613361	C-section
denovo503463	C-section
denovo295571	C-section
denovo652785	C-section
denovo693134	C-section
denovo173217	C-section
denovo576476	C-section
denovo498872	C-section
denovo269340	C-section
denovo613341	C-section
denovo79986	C-section
denovo201830	C-section
denovo678004	C-section
denovo32606	C-section
denovo719457	C-section
denovo361299	C-section
denovo417058	C-section
denovo34375	C-section
denovo401406	C-section
denovo577285	C-section
denovo440652	C-section
denovo358053	C-section
denovo107784	C-section
denovo701691	C-section
denovo500732	C-section
denovo260626	C-section
denovo580311	C-section
denovo154755	C-section
denovo192396	C-section
denovo468947	C-section
denovo626947	C-section
denovo520753	C-section
denovo478772	C-section
denovo731290	C-section
denovo607560	C-section
denovo579933	C-section
denovo455866	C-section
denovo706576	C-section
denovo535773	C-section
denovo307235	C-section
denovo497892	C-section
denovo305393	C-section
denovo472309	C-section
denovo25028	C-section
denovo486431	C-section
denovo314154	C-section
denovo638681	C-section
denovo298031	C-section
denovo233773	C-section
denovo409260	C-section
denovo360187	C-section
denovo348560	C-section
denovo90973	C-section
denovo135117	C-section
denovo84115	C-section
denovo353266	C-section
denovo402358	C-section
denovo178521	C-section
denovo272605	C-section
denovo286145	C-section
denovo332961	C-section
denovo138472	C-section
denovo712395	C-section
denovo576282	C-section
denovo693582	C-section
denovo141009	C-section
denovo444146	C-section
denovo735170	C-section
denovo77372	C-section
denovo416551	C-section
denovo403000	C-section
denovo484195	C-section
denovo464366	C-section
denovo538118	C-section
denovo495165	C-section
denovo746025	C-section
denovo490073	C-section
denovo118813	C-section
denovo432847	C-section
denovo198998	C-section
denovo686117	C-section
denovo50215	C-section
denovo510449	C-section
denovo349173	C-section
denovo373732	C-section
denovo670410	C-section
denovo684942	C-section
denovo621748	C-section
denovo456030	C-section
denovo355816	C-section
denovo511468	C-section
denovo1080	C-section
denovo357290	C-section
denovo374084	C-section
denovo673905	C-section
denovo255265	C-section
denovo417233	C-section
denovo601809	C-section
denovo418285	C-section
denovo513038	C-section
denovo167109	C-section
denovo351602	C-section
denovo62838	C-section
denovo712269	C-section
denovo400857	C-section
denovo385672	C-section
denovo594547	C-section
denovo199266	C-section
denovo391897	C-section
denovo334588	C-section
denovo207966	C-section
denovo280059	C-section
denovo739761	C-section
denovo647794	C-section
denovo415145	C-section
denovo733463	C-section
denovo355479	C-section
denovo460054	C-section
denovo494872	C-section
denovo168176	C-section
denovo494081	C-section
denovo125244	C-section
denovo366822	C-section
denovo38823	C-section
denovo703560	C-section
denovo216612	C-section
denovo274372	C-section
denovo243968	C-section
denovo618378	C-section
denovo408215	C-section
denovo533919	C-section
denovo291169	C-section
denovo674450	C-section
denovo182494	C-section
denovo71425	C-section
denovo708245	C-section
denovo98138	C-section
denovo478413	C-section
denovo637301	C-section
denovo69462	C-section
denovo561125	C-section
denovo506155	C-section
denovo338958	C-section
denovo392673	C-section
denovo416149	C-section
denovo20601	C-section
denovo338187	C-section
denovo477974	C-section
denovo492535	C-section
denovo217137	C-section
denovo362765	C-section
denovo36884	C-section
denovo9824	C-section
denovo382312	C-section
denovo514676	C-section
denovo96311	C-section
denovo598322	C-section
denovo190428	C-section
denovo95994	C-section
denovo313684	C-section
denovo358241	C-section
denovo448531	C-section
denovo583912	C-section
denovo78430	C-section
denovo610936	C-section
denovo349496	C-section
denovo597710	C-section
denovo7073	C-section
denovo147881	C-section
denovo385160	C-section
denovo709265	C-section
denovo444810	C-section
denovo678493	C-section
denovo9197	C-section
denovo176204	C-section
denovo355341	C-section
denovo106476	C-section
denovo463210	C-section
denovo382405	C-section
denovo526286	C-section
denovo464608	C-section
denovo144075	C-section
denovo249066	C-section
denovo106962	C-section
denovo227584	C-section
denovo701973	C-section
denovo463738	C-section
denovo714821	C-section
denovo124319	C-section
denovo362842	C-section
denovo403111	C-section
denovo54287	C-section
denovo569111	C-section
denovo691348	C-section
denovo211085	C-section
denovo592631	C-section
denovo742401	C-section
denovo199026	C-section
denovo693716	C-section
denovo546264	C-section
denovo649552	C-section
denovo475815	C-section
denovo542569	C-section
denovo360778	C-section
denovo551901	C-section
denovo652877	C-section
denovo613737	C-section
denovo214158	C-section
denovo493364	C-section
denovo505087	C-section
denovo318057	C-section
denovo111050	C-section
denovo299772	C-section
denovo664577	C-section
denovo225051	C-section
denovo316613	C-section
denovo464551	C-section
denovo310569	C-section
denovo450160	C-section
denovo101291	C-section
denovo659677	C-section
denovo1634	C-section
denovo240423	C-section
denovo175542	C-section
denovo527601	C-section
denovo461910	C-section
denovo117080	C-section
denovo170047	C-section
denovo661926	C-section
denovo493101	C-section
denovo473214	C-section
denovo263912	C-section
denovo170485	C-section
denovo460498	C-section
denovo427465	C-section
denovo76718	C-section
denovo545027	C-section
denovo688912	C-section
denovo659980	C-section
denovo267924	C-section
denovo38753	C-section
denovo585692	C-section
denovo24243	C-section
denovo164370	C-section
denovo347885	C-section
denovo648727	C-section
denovo573754	C-section
denovo24830	C-section
denovo670394	C-section
denovo406120	C-section
denovo554502	C-section
denovo632319	C-section
denovo365262	C-section
denovo561683	C-section
denovo155540	C-section
denovo616018	C-section
denovo264260	C-section
denovo355102	C-section
denovo277387	C-section
denovo424726	C-section
denovo480055	C-section
denovo521153	C-section
denovo244540	C-section
denovo183920	C-section
denovo307894	C-section
denovo524011	C-section
denovo322949	C-section
denovo76099	C-section
denovo309416	C-section
denovo326962	C-section
denovo279339	C-section
denovo2283	C-section
denovo708161	C-section
denovo734318	C-section
denovo356133	C-section
denovo545329	C-section
denovo637212	C-section
denovo638810	C-section
denovo547133	C-section
denovo361904	C-section
denovo442068	C-section
denovo122649	C-section
denovo619303	C-section
denovo145008	C-section
denovo161113	C-section
denovo493812	C-section
denovo10768	C-section
denovo65477	C-section
denovo79458	C-section
denovo109851	C-section
denovo229269	C-section
denovo255396	C-section
denovo594243	C-section
denovo393996	C-section
denovo265315	C-section
denovo526166	C-section
denovo397472	C-section
denovo471147	C-section
denovo723953	C-section
denovo155902	C-section
denovo356782	C-section
denovo627300	C-section
denovo201403	C-section
denovo646053	C-section
denovo390577	C-section
denovo467545	C-section
denovo739109	C-section
denovo491258	C-section
denovo136061	C-section
denovo167809	C-section
denovo308057	C-section
denovo378405	C-section
denovo220164	C-section
denovo401828	C-section
denovo383893	C-section
denovo235006	C-section
denovo417323	C-section
denovo516067	C-section
denovo223380	C-section
denovo336665	C-section
denovo634347	C-section
denovo233451	C-section
denovo212002	C-section
denovo289404	C-section
denovo629580	C-section
denovo725835	C-section
denovo332686	C-section
denovo723858	C-section
denovo343553	C-section
denovo154773	C-section
denovo642739	C-section
denovo396336	C-section
denovo672055	C-section
denovo59997	C-section
denovo205381	C-section
denovo361970	C-section
denovo440846	C-section
denovo282098	C-section
denovo416711	C-section
denovo105915	C-section
denovo63608	C-section
denovo119971	C-section
denovo405000	C-section
denovo159574	C-section
denovo701601	C-section
denovo550229	C-section
denovo676110	C-section
denovo744586	C-section
denovo53338	C-section
denovo630418	C-section
denovo674717	C-section
denovo240283	C-section
denovo532078	C-section
denovo591693	C-section
denovo163512	C-section
denovo159390	C-section
denovo435296	C-section
denovo258398	C-section
denovo216080	C-section
denovo697240	C-section
denovo618101	C-section
denovo616851	C-section
denovo9757	C-section
denovo169653	C-section
denovo388824	C-section
denovo710004	C-section
denovo619480	C-section
denovo128527	C-section
denovo465370	C-section
denovo445727	C-section
denovo411965	C-section
denovo176441	C-section
denovo19204	C-section
denovo32291	C-section
denovo8812	C-section
denovo506259	C-section
denovo6923	C-section
denovo119456	C-section
denovo64593	C-section
denovo701866	C-section
denovo398396	C-section
denovo177882	C-section
denovo155061	C-section
denovo363241	C-section
denovo434112	C-section
denovo183632	C-section
denovo712416	C-section
denovo477869	C-section
denovo365929	C-section
denovo377899	C-section
denovo465702	C-section
denovo89510	C-section
denovo639855	C-section
denovo121043	C-section
denovo259928	C-section
denovo8550	C-section
denovo649498	C-section
denovo1940	C-section
denovo474130	C-section
denovo735848	C-section
denovo714567	C-section
denovo605372	C-section
denovo203852	C-section
denovo83898	C-section
denovo503777	C-section
denovo662929	C-section
denovo227834	C-section
denovo710632	C-section
denovo575894	C-section
denovo62810	C-section
denovo553644	C-section
denovo674515	C-section
denovo500289	C-section
denovo235475	C-section
denovo42732	C-section
denovo416558	C-section
denovo60668	C-section
denovo562057	C-section
denovo501872	C-section
denovo546020	C-section
denovo444297	C-section
denovo108976	C-section
denovo587621	C-section
denovo651756	C-section
denovo36646	C-section
denovo722437	C-section
denovo361407	C-section
denovo561655	C-section
denovo65801	C-section
denovo499146	C-section
denovo413969	C-section
denovo453426	C-section
denovo686444	C-section
denovo551547	C-section
denovo194779	C-section
denovo188499	C-section
denovo453248	C-section
denovo646461	C-section
denovo519810	C-section
denovo398726	C-section
denovo470891	C-section
denovo372591	C-section
denovo361197	C-section
denovo436223	C-section
denovo615368	C-section
denovo535413	C-section
denovo73258	C-section
denovo374692	C-section
denovo737486	C-section
denovo220122	C-section
denovo710008	C-section
denovo703010	C-section
denovo39040	C-section
denovo249861	C-section
denovo729205	C-section
denovo340579	C-section
denovo515180	C-section
denovo608967	C-section
denovo453590	C-section
denovo354093	C-section
denovo460448	C-section
denovo330156	C-section
denovo198267	C-section
denovo554002	C-section
denovo125335	C-section
denovo161818	C-section
denovo416029	C-section
denovo535571	C-section
denovo10276	C-section
denovo581737	C-section
denovo167357	C-section
denovo87794	C-section
denovo327853	C-section
denovo636058	C-section
denovo249411	C-section
denovo294421	C-section
denovo142743	C-section
denovo578668	C-section
denovo611795	C-section
denovo280703	C-section
denovo553016	C-section
denovo128962	C-section
denovo717109	C-section
denovo367356	C-section
denovo100745	C-section
denovo601553	C-section
denovo421336	C-section
denovo190017	C-section
denovo376801	C-section
denovo585389	C-section
denovo294042	C-section
denovo499193	C-section
denovo635668	C-section
denovo205526	C-section
denovo266939	C-section
denovo268320	C-section
denovo73748	C-section
denovo624237	C-section
denovo572247	C-section
denovo632141	C-section
denovo389731	C-section
denovo36272	C-section
denovo97043	C-section
denovo678486	C-section
denovo25976	C-section
denovo204100	C-section
denovo51683	C-section
denovo255096	C-section
denovo510562	C-section
denovo265555	C-section
denovo35295	C-section
denovo41828	C-section
denovo18605	C-section
denovo231628	C-section
denovo468993	C-section
denovo408363	C-section
denovo440239	C-section
denovo10365	C-section
denovo491370	C-section
denovo99595	C-section
denovo476042	C-section
denovo304471	C-section
denovo539973	C-section
denovo61401	C-section
denovo465030	C-section
denovo337178	C-section
denovo452808	C-section
denovo51597	C-section
denovo194317	C-section
denovo654183	C-section
denovo636493	C-section
denovo430549	C-section
denovo649894	C-section
denovo121177	C-section
denovo355582	C-section
denovo431556	C-section
denovo588592	C-section
denovo145163	C-section
denovo322992	C-section
denovo250032	C-section
denovo190631	C-section
denovo638680	C-section
denovo353471	C-section
denovo472394	C-section
denovo563908	C-section
denovo556637	C-section
denovo500678	C-section
denovo261693	C-section
denovo139418	C-section
denovo47669	C-section
denovo484292	C-section
denovo673065	C-section
denovo522279	C-section
denovo62361	C-section
denovo414487	C-section
denovo552460	C-section
denovo479188	C-section
denovo505479	C-section
denovo319217	C-section
denovo568846	C-section
denovo155117	C-section
denovo36070	C-section
denovo493877	C-section
denovo542664	C-section
denovo418252	C-section
denovo401182	C-section
denovo330343	C-section
denovo148616	C-section
denovo324185	C-section
denovo522650	C-section
denovo371036	C-section
denovo175435	C-section
denovo455422	C-section
denovo603102	C-section
denovo603027	C-section
denovo294881	C-section
denovo633764	C-section
denovo146518	C-section
denovo642222	C-section
denovo698404	C-section
denovo321988	C-section
denovo379876	C-section
denovo133251	C-section
denovo409861	C-section
denovo629554	C-section
denovo432654	C-section
denovo309725	C-section
denovo463570	C-section
denovo458176	C-section
denovo247864	C-section
denovo479329	C-section
denovo605315	C-section
denovo102747	C-section
denovo572228	C-section
denovo278947	C-section
denovo741469	C-section
denovo356578	C-section
denovo189777	C-section
denovo609206	C-section
denovo119602	C-section
denovo473711	C-section
denovo111774	C-section
denovo79502	C-section
denovo447402	C-section
denovo533084	C-section
denovo384826	C-section
denovo56882	C-section
denovo661718	C-section
denovo406217	C-section
denovo445796	C-section
denovo195381	C-section
denovo88601	C-section
denovo567945	C-section
denovo136415	C-section
denovo300261	C-section
denovo467967	C-section
denovo112120	C-section
denovo274218	C-section
denovo121879	C-section
denovo100421	C-section
denovo280888	C-section
denovo112139	C-section
denovo68818	C-section
denovo596140	C-section
denovo697688	C-section
denovo681449	C-section
denovo88754	C-section
denovo681755	C-section
denovo127771	C-section
denovo247081	C-section
denovo296866	C-section
denovo734843	C-section
denovo477322	C-section
denovo465611	C-section
denovo269585	C-section
denovo297100	C-section
denovo522863	C-section
denovo319592	C-section
denovo479867	C-section
denovo555248	C-section
denovo617932	C-section
denovo659763	C-section
denovo694152	C-section
denovo170078	C-section
denovo228924	C-section
denovo475865	C-section
denovo564276	C-section
denovo369377	C-section
denovo381835	C-section
denovo233967	C-section
denovo566869	C-section
denovo385849	C-section
denovo93810	C-section
denovo261325	C-section
denovo550922	C-section
denovo121288	C-section
denovo716745	C-section
denovo641462	C-section
denovo265414	C-section
denovo642554	Vaginal-delivery
denovo566971	Vaginal-delivery
denovo555335	Vaginal-delivery
denovo579020	Vaginal-delivery
denovo224415	Vaginal-delivery
denovo85810	Vaginal-delivery
denovo144306	Vaginal-delivery
denovo56918	Vaginal-delivery
denovo15040	Vaginal-delivery
denovo371852	Vaginal-delivery
denovo438445	Vaginal-delivery
denovo242231	Vaginal-delivery
denovo664592	Vaginal-delivery
denovo568759	Vaginal-delivery
denovo744832	Vaginal-delivery
denovo305840	Vaginal-delivery
denovo432878	Vaginal-delivery
denovo22721	Vaginal-delivery
denovo255597	Vaginal-delivery
denovo530655	Vaginal-delivery
denovo607074	Vaginal-delivery
denovo158504	Vaginal-delivery
denovo193751	Vaginal-delivery
denovo456501	Vaginal-delivery
denovo698481	Vaginal-delivery
denovo738176	Vaginal-delivery
denovo120975	Vaginal-delivery
denovo449616	Vaginal-delivery
denovo679263	Vaginal-delivery
denovo714361	Vaginal-delivery
denovo63161	Vaginal-delivery
denovo81723	Vaginal-delivery
denovo589431	Vaginal-delivery
denovo691230	Vaginal-delivery
denovo633636	Vaginal-delivery
denovo383392	Vaginal-delivery
denovo141781	Vaginal-delivery
denovo458134	Vaginal-delivery
denovo50970	Vaginal-delivery
denovo197343	Vaginal-delivery
denovo524910	Vaginal-delivery
denovo184	Vaginal-delivery
denovo502629	Vaginal-delivery
denovo195203	Vaginal-delivery
denovo657353	Vaginal-delivery
denovo15527	Vaginal-delivery
denovo708395	Vaginal-delivery
denovo353227	Vaginal-delivery
denovo570724	Vaginal-delivery
denovo713379	Vaginal-delivery
denovo487365	Vaginal-delivery
denovo400817	Vaginal-delivery
denovo498387	Vaginal-delivery
denovo712343	Vaginal-delivery
denovo21039	Vaginal-delivery
denovo252947	Vaginal-delivery
denovo728850	Vaginal-delivery
denovo664822	Vaginal-delivery
denovo326708	Vaginal-delivery
denovo400692	Vaginal-delivery
denovo327539	Vaginal-delivery
denovo490091	Vaginal-delivery
denovo205496	Vaginal-delivery
denovo134688	Vaginal-delivery
denovo537470	Vaginal-delivery
denovo673547	Vaginal-delivery
denovo508195	Vaginal-delivery
denovo16138	Vaginal-delivery
denovo291773	Vaginal-delivery
denovo703636	Vaginal-delivery
denovo361605	Vaginal-delivery
denovo165918	Vaginal-delivery
denovo191262	Vaginal-delivery
denovo234041	Vaginal-delivery
denovo607198	Vaginal-delivery
denovo392452	Vaginal-delivery
denovo612432	Vaginal-delivery
denovo375620	Vaginal-delivery
denovo325221	Vaginal-delivery
denovo105111	Vaginal-delivery
denovo384468	Vaginal-delivery
denovo576429	Vaginal-delivery
denovo560596	Vaginal-delivery
denovo301508	Vaginal-delivery
denovo112270	Vaginal-delivery
denovo402392	Vaginal-delivery
denovo482565	Vaginal-delivery
denovo264534	Vaginal-delivery
denovo708224	Vaginal-delivery
denovo37925	Vaginal-delivery
denovo107392	Vaginal-delivery
denovo425868	Vaginal-delivery
denovo594708	Vaginal-delivery
denovo157689	Vaginal-delivery
denovo620635	Vaginal-delivery
denovo439110	Vaginal-delivery
denovo253898	Vaginal-delivery
denovo134898	Vaginal-delivery
denovo427144	Vaginal-delivery
denovo742720	Vaginal-delivery
denovo334300	Vaginal-delivery
denovo393921	Vaginal-delivery
denovo304179	Vaginal-delivery
denovo506482	Vaginal-delivery
denovo669631	Vaginal-delivery
denovo178878	Vaginal-delivery
denovo105087	Vaginal-delivery
denovo667958	Vaginal-delivery
denovo344080	Vaginal-delivery
denovo1238	Vaginal-delivery
denovo384151	Vaginal-delivery
denovo379815	Vaginal-delivery
denovo163784	Vaginal-delivery
denovo348167	Vaginal-delivery
denovo597784	Vaginal-delivery
denovo40602	Vaginal-delivery
denovo255900	Vaginal-delivery
denovo185769	Vaginal-delivery
denovo43079	Vaginal-delivery
denovo652362	Vaginal-delivery
denovo537751	Vaginal-delivery
denovo640278	Vaginal-delivery
denovo549926	Vaginal-delivery
denovo521890	Vaginal-delivery
denovo154853	Vaginal-delivery
denovo390517	Vaginal-delivery
denovo9780	Vaginal-delivery
denovo111576	Vaginal-delivery
denovo690067	Vaginal-delivery
denovo17006	Vaginal-delivery
denovo717682	Vaginal-delivery
denovo560389	Vaginal-delivery
denovo359880	Vaginal-delivery
denovo381455	Vaginal-delivery
denovo517570	Vaginal-delivery
denovo345746	Vaginal-delivery
denovo694995	Vaginal-delivery
denovo67239	Vaginal-delivery
denovo517744	Vaginal-delivery
denovo147275	Vaginal-delivery
denovo50708	Vaginal-delivery
denovo221508	Vaginal-delivery
denovo319952	Vaginal-delivery
denovo348531	Vaginal-delivery
denovo38393	Vaginal-delivery
denovo454088	Vaginal-delivery
denovo717395	Vaginal-delivery
denovo537033	Vaginal-delivery
denovo310095	Vaginal-delivery
denovo722790	Vaginal-delivery
denovo100146	Vaginal-delivery
denovo742174	Vaginal-delivery
denovo131046	Vaginal-delivery
denovo620890	Vaginal-delivery
denovo76182	Vaginal-delivery
denovo377062	Vaginal-delivery
denovo745689	Vaginal-delivery
denovo589730	Vaginal-delivery
denovo495815	Vaginal-delivery
denovo55696	Vaginal-delivery
denovo21007	Vaginal-delivery
denovo244198	Vaginal-delivery
denovo470224	Vaginal-delivery
denovo356158	Vaginal-delivery
denovo247949	Vaginal-delivery
denovo651577	Vaginal-delivery
denovo321196	Vaginal-delivery
denovo109555	Vaginal-delivery
denovo216086	Vaginal-delivery
denovo552964	Vaginal-delivery
denovo71343	Vaginal-delivery
denovo35486	Vaginal-delivery
denovo640570	Vaginal-delivery
denovo304152	Vaginal-delivery
denovo74562	Vaginal-delivery
denovo745995	Vaginal-delivery
denovo241917	Vaginal-delivery
denovo376953	Vaginal-delivery
denovo129245	Vaginal-delivery
denovo404919	Vaginal-delivery
denovo718508	Vaginal-delivery
denovo66033	Vaginal-delivery
denovo618103	Vaginal-delivery
denovo55852	Vaginal-delivery
denovo255961	Vaginal-delivery
denovo9418	Vaginal-delivery
denovo67393	Vaginal-delivery
denovo33765	Vaginal-delivery
denovo516313	Vaginal-delivery
denovo244199	Vaginal-delivery
denovo239459	Vaginal-delivery
denovo409560	Vaginal-delivery
denovo536065	Vaginal-delivery
denovo322182	Vaginal-delivery
denovo620700	Vaginal-delivery
denovo544788	Vaginal-delivery
denovo19343	Vaginal-delivery
denovo234039	Vaginal-delivery
denovo178887	Vaginal-delivery
denovo357288	Vaginal-delivery
denovo703037	Vaginal-delivery
denovo671956	Vaginal-delivery
denovo134410	Vaginal-delivery
denovo27302	Vaginal-delivery
denovo569814	Vaginal-delivery
denovo263787	Vaginal-delivery
denovo435143	Vaginal-delivery
denovo516740	Vaginal-delivery
denovo147995	Vaginal-delivery
denovo196805	Vaginal-delivery
denovo560574	Vaginal-delivery
denovo308345	Vaginal-delivery
denovo610797	Vaginal-delivery
denovo148982	Vaginal-delivery
denovo337260	Vaginal-delivery
denovo24454	Vaginal-delivery
denovo533353	Vaginal-delivery
denovo655393	Vaginal-delivery
denovo249571	Vaginal-delivery
denovo186177	Vaginal-delivery
denovo247728	Vaginal-delivery
denovo241213	Vaginal-delivery
denovo243593	Vaginal-delivery
denovo524427	Vaginal-delivery
denovo303471	Vaginal-delivery
denovo111187	Vaginal-delivery
denovo305931	Vaginal-delivery
denovo10579	Vaginal-delivery
denovo629299	Vaginal-delivery
denovo457581	Vaginal-delivery
denovo297917	Vaginal-delivery
denovo330354	Vaginal-delivery
denovo548873	Vaginal-delivery
denovo39758	Vaginal-delivery
denovo318859	Vaginal-delivery
denovo320119	Vaginal-delivery
denovo348761	Vaginal-delivery
denovo705635	Vaginal-delivery
denovo477293	Vaginal-delivery
denovo614402	Vaginal-delivery
denovo147615	Vaginal-delivery
denovo347613	Vaginal-delivery
denovo515064	Vaginal-delivery
denovo701504	Vaginal-delivery
denovo362857	Vaginal-delivery
denovo389827	Vaginal-delivery
denovo283846	Vaginal-delivery
denovo20296	Vaginal-delivery
denovo255046	Vaginal-delivery
denovo411242	Vaginal-delivery
denovo364348	Vaginal-delivery
denovo543742	Vaginal-delivery
denovo740867	Vaginal-delivery
denovo115057	Vaginal-delivery
denovo158043	Vaginal-delivery
denovo494347	Vaginal-delivery
denovo483504	Vaginal-delivery
denovo354397	Vaginal-delivery
denovo39568	Vaginal-delivery
denovo111714	Vaginal-delivery
denovo316796	Vaginal-delivery
denovo494553	Vaginal-delivery
denovo469436	Vaginal-delivery
denovo38244	Vaginal-delivery
denovo686931	Vaginal-delivery
denovo46467	Vaginal-delivery
denovo606484	Vaginal-delivery
denovo400282	Vaginal-delivery
denovo645745	Vaginal-delivery
denovo509276	Vaginal-delivery
denovo385510	Vaginal-delivery
denovo746267	Vaginal-delivery
denovo62175	Vaginal-delivery
denovo502391	Vaginal-delivery
denovo430086	Vaginal-delivery
denovo99267	Vaginal-delivery
denovo540825	Vaginal-delivery
denovo713832	Vaginal-delivery
denovo107005	Vaginal-delivery
denovo590940	Vaginal-delivery
denovo456621	Vaginal-delivery
denovo234347	Vaginal-delivery
denovo425495	Vaginal-delivery
denovo724854	Vaginal-delivery
denovo107526	Vaginal-delivery
denovo454471	Vaginal-delivery
denovo545565	Vaginal-delivery
denovo321028	Vaginal-delivery
denovo421012	Vaginal-delivery
denovo402214	Vaginal-delivery
denovo734786	Vaginal-delivery
denovo465201	Vaginal-delivery
denovo617936	Vaginal-delivery
denovo205511	Vaginal-delivery
denovo334919	Vaginal-delivery
denovo99241	Vaginal-delivery
denovo466616	Vaginal-delivery
denovo588730	Vaginal-delivery
denovo480014	Vaginal-delivery
denovo60165	Vaginal-delivery
denovo418533	Vaginal-delivery
denovo540177	Vaginal-delivery
denovo310287	Vaginal-delivery
denovo465416	Vaginal-delivery
denovo291493	Vaginal-delivery
denovo155882	Vaginal-delivery
denovo118211	Vaginal-delivery
denovo296887	Vaginal-delivery
denovo641256	Vaginal-delivery
denovo54437	Vaginal-delivery
denovo524693	Vaginal-delivery
denovo302686	Vaginal-delivery
denovo506029	Vaginal-delivery
denovo81708	Vaginal-delivery
denovo437969	Vaginal-delivery
denovo153740	Vaginal-delivery
denovo610156	Vaginal-delivery
denovo435956	Vaginal-delivery
denovo634056	Vaginal-delivery
denovo465253	Vaginal-delivery
denovo715055	Vaginal-delivery
denovo281500	Vaginal-delivery
denovo703867	Vaginal-delivery
denovo427977	Vaginal-delivery
denovo672491	Vaginal-delivery
denovo548393	Vaginal-delivery
denovo260666	Vaginal-delivery
denovo304681	Vaginal-delivery
denovo540322	Vaginal-delivery
denovo23235	Vaginal-delivery
denovo417838	Vaginal-delivery
denovo218295	Vaginal-delivery
denovo23572	Vaginal-delivery
denovo144500	Vaginal-delivery
denovo142640	Vaginal-delivery
denovo439207	Vaginal-delivery
denovo124364	Vaginal-delivery
denovo45447	Vaginal-delivery
denovo295458	Vaginal-delivery
denovo163502	Vaginal-delivery
denovo8076	Vaginal-delivery
denovo202159	Vaginal-delivery
denovo440164	Vaginal-delivery
denovo56567	Vaginal-delivery
denovo622485	Vaginal-delivery
denovo117959	Vaginal-delivery
denovo380488	Vaginal-delivery
denovo448500	Vaginal-delivery
denovo508268	Vaginal-delivery
denovo355096	Vaginal-delivery
denovo367717	Vaginal-delivery
denovo600724	Vaginal-delivery
denovo22177	Vaginal-delivery
denovo31651	Vaginal-delivery
denovo294894	Vaginal-delivery
denovo501374	Vaginal-delivery
denovo517645	Vaginal-delivery
denovo111336	Vaginal-delivery
denovo648552	Vaginal-delivery
denovo140422	Vaginal-delivery
denovo656748	Vaginal-delivery
denovo212909	Vaginal-delivery
denovo386784	Vaginal-delivery
denovo46595	Vaginal-delivery
denovo422667	Vaginal-delivery
denovo692375	Vaginal-delivery
denovo796	Vaginal-delivery
denovo126397	Vaginal-delivery
denovo668074	Vaginal-delivery
denovo472403	Vaginal-delivery
denovo194100	Vaginal-delivery
denovo379945	Vaginal-delivery
denovo234856	Vaginal-delivery
denovo116653	Vaginal-delivery
denovo167381	Vaginal-delivery
denovo731236	Vaginal-delivery
denovo365876	Vaginal-delivery
denovo42625	Vaginal-delivery
denovo4922	Vaginal-delivery
denovo366480	Vaginal-delivery
denovo73650	Vaginal-delivery
denovo46054	Vaginal-delivery
denovo706004	Vaginal-delivery
denovo618748	Vaginal-delivery
denovo258878	Vaginal-delivery
denovo76766	Vaginal-delivery
denovo239083	Vaginal-delivery
denovo255873	Vaginal-delivery
denovo179021	Vaginal-delivery
denovo683409	Vaginal-delivery
denovo164656	Vaginal-delivery
denovo362339	Vaginal-delivery
denovo261041	Vaginal-delivery
denovo675326	Vaginal-delivery
denovo34945	Vaginal-delivery
denovo51122	Vaginal-delivery
denovo336410	Vaginal-delivery
denovo680232	Vaginal-delivery
denovo287451	Vaginal-delivery
denovo347417	Vaginal-delivery
denovo148437	Vaginal-delivery
denovo112881	Vaginal-delivery
denovo709488	Vaginal-delivery
denovo588934	Vaginal-delivery
denovo413012	Vaginal-delivery
denovo626323	Vaginal-delivery
denovo425448	Vaginal-delivery
denovo82094	Vaginal-delivery
denovo152086	Vaginal-delivery
denovo694373	Vaginal-delivery
denovo14769	Vaginal-delivery
denovo310444	Vaginal-delivery
denovo332272	Vaginal-delivery
denovo318583	Vaginal-delivery
denovo544642	Vaginal-delivery
denovo468264	Vaginal-delivery
denovo353952	Vaginal-delivery
denovo164841	Vaginal-delivery
denovo343985	Vaginal-delivery
denovo374038	Vaginal-delivery
denovo100124	Vaginal-delivery
denovo268660	Vaginal-delivery
denovo171911	Vaginal-delivery
denovo660945	Vaginal-delivery
denovo213114	Vaginal-delivery
denovo302651	Vaginal-delivery
denovo497023	Vaginal-delivery
denovo511656	Vaginal-delivery
denovo227387	Vaginal-delivery
denovo80258	Vaginal-delivery
denovo15203	Vaginal-delivery
denovo222365	Vaginal-delivery
denovo96758	Vaginal-delivery
denovo543783	Vaginal-delivery
denovo225316	Vaginal-delivery
denovo678980	Vaginal-delivery
denovo43383	Vaginal-delivery
denovo660281	Vaginal-delivery
denovo279140	Vaginal-delivery
denovo744253	Vaginal-delivery
denovo540379	Vaginal-delivery
denovo34594	Vaginal-delivery
denovo43070	Vaginal-delivery
denovo531726	Vaginal-delivery
denovo452605	Vaginal-delivery
denovo268488	Vaginal-delivery
denovo494588	Vaginal-delivery
denovo261089	Vaginal-delivery
denovo439422	Vaginal-delivery
denovo632925	Vaginal-delivery
denovo447027	Vaginal-delivery
denovo111661	Vaginal-delivery
denovo552682	Vaginal-delivery
denovo154252	Vaginal-delivery
denovo714225	Vaginal-delivery
denovo614199	Vaginal-delivery
denovo621476	Vaginal-delivery
denovo138989	Vaginal-delivery
denovo281273	Vaginal-delivery
denovo386998	Vaginal-delivery
denovo165000	Vaginal-delivery
denovo717690	Vaginal-delivery
denovo37291	Vaginal-delivery
denovo494628	Vaginal-delivery
denovo611592	Vaginal-delivery
denovo182223	Vaginal-delivery
denovo423480	Vaginal-delivery
denovo425520	Vaginal-delivery
denovo698503	Vaginal-delivery
denovo330330	Vaginal-delivery
denovo661901	Vaginal-delivery
denovo366595	Vaginal-delivery
denovo330857	Vaginal-delivery
denovo508322	Vaginal-delivery
denovo510984	Vaginal-delivery
denovo114100	Vaginal-delivery
denovo736026	Vaginal-delivery
denovo193066	Vaginal-delivery
denovo418950	Vaginal-delivery
denovo388833	Vaginal-delivery
denovo621616	Vaginal-delivery
denovo108036	Vaginal-delivery
denovo239830	Vaginal-delivery
denovo308047	Vaginal-delivery
denovo586312	Vaginal-delivery
denovo492751	Vaginal-delivery
denovo323101	Vaginal-delivery
denovo696843	Vaginal-delivery
denovo83857	Vaginal-delivery
denovo413573	Vaginal-delivery
denovo452786	Vaginal-delivery
denovo207594	Vaginal-delivery
denovo28137	Vaginal-delivery
denovo511326	Vaginal-delivery
denovo530468	Vaginal-delivery
denovo247140	Vaginal-delivery
denovo729936	Vaginal-delivery
denovo484961	Vaginal-delivery
denovo427884	Vaginal-delivery
denovo459261	Vaginal-delivery
denovo624320	Vaginal-delivery
denovo502000	Vaginal-delivery
denovo489135	Vaginal-delivery
denovo637564	Vaginal-delivery
denovo181230	Vaginal-delivery
denovo565194	Vaginal-delivery
denovo478972	Vaginal-delivery
denovo619974	Vaginal-delivery
denovo226271	Vaginal-delivery
denovo47827	Vaginal-delivery
denovo452104	Vaginal-delivery
denovo315158	Vaginal-delivery
denovo555639	Vaginal-delivery
denovo586430	Vaginal-delivery
denovo235586	Vaginal-delivery
denovo605658	Vaginal-delivery
denovo177389	Vaginal-delivery
denovo44640	Vaginal-delivery
denovo635078	Vaginal-delivery
denovo434656	Vaginal-delivery
denovo654932	Vaginal-delivery
denovo347776	Vaginal-delivery
denovo275254	Vaginal-delivery
denovo560370	Vaginal-delivery
denovo430420	Vaginal-delivery
denovo263736	Vaginal-delivery
denovo209356	Vaginal-delivery
denovo715945	Vaginal-delivery
denovo7293	Vaginal-delivery
denovo744960	Vaginal-delivery
denovo740595	Vaginal-delivery
denovo39779	Vaginal-delivery
denovo272701	Vaginal-delivery
denovo500077	Vaginal-delivery
denovo369315	Vaginal-delivery
denovo191583	Vaginal-delivery
denovo692598	Vaginal-delivery
denovo348742	Vaginal-delivery
denovo450274	Vaginal-delivery
denovo190896	Vaginal-delivery
denovo216343	Vaginal-delivery
denovo526218	Vaginal-delivery
denovo676183	Vaginal-delivery
denovo384490	Vaginal-delivery
denovo149172	Vaginal-delivery
denovo563644	Vaginal-delivery
denovo347129	Vaginal-delivery
denovo56526	Vaginal-delivery
denovo58451	Vaginal-delivery
denovo329221	Vaginal-delivery
denovo176250	Vaginal-delivery
denovo621932	Vaginal-delivery
denovo265440	Vaginal-delivery
denovo492815	Vaginal-delivery
denovo654295	Vaginal-delivery
denovo665953	Vaginal-delivery
denovo595410	Vaginal-delivery
denovo635282	Vaginal-delivery
denovo472450	Vaginal-delivery
denovo31401	Vaginal-delivery
denovo735586	Vaginal-delivery
denovo275	Vaginal-delivery
denovo274718	Vaginal-delivery
denovo493359	Vaginal-delivery
denovo689277	Vaginal-delivery
denovo692346	Vaginal-delivery
denovo83549	Vaginal-delivery
denovo252203	Vaginal-delivery
denovo539279	Vaginal-delivery
denovo703950	Vaginal-delivery
denovo311802	Vaginal-delivery
denovo484276	Vaginal-delivery
denovo653105	Vaginal-delivery
denovo558219	Vaginal-delivery
denovo200614	Vaginal-delivery
denovo168764	Vaginal-delivery
denovo698994	Vaginal-delivery
denovo302734	Vaginal-delivery
denovo406766	Vaginal-delivery
denovo22500	Vaginal-delivery
denovo510993	Vaginal-delivery
denovo611964	Vaginal-delivery
denovo468842	Vaginal-delivery
denovo607993	Vaginal-delivery
denovo118416	Vaginal-delivery
denovo323803	Vaginal-delivery
denovo184743	Vaginal-delivery
denovo650752	Vaginal-delivery
denovo444301	Vaginal-delivery
denovo154215	Vaginal-delivery
denovo447931	Vaginal-delivery
denovo568099	Vaginal-delivery
denovo76325	Vaginal-delivery
denovo29178	Vaginal-delivery
denovo58259	Vaginal-delivery
denovo199209	Vaginal-delivery
denovo260501	Vaginal-delivery
denovo251662	Vaginal-delivery
denovo13223	Vaginal-delivery
denovo684495	Vaginal-delivery
denovo536031	Vaginal-delivery
denovo14329	Vaginal-delivery
denovo347431	Vaginal-delivery
denovo314000	Vaginal-delivery
denovo114514	Vaginal-delivery
denovo266969	Vaginal-delivery
denovo423588	Vaginal-delivery
denovo552973	Vaginal-delivery
denovo743389	Vaginal-delivery
denovo830	Vaginal-delivery
denovo517150	Vaginal-delivery
denovo383824	Vaginal-delivery
denovo663232	Vaginal-delivery
denovo602882	Vaginal-delivery
denovo516122	Vaginal-delivery
denovo414587	Vaginal-delivery
denovo164016	Vaginal-delivery
denovo656362	Vaginal-delivery
denovo312891	Vaginal-delivery
denovo321340	Vaginal-delivery
denovo423889	Vaginal-delivery
denovo522775	Vaginal-delivery
denovo104800	Vaginal-delivery
denovo526231	Vaginal-delivery
denovo490671	Vaginal-delivery
denovo325154	Vaginal-delivery
denovo65736	Vaginal-delivery
denovo555180	Vaginal-delivery
denovo326354	Vaginal-delivery
denovo97874	Vaginal-delivery
denovo553764	Vaginal-delivery
denovo607317	Vaginal-delivery
denovo245365	Vaginal-delivery
denovo351636	Vaginal-delivery
denovo663743	Vaginal-delivery
denovo304052	Vaginal-delivery
denovo566949	Vaginal-delivery
denovo39103	Vaginal-delivery
denovo141467	Vaginal-delivery
denovo147839	Vaginal-delivery
denovo595173	Vaginal-delivery
denovo75500	Vaginal-delivery
denovo467397	Vaginal-delivery
denovo461893	Vaginal-delivery
denovo144235	Vaginal-delivery
denovo484987	Vaginal-delivery
denovo210189	Vaginal-delivery
denovo328645	Vaginal-delivery
denovo6848	Vaginal-delivery
denovo367522	Vaginal-delivery
denovo643438	Vaginal-delivery
denovo641332	Vaginal-delivery
denovo121233	Vaginal-delivery
denovo361853	Vaginal-delivery
denovo33140	Vaginal-delivery
denovo260992	Vaginal-delivery
denovo453261	Vaginal-delivery
denovo170219	Vaginal-delivery
denovo568505	Vaginal-delivery
denovo144026	Vaginal-delivery
denovo126970	Vaginal-delivery
denovo95581	Vaginal-delivery
denovo397757	Vaginal-delivery
denovo284611	Vaginal-delivery
denovo454393	Vaginal-delivery
denovo623551	Vaginal-delivery
denovo137624	Vaginal-delivery
denovo218437	Vaginal-delivery
denovo224007	Vaginal-delivery
denovo163704	Vaginal-delivery
denovo667813	Vaginal-delivery
denovo339379	Vaginal-delivery
denovo213762	Vaginal-delivery
denovo194041	Vaginal-delivery
denovo618237	Vaginal-delivery
denovo710264	Vaginal-delivery
denovo181428	Vaginal-delivery
denovo578203	Vaginal-delivery
denovo126082	Vaginal-delivery
denovo524012	Vaginal-delivery
denovo78071	Vaginal-delivery
denovo400627	Vaginal-delivery
denovo252252	Vaginal-delivery
denovo574509	Vaginal-delivery
denovo343479	Vaginal-delivery
denovo264548	Vaginal-delivery
denovo391103	Vaginal-delivery
denovo182365	Vaginal-delivery
denovo689026	Vaginal-delivery
denovo511669	Vaginal-delivery
denovo348357	Vaginal-delivery
denovo395393	Vaginal-delivery
denovo600261	Vaginal-delivery
denovo275692	Vaginal-delivery
denovo390151	Vaginal-delivery
denovo328332	Vaginal-delivery
denovo487124	Vaginal-delivery
denovo307233	Vaginal-delivery
denovo484345	Vaginal-delivery
denovo180479	Vaginal-delivery
denovo565180	Vaginal-delivery
denovo175200	Vaginal-delivery
denovo46934	Vaginal-delivery
denovo72998	Vaginal-delivery
denovo267245	Vaginal-delivery
denovo116621	Vaginal-delivery
denovo27823	Vaginal-delivery
denovo417564	Vaginal-delivery
denovo56169	Vaginal-delivery
denovo328409	Vaginal-delivery
denovo431867	Vaginal-delivery
denovo472100	Vaginal-delivery
denovo299103	Vaginal-delivery
denovo505646	Vaginal-delivery
denovo614746	Vaginal-delivery
denovo640524	Vaginal-delivery
denovo676362	Vaginal-delivery
denovo5483	Vaginal-delivery
denovo661811	Vaginal-delivery
denovo308382	Vaginal-delivery
denovo159675	Vaginal-delivery
denovo119294	Vaginal-delivery
denovo367948	Vaginal-delivery
denovo247186	Vaginal-delivery
denovo583121	Vaginal-delivery
denovo101213	Vaginal-delivery
denovo295598	Vaginal-delivery
denovo358231	Vaginal-delivery
denovo177771	Vaginal-delivery
denovo551226	Vaginal-delivery
denovo229030	Vaginal-delivery
denovo451709	Vaginal-delivery
denovo208479	Vaginal-delivery
denovo684096	Vaginal-delivery
denovo36851	Vaginal-delivery
denovo689618	Vaginal-delivery
denovo98607	Vaginal-delivery
denovo36745	Vaginal-delivery
denovo108798	Vaginal-delivery
denovo454718	Vaginal-delivery
denovo549642	Vaginal-delivery
denovo206768	Vaginal-delivery
denovo721775	Vaginal-delivery
denovo426832	Vaginal-delivery
denovo127620	Vaginal-delivery
denovo433793	Vaginal-delivery
denovo705099	Vaginal-delivery
denovo350300	Vaginal-delivery
denovo2757	Vaginal-delivery
denovo475024	Vaginal-delivery
denovo367477	Vaginal-delivery
denovo348074	Vaginal-delivery
denovo689001	Vaginal-delivery
denovo310182	Vaginal-delivery
denovo322946	Vaginal-delivery
denovo360150	Vaginal-delivery
denovo91412	Vaginal-delivery
denovo614814	Vaginal-delivery
denovo214730	Vaginal-delivery
denovo589243	Vaginal-delivery
denovo473627	Vaginal-delivery
denovo745140	Vaginal-delivery
denovo638886	Vaginal-delivery
denovo727170	Vaginal-delivery
denovo560411	Vaginal-delivery
denovo457916	Vaginal-delivery
denovo502470	Vaginal-delivery
denovo46573	Vaginal-delivery
denovo647248	Vaginal-delivery
denovo222085	Vaginal-delivery
denovo180852	Vaginal-delivery
denovo234321	Vaginal-delivery
denovo647521	Vaginal-delivery
denovo126287	Vaginal-delivery
denovo735083	Vaginal-delivery
denovo482826	Vaginal-delivery
denovo311623	Vaginal-delivery
denovo70427	Vaginal-delivery
denovo393469	Vaginal-delivery
denovo664752	Vaginal-delivery
denovo555850	Vaginal-delivery
denovo675965	Vaginal-delivery
denovo735578	Vaginal-delivery
denovo654733	Vaginal-delivery
denovo67290	Vaginal-delivery
denovo206966	Vaginal-delivery
denovo237082	Vaginal-delivery
denovo146795	Vaginal-delivery
denovo212313	Vaginal-delivery
denovo281607	Vaginal-delivery
denovo178082	Vaginal-delivery
denovo321346	Vaginal-delivery
denovo64226	Vaginal-delivery
denovo155753	Vaginal-delivery
denovo236941	Vaginal-delivery
denovo53389	Vaginal-delivery
denovo474099	Vaginal-delivery
denovo104279	Vaginal-delivery
denovo283857	Vaginal-delivery
denovo353546	Vaginal-delivery
denovo56194	Vaginal-delivery
denovo388755	Vaginal-delivery
denovo249489	Vaginal-delivery
denovo671898	Vaginal-delivery
denovo206678	Vaginal-delivery
denovo629360	Vaginal-delivery
denovo167414	Vaginal-delivery
denovo648797	Vaginal-delivery
denovo582408	Vaginal-delivery
