# Supplementary material for: Stochasticity constrained by deterministic effects of diet and age drive rumen microbiome assembly dynamics
Source: Nat Commun. 2020 Apr 20;11:1904. doi: 10.1038/s41467-020-15652-8 (PMC7170844; doi:10.1038/s41467-020-15652-8)
Supplement: Supplementary file 6 — Supplementary Data 4 [file 41467_2020_15652_MOESM6_ESM.xlsx]

## Sheet: Vaginal delivery
	hsq_time	se_hsq_time	hsq_ind	se_hsq_ind	p_val_hsq	logL0	logL	c.1.num_otus.	index	Rsq	p_adjust	denovo	Order	Family
1	0.110976	0.057283	0.487238	0.100826	8.052e-08	3959.54	3973.27	1	158	0.600277	1.03638e-07	denovo1172	Campylobacterales	Campylobacteraceae
2	0.270409	0.068691	-0.012457	0.00172	2.505e-13	3582.62	3608.72	2	170	0.853915	4.29495e-13	denovo1238	Bacteroidales	Prevotellaceae
3	0.289956	0.065773	-0.007542	0.006785	0	2071.76	2132.77	3	201	0.999543	0	denovo1487	Clostridiales	Ruminococcaceae
4	0.289336	0.079235	0.065637	0.063494	0	4591.92	4647.37	4	356	0.958445	0	denovo2451	Clostridiales	Christensenellaceae
5	0.106654	0.072462	0.064894	0.073797	0.0004706	4589.87	4595.34	5	370	0.270669	0.000507607	denovo2564	Clostridiales	Ruminococcaceae
6	0.46662	0.106804	0.075027	0.057849	3.331e-16	3971.54	4004.23	6	428	0.886108	7.11904e-16	denovo2941	NA	NA
7	0.389179	0.098293	-0.001314	0.013784	0	4582.83	4627.19	7	468	0.922138	0	denovo3139	Clostridiales	Ruminococcaceae
8	0.257606	0.07728	0.019434	0.026219	0	4107.01	4153.74	8	769	0.950144	0	denovo5069	Bacteroidales	NA
9	0.328262	0.085917	0.028512	0.031885	0	4525.3	4574.27	9	822	0.942273	0	denovo5350	Bacteroidales	Prevotellaceae
10	0.192391	0.066348	-0.004424	0.013498	2.906e-11	3815.65	3837.09	10	1046	0.773481	4.45102e-11	denovo6827	Clostridiales	Veillonellaceae
11	0.291305	0.087666	0.01446	0.031778	0	4830.19	4870.35	11	1325	0.888577	0	denovo8659	Clostridiales	[Mogibacteriaceae]
12	0.117136	0.045009	-0.002789	0.012572	1.589e-09	3970.75	3988.28	12	1336	0.688932	2.19593e-09	denovo8705	Rhizobiales	Phyllobacteriaceae
13	0.33379	0.083193	-0.009893	0.004673	5.023e-10	4378.91	4397.57	13	1401	0.67591	7.07996e-10	denovo9083	Clostridiales	NA
14	0.282364	0.064544	0.006518	0.018663	0	4263.7	4304.79	14	1472	0.921237	0	denovo9594	Clostridiales	Lachnospiraceae
15	0.723583	0.081367	0.003134	0.015289	1.427e-14	4973.19	5002.1	15	1590	0.784846	2.66547e-14	denovo10307	Clostridiales	Clostridiaceae
16	0.239791	0.077147	-0.008014	0.007185	0	4891.11	4937.55	16	1798	0.918228	0	denovo11710	Clostridiales	NA
17	0.132151	0.07326	0.065624	0.068833	0.003437	3556.49	3560.14	17	1803	0.238129	0.00360983	denovo11761	Clostridiales	Ruminococcaceae
18	0.51684	0.083771	0.089439	0.066375	0	3517.23	3640	18	1926	0.999887	0	denovo12531	Bacteroidales	Prevotellaceae
19	0.31951	0.103324	0.035534	0.041717	3.331e-16	4836.69	4869.23	19	1929	0.830881	7.11904e-16	denovo12560	Coriobacteriales	Coriobacteriaceae
20	0.191218	0.06586	-0.008321	0.008348	2.094e-12	3803.87	3827.89	20	1986	0.811358	3.39398e-12	denovo12943	Actinomycetales	Brevibacteriaceae
21	0.398825	0.090314	0.032768	0.037928	0	4231.94	4270.24	21	2021	0.908154	0	denovo13232	Clostridiales	[Mogibacteriaceae]
22	0.370329	0.100517	0.043374	0.047973	0	4497.97	4548.12	22	2178	0.947048	0	denovo14318	Clostridiales	Lachnospiraceae
23	0.311073	0.072438	-0.008031	0.007479	0	4564.64	4637.46	23	2258	0.984914	0	denovo14769	Coriobacteriales	Coriobacteriaceae
24	0.864742	0.053158	0.01662	0.025507	0	3495.53	3604.37	24	2289	0.999704	0	denovo14982	Erysipelotrichales	Erysipelotrichaceae
25	0.44269	0.092094	0.099842	0.057103	0	4445.22	4495.22	25	2419	0.94839	0	denovo15895	Clostridiales	NA
26	0.111334	0.054602	0.084141	0.069695	3.122e-07	2974.94	2987.36	26	2623	0.668411	3.89297e-07	denovo17269	Clostridiales	Ruminococcaceae
27	0.469931	0.092601	0.090985	0.058068	0	4722.17	4759.14	27	2763	0.873351	0	denovo18143	Clostridiales	Peptostreptococcaceae
28	0.245651	0.098573	-0.007054	0.009198	1.118e-06	4858.53	4869.72	28	2865	0.456452	1.34306e-06	denovo18904	Erysipelotrichales	Erysipelotrichaceae
29	0.249269	0.089894	-0.00885	0.006842	7.615e-05	2948.56	2955.73	29	2909	0.474706	8.43155e-05	denovo19211	Clostridiales	[Mogibacteriaceae]
30	0.217013	0.05293	0.022468	0.034909	0	4418.64	4473.83	30	2911	0.962727	0	denovo19221	Aeromonadales	Succinivibrionaceae
31	0.869407	0.055674	-0.005849	0.00263	0	3957.21	4009.06	31	3183	0.968256	0	denovo21092	Bacteroidales	Prevotellaceae
32	0.489238	0.074783	0.007448	0.01494	0	4546.42	4589.72	32	3383	0.918906	0	denovo22394	Clostridiales	NA
33	0.234571	0.080327	-0.003303	0.010789	0	4742.65	4783.56	33	3513	0.897331	0	denovo23292	Clostridiales	[Mogibacteriaceae]
34	0.327934	0.086734	0.003403	0.016685	0	4672.62	4720.3	34	3518	0.932142	0	denovo23308	Clostridiales	NA
35	0.244804	0.091299	0.004674	0.025183	2.661e-11	4921.22	4942.74	35	3528	0.685467	4.0894e-11	denovo23365	Clostridiales	Lachnospiraceae
36	0.99286	0.019662	0.007974	0.013233	0	1839.39	1907.72	36	3560	0.999937	0	denovo23594	Clostridiales	Lachnospiraceae
37	0.007441	0.027786	0.062035	0.065194	0.3978	4608.37	4608.41	37	3656	0.00189583	0.399103	denovo24314	Clostridiales	Ruminococcaceae
38	0.382621	0.080224	0.006649	0.019144	3.053e-12	4122.19	4145.84	38	3812	0.780389	4.89652e-12	denovo25328	Pseudomonadales	Moraxellaceae
39	0.097306	0.060556	0.062729	0.065309	5.297e-07	4884.32	4896.23	39	3914	0.475487	6.49059e-07	denovo26057	Spirochaetales	Spirochaetaceae
40	0.302436	0.068681	0.007657	0.02872	0	3596.91	3634.35	40	3968	0.93569	0	denovo26499	Streptophyta	NA
41	0.113116	0.054415	-0.008573	0.008436	1.111e-07	4415.87	4429.28	41	4057	0.552387	1.41807e-07	denovo27078	Actinomycetales	Micrococcaceae
42	0.588805	0.094328	-0.005547	0.009142	0	4046.89	4096.86	42	4329	0.961298	0	denovo28961	Methanobacteriales	Methanobacteriaceae
43	0.235818	0.065282	0.029374	0.031697	5.572e-10	2344.24	2362.8	43	4504	0.876249	7.82977e-10	denovo30175	Clostridiales	Ruminococcaceae
44	0.661548	0.088763	0.006265	0.016861	0	3475.56	3563.78	44	4511	0.998697	0	denovo30219	Clostridiales	Lachnospiraceae
45	0.117132	0.050022	0.00076	0.016802	1.59e-12	3327.88	3352.17	45	4573	0.85441	2.60465e-12	denovo30633	Clostridiales	Lachnospiraceae
46	0.552206	0.083063	0.003476	0.015775	0	4575.66	4696.98	46	4698	0.999027	0	denovo31454	Clostridiales	NA
47	0.174101	0.074808	0.022731	0.036962	6.511e-14	4769.04	4796.47	47	4790	0.781178	1.15514e-13	denovo32111	Clostridiales	Ruminococcaceae
48	0.165363	0.055917	0.002577	0.021411	6.994e-15	4368.16	4397.78	48	5116	0.833195	1.35601e-14	denovo34488	Clostridiales	Ruminococcaceae
49	0.323728	0.107514	0.015966	0.026871	7.977e-14	4632.85	4660.08	49	5404	0.788316	1.39902e-13	denovo36473	Clostridiales	Ruminococcaceae
50	0.27745	0.066496	-0.001257	0.018939	0	2232.36	2281.51	50	5439	0.996883	0	denovo36703	Clostridiales	[Mogibacteriaceae]
51	0.081935	0.048683	0.055085	0.052641	0.0003089	4746.67	4752.53	51	5535	0.278923	0.000335158	denovo37377	Bacteroidales	Prevotellaceae
52	0.201088	0.077962	0.001525	0.018425	3.814e-14	4968.92	4996.87	52	5728	0.773824	6.89974e-14	denovo38799	Clostridiales	NA
53	0.986847	0.022454	0.008917	0.010003	3.069e-07	3141.09	3153.52	53	5813	0.648987	3.83208e-07	denovo39467	Pseudomonadales	Moraxellaceae
54	0.429453	0.099422	0.003412	0.021148	0	4410.96	4477.33	54	5821	0.980899	0	denovo39529	Clostridiales	Ruminococcaceae
55	0.246305	0.073726	0.060076	0.05458	3.136e-14	3116.95	3145.09	55	5896	0.907622	5.72959e-14	denovo40120	Clostridiales	NA
56	0.634145	0.087606	0.055989	0.053413	0	2607.62	2723.89	56	5950	0.99999	0	denovo40519	Bacteroidales	Prevotellaceae
57	0.887777	0.04663	0.120949	0.052121	0	3122.76	3177.18	57	6161	0.989725	0	denovo41954	Bacteroidales	Prevotellaceae
58	0.029259	0.027012	0.479173	0.103195	0.01296	3908.34	3910.82	58	6388	0.154731	0.0133973	denovo43382	Clostridiales	Lachnospiraceae
59	0.392701	0.10989	-0.010576	0.003168	1.11e-16	4653.75	4687.26	59	6702	0.850673	2.41727e-16	denovo45786	Bacteroidales	NA
60	0.252308	0.063486	0.023121	0.04005	0	4248.43	4293.01	60	6721	0.937098	0	denovo45905	Aeromonadales	Succinivibrionaceae
61	0.665505	0.085232	0.034483	0.029819	0	4625.36	4689.26	61	6746	0.973634	0	denovo46064	Clostridiales	Ruminococcaceae
62	0.553224	0.085618	0.310905	0.083795	0	4052.2	4127.59	62	6804	0.992443	0	denovo46497	Bacteroidales	Prevotellaceae
63	0.909913	0.038548	0.00883	0.02008	8.16e-15	3658.2	3687.66	63	7083	0.880683	1.57213e-14	denovo48521	Clostridiales	Lachnospiraceae
64	0.311988	0.098638	-0.006641	0.008653	1.794e-06	3083.13	3093.87	64	7575	0.601983	2.1356e-06	denovo51678	Clostridiales	NA
65	0.139838	0.053368	-0.006954	0.008768	9.64e-08	3258.25	3271.8	65	7592	0.667104	1.23387e-07	denovo51821	Lactobacillales	Aerococcaceae
66	0.825912	0.055006	0.007182	0.01372	0	3962.56	4011.32	66	7724	0.960864	0	denovo52731	Clostridiales	[Mogibacteriaceae]
67	0.504181	0.080937	0.048298	0.052305	0	3651.78	3738.28	67	7803	0.997978	0	denovo53242	Clostridiales	NA
68	0.175481	0.064955	0.090946	0.072814	4.655e-10	2383.91	2402.64	68	7991	0.874337	6.57134e-10	denovo54471	Bacteroidales	Prevotellaceae
69	0.418784	0.077236	0.026984	0.032584	1.277e-15	4370.69	4401.97	69	8209	0.848933	2.62542e-15	denovo56085	Clostridiales	Ruminococcaceae
70	0.352502	0.092258	0.030376	0.031474	0	4653.85	4695.05	70	8408	0.903251	0	denovo57441	Clostridiales	Lachnospiraceae
71	0.224069	0.091077	0.00866	0.025831	2.697e-06	4783.63	4793.98	71	8560	0.435898	3.16949e-06	denovo58555	Bacteroidales	Prevotellaceae
72	0.068837	0.042703	0.078743	0.067628	0.0005424	4407.94	4413.28	72	8598	0.274417	0.000583683	denovo58802	Coriobacteriales	Coriobacteriaceae
73	0.235291	0.057497	0.00474	0.019432	0	3030.76	3073.09	73	8661	0.974652	0	denovo59274	Clostridiales	Ruminococcaceae
74	0.282882	0.09232	0.009229	0.019474	1.082e-14	4588.32	4617.51	74	8996	0.813705	2.046e-14	denovo61512	Clostridiales	Ruminococcaceae
75	0.051682	0.050389	0.004183	0.020346	0.1054	2834.03	2834.81	75	9555	0.0705902	0.107149	denovo65601	Clostridiales	Lachnospiraceae
76	0.612351	0.088613	-0.003662	0.008743	0	3853.56	3986.77	76	9607	0.999877	0	denovo65912	Clostridiales	Christensenellaceae
77	0.507459	0.089525	0.260543	0.088243	0	4459.35	4495.9	77	9641	0.885004	0	denovo66100	Clostridiales	Lachnospiraceae
78	0.329441	0.074271	0.47383	0.085948	1.227e-10	4087.59	4107.62	78	9644	0.726278	1.81288e-10	denovo66111	Clostridiales	Lachnospiraceae
79	0.068121	0.065345	4.9e-05	0.017074	0.04019	3402.25	3403.78	79	9681	0.112182	0.0412677	denovo66355	Clostridiales	Ruminococcaceae
80	0.222031	0.071697	0.058954	0.055485	5.551e-17	4762.41	4796.93	80	9698	0.852513	1.22925e-16	denovo66455	Clostridiales	Lachnospiraceae
81	0.26144	0.075867	0.000707	0.018366	5.237e-08	2474.31	2488.45	81	9759	0.779158	6.79774e-08	denovo66904	Elusimicrobiales	Elusimicrobiaceae
82	0.139346	0.05898	0.149634	0.073611	1.941e-10	4465.28	4484.87	82	9790	0.686458	2.8314e-10	denovo67098	Turicibacterales	Turicibacteraceae
83	0.749706	0.073864	0.051026	0.043538	4.052e-15	4638.98	4669.14	83	9811	0.820399	8.00815e-15	denovo67237	Clostridiales	Veillonellaceae
84	0.184609	0.080274	0.151233	0.093815	0.0001029	3911.85	3918.74	84	9813	0.372663	0.000113252	denovo67239	YS2	NA
85	0.481141	0.081829	0.038619	0.046485	0	3214.1	3303.05	85	9904	0.999278	0	denovo67890	Clostridiales	Ruminococcaceae
86	0.182721	0.088382	0.001428	0.019242	8.816e-07	4817.52	4828.94	86	9955	0.465986	1.06464e-06	denovo68218	Clostridiales	Ruminococcaceae
87	0.586433	0.082453	0.027604	0.031176	0	3663.67	3705.32	87	10010	0.94997	0	denovo68648	Clostridiales	Ruminococcaceae
88	0.391438	0.074383	0.010338	0.022334	0	4211.52	4255.55	88	10091	0.936445	0	denovo69284	Clostridiales	Lachnospiraceae
89	0.352744	0.102059	0.087337	0.06145	0.0001746	4469.82	4476.21	89	10093	0.315282	0.000190794	denovo69296	Fibrobacterales	Fibrobacteraceae
90	0.145215	0.051334	0.115918	0.076722	6.886e-12	3294.96	3317.82	90	10288	0.839821	1.08546e-11	denovo70729	Bacteroidales	Prevotellaceae
91	0.544638	0.094237	0.014886	0.032105	0	4615.06	4659.38	91	10354	0.920555	0	denovo71209	Clostridiales	Lachnospiraceae
92	0.310521	0.053091	0.209575	0.093916	0	3657.18	3739.09	92	10506	0.997177	0	denovo72184	Lactobacillales	Streptococcaceae
93	0.107472	0.055679	0.072358	0.073265	5.224e-05	1734.19	1741.72	93	10642	0.682636	5.8547e-05	denovo73090	Clostridiales	Lachnospiraceae
94	0.397563	0.109051	-0.003013	0.015608	1.665e-16	4491.39	4524.84	94	10707	0.860067	3.59187e-16	denovo73632	Bacteroidales	NA
95	0.643854	0.092362	-0.007162	0.00553	0	4120.95	4157.28	95	11141	0.902325	0	denovo76447	Clostridiales	Lachnospiraceae
96	0.149221	0.058553	-0.013155	0.001733	0	4510.91	4546.26	96	11163	0.873666	0	denovo76602	Spirochaetales	Spirochaetaceae
97	0.227699	0.075683	0.016325	0.032686	3.254e-10	3779.11	3798.19	97	11213	0.736765	4.67985e-10	denovo76922	Clostridiales	[Mogibacteriaceae]
98	0.180634	0.062588	-0.008668	0.006827	0	4836.75	4875.41	98	11341	0.878754	0	denovo77747	Clostridiales	NA
99	0.549825	0.068574	0.004306	0.018511	0	3656.45	3727.46	99	11372	0.993886	0	denovo78003	Clostridiales	Lachnospiraceae
100	0.136696	0.056978	0.731178	0.067972	1.558e-06	4653.1	4663.98	100	11574	0.461222	1.85707e-06	denovo79383	Clostridiales	Lachnospiraceae
101	0.741636	0.081804	0.007217	0.017427	0	4462.17	4516.59	101	11633	0.959738	0	denovo79684	Clostridiales	Lachnospiraceae
102	0.799304	0.071699	-0.004254	0.005134	0	4309.71	4428.13	102	11695	0.999241	0	denovo80161	Clostridiales	Lachnospiraceae
103	0.338471	0.074516	0.015538	0.034447	0	2776.75	2843.99	103	11779	0.998236	0	denovo80752	Coriobacteriales	Coriobacteriaceae
104	0.129897	0.066868	0.206526	0.096635	0.001932	3212.38	3216.55	104	11890	0.291086	0.00205261	denovo81494	Bacteroidales	NA
105	0.61403	0.079381	0.028046	0.036145	0	4320.07	4394.24	105	11904	0.989018	0	denovo81594	Coriobacteriales	Coriobacteriaceae
106	0.254314	0.070501	-0.001842	0.012553	5.551e-17	3544.07	3578.23	106	11952	0.921327	1.22925e-16	denovo82002	Lactobacillales	Lactobacillaceae
107	0.318481	0.099197	0.003601	0.016919	0	4597.09	4635.94	107	12023	0.892464	0	denovo82411	RF39	NA
108	0.370343	0.082426	0.091549	0.06737	0	4171.88	4265.27	108	12107	0.997168	0	denovo82953	Clostridiales	Ruminococcaceae
109	0.218214	0.069976	0.02904	0.04254	2.22e-16	4428.18	4461.23	109	12288	0.860688	4.77794e-16	denovo84125	Coriobacteriales	Coriobacteriaceae
110	0.41376	0.107086	0.038046	0.045796	2.093e-12	4024.08	4048.1	110	12305	0.7934	3.39398e-12	denovo84240	Bacteroidales	Prevotellaceae
111	0.182886	0.071308	0.020547	0.035646	1.947e-10	4703.49	4723.07	111	12308	0.667456	2.83565e-10	denovo84252	Clostridiales	Lachnospiraceae
112	0.411259	0.075932	0.017431	0.028806	0	2315.24	2366.07	112	12569	0.996834	0	denovo86102	Clostridiales	Lachnospiraceae
113	0.138868	0.057528	-0.008128	0.007536	4.749e-07	3151.78	3163.8	113	12605	0.635128	5.84248e-07	denovo86316	Clostridiales	Eubacteriaceae
114	0.74135	0.074176	-0.007231	0.002948	0	3356.12	3542.57	114	12663	0.999999	0	denovo86772	Clostridiales	[Mogibacteriaceae]
115	0.992737	0.020697	0.000946	0.006529	0	2732.44	2776.14	115	12695	0.985074	0	denovo87011	Bacteroidales	NA
116	0.362254	0.094684	0.009975	0.031764	4.399e-13	4751.15	4776.7	116	12856	0.75855	7.44508e-13	denovo88073	Clostridiales	[Mogibacteriaceae]
117	0.104539	0.057469	0.024872	0.032547	3.616e-07	4865.56	4877.84	117	12913	0.487146	4.49068e-07	denovo88561	Clostridiales	Ruminococcaceae
118	0.494389	0.098783	0.002042	0.015653	0	4445.98	4492.96	118	12921	0.938274	0	denovo88610	Bacteroidales	BS11
119	0.629525	0.086188	0.023508	0.038154	7.746e-11	3507.38	3527.86	119	12998	0.78628	1.15938e-10	denovo89201	Clostridiales	Ruminococcaceae
120	0.347059	0.091801	0.055721	0.061087	2.796e-10	2511.08	2530.31	120	12999	0.867564	4.04649e-10	denovo89205	Clostridiales	NA
121	0.477949	0.08218	-0.006288	0.007027	0	2834.21	2937.28	121	13311	0.999923	0	denovo91178	Clostridiales	NA
122	0.160507	0.068982	0.01966	0.033022	1.076e-05	4196.07	4205.09	122	13391	0.43411	1.23915e-05	denovo91679	Clostridiales	Lachnospiraceae
123	0.278011	0.087777	0.012483	0.02298	3.592e-14	4256.14	4284.15	123	13400	0.824166	6.52381e-14	denovo91749	NA	NA
124	0.532679	0.0977	0.038063	0.03335	0	4916.81	4954.12	124	13480	0.865117	0	denovo92307	Bacteroidales	Prevotellaceae
125	0.367534	0.099908	-0.009791	0.00452	1.655e-08	4912.35	4927.61	125	13504	0.560372	2.18213e-08	denovo92462	Clostridiales	Lachnospiraceae
126	0.066143	0.029982	0.91852	0.030781	3.437e-07	3461.52	3473.84	126	13574	0.610105	4.27416e-07	denovo92929	Clostridiales	Lachnospiraceae
127	0.855955	0.057936	0.014253	0.021294	1.682e-09	4472.67	4490.15	127	13598	0.644315	2.32096e-09	denovo93165	Clostridiales	NA
128	0.083933	0.041569	0.819991	0.049589	1.208e-05	4114.66	4123.58	128	13647	0.436472	1.38596e-05	denovo93558	Clostridiales	Lachnospiraceae
129	0.23382	0.085621	0.055416	0.05882	1.933e-13	4868.72	4895.07	129	13748	0.760837	3.33915e-13	denovo94234	Coriobacteriales	Coriobacteriaceae
130	0.093687	0.051874	0.117808	0.073142	4.061e-05	4677.6	4685.37	130	13829	0.355671	4.5736e-05	denovo94768	Rhodobacterales	Rhodobacteraceae
131	0.531441	0.08731	-0.003249	0.012306	0	3840.17	3990.31	131	13863	0.999961	0	denovo95062	Clostridiales	NA
132	0.404166	0.070738	0.011002	0.023257	0	4110.37	4200.61	132	13902	0.996834	0	denovo95250	Bacteroidales	Prevotellaceae
133	0.17083	0.070935	0.002469	0.016471	5.638e-07	3558.44	3570.29	133	14020	0.585576	6.89006e-07	denovo96110	Actinomycetales	Corynebacteriaceae
134	0.640189	0.093154	0.025284	0.033192	0	4096.07	4204.89	134	14051	0.99904	0	denovo96388	Clostridiales	[Mogibacteriaceae]
135	0.504379	0.098378	0.089265	0.070752	0	4670.45	4705.57	135	14120	0.862692	0	denovo96954	Clostridiales	Ruminococcaceae
136	0.320095	0.098179	0.055611	0.051701	0.0002258	3523.74	3529.89	136	14134	0.370184	0.000245865	denovo97035	Clostridiales	Lachnospiraceae
137	0.681703	0.084363	0.014394	0.022024	0	4368.38	4487.76	137	14249	0.999211	0	denovo97883	Clostridiales	NA
138	0.316456	0.067275	0.069591	0.062101	0	4246.18	4294.6	138	14366	0.950433	0	denovo98590	Clostridiales	[Mogibacteriaceae]
139	0.864698	0.051385	0.004333	0.017589	0	4134.26	4192	139	14374	0.974655	0	denovo98610	Clostridiales	Lachnospiraceae
140	0.554996	0.101128	0.001489	0.017546	0	4714.66	4761.77	140	14383	0.928287	0	denovo98658	Clostridiales	Lachnospiraceae
141	0.035262	0.043997	-0.003959	0.012869	0.1624	4842.23	4842.71	141	14604	0.0261921	0.16473	denovo100449	Bacillales	Planococcaceae
142	0.455073	0.091806	0.099346	0.065537	4.099e-10	4717.61	4736.47	142	14821	0.65253	5.84028e-10	denovo102155	Bacteroidales	Prevotellaceae
143	0.560765	0.086961	0.002277	0.018709	0	2913.3	3028.72	143	15108	0.999966	0	denovo104231	Clostridiales	Lachnospiraceae
144	0.201909	0.082851	0.043098	0.050993	1.375e-09	4158.42	4176.1	144	15269	0.675034	1.90592e-09	denovo105493	Clostridiales	Lachnospiraceae
145	0.465833	0.064132	0.224075	0.088339	4.324e-14	3632.05	3659.88	145	15483	0.867674	7.77643e-14	denovo107005	Bacteroidales	Prevotellaceae
146	0.120253	0.05036	0.00181	0.02534	3.887e-08	4358.32	4372.75	146	15539	0.583555	5.05971e-08	denovo107365	Clostridiales	NA
147	0.395541	0.109957	0.008872	0.018414	4.441e-16	5053.41	5085.75	147	15600	0.815496	9.44741e-16	denovo107785	Coriobacteriales	Coriobacteriaceae
148	0.641897	0.075656	-0.005091	0.00662	1.332e-15	3206.22	3237.46	148	15760	0.923467	2.71421e-15	denovo108896	Clostridiales	NA
149	0.633198	0.079328	-0.004132	0.00808	0	3792.73	3890.27	149	15811	0.998804	0	denovo109184	Clostridiales	[Mogibacteriaceae]
150	-0.025447	0	-0.448699	0	0.5	4128.17	-47374100000000	150	15851	1	0.5	denovo109416	Anaerolineales	Anaerolinaceae
151	0.025208	0.034179	0.002848	0.016897	0.1797	2785.6	2786.02	151	15868	0.0391649	0.182078	denovo109554	Clostridiales	Ruminococcaceae
152	0.301049	0.078359	0.055269	0.04944	6e-10	3815.44	3833.92	152	16133	0.722157	8.41832e-10	denovo111528	Clostridiales	Ruminococcaceae
153	0.355064	0.102179	0.006548	0.0206	5.919e-08	4767.32	4781.34	153	16290	0.540837	7.66135e-08	denovo112521	Bacteroidales	Prevotellaceae
154	0.153433	0.066342	0.110414	0.078624	2.462e-13	4819.18	4845.3	154	16542	0.761231	4.22912e-13	denovo114265	Clostridiales	Ruminococcaceae
155	0.425656	0.093811	4.3e-05	0.013761	2.548e-09	4213.89	4230.97	155	16780	0.657572	3.4742e-09	denovo115834	Bacteroidales	[Paraprevotellaceae]
156	0.110419	0.05043	-0.00532	0.009597	5.134e-07	2898.5	2910.44	156	17117	0.663548	6.29926e-07	denovo118124	Coriobacteriales	Coriobacteriaceae
157	0.337099	0.064083	0.00415	0.020961	0	2873.74	2974.23	157	17304	0.999889	0	denovo119677	Clostridiales	Lachnospiraceae
158	0.860094	0.048773	0.001936	0.009627	0	4344.97	4421	158	17478	0.989919	0	denovo120793	Clostridiales	Lachnospiraceae
159	0.204928	0.071209	0.011143	0.022684	2.807e-08	3652.73	3667.47	159	17561	0.656183	3.67993e-08	denovo121443	Bacteroidales	Prevotellaceae
160	0.193257	0.072789	0.009068	0.032343	6.105e-10	3612.22	3630.68	160	17886	0.741123	8.55258e-10	denovo123520	Bacteroidales	[Paraprevotellaceae]
161	0.042732	0.03858	0.021763	0.042513	0.01083	3686.04	3688.68	161	17943	0.172579	0.0112207	denovo123885	Clostridiales	Lachnospiraceae
162	0.404224	0.087706	0.038511	0.052647	0	4170.5	4246.06	162	17965	0.991418	0	denovo124043	Clostridiales	Ruminococcaceae
163	0.534005	0.098939	0.001148	0.013157	1.763e-10	4668.5	4688.18	163	18090	0.672005	2.58817e-10	denovo124895	Bacteroidales	Prevotellaceae
164	0.324498	0.099573	0.03492	0.043692	3.669e-10	4899.01	4917.97	164	18102	0.640784	5.26024e-10	denovo124989	Clostridiales	Lachnospiraceae
165	0.890063	0.04676	0.037767	0.035918	0	2625.8	2761.38	165	18149	0.999998	0	denovo125459	Clostridiales	Lachnospiraceae
166	0.370014	0.103766	-0.008861	0.005308	3.228e-12	4910.02	4933.61	166	18247	0.719251	5.15919e-12	denovo126178	Clostridiales	Lachnospiraceae
167	0.470114	0.091651	0.016822	0.0342	0	3996.34	4093.98	167	18315	0.998334	0	denovo126641	Erysipelotrichales	Erysipelotrichaceae
168	0.303513	0.096831	0.101981	0.073072	1.499e-15	4473.68	4504.82	168	18409	0.840887	3.02765e-15	denovo127333	Clostridiales	Ruminococcaceae
169	0.737844	0.063905	0.003021	0.013913	2.01e-14	3151.19	3179.77	169	18567	0.908594	3.72417e-14	denovo128443	RF39	NA
170	0.030062	0.026905	0.400895	0.115709	0.02842	2600.53	2602.35	170	18702	0.168718	0.0292475	denovo129314	Spirochaetales	Spirochaetaceae
171	0.140463	0.062538	0.058506	0.062274	9.824e-08	4859.37	4872.9	171	18890	0.521444	1.25567e-07	denovo130638	Clostridiales	Lachnospiraceae
172	0.38167	0.09376	0.005734	0.020252	5.032e-09	4773.82	4790.24	172	18935	0.597313	6.78066e-09	denovo130961	Bacteroidales	Prevotellaceae
173	0.29195	0.090748	0.087688	0.072281	8.751e-09	4709.99	4725.87	173	19097	0.590079	1.16553e-08	denovo132092	Clostridiales	NA
174	0.620775	0.077368	-0.009341	0.002158	0	4046.95	4186.09	174	19110	0.999871	0	denovo132172	Bacteroidales	NA
175	0.441079	0.080859	-0.007753	0.00589	0	4391.37	4515.14	175	19134	0.999367	0	denovo132355	Clostridiales	Ruminococcaceae
176	0.528306	0.084242	-0.008894	0.004379	0	4365.62	4444.59	176	19288	0.991355	0	denovo133449	Clostridiales	[Mogibacteriaceae]
177	0.308037	0.072712	0.005782	0.016216	1.299e-13	1665.21	1691.96	177	19449	0.985338	2.25667e-13	denovo134509	Coriobacteriales	Coriobacteriaceae
178	0.285803	0.077563	0.015569	0.034669	5.503e-13	2192.05	2217.38	178	19474	0.952374	9.24544e-13	denovo134688	Bacteroidales	Prevotellaceae
179	0.229325	0.094433	0.02467	0.032003	1.039e-06	4920.19	4931.46	179	19688	0.454373	1.24979e-06	denovo136061	Clostridiales	NA
180	0.231514	0.053837	0.030826	0.046238	0	4364.35	4418.11	180	19864	0.961001	0	denovo137393	Clostridiales	Ruminococcaceae
181	0.481238	0.082939	0.021309	0.028811	1.19e-12	2691.61	2716.18	181	19884	0.910026	1.96339e-12	denovo137542	Clostridiales	Lachnospiraceae
182	0.298311	0.08634	0.001369	0.016877	7.821e-07	4007.84	4019.38	182	19896	0.533052	9.48219e-07	denovo137622	Clostridiales	Lachnospiraceae
183	0.375675	0.093679	0.014626	0.02743	0	3432.16	3476.05	183	19915	0.96552	0	denovo137767	Clostridiales	Lachnospiraceae
184	0.365862	0.080658	-0.008412	0.007771	4.186e-10	3511.16	3529.99	184	19931	0.757759	5.9458e-10	denovo137856	Bacteroidales	Prevotellaceae
185	0.146392	0.057521	0.000913	0.017371	9.542e-09	4422.89	4438.69	185	19989	0.61115	1.26721e-08	denovo138263	Clostridiales	NA
186	0.356769	0.069564	0.206269	0.093135	1.262e-08	3480.48	3496	186	20110	0.692476	1.67356e-08	denovo139001	Bacteroidales	[Paraprevotellaceae]
187	0.443142	0.089681	0.116501	0.070178	1.887e-15	4790.9	4821.82	187	20281	0.818159	3.78636e-15	denovo140290	Clostridiales	Lachnospiraceae
188	0.124808	0.050204	0.027189	0.041927	1.537e-07	3768	3781.1	188	20585	0.601395	1.9456e-07	denovo142418	Sphingobacteriales	Sphingobacteriaceae
189	0.549649	0.079499	0.055706	0.044082	0	4212.51	4334.83	189	20602	0.999492	0	denovo142548	Clostridiales	Clostridiaceae
190	0.306563	0.105096	-0.002783	0.01157	0.002139	4752	4756.08	190	20614	0.20342	0.00226207	denovo142614	Actinomycetales	Corynebacteriaceae
191	0.272594	0.074913	0.024079	0.042737	7.216e-16	3955.78	3987.63	191	20616	0.880588	1.51059e-15	denovo142640	Clostridiales	[Mogibacteriaceae]
192	0.740278	0.067919	0.031219	0.039167	0	3751.94	3896.76	192	20687	0.999956	0	denovo143127	Coriobacteriales	Coriobacteriaceae
193	0.290388	0.092761	-0.008144	0.006798	3.775e-15	4777.69	4807.92	193	20924	0.811986	7.47678e-15	denovo144947	Clostridiales	Lachnospiraceae
194	0.771571	0.072202	-0.006726	0.003499	0	4409.02	4453.33	194	20986	0.929326	0	denovo145426	Erysipelotrichales	Erysipelotrichaceae
195	0.55102	0.091324	-0.005847	0.007949	3.608e-15	4770.32	4800.58	195	21039	0.812873	7.16145e-15	denovo145777	Clostridiales	Veillonellaceae
196	0.117822	0.049598	0.034746	0.051715	3.1e-11	3669.54	3690.92	196	21141	0.785481	4.74027e-11	denovo146441	Methanobacteriales	Methanobacteriaceae
197	0.135892	0.048085	0.00669	0.016559	1.786e-11	4230.89	4252.81	197	21246	0.745694	2.76785e-11	denovo147132	Actinomycetales	Corynebacteriaceae
198	0.215128	0.092554	0.025556	0.039822	2.733e-05	4675.31	4683.45	198	21317	0.369335	3.09695e-05	denovo147615	Bacteroidales	Prevotellaceae
199	0.576978	0.097317	0.004748	0.018587	1.338e-14	4742.93	4771.91	199	21515	0.800952	2.51456e-14	denovo149056	Bacteroidales	Prevotellaceae
200	0.812363	0.06424	0.026363	0.024932	0	3944.32	4033.65	200	21723	0.997354	0	denovo150481	Clostridiales	NA
201	0.544361	0.087427	-0.003609	0.00916	0	3549.51	3658.55	201	21907	0.99967	0	denovo151719	RF39	NA
202	0.245057	0.073372	-0.009195	0.006513	5.551e-16	4505.29	4537.41	202	22023	0.847751	1.16736e-15	denovo152519	Actinomycetales	Cellulomonadaceae
203	0.560942	0.089856	0.027728	0.032622	0	3166.02	3215.75	203	22137	0.983927	0	denovo153306	Bacteroidales	NA
204	0.177298	0.056967	0.010088	0.023707	0	4429.14	4466.29	204	22474	0.890723	0	denovo155586	Clostridiales	[Mogibacteriaceae]
205	0.217617	0.064553	0.018033	0.032997	4.13e-14	4369.37	4397.24	205	22485	0.814566	7.4421e-14	denovo155684	Clostridiales	[Mogibacteriaceae]
206	0.414916	0.089537	0.137279	0.07822	0	4155.35	4240.95	206	22668	0.9955	0	denovo157012	Pirellulales	Pirellulaceae
207	0.565358	0.082998	0.136866	0.063233	2.043e-14	4629.67	4658.23	207	22897	0.804064	3.7777e-14	denovo158481	Bacteroidales	Prevotellaceae
208	0.673127	0.07517	0.174732	0.077814	4.722e-08	2530.85	2545.09	208	22970	0.77399	6.13793e-08	denovo158981	Bacteroidales	NA
209	0.910867	0.041434	0.059565	0.036649	0	4702.79	4749.7	209	23037	0.927932	0	denovo159395	Clostridiales	Lachnospiraceae
210	0.170864	0.05465	-0.008807	0.00726	1.11e-16	4414.86	4448.45	210	23386	0.865823	2.41727e-16	denovo161864	Clostridiales	NA
211	0.220737	0.085585	0.249797	0.108341	5.065e-11	4164.5	4185.4	211	23540	0.73459	7.64324e-11	denovo163019	Bacteroidales	S24-7
212	0.17022	0.049513	0.003202	0.021422	0	4606.54	4649.83	212	23558	0.916168	0	denovo163171	Coriobacteriales	Coriobacteriaceae
213	0.624716	0.09862	-0.005871	0.006331	0	4865.09	4900.92	213	23624	0.856926	0	denovo163616	Clostridiales	Lachnospiraceae
214	0.445211	0.089372	-0.006836	0.007024	0	4167.04	4204.28	214	23662	0.905371	0	denovo163888	Clostridiales	Lachnospiraceae
215	0.346039	0.086417	0.019273	0.031334	0	4306.96	4365.61	215	23706	0.972237	0	denovo164242	Coriobacteriales	Coriobacteriaceae
216	0.897082	0.046955	0.042622	0.03372	6.256e-14	4898.9	4926.36	216	23921	0.772687	1.11204e-13	denovo165746	Bacteroidales	NA
217	0.470704	0.087056	0.118824	0.074732	0	4311.15	4362.26	217	24128	0.955994	0	denovo167196	Clostridiales	[Mogibacteriaceae]
218	0.314805	0.078754	-0.000408	0.012499	9.881e-15	3750.12	3779.4	218	24311	0.872631	1.88395e-14	denovo168432	Bacteroidales	Prevotellaceae
219	0.777935	0.061659	0.01031	0.017476	0	2679.96	2723.42	219	24344	0.985918	0	denovo168659	Clostridiales	Ruminococcaceae
220	0.271906	0.071544	-0.007902	0.007134	0	4307.93	4350.79	220	24373	0.927437	0	denovo168911	Clostridiales	NA
221	0.236392	0.085493	0.022233	0.034614	3.644e-11	4806.49	4827.71	221	24425	0.688831	5.55363e-11	denovo169341	Clostridiales	Lachnospiraceae
222	0.256008	0.092115	0.174019	0.095785	6.07e-13	4830.37	4855.6	222	24478	0.748586	1.01609e-12	denovo169701	Clostridiales	Lachnospiraceae
223	0.282453	0.08481	0.018021	0.035438	0	4649.5	4688.08	223	24738	0.888106	0	denovo171611	Clostridiales	Christensenellaceae
224	0.202442	0.077154	0.016544	0.027728	1.277e-15	4713.63	4744.93	224	24888	0.826906	2.62542e-15	denovo172639	NA	NA
225	0.150481	0.060768	0.008464	0.020672	6.919e-09	3883.49	3899.6	225	24959	0.666027	9.25555e-09	denovo173217	Coriobacteriales	Coriobacteriaceae
226	0.46707	0.096358	0.09835	0.059047	0	3735.58	3791.03	226	24988	0.979847	0	denovo173424	Bacteroidales	[Paraprevotellaceae]
227	0.08213	0.044114	0.615586	0.091847	5.544e-05	4324.4	4331.87	227	25024	0.367092	6.19069e-05	denovo173744	Clostridiales	[Mogibacteriaceae]
228	0.75232	0.071825	-0.002531	0.010148	0	2978.51	3053.38	228	25266	0.998611	0	denovo175654	Bacteroidales	NA
229	0.158464	0.073244	0.004621	0.022644	1.352e-08	4844.93	4860.38	229	25285	0.569984	1.79033e-08	denovo175778	Clostridiales	Lachnospiraceae
230	0.495266	0.094594	0.01901	0.028725	0	4121.99	4175.76	230	25350	0.967756	0	denovo176326	Clostridiales	Ruminococcaceae
231	0.084954	0.043647	0.000357	0.013981	1.826e-06	4037.24	4047.96	231	25386	0.50473	2.16808e-06	denovo176610	Clostridiales	NA
232	0.484677	0.078447	-0.009013	0.003996	0	1868.86	1977.09	232	25453	1	0	denovo177112	Clostridiales	Lachnospiraceae
233	0.498745	0.083531	-0.008382	0.005292	0	4065.25	4166.56	233	25469	0.998531	0	denovo177249	Clostridiales	Lachnospiraceae
234	0.539952	0.085642	0.00861	0.023971	0	2996.55	3110.59	234	25491	0.99995	0	denovo177364	Clostridiales	NA
235	0.776541	0.074371	0.007515	0.020196	4.554e-13	4606.19	4631.7	235	25519	0.768645	7.67913e-13	denovo177596	Bacteroidales	Prevotellaceae
236	0.244857	0.087603	0.005025	0.018909	1.352e-11	4684.23	4706.42	236	25700	0.714178	2.10235e-11	denovo178885	Clostridiales	[Mogibacteriaceae]
237	0.586294	0.07954	0.038238	0.042754	0	4382.28	4507.66	237	26033	0.999433	0	denovo181230	Clostridiales	NA
238	0.693937	0.075449	0.060492	0.045401	0	3883.8	3927.2	238	26043	0.947394	0	denovo181304	Bacteroidales	[Paraprevotellaceae]
239	0.351657	0.094831	0.054744	0.057454	3.552e-06	4540.85	4550.93	239	26361	0.44441	4.14776e-06	denovo183525	Erysipelotrichales	Erysipelotrichaceae
240	0.297114	0.105617	0.004413	0.016803	4.115e-06	4496.56	4506.51	240	26542	0.443047	4.78694e-06	denovo184871	Bacteroidales	[Paraprevotellaceae]
241	0.297474	0.064918	0.002632	0.014876	0	3755.52	3813.45	241	26604	0.982692	0	denovo185309	Clostridiales	Lachnospiraceae
242	0.22865	0.083318	0.107659	0.073615	7.528e-13	4895.02	4920.04	242	26641	0.741046	1.2533e-12	denovo185596	Clostridiales	Lachnospiraceae
243	0.121911	0.063517	-0.003685	0.012749	0.0006094	4795.65	4800.88	243	26671	0.250912	0.000653487	denovo185769	Sphingomonadales	Sphingomonadaceae
244	0.4544	0.086356	0.000682	0.015833	0	3515.52	3628.35	244	26690	0.999769	0	denovo185936	Clostridiales	Lachnospiraceae
245	0.158785	0.055791	0.002922	0.014179	2.343e-11	4231.47	4253.12	245	26968	0.741412	3.61278e-11	denovo188120	Actinomycetales	Corynebacteriaceae
246	0.208393	0.080458	2.8e-05	0.018533	1.837e-12	4829.03	4853.17	246	27007	0.733331	3.00392e-12	denovo188386	Clostridiales	NA
247	0.455527	0.102397	0.004145	0.021514	0	4486.37	4535.21	247	27035	0.94327	0	denovo188507	Clostridiales	NA
248	0.566906	0.093328	0.040636	0.038573	0	4166.68	4246.34	248	27181	0.993386	0	denovo189488	Bacteroidales	BS11
249	0.126072	0.072005	0.050972	0.060733	0.0004329	4867.6	4873.15	249	27267	0.260566	0.000468041	denovo190013	Bacteroidales	Prevotellaceae
250	0.376503	0.106061	-0.000991	0.014728	4.913e-07	4887.21	4899.19	250	27405	0.477355	6.03616e-07	denovo191114	Clostridiales	Ruminococcaceae
251	0.56767	0.085959	0.021588	0.030367	0	4509.84	4626.38	251	27692	0.998842	0	denovo193383	Clostridiales	NA
252	0.271296	0.061876	-0.001702	0.011849	0	2323.54	2365.47	252	27716	0.991257	0	denovo193640	Actinomycetales	Actinomycetaceae
253	0.346034	0.075354	0.499342	0.088611	1.11e-16	4599.12	4632.95	253	27848	0.856636	2.41727e-16	denovo194537	Clostridiales	Lachnospiraceae
254	0.200144	0.090685	-0.001765	0.012588	8.567e-11	4941.56	4961.94	254	27986	0.664097	1.28017e-10	denovo195516	Erysipelotrichales	Erysipelotrichaceae
255	0.379557	0.084945	0.316383	0.093993	5.751e-14	2054.1	2081.64	255	28270	0.970694	1.02426e-13	denovo197613	Erysipelotrichales	Erysipelotrichaceae
256	0.224783	0.081097	-0.002325	0.01446	5.347e-05	3227.66	3235.16	256	28463	0.459611	5.97797e-05	denovo199026	Bacteroidales	Prevotellaceae
257	0.417344	0.088175	0.093565	0.077521	7.295e-08	3552.83	3566.66	257	28827	0.642595	9.41588e-08	denovo201830	Bacteroidales	NA
258	0.436232	0.091161	0.108783	0.067852	0	2888.67	2959.99	258	29117	0.99844	0	denovo204029	Bacteroidales	NA
259	0.285901	0.072775	0.327997	0.108663	0	3432.45	3475.51	259	29153	0.963246	0	denovo204339	Clostridiales	Ruminococcaceae
260	0.552024	0.083631	0.069761	0.059074	0	4375.76	4439.65	260	29239	0.978536	0	denovo204984	Clostridiales	Christensenellaceae
261	0.865049	0.049048	0.020145	0.030076	0	3543.96	3641.4	261	29313	0.999244	0	denovo205511	Clostridiales	Veillonellaceae
262	0.49224	0.099335	0.003158	0.017087	0.000142	3698.18	3704.77	262	29450	0.375987	0.00015554	denovo206654	Fibrobacterales	Fibrobacteraceae
263	0.623149	0.084236	-0.005878	0.007102	0	3983.64	4127.67	263	30053	0.999918	0	denovo211130	Clostridiales	Christensenellaceae
264	0.399446	0.096192	0.012963	0.02884	9.75e-07	4875.9	4887.22	264	30197	0.459156	1.17434e-06	denovo212373	Bacteroidales	Prevotellaceae
265	0.244937	0.087549	-0.003685	0.012822	1.055e-14	3550	3579.21	265	30205	0.886007	2.00319e-14	denovo212415	Bacteroidales	Prevotellaceae
266	0.274664	0.067205	0.036717	0.041971	0	2833.55	2869.66	266	30298	0.965127	0	denovo213180	Clostridiales	Ruminococcaceae
267	0.588158	0.089727	0.009727	0.023515	0	3838.24	3874.71	267	30365	0.918418	0	denovo213674	Bacteroidales	Prevotellaceae
268	0.116629	0.050554	0.022943	0.034418	2.451e-11	4522.52	4544.12	268	30395	0.71723	3.77298e-11	denovo213915	Methanobacteriales	Methanobacteriaceae
269	0.684932	0.077356	0.025097	0.030385	0	4695.56	4737.3	269	30416	0.904165	0	denovo214043	Clostridiales	Lachnospiraceae
270	0.414535	0.097105	0.016342	0.026183	3.414e-14	4736.82	4764.88	270	30689	0.790925	6.22513e-14	denovo216212	Clostridiales	Ruminococcaceae
271	0.222747	0.085024	0.008036	0.021716	2.35e-05	4420.98	4429.27	271	30758	0.39102	2.66623e-05	denovo216707	Clostridiales	Ruminococcaceae
272	0.228236	0.082536	-0.001445	0.017059	1.271e-09	4378.56	4396.31	272	30824	0.657772	1.76442e-09	denovo217115	Bacteroidales	NA
273	0.292275	0.081679	0.094404	0.063796	0	4873.9	4910.71	273	30896	0.863783	0	denovo217629	Clostridiales	Ruminococcaceae
274	0.114272	0.046462	-0.009235	0.008569	1.14e-10	4217.5	4237.61	274	31119	0.716421	1.68977e-10	denovo219315	Clostridiales	NA
275	0.168412	0.085841	-0.006231	0.0101	2.257e-06	5004.72	5015.23	275	31312	0.426669	2.66039e-06	denovo220570	Clostridiales	Lachnospiraceae
276	0.697967	0.077167	-0.007676	0.003081	0	4876.36	4921.21	276	31426	0.911636	0	denovo221373	Coriobacteriales	Coriobacteriaceae
277	0.4537	0.074788	0.004472	0.020884	0	2018.75	2066.98	277	31466	0.998084	0	denovo221649	Bacteroidales	Rikenellaceae
278	0.56067	0.089527	0.003205	0.019644	1.176e-09	4364.83	4382.66	278	31562	0.660486	1.63501e-09	denovo222355	Bacteroidales	Prevotellaceae
279	0.364079	0.102069	0.049925	0.045734	1.194e-05	4694.77	4703.69	279	31680	0.395468	1.37161e-05	denovo223265	Clostridiales	Ruminococcaceae
280	0.289715	0.082719	0.003744	0.023366	1.874e-12	3543.59	3567.71	280	31751	0.834387	3.05682e-12	denovo223758	Erysipelotrichales	Erysipelotrichaceae
281	0.689599	0.084296	-0.005783	0.005888	0	4540.84	4600.59	281	31845	0.968701	0	denovo224401	Clostridiales	Ruminococcaceae
282	0.126929	0.053258	0.396962	0.106241	2.102e-06	4217.9	4228.48	282	31944	0.485313	2.48295e-06	denovo225148	Clostridiales	NA
283	0.239597	0.082243	-0.006385	0.009437	5.829e-15	4625.96	4655.76	283	31985	0.817593	1.13976e-14	denovo225398	Bacteroidales	Prevotellaceae
284	0.740359	0.069538	0.07623	0.052776	0	3555.66	3595.3	284	31986	0.947008	0	denovo225405	Bacteroidales	S24-7
285	0.393999	0.056455	0.004489	0.018126	0	1205.41	1306.85	285	31989	1	0	denovo225440	Bacteroidales	Bacteroidaceae
286	0.55839	0.101145	0.034077	0.035487	0	4759.91	4796.73	286	32226	0.870246	0	denovo227291	Anaerolineales	Anaerolinaceae
287	0.479209	0.100634	0.032815	0.041343	1.961e-11	4548.27	4570.1	287	32302	0.718782	3.02884e-11	denovo227923	RF39	NA
288	0.643881	0.091631	0.001229	0.016014	0	4595.27	4643.51	288	32388	0.937153	0	denovo228489	Clostridiales	NA
289	0.336371	0.111847	0.029114	0.039702	7.965e-09	4783.75	4799.72	289	32418	0.586496	1.06239e-08	denovo228763	Bacteroidales	Prevotellaceae
290	0.538846	0.093614	0.006739	0.026494	2.459e-14	3385.29	3413.67	290	32429	0.890562	4.51964e-14	denovo228842	Bacteroidales	NA
291	0.353893	0.086193	0.387237	0.090627	0	4882.29	4927.1	291	32460	0.911185	0	denovo229084	Clostridiales	NA
292	0.1736	0.076541	0.035501	0.038919	3.803e-10	4697.4	4716.33	292	32472	0.655539	5.44386e-10	denovo229157	GMD14H09	NA
293	0.912415	0.036305	0.050151	0.037766	0	2827.2	2909.43	293	32544	0.999499	0	denovo229666	Clostridiales	Ruminococcaceae
294	0.155924	0.061082	0.021692	0.036164	9.112e-07	4034.1	4045.48	294	32548	0.526195	1.09894e-06	denovo229701	Clostridiales	[Mogibacteriaceae]
295	0.149086	0.07596	-0.003382	0.01329	0.0001756	2676.53	2682.92	295	32637	0.468321	0.000191658	denovo230334	Bacteroidales	Prevotellaceae
296	0.817599	0.056528	0.031042	0.034276	0	2490.96	2535.41	296	32691	0.99079	0	denovo230699	Erysipelotrichales	Erysipelotrichaceae
297	0.417552	0.068135	0.075817	0.06441	0	2183.48	2228.03	297	32725	0.995261	0	denovo230996	Lactobacillales	Enterococcaceae
298	0.25999	0.102187	0.047318	0.056946	0.00231	4383.7	4387.71	298	32750	0.215226	0.0024373	denovo231199	Clostridiales	Clostridiaceae
299	0.543973	0.065089	0.015489	0.028627	0	4060.87	4135.07	299	32943	0.991758	0	denovo232613	Clostridiales	NA
300	0.182574	0.078376	0.002396	0.021156	5.551e-05	3854.49	3861.96	300	33048	0.401347	6.19098e-05	denovo233326	Clostridiales	Lachnospiraceae
301	0.503856	0.070584	0.022568	0.028585	0	4624.84	4686.77	301	33057	0.970546	0	denovo233387	Clostridiales	Lachnospiraceae
302	0.820066	0.051789	0.03144	0.033402	3.986e-10	3294.5	3313.38	302	33135	0.780095	5.6881e-10	denovo233854	Lactobacillales	Streptococcaceae
303	0.271103	0.092261	-0.002075	0.015334	2.343e-09	4474.67	4491.83	303	33161	0.637305	3.20419e-09	denovo234025	Erysipelotrichales	Erysipelotrichaceae
304	0.215204	0.064326	0.260038	0.082812	2.232e-09	2556.2	2573.41	304	33164	0.830966	3.05694e-09	denovo234041	Clostridiales	Ruminococcaceae
305	0.329364	0.089699	0.030073	0.039329	0	4545.77	4603.66	305	33332	0.96504	0	denovo235277	Desulfovibrionales	Desulfovibrionaceae
306	0.384904	0.084287	0.061282	0.053784	4.441e-15	3579.73	3609.79	306	33367	0.890971	8.75811e-15	denovo235490	Bacteroidales	Prevotellaceae
307	0.51275	0.105019	0.008341	0.02281	0	4751.51	4790.72	307	33374	0.88667	0	denovo235520	Clostridiales	Ruminococcaceae
308	0.162896	0.052753	-0.00836	0.007422	5.551e-17	4448.84	4482.86	308	33499	0.867191	1.22925e-16	denovo236239	Clostridiales	Eubacteriaceae
309	0.446995	0.095388	0.085145	0.056174	7.634e-05	4204.18	4211.35	309	34052	0.363365	8.44241e-05	denovo240354	NA	NA
310	0.191604	0.065838	0.231093	0.095866	4.106e-09	4311.76	4328.37	310	34113	0.639048	5.56551e-09	denovo240791	Clostridiales	NA
311	0.437114	0.09477	0.023737	0.042965	3.598e-08	4901.47	4915.97	311	34119	0.54302	4.69682e-08	denovo240866	Bacteroidales	Prevotellaceae
312	0.46179	0.094622	0.011763	0.026444	1.11e-16	3146.29	3180.17	312	34146	0.941476	2.41727e-16	denovo241060	Clostridiales	Ruminococcaceae
313	0.655337	0.078156	-0.003425	0.008941	0	4344.52	4396.03	313	34148	0.955997	0	denovo241075	Clostridiales	Lachnospiraceae
314	0.167082	0.058086	-0.008982	0.006952	9.159e-14	4869.01	4896.1	314	34336	0.770133	1.60021e-13	denovo242529	Clostridiales	Lachnospiraceae
315	0.187691	0.059429	0.001648	0.015254	3.88e-14	3995.43	4023.36	315	34476	0.842159	7.00534e-14	denovo243654	Actinomycetales	Microbacteriaceae
316	0.10946	0.056004	0.195119	0.095355	8.218e-06	3574.84	3584.12	316	34526	0.497006	9.48787e-06	denovo244071	Clostridiales	Ruminococcaceae
317	0.711685	0.063584	0.026892	0.03389	0	1469.42	1585.75	317	34584	1	0	denovo244506	Methanobacteriales	Methanobacteriaceae
318	0.315194	0.072206	-0.005693	0.009917	0	4262.76	4307.71	318	34607	0.937972	0	denovo244658	Clostridiales	[Mogibacteriaceae]
319	0.432712	0.089527	-0.011071	0.00216	5.506e-10	3678.64	3697.2	319	34809	0.736639	7.74887e-10	denovo246199	Bacteroidales	Prevotellaceae
320	0.45689	0.089604	-0.005143	0.009884	0	4571.69	4665.43	320	34901	0.995388	0	denovo246965	Anaerolineales	Anaerolinaceae
321	0.650216	0.079174	0.018949	0.028949	0	3471.45	3524.42	321	35070	0.981926	0	denovo248174	Bacteroidales	Prevotellaceae
322	0.431422	0.10732	0.001507	0.013376	2.182e-12	4779.92	4803.9	322	35095	0.734454	3.518e-12	denovo248379	Clostridiales	Veillonellaceae
323	0.405264	0.110012	0.181261	0.090504	1.297e-11	4621.27	4643.5	323	35361	0.719643	2.02367e-11	denovo250355	NA	NA
324	0.220474	0.09782	0.138595	0.085061	2.321e-07	4263.79	4276.49	324	35424	0.545399	2.91393e-07	denovo250819	Coriobacteriales	Coriobacteriaceae
325	0.111907	0.041449	0.064677	0.068836	2.44e-09	4453.2	4470.32	325	35681	0.638235	3.33189e-09	denovo252569	Bacteroidales	Prevotellaceae
326	0.442147	0.101443	0.013483	0.025948	3.624e-06	4620.5	4630.56	326	35809	0.438148	4.22647e-06	denovo253716	Clostridiales	Lachnospiraceae
327	0.416074	0.111983	0.072677	0.066476	4.228e-07	4240.23	4252.36	327	36091	0.530812	5.22952e-07	denovo255873	Lactobacillales	Streptococcaceae
328	0.233906	0.063704	-0.011762	0.002901	1.277e-15	4308.59	4339.89	328	36176	0.853139	2.62542e-15	denovo256621	Clostridiales	Lachnospiraceae
329	0.234132	0.078844	0.030366	0.048141	6.107e-09	4305.57	4321.8	329	36242	0.630942	8.20517e-09	denovo257190	Bacteroidales	Prevotellaceae
330	0.303993	0.079118	0.046425	0.050951	0	4166.27	4242.28	330	36245	0.991694	0	denovo257216	WCHB1-41	NA
331	0.152238	0.083886	-0.012115	0.00313	0.002037	4326.03	4330.16	331	36350	0.223242	0.00215917	denovo258051	Bacteroidales	Prevotellaceae
332	0.424363	0.067197	-0.002591	0.012956	0	1500.96	1547.58	332	36506	0.999699	0	denovo259245	Verrucomicrobiales	Verrucomicrobiaceae
333	0.587117	0.089811	0.023482	0.033324	0	4348.07	4484.75	333	36747	0.999726	0	denovo261089	Clostridiales	Christensenellaceae
334	0.282778	0.06966	-0.011613	0.00276	0	4453.7	4490.87	334	36823	0.889484	0	denovo261656	Clostridiales	NA
335	0.144198	0.050608	0.682806	0.074071	2.963e-05	1356.17	1364.24	335	36841	0.792135	3.34932e-05	denovo261762	Bacteroidales	[Paraprevotellaceae]
336	0.365684	0.101233	0.007776	0.024569	4.996e-16	4617.06	4649.33	336	36867	0.842098	1.05791e-15	denovo261962	RF39	NA
337	0.5121	0.083463	0.037227	0.033499	0	3722.07	3790.2	337	36870	0.991825	0	denovo262010	Clostridiales	Lachnospiraceae
338	0.541435	0.088156	-0.007379	0.006214	0	4223.57	4338.34	338	36944	0.999179	0	denovo262487	Anaerolineales	Anaerolinaceae
339	0.566896	0.085118	0.080558	0.053423	0	2829.16	2972.03	339	36951	0.999998	0	denovo262550	Bacteroidales	BS11
340	0.536257	0.097171	0.267607	0.09504	5.551e-16	3951.8	3983.92	340	36956	0.882955	1.16736e-15	denovo262568	Bacteroidales	[Paraprevotellaceae]
341	0.622056	0.073402	0.039174	0.039686	0	2983.82	3180.93	341	36983	1	0	denovo262776	Clostridiales	Christensenellaceae
342	0.278323	0.102901	0.059163	0.057276	2.311e-05	4824.64	4832.94	342	37013	0.365833	2.62523e-05	denovo263040	NA	NA
343	0.395738	0.101654	0.166664	0.079997	0	4022.08	4070.45	343	37018	0.9579	0	denovo263078	Methanobacteriales	Methanobacteriaceae
344	0.177847	0.051946	0.013082	0.019026	0	4602.85	4642.22	344	37161	0.895337	0	denovo263985	Clostridiales	Eubacteriaceae
345	0.48632	0.081067	0.024535	0.037141	0	4392.63	4441.09	345	37509	0.945388	0	denovo266984	Clostridiales	Ruminococcaceae
346	0.401284	0.10388	-0.010615	0.00307	3.036e-07	4511.86	4524.3	346	37903	0.518062	3.79603e-07	denovo270025	Clostridiales	Ruminococcaceae
347	0.310067	0.083355	0.341473	0.102993	0	3451.65	3494.71	347	38029	0.96258	0	denovo270910	Bacteroidales	BS11
348	0.18252	0.07278	0.011132	0.032529	1.384e-09	3901.94	3919.61	348	38049	0.698027	1.91551e-09	denovo271037	Clostridiales	NA
349	0.296274	0.064164	0.008785	0.021899	0	3695.65	3742.53	349	38175	0.964573	0	denovo271905	Coriobacteriales	Coriobacteriaceae
350	0.187179	0.068103	0.028245	0.040104	1.029e-10	2641.87	2662.07	350	38227	0.867213	1.52771e-10	denovo272392	Bacteroidales	Prevotellaceae
351	0.574916	0.086331	0.242999	0.083659	0	4668.42	4711.45	351	38295	0.912065	0	denovo272866	Clostridiales	Lachnospiraceae
352	0.317776	0.089219	0.00204	0.019129	0	4840.47	4879.24	352	38310	0.879295	0	denovo273030	Clostridiales	NA
353	0.641634	0.092121	0.048294	0.043448	0	4366.01	4406.98	353	38343	0.915832	0	denovo273221	Clostridiales	NA
354	0.212302	0.087448	0.015719	0.029068	2.438e-10	4899.28	4918.65	354	38354	0.648423	3.53953e-10	denovo273335	Clostridiales	[Mogibacteriaceae]
355	0.42791	0.115756	0.011168	0.027821	8.854e-08	4896.91	4910.54	355	38739	0.521352	1.13802e-07	denovo276334	Bacteroidales	Prevotellaceae
356	0.47773	0.111268	0.009722	0.021872	8.105e-15	4692.28	4721.76	356	38779	0.809718	1.56481e-14	denovo276661	Spirochaetales	Spirochaetaceae
357	0.089168	0.072318	-0.005034	0.012009	0.09998	4531.07	4531.89	357	38906	0.0468776	0.101752	denovo277550	Bacillales	Planococcaceae
358	0.547924	0.097596	-0.003421	0.009594	7.363e-05	4096.26	4103.47	358	38970	0.372226	8.17222e-05	denovo278116	Clostridiales	NA
359	0.241524	0.107014	-0.008166	0.008111	0.5	4.34205e+18	4889.3	359	39087	0	0.5	denovo279050	Bacteroidales	Prevotellaceae
360	0.481069	0.080534	-0.001184	0.012706	0	3572.74	3734.49	360	39193	0.999992	0	denovo279820	Clostridiales	NA
361	0.237326	0.061994	0.026193	0.041054	0	2242.86	2294.35	361	39261	0.997559	0	denovo280276	Clostridiales	Lachnospiraceae
362	0.121942	0.078939	0.21042	0.094577	0.007982	2284.4	2287.31	362	39455	0.285767	0.00829803	denovo281846	Aeromonadales	Succinivibrionaceae
363	0.774404	0.063043	0.040684	0.037131	0	4316.3	4493.6	363	39488	0.999977	0	denovo282040	Clostridiales	NA
364	0.086236	0.05061	0.006742	0.015965	5.05e-05	3361.25	3368.81	364	39513	0.448592	5.66661e-05	denovo282183	Clostridiales	Lachnospiraceae
365	0.484239	0.088351	-0.007072	0.007331	0	3865.26	3972.55	365	40065	0.999294	0	denovo286435	Bacteroidales	Prevotellaceae
366	0.308919	0.097696	0.036456	0.038624	9.936e-15	4992.85	5022.13	366	40209	0.787583	1.89051e-14	denovo287451	Clostridiales	[Mogibacteriaceae]
367	0.650761	0.084567	-0.002287	0.009807	1.343e-14	4487.39	4516.37	367	40337	0.818337	2.51881e-14	denovo288425	Bacteroidales	Prevotellaceae
368	0.47223	0.079895	0.005924	0.024694	0	3221.22	3259.91	368	40761	0.957759	0	denovo291354	Clostridiales	Ruminococcaceae
369	0.36494	0.087168	-0.00868	0.006295	3.371e-12	1752.41	1775.96	369	40861	0.970919	5.37838e-12	denovo292059	Clostridiales	Ruminococcaceae
370	0.545934	0.10138	-0.00656	0.00711	0	4217.09	4270.19	370	41133	0.9637	0	denovo293921	Spirochaetales	Spirochaetaceae
371	0.315598	0.099129	0.038186	0.047413	1.388e-08	4554.36	4569.79	371	41263	0.591897	1.83536e-08	denovo294859	Clostridiales	[Mogibacteriaceae]
372	0.51977	0.071664	0.017853	0.024015	0	2069.08	2129.65	372	41334	0.999522	0	denovo295340	Clostridiales	Lachnospiraceae
373	0.287369	0.088076	0.074966	0.067228	0	4544.81	4599.58	373	41353	0.95819	0	denovo295458	Coriobacteriales	Coriobacteriaceae
374	0.530595	0.085824	0.019782	0.027496	0	2405.5	2441.87	374	41423	0.981258	0	denovo295926	Clostridiales	Lachnospiraceae
375	0.612044	0.090164	-0.007876	0.004016	0	3497.14	3614.71	375	41486	0.999843	0	denovo296414	Bacteroidales	NA
376	0.176625	0.080145	0.213116	0.102087	9.899e-05	4610.67	4617.6	376	41569	0.328149	0.000109079	denovo296952	Bacteroidales	Prevotellaceae
377	0.257749	0.067821	0.047085	0.048757	1.282e-14	3874.34	3903.37	377	41750	0.861627	2.41426e-14	denovo298310	Bacteroidales	Bacteroidaceae
378	0.475769	0.092318	0.023963	0.037351	0	3919.31	3982.09	378	41842	0.985173	0	denovo298934	Methanobacteriales	Methanobacteriaceae
379	0.18829	0.054862	-0.008586	0.009068	3.553e-15	2778.67	2808.96	379	41911	0.943456	7.06755e-15	denovo299360	Methanobacteriales	Methanobacteriaceae
380	0.092511	0.0568	0.012987	0.02936	0.001435	5018.73	5023.18	380	41965	0.209073	0.00153167	denovo299688	Clostridiales	[Mogibacteriaceae]
381	0.332349	0.094849	-0.010491	0.00387	0	4709.16	4769.8	381	42098	0.966301	0	denovo300546	Clostridiales	NA
382	0.330283	0.087016	0.009048	0.027825	1.498e-10	4456.2	4476.04	382	42623	0.691829	2.20619e-10	denovo304179	Clostridiales	Ruminococcaceae
383	0.352172	0.076425	0.008531	0.02969	9.437e-16	3702.41	3733.99	383	42778	0.89471	1.96213e-15	denovo305397	Clostridiales	[Mogibacteriaceae]
384	0.732301	0.075406	0.027929	0.035382	0	4721.14	4765.39	384	42860	0.91563	0	denovo305953	Clostridiales	Ruminococcaceae
385	0.183202	0.064119	0.037126	0.059282	4.312e-13	4140.16	4165.73	385	43015	0.804352	7.31131e-13	denovo307216	Clostridiales	Lachnospiraceae
386	0.332363	0.090357	0.061264	0.056477	7.724e-07	4752.69	4764.23	386	43160	0.474287	9.37696e-07	denovo308345	Bacteroidales	Prevotellaceae
387	0.101537	0.06003	-0.003678	0.014033	1.792e-05	4833.94	4842.48	387	43209	0.373559	2.0407e-05	denovo308679	Bacteroidales	Prevotellaceae
388	0.579509	0.085898	0.017972	0.023006	0	4189.19	4312.67	388	43293	0.999546	0	denovo309442	Clostridiales	NA
389	0.183454	0.078599	-0.012412	0.002577	4.819e-11	4942.52	4963.47	389	43325	0.673958	7.29598e-11	denovo309650	Clostridiales	Veillonellaceae
390	0.559461	0.100499	0.121774	0.068497	1.066e-14	4908.08	4937.28	390	43404	0.792386	2.01991e-14	denovo310205	Coriobacteriales	Coriobacteriaceae
391	0.484295	0.095392	0.015289	0.035939	0	4659.78	4695.47	391	43431	0.867617	0	denovo310444	Erysipelotrichales	Erysipelotrichaceae
392	0.655517	0.066463	0.016467	0.031855	0	4391.97	4470.55	392	43464	0.990899	0	denovo310729	Clostridiales	Ruminococcaceae
393	0.009894	0.035622	0.019389	0.035921	0.4179	4045.99	4046.01	393	43665	0.00137449	0.418811	denovo312252	Enterobacteriales	Enterobacteriaceae
394	0.365015	0.069252	0.002257	0.018144	0	3597.59	3688.24	394	43766	0.998633	0	denovo312978	Coriobacteriales	Coriobacteriaceae
395	0.708176	0.077424	0.02386	0.036322	1.894e-10	4263.02	4282.63	395	44062	0.703649	2.76723e-10	denovo315018	Bacteroidales	Prevotellaceae
396	0.223343	0.07343	0.089504	0.074605	0	4798.59	4847.48	396	44274	0.931854	0	denovo316722	Clostridiales	NA
397	0.432777	0.087387	-0.004104	0.01092	0	4208.19	4293.98	397	44289	0.995241	0	denovo316862	Bacteroidales	NA
398	0.697569	0.087634	0.058942	0.050163	8.25e-10	4911.41	4929.58	398	44370	0.624233	1.15224e-09	denovo317632	Bacteroidales	Prevotellaceae
399	0.527152	0.087262	0.003849	0.024198	0	4259.68	4296.27	399	44477	0.896309	0	denovo318558	RF39	NA
400	0.468604	0.077923	-0.003592	0.010907	7.899e-14	1990.31	2017.54	400	44640	0.972717	1.38799e-13	denovo319803	Coriobacteriales	Coriobacteriaceae
401	0.523096	0.091469	-0.009825	0.002761	0	4042.73	4097.43	401	44905	0.971594	0	denovo321812	Coriobacteriales	Coriobacteriaceae
402	0.567073	0.090355	0.085508	0.060536	0	4044.93	4180.64	402	45197	0.999841	0	denovo324062	Clostridiales	NA
403	0.228797	0.077021	0.00783	0.01912	1.547e-10	2995.28	3015.09	403	45278	0.825635	2.27471e-10	denovo324674	Pseudomonadales	Moraxellaceae
404	0.631008	0.089349	0.003403	0.013342	0.002063	3437.26	3441.37	404	45291	0.271658	0.00218421	denovo324769	Clostridiales	Ruminococcaceae
405	0.964281	0.029695	-0.002256	0.004523	0	3664.99	3734.05	405	45385	0.992899	0	denovo325554	Bacteroidales	NA
406	0.210954	0.079002	-0.011917	0.002808	0	4558.48	4596.82	406	45453	0.891376	0	denovo325954	Clostridiales	Ruminococcaceae
407	0.624584	0.069841	-0.001776	0.010752	0	1904.52	1957.39	407	45509	0.999295	0	denovo326444	Bacteroidales	S24-7
408	0.488514	0.08552	0.030804	0.04156	1.11e-16	4174.11	4207.8	408	45571	0.881121	2.41727e-16	denovo326953	Bacteroidales	Prevotellaceae
409	0.70186	0.0785	-0.006877	0.0039	0	3976.03	4097.06	409	45695	0.999646	0	denovo327787	Coriobacteriales	Coriobacteriaceae
410	0.335192	0.092884	-0.001443	0.012891	3.648e-07	3893.13	3905.4	410	45753	0.565555	4.52431e-07	denovo328214	Bacteroidales	Prevotellaceae
411	0.242843	0.090545	0.006017	0.02057	3.049e-10	4532.1	4551.24	411	45779	0.672768	4.39879e-10	denovo328353	Coriobacteriales	Coriobacteriaceae
412	0.520423	0.085527	-0.000715	0.01404	2.448e-13	4102.69	4128.81	412	45898	0.813995	4.21294e-13	denovo329196	Clostridiales	Lachnospiraceae
413	0.554955	0.090327	-0.007929	0.005818	0	4099.49	4209.44	413	46066	0.999101	0	denovo330254	Clostridiales	Ruminococcaceae
414	0.123349	0.062081	0.006966	0.027431	0.000352	4339.71	4345.45	414	46256	0.295463	0.000381022	denovo331588	Actinomycetales	Micrococcaceae
415	0.726823	0.076007	0.171817	0.070394	0	3743.06	3818.46	415	46266	0.994933	0	denovo331662	Desulfovibrionales	Desulfovibrionaceae
416	0.390527	0.08404	0.107727	0.070187	0	4774.38	4822.34	416	46623	0.929262	0	denovo334261	Clostridiales	Lachnospiraceae
417	0.325163	0.077975	2.2e-05	0.017959	0	2949.42	2997.6	417	46679	0.986347	0	denovo334593	Clostridiales	Lachnospiraceae
418	0.227861	0.095352	0.015474	0.03093	0.0002984	4586.34	4592.23	418	46724	0.288429	0.000324148	denovo334953	Bacteroidales	Prevotellaceae
419	0.058714	0.04335	0.025163	0.043448	0.002921	2488.28	2492.08	419	46786	0.332545	0.00307139	denovo335352	Clostridiales	Lachnospiraceae
420	0.069868	0.055347	-0.010517	0.005276	0.01245	3395.42	3397.94	420	46843	0.178163	0.0128846	denovo335781	RF39	NA
421	0.0546	0.035396	-0.001913	0.013421	0.00488	3870.46	3873.8	421	46878	0.204285	0.00509627	denovo336145	Actinomycetales	Dermabacteraceae
422	0.304765	0.09256	0.027427	0.047448	1.75e-07	4632.58	4645.56	422	46887	0.523502	2.20913e-07	denovo336199	Clostridiales	Clostridiaceae
423	0.078995	0.041738	0.005746	0.020147	6.25e-05	3229.42	3236.78	423	46907	0.45284	6.96212e-05	denovo336388	Lactobacillales	Aerococcaceae
424	0.163946	0.053178	-0.006173	0.009644	5.772e-12	2397.2	2420.22	424	46921	0.920576	9.14563e-12	denovo336483	Pasteurellales	Pasteurellaceae
425	0.644483	0.0841	0.02164	0.040036	1.114e-11	4278.8	4301.18	425	46923	0.749038	1.74406e-11	denovo336490	Clostridiales	[Mogibacteriaceae]
426	0.778253	0.064374	0.044424	0.03251	0	2838.57	2923.7	426	47060	0.999603	0	denovo337612	Bacteroidales	Prevotellaceae
427	0.070605	0.045715	-0.007409	0.010174	0.0006026	3493.01	3498.25	427	47330	0.327878	0.000647707	denovo339803	Clostridiales	Ruminococcaceae
428	0.733007	0.073716	0.001831	0.013622	0	3079.57	3212.9	428	47709	0.999987	0	denovo342589	Clostridiales	Ruminococcaceae
429	0.240149	0.059414	0.026726	0.043009	0	4467.88	4517.47	429	47953	0.94634	0	denovo344478	Aeromonadales	Succinivibrionaceae
430	0.712701	0.084681	0.049445	0.045696	6.439e-15	4446.62	4476.32	430	47974	0.82862	1.25636e-14	denovo344618	Clostridiales	Lachnospiraceae
431	0.180805	0.066036	0.030249	0.046724	7.994e-15	4720.43	4749.91	431	47986	0.807982	1.54663e-14	denovo344710	Bacteroidales	Prevotellaceae
432	0.487427	0.097341	-0.001628	0.011889	6.666e-08	4602.65	4616.56	432	47999	0.550496	8.61611e-08	denovo344801	Bacteroidales	Prevotellaceae
433	0.109724	0.055586	0.021232	0.026688	3.817e-06	4618.74	4628.75	433	48158	0.436693	4.44591e-06	denovo346097	Clostridiales	Lachnospiraceae
434	0.725713	0.073572	0.0485	0.036625	0	3673.53	3839.56	434	48165	0.999992	0	denovo346173	Methanobacteriales	Methanobacteriaceae
435	0.363457	0.098826	0.0079	0.020868	6.272e-06	4102.07	4111.61	435	48561	0.459674	7.26856e-06	denovo349161	Clostridiales	Lachnospiraceae
436	0.161633	0.065076	-0.005658	0.009884	1.328e-05	4151.85	4160.67	436	48581	0.430281	1.52174e-05	denovo349309	Clostridiales	NA
437	0.425969	0.095021	-0.008839	0.005537	2.14e-08	3327.8	3342.81	437	48639	0.696542	2.81083e-08	denovo349751	Bacteroidales	Prevotellaceae
438	0.275015	0.104243	0.044412	0.060319	2.883e-13	4580.17	4606.13	438	48657	0.776394	4.93385e-13	denovo349844	Clostridiales	NA
439	0.514553	0.089292	0.015047	0.02368	0	4357.37	4463.34	439	48773	0.998284	0	denovo350621	Clostridiales	Christensenellaceae
440	0.693608	0.068777	0.013892	0.029684	0	3826.1	3861.56	440	48908	0.913235	0	denovo351600	Spirochaetales	Spirochaetaceae
441	0.343344	0.096752	0.048425	0.047224	0	4832.84	4873.13	441	49030	0.889174	0	denovo352554	Clostridiales	Lachnospiraceae
442	0.12032	0.056565	-0.003117	0.012364	2.967e-07	4095.68	4108.15	442	49355	0.553099	3.71481e-07	denovo355110	Clostridiales	Lachnospiraceae
443	0.30496	0.081392	0.031814	0.037752	0	4453.4	4507.24	443	49726	0.9586	0	denovo357945	WCHB1-41	RFP12
444	0.320655	0.095073	0.145298	0.084712	3.354e-08	4730.81	4745.39	444	49741	0.557413	4.38453e-08	denovo358060	Clostridiales	Lachnospiraceae
445	0.275798	0.09504	-0.01058	0.004132	2.141e-08	4247.91	4262.92	445	49821	0.607258	2.81083e-08	denovo358757	WCHB1-41	WCHB1-25
446	0.42047	0.081514	-0.007425	0.008397	0	3697.65	3784.05	446	49836	0.997804	0	denovo358857	Clostridiales	Ruminococcaceae
447	0.281719	0.091468	-0.002891	0.014476	6.986e-11	4847.11	4867.7	447	49972	0.674691	1.04904e-10	denovo359919	Clostridiales	Lachnospiraceae
448	0.387026	0.086634	0.053914	0.049825	0	4257.64	4348.3	448	50023	0.996241	0	denovo360290	Clostridiales	NA
449	0.125809	0.068869	0.017679	0.036496	7.876e-09	5036.47	5052.45	449	50037	0.568041	1.05204e-08	denovo360377	Coriobacteriales	Coriobacteriaceae
450	0.856492	0.051842	0.006462	0.011378	0	3630.37	3745.58	450	50051	0.999746	0	denovo360493	Clostridiales	[Mogibacteriaceae]
451	0.162179	0.055725	-9.6e-05	0.013913	1.16e-10	2207.78	2227.87	451	50105	0.909306	1.71665e-10	denovo360874	Coriobacteriales	Coriobacteriaceae
452	0.434393	0.090595	0.07728	0.056699	0	3940.75	4004.78	452	50168	0.986035	0	denovo361305	Clostridiales	NA
453	0.74885	0.074349	0.036407	0.036657	5.236e-05	3765.59	3773.11	453	50177	0.410828	5.861e-05	denovo361385	Bacteroidales	Prevotellaceae
454	0.89532	0.045411	-0.003465	0.004574	0	3413.13	3484.01	454	50441	0.995689	0	denovo363503	Clostridiales	NA
455	0.111785	0.05513	0.004773	0.023351	1.131e-11	4855.41	4877.77	455	50593	0.704116	1.76767e-11	denovo364398	Clostridiales	Lachnospiraceae
456	0.423884	0.110347	-0.010074	0.003991	1.223e-07	3998.29	4011.61	456	50600	0.585836	1.55455e-07	denovo364435	Clostridiales	Ruminococcaceae
457	0.832631	0.06173	0.029184	0.030718	0	4323.91	4375.04	457	50891	0.955626	0	denovo366595	RF39	NA
458	0.110704	0.057982	0.047354	0.051386	3.651e-09	4795.66	4812.39	458	51036	0.602554	4.96342e-09	denovo367751	YS2	NA
459	0.190427	0.088	0.013987	0.027813	0.0003125	4837.32	4843.17	459	51038	0.274057	0.000338665	denovo367762	Bacteroidales	Prevotellaceae
460	0.606724	0.087772	0.035285	0.039064	0	4244.32	4354.11	460	51199	0.99885	0	denovo369102	Coriobacteriales	Coriobacteriaceae
461	0.760124	0.066781	0.14948	0.05984	0	4394.04	4449.94	461	51250	0.964914	0	denovo369434	Clostridiales	Veillonellaceae
462	0.88093	0.046822	-0.000107	0.010819	7.589e-13	2440.37	2465.38	462	51496	0.932944	1.26117e-12	denovo371391	Bacteroidales	NA
463	0.239522	0.073258	0.062812	0.059366	0	4783.94	4837.83	463	51634	0.948607	0	denovo372185	Clostridiales	Lachnospiraceae
464	0.23235	0.065291	0.002628	0.018821	9.479e-13	4078.23	4103.02	464	51899	0.799355	1.57242e-12	denovo374033	Coriobacteriales	Coriobacteriaceae
465	0.211095	0.077593	0.014107	0.031308	2.054e-15	4688.4	4719.22	465	52067	0.823793	4.11247e-15	denovo375223	Clostridiales	Lachnospiraceae
466	0.190632	0.068492	-0.001343	0.014018	9.326e-15	4751.47	4780.81	466	52191	0.804275	1.78554e-14	denovo376074	Clostridiales	[Mogibacteriaceae]
467	0.62256	0.084676	1.6e-05	0.013088	0	4235.73	4315.65	467	52355	0.992944	0	denovo377107	Clostridiales	Lachnospiraceae
468	0.087447	0.041816	0.268741	0.106864	6.646e-07	4032.34	4044.03	468	52408	0.535661	8.08963e-07	denovo377452	Erysipelotrichales	Erysipelotrichaceae
469	0.212201	0.072365	0.009819	0.026158	4.291e-07	3931.66	3943.77	469	52434	0.557381	5.30031e-07	denovo377581	Bacteroidales	Prevotellaceae
470	0.288319	0.0959	0.018168	0.027045	1.565e-14	5008.02	5036.85	470	52682	0.781498	2.91731e-14	denovo379223	Clostridiales	Lachnospiraceae
471	0.491013	0.085824	0.030437	0.031099	9.395e-10	3223.08	3241.13	471	52717	0.772289	1.30818e-09	denovo379486	Bacteroidales	Prevotellaceae
472	0.426496	0.106493	0.000685	0.017487	1.443e-15	4848.74	4879.9	472	52770	0.816859	2.92096e-15	denovo379821	NA	NA
473	0.279223	0.091695	0.116384	0.076752	1.305e-11	4695.54	4717.76	473	53023	0.71388	2.0327e-11	denovo381363	Clostridiales	[Mogibacteriaceae]
474	0.461512	0.078977	0.002773	0.023008	0	4245.45	4386.05	474	53074	0.999822	0	denovo381661	Clostridiales	Lachnospiraceae
475	0.282375	0.090872	0.005579	0.018394	5.263e-06	4603.21	4612.91	475	53245	0.427746	6.11466e-06	denovo382880	Clostridiales	Ruminococcaceae
476	0.400221	0.095548	0.106255	0.074768	0	4549.38	4603.63	476	53277	0.956788	0	denovo383093	Bacteroidales	Prevotellaceae
477	0.842729	0.053212	0.044971	0.040959	0	3382.95	3506.09	477	53452	0.999923	0	denovo384151	Clostridiales	Veillonellaceae
478	0.894065	0.046871	0.002491	0.010596	4.441e-16	4845.27	4877.55	478	53468	0.827899	9.44741e-16	denovo384232	Bacteroidales	Prevotellaceae
479	0.223448	0.088679	-0.006485	0.009882	8.882e-16	4755.81	4787.47	479	53494	0.827603	1.85092e-15	denovo384437	Bacteroidales	Prevotellaceae
480	0.522764	0.093997	0.017589	0.022958	0	4528.02	4596.91	480	53645	0.981713	0	denovo385445	Clostridiales	Lachnospiraceae
481	0.581866	0.088086	0.065676	0.051785	0	1817.16	1960.15	481	54119	1	0	denovo388556	Methanobacteriales	Methanobacteriaceae
482	0.355296	0.105344	0.001441	0.020599	4.078e-13	4829.26	4854.88	482	54218	0.75396	6.92732e-13	denovo389343	Bacteroidales	Prevotellaceae
483	0.964679	0.030679	0.00405	0.011657	1.11e-16	4023.93	4057.85	483	54685	0.89189	2.41727e-16	denovo392558	Bacteroidales	Prevotellaceae
484	0.096715	0.041118	0.831001	0.048007	3.356e-06	4466.18	4476.31	484	54687	0.451625	3.92887e-06	denovo392568	Clostridiales	Lachnospiraceae
485	0.16952	0.078962	-0.006403	0.010334	1.029e-10	4383.72	4403.93	485	54748	0.704358	1.52771e-10	denovo392883	Clostridiales	NA
486	0.453929	0.090705	0.001933	0.01637	2.134e-10	2686.29	2705.78	486	54783	0.852809	3.10308e-10	denovo393154	Clostridiales	Lachnospiraceae
487	0.319467	0.097506	-0.000886	0.016226	1.391e-12	4578.53	4602.95	487	54809	0.755742	2.2901e-12	denovo393345	Clostridiales	Ruminococcaceae
488	0.293283	0.06025	0.158381	0.077111	0	4182.34	4241.2	488	54949	0.975359	0	denovo394264	Bacteroidales	Bacteroidaceae
489	0.149468	0.074552	-0.006645	0.010949	0.001197	5002.85	5007.46	489	54963	0.216574	0.00127912	denovo394327	Clostridiales	Ruminococcaceae
490	0.374899	0.092101	0.25779	0.089441	0	4390.32	4439.62	490	55028	0.948163	0	denovo394799	Clostridiales	Lachnospiraceae
491	0.568102	0.083562	0.044105	0.049076	0	3830.42	3934.26	491	55044	0.999165	0	denovo394871	Clostridiales	Ruminococcaceae
492	0.805831	0.061175	0.082805	0.043006	0	4041.77	4106.49	492	55161	0.985151	0	denovo395568	Bacteroidales	Prevotellaceae
493	0.77257	0.065331	0.048612	0.041591	0	2136.86	2227.25	493	55168	0.999983	0	denovo395648	Clostridiales	Veillonellaceae
494	0.205596	0.07756	0.011873	0.028334	0.0001088	4821.08	4827.92	494	55183	0.313046	0.000119602	denovo395775	Bacteroidales	Prevotellaceae
495	0.211004	0.059547	0.101147	0.076031	0	4585.11	4622.97	495	55254	0.886857	0	denovo396301	Clostridiales	Ruminococcaceae
496	0.723014	0.075393	0.005383	0.019253	0	3553.96	3750.15	496	55363	0.999999	0	denovo397095	Clostridiales	Lachnospiraceae
497	0.153209	0.064965	0.018077	0.033273	6.158e-09	4617.43	4633.65	497	55429	0.605107	8.26161e-09	denovo397472	Coriobacteriales	Coriobacteriaceae
498	0.492513	0.090568	0.149499	0.084678	0	4700.48	4764.19	498	55750	0.971774	0	denovo399354	Clostridiales	[Mogibacteriaceae]
499	0.229579	0.097461	0.021034	0.04466	1.086e-05	4473.82	4482.84	499	55804	0.413458	1.2491e-05	denovo399743	Bacteroidales	[Paraprevotellaceae]
500	0.376979	0.106684	0.014728	0.03498	1.779e-07	4680.79	4693.75	500	55926	0.519394	2.24266e-07	denovo400504	Bacteroidales	Prevotellaceae
501	0.208129	0.05982	0.022652	0.028512	4.532e-13	4014.4	4039.92	501	55956	0.813472	7.65608e-13	denovo400692	Actinomycetales	Microbacteriaceae
502	0.258027	0.079031	-0.002003	0.015485	0	4852.33	4900.8	502	55996	0.928191	0	denovo400937	Clostridiales	NA
503	0.2689	0.077046	0.40635	0.105217	6.219e-09	4211.49	4227.7	503	56018	0.638647	8.33128e-09	denovo401073	Clostridiales	Lachnospiraceae
504	0.777642	0.067688	-0.004579	0.006012	0	3228.64	3419.71	504	56197	1	0	denovo402214	Clostridiales	NA
505	0.597681	0.07869	0.062657	0.043726	0	4173.37	4299.21	505	56336	0.999619	0	denovo403147	RF39	NA
506	0.881382	0.046099	0.005972	0.016035	0	2921.77	2958.38	506	56481	0.963108	0	denovo404320	Bacteroidales	Prevotellaceae
507	0.189566	0.061217	-0.000608	0.013871	9.659e-15	4560.31	4589.61	507	56645	0.8168	1.84545e-14	denovo405478	Clostridiales	NA
508	0.807514	0.065643	0.025766	0.02968	0	3422.42	3525.64	508	56828	0.99962	0	denovo406767	Erysipelotrichales	Erysipelotrichaceae
509	0.444069	0.103177	0.047019	0.049754	0	4560.03	4620.28	509	56913	0.969138	0	denovo407340	Clostridiales	Lachnospiraceae
510	0.431176	0.092054	-0.005392	0.009212	2.735e-10	4693.62	4712.88	510	57070	0.66199	3.96446e-10	denovo408500	Bacteroidales	Prevotellaceae
511	0.276345	0.079638	0.006667	0.017903	2.368e-12	4426.49	4450.39	511	57166	0.759907	3.80453e-12	denovo409184	Clostridiales	Lachnospiraceae
512	0.603631	0.089923	-0.007241	0.005404	0	4113.83	4219.1	512	57355	0.998764	0	denovo410403	Clostridiales	NA
513	0.146596	0.083991	-0.010704	0.005749	6.469e-06	4740.22	4749.73	513	57451	0.412021	7.48742e-06	denovo411010	Bacteroidales	Prevotellaceae
514	0.478774	0.088906	0.019848	0.033056	0	3873.3	4001.74	514	57454	0.999824	0	denovo411036	Clostridiales	NA
515	0.113774	0.068912	0.040985	0.048792	3.812e-05	4942.98	4950.81	515	57487	0.342377	4.29844e-05	denovo411283	Clostridiales	Ruminococcaceae
516	0.338172	0.096125	0.002167	0.016075	1.356e-05	3147.57	3156.38	516	57488	0.522977	1.55189e-05	denovo411293	Bacteroidales	[Paraprevotellaceae]
517	0.211452	0.061323	0.768233	0.059029	1.787e-10	3900.11	3919.77	517	57684	0.736285	2.61922e-10	denovo412501	Clostridiales	Lachnospiraceae
518	0.16481	0.058177	0.075072	0.061554	0	2354.18	2400.8	518	57754	0.994464	0	denovo412837	Clostridiales	NA
519	0.273406	0.060102	0.031631	0.039793	0	798.719	862.276	519	57790	1	0	denovo413067	Aeromonadales	Succinivibrionaceae
520	0.548348	0.098593	-0.008108	0.004798	6.883e-15	4346.53	4376.16	520	57990	0.83477	1.33731e-14	denovo414547	Clostridiales	Ruminococcaceae
521	0.085282	0.045496	0.005995	0.022447	8.619e-07	2636.06	2647.5	521	58124	0.682591	1.04222e-06	denovo415585	Bacteroidales	Prevotellaceae
522	0.355294	0.085351	0.071338	0.054791	0	4454.8	4495.81	522	58592	0.911836	0	denovo418895	Clostridiales	[Mogibacteriaceae]
523	0.241589	0.089448	-0.010233	0.004788	1.887e-15	4360.19	4391.09	523	58610	0.846081	3.78636e-15	denovo419072	Bacteroidales	NA
524	0.219594	0.0571	-0.003765	0.010603	0	3600.76	3661.01	524	58645	0.987694	0	denovo419311	Clostridiales	Lachnospiraceae
525	0.301987	0.067885	-0.006516	0.011483	0	3325.36	3413.81	525	58649	0.999048	0	denovo419321	Clostridiales	NA
526	0.698688	0.086709	0.031162	0.032282	0	4831.25	4886.39	526	58651	0.950578	0	denovo419343	Clostridiales	Lachnospiraceae
527	0.414209	0.102727	-0.002441	0.014887	0	4870.77	4913.39	527	58656	0.900648	0	denovo419354	Clostridiales	Lachnospiraceae
528	0.978656	0.024245	0.025366	0.021658	0	2878.11	3017.04	528	58701	0.999996	0	denovo419669	Clostridiales	Veillonellaceae
529	0.031977	0.034004	0.003138	0.015977	0.0677	2867.54	2868.65	529	58741	0.0978923	0.0693604	denovo419991	Bacteroidales	Prevotellaceae
530	0.198292	0.08835	0.059975	0.069994	7.483e-14	4885.98	4913.27	530	59019	0.771426	1.32248e-13	denovo421941	Clostridiales	NA
531	0.218464	0.062511	-0.006212	0.012498	8.327e-16	4606.26	4637.98	531	59029	0.83773	1.73921e-15	denovo422009	Clostridiales	Lachnospiraceae
532	0.732399	0.066217	0.013794	0.023189	0	4092.73	4171.06	532	59053	0.993423	0	denovo422174	Clostridiales	Lachnospiraceae
533	0.463548	0.093926	0.006659	0.01863	4.088e-09	4869.53	4886.15	533	59148	0.594528	5.54929e-09	denovo422904	Bacteroidales	Prevotellaceae
534	0.41795	0.097714	0.002919	0.017992	0	4264.9	4342.34	534	59160	0.991504	0	denovo422965	Clostridiales	Lachnospiraceae
535	0.347892	0.104395	-0.004289	0.009894	0	4764.18	4799.32	535	59295	0.857321	0	denovo423811	Clostridiales	Lachnospiraceae
536	0.955597	0.031949	0.000114	0.006481	0	3015.47	3198.28	536	59364	1	0	denovo424321	Clostridiales	NA
537	0.813164	0.063939	0.025474	0.033754	0	3948.95	3989.7	537	59514	0.934181	0	denovo425230	Clostridiales	[Mogibacteriaceae]
538	0.766406	0.072018	0.036164	0.038841	0	4695.38	4747.44	538	59541	0.946169	0	denovo425385	Clostridiales	NA
539	-0.009879	0.006546	0.010233	0.023249	0.2379	2849.86	2850.11	539	59547	0.0233409	0.239726	denovo425448	Erysipelotrichales	Erysipelotrichaceae
540	0.506018	0.091493	0.074092	0.057908	0	4092.2	4219.19	540	59595	0.999696	0	denovo425783	Clostridiales	Ruminococcaceae
541	0.431318	0.08414	0.02741	0.041423	0	3714.59	3841.17	541	59875	0.999861	0	denovo427680	Coriobacteriales	Coriobacteriaceae
542	0.443818	0.081305	0.076111	0.04862	0	4511.76	4632.91	542	59902	0.999108	0	denovo427884	Clostridiales	NA
543	0.327975	0.075672	0.298583	0.100691	1.055e-15	3516.49	3547.95	543	59998	0.90564	2.18366e-15	denovo428611	Clostridiales	Ruminococcaceae
544	0.152608	0.067037	0.00316	0.017197	7.827e-06	3918.45	3927.77	544	60017	0.467457	9.04782e-06	denovo428766	Clostridiales	Lachnospiraceae
545	0.252814	0.090968	-0.003789	0.017101	1.226e-13	4490.42	4517.22	545	60116	0.793419	2.13389e-13	denovo429393	Clostridiales	NA
546	0.59891	0.081108	0.001051	0.011345	5.41e-11	3626.22	3647.06	546	60131	0.780887	8.15048e-11	denovo429483	Bacteroidales	[Paraprevotellaceae]
547	0.609324	0.087694	0.027448	0.032272	0	4208.81	4302.66	547	60162	0.997104	0	denovo429729	Clostridiales	NA
548	0.585089	0.094451	0.125329	0.066658	0	4646.76	4705.75	548	60236	0.964662	0	denovo430313	Clostridiales	NA
549	0.341847	0.072816	-0.010362	0.004616	0	2857.76	2898.49	549	60693	0.976494	0	denovo433592	Bacteroidales	Bacteroidaceae
550	0.201856	0.083209	-0.011949	0.002785	0.0001298	3040.05	3046.73	550	60814	0.440589	0.000142346	denovo434493	NA	NA
551	0.466803	0.097259	0.023717	0.037514	3.366e-10	4505.18	4524.23	551	60847	0.673088	4.83337e-10	denovo434669	Clostridiales	Lachnospiraceae
552	0.424095	0.085762	0.026977	0.038718	0	4236.69	4352.39	552	60939	0.999207	0	denovo435246	Clostridiales	NA
553	0.369663	0.102957	0.062777	0.06011	2.864e-14	4789.22	4817.45	553	61601	0.789339	5.24306e-14	denovo439696	RF39	NA
554	0.48878	0.091351	0.037678	0.039679	1.348e-06	3517.99	3529	554	61639	0.563135	1.61514e-06	denovo440006	Bacteroidales	Prevotellaceae
555	0.475512	0.093666	0.006864	0.016439	4.281e-10	3363.87	3382.69	555	61663	0.771908	6.07136e-10	denovo440206	Clostridiales	NA
556	0.147311	0.076055	0.000902	0.014174	0.003557	4048.34	4051.96	556	61913	0.210998	0.0037316	denovo441948	Clostridiales	NA
557	0.055906	0.059763	0.357755	0.109255	0.07749	3533.29	3534.3	557	62169	0.0730124	0.0792139	denovo443817	Enterobacteriales	Enterobacteriaceae
558	0.09261	0.042321	-0.008467	0.00878	1.618e-07	4590.19	4603.25	558	62582	0.528787	2.04531e-07	denovo446964	Clostridiales	[Mogibacteriaceae]
559	0.570887	0.086386	0.017316	0.025285	0	3627.77	3727.07	559	62678	0.99922	0	denovo447733	Clostridiales	[Mogibacteriaceae]
560	0.187754	0.05655	-0.007044	0.008801	2.98e-13	3806.38	3832.31	560	62712	0.834556	5.09037e-13	denovo448017	Pasteurellales	Pasteurellaceae
561	0.384515	0.080595	-0.00232	0.012684	2.776e-16	1428.11	1460.86	561	62759	0.997543	5.96062e-16	denovo448442	Bacteroidales	Prevotellaceae
562	0.700269	0.075446	0.062712	0.039498	0	3987.27	4145.56	562	62860	0.999967	0	denovo449128	Clostridiales	Clostridiaceae
563	0.643079	0.085865	0.03188	0.040979	0	3965.57	4091.36	563	63100	0.999745	0	denovo450847	Clostridiales	Lachnospiraceae
564	0.07087	0.039235	0.017958	0.026179	0.0001143	2233.88	2240.67	564	63112	0.552582	0.000125498	denovo450988	Aeromonadales	Succinivibrionaceae
565	0.151668	0.065605	0.071787	0.056428	9.382e-09	4531.74	4547.55	565	63207	0.602614	1.24777e-08	denovo451671	Methanobacteriales	Methanobacteriaceae
566	0.201124	0.065338	-0.004162	0.015662	3.826e-08	4148.72	4163.16	566	63266	0.601934	4.98737e-08	denovo452018	Clostridiales	Lachnospiraceae
567	0.243467	0.092809	-0.008785	0.006908	3.814e-14	4765.17	4793.12	567	63463	0.787712	6.89974e-14	denovo453328	Clostridiales	NA
568	0.415826	0.082386	0.00868	0.021317	0	4568.93	4655.04	568	63494	0.992902	0	denovo453530	Clostridiales	Lachnospiraceae
569	0.683903	0.090732	-0.001883	0.010058	0	3736.34	3783.32	569	63591	0.963526	0	denovo454272	Bacteroidales	Prevotellaceae
570	0.421679	0.099568	0.055484	0.054624	0	4552.11	4592.24	570	63610	0.902307	0	denovo454412	Clostridiales	Lachnospiraceae
571	0.428318	0.107635	0.006888	0.019944	2.21e-12	4581.99	4605.96	571	63648	0.749026	3.5569e-12	denovo454699	Bacteroidales	NA
572	0.31612	0.08148	0.119619	0.066246	5.551e-17	4706.39	4740.64	572	63889	0.853639	1.22925e-16	denovo456468	Clostridiales	NA
573	0.462689	0.086416	0.022477	0.029958	0	4370.54	4468.77	573	63951	0.997234	0	denovo456894	Clostridiales	Lachnospiraceae
574	0.590731	0.087265	0.019478	0.028945	1.665e-16	4244.22	4277.41	574	64005	0.87311	3.59187e-16	denovo457274	RF39	NA
575	-0.008211	0.007338	-0.003305	0.012649	0.2326	2310.14	2310.41	575	64030	0.0301619	0.234643	denovo457436	Clostridiales	Lachnospiraceae
576	0.2423	0.08452	0.006339	0.028298	0	4455.67	4502.81	576	64078	0.938519	0	denovo457731	Clostridiales	Ruminococcaceae
577	0.205341	0.063798	-0.007368	0.009268	2.254e-14	4098.49	4126.96	577	64127	0.840257	4.15115e-14	denovo458134	Rhodobacterales	Rhodobacteraceae
578	0.781926	0.072247	0.051195	0.041872	0	4106.25	4196.95	578	64239	0.996941	0	denovo459013	Clostridiales	Ruminococcaceae
579	0.315746	0.068701	0.013532	0.030625	0	4064.13	4112	579	64289	0.955082	0	denovo459352	Clostridiales	NA
580	0.265965	0.094617	-0.00956	0.00626	2.815e-05	3771.97	3780.08	580	64342	0.434077	3.18594e-05	denovo459696	Bacteroidales	NA
581	0.387639	0.068514	0.109602	0.077693	0	4415.01	4533.16	581	64435	0.999086	0	denovo460336	Synergistales	Dethiosulfovibrionaceae
582	0.396118	0.080195	-0.004013	0.010381	0	1912.12	1951.29	582	64458	0.995362	0	denovo460508	Clostridiales	Lachnospiraceae
583	0.329695	0.10738	-0.005026	0.013883	0	4597.45	4632.95	583	64673	0.869821	0	denovo461966	Bacteroidales	Prevotellaceae
584	0.467938	0.105401	-0.006859	0.006775	0	4902.09	4937.98	584	64719	0.855363	0	denovo462319	Clostridiales	Lachnospiraceae
585	0.069753	0.067006	4.5e-05	0.014968	0.09196	4001.99	4002.87	585	64788	0.0567871	0.0939014	denovo462895	Actinomycetales	Brevibacteriaceae
586	0.066179	0.058109	0.287982	0.108365	0.0703	2411.97	2413.06	586	64911	0.112353	0.071944	denovo463859	Bacteroidales	Prevotellaceae
587	0.670676	0.072885	-0.006633	0.005364	0	3886.99	3950.12	587	64946	0.986004	0	denovo464093	Clostridiales	Ruminococcaceae
588	0.381394	0.080815	0.028146	0.037491	0	4581.57	4670.77	588	65116	0.993963	0	denovo465167	Clostridiales	Ruminococcaceae
589	0.222084	0.076971	0.015933	0.028737	4.527e-07	4658.81	4670.87	589	65186	0.495963	5.57683e-07	denovo465603	Coriobacteriales	Coriobacteriaceae
590	0.31614	0.089681	0.023437	0.035292	0	4815.26	4859.38	590	65294	0.910812	0	denovo466373	Clostridiales	[Mogibacteriaceae]
591	0.572711	0.08397	0.071896	0.054886	0	4112.13	4250.93	591	65316	0.999849	0	denovo466560	Clostridiales	Ruminococcaceae
592	0.138191	0.058904	0.859121	0.045445	0.02577	3924.73	3926.63	592	65619	0.120136	0.0265798	denovo468786	Clostridiales	NA
593	0.147665	0.069051	0.087122	0.073395	0.0004671	4306.53	4312	593	65717	0.285912	0.000504424	denovo469436	WCHB1-41	RFP12
594	0.119566	0.067877	0.081337	0.072658	8.93e-08	4933.17	4946.8	594	65739	0.51855	1.14618e-07	denovo469594	Bacteroidales	Prevotellaceae
595	0.194223	0.06141	0.111224	0.069677	5.472e-12	3969.19	3992.27	595	65847	0.784801	8.68526e-12	denovo470356	Rhizobiales	Brucellaceae
596	0.64756	0.084688	-0.005375	0.006364	0	4206.9	4318.28	596	65903	0.999017	0	denovo470704	Coriobacteriales	Coriobacteriaceae
597	0.93807	0.030608	0.002598	0.011667	0	3345.11	3409.19	597	66047	0.99345	0	denovo471604	Erysipelotrichales	Erysipelotrichaceae
598	0.351222	0.087959	-0.002774	0.013187	2.123e-12	4583.81	4607.81	598	66081	0.749452	3.42889e-12	denovo471892	Bacteroidales	NA
599	0.510898	0.076169	-0.010882	0.001438	0	2350.89	2403.12	599	66096	0.997042	0	denovo471975	Erysipelotrichales	Erysipelotrichaceae
600	0.761416	0.073013	0.017096	0.024009	0	4313.29	4385.44	600	66221	0.987673	0	denovo472890	Bacteroidales	Prevotellaceae
601	0.122767	0.0497	0.025094	0.049846	7.683e-11	4691.32	4711.81	601	66236	0.68493	1.15182e-10	denovo473007	Clostridiales	NA
602	0.196052	0.077292	-0.006273	0.009036	4.646e-09	4617.57	4634.06	602	66409	0.611236	6.27893e-09	denovo474279	Clostridiales	Lachnospiraceae
603	0.483882	0.074789	0.169725	0.07512	0	4276.76	4413.16	603	66573	0.999756	0	denovo475444	Clostridiales	Lachnospiraceae
604	0.270083	0.086034	-0.008605	0.00711	5.983e-07	4040.67	4052.47	604	67204	0.537988	7.30196e-07	denovo479885	Clostridiales	Lachnospiraceae
605	0.517129	0.07877	0.010298	0.024117	0	3906.52	3943.47	605	67214	0.917471	0	denovo479952	Bacteroidales	Prevotellaceae
606	0.192461	0.072861	-0.008583	0.006914	0.0001601	4638.57	4645.04	606	67231	0.308989	0.000175157	denovo480201	Lactobacillales	NA
607	0.083633	0.049936	0.012238	0.020499	0.002018	4828.07	4832.21	607	67240	0.202926	0.0021415	denovo480271	Clostridiales	NA
608	0.475887	0.095031	0.008433	0.022882	3.709e-07	4649.33	4661.58	608	67349	0.502129	4.59376e-07	denovo481149	Clostridiales	Lachnospiraceae
609	0.183526	0.073369	-0.005045	0.010597	7.583e-14	4874.66	4901.94	609	67383	0.772046	1.33758e-13	denovo481486	Clostridiales	NA
610	0.221309	0.086788	-0.006007	0.009717	7.458e-13	4532.56	4557.59	610	67401	0.767618	1.2439e-12	denovo481642	Spirochaetales	Spirochaetaceae
611	0.96016	0.032244	0.003402	0.009671	0	3602.59	3703.01	611	67405	0.999315	0	denovo481665	Clostridiales	Ruminococcaceae
612	0.220601	0.06998	0.176757	0.086633	0	4508.86	4552.79	612	67477	0.923424	0	denovo482161	Pirellulales	Pirellulaceae
613	0.657311	0.089264	0.004933	0.016568	0	4926.97	4963.58	613	67513	0.859427	0	denovo482428	Clostridiales	NA
614	0.240762	0.060961	0.018618	0.024666	0	3132.01	3171.67	614	67572	0.964391	0	denovo482744	Desulfovibrionales	Desulfovibrionaceae
615	0.339495	0.103727	0.044086	0.040847	9.694e-06	4505.25	4514.37	615	67602	0.414994	1.11779e-05	denovo482949	Bacteroidales	Prevotellaceae
616	0.186181	0.063293	0.117334	0.088067	3.166e-12	2493.8	2517.41	616	67658	0.917692	5.06891e-12	denovo483405	Bacteroidales	Prevotellaceae
617	0.516347	0.073382	0.209868	0.084638	0	4057.7	4100.18	617	67832	0.936679	0	denovo484397	Desulfovibrionales	Desulfovibrionaceae
618	0.230788	0.091277	-0.010212	0.004915	4.902e-11	4727.3	4748.23	618	67912	0.689864	7.40944e-11	denovo484961	Bacteroidales	NA
619	0.374512	0.112636	0.176498	0.079956	4.762e-13	4691.32	4716.79	619	67971	0.761847	8.01516e-13	denovo485341	Clostridiales	Ruminococcaceae
620	0.141399	0.067601	0.06502	0.062638	3.017e-05	3906.67	3914.72	620	68179	0.420286	3.40617e-05	denovo486865	Bacillales	Staphylococcaceae
621	0.579962	0.086398	0.029216	0.036074	0	4226.45	4337.37	621	68297	0.998957	0	denovo487696	LD1-PB3	NA
622	0.949537	0.036466	-0.003141	0.003911	0	4449.09	4492.25	622	68385	0.922558	0	denovo488294	RF39	NA
623	0.36328	0.091396	-0.002165	0.012904	0	4566.11	4612.61	623	68388	0.931801	0	denovo488319	Clostridiales	Ruminococcaceae
624	0.366514	0.084359	0.18556	0.086733	0	4148.59	4242.83	624	68466	0.9974	0	denovo488864	Clostridiales	NA
625	0.399938	0.084461	0.452399	0.082717	0	4593.62	4675.69	625	68506	0.990842	0	denovo489135	Clostridiales	Lachnospiraceae
626	0.179972	0.070167	-0.007207	0.008594	2.276e-15	4901.17	4931.88	626	68584	0.809001	4.54705e-15	denovo489696	Clostridiales	Lachnospiraceae
627	0.37229	0.09929	0.011732	0.025127	7.389e-14	4490.44	4517.74	627	68811	0.799342	1.30838e-13	denovo491181	Bacteroidales	NA
628	0.215701	0.075079	0.015083	0.029882	1.332e-15	4087.88	4119.12	628	68820	0.867024	2.71421e-15	denovo491245	Methanobacteriales	Methanobacteriaceae
629	0.388275	0.089302	-0.008381	0.006854	1.876e-12	3738.53	3762.66	629	69095	0.818149	3.05682e-12	denovo493143	Clostridiales	Veillonellaceae
630	0.298199	0.08978	0.023482	0.037597	5.551e-17	4409.68	4444.64	630	69334	0.876683	1.22925e-16	denovo494776	Clostridiales	NA
631	0.237845	0.0555	0.04037	0.050467	0	4157.95	4201.03	631	69528	0.934883	0	denovo496080	Bacteroidales	Porphyromonadaceae
632	0.407713	0.091671	0.019491	0.03512	0	4055.3	4149.26	632	69566	0.997689	0	denovo496343	Clostridiales	NA
633	0.540625	0.103271	0.007529	0.021821	0	4794.11	4842.46	633	69588	0.929966	0	denovo496476	Methanobacteriales	Methanobacteriaceae
634	0.232033	0.061956	0.037299	0.046079	1.61e-15	2845.44	2876.5	634	69600	0.943696	3.24471e-15	denovo496562	Bacteroidales	Prevotellaceae
635	0.371942	0.077833	0.04489	0.041722	0	4410.54	4495.01	635	69654	0.993444	0	denovo496901	Clostridiales	Lachnospiraceae
636	0.512933	0.094113	0.000143	0.011957	0	4126.25	4170.16	636	69741	0.939513	0	denovo497482	Clostridiales	NA
637	0.207722	0.061235	-0.005969	0.009384	4.598e-10	3242.17	3260.92	637	70178	0.782969	6.50086e-10	denovo500538	Clostridiales	Veillonellaceae
638	0.263966	0.09621	0.05614	0.057296	7.216e-16	4866.59	4898.47	638	70348	0.822778	1.51059e-15	denovo501614	Clostridiales	Ruminococcaceae
639	0.3072	0.090064	0.003738	0.022876	5.407e-14	4441.97	4469.58	639	70706	0.806374	9.65753e-14	denovo503965	Bacteroidales	NA
640	0.289953	0.061188	-0.003848	0.011137	0	3443.79	3533.52	640	70822	0.998904	0	denovo504752	Clostridiales	Lachnospiraceae
641	0.204455	0.050911	0.02525	0.033922	0	3881.92	3927.08	641	70845	0.95333	0	denovo504926	Desulfovibrionales	Desulfovibrionaceae
642	0.418955	0.089635	0.132913	0.077624	0	4737.81	4812.6	642	70927	0.984236	0	denovo505535	Clostridiales	Ruminococcaceae
643	0.177444	0.05227	0.015645	0.028947	8.702e-12	2492.96	2515.59	643	70970	0.908713	1.36937e-11	denovo505881	Burkholderiales	Alcaligenaceae
644	0.416099	0.082973	0.474768	0.094302	3.313e-09	2612.24	2629.06	644	70985	0.81747	4.51059e-09	denovo505954	Bacteroidales	Prevotellaceae
645	0.197457	0.078464	0.007054	0.021619	0.0005025	2338.48	2343.89	645	71082	0.45793	0.00054138	denovo506555	Burkholderiales	Comamonadaceae
646	0.063879	0.042284	-0.01068	0.00617	0.002413	2336.45	2340.42	646	71304	0.36245	0.00254306	denovo508195	Lactobacillales	Streptococcaceae
647	0.447119	0.090661	0.018793	0.028924	0	4061.87	4188.94	647	71370	0.999715	0	denovo508674	Clostridiales	Lachnospiraceae
648	0.899313	0.045726	0.012267	0.020879	0	4255.39	4293.77	648	71449	0.907367	0	denovo509164	Clostridiales	[Mogibacteriaceae]
649	0.436683	0.08847	-0.00078	0.012266	0	4272.26	4375.27	649	71546	0.998189	0	denovo509911	Clostridiales	NA
650	0.484763	0.084188	0.167292	0.072147	0	4386.21	4512.07	650	71592	0.999445	0	denovo510258	Clostridiales	Ruminococcaceae
651	0.623375	0.076525	0.06918	0.051186	0	3165.58	3304.43	651	71942	0.999989	0	denovo512717	Coriobacteriales	Coriobacteriaceae
652	0.391083	0.09512	0.082997	0.064892	8.951e-08	3944.43	3958.05	652	72461	0.598947	1.14728e-07	denovo516599	Pirellulales	Pirellulaceae
653	0.516507	0.090411	0.004162	0.025003	4.552e-15	3743.69	3773.73	653	72491	0.879744	8.95779e-15	denovo516880	Bacteroidales	Prevotellaceae
654	0.780602	0.062528	0.001811	0.013685	1.48e-08	3273.08	3288.44	654	72500	0.710979	1.9542e-08	denovo516956	Clostridiales	Lachnospiraceae
655	0.242599	0.080971	0.039001	0.049245	2.007e-08	4260.89	4275.96	655	72531	0.607676	2.64245e-08	denovo517197	Clostridiales	[Mogibacteriaceae]
656	0.155484	0.08488	0.011725	0.027611	0.0291	4356.16	4357.95	656	72567	0.103371	0.0299138	denovo517570	Bacteroidales	Prevotellaceae
657	0.852021	0.059519	0.025283	0.031835	0	4361.63	4450.31	657	72594	0.995175	0	denovo517755	Erysipelotrichales	Erysipelotrichaceae
658	0.276012	0.087573	0.022608	0.035296	5.551e-17	4803.99	4838.98	658	72647	0.853845	1.22925e-16	denovo518103	Clostridiales	Ruminococcaceae
659	0.522403	0.105753	0.017303	0.030589	3.553e-15	4723.49	4753.78	659	72790	0.816141	7.06755e-15	denovo519143	Bacteroidales	Prevotellaceae
660	0.293197	0.090942	-0.005206	0.009694	6.492e-13	4340.81	4365.97	660	72863	0.783865	1.08475e-12	denovo519684	Bacteroidales	NA
661	0.149164	0.098189	-0.000297	0.017188	0.02659	2156.34	2158.2	661	72867	0.20514	0.0273949	denovo519713	Erysipelotrichales	Erysipelotrichaceae
662	0.481183	0.078403	0.047475	0.044181	0	1973.78	2118.67	662	72953	1	0	denovo520349	Clostridiales	[Mogibacteriaceae]
663	0.284483	0.092009	0.013958	0.031438	0	4557.81	4594.22	663	73159	0.878528	0	denovo521908	Clostridiales	NA
664	0.55925	0.0822	0.097862	0.072754	5.444e-11	1621.63	1642.46	664	73190	0.966019	8.18827e-11	denovo522118	Bacteroidales	Prevotellaceae
665	0.418104	0.068848	-0.001947	0.011126	0	2926.59	3025.92	665	73287	0.999856	0	denovo522872	Bacteroidales	[Odoribacteraceae]
666	0.644607	0.08424	0.020363	0.037015	0	4123.17	4215.88	666	73344	0.99724	0	denovo523255	Bacteroidales	NA
667	0.337448	0.082314	0.008711	0.027365	0	4354.24	4406.34	667	73395	0.957246	0	denovo523633	Bacteroidales	Prevotellaceae
668	0.240715	0.083421	0.020758	0.035282	2.411e-13	4473.93	4500.07	668	73540	0.786411	4.15705e-13	denovo524627	Methanobacteriales	Methanobacteriaceae
669	0.535653	0.098999	-0.008753	0.004367	1.349e-13	4697.95	4724.66	669	73724	0.777375	2.33912e-13	denovo525919	Bacteroidales	Prevotellaceae
670	0.553614	0.08865	-0.009	0.00351	5.551e-17	4679.37	4713.51	670	73742	0.854326	1.22925e-16	denovo526000	Bacteroidales	[Paraprevotellaceae]
671	0.475703	0.094796	0.068807	0.054525	0	4346.22	4392.86	671	73752	0.94093	0	denovo526105	Clostridiales	Ruminococcaceae
672	0.695499	0.075516	0.1321	0.063203	0	3788.12	3942.78	672	73905	0.999975	0	denovo527150	Clostridiales	Dehalobacteriaceae
673	0.243163	0.091661	0.00545	0.023892	1.152e-07	4929.29	4942.67	673	74120	0.512438	1.46836e-07	denovo528641	Clostridiales	Ruminococcaceae
674	0.143388	0.064603	0.543279	0.092279	1.803e-06	4740.33	4751.06	674	74151	0.450791	2.14354e-06	denovo528859	Clostridiales	Lachnospiraceae
675	0.025514	0.032284	-0.00815	0.008236	0.09659	4786.19	4787.04	675	74523	0.0457569	0.0984104	denovo531720	Clostridiales	Ruminococcaceae
676	0.201788	0.084076	-0.00419	0.011022	7.794e-14	4611.33	4638.58	676	74648	0.790116	1.37216e-13	denovo532638	Clostridiales	NA
677	0.219695	0.08716	0.011271	0.033247	3.614e-12	4434.84	4458.32	677	74902	0.753266	5.75609e-12	denovo534423	Bacteroidales	Prevotellaceae
678	0.090246	0.057222	-0.010143	0.005876	3.26e-06	4243.52	4253.68	678	75356	0.469515	3.82135e-06	denovo537764	Spirochaetales	Spirochaetaceae
679	0.279234	0.077893	-0.003218	0.0108	3.921e-11	4463.55	4484.7	679	75448	0.714235	5.95603e-11	denovo538480	Coriobacteriales	Coriobacteriaceae
680	0.53082	0.096736	0.00635	0.022272	0.00831	2594.59	2597.46	680	75562	0.253801	0.00862925	denovo539317	Clostridiales	NA
681	0.569704	0.096121	0.007968	0.025282	0.009655	2007.73	2010.47	681	75696	0.303028	0.0100146	denovo540283	Clostridiales	NA
682	0.295507	0.095091	0.023379	0.029745	5.961e-13	4838.59	4863.84	682	75758	0.748245	9.99664e-13	denovo540756	Clostridiales	Ruminococcaceae
683	0.223404	0.070466	-0.000161	0.015067	2.598e-14	3114.42	3142.75	683	75959	0.909227	4.76559e-14	denovo542185	Bacteroidales	Prevotellaceae
684	0.529773	0.061565	-0.006282	0.007108	0	2836.01	2946.43	684	75973	0.99996	0	denovo542313	Clostridiales	Peptostreptococcaceae
685	0.109834	0.06308	0.005962	0.023092	2.767e-06	4840	4850.32	685	76053	0.431353	3.2476e-06	denovo542962	Clostridiales	Ruminococcaceae
686	0.139179	0.07109	0.046045	0.041368	0.0001794	3258.07	3264.44	686	76143	0.40391	0.000195574	denovo543600	Clostridiales	NA
687	0.667462	0.077397	0.009452	0.02489	0	3292.16	3423.39	687	76421	0.999968	0	denovo545451	Clostridiales	Veillonellaceae
688	0.402826	0.111799	0.009866	0.026155	2.101e-12	4753.39	4777.4	688	76645	0.736948	3.39933e-12	denovo547079	NA	NA
689	0.052846	0.037338	-0.001114	0.015244	0.001534	4062.73	4067.11	689	76741	0.248539	0.00163544	denovo547738	Clostridiales	Ruminococcaceae
690	0.700203	0.091186	0.013357	0.026545	0	4731.82	4777.75	690	76763	0.922658	0	denovo547872	Spirochaetales	Spirochaetaceae
691	0.634152	0.083137	0.092781	0.063559	0	4003.16	4127.34	691	76805	0.999695	0	denovo548297	Clostridiales	NA
692	0.977064	0.028094	0.001706	0.008274	0	3959.56	4004.45	692	76970	0.94959	0	denovo549617	Clostridiales	Lachnospiraceae
693	0.826156	0.064594	-0.001225	0.009463	0	4459.03	4593.57	693	77076	0.999621	0	denovo550366	Erysipelotrichales	Erysipelotrichaceae
694	0.291176	0.077169	0.082954	0.066879	0	4330.73	4406.39	694	77224	0.989846	0	denovo551379	Clostridiales	NA
695	0.427716	0.08635	0.043625	0.047162	0	4191.68	4247.45	695	77439	0.969884	0	denovo552882	Clostridiales	Ruminococcaceae
696	0.466116	0.076292	0.01705	0.025278	0	4292.36	4415.56	696	77494	0.999447	0	denovo553211	Clostridiales	Lachnospiraceae
697	0.546034	0.085867	-0.010496	0.001619	0	4233.64	4298.84	697	77505	0.982579	0	denovo553264	Coriobacteriales	Coriobacteriaceae
698	0.184042	0.085264	0.010601	0.022584	0.004133	2222.78	2226.26	698	77610	0.339999	0.004326	denovo553974	Bacteroidales	Prevotellaceae
699	0.317148	0.101064	0.010738	0.02857	0.001738	2516.68	2520.95	699	77682	0.361819	0.00185078	denovo554462	Bacteroidales	Prevotellaceae
700	0.040872	0.031349	0.394353	0.106945	0.004085	2669.77	2673.27	700	77849	0.293182	0.00428063	denovo555740	Bacteroidales	Prevotellaceae
701	0.416489	0.095014	0.046128	0.040802	2.156e-07	4594.75	4607.52	701	78160	0.520836	2.71048e-07	denovo558085	RF39	NA
702	0.216321	0.084209	-0.002455	0.015026	9.27e-15	4683.76	4713.1	702	78327	0.808909	1.77852e-14	denovo559371	Clostridiales	Lachnospiraceae
703	0.385241	0.090412	-0.00645	0.008134	6.533e-10	4678.71	4697.11	703	78341	0.646629	9.13825e-10	denovo559467	Clostridiales	[Mogibacteriaceae]
704	0.389806	0.088054	0.00958	0.028626	0	4317.31	4417.69	704	78449	0.997737	0	denovo560222	Clostridiales	NA
705	0.099292	0.046515	0.061274	0.065454	1.667e-05	4664.3	4672.91	705	78516	0.38652	1.90544e-05	denovo560759	Clostridiales	[Mogibacteriaceae]
706	0.541583	0.092332	-0.005364	0.010199	0	2415.3	2451.73	706	78832	0.981073	0	denovo563071	Clostridiales	NA
707	0.510781	0.102646	0.039178	0.04769	2.594e-07	4211.2	4223.79	707	79010	0.546813	3.25223e-07	denovo564452	WCHB1-41	RFP12
708	0.559458	0.086323	0.050478	0.04397	0	4017.37	4072.46	708	79013	0.972922	0	denovo564470	Clostridiales	NA
709	0.351858	0.097388	0.108859	0.070201	4.996e-16	4048.03	4080.29	709	79027	0.877955	1.05791e-15	denovo564573	Clostridiales	Lachnospiraceae
710	0.190232	0.064571	0.004745	0.015337	1.234e-10	2921.06	2941.09	710	79158	0.836483	1.8203e-10	denovo565478	Actinomycetales	Corynebacteriaceae
711	0.161426	0.074598	-0.013257	0.001543	4.718e-15	4949.69	4979.69	711	79216	0.798433	9.26462e-15	denovo565950	Clostridiales	NA
712	0.139755	0.063266	0.052449	0.049144	1.35e-07	3308.83	3322.05	712	79330	0.652553	1.71124e-07	denovo566768	Bacteroidales	NA
713	0.134764	0.046982	0.011298	0.024444	2.243e-14	3146.02	3174.49	713	79334	0.908142	4.13919e-14	denovo566785	Clostridiales	Lachnospiraceae
714	0.421771	0.105774	0.009947	0.020487	2.859e-11	4433.51	4454.97	714	79538	0.721822	4.38635e-11	denovo568299	Bacteroidales	Prevotellaceae
715	0.187582	0.053128	0.006214	0.024352	0	1745.32	1790.96	715	79653	0.998931	0	denovo569126	Erysipelotrichales	Erysipelotrichaceae
716	0.467959	0.08638	0.014402	0.024323	0	3697.98	3733.17	716	79738	0.918706	0	denovo569781	Coriobacteriales	Coriobacteriaceae
717	0.324718	0.089333	0.025703	0.038078	9.508e-05	1897.09	1904.05	717	79849	0.621245	0.000104896	denovo570616	Bacteroidales	[Paraprevotellaceae]
718	0.166693	0.076016	0.048794	0.060978	0.000606	4044.68	4049.91	718	79925	0.290242	0.0006506	denovo571172	Bacteroidales	NA
719	0.415751	0.107858	0.029009	0.035423	3.586e-14	4881.15	4909.16	719	79990	0.780484	6.52381e-14	denovo571698	Clostridiales	NA
720	0.534102	0.086187	-0.006533	0.006619	0	3912.84	4016.82	720	80208	0.999042	0	denovo573183	Coriobacteriales	Coriobacteriaceae
721	0.521358	0.085017	0.010931	0.023494	1.815e-13	3085.5	3111.91	721	80245	0.895564	3.14121e-13	denovo573433	Clostridiales	Lachnospiraceae
722	0.276694	0.055686	-0.009935	0.004969	0	2396.46	2452.91	722	80351	0.997909	0	denovo574144	Bacteroidales	Bacteroidaceae
723	0.12937	0.06367	-0.000292	0.016574	1.307e-06	3664.04	3675.08	723	80488	0.549472	1.56806e-06	denovo575262	Bifidobacteriales	Bifidobacteriaceae
724	0.192072	0.084025	-0.007366	0.00801	0.0002355	2240.06	2246.17	724	80999	0.514368	0.000256124	denovo578925	Bacteroidales	Prevotellaceae
725	0.623905	0.078919	0.191318	0.081836	1.137e-12	3835.65	3860.27	725	81036	0.816447	1.87932e-12	denovo579249	Clostridiales	Lachnospiraceae
726	0.65316	0.086464	0.011791	0.024353	0	4353.63	4446.79	726	81041	0.99634	0	denovo579289	Clostridiales	Lachnospiraceae
727	0.711668	0.064673	0.068118	0.045443	0	1337.81	1406.46	727	81071	0.999998	0	denovo579527	Bacteroidales	Prevotellaceae
728	0.161446	0.060783	-0.011786	0.003826	1.012e-10	3626.22	3646.44	728	81176	0.770922	1.50734e-10	denovo580209	Clostridiales	Lachnospiraceae
729	0.031892	0.025227	0.852884	0.045198	0.005715	2803	2806.2	729	81262	0.260858	0.00595474	denovo580766	Clostridiales	Lachnospiraceae
730	0.178553	0.068189	0.00741	0.019574	1.456e-06	3258.82	3269.76	730	81280	0.588474	1.73775e-06	denovo580904	Erysipelotrichales	Erysipelotrichaceae
731	0.678225	0.079064	-0.003016	0.009509	1.11e-16	4793.66	4827.34	731	81418	0.84357	2.41727e-16	denovo581996	Bacteroidales	Prevotellaceae
732	0.604447	0.081489	-0.007817	0.004235	0	3804.13	3917.41	732	81584	0.99958	0	denovo583373	Clostridiales	Lachnospiraceae
733	0.250156	0.090532	0.212592	0.090951	0	4775.01	4811.08	733	81708	0.863849	0	denovo584373	Clostridiales	[Mogibacteriaceae]
734	0.334151	0.08761	0.008741	0.022452	0	3967.71	4037.23	734	81790	0.989974	0	denovo584978	Clostridiales	Lachnospiraceae
735	0.123908	0.067807	0.423536	0.102917	1.275e-07	4431.67	4444.95	735	81883	0.54753	1.6184e-07	denovo585728	Bacteroidales	NA
736	0.118766	0.065628	-0.009369	0.007778	5.35e-08	4617.4	4631.52	736	82130	0.554807	6.93463e-08	denovo587572	RF39	NA
737	0.303848	0.091123	0.003501	0.016927	0	3994.19	4036.36	737	82480	0.938174	0	denovo590246	Clostridiales	Ruminococcaceae
738	0.087075	0.044737	-0.012482	0.003144	5.933e-06	4341.76	4351.35	738	83149	0.442784	6.88438e-06	denovo595085	Bacteroidales	Prevotellaceae
739	0.057945	0.034995	0.078795	0.061233	7.445e-05	3495.39	3502.58	739	83375	0.420026	8.25326e-05	denovo596638	YS2	NA
740	0.134354	0.068663	0.022646	0.046727	0.002152	3256.02	3260.1	740	83430	0.282174	0.0022732	denovo596937	Bacteroidales	S24-7
741	0.336331	0.079123	0.12672	0.072127	5.662e-15	3042.83	3072.66	741	83700	0.924576	1.10946e-14	denovo598778	Clostridiales	Christensenellaceae
742	0.12531	0.060872	-0.004992	0.016214	0.004602	3833.09	3836.48	742	83728	0.208956	0.00481142	denovo599006	Clostridiales	NA
743	0.322352	0.090531	0.080771	0.05982	0	4733.52	4789.66	743	84256	0.956046	0	denovo602860	RF39	NA
744	0.52018	0.07986	0.0252	0.033412	0	4140.6	4259.96	744	84263	0.999464	0	denovo602882	Clostridiales	NA
745	0.199604	0.06047	0.005584	0.019731	3.846e-11	4258.03	4279.2	745	84477	0.731276	5.85178e-11	denovo604468	Bacteroidales	Prevotellaceae
746	0.084481	0.056745	0.491587	0.106421	0.002601	4545.79	4549.7	746	84537	0.203469	0.00273805	denovo604988	Bacteroidales	S24-7
747	0.367237	0.075705	0.235236	0.093965	0	4683.91	4786.98	747	84621	0.996875	0	denovo605658	Clostridiales	NA
748	0.511042	0.094816	0.066532	0.054389	1.045e-13	4778.39	4805.35	748	84647	0.774828	1.82231e-13	denovo605896	Clostridiales	Veillonellaceae
749	0.243029	0.063065	0.028607	0.046303	0	1425.08	1465.48	749	84765	0.999394	0	denovo606855	Clostridiales	NA
750	0.271546	0.078073	0.461294	0.09363	4.15e-05	4386.03	4393.78	750	84779	0.373454	4.66241e-05	denovo606949	Clostridiales	NA
751	0.358865	0.098502	0.058762	0.052349	0	4950.06	5000.53	751	84815	0.931976	0	denovo607182	Clostridiales	NA
752	0.394771	0.096855	0.04652	0.057314	0	4684.32	4735.68	752	84943	0.944376	0	denovo608114	Clostridiales	Lachnospiraceae
753	0.53668	0.079975	-0.005587	0.007666	0	4061.82	4205.7	753	85011	0.999901	0	denovo608660	Clostridiales	Clostridiaceae
754	0.522739	0.08541	-0.00369	0.009003	0	3059.99	3185.46	754	85243	0.999976	0	denovo610518	Clostridiales	Lachnospiraceae
755	0.014504	0.026589	0.001261	0.01903	0.2164	2415.96	2416.27	755	85261	0.0331112	0.218781	denovo610652	Bacteroidales	Prevotellaceae
756	0.494653	0.098594	-0.00576	0.008875	6.352e-07	4845.36	4857.1	756	85302	0.473221	7.74203e-07	denovo611044	Bacteroidales	Prevotellaceae
757	0.225902	0.063907	0.007665	0.022976	0	4270.58	4315.2	757	85308	0.936373	0	denovo611093	Clostridiales	Lachnospiraceae
758	0.477407	0.080781	0.141924	0.068031	0	4369.53	4497.12	758	85325	0.999513	0	denovo611235	Clostridiales	Ruminococcaceae
759	0.354657	0.099385	0.00501	0.018563	9.396e-12	4932.17	4954.72	759	85937	0.701388	1.47606e-11	denovo615546	Coriobacteriales	Coriobacteriaceae
760	0.593032	0.081954	0.061095	0.061812	5.449e-09	3662.94	3679.28	760	86005	0.692526	7.33182e-09	denovo616018	Aeromonadales	Succinivibrionaceae
761	0.638795	0.079573	-0.004283	0.00772	0	4098.8	4223.36	761	86160	0.999641	0	denovo617017	Clostridiales	Ruminococcaceae
762	0.533668	0.084147	0.013296	0.023286	0	4400.03	4513.48	762	86321	0.998824	0	denovo618120	Clostridiales	Lachnospiraceae
763	0.489108	0.093956	-0.001631	0.01147	8.423e-07	3759.09	3770.56	763	86410	0.553713	1.01986e-06	denovo618784	Bacteroidales	[Paraprevotellaceae]
764	0.163736	0.081061	-0.013237	0.001322	7.732e-05	4986.87	4994.02	764	86425	0.316171	8.54051e-05	denovo618866	Bacteroidales	Prevotellaceae
765	0.150784	0.067437	-0.005561	0.012349	4.108e-05	4114.1	4121.85	765	86439	0.392815	4.62087e-05	denovo618969	Bacteroidales	Prevotellaceae
766	0.479658	0.089957	0.020575	0.038466	1.665e-16	4651.61	4684.92	766	86723	0.849003	3.59187e-16	denovo620995	Clostridiales	Lachnospiraceae
767	0.254807	0.057872	0.130811	0.078922	0	1928.06	1991.22	767	86922	0.999805	0	denovo622613	Clostridiales	Ruminococcaceae
768	0.27077	0.062614	-0.009176	0.005612	0	4288.33	4343.05	768	86975	0.965267	0	denovo623028	Clostridiales	Ruminococcaceae
769	0.01611	0.032582	0.044197	0.066136	0.3056	2637.13	2637.26	769	87199	0.012879	0.306936	denovo624654	Bacteroidales	Prevotellaceae
770	0.409111	0.074178	0.001213	0.01368	0	4478.69	4518.44	770	87326	0.903831	0	denovo625621	Coriobacteriales	Coriobacteriaceae
771	0.138253	0.069812	0.00181	0.01543	1.698e-05	2977.91	2986.5	771	87367	0.533922	1.93846e-05	denovo625886	Bacillales	NA
772	0.627714	0.091307	-0.006284	0.005825	5.551e-16	4554.63	4586.76	772	87373	0.844823	1.16736e-15	denovo625926	Clostridiales	Lachnospiraceae
773	0.167438	0.066661	0.016328	0.023867	6.717e-15	4958.21	4987.87	773	87378	0.794107	1.30782e-14	denovo625963	Bacteroidales	BS11
774	0.761996	0.07184	0.068936	0.042124	0	4206.84	4356.86	774	87641	0.999907	0	denovo627898	LD1-PB3	NA
775	0.079002	0.067802	0.0978	0.075434	0.09282	4178.49	4179.37	775	87741	0.0539754	0.0946743	denovo628653	Spirochaetales	Spirochaetaceae
776	0.432331	0.086181	0.021983	0.03403	3.698e-12	3432.03	3455.49	776	87841	0.83557	5.87969e-12	denovo629354	Rhodocyclales	Rhodocyclaceae
777	0.295058	0.088964	0.000391	0.017746	0	4763.96	4818.13	777	87865	0.950023	0	denovo629569	Clostridiales	NA
778	0.769237	0.076226	0.020887	0.026491	0	4558.36	4617.41	778	87979	0.966982	0	denovo630394	Clostridiales	NA
779	0.704768	0.08014	-0.005226	0.006648	0	4261.51	4312.02	779	88005	0.955966	0	denovo630584	Bacteroidales	Prevotellaceae
780	0.483222	0.08989	0.26464	0.084089	0	4540.28	4586.86	780	88126	0.933112	0	denovo631543	Methanobacteriales	Methanobacteriaceae
781	0.538901	0.081558	0.00512	0.018422	0	3426.14	3536.68	781	88295	0.999778	0	denovo632688	Clostridiales	Lachnospiraceae
782	0.182114	0.055754	-0.0092	0.007713	0	3973.97	4014.05	782	88379	0.930017	0	denovo633325	Clostridiales	NA
783	0.19023	0.07293	0.006805	0.026607	8.271e-15	4508.48	4537.93	783	88409	0.821948	1.59018e-14	denovo633523	RF39	NA
784	0.402954	0.082414	-0.004017	0.009657	1.443e-15	3733.78	3764.96	784	88421	0.889606	2.92096e-15	denovo633636	Flavobacteriales	Flavobacteriaceae
785	0.31338	0.080825	-0.006988	0.00857	1.332e-15	3960.89	3992.16	785	88746	0.87552	2.71421e-15	denovo636055	Clostridiales	Ruminococcaceae
786	0.509903	0.101507	-0.003033	0.010135	1.665e-16	4722.47	4755.94	786	89345	0.84607	3.59187e-16	denovo640376	RF39	NA
787	0.174481	0.079967	-0.002006	0.013763	2.472e-06	2843.97	2854.39	787	89418	0.620915	2.90879e-06	denovo640858	Lactobacillales	Leuconostocaceae
788	0.65592	0.087467	-0.006311	0.005921	0	4600.62	4701.84	788	89474	0.99687	0	denovo641306	Clostridiales	NA
789	0.081469	0.073891	0.006238	0.022073	0.1495	3532.74	3533.28	789	89577	0.0396944	0.151813	denovo642026	Pseudomonadales	Pseudomonadaceae
790	0.305303	0.090904	0.004512	0.017221	3.435e-11	4992.06	5013.34	790	89826	0.676037	5.2438e-11	denovo643829	Clostridiales	Lachnospiraceae
791	0.300894	0.082953	-0.001384	0.012884	1.393e-12	2437.72	2462.14	791	90210	0.928719	2.2901e-12	denovo646624	Methanobacteriales	Methanobacteriaceae
792	0.305132	0.071422	-0.011823	0.002324	0	3823.54	3862.02	792	90282	0.92958	0	denovo647143	Clostridiales	Ruminococcaceae
793	0.873477	0.056315	-0.001483	0.007374	0	3889.97	3990.99	793	90360	0.99888	0	denovo647746	Clostridiales	NA
794	0.790865	0.071273	0.02245	0.026581	0	3689	3861.5	794	90390	0.999994	0	denovo647932	Bacteroidales	Prevotellaceae
795	0.221491	0.090663	0.019092	0.031655	3.405e-06	4403.63	4413.76	795	90404	0.455822	3.98116e-06	denovo648072	Bacteroidales	Prevotellaceae
796	0.120039	0.059066	0.042837	0.040354	1.964e-06	5022.04	5032.69	796	90451	0.429578	2.32892e-06	denovo648370	Clostridiales	Lachnospiraceae
797	0.418932	0.086142	0.327526	0.089551	5.445e-07	3978.13	3990.01	797	90815	0.546305	6.66306e-07	denovo651044	Clostridiales	NA
798	0.862223	0.051203	-0.002729	0.005745	0	3968.16	4015.04	798	90977	0.955505	0	denovo652352	Clostridiales	Lachnospiraceae
799	0.533191	0.086922	0.122364	0.064441	0	4565.68	4675.92	799	91059	0.998205	0	denovo653009	Clostridiales	Lachnospiraceae
800	0.417745	0.097896	-0.003349	0.010088	0	4824.08	4861.74	800	91135	0.872674	0	denovo653539	Clostridiales	Lachnospiraceae
801	0.192214	0.07339	0.023319	0.04752	1.356e-06	2988.99	3000	801	91349	0.622391	1.62261e-06	denovo655094	Bacteroidales	Prevotellaceae
802	0.662701	0.080327	0.017784	0.028316	0	3879.48	3986.18	802	91525	0.999246	0	denovo656347	Coriobacteriales	Coriobacteriaceae
803	0.265814	0.083402	0.102728	0.068726	2.022e-06	3822.84	3833.46	803	91828	0.520671	2.39461e-06	denovo658354	Clostridiales	[Mogibacteriaceae]
804	0.626406	0.064302	0.008529	0.02141	0	3053.08	3148.07	804	92147	0.999702	0	denovo660966	Clostridiales	NA
805	0.273758	0.080568	0.071012	0.059188	0	4775.52	4818.4	805	92231	0.906391	0	denovo661662	Clostridiales	Lachnospiraceae
806	0.019567	0.039805	0.005507	0.017024	0.2832	3568.82	3568.99	806	92250	0.0121036	0.285061	denovo661810	Rhodobacterales	Rhodobacteraceae
807	0.554299	0.088306	0.062904	0.057308	0	4177.88	4237.71	807	92374	0.976907	0	denovo662825	Clostridiales	NA
808	0.227409	0.079308	0.012478	0.031982	4.621e-09	4382.97	4399.46	808	92629	0.630483	6.25434e-09	denovo664630	Clostridiales	NA
809	0.399855	0.097103	0.032635	0.041126	6.494e-12	3025.48	3048.38	809	92779	0.864522	1.02543e-11	denovo665668	Bacteroidales	[Paraprevotellaceae]
810	0.569817	0.077806	0.001262	0.014155	0	4155.73	4304.61	810	92813	0.999911	0	denovo665953	Clostridiales	Christensenellaceae
811	0.449951	0.070763	-0.005419	0.008241	0	3983.43	4038.03	811	92826	0.972893	0	denovo666040	Burkholderiales	Comamonadaceae
812	0.336591	0.095979	-0.010463	0.004499	6.998e-05	4884.81	4892.06	812	93146	0.325021	7.7765e-05	denovo668482	Bacteroidales	Prevotellaceae
813	0.24067	0.083245	-0.01088	0.004805	1.905e-07	4766.47	4779.36	813	93293	0.511246	2.39821e-07	denovo669631	Oceanospirillales	Halomonadaceae
814	0.528246	0.090646	0.015103	0.030274	0	3482	3624.46	814	93431	0.999976	0	denovo670589	Clostridiales	Lachnospiraceae
815	0.508261	0.107906	0.023042	0.036441	1.666e-11	4048.76	4070.75	815	93534	0.761917	2.58624e-11	denovo671332	Bacteroidales	[Paraprevotellaceae]
816	0.332807	0.094523	0.003999	0.017316	4.043e-13	4822.89	4848.52	816	93537	0.754535	6.88059e-13	denovo671352	Clostridiales	Eubacteriaceae
817	0.209586	0.075109	0.017676	0.034161	2.857e-10	4463.12	4482.33	817	93550	0.679572	4.12828e-10	denovo671439	RF39	NA
818	0.141793	0.074135	0.005042	0.025418	2.258e-06	4883.71	4894.22	818	93817	0.434478	2.66039e-06	denovo673301	Bacteroidales	Prevotellaceae
819	0.548866	0.078064	0.006	0.018433	0	3404.22	3537.06	819	94088	0.999961	0	denovo675296	Clostridiales	Lachnospiraceae
820	0.298757	0.103619	-0.007126	0.008213	6.068e-12	3650.06	3673.04	820	94124	0.810391	9.59809e-12	denovo675572	Spirochaetales	Spirochaetaceae
821	0.739524	0.061815	0.028134	0.031463	0	3755.97	3801.69	821	94198	0.95951	0	denovo676124	Clostridiales	Lachnospiraceae
822	0.09622	0.06353	0.165646	0.085288	0.005623	3072.29	3075.51	822	94205	0.241939	0.00586554	denovo676177	Bacteroidales	NA
823	0.210935	0.055919	-0.007151	0.009814	0	3866.72	3914.96	823	94214	0.962585	0	denovo676219	Erysipelotrichales	Erysipelotrichaceae
824	0.422434	0.098367	0.006452	0.01938	9.184e-11	5027.12	5047.44	824	94283	0.656591	1.37015e-10	denovo676631	Clostridiales	Ruminococcaceae
825	0.222596	0.055838	0.047107	0.040311	0	4302.98	4349.67	825	94298	0.942706	0	denovo676754	Aeromonadales	Succinivibrionaceae
826	0.127902	0.051076	0.01375	0.035047	3.848e-10	4201.16	4220.08	826	94329	0.695951	5.49971e-10	denovo677024	Clostridiales	Lachnospiraceae
827	0.60958	0.083376	-0.005524	0.007655	0	3733.39	3887.3	827	94605	0.999978	0	denovo679015	Coriobacteriales	Coriobacteriaceae
828	0.591235	0.090538	0.034445	0.037356	1.497e-12	4807.98	4832.32	828	94632	0.737758	2.45668e-12	denovo679256	Clostridiales	NA
829	0.126681	0.057274	-0.01052	0.006082	2.961e-08	4743.13	4757.83	829	94641	0.559456	3.87629e-08	denovo679323	Clostridiales	NA
830	0.33262	0.077809	-0.005263	0.00938	0	4258.31	4371.34	830	94735	0.999034	0	denovo680018	Clostridiales	NA
831	0.41013	0.09302	7.6e-05	0.016961	0	4367.45	4444.89	831	94772	0.990512	0	denovo680284	Clostridiales	[Mogibacteriaceae]
832	0.706516	0.074872	-0.003615	0.009221	0	4572.72	4717.41	832	94814	0.99974	0	denovo680671	Clostridiales	NA
833	0.909546	0.044237	0.009149	0.014962	0	4585.44	4634.1	833	94916	0.939017	0	denovo681406	Bacteroidales	S24-7
834	0.220454	0.081477	0.008325	0.026993	0	4458.8	4500.71	834	95199	0.916205	0	denovo683553	Clostridiales	Lachnospiraceae
835	0.863476	0.054298	-0.002565	0.006667	0	4632.71	4670.44	835	95373	0.883436	0	denovo684916	Clostridiales	Lachnospiraceae
836	0.288842	0.072708	-0.000742	0.013608	0	2523.64	2562.67	836	95429	0.98286	0	denovo685279	Clostridiales	[Mogibacteriaceae]
837	0.221436	0.084473	-0.009401	0.007568	3.579e-13	4524.16	4549.91	837	95480	0.777764	6.10223e-13	denovo685642	Clostridiales	Lachnospiraceae
838	0.135884	0.057016	0.318652	0.091644	4.48e-07	4034.16	4046.23	838	95676	0.546889	5.52634e-07	denovo686931	Clostridiales	Christensenellaceae
839	0.462348	0.095866	0.026689	0.037676	0	4313.34	4385.44	839	95687	0.987634	0	denovo687026	Clostridiales	NA
840	0.77683	0.071339	0.063256	0.046679	4.343e-10	4808.42	4827.22	840	95949	0.644447	6.1498e-10	denovo688897	Clostridiales	Ruminococcaceae
841	0.226931	0.058726	0.527756	0.087391	0	4294.1	4341.93	841	96071	0.946867	0	denovo689923	Clostridiales	Clostridiaceae
842	0.140659	0.056166	-0.006917	0.009564	9.175e-10	3494.51	3512.59	842	96183	0.745072	1.27949e-09	denovo690720	Clostridiales	Lachnospiraceae
843	0.606315	0.075405	0.019878	0.026324	0	2316.13	2419.22	843	96267	0.99999	0	denovo691323	Clostridiales	Ruminococcaceae
844	0.243777	0.08033	-0.004375	0.013544	0	4252.54	4291.81	844	96415	0.912471	0	denovo692375	Bacteroidales	NA
845	0.539174	0.086345	-0.00284	0.011632	5.551e-17	1894.94	1929.05	845	96742	0.991141	1.22925e-16	denovo694879	Bacteroidales	Prevotellaceae
846	0.152521	0.070569	0.056237	0.047451	0.0007227	2451.03	2456.11	846	96825	0.421908	0.000774081	denovo695532	Clostridiales	Lachnospiraceae
847	0.27211	0.07353	-0.007381	0.007485	0	4424.04	4485.11	847	96830	0.973564	0	denovo695576	Coriobacteriales	Coriobacteriaceae
848	0.196719	0.089219	0.033438	0.045301	1.872e-09	4640.85	4658.22	848	96938	0.628552	2.57155e-09	denovo696356	Bacteroidales	Prevotellaceae
849	0.198421	0.086154	-0.006715	0.011861	1.001e-11	4702.53	4725.02	849	97064	0.717498	1.56983e-11	denovo697233	Bacteroidales	Prevotellaceae
850	0.471075	0.06082	0.217165	0.076651	0	3323.71	3408.33	850	97077	0.998723	0	denovo697344	Bacteroidales	Bacteroidaceae
851	0.281994	0.070274	5.5e-05	0.016157	0	3145.88	3182.71	851	97259	0.954229	0	denovo698675	Bacteroidales	Bacteroidaceae
852	0.772657	0.068685	-0.001685	0.008234	1.829e-11	4602.28	4624.18	852	97480	0.715684	2.82972e-11	denovo700166	Clostridiales	Ruminococcaceae
853	0.045958	0.048461	0.314834	0.100628	0.06191	4061.5	4062.69	853	97493	0.0743332	0.0634992	denovo700273	Clostridiales	Ruminococcaceae
854	0.19119	0.077368	-0.007891	0.007928	3.329e-07	4359.75	4372.11	854	97502	0.527594	4.14546e-07	denovo700353	Clostridiales	Lachnospiraceae
855	0.015192	0.027095	0.005068	0.018594	0.2126	3948.06	3948.38	855	97648	0.0211176	0.215176	denovo701317	Clostridiales	Ruminococcaceae
856	0.158118	0.072485	-0.000928	0.013723	1.406e-06	4901.16	4912.13	856	97661	0.447041	1.68025e-06	denovo701445	Clostridiales	[Mogibacteriaceae]
857	0.232298	0.062718	0.021869	0.041388	0	4153.72	4193.08	857	97726	0.917866	0	denovo701913	Aeromonadales	Succinivibrionaceae
858	0.202205	0.064392	0.036065	0.046995	0	4706.92	4745.8	858	97919	0.886941	0	denovo703476	Clostridiales	Ruminococcaceae
859	0.546392	0.090656	0.005875	0.016534	0	4047.73	4088.13	859	97991	0.928048	0	denovo703879	Clostridiales	Dehalobacteriaceae
860	0.654714	0.074361	-0.008976	0.002268	0	3103.62	3293.28	860	98110	1	0	denovo704765	Clostridiales	NA
861	0.722581	0.085017	0.056458	0.049019	0	4186.98	4233.24	861	98251	0.945633	0	denovo705777	Clostridiales	NA
862	0.30851	0.096083	-0.005614	0.009045	1.79e-05	2721.84	2730.38	862	98321	0.564063	2.0407e-05	denovo706295	Clostridiales	Veillonellaceae
863	0.696436	0.077602	0.004869	0.015745	0	4194.76	4294.46	863	98528	0.99802	0	denovo707943	Clostridiales	Ruminococcaceae
864	0.513307	0.099513	0.007844	0.018362	3.161e-10	4889.32	4908.43	864	98561	0.644325	4.55323e-10	denovo708161	Clostridiales	Lachnospiraceae
865	0.384721	0.083511	0.050613	0.054456	0	4060.61	4160.48	865	98571	0.998401	0	denovo708235	Clostridiales	Lachnospiraceae
866	0.219954	0.08713	-0.013268	0.001078	0	4630.99	4667.28	866	98577	0.87368	0	denovo708279	WCHB1-41	NA
867	0.622304	0.082751	0.064911	0.050639	0	3714.93	3868.64	867	98614	0.999978	0	denovo708610	Clostridiales	NA
868	0.18214	0.094554	-0.009435	0.00601	0.000909	4769.56	4774.42	868	98651	0.236619	0.000972492	denovo708908	Clostridiales	Ruminococcaceae
869	0.649571	0.096356	-0.005652	0.007958	0	4532.15	4591.17	869	98873	0.967571	0	denovo710535	Clostridiales	Christensenellaceae
870	0.392422	0.096726	0.096803	0.065273	4.707e-14	4666.63	4694.37	870	98917	0.792112	8.4487e-14	denovo710872	Clostridiales	Clostridiaceae
871	0.345032	0.09137	0.020931	0.0273	1.731e-09	2824.41	2841.86	871	99256	0.804539	2.38499e-09	denovo713314	Clostridiales	NA
872	0.508299	0.081284	0.467091	0.071794	0	4306.36	4349.55	872	99319	0.928927	0	denovo713754	Clostridiales	NA
873	0.904758	0.043655	0.027095	0.030373	0	2777.28	2852.7	873	99496	0.999175	0	denovo715036	Bacteroidales	[Paraprevotellaceae]
874	0.336114	0.099666	0.057823	0.049336	5.412e-14	4616.32	4643.93	874	99500	0.794026	9.65753e-14	denovo715055	Clostridiales	NA
875	0.682857	0.085278	0.067897	0.051745	0	3928.93	4049.88	875	99677	0.999676	0	denovo716291	Clostridiales	[Mogibacteriaceae]
876	0.24635	0.085624	0.041205	0.05738	1.388e-15	4806.81	4838.02	876	99970	0.820144	2.82206e-15	denovo718300	Clostridiales	NA
877	0.266902	0.101308	0.008146	0.023018	0.007729	3925.13	3928.06	877	100095	0.179473	0.00804411	denovo719415	Clostridiales	Lachnospiraceae
878	0.455231	0.09757	0.022235	0.036431	5.24e-14	4697.22	4724.86	878	100139	0.788728	9.38706e-14	denovo719756	Clostridiales	Ruminococcaceae
879	0.238728	0.088427	0.00382	0.015127	2.105e-05	4470	4478.39	879	100161	0.391531	2.39418e-05	denovo719940	Bacteroidales	Prevotellaceae
880	0.315862	0.077996	0.428328	0.098766	1.864e-10	2638.47	2658.1	880	100234	0.859673	2.72773e-10	denovo720467	RF39	NA
881	0.229764	0.071852	0.207175	0.092692	0	4351.44	4393.08	881	100426	0.91986	0	denovo721801	Bacteroidales	Prevotellaceae
882	0.339894	0.096657	0.082986	0.056252	0.001884	4432.12	4436.31	882	100433	0.221794	0.00200393	denovo721834	Bacteroidales	[Paraprevotellaceae]
883	0.838057	0.042637	-0.006006	0.003011	0	3498.96	3559.21	883	100436	0.989159	0	denovo721848	Pasteurellales	Pasteurellaceae
884	0.245104	0.066262	-0.00796	0.010247	5.551e-17	1513.69	1547.71	884	100721	0.997232	1.22925e-16	denovo723985	Lactobacillales	Streptococcaceae
885	0.164784	0.058401	-0.011928	0.003144	1.862e-09	3139.15	3156.53	885	100738	0.76851	2.56164e-09	denovo724075	Clostridiales	Ruminococcaceae
886	0.251038	0.09323	-0.003528	0.011308	1.902e-12	4621.08	4645.19	886	100746	0.748203	3.0937e-12	denovo724142	Clostridiales	NA
887	0.092028	0.044372	0.01805	0.026243	2.061e-06	4753.1	4763.7	887	100749	0.445945	2.43766e-06	denovo724170	Clostridiales	Christensenellaceae
888	0.543146	0.096364	0.006377	0.020145	0	3786.36	3908.05	888	100773	0.999771	0	denovo724331	Clostridiales	Clostridiaceae
889	0.312296	0.084556	0.192136	0.079786	8.782e-14	4691.78	4718.91	889	100841	0.783017	1.53727e-13	denovo724801	Coriobacteriales	Coriobacteriaceae
890	0.561735	0.085845	0.032157	0.033693	0	4175.93	4253.78	890	100860	0.992515	0	denovo724931	Erysipelotrichales	Erysipelotrichaceae
891	0.164555	0.056488	-0.007297	0.008176	1.871e-14	2774.99	2803.64	891	101101	0.934252	3.47363e-14	denovo726831	Clostridiales	NA
892	0.474435	0.080767	0.030708	0.046239	0	4199.35	4325.8	892	101249	0.999615	0	denovo727889	Coriobacteriales	Coriobacteriaceae
893	0.375211	0.089183	-0.00832	0.005689	4.679e-11	2126.92	2147.9	893	101436	0.925776	7.09571e-11	denovo729428	Synergistales	Synergistaceae
894	0.222523	0.080339	0.138683	0.076851	1.332e-15	4347.9	4379.15	894	101696	0.850108	2.71421e-15	denovo731236	Clostridiales	NA
895	0.538298	0.08322	0.004293	0.019657	0	3740.01	3846.5	895	101789	0.999413	0	denovo731993	Bacteroidales	NA
896	0.205745	0.094227	-0.009376	0.007878	4.795e-09	4708.68	4725.14	896	101800	0.603387	6.47079e-09	denovo732077	Clostridiales	Ruminococcaceae
897	0.300731	0.076825	0.260237	0.097705	0	4709.23	4769.34	897	101815	0.965304	0	denovo732230	Clostridiales	Ruminococcaceae
898	0.300752	0.083752	-0.00761	0.007817	0	4492.98	4551.09	898	101849	0.966803	0	denovo732481	Clostridiales	NA
899	0.187365	0.058823	0.685109	0.069221	9.776e-13	3918.68	3943.44	899	101943	0.811638	1.61876e-12	denovo733199	Erysipelotrichales	Erysipelotrichaceae
900	0.409463	0.074945	-0.007994	0.006398	9.992e-16	4090.28	4121.83	900	101960	0.869419	2.07283e-15	denovo733311	Clostridiales	Veillonellaceae
901	0.254381	0.074109	0.007933	0.018905	1.891e-09	4128.69	4146.05	901	101998	0.671198	2.59377e-09	denovo733656	Clostridiales	Lachnospiraceae
902	0.018324	0.040903	-0.003501	0.011168	0.2979	3552.25	3552.39	902	102107	0.0103895	0.29953	denovo734524	Clostridiales	NA
903	0.223416	0.083759	-0.001635	0.014217	1.188e-07	4073.43	4086.78	903	102132	0.579821	1.51215e-07	denovo734714	Bifidobacteriales	Bifidobacteriaceae
904	0.156251	0.059195	0.022424	0.041971	1.271e-14	4923.34	4952.36	904	102210	0.789435	2.39846e-14	denovo735386	Clostridiales	Lachnospiraceae
905	0.254727	0.091021	-0.011698	0.003056	1.393e-14	4895.61	4924.55	905	102229	0.790254	2.60726e-14	denovo735574	Clostridiales	Ruminococcaceae
906	0.403247	0.079324	0.002579	0.014196	0	3664.39	3711.85	906	102520	0.966955	0	denovo737544	Clostridiales	Ruminococcaceae
907	0.229512	0.080363	-0.00015	0.013786	0	4731.85	4776.04	907	102620	0.914847	0	denovo738225	Clostridiales	Lachnospiraceae
908	0.108011	0.053689	0.001824	0.016007	7.47e-08	4242.45	4256.25	908	102670	0.577066	9.62823e-08	denovo738581	Clostridiales	Ruminococcaceae
909	0.082477	0.054886	0.008248	0.03207	0.02331	1972.86	1974.83	909	102702	0.233325	0.0240695	denovo738875	Clostridiales	Christensenellaceae
910	0.413887	0.087502	0.05775	0.051572	4.156e-10	4720.68	4739.52	910	102715	0.652019	5.91233e-10	denovo738947	Bacteroidales	Prevotellaceae
911	0.174251	0.052522	0.003892	0.02276	0	3785.98	3822.2	911	102783	0.919829	0	denovo739507	Clostridiales	[Mogibacteriaceae]
912	0.22309	0.095168	-0.005935	0.009321	6.706e-07	4841.6	4853.28	912	102926	0.471957	8.15187e-07	denovo740562	Clostridiales	Ruminococcaceae
913	0.713036	0.076471	2.9e-05	0.009603	0	4071.57	4109.45	913	102979	0.914021	0	denovo740968	Bacteroidales	Prevotellaceae
914	0.353414	0.096062	0.01402	0.028119	1.776e-14	4397.96	4426.66	914	103034	0.821618	3.30394e-14	denovo741397	Clostridiales	Lachnospiraceae
915	0.276442	0.077586	0.080319	0.072268	0	4172.12	4246.63	915	103043	0.990824	0	denovo741438	Clostridiales	Ruminococcaceae
916	0.816316	0.059397	0.15753	0.061339	0	3713.28	3769.3	916	103110	0.981088	0	denovo741854	Clostridiales	Lachnospiraceae
917	0.545454	0.086647	0.000356	0.014242	0	4289.69	4377.2	917	103208	0.99526	0	denovo742514	Bacteroidales	Prevotellaceae
918	0.02471	0.043277	0.322107	0.114751	0.2312	2990.98	2991.25	918	103268	0.023637	0.233487	denovo743095	Bacteroidales	[Paraprevotellaceae]
919	0.331985	0.10748	0.012313	0.027151	6.303e-05	4856.1	4863.45	919	103551	0.33021	7.01266e-05	denovo745101	Bacteroidales	Prevotellaceae

## Sheet: C-section
	hsq_time	se_hsq_time	hsq_ind	se_hsq_ind	p_val_hsq	logL0	logL	c.1.num_otus.	index	Rsq	p_adjust	denovo	Order	Family
1	0.335745	0.089019	-0.005396	0.009085	0	4862.44	4918.68	1	45	0.959341	0	denovo275	Clostridiales	Christensenellaceae
2	0.332073	0.091085	0.200646	0.086104	8.63e-13	4862.99	4887.88	2	103	0.758665	1.35e-12	denovo709	Clostridiales	Lachnospiraceae
3	0.061639	0.037273	-0.008907	0.006868	5.88e-05	3928.92	3936.34	3	158	0.408554	6.56e-05	denovo1172	Campylobacterales	Campylobacteraceae
4	0.264687	0.055246	0.035878	0.043627	0	2007.78	2091.54	4	201	0.999989	0	denovo1487	Clostridiales	Ruminococcaceae
5	0.389412	0.096134	0.142488	0.074702	0	5198.13	5243.51	5	315	0.911166	0	denovo2190	Clostridiales	Ruminococcaceae
6	0.795874	0.057059	0.014466	0.023965	0	4073.05	4151.32	6	428	0.995015	0	denovo2941	NA	NA
7	0.213892	0.062753	0.127446	0.089689	3.59e-14	2023.03	2051.04	7	647	0.978277	6.19e-14	denovo4304	Clostridiales	Lachnospiraceae
8	0.006348	0.017838	0.320833	0.101192	0.3064	3606.07	3606.2	8	1149	0.00983667	0.308074	denovo7534	Clostridiales	Ruminococcaceae
9	0.544337	0.099635	-0.00822	0.004394	4.83e-13	5168.78	5194.24	9	1184	0.745443	7.65e-13	denovo7763	Clostridiales	NA
10	0.146084	0.054649	0.002356	0.016072	3.08e-13	4444.66	4470.56	10	1185	0.801727	4.93e-13	denovo7777	Clostridiales	NA
11	0.634499	0.057516	-0.007107	0.004771	0	4209.06	4286.76	11	1336	0.993868	0	denovo8705	Rhizobiales	Phyllobacteriaceae
12	0.167618	0.047026	0.010214	0.023166	0	4250.53	4290.52	12	1472	0.9263	0	denovo9594	Clostridiales	Lachnospiraceae
13	0.287954	0.100003	-0.006263	0.008869	2.17e-10	5009.99	5029.47	13	1590	0.660592	2.99e-10	denovo10307	Clostridiales	Clostridiaceae
14	0.541981	0.079804	0.02593	0.040457	0	3800.86	3885.33	14	1632	0.997806	0	denovo10577	Anaerolineales	Anaerolinaceae
15	0.323513	0.060868	-0.010399	0.004315	0	1469.3	1560.65	15	1660	1	0	denovo10785	Clostridiales	NA
16	0.181313	0.055374	0.068791	0.054071	0	4625.92	4662.62	16	1781	0.889336	0	denovo11614	Clostridiales	Ruminococcaceae
17	0.721351	0.076379	0.111488	0.060367	0	4989.82	5030.92	17	1983	0.898202	0	denovo12934	Clostridiales	Lachnospiraceae
18	0.126057	0.042308	-0.000793	0.01898	1.32e-11	3980.51	4002.72	18	1987	0.787776	1.93e-11	denovo12949	Clostridiales	Ruminococcaceae
19	0.323934	0.089686	0.035358	0.044649	0	4771.74	4830.98	19	2178	0.967814	0	denovo14318	Clostridiales	Lachnospiraceae
20	0.251696	0.081104	0.032989	0.046899	9.78e-13	4573.82	4598.58	20	2354	0.777706	1.51e-12	denovo15366	Clostridiales	NA
21	0.395824	0.08207	0.041797	0.04556	5.11e-13	4488.17	4513.57	21	2460	0.792304	8.07e-13	denovo16138	Neisseriales	Neisseriaceae
22	0.062261	0.048627	0.014801	0.032858	0.001346	5111.5	5116	22	2606	0.217482	0.00143158	denovo17132	Bacteroidales	Prevotellaceae
23	0.239189	0.074235	0.056537	0.061785	1.48e-07	3262.3	3275.44	23	2623	0.673584	1.81e-07	denovo17269	Clostridiales	Ruminococcaceae
24	0.295269	0.098211	0.002673	0.017665	5.22e-10	5100.41	5119.03	24	2763	0.637568	7.07e-10	denovo18143	Clostridiales	Peptostreptococcaceae
25	0.187253	0.076614	0.024299	0.040606	1.43e-09	5279.78	5297.41	25	2865	0.604941	1.91e-09	denovo18904	Erysipelotrichales	Erysipelotrichaceae
26	0.200313	0.056316	0.024206	0.029973	0	4921.51	4969.86	26	3049	0.934321	0	denovo20135	Clostridiales	NA
27	0.15241	0.062813	0.070977	0.059054	3.21e-11	3320.15	3341.49	27	3243	0.832157	4.62e-11	denovo21478	Lactobacillales	Lactobacillaceae
28	0.642649	0.08265	-0.0051	0.007661	0	4519.88	4617.73	28	3421	0.997431	0	denovo22683	Clostridiales	NA
29	0.498549	0.101391	-0.009449	0.003806	6.78e-11	4297.3	4317.92	29	3457	0.736252	9.56e-11	denovo22937	Bacteroidales	Prevotellaceae
30	0.406553	0.099762	0.074166	0.05996	0	4860.58	4901.11	30	3518	0.901018	0	denovo23308	Clostridiales	NA
31	0.106051	0.056705	-0.002553	0.015979	0.0002855	4090.45	4096.39	31	3555	0.332173	0.000310473	denovo23559	Clostridiales	NA
32	0.581148	0.071744	-0.005425	0.007056	0	3497.88	3692.97	32	3558	1	0	denovo23572	Anaerolineales	Anaerolinaceae
33	0.751468	0.064074	0.0061	0.016166	0	2161.73	2242.45	33	3560	0.999963	0	denovo23594	Clostridiales	Lachnospiraceae
34	0.631534	0.083839	-0.006776	0.005219	0	4451.01	4541.92	34	3569	0.996415	0	denovo23648	Clostridiales	Lachnospiraceae
35	0.069564	0.044346	0.035619	0.03825	8.52e-05	4578.93	4585.99	35	3611	0.349165	9.42e-05	denovo24011	Anaerolineales	Anaerolinaceae
36	0.260734	0.082298	0.201792	0.08822	1.99e-06	4802.48	4813.12	36	3656	0.460052	2.36e-06	denovo24314	Clostridiales	Ruminococcaceae
37	0.352491	0.088237	0.016314	0.027339	0	4132.72	4174.07	37	3729	0.937481	0	denovo24784	Bacteroidales	Prevotellaceae
38	0.236178	0.059674	0.39741	0.091178	1.67e-16	3189.38	3222.71	38	3795	0.944723	3.33e-16	denovo25199	Clostridiales	[Mogibacteriaceae]
39	0.429332	0.087163	0.070492	0.063027	0	4256.7	4322.87	39	4329	0.986375	0	denovo28961	Methanobacteriales	Methanobacteriaceae
40	0.322312	0.084973	0.058091	0.052116	0	4933.97	4986.28	40	4414	0.946961	0	denovo29625	Pirellulales	Pirellulaceae
41	0.55218	0.083953	-0.004897	0.010454	0	4804.79	4893.99	41	4698	0.994044	0	denovo31454	Clostridiales	NA
42	0.25069	0.086682	0.025829	0.03642	0	4934.97	4980.01	42	4790	0.920348	0	denovo32111	Clostridiales	Ruminococcaceae
43	0.338006	0.088968	0.165737	0.087445	4.49e-09	4893.09	4909.61	43	4796	0.608969	5.86e-09	denovo32144	Bacteroidales	Prevotellaceae
44	0.488691	0.081353	0.105989	0.074134	0	3471.22	3583.15	44	4845	0.999855	0	denovo32529	Clostridiales	NA
45	0.238164	0.075448	0.034082	0.050108	5.95e-07	3406.25	3418.04	45	5114	0.618206	7.14e-07	denovo34481	Lactobacillales	Lactobacillaceae
46	0.103982	0.037826	0.881058	0.04697	2.01e-11	2938.31	2960.11	46	5212	0.872383	2.95e-11	denovo35267	Clostridiales	Veillonellaceae
47	0.19578	0.080644	0.092302	0.077627	0.003688	4247.1	4250.69	47	5302	0.209624	0.0038821	denovo35814	Bacteroidales	Prevotellaceae
48	0.145509	0.073906	-0.000398	0.022378	4.66e-05	4733.81	4741.45	48	5348	0.36162	5.22e-05	denovo36130	Clostridiales	[Mogibacteriaceae]
49	0.331212	0.081905	0.015321	0.027583	2.03e-09	3211.94	3229.23	49	5412	0.775903	2.69e-09	denovo36541	Clostridiales	[Tissierellaceae]
50	0.278602	0.065411	0.17644	0.086396	0	2360.72	2420.11	50	5439	0.999012	0	denovo36703	Clostridiales	[Mogibacteriaceae]
51	0.104534	0.05665	-0.01158	0.00392	0.0003537	4904.47	4910.2	51	5535	0.277813	0.000382828	denovo37377	Bacteroidales	Prevotellaceae
52	0.635116	0.092884	-0.002789	0.011305	0	4703.41	4754.06	52	5585	0.949363	0	denovo37761	Erysipelotrichales	Erysipelotrichaceae
53	0.219139	0.056133	0.02745	0.039225	0	4385.72	4446.26	53	5646	0.978036	0	denovo38194	Coriobacteriales	Coriobacteriaceae
54	0.38977	0.084157	0.078407	0.062403	0	4735.26	4811.29	54	5662	0.988161	0	denovo38360	Clostridiales	Lachnospiraceae
55	0.173094	0.057538	0.045113	0.042132	2.67e-11	3887.32	3908.84	55	5813	0.785115	3.87e-11	denovo39467	Pseudomonadales	Moraxellaceae
56	0.251783	0.071694	0.027688	0.045783	7.22e-16	3331.25	3363.09	56	5896	0.92932	1.38e-15	denovo40120	Clostridiales	NA
57	0.227405	0.067765	-0.004733	0.01106	4.44e-12	2653.75	2677.03	57	6072	0.9122	6.67e-12	denovo41345	Clostridiales	Veillonellaceae
58	0.316249	0.064168	0.293414	0.076167	0	1902.66	1946.87	58	6111	0.998333	0	denovo41593	Bacteroidales	Prevotellaceae
59	0.604115	0.096256	-0.005307	0.007351	0	3276.46	3330.45	59	6161	0.989456	0	denovo41954	Bacteroidales	Prevotellaceae
60	0.0974	0.062461	0.024727	0.042948	2.02e-05	5295.65	5304.08	60	6623	0.357748	2.3e-05	denovo45276	Clostridiales	Ruminococcaceae
61	0.371954	0.072342	0.022193	0.041377	5.55e-16	2239.93	2272.01	61	6941	0.980927	1.07e-15	denovo47471	Clostridiales	Veillonellaceae
62	0.332465	0.086099	0.01706	0.035408	2.56e-08	4435.62	4450.45	62	7083	0.60538	3.24e-08	denovo48521	Clostridiales	Lachnospiraceae
63	0.48259	0.07396	0.010346	0.027046	0	4614.14	4658.84	63	7404	0.931813	0	denovo50539	Clostridiales	Lachnospiraceae
64	0.817333	0.055578	0.199229	0.059169	1.09e-14	4765.58	4794.76	64	7479	0.817299	1.96e-14	denovo51079	Clostridiales	NA
65	0.283435	0.071691	-0.004765	0.009932	5.55e-16	3983.61	4015.75	65	7592	0.893314	1.07e-15	denovo51821	Lactobacillales	Aerococcaceae
66	0.101381	0.037615	0.841588	0.045791	8.47e-07	3731.99	3743.44	66	7691	0.574183	1.02e-06	denovo52455	Lactobacillales	Streptococcaceae
67	0.371638	0.082279	0.053828	0.054915	0	4221.11	4280.53	67	7724	0.979609	0	denovo52731	Clostridiales	[Mogibacteriaceae]
68	0.396675	0.078702	0.061263	0.050022	0	3815.97	3896.44	68	7803	0.997009	0	denovo53242	Clostridiales	NA
69	0.674989	0.068881	0.003178	0.015874	0	3979.74	4097.48	69	7960	0.999702	0	denovo54325	NA	NA
70	0.054718	0.036109	-0.003873	0.016494	0.0001752	2632.99	2639.38	70	7991	0.49088	0.000192344	denovo54471	Bacteroidales	Prevotellaceae
71	0.717639	0.057812	-0.007843	0.003399	0	4336.45	4418.57	71	8209	0.99462	0	denovo56085	Clostridiales	Ruminococcaceae
72	0.380379	0.098771	0.025901	0.0321	4.37e-11	5032.15	5053.19	72	8560	0.687179	6.26e-11	denovo58555	Bacteroidales	Prevotellaceae
73	0.214924	0.073784	0.007264	0.018154	6.45e-11	4582.61	4603.27	73	8598	0.714335	9.11e-11	denovo58802	Coriobacteriales	Coriobacteriaceae
74	0.898405	0.047757	-0.001394	0.006439	0	4031.82	4157.67	74	8618	0.999808	0	denovo58956	Clostridiales	NA
75	0.314913	0.104226	-0.004925	0.009606	2.7e-05	5127.1	5135.25	75	8653	0.357545	3.05e-05	denovo59209	Bacteroidales	Prevotellaceae
76	0.377004	0.083446	0.004241	0.022056	1.34e-13	4691.79	4718.51	76	8855	0.794276	2.2e-13	denovo60699	Bacteroidales	S24-7
77	0.548189	0.094046	0.060036	0.050073	0	4886.12	4937.96	77	8996	0.947096	0	denovo61512	Clostridiales	Ruminococcaceae
78	0.632498	0.085648	0.002659	0.012937	0	4472.64	4515.4	78	9356	0.929377	0	denovo64152	Bacteroidales	Prevotellaceae
79	0.669581	0.077659	0.013689	0.023911	0	4293.58	4389.54	79	9461	0.99788	0	denovo64903	Clostridiales	Lachnospiraceae
80	0.23142	0.053852	0.001051	0.019253	0	4710.53	4760.67	80	9555	0.947577	0	denovo65601	Clostridiales	Lachnospiraceae
81	0.306859	0.074561	0.149349	0.086245	0	3873.8	3910.34	81	9758	0.926824	0	denovo66893	Clostridiales	Lachnospiraceae
82	0.24645	0.09167	0.113018	0.073323	1.18e-06	4571.93	4583.07	82	9785	0.492252	1.41e-06	denovo67073	Clostridiales	NA
83	0.269747	0.087007	0.079112	0.06874	7.74e-14	4927.29	4954.54	83	9790	0.784804	1.3e-13	denovo67098	Turicibacterales	Turicibacteraceae
84	0.611889	0.089282	-0.008631	0.003228	0	4969.15	5013.31	84	9811	0.914863	0	denovo67237	Clostridiales	Veillonellaceae
85	0.243644	0.063429	0.002819	0.025179	0	3280.53	3324.48	85	9840	0.975423	0	denovo67426	Erysipelotrichales	Erysipelotrichaceae
86	0.519386	0.079246	0.027479	0.035024	1.11e-16	3647.72	3681.6	86	10010	0.923834	2.25e-16	denovo68648	Clostridiales	Ruminococcaceae
87	0.211039	0.073095	0.016875	0.02806	1.77e-13	4640.97	4667.41	87	10091	0.794465	2.9e-13	denovo69284	Clostridiales	Lachnospiraceae
88	0.292017	0.098815	-0.002505	0.010662	0.0002194	4747.34	4753.52	88	10093	0.303893	0.000240295	denovo69296	Fibrobacterales	Fibrobacteraceae
89	0.200559	0.05514	0.105443	0.052075	1.67e-16	4165.02	4198.43	89	10375	0.891972	3.33e-16	denovo71368	Bacteroidales	Bacteroidaceae
90	0.018272	0.029111	-0.01234	0.002644	0.1648	2671.65	2672.13	90	10495	0.0483052	0.167162	denovo72107	Lactobacillales	Lactobacillaceae
91	0.179263	0.089287	-0.000139	0.012689	0.001392	3574.45	3578.92	91	10553	0.294052	0.0014788	denovo72508	Bacteroidales	[Paraprevotellaceae]
92	0.379944	0.073349	0.111347	0.070614	1.15e-12	1842.45	1867.05	92	10642	0.975139	1.78e-12	denovo73090	Clostridiales	Lachnospiraceae
93	0.267645	0.077863	0.130825	0.077458	0	4832.24	4873.73	93	10707	0.907565	0	denovo73632	Bacteroidales	NA
94	0.190579	0.078433	0.015857	0.038983	7.54e-13	5352.64	5377.66	94	10992	0.727118	1.18e-12	denovo75513	Clostridiales	Ruminococcaceae
95	0.17843	0.07104	0.018729	0.042344	4.77e-13	4697.83	4723.3	95	11163	0.778146	7.56e-13	denovo76602	Spirochaetales	Spirochaetaceae
96	0.569371	0.084255	0.034289	0.03498	0	3217.58	3400.07	96	11287	1	0	denovo77367	Coriobacteriales	Coriobacteriaceae
97	0.448791	0.077849	0.033017	0.035953	0	2917.36	3087.73	97	11406	1	0	denovo78197	Clostridiales	NA
98	0.280493	0.084559	-0.004371	0.013205	0	5222.69	5270.77	98	11534	0.922064	0	denovo79107	Clostridiales	Ruminococcaceae
99	0.185263	0.069095	0.05798	0.048562	5.12e-06	4710.26	4719.99	99	11574	0.437262	6.01e-06	denovo79383	Clostridiales	Lachnospiraceae
100	0.260291	0.076982	-0.00264	0.013022	1.15e-13	4978.67	5005.54	100	11590	0.776554	1.9e-13	denovo79458	Clostridiales	Lachnospiraceae
101	-0.036324	0	-0.406505	0	0	4121.95	64000000000000	101	11596	1	0	denovo79476	Clostridiales	NA
102	0.231143	0.072974	0.064504	0.059412	3.31e-08	3545.71	3560.3	102	11696	0.681265	4.16e-08	denovo80164	Clostridiales	Veillonellaceae
103	0.175424	0.080503	0.004554	0.019511	5.03e-12	5191.23	5214.39	103	11730	0.710522	7.53e-12	denovo80393	Coriobacteriales	Coriobacteriaceae
104	0.20466	0.073778	-0.008458	0.006914	0	4865.64	4909.91	104	12023	0.91973	0	denovo82411	RF39	NA
105	0.1464	0.068591	-0.008075	0.00798	4.32e-06	5057.81	5067.7	105	12029	0.419764	5.1e-06	denovo82444	Actinomycetales	Microbacteriaceae
106	0.103819	0.063635	-0.004634	0.010967	0.02278	2118.42	2120.42	106	12048	0.231009	0.0235214	denovo82572	Clostridiales	Lachnospiraceae
107	0.274115	0.092095	0.017326	0.031597	9.67e-13	4892.09	4916.86	107	12095	0.755086	1.5e-12	denovo82878	Bacteroidales	Porphyromonadaceae
108	0.384462	0.090028	0.020334	0.0288	2.67e-10	1722.63	1741.91	108	12096	0.954901	3.66e-10	denovo82882	Clostridiales	Lachnospiraceae
109	0.62251	0.097691	0.009947	0.017195	5.96e-12	5147.63	5170.62	109	12210	0.710934	8.91e-12	denovo83600	Clostridiales	NA
110	0.203415	0.069514	-0.002785	0.01176	4.92e-12	4606.14	4629.32	110	12288	0.752912	7.39e-12	denovo84125	Coriobacteriales	Coriobacteriaceae
111	0.17242	0.069326	-0.007583	0.008895	4.97e-09	4872.96	4889.39	111	12308	0.608278	6.45e-09	denovo84252	Clostridiales	Lachnospiraceae
112	0.352995	0.062632	0.02886	0.037858	0	2656	2759.08	112	12492	0.999975	0	denovo85632	Clostridiales	Lachnospiraceae
113	0.134103	0.052504	0.031796	0.045656	3.34e-09	2515.66	2532.47	113	12569	0.843565	4.38e-09	denovo86102	Clostridiales	Lachnospiraceae
114	0.330001	0.082496	0.196467	0.089996	1.55e-15	4532.98	4564.07	114	12623	0.850961	2.91e-15	denovo86482	Clostridiales	Lachnospiraceae
115	0.773266	0.070344	-0.00331	0.007113	0	5020.2	5069.75	115	12746	0.935122	0	denovo87412	Clostridiales	Lachnospiraceae
116	0.008823	0.021614	0.004278	0.024251	0.2785	4284.83	4285	116	12818	0.011117	0.280328	denovo87871	Clostridiales	NA
117	0.838417	0.059056	-0.006519	0.002831	0	5026.45	5065.44	117	12856	0.883765	0	denovo88073	Clostridiales	[Mogibacteriaceae]
118	0.325998	0.09978	0.005213	0.025137	2.66e-12	5019.5	5043.28	118	13081	0.731915	4.04e-12	denovo89771	Clostridiales	Lachnospiraceae
119	0.23114	0.071984	0.035179	0.04611	9.69e-10	4227.34	4245.36	119	13124	0.694085	1.3e-09	denovo90048	NA	NA
120	0.515645	0.09228	0.057756	0.046837	0	4767.6	4824.14	120	13287	0.962494	0	denovo91054	Clostridiales	NA
121	0.465987	0.076146	0.066199	0.054338	0	3028.74	3166.71	121	13311	0.999996	0	denovo91178	Clostridiales	NA
122	0.374812	0.092722	0.001721	0.016494	0	5135.46	5179.31	122	13505	0.906315	0	denovo92465	Clostridiales	Lachnospiraceae
123	0.095576	0.046637	-0.002379	0.013049	1.18e-05	4369.99	4378.93	123	13647	0.434002	1.35e-05	denovo93558	Clostridiales	Lachnospiraceae
124	0.299946	0.074777	0.006045	0.025893	0	4627.76	4695.02	124	13861	0.982024	0	denovo95027	Clostridiales	Lachnospiraceae
125	0.351601	0.079451	-0.00041	0.018607	0	3982.66	4093.11	125	13863	0.999509	0	denovo95062	Clostridiales	NA
126	0.678545	0.086886	-0.008281	0.003135	5e-16	4586.59	4618.75	126	13938	0.857184	9.72e-16	denovo95430	Bacteroidales	[Paraprevotellaceae]
127	0.56313	0.073679	0.094648	0.06253	1.67e-16	3380.89	3414.34	127	14020	0.935599	3.33e-16	denovo96110	Actinomycetales	Corynebacteriaceae
128	0.681222	0.082104	0.004299	0.015005	0	4235.71	4382.78	128	14051	0.999926	0	denovo96388	Clostridiales	[Mogibacteriaceae]
129	0.215946	0.079859	0.023317	0.0427	1.89e-14	4982.06	5010.7	129	14120	0.797377	3.34e-14	denovo96954	Clostridiales	Ruminococcaceae
130	0.304984	0.072711	0.11032	0.05756	0	4449.61	4492.01	130	14366	0.928741	0	denovo98590	Clostridiales	[Mogibacteriaceae]
131	0.208894	0.059105	0.192127	0.08595	0	3905.96	3947.88	131	14734	0.948873	0	denovo101428	Clostridiales	[Mogibacteriaceae]
132	0.579367	0.083248	0.030374	0.037279	0	3062.71	3203.77	132	15108	0.999996	0	denovo104231	Clostridiales	Lachnospiraceae
133	0.320848	0.092045	-0.007478	0.008355	0	5186.8	5226.47	133	15273	0.880213	0	denovo105517	Clostridiales	NA
134	0.223466	0.077179	0.001328	0.016021	0	4324.39	4375.23	134	15301	0.961428	0	denovo105737	Clostridiales	NA
135	0.40353	0.081517	0.001378	0.017294	8.7e-10	3121.31	3139.43	135	15426	0.800583	1.17e-09	denovo106676	Bacteroidales	Prevotellaceae
136	0.198756	0.060667	0.104963	0.069174	5.55e-17	4636.13	4670.41	136	15539	0.871489	1.15e-16	denovo107365	Clostridiales	NA
137	0.551029	0.10035	0.045315	0.041425	0	4885.11	4932.12	137	15566	0.930532	0	denovo107529	Erysipelotrichales	Erysipelotrichaceae
138	0.656331	0.075476	0.011093	0.026856	0	2547.28	2687.39	138	15582	1	0	denovo107671	Clostridiales	Lachnospiraceae
139	-0.007891	0.007715	0.014165	0.031179	0.2453	2862.04	2862.27	139	15760	0.0228923	0.247181	denovo108896	Clostridiales	NA
140	0.661981	0.069804	0.004046	0.016412	0	3905.06	4038.74	140	15811	0.999915	0	denovo109184	Clostridiales	[Mogibacteriaceae]
141	0.841069	0.058253	-0.006525	0.002515	0	4282.33	4424.92	141	16005	0.999891	0	denovo110503	Clostridiales	Lachnospiraceae
142	0.43751	0.083709	0.014301	0.025482	1.34e-12	4055.33	4079.78	142	16133	0.812568	2.06e-12	denovo111528	Clostridiales	Ruminococcaceae
143	0.286777	0.098574	0.191766	0.093182	2.91e-08	4992.31	5007.02	143	16290	0.559379	3.67e-08	denovo112521	Bacteroidales	Prevotellaceae
144	0.238277	0.057232	0.017921	0.038794	0	4344.5	4400.05	144	16431	0.970933	0	denovo113555	Clostridiales	[Mogibacteriaceae]
145	0.149704	0.053637	-0.002824	0.017253	2.71e-12	4394.61	4418.37	145	16495	0.777275	4.12e-12	denovo113966	Erysipelotrichales	Erysipelotrichaceae
146	0.341596	0.087978	0.007616	0.02516	0	4745.3	4789.2	146	16558	0.923075	0	denovo114363	Clostridiales	Lachnospiraceae
147	0.329987	0.101206	0.010588	0.020864	7.86e-05	4763.07	4770.21	147	16695	0.341167	8.7e-05	denovo115220	Clostridiales	Ruminococcaceae
148	0.631093	0.084628	-0.005087	0.009104	3.89e-16	4766.76	4799.27	148	16780	0.849331	7.59e-16	denovo115834	Bacteroidales	[Paraprevotellaceae]
149	0.244585	0.084594	0.005239	0.021414	2.15e-06	4722.79	4733.36	149	16898	0.463268	2.54e-06	denovo116604	Clostridiales	Lachnospiraceae
150	0.222445	0.063219	-0.005848	0.009271	0	3450.33	3494.99	150	17117	0.972171	0	denovo118124	Coriobacteriales	Coriobacteriaceae
151	0.336896	0.06506	0.047801	0.053973	0	2960.81	3075.32	151	17304	0.999974	0	denovo119677	Clostridiales	Lachnospiraceae
152	0.826633	0.054179	-0.00013	0.012662	0	4085.48	4132.77	152	17433	0.959442	0	denovo120562	Clostridiales	Lachnospiraceae
153	0.097817	0.049601	0.027916	0.039348	2.01e-05	4547.8	4556.23	153	17478	0.402955	2.29e-05	denovo120793	Clostridiales	Lachnospiraceae
154	0.025049	0.03394	0.01457	0.027371	0.0967	3635.45	3636.29	154	17561	0.062675	0.0987392	denovo121443	Bacteroidales	Prevotellaceae
155	0.930806	0.036423	0.068638	0.03908	0	4441.41	4478.74	155	17596	0.90282	0	denovo121654	Clostridiales	NA
156	0.415365	0.084822	0.03154	0.039432	4.38e-11	3669.55	3690.59	156	17943	0.796551	6.26e-11	denovo123885	Clostridiales	Lachnospiraceae
157	0.532219	0.082272	0.016172	0.025728	0	4463.63	4561.35	157	17965	0.997597	0	denovo124043	Clostridiales	Ruminococcaceae
158	0.105427	0.070783	0.174948	0.089636	0.0003647	5122.22	5127.93	158	17967	0.266643	0.000393346	denovo124056	Actinomycetales	Nocardiopsaceae
159	0.189522	0.072904	0.020687	0.033178	0	4949.03	4987.48	159	18010	0.884132	0	denovo124414	Clostridiales	NA
160	0.383899	0.080313	0.091643	0.064744	0	2733.68	2805.74	160	18149	0.999288	0	denovo125459	Clostridiales	Lachnospiraceae
161	0.478746	0.090645	0.027291	0.036622	0	4197.12	4303.01	161	18315	0.999031	0	denovo126641	Erysipelotrichales	Erysipelotrichaceae
162	0.098986	0.055313	0.110416	0.079854	3.02e-05	2625.54	2633.58	162	18329	0.573508	3.42e-05	denovo126763	Anaerolineales	Anaerolinaceae
163	0.319558	0.096346	0.010058	0.023578	0	4818.59	4853.95	163	18409	0.869527	0	denovo127333	Clostridiales	Ruminococcaceae
164	0.328388	0.081064	-0.002904	0.013882	2.91e-14	4114.38	4142.59	164	18666	0.85093	5.04e-14	denovo129090	RF39	NA
165	0.123165	0.045829	0.072365	0.064245	1.33e-09	3369.75	3387.46	165	18702	0.767766	1.77e-09	denovo129314	Spirochaetales	Spirochaetaceae
166	0.18418	0.059918	0.035161	0.049815	6.11e-16	4904.61	4936.62	166	18708	0.836647	1.17e-15	denovo129335	Clostridiales	Ruminococcaceae
167	0.154264	0.066676	0.022468	0.039674	1.05e-07	4976.98	4990.45	167	18890	0.529001	1.29e-07	denovo130638	Clostridiales	Lachnospiraceae
168	0.250756	0.07443	0.052404	0.053746	2.35e-14	4599.13	4627.55	168	18905	0.820234	4.11e-14	denovo130722	Coriobacteriales	Coriobacteriaceae
169	0.483082	0.094893	-0.002865	0.011558	1.12e-10	5113.47	5133.59	169	18935	0.665068	1.56e-10	denovo130961	Bacteroidales	Prevotellaceae
170	0.663882	0.091865	-0.006433	0.005073	0	4661.49	4699.35	170	19062	0.894915	0	denovo131842	Erysipelotrichales	Erysipelotrichaceae
171	0.655632	0.0703	0.009127	0.022412	0	4122.58	4272.33	171	19110	0.999952	0	denovo132172	Bacteroidales	NA
172	0.311737	0.074918	0.005171	0.023355	7.53e-13	3067.43	3092.45	172	19194	0.895911	1.18e-12	denovo132822	Clostridiales	Ruminococcaceae
173	0.334442	0.073189	0.018483	0.025722	2.84e-14	2476.88	2505.11	173	19213	0.957457	4.92e-14	denovo132892	Fusobacteriales	Fusobacteriaceae
174	0.15693	0.065836	0.13397	0.088678	6.63e-05	2437.63	2444.93	174	19474	0.565261	7.37e-05	denovo134688	Bacteroidales	Prevotellaceae
175	0.226332	0.08183	0.001493	0.015734	1.45e-10	5000.68	5020.55	175	19678	0.668614	2.01e-10	denovo135992	Clostridiales	Ruminococcaceae
176	0.261701	0.084346	0.357847	0.098051	6.71e-06	4720.74	4730.21	176	19688	0.427886	7.8e-06	denovo136061	Clostridiales	NA
177	0.329684	0.076455	0.035594	0.047841	0	4641.48	4681.65	177	19864	0.909292	0	denovo137393	Clostridiales	Ruminococcaceae
178	0.135359	0.06451	-0.003414	0.012538	6.02e-06	2763.74	2773.32	178	19884	0.618483	7.01e-06	denovo137542	Clostridiales	Lachnospiraceae
179	0.361414	0.07545	0.058925	0.048901	0	4676.32	4787.52	179	19887	0.998563	0	denovo137552	Clostridiales	NA
180	0.875299	0.052678	-0.002391	0.007671	0	3237.93	3273.98	180	19915	0.95419	0	denovo137767	Clostridiales	Lachnospiraceae
181	0.23212	0.078363	0.009214	0.028998	4.9e-10	4568.29	4586.98	181	20065	0.679092	6.65e-10	denovo138746	Clostridiales	NA
182	0.334577	0.090787	7e-05	0.01892	5.66e-06	3225.89	3235.53	182	20600	0.564315	6.61e-06	denovo142506	Clostridiales	Lachnospiraceae
183	0.349295	0.092486	0.017265	0.031554	1.51e-05	4808.28	4816.98	183	20614	0.395562	1.73e-05	denovo142614	Actinomycetales	Corynebacteriaceae
184	0.214426	0.056624	0.03362	0.039461	0	4489.49	4525.27	184	20843	0.89037	0	denovo144306	Bacteroidales	Bacteroidaceae
185	0.908275	0.039952	-0.003281	0.005975	8.43e-14	4475.69	4502.86	185	20924	0.814656	1.41e-13	denovo144947	Clostridiales	Lachnospiraceae
186	0.331212	0.095501	0.249002	0.087974	1.7e-09	5004.86	5022.34	186	21039	0.621105	2.26e-09	denovo145777	Clostridiales	Veillonellaceae
187	0.587392	0.092118	0.048362	0.043911	0	4071.28	4156.89	187	21094	0.996959	0	denovo146092	Coriobacteriales	Coriobacteriaceae
188	0.660192	0.082197	-0.004819	0.008486	0	5028.95	5116.15	188	21139	0.991671	0	denovo146414	Clostridiales	Lachnospiraceae
189	0.190348	0.057868	0.077635	0.058795	0	4031.94	4088.39	189	21141	0.979192	0	denovo146441	Methanobacteriales	Methanobacteriaceae
190	0.619785	0.062342	0.119354	0.060971	0	4217.7	4277.86	190	21246	0.980648	0	denovo147132	Actinomycetales	Corynebacteriaceae
191	0.548427	0.099848	0.005112	0.014109	2.2e-14	4997.92	5026.4	191	21515	0.794629	3.88e-14	denovo149056	Bacteroidales	Prevotellaceae
192	0.358445	0.072341	-0.007154	0.006985	0	4242.23	4351.85	192	21790	0.999179	0	denovo150973	Clostridiales	[Mogibacteriaceae]
193	0.894225	0.048989	-0.005668	0.002547	0	4135.7	4333.82	193	21806	0.999998	0	denovo151069	Victivallales	Victivallaceae
194	0.102867	0.044899	-0.011533	0.00356	3.11e-08	2193.44	2208.09	194	21808	0.843338	3.91e-08	denovo151079	Bacteroidales	Prevotellaceae
195	0.601978	0.075691	-0.007646	0.004722	0	3720.1	3912.09	195	21907	0.999999	0	denovo151719	RF39	NA
196	0.434147	0.07594	0.010018	0.021075	0	3601.46	3647.47	196	21950	0.97086	0	denovo151995	Fusobacteriales	Fusobacteriaceae
197	0.257052	0.089017	0.037206	0.035156	1.5e-15	5256.66	5287.8	197	21965	0.806946	2.81e-15	denovo152098	Clostridiales	NA
198	0.22441	0.075942	0.205259	0.087296	0	4778.97	4822.32	198	22087	0.919137	0	denovo152902	Clostridiales	NA
199	0.321031	0.087841	0.013765	0.025955	0	4346.9	4384.55	199	22240	0.909416	0	denovo154096	Clostridiales	Lachnospiraceae
200	0.353638	0.081928	0.068983	0.064681	1.11e-16	4338.7	4372.38	200	22352	0.883952	2.25e-16	denovo154756	Clostridiales	NA
201	0.170239	0.049533	0.046352	0.047	0	4373.12	4416.54	201	22474	0.936171	0	denovo155586	Clostridiales	[Mogibacteriaceae]
202	0.305668	0.080017	-0.006697	0.007942	0	4618.53	4657.11	202	22485	0.901387	0	denovo155684	Clostridiales	[Mogibacteriaceae]
203	0.092589	0.050283	-0.003922	0.015051	1.21e-05	4406.45	4415.37	203	22601	0.430508	1.38e-05	denovo156440	Clostridiales	NA
204	0.436762	0.075629	-0.002869	0.013942	0	4378.43	4509.44	204	22668	0.999728	0	denovo157012	Pirellulales	Pirellulaceae
205	0.426668	0.097116	0.037832	0.045744	0	4948.32	4991.7	205	23037	0.912029	0	denovo159395	Clostridiales	Lachnospiraceae
206	0.609058	0.089202	0.001307	0.012111	0	4042.4	4150.42	206	23137	0.999354	0	denovo160123	Spirochaetales	Spirochaetaceae
207	0.145663	0.042659	0.202849	0.097466	0	4487.52	4529.7	207	23386	0.926116	0	denovo161864	Clostridiales	NA
208	0.539534	0.09	0.084769	0.053327	0	4722.94	4780.92	208	23510	0.966572	0	denovo162785	Clostridiales	Lachnospiraceae
209	0.612237	0.085554	0.010933	0.02724	1.02e-10	3930.51	3950.73	209	23540	0.760358	1.42e-10	denovo163019	Bacteroidales	S24-7
210	0.168709	0.06528	0.047485	0.047569	8.43e-11	4801.35	4821.76	210	23558	0.692962	1.19e-10	denovo163171	Coriobacteriales	Coriobacteriaceae
211	0.555969	0.082712	0.128351	0.063646	0	4515.16	4581.09	211	23706	0.982354	0	denovo164242	Coriobacteriales	Coriobacteriaceae
212	0.42106	0.078535	0.024813	0.037117	0	4467	4589.41	212	23725	0.999463	0	denovo164401	Coriobacteriales	Coriobacteriaceae
213	0.422216	0.09524	-0.00349	0.009319	0	4563.63	4614.59	213	24128	0.95461	0	denovo167196	Clostridiales	[Mogibacteriaceae]
214	0.334029	0.102816	-0.006881	0.007333	2.78e-16	4948.99	4981.69	214	24305	0.840272	5.48e-16	denovo168381	Bacteroidales	NA
215	0.740862	0.069541	0.046111	0.046554	2.77e-11	3710.33	3731.82	215	24311	0.799792	4e-11	denovo168432	Bacteroidales	Prevotellaceae
216	0.121737	0.070372	0.024175	0.037144	0.008809	3155.32	3158.14	216	24344	0.219983	0.00916774	denovo168659	Clostridiales	Ruminococcaceae
217	0.232679	0.079583	0.00713	0.027571	5.14e-06	4258.36	4268.09	217	24373	0.470395	6.03e-06	denovo168911	Clostridiales	NA
218	0.617895	0.086427	0.018991	0.031122	1.11e-16	4872.32	4906.24	218	24425	0.85517	2.25e-16	denovo169341	Clostridiales	Lachnospiraceae
219	0.234842	0.069609	0.080858	0.062196	0	3624.83	3671.41	219	24713	0.971449	0	denovo171472	Anaerolineales	Anaerolinaceae
220	0.208706	0.069608	0.062049	0.055887	0	4777.28	4816.89	220	24763	0.899702	0	denovo171833	Clostridiales	Clostridiaceae
221	0.233011	0.077449	0.440895	0.097433	2.22e-16	3448.82	3481.81	221	24784	0.929462	4.42e-16	denovo171963	Clostridiales	Ruminococcaceae
222	0.143733	0.052092	0.29239	0.092654	1.12e-13	4938.28	4965.18	222	24863	0.779689	1.84e-13	denovo172456	Erysipelotrichales	Erysipelotrichaceae
223	0.127185	0.056503	0.009043	0.023591	7.82e-06	3486.65	3495.97	223	24959	0.524871	9.08e-06	denovo173217	Coriobacteriales	Coriobacteriaceae
224	-0.037041	0	-0.428692	0	0	4331.2	109000000000000	224	24967	1	0	denovo173278	Bacteroidales	NA
225	0.146483	0.047338	0.019258	0.028275	8.49e-15	4701.46	4730.88	225	25024	0.82405	1.53e-14	denovo173744	Clostridiales	[Mogibacteriaceae]
226	0.135203	0.051426	-0.003377	0.011775	1.24e-11	5034.99	5057.27	226	25078	0.707477	1.84e-11	denovo174173	Clostridiales	NA
227	0.195515	0.073893	-0.002869	0.013835	7.94e-10	5224	5242.21	227	25190	0.620602	1.07e-09	denovo175016	Clostridiales	Lachnospiraceae
228	0.499905	0.090349	0.004228	0.013613	6.14e-05	1770.26	1777.63	228	25266	0.685836	6.83e-05	denovo175654	Bacteroidales	NA
229	0.618879	0.091438	0.001031	0.015993	0	4318.7	4377.79	229	25350	0.977279	0	denovo176326	Clostridiales	Ruminococcaceae
230	0.203116	0.066609	-0.001617	0.019718	2.67e-11	4297.27	4318.79	230	25386	0.75132	3.87e-11	denovo176610	Clostridiales	NA
231	0.439907	0.077147	0.061565	0.059096	0	1988.37	2115.11	231	25453	1	0	denovo177112	Clostridiales	Lachnospiraceae
232	0.271423	0.093814	-0.007434	0.008681	8.98e-09	4602.07	4617.93	232	25519	0.616208	1.15e-08	denovo177596	Bacteroidales	Prevotellaceae
233	0.202238	0.069131	0.085345	0.060418	2.81e-14	4965.42	4993.67	233	25701	0.794012	4.88e-14	denovo178887	Actinomycetales	Microbacteriaceae
234	0.60478	0.072368	0.004542	0.019473	0	4631.88	4802.5	234	26033	0.999958	0	denovo181230	Clostridiales	NA
235	0.113788	0.056351	0.04867	0.059757	4.92e-07	4512.63	4524.61	235	26344	0.522109	5.93e-07	denovo183367	Clostridiales	Lachnospiraceae
236	0.172712	0.079013	0.099934	0.069951	8.78e-09	4997.89	5013.76	236	26542	0.586523	1.13e-08	denovo184871	Bacteroidales	[Paraprevotellaceae]
237	0.19817	0.051253	0.059486	0.054762	0	4183.42	4236.98	237	26558	0.971056	0	denovo184995	Clostridiales	NA
238	0.712752	0.074772	0.008519	0.022082	0	3664.9	3786.32	238	26690	0.999886	0	denovo185936	Clostridiales	Lachnospiraceae
239	0.745109	0.062079	-0.004888	0.006152	0	4777.62	4820.62	239	26713	0.917544	0	denovo186059	Bacteroidales	S24-7
240	0.567095	0.086954	-0.00525	0.010215	0	3581.27	3683.33	240	26782	0.999601	0	denovo186568	Bacteroidales	NA
241	0.478687	0.070745	0.084276	0.062778	0	4351.94	4391.27	241	26968	0.918378	0	denovo188120	Actinomycetales	Corynebacteriaceae
242	0.018254	0.023869	0.008667	0.023437	0.1008	4776.68	4777.49	242	27007	0.0464027	0.102812	denovo188386	Clostridiales	NA
243	0.108817	0.049727	0.018717	0.030049	2.58e-11	4725.91	4747.47	243	27324	0.718475	3.75e-11	denovo190426	Clostridiales	Ruminococcaceae
244	0.186658	0.057398	0.007935	0.02093	1.11e-11	2247.33	2269.71	244	27716	0.936691	1.65e-11	denovo193640	Actinomycetales	Actinomycetaceae
245	0.155413	0.065835	0.092968	0.05855	2.49e-11	5183.75	5205.34	245	27725	0.685771	3.63e-11	denovo193672	Clostridiales	Lachnospiraceae
246	0.192117	0.055233	0.131155	0.081456	0	3858.22	3905.04	246	27798	0.96525	0	denovo194217	Clostridiales	NA
247	0.16198	0.06589	0.032116	0.040912	3.66e-15	5133.46	5163.72	247	27986	0.805396	6.68e-15	denovo195516	Erysipelotrichales	Erysipelotrichaceae
248	0.164751	0.060742	-0.004733	0.013265	2.48e-10	4445.65	4465	248	28055	0.701597	3.4e-10	denovo195932	Clostridiales	Lachnospiraceae
249	0.13008	0.04732	0.003099	0.016685	1.76e-08	2771.9	2787.09	249	28197	0.781859	2.24e-08	denovo197060	Bacteroidales	Porphyromonadaceae
250	0.237844	0.071007	0.010157	0.030349	1.27e-11	2096.19	2118.44	250	28270	0.947164	1.87e-11	denovo197613	Erysipelotrichales	Erysipelotrichaceae
251	0.291674	0.073367	-0.002239	0.014538	2.11e-10	2218.97	2238.48	251	28463	0.912586	2.91e-10	denovo199026	Bacteroidales	Prevotellaceae
252	0.446049	0.086913	0.015603	0.032322	0	4979.17	5067.1	252	28769	0.992366	0	denovo201378	Clostridiales	NA
253	0.188601	0.076938	0.000624	0.016953	3.01e-14	5222.75	5250.93	253	29062	0.776578	5.2e-14	denovo203687	Clostridiales	Lachnospiraceae
254	0.269467	0.075915	0.156953	0.091235	3.84e-08	3161.72	3176.17	254	29153	0.719	4.82e-08	denovo204339	Clostridiales	Ruminococcaceae
255	0.185398	0.056768	-0.010373	0.004553	8.43e-14	3585.65	3612.82	255	29273	0.877832	1.41e-13	denovo205256	Bacteroidales	Porphyromonadaceae
256	0.064137	0.041524	0.172431	0.076875	0.002297	4514.95	4518.97	256	29450	0.219338	0.00242622	denovo206654	Fibrobacterales	Fibrobacteraceae
257	0.78752	0.067513	0.050533	0.038987	0	2580.65	2638.66	257	29506	0.997951	0	denovo207041	Bacteroidales	Prevotellaceae
258	0.297155	0.058223	0.013466	0.032476	0	4215.34	4279.9	258	29802	0.985484	0	denovo209241	Bacteroidales	[Odoribacteraceae]
259	0.304699	0.081821	-0.012413	0.001127	2.59e-13	4194.39	4220.46	259	29893	0.821918	4.17e-13	denovo209952	Bacteroidales	Prevotellaceae
260	0.219599	0.058578	0.117063	0.080465	0	4271.87	4329	260	30000	0.975281	0	denovo210762	Clostridiales	Lachnospiraceae
261	0.608838	0.078928	0.071338	0.045873	0	4284.85	4430.71	261	30053	0.999911	0	denovo211130	Clostridiales	Christensenellaceae
262	0.305887	0.075823	0.020582	0.032994	3.05e-15	2947.93	2978.37	262	30298	0.942789	5.61e-15	denovo213180	Clostridiales	Ruminococcaceae
263	0.609011	0.078442	-0.00011	0.015111	0	1949.15	2042.9	263	30445	0.999998	0	denovo214252	Clostridiales	Lachnospiraceae
264	-0.038797	0	-0.397319	0	0	4957.4	2.09e+17	264	30548	1	0	denovo215036	Clostridiales	Lachnospiraceae
265	0.030943	0.032955	0.001484	0.017024	0.07608	4591.39	4592.41	265	30572	0.0602736	0.0780308	denovo215257	Clostridiales	Ruminococcaceae
266	0.662909	0.083756	0.003031	0.013259	5.55e-17	5023.19	5058	266	30689	0.853902	1.15e-16	denovo216212	Clostridiales	Ruminococcaceae
267	0.108376	0.056945	-0.001754	0.012021	0.0002728	1663.87	1669.85	267	30716	0.63162	0.000297013	denovo216456	Fusobacteriales	Fusobacteriaceae
268	0.344196	0.092586	0.059179	0.054203	8.44e-15	4931.05	4960.48	268	30718	0.809345	1.52e-14	denovo216468	Methanobacteriales	Methanobacteriaceae
269	0.56931	0.072002	0.071475	0.052545	0	4480.2	4537.45	269	30833	0.970889	0	denovo217192	Clostridiales	NA
270	0.463255	0.070009	-0.008658	0.004783	0	4247.58	4391.18	270	31082	0.999905	0	denovo219054	Bacteroidales	NA
271	0.626607	0.065727	0.01663	0.023616	0	4272.68	4336.73	271	31097	0.98414	0	denovo219160	Clostridiales	NA
272	0.794349	0.063587	0.016272	0.026517	0	3223.4	3382.17	272	31125	0.999998	0	denovo219334	Coriobacteriales	Coriobacteriaceae
273	0.217281	0.078133	0.038416	0.04529	4.36e-06	4911.65	4921.54	273	31250	0.428851	5.14e-06	denovo220149	Clostridiales	Christensenellaceae
274	0.601361	0.082052	0.009018	0.024265	2.14e-11	5111.94	5133.68	274	31312	0.693335	3.13e-11	denovo220570	Clostridiales	Lachnospiraceae
275	0.185719	0.051241	-0.009629	0.005442	0	2712.55	2775.07	275	31362	0.998247	0	denovo220877	Clostridiales	Clostridiaceae
276	0.293326	0.067101	0.186647	0.091882	0	2662.18	2697.79	276	31415	0.975289	0	denovo221260	Clostridiales	Ruminococcaceae
277	0.226193	0.081889	0.022963	0.038607	1.39e-09	5076.26	5093.93	277	31426	0.620021	1.85e-09	denovo221373	Coriobacteriales	Coriobacteriaceae
278	0.46942	0.06751	-0.005271	0.007928	0	1724.09	1783.8	278	31466	0.999924	0	denovo221649	Bacteroidales	Rikenellaceae
279	0.271766	0.087578	0.241704	0.102489	0.0001395	4578.64	4585.24	279	31601	0.330581	0.000153517	denovo222674	Clostridiales	NA
280	0.295845	0.092694	0.003354	0.019671	0.0007047	4855.6	4860.7	280	31680	0.253375	0.000753865	denovo223265	Clostridiales	Ruminococcaceae
281	0.189093	0.053468	-0.008161	0.00724	0	4658.53	4702.31	281	31689	0.926102	0	denovo223330	Clostridiales	NA
282	0.08808	0.058684	0.01789	0.042148	0.0007607	2999.54	3004.56	282	31751	0.372657	0.000812827	denovo223758	Erysipelotrichales	Erysipelotrichaceae
283	0.150155	0.054451	-0.011149	0.003655	2.49e-11	3765.69	3787.29	283	31874	0.796577	3.63e-11	denovo224637	Clostridiales	NA
284	0.697982	0.083617	-0.003912	0.006846	0	4901.15	4949.93	284	31985	0.936601	0	denovo225398	Bacteroidales	Prevotellaceae
285	0.330829	0.07309	0.020917	0.027267	0	1489.13	1537.76	285	31989	0.99987	0	denovo225440	Bacteroidales	Bacteroidaceae
286	0.653994	0.081145	0.074449	0.053661	0	4730.11	4828.65	286	32097	0.996793	0	denovo226178	Clostridiales	Ruminococcaceae
287	0.332024	0.099724	0.121682	0.067832	2.87e-12	5053.42	5077.13	287	32302	0.728426	4.35e-12	denovo227923	RF39	NA
288	0.157287	0.05667	-0.002896	0.011834	6.84e-08	4248.08	4261.96	288	32548	0.596967	8.52e-08	denovo229701	Clostridiales	[Mogibacteriaceae]
289	0.217207	0.059415	0.031347	0.042788	3.67e-14	4251.07	4279.06	289	32615	0.839196	6.31e-14	denovo230207	Bacteroidales	Bacteroidaceae
290	0.345576	0.063898	0.003173	0.013611	0	3157.06	3203.42	290	32637	0.98274	0	denovo230334	Bacteroidales	Prevotellaceae
291	0.194478	0.084791	0.145757	0.082297	0.0014	1831.12	1835.59	291	32691	0.492658	0.00148558	denovo230699	Erysipelotrichales	Erysipelotrichaceae
292	0.037282	0.024434	0.928892	0.029991	0.003976	2006.59	2010.12	292	32725	0.386392	0.00418048	denovo230996	Lactobacillales	Enterococcaceae
293	0.160815	0.075419	0.055866	0.050755	1.15e-08	5181.33	5196.94	293	32750	0.56731	1.47e-08	denovo231199	Clostridiales	Clostridiaceae
294	0.10254	0.057338	0.037993	0.054265	1.18e-07	5120.26	5133.62	294	32873	0.515975	1.45e-07	denovo232024	Clostridiales	NA
295	0.201846	0.052315	0.038449	0.042292	0	4510.62	4566.76	295	32943	0.968101	0	denovo232613	Clostridiales	NA
296	0.192224	0.061168	-0.00381	0.010538	5.65e-08	3952.49	3966.55	296	33048	0.628237	7.06e-08	denovo233326	Clostridiales	Lachnospiraceae
297	0.297903	0.075241	-0.002206	0.013549	1.91e-14	4836.66	4865.29	297	33057	0.806745	3.37e-14	denovo233387	Clostridiales	Lachnospiraceae
298	0.129244	0.071567	0.001332	0.023612	0.001106	4941.61	4946.29	298	33145	0.23183	0.00117905	denovo233938	Clostridiales	NA
299	0.227791	0.075096	0.172853	0.084733	4.53e-07	3716.36	3728.41	299	33164	0.594335	5.47e-07	denovo234041	Clostridiales	Ruminococcaceae
300	0.270475	0.082834	0.025599	0.033596	2.22e-16	5026.44	5059.47	300	33276	0.838674	4.42e-16	denovo234856	Anaerolineales	Anaerolinaceae
301	0.058637	0.052282	-0.010324	0.005195	0.08999	4124	4124.9	301	34052	0.0588984	0.0919898	denovo240354	NA	NA
302	0.563688	0.093606	0.04207	0.034998	0	4953.19	5009.42	302	34091	0.956893	0	denovo240628	Desulfovibrionales	Desulfovibrionaceae
303	0.188954	0.058816	-0.011453	0.003248	0	4935.01	4971.17	303	34232	0.869039	0	denovo241663	Clostridiales	Lachnospiraceae
304	0.421989	0.10028	0.002496	0.016812	0	5033.53	5068.7	304	34292	0.856134	0	denovo242140	Erysipelotrichales	Erysipelotrichaceae
305	0.614024	0.059505	-0.004242	0.007329	0	4216.41	4292.4	305	34476	0.993085	0	denovo243654	Actinomycetales	Microbacteriaceae
306	0.946827	0.032746	0.003961	0.011705	0	1631.23	1774.74	306	34584	1	0	denovo244506	Methanobacteriales	Methanobacteriaceae
307	0.56743	0.086704	0.026168	0.029027	0	4757.24	4869.55	307	34703	0.998495	0	denovo245365	Clostridiales	Ruminococcaceae
308	0.579546	0.080813	-0.01053	0.001038	8.27e-15	4034.19	4063.64	308	34809	0.868097	1.49e-14	denovo246199	Bacteroidales	Prevotellaceae
309	0.886268	0.050689	0.006217	0.01459	0	3743.13	3811.48	309	35070	0.993523	0	denovo248174	Bacteroidales	Prevotellaceae
310	0.356871	0.106606	0.027342	0.036991	2.78e-16	5064.27	5097.13	310	35095	0.834942	5.48e-16	denovo248379	Clostridiales	Veillonellaceae
311	0.311509	0.104216	0.000258	0.013213	2.39e-13	5060.22	5086.37	311	35361	0.761968	3.85e-13	denovo250355	NA	NA
312	0.118449	0.061373	-0.009012	0.007973	9.84e-06	4780.85	4789.96	312	35598	0.411502	1.14e-05	denovo252012	Anaerolineales	Anaerolinaceae
313	0.19137	0.07245	0.001998	0.017022	5.11e-07	4439.27	4451.22	313	35681	0.526803	6.15e-07	denovo252569	Bacteroidales	Prevotellaceae
314	0.26132	0.090044	0.0555	0.055488	0.000351	4907.1	4912.84	314	35928	0.277974	0.000380353	denovo254610	Bacteroidales	Prevotellaceae
315	0.252286	0.100492	-0.003293	0.016312	3.03e-07	5042.06	5054.51	315	35983	0.496749	3.69e-07	denovo255046	Bacteroidales	Prevotellaceae
316	0.629604	0.082289	-0.005941	0.006373	0	4398.06	4537.5	316	36245	0.999832	0	denovo257216	WCHB1-41	NA
317	0.153882	0.0589	0.009093	0.024131	8.38e-09	4821.88	4837.8	317	36271	0.600655	1.08e-08	denovo257467	Coriobacteriales	Coriobacteriaceae
318	0.388976	0.068176	0.051391	0.053763	0	1272.11	1316.45	318	36506	0.999928	0	denovo259245	Verrucomicrobiales	Verrucomicrobiaceae
319	-0.030303	0	-0.353078	0	0	3517.86	235680000000	319	36522	1	0	denovo259345	Clostridiales	NA
320	0.275616	0.074661	0.022373	0.0332	3.89e-16	4476.79	4509.28	320	36823	0.866557	7.59e-16	denovo261656	Clostridiales	NA
321	0.176811	0.072945	0.00418	0.017007	0.0002582	2297.12	2303.14	321	36841	0.518029	0.00028145	denovo261762	Bacteroidales	[Paraprevotellaceae]
322	0.500396	0.084422	0.002703	0.017431	0	3962.11	4074.17	322	36870	0.999577	0	denovo262010	Clostridiales	Lachnospiraceae
323	0.417822	0.076021	0.353898	0.0895	0	4440.2	4549.74	323	36944	0.998873	0	denovo262487	Anaerolineales	Anaerolinaceae
324	0.650551	0.079028	-0.007836	0.003835	0	2996.71	3130.48	324	36951	0.999995	0	denovo262550	Bacteroidales	BS11
325	0.567055	0.06893	0.025453	0.029777	0	3106.09	3273.12	325	36983	1	0	denovo262776	Clostridiales	Christensenellaceae
326	0.377535	0.097036	0.008759	0.021446	0.0001776	4803.78	4810.16	326	37013	0.308894	0.000194746	denovo263040	NA	NA
327	0.258553	0.078994	0.002622	0.017712	0	4845.18	4889.44	327	37034	0.920568	0	denovo263153	Erysipelotrichales	Erysipelotrichaceae
328	0.620349	0.079866	-0.005132	0.008253	4.5e-07	3538.82	3550.88	328	37081	0.61241	5.45e-07	denovo263452	Clostridiales	Ruminococcaceae
329	0.910132	0.041414	0.086571	0.040668	0	4354.75	4433.06	329	37215	0.993015	0	denovo264421	Clostridiales	Lachnospiraceae
330	0.176745	0.048182	0.016321	0.030313	0	4407.62	4445.65	330	37509	0.908642	0	denovo266984	Clostridiales	Ruminococcaceae
331	0.198881	0.087518	0.034975	0.039775	6.51e-09	4966.22	4982.38	331	37602	0.595476	8.37e-09	denovo267725	Bacteroidales	[Paraprevotellaceae]
332	0.271825	0.071547	0.07716	0.052714	0	4185.77	4228.79	332	38049	0.942047	0	denovo271037	Clostridiales	NA
333	0.224849	0.054901	-0.01023	0.006265	0	4261.88	4317.34	333	38146	0.972684	0	denovo271690	Coriobacteriales	Coriobacteriaceae
334	0.814888	0.05109	0.015407	0.026045	0	3635.1	3684.12	334	38175	0.976023	0	denovo271905	Coriobacteriales	Coriobacteriaceae
335	0.012323	0.015941	0.502706	0.095861	0.07811	2653.6	2654.61	335	38227	0.100181	0.0799346	denovo272392	Bacteroidales	Prevotellaceae
336	0.299291	0.088057	0.055159	0.05495	0	4877.06	4927.2	336	38295	0.94208	0	denovo272866	Clostridiales	Lachnospiraceae
337	0.231967	0.072577	0.010652	0.018928	0	5099.72	5142.48	337	38310	0.902274	0	denovo273030	Clostridiales	NA
338	0.96631	0.027448	0.038997	0.028687	1.86e-13	4345.94	4372.34	338	38343	0.814782	3.02e-13	denovo273221	Clostridiales	NA
339	0.524261	0.084868	0.03773	0.040122	0	2880.03	2980.42	339	38455	0.999928	0	denovo274164	Bacteroidales	NA
340	-0.035959	0	-0.525054	0	0.5	4791.12	-1.34e+17	340	38729	NA	0.5	denovo276249	Bacteroidales	Prevotellaceae
341	0.255128	0.059743	0.105941	0.070484	0	4803.97	4862.6	341	38805	0.965891	0	denovo276899	Clostridiales	Lachnospiraceae
342	0.459403	0.091847	0.088906	0.069526	0	5079.79	5149.32	342	38826	0.977317	0	denovo277073	Coriobacteriales	Coriobacteriaceae
343	0.221617	0.076563	0.03932	0.049332	3.01e-07	4836.91	4849.36	343	38906	0.511373	3.66e-07	denovo277550	Bacillales	Planococcaceae
344	0.138605	0.065068	0.019561	0.038338	0.0002224	4332.73	4338.9	344	38970	0.327075	0.000243291	denovo278116	Clostridiales	NA
345	0.770322	0.069975	0.022966	0.030039	0	4465.26	4539.61	345	39044	0.98994	0	denovo278732	Coriobacteriales	Coriobacteriaceae
346	0.143833	0.044213	0.016421	0.023632	0	2220.52	2259.11	346	39261	0.991756	0	denovo280276	Clostridiales	Lachnospiraceae
347	0.111561	0.068533	0.00735	0.02182	0.005365	2603.65	2606.9	347	39455	0.293869	0.00561524	denovo281846	Aeromonadales	Succinivibrionaceae
348	0.750096	0.065108	0.196417	0.072439	0	4584.36	4753.79	348	39488	0.999959	0	denovo282040	Clostridiales	NA
349	0.207664	0.084954	-0.002829	0.012348	3.95e-05	3367.42	3375.21	349	39513	0.474648	4.45e-05	denovo282183	Clostridiales	Lachnospiraceae
350	0.158115	0.050287	-0.004124	0.01043	9.94e-15	3485.48	3514.75	350	39723	0.902606	1.78e-14	denovo283861	Erysipelotrichales	Erysipelotrichaceae
351	0.487361	0.084613	0.014527	0.026299	0	4923.33	5017.28	351	40199	0.994827	0	denovo287389	Coriobacteriales	Coriobacteriaceae
352	0.149486	0.051589	0.00398	0.019563	1.09e-08	2287.26	2302.93	352	40298	0.850618	1.39e-08	denovo288150	Spirochaetales	Spirochaetaceae
353	0.294682	0.096951	0.015859	0.033871	4.32e-07	4647.17	4659.28	353	40337	0.515402	5.23e-07	denovo288425	Bacteroidales	Prevotellaceae
354	0.13661	0.052614	0.158963	0.061849	1.2e-08	3879.83	3895.4	354	40359	0.672217	1.52e-08	denovo288565	NA	NA
355	0.181602	0.057077	-6.4e-05	0.01917	0	3830.61	3868.02	355	40602	0.93325	0	denovo290265	Clostridiales	NA
356	0.138181	0.050765	-0.008401	0.006824	3.09e-13	2033.81	2059.71	356	40861	0.970497	4.95e-13	denovo292059	Clostridiales	Ruminococcaceae
357	0.491286	0.092247	0.01821	0.029656	0	4493.54	4600.2	357	41054	0.998545	0	denovo293367	Clostridiales	Ruminococcaceae
358	0.132989	0.057957	-0.013384	0.000865	1.13e-08	4711.56	4727.19	358	41263	0.602444	1.44e-08	denovo294859	Clostridiales	[Mogibacteriaceae]
359	0.288374	0.056431	0.012375	0.028325	0	4229.91	4305.4	359	41299	0.992752	0	denovo295094	Clostridiales	NA
360	0.319915	0.076505	0.013035	0.02487	3.94e-15	2183.07	2213.25	360	41334	0.978166	7.15e-15	denovo295340	Clostridiales	Lachnospiraceae
361	0.256143	0.086364	0.057542	0.053767	0	4908.48	4953.96	361	41353	0.923352	0	denovo295458	Coriobacteriales	Coriobacteriaceae
362	0.379223	0.083478	0.009024	0.021466	1.27e-13	2352.53	2379.29	362	41423	0.957185	2.09e-13	denovo295926	Clostridiales	Lachnospiraceae
363	0.578178	0.085818	0.00277	0.015701	0	4244.78	4329.15	363	41455	0.995836	0	denovo296198	Clostridiales	NA
364	0.419758	0.079539	0.009532	0.030477	0	3668.48	3788.65	364	41486	0.999874	0	denovo296414	Bacteroidales	NA
365	0.258285	0.060423	-0.003472	0.014131	0	2741.35	2786.82	365	41911	0.989768	0	denovo299360	Methanobacteriales	Methanobacteriaceae
366	0.105935	0.053445	0.00859	0.025126	3.4e-05	2699.43	2707.36	366	42392	0.558355	3.83e-05	denovo302604	Actinomycetales	Actinomycetaceae
367	0.242427	0.083827	-0.010689	0.004037	0	4831.63	4874.62	367	42404	0.915168	0	denovo302686	Clostridiales	Lachnospiraceae
368	0.070551	0.033523	-0.007924	0.008628	1.06e-07	2191.49	2204.94	368	42561	0.81819	1.31e-07	denovo303819	Clostridiales	NA
369	0.393588	0.087139	-0.012034	0.000887	9.71e-11	4812.01	4832.27	369	42623	0.689702	1.36e-10	denovo304179	Clostridiales	Ruminococcaceae
370	0.488412	0.099673	-0.00494	0.009376	0	4994.84	5037.62	370	42860	0.906979	0	denovo305953	Clostridiales	Ruminococcaceae
371	0.120726	0.061447	0.262599	0.091036	4.54e-09	5205.52	5222.03	371	43098	0.586116	5.92e-09	denovo307853	Clostridiales	[Mogibacteriaceae]
372	0.376579	0.078431	-0.008447	0.005572	0	4466.88	4564.11	372	43293	0.997514	0	denovo309442	Clostridiales	NA
373	0.478599	0.102311	0.002532	0.014528	0	4890.43	4940.48	373	43564	0.941329	0	denovo311576	Clostridiales	Eubacteriaceae
374	0.210955	0.067722	-0.010722	0.003988	4.3e-13	4538.79	4564.36	374	43915	0.790809	6.85e-13	denovo314064	Clostridiales	Lachnospiraceae
375	0.450171	0.095155	0.153324	0.072426	8.68e-12	5264.18	5286.8	375	43926	0.6971	1.29e-11	denovo314120	Clostridiales	Ruminococcaceae
376	0.114203	0.076426	0.03857	0.035229	0.003582	4275.15	4278.77	376	44218	0.209793	0.00377485	denovo316235	Clostridiales	Ruminococcaceae
377	0.616875	0.085396	-0.001937	0.011496	0	4245.84	4329.32	377	44289	0.995584	0	denovo316862	Bacteroidales	NA
378	0.4222	0.082186	0.034881	0.037742	4.22e-14	4449.65	4477.5	378	44477	0.824071	7.21e-14	denovo318558	RF39	NA
379	0.060106	0.050049	0.004374	0.029072	0.02081	5008.47	5010.54	379	44536	0.108953	0.0215357	denovo319003	Clostridiales	Lachnospiraceae
380	0.234307	0.076885	0.176358	0.091706	4.92e-06	1983.79	1993.56	380	44640	0.745513	5.79e-06	denovo319803	Coriobacteriales	Coriobacteriaceae
381	0.279074	0.055535	0.021141	0.028	0	3473.13	3529.98	381	44780	0.989127	0	denovo320895	Bacteroidales	Bacteroidaceae
382	0.163265	0.071602	0.083472	0.069142	5.45e-06	4720.99	4730.66	382	44907	0.434467	6.39e-06	denovo321829	Bacteroidales	[Paraprevotellaceae]
383	0.609142	0.086828	0.009658	0.01874	0	3905.54	4001.11	383	44975	0.998809	0	denovo322432	Bacteroidales	Prevotellaceae
384	0.160345	0.065799	0.03225	0.037283	5.94e-06	2818.43	2828.02	384	45278	0.611754	6.93e-06	denovo324674	Pseudomonadales	Moraxellaceae
385	0.264448	0.087947	0.000212	0.014279	0.0001453	4960.06	4966.62	385	45291	0.30814	0.000159708	denovo324769	Clostridiales	Ruminococcaceae
386	0.252391	0.06369	0.019892	0.026183	0	2088.3	2131.1	386	45499	0.996482	0	denovo326365	Coriobacteriales	Coriobacteriaceae
387	0.437348	0.073625	0.007291	0.023923	0	1986.4	2024.89	387	45509	0.995225	0	denovo326444	Bacteroidales	S24-7
388	0.148947	0.051999	0.107418	0.068528	3.08e-11	3049.18	3070.56	388	45757	0.857188	4.44e-11	denovo328252	Coriobacteriales	Coriobacteriaceae
389	0.326869	0.086677	0.01511	0.021962	4.2e-13	4816.44	4842.03	389	45779	0.77145	6.69e-13	denovo328353	Coriobacteriales	Coriobacteriaceae
390	0.254085	0.07974	0.006624	0.022169	5.43e-08	4654.19	4668.3	390	45898	0.569499	6.79e-08	denovo329196	Clostridiales	Lachnospiraceae
391	0.179112	0.071546	0.011382	0.033868	8.24e-06	4735.2	4744.48	391	46006	0.420279	9.54e-06	denovo329915	Clostridiales	[Mogibacteriaceae]
392	0.52566	0.078769	0.001878	0.021107	0	2724.4	2810.3	392	46018	0.999824	0	denovo329959	Clostridiales	NA
393	0.333463	0.06855	0.115235	0.073208	0	2961.8	3019.89	393	46679	0.995526	0	denovo334593	Clostridiales	Lachnospiraceae
394	0.023938	0.033611	-0.002043	0.01829	0.1542	3344.87	3345.39	394	46843	0.0422894	0.156583	denovo335781	RF39	NA
395	0.100698	0.054749	0.005585	0.01804	4.44e-05	3886.73	3894.41	395	46907	0.422912	4.98e-05	denovo336388	Lactobacillales	Aerococcaceae
396	0.085158	0.047397	0.00194	0.017428	0.0003573	4681.68	4687.4	396	46923	0.288526	0.00038627	denovo336490	Clostridiales	[Mogibacteriaceae]
397	0.361825	0.063305	-0.004316	0.010254	0	3811.01	3872.8	397	46937	0.988657	0	denovo336588	Actinomycetales	Actinomycetaceae
398	0.732024	0.071683	0.227828	0.066021	0	4034.97	4107.48	398	47126	0.992989	0	denovo338129	Clostridiales	NA
399	0.082335	0.042049	0.421483	0.075953	5.59e-05	3833.35	3840.81	399	47129	0.418184	6.24e-05	denovo338142	Bacteroidales	Bacteroidaceae
400	0.037897	0.036074	0.00055	0.015101	0.034	3116.51	3118.18	400	47143	0.138215	0.0349888	denovo338268	Clostridiales	Lachnospiraceae
401	0.210379	0.052222	0.054021	0.048693	0	4803.69	4858.72	401	47185	0.95809	0	denovo338576	Clostridiales	NA
402	0.206555	0.065515	0.273743	0.097628	1.65e-05	3039.72	3048.34	402	47330	0.545583	1.88e-05	denovo339803	Clostridiales	Ruminococcaceae
403	0.383785	0.078073	0.259916	0.08886	0	4598.4	4650.26	403	47846	0.955985	0	denovo343642	Clostridiales	Ruminococcaceae
404	0.56271	0.080587	-0.006997	0.006855	0	3342.08	3432.3	404	47961	0.9994	0	denovo344532	Clostridiales	Lachnospiraceae
405	0.570989	0.077564	-0.007999	0.004503	0	4202.22	4387.26	405	47981	0.999994	0	denovo344653	Clostridiales	NA
406	0.079434	0.050359	0.003727	0.024997	0.007433	2196.53	2199.49	406	48003	0.313266	0.00775324	denovo344824	Bacteroidales	NA
407	0.433507	0.093462	0.290839	0.09302	1.79e-13	4932.99	4959.42	407	48105	0.774252	2.91e-13	denovo345704	Clostridiales	Lachnospiraceae
408	0.710607	0.06458	0.046399	0.044845	0	3835.05	4032.65	408	48165	0.999999	0	denovo346173	Methanobacteriales	Methanobacteriaceae
409	0.606413	0.090329	0.000138	0.012953	9.99e-16	4296.19	4327.74	409	48514	0.869679	1.9e-15	denovo348755	Bacteroidales	[Paraprevotellaceae]
410	0.230024	0.072002	0.069241	0.066105	2.2e-07	2838.73	2851.49	410	48639	0.713109	2.68e-07	denovo349751	Bacteroidales	Prevotellaceae
411	0.18682	0.087276	0.158273	0.088859	0.02597	3945.79	3947.68	411	48908	0.124733	0.0267852	denovo351600	Spirochaetales	Spirochaetaceae
412	0.154038	0.070998	0.0883	0.073688	3.62e-13	5201.75	5227.49	412	49351	0.747074	5.78e-13	denovo355096	Clostridiales	[Mogibacteriaceae]
413	0.168482	0.060039	-0.001956	0.01365	4.69e-13	4262.58	4288.07	413	49355	0.809898	7.45e-13	denovo355110	Clostridiales	Lachnospiraceae
414	0.134329	0.071627	-0.00372	0.015534	0.01377	2795.81	2798.24	414	49410	0.214752	0.0142823	denovo355536	Clostridiales	NA
415	0.356865	0.092062	0.063306	0.056945	0	4796.12	4834	415	49552	0.888185	0	denovo356655	Clostridiales	Ruminococcaceae
416	0.441183	0.074754	0.002867	0.017259	0	4689.26	4808.08	416	49726	0.99906	0	denovo357945	WCHB1-41	RFP12
417	0.59621	0.08347	-0.007645	0.004777	1.63e-14	4864.51	4893.29	417	49741	0.806647	2.89e-14	denovo358060	Clostridiales	Lachnospiraceae
418	0.205883	0.074537	0.035837	0.043198	5.44e-14	4674.59	4702.19	418	49821	0.805934	9.2e-14	denovo358757	WCHB1-41	WCHB1-25
419	0.669239	0.081958	0.031862	0.033953	0	3956.69	4059.44	419	49836	0.999207	0	denovo358857	Clostridiales	Ruminococcaceae
420	0.621533	0.085241	0.033919	0.029786	0	3886.75	3998.4	420	49882	0.999625	0	denovo359187	Clostridiales	Ruminococcaceae
421	0.774844	0.057895	0.036346	0.040731	0	2750.23	2994.45	421	49961	1	0	denovo359847	Clostridiales	NA
422	0.726495	0.079753	-0.005589	0.005288	0	4407.34	4502.36	422	50023	0.997368	0	denovo360290	Clostridiales	NA
423	0.590692	0.084809	-0.004916	0.008369	0	3721.45	3852.18	423	50051	0.999933	0	denovo360493	Clostridiales	[Mogibacteriaceae]
424	0.231361	0.079802	-0.004357	0.011379	5.73e-10	2655.93	2674.46	424	50105	0.855764	7.75e-10	denovo360874	Coriobacteriales	Coriobacteriaceae
425	0.225594	0.058545	0.012284	0.021317	0	4177.65	4213.17	425	50140	0.905388	0	denovo361106	Pasteurellales	Pasteurellaceae
426	0.468545	0.084972	0.015454	0.028593	0	4055.24	4138.34	426	50168	0.99648	0	denovo361305	Clostridiales	NA
427	0.253959	0.092913	0.005909	0.025209	1.03e-11	5066.52	5088.98	427	50177	0.708173	1.53e-11	denovo361385	Bacteroidales	Prevotellaceae
428	0.556349	0.08109	-0.006779	0.0069	0	3503.07	3560.11	428	50325	0.988876	0	denovo362581	Clostridiales	Veillonellaceae
429	0.09488	0.07014	0.257838	0.100898	0.01157	3290.84	3293.42	429	50395	0.196013	0.0120276	denovo363167	Bacteroidales	Prevotellaceae
430	0.559067	0.099797	0.013419	0.030201	5.55e-16	5065.31	5097.39	430	50593	0.827711	1.07e-15	denovo364398	Clostridiales	Lachnospiraceae
431	0.329759	0.102232	0.006872	0.023016	4.42e-10	4563.99	4582.77	431	50874	0.681378	6.01e-10	denovo366480	Bacteroidales	Prevotellaceae
432	0.184972	0.047936	-0.010332	0.005486	0	4509.05	4554.31	432	50898	0.938064	0	denovo366639	Clostridiales	NA
433	0.158714	0.054242	-0.012131	0.002874	6.11e-16	5084.08	5116.08	433	51018	0.825817	1.17e-15	denovo367623	Clostridiales	NA
434	0.499413	0.092449	0.013683	0.026739	0	4882.37	4941.19	434	51133	0.964397	0	denovo368540	Coriobacteriales	Coriobacteriaceae
435	0.296038	0.089377	-0.00952	0.004946	1.61e-05	4778.02	4786.66	435	51307	0.395483	1.84e-05	denovo369897	Clostridiales	Clostridiaceae
436	0.222061	0.057241	0.0067	0.020096	0	4292.13	4351.96	436	51379	0.978827	0	denovo370555	Clostridiales	Lachnospiraceae
437	0.204192	0.07675	0.00633	0.018591	0.0002234	3079.24	3085.4	437	51496	0.42699	0.000244095	denovo371391	Bacteroidales	NA
438	0.265854	0.081123	0.001454	0.017965	4.44e-16	4504.99	4537.27	438	52143	0.863159	8.66e-16	denovo375702	Clostridiales	NA
439	0.333027	0.088757	0.018299	0.030188	0	5116.13	5153.5	439	52191	0.86831	0	denovo376074	Clostridiales	[Mogibacteriaceae]
440	0.638447	0.078638	0.03433	0.032489	0	4325.07	4414.66	440	52355	0.996687	0	denovo377107	Clostridiales	Lachnospiraceae
441	0.123977	0.046802	0.440624	0.072212	6.34e-09	3814.57	3830.76	441	52402	0.692575	8.17e-09	denovo377380	NA	NA
442	0.354542	0.09236	0.019077	0.040054	0	4734.38	4798.54	442	52634	0.976452	0	denovo378921	Clostridiales	Lachnospiraceae
443	0.055365	0.02837	0.911127	0.03528	0.0002335	3740.5	3746.62	443	52733	0.365833	0.000254828	denovo379606	Pasteurellales	Pasteurellaceae
444	0.166352	0.054468	0.279608	0.098173	1.31e-11	4851.34	4873.56	444	52775	0.719965	1.93e-11	denovo379837	Clostridiales	Lachnospiraceae
445	0.213594	0.067989	0.043315	0.039817	0	4635.62	4699.22	445	52879	0.977517	0	denovo380478	Clostridiales	Lachnospiraceae
446	0.610625	0.092353	0.015262	0.025664	0	5086	5126.63	446	52897	0.890924	0	denovo380565	Clostridiales	Lachnospiraceae
447	0.143263	0.060725	-0.012387	0.002281	3.5e-15	5065.23	5095.53	447	53023	0.810084	6.38e-15	denovo381363	Clostridiales	[Mogibacteriaceae]
448	0.453179	0.077182	-0.004476	0.009948	0	4479.04	4605.98	448	53074	0.999583	0	denovo381661	Clostridiales	Lachnospiraceae
449	0.353903	0.084898	0.018522	0.03063	0	3792.8	3901.77	449	53170	0.999625	0	denovo382430	Coriobacteriales	Coriobacteriaceae
450	0.429087	0.082222	0.054482	0.06068	0	4419.82	4459.92	450	53181	0.919137	0	denovo382488	Clostridiales	Lachnospiraceae
451	0.463602	0.092167	0.011553	0.027426	7e-08	4572.43	4586.29	451	53187	0.569599	8.68e-08	denovo382521	Bacteroidales	Prevotellaceae
452	0.08273	0.063424	-0.003743	0.011956	0.0415	4811.85	4813.36	452	53245	0.0833017	0.0426592	denovo382880	Clostridiales	Ruminococcaceae
453	0.320907	0.089237	0.002096	0.01381	1.46e-06	4510.09	4521.02	453	53291	0.490582	1.74e-06	denovo383188	Clostridiales	Ruminococcaceae
454	-0.02947	0	-0.399275	0	0	3696.05	798357000000	454	53452	1	0	denovo384151	Clostridiales	Veillonellaceae
455	0.419583	0.08633	-0.005877	0.00827	2.3e-10	3623.83	3643.25	455	53740	0.774304	3.16e-10	denovo386049	Bacteroidales	Prevotellaceae
456	0.271768	0.062437	0.001044	0.01787	0	4436.74	4475.43	456	53872	0.910892	0	denovo386936	Coriobacteriales	Coriobacteriaceae
457	0.175688	0.068759	0.003178	0.023477	5.46e-09	5316.14	5332.47	457	53942	0.574479	7.06e-09	denovo387437	Clostridiales	Clostridiaceae
458	0.688162	0.073828	0.299762	0.076223	0	4933.83	4975.96	458	53958	0.906334	0	denovo387531	RF39	NA
459	0.233669	0.058294	-0.008088	0.008583	0	3167.15	3221.92	459	54039	0.991559	0	denovo388087	Clostridiales	Veillonellaceae
460	0.665188	0.074313	0.010808	0.020739	0	1925.96	2090.07	460	54119	1	0	denovo388556	Methanobacteriales	Methanobacteriaceae
461	0.266097	0.071842	0.021609	0.030759	0	4508.3	4547.72	461	54388	0.911447	0	denovo390425	Clostridiales	Lachnospiraceae
462	0.213671	0.083623	0.064459	0.053727	1.71e-14	4969.77	4998.51	462	54588	0.799283	3.04e-14	denovo391822	Clostridiales	NA
463	0.23227	0.072049	0.013447	0.027112	1e-09	4797.97	4815.96	463	54687	0.647249	1.35e-09	denovo392568	Clostridiales	Lachnospiraceae
464	0.829886	0.052276	0.006697	0.016231	8.83e-15	2985.77	3015.16	464	54783	0.93466	1.59e-14	denovo393154	Clostridiales	Lachnospiraceae
465	0.110299	0.057826	0.158635	0.092339	0.001011	2508.48	2513.25	465	54784	0.41046	0.00107903	denovo393159	Clostridiales	Veillonellaceae
466	0.247947	0.06191	0.080682	0.056465	0	4455.2	4496.82	466	54949	0.924958	0	denovo394264	Bacteroidales	Bacteroidaceae
467	0.128741	0.061541	0.006003	0.025626	0.0004229	5227.89	5233.46	467	54963	0.256595	0.000454519	denovo394327	Clostridiales	Ruminococcaceae
468	0.114757	0.046404	-0.010374	0.005294	5.22e-11	3731.03	3751.91	468	55018	0.78849	7.43e-11	denovo394735	Methanobacteriales	Methanobacteriaceae
469	0.289705	0.066771	0.677562	0.071152	6.12e-08	4539.7	4553.69	469	55026	0.57559	7.62e-08	denovo394784	Bacteroidales	Prevotellaceae
470	0.321675	0.086432	0.021696	0.027447	0	4763.29	4824.05	470	55028	0.970695	0	denovo394799	Clostridiales	Lachnospiraceae
471	0.399148	0.087481	0.010379	0.028052	0	4977.65	5048.08	471	55035	0.98002	0	denovo394829	Clostridiales	NA
472	0.404704	0.096721	0.01424	0.024576	5.57e-11	4215.55	4236.35	472	55161	0.746189	7.91e-11	denovo395568	Bacteroidales	Prevotellaceae
473	0.631158	0.073721	0.035705	0.031429	0	3729.14	3945.45	473	55363	1	0	denovo397095	Clostridiales	Lachnospiraceae
474	0.161069	0.062859	-0.005038	0.010642	1.15e-08	5191	5206.61	474	55459	0.566681	1.47e-08	denovo397642	Rickettsiales	mitochondria
475	0.635528	0.070072	0.012459	0.03094	0	3449.81	3504.3	475	55502	0.987277	0	denovo397879	Desulfovibrionales	Desulfovibrionaceae
476	0.417222	0.103008	0.003921	0.017194	0	5094.36	5143.51	476	55503	0.931014	0	denovo397883	Erysipelotrichales	Erysipelotrichaceae
477	0.643564	0.081879	0.01852	0.03092	0	4643.24	4683.09	477	55593	0.907465	0	denovo398418	Bacteroidales	NA
478	0.3411	0.080234	-0.002497	0.01123	1.11e-16	5054.78	5088.65	478	55645	0.844319	2.25e-16	denovo398729	Clostridiales	Lachnospiraceae
479	0.574211	0.088588	0.059742	0.049485	1.11e-16	4755.76	4789.26	479	55804	0.85838	2.25e-16	denovo399743	Bacteroidales	[Paraprevotellaceae]
480	0.312163	0.079065	0.068313	0.050653	0	5106.44	5178.93	480	55996	0.980275	0	denovo400937	Clostridiales	NA
481	0.61523	0.083377	0.014065	0.022285	0	4450.64	4563.52	481	56336	0.999066	0	denovo403147	RF39	NA
482	0.632304	0.078956	0.031185	0.037621	0	3615.6	3801.15	482	56366	0.999999	0	denovo403373	Clostridiales	Lachnospiraceae
483	0.286194	0.09876	-0.010678	0.004275	1.67e-15	4979.87	5010.9	483	56427	0.82273	3.11e-15	denovo403838	WCHB1-41	RFP12
484	0.3408	0.076981	0.019772	0.030263	2.43e-14	4731.86	4760.25	484	56537	0.811009	4.24e-14	denovo404706	Clostridiales	Peptococcaceae
485	0.677033	0.074321	0.208179	0.074111	0	3573.23	3731.93	485	56828	0.999994	0	denovo406767	Erysipelotrichales	Erysipelotrichaceae
486	0.222534	0.089506	0.220544	0.100622	2.58e-05	4993.24	5001.44	486	57070	0.366668	2.92e-05	denovo408500	Bacteroidales	Prevotellaceae
487	0.186743	0.066281	0.079554	0.071412	7.78e-08	4363.61	4377.37	487	57166	0.583872	9.65e-08	denovo409184	Clostridiales	Lachnospiraceae
488	0.289062	0.076687	0.126784	0.086682	0	4571.29	4643.25	488	57196	0.987091	0	denovo409389	Clostridiales	NA
489	0.495516	0.084016	0.036038	0.042119	0	4051.21	4184.91	489	57454	0.999882	0	denovo411036	Clostridiales	NA
490	0.256965	0.098419	0.036796	0.033008	1.39e-06	5220.31	5231.29	490	57487	0.443073	1.66e-06	denovo411283	Clostridiales	Ruminococcaceae
491	0.020146	0.034043	0.005113	0.01609	0.1956	2837.91	2838.28	491	57488	0.0353726	0.197749	denovo411293	Bacteroidales	[Paraprevotellaceae]
492	0.320329	0.08298	0.10078	0.076145	2.04e-07	1856.13	1868.96	492	57628	0.853141	2.49e-07	denovo412099	Bacteroidales	Porphyromonadaceae
493	0.531476	0.094228	0.026725	0.030018	8.78e-05	4478.38	4485.42	493	57921	0.354204	9.7e-05	denovo414072	Clostridiales	Ruminococcaceae
494	0.181385	0.06398	0.04094	0.040561	3.58e-11	4576.77	4598.01	494	58013	0.724553	5.14e-11	denovo414735	Clostridiales	Lachnospiraceae
495	0.451041	0.074674	-0.006274	0.007472	0	4639.67	4730.31	495	58069	0.995428	0	denovo415140	Coriobacteriales	Coriobacteriaceae
496	0.138426	0.046719	0.538894	0.091531	9.35e-14	3008.41	3035.48	496	58124	0.917469	1.55e-13	denovo415585	Bacteroidales	Prevotellaceae
497	0.148302	0.063683	-0.010316	0.004871	9.44e-16	5171.32	5202.93	497	58197	0.816778	1.8e-15	denovo416081	Clostridiales	Lachnospiraceae
498	0.215712	0.092322	0.020275	0.029825	0.0003417	4890.43	4896.19	498	58391	0.279799	0.000370712	denovo417385	Bacteroidales	Prevotellaceae
499	0.137017	0.055984	0.055055	0.049575	2.65e-14	4868.74	4897.05	499	58544	0.801002	4.61e-14	denovo418533	Clostridiales	[Mogibacteriaceae]
500	0.271158	0.074754	0.267795	0.093096	8.1e-12	4531.06	4553.76	500	58592	0.751242	1.21e-11	denovo418895	Clostridiales	[Mogibacteriaceae]
501	0.574237	0.079641	0.002105	0.018934	0	3558.3	3680.99	501	58606	0.999921	0	denovo419032	Clostridiales	NA
502	0.262026	0.060388	-0.002379	0.015297	0	3733.7	3808.54	502	58645	0.996025	0	denovo419311	Clostridiales	Lachnospiraceae
503	0.466116	0.070262	0.002598	0.017513	0	3589.43	3756.74	503	58649	0.999997	0	denovo419321	Clostridiales	NA
504	0.989417	0.017579	0.003214	0.013559	0	3191.45	3306.2	504	58701	0.999947	0	denovo419669	Clostridiales	Veillonellaceae
505	0.430638	0.091893	0.017217	0.02677	0	4676.69	4773.9	505	58878	0.996752	0	denovo420891	Clostridiales	NA
506	0.558547	0.070054	0.431373	0.074085	6.57e-12	4126.49	4149.39	506	59029	0.785847	9.79e-12	denovo422009	Clostridiales	Lachnospiraceae
507	0.173301	0.061821	0.006335	0.019506	9.19e-11	2932.76	2953.08	507	59049	0.853772	1.29e-10	denovo422144	Clostridiales	Ruminococcaceae
508	0.260631	0.069786	0.071001	0.060068	0	4217.88	4260.13	508	59053	0.937702	0	denovo422174	Clostridiales	Lachnospiraceae
509	0.074608	0.055112	0.012632	0.033793	0.0003605	5153.84	5159.55	509	59148	0.265644	0.000389272	denovo422904	Bacteroidales	Prevotellaceae
510	0.545684	0.085658	0.065081	0.055117	0	4540.14	4643.32	510	59160	0.998087	0	denovo422965	Clostridiales	Lachnospiraceae
511	0.24595	0.089283	-0.010173	0.005286	9.48e-11	5223.68	5243.96	511	59234	0.6602	1.33e-10	denovo423438	Bacteroidales	Prevotellaceae
512	0.260346	0.067985	0.083721	0.070997	1.67e-16	2507.48	2540.64	512	59339	0.974244	3.33e-16	denovo424153	Clostridiales	Veillonellaceae
513	0.725261	0.063296	0.066981	0.044719	0	3115.94	3308.22	513	59364	1	0	denovo424321	Clostridiales	NA
514	0.3935	0.082299	0.026409	0.039201	0	4162.74	4221.34	514	59406	0.979617	0	denovo424560	Clostridiales	Lachnospiraceae
515	0.484755	0.085011	0.04861	0.050158	0	4296.74	4385.25	515	59415	0.996581	0	denovo424595	Clostridiales	Ruminococcaceae
516	0.472323	0.082027	0.150506	0.072297	0	4267.47	4312.78	516	59514	0.947229	0	denovo425230	Clostridiales	[Mogibacteriaceae]
517	0.446193	0.074642	-0.008093	0.00543	0	4643.6	4764.28	517	59902	0.999211	0	denovo427884	Clostridiales	NA
518	0.723214	0.061556	-0.001567	0.009055	0	4580.04	4625.55	518	59951	0.936292	0	denovo428204	Clostridiales	Ruminococcaceae
519	0.146502	0.059724	-0.005325	0.01371	2.52e-09	3844.71	3861.79	519	59991	0.709142	3.34e-09	denovo428565	Clostridiales	Lachnospiraceae
520	0.171898	0.058654	0.01561	0.036346	2.19e-12	4387.7	4411.67	520	60017	0.78074	3.35e-12	denovo428766	Clostridiales	Lachnospiraceae
521	0.219004	0.080389	-0.008394	0.008395	1.5e-15	5064.49	5095.63	521	60091	0.818631	2.81e-15	denovo429251	Bacteroidales	Prevotellaceae
522	0.578288	0.086406	0.003964	0.013981	0	4476.73	4611.48	522	60162	0.999741	0	denovo429729	Clostridiales	NA
523	0.237946	0.083812	0.010911	0.02665	5.33e-15	5263.77	5293.65	523	60230	0.793302	9.65e-15	denovo430229	Clostridiales	NA
524	0.272048	0.062142	0.530999	0.085121	4.34e-14	3124.51	3152.33	524	60305	0.915331	7.38e-14	denovo430713	Lactobacillales	Streptococcaceae
525	0.703521	0.07055	-0.007511	0.003674	3.89e-15	4403.65	4433.85	525	60417	0.850942	7.07e-15	denovo431545	Synergistales	Dethiosulfovibrionaceae
526	0.239133	0.067342	0.023914	0.039349	0	4731.15	4767.94	526	60549	0.88436	0	denovo432514	Clostridiales	NA
527	0.196185	0.052556	0.020447	0.039164	0	4569.07	4609.85	527	60760	0.915823	0	denovo434036	Clostridiales	Ruminococcaceae
528	0.501597	0.087334	0.0161	0.037383	0	4510.98	4640.07	528	60939	0.999613	0	denovo435246	Clostridiales	NA
529	0.836025	0.059197	-0.005074	0.00439	0	4892.27	4993.15	529	60947	0.996603	0	denovo435285	Methanobacteriales	Methanobacteriaceae
530	-0.031431	0	-0.4991	0	0	3288.22	37719740000	530	61021	1	0	denovo435759	Clostridiales	Ruminococcaceae
531	0.442936	0.091383	-0.003647	0.011262	0	4430.84	4504.71	531	61061	0.989996	0	denovo436015	Bacteroidales	NA
532	0.170422	0.063203	-0.007824	0.007808	3.97e-08	3265.04	3279.45	532	61110	0.706689	4.98e-08	denovo436348	Clostridiales	[Mogibacteriaceae]
533	0.325646	0.098853	0.016841	0.031096	0	4823.62	4862.04	533	61234	0.890227	0	denovo437130	Clostridiales	Lachnospiraceae
534	0.367576	0.084037	0.061335	0.059333	0	5012.12	5062.25	534	61537	0.937438	0	denovo439320	Clostridiales	Lachnospiraceae
535	0.765549	0.074379	0.004264	0.018958	0	4841.95	4907.1	535	61601	0.975814	0	denovo439696	RF39	NA
536	0.515634	0.086098	0.004398	0.017769	9.82e-08	3070.89	3084.42	536	61639	0.706156	1.21e-07	denovo440006	Bacteroidales	Prevotellaceae
537	0.170742	0.052273	0.003304	0.019921	5.98e-14	1929.75	1957.25	537	61646	0.980589	1.01e-13	denovo440078	Clostridiales	Lachnospiraceae
538	0.248913	0.074464	0.357137	0.097615	1.88e-07	4503.12	4516.02	538	61652	0.549368	2.3e-07	denovo440105	Clostridiales	Ruminococcaceae
539	0.172968	0.050055	-0.010622	0.00493	0	4951.89	4993.13	539	61726	0.90075	0	denovo440652	Clostridiales	Lachnospiraceae
540	0.283847	0.07849	0.631757	0.078653	0.0003728	4274.02	4279.7	540	61913	0.309446	0.000401142	denovo441948	Clostridiales	NA
541	0.113641	0.052067	0.01565	0.024893	5.15e-13	5098.53	5123.92	541	62140	0.749329	8.11e-13	denovo443589	Clostridiales	Ruminococcaceae
542	0.078364	0.046502	0.219273	0.091777	4.43e-05	4572.14	4579.82	542	62582	0.373494	4.97e-05	denovo446964	Clostridiales	[Mogibacteriaceae]
543	0.272318	0.062721	0.013101	0.030438	0	3832.22	3899.25	543	62678	0.992008	0	denovo447733	Clostridiales	[Mogibacteriaceae]
544	0.283907	0.076616	-0.004108	0.011347	5.86e-11	3959.89	3980.64	544	62712	0.766824	8.29e-11	denovo448017	Pasteurellales	Pasteurellaceae
545	0.499861	0.083216	0.087775	0.054998	0	1440.76	1485.05	545	62759	0.999782	0	denovo448442	Bacteroidales	Prevotellaceae
546	0.590802	0.082906	0.048931	0.05009	0	4211.32	4348.15	546	62860	0.999864	0	denovo449128	Clostridiales	Clostridiaceae
547	0.047056	0.030784	0.83651	0.059069	0.0005975	3169.21	3174.46	547	63112	0.369274	0.000640676	denovo450988	Aeromonadales	Succinivibrionaceae
548	0.288302	0.083461	0.002457	0.021053	1.05e-13	4880.22	4907.18	548	63133	0.784343	1.74e-13	denovo451162	Clostridiales	NA
549	0.74208	0.064032	-0.006603	0.00402	0	4108.52	4144.98	549	63266	0.914654	0	denovo452018	Clostridiales	Lachnospiraceae
550	0.183021	0.0728	-0.005817	0.01055	2.31e-14	5094.38	5122.82	550	63463	0.787879	4.05e-14	denovo453328	Clostridiales	NA
551	0.165515	0.053561	0.013824	0.033285	0	5188.59	5230.36	551	63490	0.892816	0	denovo453499	Clostridiales	NA
552	0.803763	0.067984	0.02635	0.023978	0	4776.1	4875.55	552	63494	0.996783	0	denovo453530	Clostridiales	Lachnospiraceae
553	0.36991	0.087894	0.251145	0.082566	0	4594.69	4635.61	553	63610	0.915317	0	denovo454412	Clostridiales	Lachnospiraceae
554	0.45215	0.088422	0.046656	0.048162	0	4549.75	4592.57	554	63615	0.926394	0	denovo454436	RF39	NA
555	0.117931	0.063154	0.027344	0.03865	3.25e-07	4991.21	5003.59	555	63889	0.498358	3.94e-07	denovo456468	Clostridiales	NA
556	0.570475	0.08748	-0.000103	0.014089	0	4539.38	4634.76	556	63951	0.996946	0	denovo456894	Clostridiales	Lachnospiraceae
557	0.645633	0.07458	-0.00888	0.002777	0	4427.5	4470.17	557	64005	0.930817	0	denovo457274	RF39	NA
558	0.430166	0.091764	0.320691	0.090357	5.98e-13	3860.47	3885.72	558	64030	0.83722	9.39e-13	denovo457436	Clostridiales	Lachnospiraceae
559	0.260199	0.066548	0.012874	0.023611	2e-15	4605.88	4636.75	559	64127	0.844328	3.71e-15	denovo458134	Rhodobacterales	Rhodobacteraceae
560	0.168727	0.048131	0.336954	0.09204	0	4369.94	4416.02	560	64289	0.946142	0	denovo459352	Clostridiales	NA
561	0.181124	0.08081	-0.004929	0.012181	0.005341	3221.79	3225.05	561	64342	0.245405	0.00559649	denovo459696	Bacteroidales	NA
562	0.168725	0.06657	0.054558	0.052216	2.08e-13	5008.34	5034.62	562	64365	0.767217	3.36e-13	denovo459935	Clostridiales	[Mogibacteriaceae]
563	0.055691	0.045207	0.45882	0.10441	0.07727	4040.24	4041.25	563	64399	0.0675016	0.079163	denovo460136	Clostridiales	NA
564	0.260872	0.079073	0.00408	0.024638	0	4837.15	4881.09	564	64848	0.919405	0	denovo463355	Clostridiales	Ruminococcaceae
565	0.128193	0.055649	0.016212	0.036085	2.01e-08	4728.13	4743.2	565	64875	0.587851	2.54e-08	denovo463572	Clostridiales	Lachnospiraceae
566	0.158348	0.058408	-0.002754	0.015906	4.9e-13	4385.28	4410.72	566	64889	0.800345	7.74e-13	denovo463687	Clostridiales	Lachnospiraceae
567	0.188438	0.079384	0.079477	0.069135	0.001129	2411.95	2416.62	567	64911	0.416094	0.00120218	denovo463859	Bacteroidales	Prevotellaceae
568	0.713205	0.077944	0.00095	0.012961	0	4085.26	4140.68	568	64946	0.97655	0	denovo464093	Clostridiales	Ruminococcaceae
569	0.203137	0.053748	0.049148	0.046551	0	4953.01	5000.44	569	64985	0.929655	0	denovo464366	Clostridiales	NA
570	0.102269	0.065802	0.228944	0.090187	7.43e-05	4662.76	4669.96	570	65103	0.349111	8.25e-05	denovo465101	Bacteroidales	NA
571	0.246243	0.072101	0.002096	0.017716	1.11e-09	4828.05	4845.94	571	65186	0.643013	1.48e-09	denovo465603	Coriobacteriales	Coriobacteriaceae
572	0.396807	0.09525	0.015721	0.028521	0	5108.23	5155.13	572	65358	0.921551	0	denovo466907	Clostridiales	Ruminococcaceae
573	0.30212	0.083944	0.121439	0.0759	0	4684.58	4745.32	573	65367	0.972341	0	denovo466983	Clostridiales	Lachnospiraceae
574	0.120681	0.056216	0.274077	0.095727	2.31e-06	4815.31	4825.8	574	65717	0.454621	2.74e-06	denovo469436	WCHB1-41	RFP12
575	0.352843	0.066204	0.051948	0.053244	0	4322.08	4368.71	575	65847	0.949651	0	denovo470356	Rhizobiales	Brucellaceae
576	0.619863	0.080826	0.007073	0.021744	9.33e-14	4592.4	4619.47	576	66017	0.805411	1.55e-13	denovo471435	NA	NA
577	0.339587	0.081224	0.192272	0.084224	1.74e-09	4763.72	4781.17	577	66081	0.638732	2.31e-09	denovo471892	Bacteroidales	NA
578	0.57467	0.097062	0.010389	0.020263	0	4142.39	4184.19	578	66255	0.938979	0	denovo473276	Bacteroidales	Prevotellaceae
579	0.717306	0.066166	0.287082	0.073108	1.11e-11	4808.56	4830.95	579	66276	0.725716	1.64e-11	denovo473403	Clostridiales	Lachnospiraceae
580	0.35815	0.092499	0.233565	0.081722	0	5040.02	5103.03	580	66296	0.968577	0	denovo473551	Clostridiales	Ruminococcaceae
581	0.266597	0.078028	-0.009272	0.006318	2.47e-12	4789.95	4813.81	581	66409	0.749312	3.77e-12	denovo474279	Clostridiales	Lachnospiraceae
582	0.443468	0.099209	0.006711	0.018411	3.31e-12	5201.58	5225.15	582	66470	0.716066	5.01e-12	denovo474705	Clostridiales	Ruminococcaceae
583	0.179338	0.061086	0.012908	0.025219	0	5105.63	5149.23	583	66487	0.906364	0	denovo474795	Clostridiales	Ruminococcaceae
584	0.540466	0.073832	0.013498	0.027247	9.51e-13	4531.98	4556.77	584	66819	0.781137	1.48e-12	denovo477126	Pirellulales	Pirellulaceae
585	0.103216	0.060828	0.02117	0.040564	0.007876	2787.23	2790.15	585	67153	0.25257	0.00820603	denovo479553	Bacteroidales	Prevotellaceae
586	0.609233	0.083467	0.01571	0.023	0	4047.37	4084.91	586	67214	0.923564	0	denovo479952	Bacteroidales	Prevotellaceae
587	0.628823	0.085037	0.010459	0.021104	5.23e-09	4378.42	4394.79	587	67231	0.646459	6.77e-09	denovo480201	Lactobacillales	NA
588	0.48824	0.097209	0.069423	0.059321	0	4140.7	4217.4	588	67321	0.993975	0	denovo480957	Coriobacteriales	Coriobacteriaceae
589	0.207203	0.074984	-0.01171	0.002708	0	5107.83	5144.85	589	67383	0.866194	0	denovo481486	Clostridiales	NA
590	0.741536	0.079383	0.021736	0.033361	5.55e-17	4662.25	4697.21	590	67401	0.875109	1.15e-16	denovo481642	Spirochaetales	Spirochaetaceae
591	0.614425	0.081294	-0.001144	0.010205	0	3921.16	4080.2	591	67405	0.999984	0	denovo481665	Clostridiales	Ruminococcaceae
592	0.234926	0.087026	-0.003815	0.010874	5.77e-11	5141.12	5161.89	592	67513	0.674689	8.17e-11	denovo482428	Clostridiales	NA
593	0.308377	0.078057	-0.004778	0.011054	3.31e-12	2946.35	2969.91	593	67572	0.891279	5.01e-12	denovo482744	Desulfovibrionales	Desulfovibrionaceae
594	0.353859	0.100175	0.158827	0.082801	0	3472.76	3512.41	594	67630	0.957655	0	denovo483140	Bacteroidales	RF16
595	0.109837	0.044091	0.32833	0.103902	6.43e-09	2411.22	2427.39	595	67658	0.844657	8.29e-09	denovo483405	Bacteroidales	Prevotellaceae
596	0.354293	0.074145	-0.010197	0.003722	0	4293.24	4331.52	596	67832	0.915639	0	denovo484397	Desulfovibrionales	Desulfovibrionaceae
597	0.499021	0.101593	-0.009276	0.003715	7.22e-16	4923.84	4955.68	597	67971	0.833921	1.38e-15	denovo485341	Clostridiales	Ruminococcaceae
598	0.235735	0.063904	-0.008064	0.007043	1.49e-14	3914.54	3943.41	598	68022	0.87084	2.66e-14	denovo485685	Pseudomonadales	Moraxellaceae
599	0.066107	0.049226	-0.005053	0.010654	0.001806	4474.93	4479.16	599	68179	0.231551	0.00191199	denovo486865	Bacillales	Staphylococcaceae
600	0.512452	0.07905	0.010359	0.029942	0	4373.31	4494.33	600	68297	0.999501	0	denovo487696	LD1-PB3	NA
601	0.343117	0.093831	0.010496	0.024504	0	3546.25	3588.68	601	68334	0.963566	0	denovo487963	Bacteroidales	[Paraprevotellaceae]
602	0.059321	0.028922	0.867	0.049554	9.17e-08	2834.59	2848.19	602	68341	0.736344	1.14e-07	denovo487992	Clostridiales	Lachnospiraceae
603	0.287582	0.070723	-0.003645	0.012485	0	5057.07	5133.93	603	68506	0.98502	0	denovo489135	Clostridiales	Lachnospiraceae
604	0.31922	0.082342	-0.00479	0.009369	0	5094.21	5145.29	604	68532	0.937866	0	denovo489324	Clostridiales	Lachnospiraceae
605	0.243356	0.078035	0.00326	0.021987	0	4759.83	4795.14	605	68811	0.872332	0	denovo491181	Bacteroidales	NA
606	0.553396	0.086735	0.00928	0.024589	1.39e-15	3698.86	3730.08	606	68839	0.9038	2.62e-15	denovo491378	Bacteroidales	S24-7
607	0.457417	0.084535	-0.005781	0.008482	0	4506.99	4613.64	607	69051	0.998517	0	denovo492815	Bacteroidales	NA
608	0.336749	0.072861	0.006293	0.021436	0	4462.63	4520.64	608	69076	0.972599	0	denovo493013	Clostridiales	Lachnospiraceae
609	0.247283	0.072007	0.023574	0.039191	5.56e-11	4157.92	4178.73	609	69139	0.750955	7.91e-11	denovo493395	Clostridiales	Lachnospiraceae
610	0.579469	0.084475	0.051129	0.043372	0	4530.91	4594.42	610	69334	0.979287	0	denovo494776	Clostridiales	NA
611	0.29656	0.091061	0.019323	0.029747	0	4649.09	4695.2	611	69370	0.936004	0	denovo495046	Clostridiales	Lachnospiraceae
612	0.210375	0.060112	0.41973	0.09614	3.41e-10	3800.83	3819.87	612	69528	0.751243	4.66e-10	denovo496080	Bacteroidales	Porphyromonadaceae
613	0.445413	0.089442	0.034837	0.040913	3.24e-09	4471.2	4488.04	613	69564	0.649037	4.26e-09	denovo496335	RF39	NA
614	0.668659	0.087086	0.031337	0.030493	0	4217.32	4299.9	614	69566	0.995488	0	denovo496343	Clostridiales	NA
615	0.248051	0.089393	0.009432	0.023262	0	5022.37	5060.9	615	69588	0.880973	0	denovo496476	Methanobacteriales	Methanobacteriaceae
616	0.109432	0.051931	0.037934	0.040899	1.42e-05	3221.35	3230.11	616	69600	0.530687	1.62e-05	denovo496562	Bacteroidales	Prevotellaceae
617	0.636361	0.092558	-0.005181	0.006854	0	4729.6	4778.24	617	69801	0.942117	0	denovo497950	Clostridiales	Ruminococcaceae
618	0.190774	0.066267	0.075965	0.072223	4.67e-08	3027.31	3041.57	618	69972	0.729677	5.85e-08	denovo499072	Clostridiales	NA
619	0.081595	0.041269	-0.008594	0.007883	8.01e-06	3819.4	3828.7	619	70178	0.492238	9.28e-06	denovo500538	Clostridiales	Veillonellaceae
620	0.685531	0.078992	0.002521	0.013853	0	4207.52	4333.82	620	70430	0.999735	0	denovo502193	Clostridiales	NA
621	0.057189	0.034191	0.241432	0.09207	7.82e-05	3635.18	3642.33	621	70703	0.421323	8.66e-05	denovo503911	Bacteroidales	NA
622	0.173579	0.060675	0.524244	0.094389	3.18e-07	4344.78	4357.18	622	70815	0.547834	3.86e-07	denovo504713	Clostridiales	Lachnospiraceae
623	0.204415	0.050393	-0.001395	0.015829	0	3589.8	3661.84	623	70822	0.996046	0	denovo504752	Clostridiales	Lachnospiraceae
624	0.231909	0.051445	-0.008968	0.006971	0	4153	4208.65	624	70845	0.975451	0	denovo504926	Desulfovibrionales	Desulfovibrionaceae
625	0.235386	0.074322	-0.002324	0.010915	4.75e-11	4061.31	4082.27	625	70865	0.761587	6.77e-11	denovo505077	Flavobacteriales	[Weeksellaceae]
626	0.199759	0.051878	0.006108	0.02638	1.11e-16	2692.64	2726.26	626	70970	0.968454	2.25e-16	denovo505881	Burkholderiales	Alcaligenaceae
627	0.313696	0.076825	-0.005691	0.011675	0	4207.34	4304.24	627	71003	0.998238	0	denovo506029	Coriobacteriales	Coriobacteriaceae
628	0.231309	0.059909	-0.012256	0.001805	0	4036.24	4097.02	628	71039	0.98443	0	denovo506248	Clostridiales	NA
629	0.197975	0.070529	-0.004401	0.01263	1.89e-06	2506.28	2516.97	629	71082	0.694193	2.25e-06	denovo506555	Burkholderiales	Comamonadaceae
630	0.539632	0.088576	0.020238	0.038296	0	4469.57	4593.47	630	71546	0.999507	0	denovo509911	Clostridiales	NA
631	0.495713	0.076553	0.017143	0.031391	0	3382.74	3529.72	631	71942	0.999993	0	denovo512717	Coriobacteriales	Coriobacteriaceae
632	0.32313	0.073829	-0.002845	0.011361	0	4457.88	4535.58	632	72033	0.991874	0	denovo513415	Anaerolineales	Anaerolinaceae
633	0.70902	0.072411	0.022128	0.033358	0	4218.3	4356.56	633	72236	0.999874	0	denovo514942	Clostridiales	Lachnospiraceae
634	0.340061	0.088576	0.004082	0.018381	5.55e-17	5036.24	5070.49	634	72390	0.848555	1.15e-16	denovo516072	Clostridiales	Lachnospiraceae
635	0.609183	0.087372	0.004634	0.013734	0	4615.79	4653.42	635	72401	0.89578	0	denovo516112	Bacteroidales	NA
636	0.646659	0.078402	0.0095	0.025151	2.55e-15	3968.74	3999.34	636	72491	0.882244	4.7e-15	denovo516880	Bacteroidales	Prevotellaceae
637	0.485463	0.06908	0.050533	0.049349	0	2209.81	2249.77	637	72505	0.993201	0	denovo516995	Bacteroidales	[Paraprevotellaceae]
638	0.087553	0.044884	0.00731	0.020652	5.67e-06	4598.09	4607.72	638	72531	0.441795	6.62e-06	denovo517197	Clostridiales	[Mogibacteriaceae]
639	0.468938	0.094778	-0.00582	0.008913	2.78e-09	4669.07	4686.06	639	72567	0.636355	3.67e-09	denovo517570	Bacteroidales	Prevotellaceae
640	0.36053	0.089712	-0.000326	0.016332	1.16e-05	4516.15	4525.1	640	72609	0.423845	1.34e-05	denovo517845	Bacteroidales	Prevotellaceae
641	0.166201	0.051851	0.128808	0.079423	5.55e-17	5105.36	5139.85	641	72616	0.846705	1.15e-16	denovo517893	Clostridiales	NA
642	0.599232	0.095293	0.003075	0.015681	0	4951.68	5003.98	642	72647	0.946419	0	denovo518103	Clostridiales	Ruminococcaceae
643	0.223027	0.088473	0.017435	0.026689	4.11e-14	4886.53	4914.41	643	72790	0.794895	7.03e-14	denovo519143	Bacteroidales	Prevotellaceae
644	0.230171	0.067831	0.10949	0.065891	4.46e-14	2478.02	2505.82	644	72867	0.955245	7.58e-14	denovo519713	Erysipelotrichales	Erysipelotrichaceae
645	0.515618	0.09362	0.02991	0.038006	2.71e-13	4404.92	4430.94	645	72913	0.806109	4.35e-13	denovo520074	Bacteroidales	S24-7
646	0.532101	0.077287	-0.008771	0.003919	0	2129.34	2330.88	646	72953	1	0	denovo520349	Clostridiales	[Mogibacteriaceae]
647	0.362093	0.076899	0.008092	0.020545	8.9e-13	2957.2	2982.06	647	73099	0.902818	1.38e-12	denovo521506	Clostridiales	NA
648	0.23512	0.056316	0.008961	0.022737	0	2821.05	2872.26	648	73287	0.993326	0	denovo522872	Bacteroidales	[Odoribacteraceae]
649	0.837907	0.060967	0.002491	0.013108	0	4585.32	4671.54	649	73395	0.994418	0	denovo523633	Bacteroidales	Prevotellaceae
650	0.009691	0.027483	0.010973	0.019145	0.3312	3837.64	3837.73	650	73523	0.00687042	0.332284	denovo524492	Bacteroidales	Prevotellaceae
651	0.292173	0.095887	0.009728	0.027558	3.14e-07	4945.43	4957.85	651	73525	0.502527	3.81e-07	denovo524506	Bacteroidales	Prevotellaceae
652	0.661904	0.078263	0.008392	0.015999	0	4754.82	4802.02	652	73540	0.936134	0	denovo524627	Methanobacteriales	Methanobacteriaceae
653	0.436234	0.102447	0.024523	0.039526	1.84e-13	4903.7	4930.1	653	73724	0.775903	2.98e-13	denovo525919	Bacteroidales	Prevotellaceae
654	0.39748	0.09962	0.035749	0.047921	3.89e-16	4790.62	4823.06	654	73840	0.84732	7.59e-16	denovo526653	Clostridiales	Lachnospiraceae
655	0.620412	0.073725	-0.007364	0.004575	0	3995.43	4156.14	655	73905	0.999983	0	denovo527150	Clostridiales	Dehalobacteriaceae
656	0.448453	0.081132	0.167268	0.072689	0	3284.26	3396.81	656	73913	0.999916	0	denovo527212	Coriobacteriales	Coriobacteriaceae
657	0.635417	0.082309	-0.004192	0.007903	0	4306.74	4374.87	657	74001	0.987362	0	denovo527752	Clostridiales	NA
658	0.158054	0.0721	0.002337	0.023242	4.24e-14	5139.36	5167.21	658	74120	0.777971	7.22e-14	denovo528641	Clostridiales	Ruminococcaceae
659	0.099609	0.037373	0.01077	0.023162	1.19e-10	4539.55	4559.61	659	74143	0.707183	1.66e-10	denovo528794	Clostridiales	NA
660	0.206945	0.085251	-0.009299	0.005784	1.03e-05	5010.08	5019.14	660	74151	0.395625	1.19e-05	denovo528859	Clostridiales	Lachnospiraceae
661	0.502645	0.107461	-0.004002	0.010896	2.03e-11	5255.5	5277.29	661	74272	0.684177	2.97e-11	denovo529780	Clostridiales	NA
662	0.255115	0.091565	0.073122	0.055129	1.44e-15	4890.87	4922.03	662	74648	0.829447	2.71e-15	denovo532638	Clostridiales	NA
663	0.232182	0.06792	-0.009595	0.005304	1.6e-14	4261.07	4289.87	663	74919	0.84685	2.85e-14	denovo534576	Gemellales	Gemellaceae
664	0.432794	0.078679	0.046357	0.049966	0	4071.33	4119.49	664	75132	0.962193	0	denovo536067	Clostridiales	NA
665	0.65775	0.079291	-0.003951	0.010073	0	3932.44	3984.79	665	75472	0.974848	0	denovo538697	Bacteroidales	NA
666	0.180686	0.072067	-0.002118	0.01208	2.28e-15	5253.4	5284.13	666	75612	0.802982	4.22e-15	denovo539690	Clostridiales	[Mogibacteriaceae]
667	0.005174	0.008542	0.982192	0.022708	0.1523	3773.62	3774.14	667	75616	0.0381443	0.154824	denovo539736	Clostridiales	Lachnospiraceae
668	0.086528	0.043924	0.0016	0.015088	1.3e-05	3492.48	3501.32	668	75668	0.505651	1.49e-05	denovo540087	Campylobacterales	Campylobacteraceae
669	0.194266	0.062209	0.272596	0.090426	1.71e-10	3058.48	3078.19	669	75709	0.832873	2.36e-10	denovo540392	Coriobacteriales	Coriobacteriaceae
670	0.099171	0.054617	0.021135	0.035039	6.92e-08	5057.81	5071.69	670	75758	0.533663	8.6e-08	denovo540756	Clostridiales	Ruminococcaceae
671	0.346544	0.100713	0.037942	0.045715	0	4609.37	4661.46	671	76100	0.956267	0	denovo543273	Clostridiales	Lachnospiraceae
672	0.143257	0.095637	0.006243	0.028719	0.1094	2916.31	2917.07	672	76143	0.0697315	0.11146	denovo543600	Clostridiales	NA
673	0.201866	0.054106	0.013327	0.028383	0	4060.75	4099.92	673	76179	0.930969	0	denovo543912	Bacteroidales	Rikenellaceae
674	0.551176	0.088497	0.001962	0.017148	0	4972.63	5031.88	674	76251	0.963068	0	denovo544377	Clostridiales	NA
675	0.487628	0.092044	-0.00108	0.011373	3.89e-16	4999.13	5031.64	675	76418	0.835614	7.59e-16	denovo545437	Clostridiales	Lachnospiraceae
676	0.503545	0.08536	0.006414	0.023724	0	3414.99	3494.13	676	76421	0.998306	0	denovo545451	Clostridiales	Veillonellaceae
677	0.398792	0.099442	0.001463	0.012606	3.8e-10	4206.26	4225.19	677	76496	0.713655	5.18e-10	denovo546020	NA	NA
678	0.487908	0.069907	-0.00969	0.003216	0	4297.47	4455.41	678	76805	0.999957	0	denovo548297	Clostridiales	NA
679	0.377247	0.092274	0.082578	0.068201	3.03e-08	4165.1	4179.77	679	76908	0.624459	3.82e-08	denovo549159	Clostridiales	Ruminococcaceae
680	0.362266	0.106663	0.009428	0.022987	1.8e-14	4016.83	4045.52	680	76970	0.862173	3.2e-14	denovo549617	Clostridiales	Lachnospiraceae
681	0.351843	0.085758	-0.006824	0.007056	0	4583.51	4621.78	681	77076	0.901325	0	denovo550366	Erysipelotrichales	Erysipelotrichaceae
682	0.477566	0.082635	-0.009903	0.003271	0	4573.41	4663.75	682	77224	0.995694	0	denovo551379	Clostridiales	NA
683	0.191738	0.071764	-0.003612	0.01099	2.37e-09	4501.73	4518.88	683	77407	0.653144	3.13e-09	denovo552648	Clostridiales	NA
684	0.233946	0.076829	-0.010221	0.004583	1.15e-12	4991.07	5015.67	684	77428	0.745757	1.78e-12	denovo552791	Clostridiales	[Mogibacteriaceae]
685	0.348803	0.090068	0.044251	0.044935	1.11e-16	4271.67	4305.4	685	77439	0.888069	2.25e-16	denovo552882	Clostridiales	Ruminococcaceae
686	0.22923	0.08478	0.026257	0.035827	0	4854.59	4894.17	686	77593	0.895817	0	denovo553885	Clostridiales	Lachnospiraceae
687	0.339668	0.083811	-0.000183	0.016838	5.62e-06	2473.02	2482.67	687	77610	0.661743	6.58e-06	denovo553974	Bacteroidales	Prevotellaceae
688	0.366881	0.073414	0.077185	0.070682	1.38e-13	2857.38	2884.06	688	77849	0.924893	2.27e-13	denovo555740	Bacteroidales	Prevotellaceae
689	0.243082	0.055177	-0.002994	0.01721	0	2470.03	2519.01	689	78095	0.995787	0	denovo557562	Clostridiales	[Mogibacteriaceae]
690	0.527953	0.099529	0.000647	0.013625	4.92e-07	4489.83	4501.81	690	78160	0.523867	5.93e-07	denovo558085	RF39	NA
691	0.14682	0.051044	0.016027	0.029866	1.74e-13	4575.66	4602.11	691	78305	0.799248	2.85e-13	denovo559195	Clostridiales	Lachnospiraceae
692	0.200972	0.076969	0.015758	0.036449	0	4946.44	4987.03	692	78318	0.897279	0	denovo559322	Clostridiales	NA
693	0.181132	0.072713	0.014589	0.024469	3.33e-16	4971.42	5003.96	693	78327	0.837499	6.56e-16	denovo559371	Clostridiales	Lachnospiraceae
694	0.170203	0.076819	0.06065	0.04841	0.000331	4955.62	4961.41	694	78341	0.277902	0.000359528	denovo559467	Clostridiales	[Mogibacteriaceae]
695	0.359449	0.091647	0.116711	0.075641	0	4546.77	4627.06	695	78449	0.992365	0	denovo560222	Clostridiales	NA
696	0.186913	0.068042	-0.00604	0.011442	5.11e-09	4939.13	4955.53	696	78516	0.602756	6.62e-09	denovo560759	Clostridiales	[Mogibacteriaceae]
697	0.342892	0.077226	0.123196	0.080994	5.55e-17	2497.92	2532.9	697	78832	0.979215	1.15e-16	denovo563071	Clostridiales	NA
698	0.538859	0.076784	0.049174	0.050771	2.55e-15	2406.05	2436.66	698	79158	0.970416	4.7e-15	denovo565478	Actinomycetales	Corynebacteriaceae
699	0.21604	0.072713	0.004863	0.017987	0	5096.74	5141.88	699	79274	0.914217	0	denovo566364	Clostridiales	[Mogibacteriaceae]
700	0.520501	0.091579	0.033165	0.032875	0	4141.22	4245.17	700	79305	0.998997	0	denovo566605	Coriobacteriales	Coriobacteriaceae
701	0.298186	0.061984	0.029377	0.045413	0	3492.42	3560.43	701	79334	0.995351	0	denovo566785	Clostridiales	Lachnospiraceae
702	0.296259	0.086135	-0.001267	0.017488	7.77e-14	4808.68	4835.93	702	79436	0.792735	1.3e-13	denovo567584	Clostridiales	Lachnospiraceae
703	0.48519	0.101931	0.120488	0.066339	0	5037.34	5099.88	703	79528	0.967821	0	denovo568249	Clostridiales	NA
704	0.222808	0.059941	-0.006797	0.01028	0	1884.74	1936.23	704	79653	0.99945	0	denovo569126	Erysipelotrichales	Erysipelotrichaceae
705	0.670784	0.063562	0.050633	0.051465	0	3602.87	3650.98	705	79780	0.975129	0	denovo570063	Actinomycetales	Gordoniaceae
706	0.169434	0.076145	0.014401	0.026899	0.001995	2225.89	2230.04	706	79849	0.404294	0.00210966	denovo570616	Bacteroidales	[Paraprevotellaceae]
707	0.529219	0.090812	0.171538	0.073692	7.9e-13	4364.34	4389.31	707	80174	0.795894	1.23e-12	denovo573042	Clostridiales	Lachnospiraceae
708	0.362175	0.077026	0.08864	0.064642	1.67e-16	3650.67	3683.85	708	80245	0.919566	3.33e-16	denovo573433	Clostridiales	Lachnospiraceae
709	0.18866	0.078061	-0.004395	0.011729	9.98e-06	4498.12	4507.22	709	80674	0.430314	1.15e-05	denovo576537	Bacteroidales	[Paraprevotellaceae]
710	0.1991	0.070042	0.001396	0.018098	5.01e-06	2060.33	2070.09	710	80946	0.731622	5.89e-06	denovo578580	Bacteroidales	[Paraprevotellaceae]
711	0.245645	0.085909	-0.009995	0.004566	0	4870.82	4916.31	711	80984	0.924899	0	denovo578793	Clostridiales	NA
712	0.17182	0.066163	0.092095	0.061512	1.32e-06	2849.43	2860.46	712	80999	0.659169	1.57e-06	denovo578925	Bacteroidales	Prevotellaceae
713	0.46879	0.075359	-0.003344	0.010491	0	2079.96	2124.53	713	81015	0.997275	0	denovo579104	Bacteroidales	Porphyromonadaceae
714	0.566354	0.076185	0.007546	0.025818	1.67e-16	3943.97	3977.18	714	81036	0.903244	3.33e-16	denovo579249	Clostridiales	Lachnospiraceae
715	0.492888	0.097517	0.018317	0.029555	0	4489.25	4555.7	715	81041	0.983297	0	denovo579289	Clostridiales	Lachnospiraceae
716	0.431189	0.089213	0.050519	0.047019	2.78e-16	1375.04	1407.82	716	81071	0.998586	5.48e-16	denovo579527	Bacteroidales	Prevotellaceae
717	0.598581	0.08504	0.000762	0.014532	0	4447.22	4557.6	717	81131	0.998917	0	denovo579931	Clostridiales	NA
718	0.123162	0.048146	0.352295	0.105497	2e-10	3836.21	3855.77	718	81176	0.757362	2.76e-10	denovo580209	Clostridiales	Lachnospiraceae
719	0.707758	0.071913	0.012208	0.020031	0	3456.23	3629.2	719	81210	0.999999	0	denovo580417	Clostridiales	[Mogibacteriaceae]
720	0.121715	0.058372	0.053433	0.064913	3.3e-05	2972.28	2980.24	720	81262	0.525193	3.73e-05	denovo580766	Clostridiales	Lachnospiraceae
721	0.568254	0.104276	-0.002636	0.012543	8.99e-07	4278.52	4289.92	721	81554	0.523427	1.08e-06	denovo583144	Fibrobacterales	Fibrobacteraceae
722	0.65145	0.07624	0.169973	0.071825	0	4064.13	4193.88	722	81584	0.999842	0	denovo583373	Clostridiales	Lachnospiraceae
723	0.275495	0.096438	0.024946	0.025798	5.23e-13	4589.97	4615.35	723	81725	0.784658	8.23e-13	denovo584478	Bacteroidales	S24-7
724	0.647554	0.084191	0.022172	0.03356	0	4200.47	4286.48	724	81790	0.996466	0	denovo584978	Clostridiales	Lachnospiraceae
725	0.352905	0.085574	0.041005	0.047261	0	4719.11	4789.67	725	81973	0.983966	0	denovo586430	Anaerolineales	Anaerolinaceae
726	0.65933	0.075954	-0.006086	0.005828	0	5107.45	5161.14	726	82223	0.94564	0	denovo588248	Clostridiales	Lachnospiraceae
727	0.202147	0.082979	0.005956	0.018756	4.3e-05	5184.18	5191.89	727	82409	0.338992	4.83e-05	denovo589660	Clostridiales	Ruminococcaceae
728	0.180242	0.077786	0.023759	0.03295	1.65e-10	5248.42	5268.16	728	82916	0.648544	2.29e-10	denovo593431	Clostridiales	Lachnospiraceae
729	0.160718	0.062206	0.016464	0.024106	2.77e-08	2316.52	2331.28	729	83075	0.829494	3.49e-08	denovo594542	Pseudomonadales	Moraxellaceae
730	0.284374	0.075686	0.074121	0.05926	3.08e-09	4332.07	4348.96	730	83149	0.661706	4.05e-09	denovo595085	Bacteroidales	Prevotellaceae
731	0.652061	0.085742	0.117011	0.06109	0	4970.16	5017.94	731	83241	0.930372	0	denovo595678	Clostridiales	Lachnospiraceae
732	0.133697	0.0538	0.006736	0.020308	3.01e-10	4971.87	4991.03	732	83286	0.657341	4.12e-10	denovo595970	Methanobacteriales	Methanobacteriaceae
733	0.841009	0.057396	-0.001225	0.008023	0	4056.26	4164.09	733	83385	0.999329	0	denovo596679	Clostridiales	NA
734	0.528228	0.069492	0.000166	0.016597	0	4020.62	4061.53	734	83728	0.940372	0	denovo599006	Clostridiales	NA
735	0.696286	0.073676	0.019748	0.027444	0	4421.03	4536.59	735	84263	0.999243	0	denovo602882	Clostridiales	NA
736	0.279959	0.091352	0.104312	0.073551	0	5067.6	5104.61	736	84328	0.868184	0	denovo603264	Bacteroidales	Prevotellaceae
737	0.045716	0.047137	0.003264	0.021721	0.06788	3401.97	3403.08	737	84341	0.0870738	0.0696982	denovo603368	Pseudomonadales	Moraxellaceae
738	0.144711	0.044051	-0.007983	0.007956	0	4428.75	4464.27	738	84350	0.891912	0	denovo603434	Clostridiales	NA
739	0.268483	0.096409	0.127319	0.087751	0.02634	3876.46	3878.34	739	84537	0.126125	0.0271364	denovo604988	Bacteroidales	S24-7
740	0.243777	0.053425	-0.009225	0.006615	0	1631.34	1715.48	740	84765	0.999999	0	denovo606855	Clostridiales	NA
741	0.807446	0.062627	0.006505	0.017104	0	3959.25	4190.98	741	84830	1	0	denovo607250	Clostridiales	Clostridiaceae
742	0.42488	0.083017	-0.009248	0.004452	0	4599.94	4701.3	742	84873	0.997688	0	denovo607573	Clostridiales	Lachnospiraceae
743	0.071969	0.041709	0.009847	0.027135	2.63e-05	2296.7	2304.88	743	84982	0.628345	2.98e-05	denovo608443	Clostridiales	NA
744	0.698296	0.072634	0.010695	0.021133	0	4096.63	4200.43	744	85011	0.999059	0	denovo608660	Clostridiales	Clostridiaceae
745	0.254007	0.095851	0.013671	0.034356	0.001542	4338.43	4342.81	745	85039	0.244895	0.00163438	denovo608904	Bacteroidales	NA
746	0.435579	0.092694	0.005331	0.015012	0	5014.02	5062.42	746	85098	0.931128	0	denovo609510	Bacteroidales	Prevotellaceae
747	0.156492	0.072567	0.001659	0.018183	4.64e-09	5032.83	5049.32	747	85141	0.597971	6.03e-09	denovo609837	Clostridiales	NA
748	0.175254	0.057675	0.010365	0.026172	5.55e-17	5040.66	5075.71	748	85145	0.85478	1.15e-16	denovo609853	Clostridiales	NA
749	0.151022	0.064358	0.006121	0.017283	4.64e-09	5029.84	5046.34	749	85172	0.598166	6.03e-09	denovo610031	Clostridiales	Dehalobacteriaceae
750	0.708018	0.074374	-0.002897	0.009881	0	3236.57	3419.5	750	85243	1	0	denovo610518	Clostridiales	Lachnospiraceae
751	0.16635	0.08524	0.00694	0.021215	0.0223	3451.79	3453.81	751	85261	0.150145	0.0230517	denovo610652	Bacteroidales	Prevotellaceae
752	0.055079	0.057936	0.485825	0.111277	0.2247	3697.71	3697.99	752	85263	0.0213095	0.226671	denovo610664	Clostridiales	NA
753	0.249128	0.09814	0.048696	0.05448	1.97e-06	5101.51	5112.15	753	85302	0.440486	2.34e-06	denovo611044	Bacteroidales	Prevotellaceae
754	0.32734	0.065806	0.06925	0.060894	0	4473.9	4548.48	754	85308	0.989995	0	denovo611093	Clostridiales	Lachnospiraceae
755	0.287352	0.088881	-0.001364	0.012709	1.23e-09	5223.56	5241.35	755	85803	0.611886	1.65e-09	denovo614558	Clostridiales	Ruminococcaceae
756	0.259465	0.083958	0.023201	0.039908	2.86e-09	4939.09	4956.05	756	85830	0.615153	3.77e-09	denovo614773	Clostridiales	Lachnospiraceae
757	0.117482	0.036636	0.885285	0.039419	6.88e-11	1463.41	1484.01	757	85867	0.979613	9.69e-11	denovo615067	Clostridiales	Lachnospiraceae
758	0.245102	0.09066	0.044441	0.043762	3.33e-15	5164.57	5194.92	758	85937	0.80442	6.09e-15	denovo615546	Coriobacteriales	Coriobacteriaceae
759	0.264274	0.084819	0.501449	0.089647	0.00289	2465.35	2469.16	759	86005	0.349388	0.00304908	denovo616018	Aeromonadales	Succinivibrionaceae
760	-0.031753	0	-0.514241	0	0.5	4459.47	-3770000000000000	760	86122	NA	0.5	denovo616724	Clostridiales	Veillonellaceae
761	0.936122	0.037138	0.017376	0.017596	0	4133.56	4220.99	761	86160	0.997058	0	denovo617017	Clostridiales	Ruminococcaceae
762	0.149059	0.075356	-0.00896	0.006593	0.0004741	2601.36	2606.82	762	86183	0.442477	0.000508952	denovo617176	Bacteroidales	NA
763	0.517216	0.085592	0.059069	0.042633	0	4578.43	4680.89	763	86321	0.997896	0	denovo618120	Clostridiales	Lachnospiraceae
764	0.194539	0.077729	0.007184	0.022268	5.29e-05	4431.03	4438.54	764	86439	0.376206	5.91e-05	denovo618969	Bacteroidales	Prevotellaceae
765	0.277434	0.078603	0.052325	0.049051	7.08e-14	4708.67	4736.02	765	86723	0.800599	1.19e-13	denovo620995	Clostridiales	Lachnospiraceae
766	0.169303	0.047304	0.039615	0.044314	0	4236.32	4283.35	766	86975	0.953781	0	denovo623028	Clostridiales	Ruminococcaceae
767	0.180748	0.060559	0.011354	0.020746	9.87e-09	3599.15	3614.91	767	87025	0.703834	1.26e-08	denovo623376	Bacteroidales	Rikenellaceae
768	0.156771	0.063125	0.115387	0.078497	0	4892.06	4927.33	768	87103	0.864772	0	denovo623920	Clostridiales	Lachnospiraceae
769	0.370957	0.102832	0.007862	0.018817	9.28e-05	3367.46	3374.44	769	87199	0.438513	0.000102336	denovo624654	Bacteroidales	Prevotellaceae
770	0.677902	0.077757	0.005061	0.012823	0	4656.23	4803.95	770	87293	0.999833	0	denovo625406	Clostridiales	Lachnospiraceae
771	0.097233	0.057519	0.019693	0.03831	0.0001369	4405.7	4412.33	771	87326	0.341784	0.000150836	denovo625621	Coriobacteriales	Coriobacteriaceae
772	0.190111	0.050371	-0.005382	0.009846	0	4701.38	4763.12	772	87346	0.973592	0	denovo625784	Clostridiales	NA
773	0.277322	0.081166	0.003568	0.021956	0	5079.26	5128.61	773	87363	0.932345	0	denovo625854	Clostridiales	[Mogibacteriaceae]
774	0.121727	0.059863	0.112512	0.07935	3.71e-11	5127.06	5148.26	774	87717	0.683145	5.32e-11	denovo628523	Clostridiales	Ruminococcaceae
775	0.682528	0.083999	0.006587	0.017712	0	4783.8	4840.61	775	87979	0.962655	0	denovo630394	Clostridiales	NA
776	0.126411	0.066824	0.017452	0.033196	1.1e-07	5233.85	5247.27	776	88073	0.509943	1.36e-07	denovo631090	Clostridiales	[Mogibacteriaceae]
777	0.332382	0.101706	0.088985	0.074078	5.24e-14	5090.15	5117.78	777	88108	0.778654	8.88e-14	denovo631406	Clostridiales	Lachnospiraceae
778	0.330971	0.08563	-0.003991	0.009804	0	3716.67	3752.84	778	88194	0.932617	0	denovo631990	Clostridiales	NA
779	0.119724	0.050637	0.022308	0.03441	4.05e-10	4519.61	4538.48	779	88217	0.686587	5.51e-10	denovo632165	Erysipelotrichales	Erysipelotrichaceae
780	0.277019	0.090448	0.022109	0.039799	1.79e-13	5000.8	5027.23	780	88238	0.769598	2.92e-13	denovo632310	Clostridiales	Lachnospiraceae
781	0.596407	0.089307	0.052303	0.048608	0	4480.07	4576.66	781	88265	0.997368	0	denovo632458	Bacteroidales	Prevotellaceae
782	0.209282	0.061299	0.234138	0.084684	0	4063.61	4107.06	782	88379	0.948273	0	denovo633325	Clostridiales	NA
783	0.249713	0.078904	0.030271	0.035314	0	4838.7	4886.05	783	88409	0.933627	0	denovo633523	RF39	NA
784	0.30718	0.063018	-0.003107	0.013024	0	3986.96	4035.32	784	88746	0.965175	0	denovo636055	Clostridiales	Ruminococcaceae
785	0.143554	0.061629	0.044875	0.042323	5.03e-05	4615.01	4622.57	785	89006	0.366204	5.63e-05	denovo637942	Clostridiales	Ruminococcaceae
786	0.589027	0.085389	0.045206	0.042077	0	4958.08	5019.18	786	89346	0.966987	0	denovo640393	Clostridiales	Lachnospiraceae
787	0.620657	0.088452	-0.00987	0.001662	0	4290.01	4378.67	787	89396	0.996644	0	denovo640712	Clostridiales	[Mogibacteriaceae]
788	-0.012705	0.002151	0.007599	0.019729	0.1165	3365.83	3366.54	788	89629	0.0571275	0.118562	denovo642454	Bacteroidales	[Paraprevotellaceae]
789	0.076512	0.037913	0.001607	0.020552	1.58e-06	2332.31	2343.17	789	90070	0.725799	1.88e-06	denovo645723	Bacteroidales	Prevotellaceae
790	0.969697	0.024671	0.034322	0.026533	0	3143.21	3271.56	790	90087	0.999986	0	denovo645836	Clostridiales	Lachnospiraceae
791	0.224247	0.066348	0.002234	0.018057	0	2705.16	2743.03	791	90210	0.979182	0	denovo646624	Methanobacteriales	Methanobacteriaceae
792	0.771554	0.066379	0.015902	0.025733	0	4030.47	4160.74	792	90261	0.999858	0	denovo646965	Clostridiales	Lachnospiraceae
793	0.167653	0.063383	0.034814	0.045823	3.22e-15	4939.43	4969.81	793	90263	0.818733	5.9e-15	denovo646982	Bacteroidales	RF16
794	0.061295	0.042341	-0.008313	0.007439	0.0006621	4992.46	4997.62	794	90303	0.249761	0.000709118	denovo647327	Clostridiales	Lachnospiraceae
795	0.640429	0.087926	0.001319	0.01339	0	4266.37	4365.05	795	90306	0.998284	0	denovo647354	RF39	NA
796	0.514778	0.074818	0.023596	0.031981	0	3622.92	3762.37	796	90339	0.999973	0	denovo647565	Clostridiales	[Mogibacteriaceae]
797	0.682789	0.087023	0.119664	0.06317	0	3861.59	3898.62	797	90360	0.929915	0	denovo647746	Clostridiales	NA
798	0.242151	0.061126	0.09537	0.064894	2.43e-14	4411.85	4440.24	798	90420	0.832457	4.24e-14	denovo648149	RF39	NA
799	0.576527	0.071723	0.017191	0.029168	0	4726.97	4767.32	799	90491	0.906253	0	denovo648648	Clostridiales	Veillonellaceae
800	0.64341	0.082365	0.072001	0.043687	0	3962.09	4060.78	800	90745	0.998943	0	denovo650583	Clostridiales	Clostridiaceae
801	0.28265	0.054248	0.005949	0.024653	0	2247.65	2327.62	801	90768	0.999941	0	denovo650732	Clostridiales	Lachnospiraceae
802	0.025377	0.04568	-0.010086	0.005489	0.3232	3489.13	3489.24	802	90815	0.00834587	0.324611	denovo651044	Clostridiales	NA
803	0.721192	0.073586	-0.004955	0.006359	0	4089.28	4134.35	803	90977	0.952753	0	denovo652352	Clostridiales	Lachnospiraceae
804	0.721917	0.078705	0.00221	0.012145	0	3622.41	3734.85	804	91052	0.999799	0	denovo652959	Bacteroidales	NA
805	0.523527	0.083305	-0.00758	0.00605	0	4634.14	4738.04	805	91059	0.997919	0	denovo653009	Clostridiales	Lachnospiraceae
806	0.641954	0.06987	0.214591	0.075717	0	3914.88	4006.18	806	91365	0.998372	0	denovo655190	Clostridiales	NA
807	0.542967	0.09258	0.008138	0.0158	0	3705.43	3748.31	807	91436	0.959388	0	denovo655664	Clostridiales	Ruminococcaceae
808	0.301489	0.103159	0.006326	0.020749	2.55e-15	4867.61	4898.23	808	91516	0.825566	4.7e-15	denovo656270	Clostridiales	NA
809	0.554516	0.078955	-0.007462	0.006108	0	4048.22	4206.74	809	91546	0.999977	0	denovo656458	Clostridiales	NA
810	0.282102	0.074998	-0.009139	0.005874	0	4634.24	4671.11	810	91610	0.88996	0	denovo656887	Clostridiales	NA
811	0.165474	0.062015	0.015062	0.027116	2.85e-11	4403.16	4424.63	811	91828	0.741839	4.11e-11	denovo658354	Clostridiales	[Mogibacteriaceae]
812	0.468464	0.103149	-0.000711	0.012069	0	4986.03	5031.75	812	92231	0.92129	0	denovo661662	Clostridiales	Lachnospiraceae
813	0.361759	0.083042	-0.006531	0.007509	1.17e-12	4429.77	4454.36	813	92250	0.78597	1.8e-12	denovo661810	Rhodobacterales	Rhodobacteraceae
814	0.281841	0.088954	-0.00624	0.009559	1.11e-16	4596.72	4630.6	814	92358	0.870616	2.25e-16	denovo662713	Erysipelotrichales	Erysipelotrichaceae
815	0.290796	0.080941	0.057294	0.052018	9.25e-13	4665.78	4690.6	815	92629	0.771797	1.44e-12	denovo664630	Clostridiales	NA
816	0.256792	0.0658	0.139588	0.082307	0	4306.79	4345.42	816	92726	0.916815	0	denovo665382	Clostridiales	[Mogibacteriaceae]
817	0.393945	0.070314	0.026436	0.032304	0	4206.32	4252.49	817	92826	0.95218	0	denovo666040	Burkholderiales	Comamonadaceae
818	0.184978	0.072223	0.037974	0.042459	1.44e-15	5214.7	5245.88	818	92908	0.809901	2.71e-15	denovo666621	Clostridiales	[Mogibacteriaceae]
819	0.124571	0.057266	-0.001525	0.013784	7.03e-06	4978.86	4988.29	819	93018	0.409616	8.17e-06	denovo667343	Xanthomonadales	Xanthomonadaceae
820	0.949971	0.034646	0.014704	0.016544	0	3730.66	3877.66	820	93431	0.999979	0	denovo670589	Clostridiales	Lachnospiraceae
821	0.291144	0.0875	-0.003695	0.014898	0	4827.19	4867.68	821	93550	0.902342	0	denovo671439	RF39	NA
822	0.240785	0.060638	-0.010816	0.004216	0	4511.46	4549.3	822	93559	0.902332	0	denovo671495	Bacteroidales	Bacteroidaceae
823	0.418797	0.083696	0.004665	0.020408	0	4816.76	4908.91	823	93696	0.994895	0	denovo672491	Clostridiales	NA
824	0.478912	0.07716	-0.009904	0.003331	0	3498.19	3624.38	824	94088	0.999948	0	denovo675296	Clostridiales	Lachnospiraceae
825	0.574571	0.079022	-0.007384	0.005041	0	3929.42	3971.19	825	94198	0.947394	0	denovo676124	Clostridiales	Lachnospiraceae
826	0.026795	0.038091	-0.002275	0.012718	0.1794	3100.41	3100.83	826	94205	0.0371085	0.181771	denovo676177	Bacteroidales	NA
827	0.316628	0.089853	0.017529	0.036464	0	4415.55	4463.21	827	94282	0.949725	0	denovo676629	Clostridiales	Lachnospiraceae
828	0.502177	0.079844	0.032574	0.043864	0	3952.08	4107.73	828	94605	0.999979	0	denovo679015	Coriobacteriales	Coriobacteriaceae
829	0.041803	0.03268	-0.00624	0.011313	0.01268	4569.15	4571.65	829	94641	0.141251	0.0131666	denovo679323	Clostridiales	NA
830	0.41474	0.083403	0.015777	0.028537	0	4448.41	4570.45	830	94735	0.999467	0	denovo680018	Clostridiales	NA
831	0.479589	0.09774	0.003729	0.017276	2.4e-14	4392.91	4421.31	831	94855	0.833864	4.2e-14	denovo681021	Clostridiales	NA
832	0.103819	0.047418	0.001537	0.0155	2.05e-10	4885.94	4905.47	832	94969	0.670807	2.83e-10	denovo681760	Clostridiales	Lachnospiraceae
833	0.670038	0.077722	0.018269	0.0309	0	3503.16	3655.5	833	95025	0.999993	0	denovo682166	Clostridiales	Lachnospiraceae
834	0.416379	0.080884	-0.000642	0.015813	2.1e-07	3285.81	3298.61	834	95100	0.661383	2.56e-07	denovo682741	Clostridiales	Lachnospiraceae
835	0.207293	0.081302	0.029265	0.036308	1.06e-15	4685.27	4716.73	835	95199	0.844952	2e-15	denovo683553	Clostridiales	Lachnospiraceae
836	0.11979	0.066852	0.055821	0.059526	1.46e-05	5087.54	5096.28	836	95352	0.379929	1.66e-05	denovo684738	Rhizobiales	Phyllobacteriaceae
837	0.345033	0.07151	0.064969	0.058976	0	2613.72	2659.88	837	95429	0.992363	0	denovo685279	Clostridiales	[Mogibacteriaceae]
838	0.661602	0.086317	-0.003356	0.007748	0	5047.35	5106.69	838	95610	0.961433	0	denovo686506	Clostridiales	NA
839	0.681773	0.077367	-0.003611	0.009218	0	4268.89	4379.19	839	95707	0.999179	0	denovo687141	Coriobacteriales	Coriobacteriaceae
840	0.190496	0.050366	0.686004	0.070691	6.37e-14	3618.96	3646.41	840	96183	0.878042	1.07e-13	denovo690720	Clostridiales	Lachnospiraceae
841	0.258388	0.08246	-0.007448	0.008106	2.03e-13	3981.61	4007.92	841	96261	0.840265	3.28e-13	denovo691279	Bacteroidales	Prevotellaceae
842	0.469437	0.07393	0.059179	0.055272	0	2429.32	2548.42	842	96267	0.999998	0	denovo691323	Clostridiales	Ruminococcaceae
843	0.161503	0.054649	-0.004604	0.013641	6.11e-16	4166.25	4198.26	843	96804	0.881303	1.17e-15	denovo695348	Erysipelotrichales	Erysipelotrichaceae
844	0.6083	0.075749	0.001197	0.012805	3.7e-14	2447.07	2475.05	844	96825	0.957837	6.36e-14	denovo695532	Clostridiales	Lachnospiraceae
845	0.239294	0.076969	-0.000458	0.017405	0	4820.1	4858.1	845	97031	0.887765	0	denovo697040	Clostridiales	Clostridiaceae
846	0.290406	0.054162	0.029522	0.032756	0	3395.23	3460.63	846	97077	0.995074	0	denovo697344	Bacteroidales	Bacteroidaceae
847	0.911989	0.038738	0.020425	0.021788	0	3284.84	3388.84	847	97427	0.99983	0	denovo699814	Clostridiales	Veillonellaceae
848	0.359569	0.099017	-0.010423	0.003931	0	5001.62	5047.84	848	97552	0.922847	0	denovo700666	Methanobacteriales	Methanobacteriaceae
849	0.31171	0.087237	0.009662	0.024247	0	4536.44	4573.86	849	97648	0.898528	0	denovo701317	Clostridiales	Ruminococcaceae
850	0.25196	0.089016	0.021636	0.042044	1.34e-10	5182.77	5202.72	850	97661	0.657	1.86e-10	denovo701445	Clostridiales	[Mogibacteriaceae]
851	0.241535	0.073679	0.038619	0.045528	0	5040.46	5096.78	851	97919	0.954716	0	denovo703476	Clostridiales	Ruminococcaceae
852	0.214516	0.050259	0.005968	0.017583	0	4358.22	4402.12	852	97925	0.938634	0	denovo703505	Bacteroidales	Bacteroidaceae
853	0.710087	0.071647	-0.003963	0.010206	0	4897.08	4948.74	853	97973	0.946191	0	denovo703778	Bacteroidales	Prevotellaceae
854	0.836731	0.0542	0.04993	0.037127	0	4100.76	4160.75	854	98002	0.98248	0	denovo703938	RF39	NA
855	0.6643	0.070826	0.046481	0.048484	0	3263.4	3472.64	855	98110	1	0	denovo704765	Clostridiales	NA
856	0.272828	0.086033	-0.004782	0.014715	4.01e-09	5317.47	5334.11	856	98245	0.58098	5.25e-09	denovo705729	Clostridiales	NA
857	0.284595	0.067203	0.003629	0.023087	0	3305.84	3361.79	857	98299	0.990662	0	denovo706163	Clostridiales	NA
858	0.162662	0.070804	0.310386	0.106296	0.005554	1874.16	1877.38	858	98321	0.380396	0.00580646	denovo706295	Clostridiales	Veillonellaceae
859	0.456162	0.091943	0.016196	0.026009	0	4369.55	4452.5	859	98528	0.994687	0	denovo707943	Clostridiales	Ruminococcaceae
860	0.36274	0.088965	0.02404	0.031454	2.14e-12	4970.42	4994.42	860	98561	0.738508	3.27e-12	denovo708161	Clostridiales	Lachnospiraceae
861	0.467132	0.067455	0.003778	0.017856	0	4115.87	4210.94	861	98605	0.99827	0	denovo708500	Clostridiales	Ruminococcaceae
862	0.70672	0.077802	0.082537	0.051732	0	3957.87	4093.36	862	98631	0.999915	0	denovo708748	Clostridiales	Lachnospiraceae
863	0.031536	0.041884	0.085369	0.073747	0.2061	4991.2	4991.54	863	98651	0.0185729	0.208136	denovo708908	Clostridiales	Ruminococcaceae
864	0.198617	0.069319	-0.002131	0.014814	0.0003724	1717.64	1723.33	864	98821	0.601709	0.000401142	denovo710172	Lactobacillales	Lactobacillaceae
865	0.124435	0.07769	0.012117	0.021754	0.005189	5209.6	5212.89	865	98874	0.160966	0.00544342	denovo710540	Clostridiales	Ruminococcaceae
866	0.526721	0.084842	0.084239	0.056938	0	4975.02	5030.31	866	98970	0.953938	0	denovo711228	Clostridiales	[Mogibacteriaceae]
867	0.059908	0.046186	0.090858	0.078722	0.004925	4753.76	4757.09	867	99089	0.17723	0.00517237	denovo712105	Clostridiales	NA
868	-0.008856	0.004835	0.410429	0.112577	0.1954	2076.25	2076.62	868	99256	0.0481593	0.197749	denovo713314	Clostridiales	NA
869	0.255647	0.077787	0.224334	0.093347	3.91e-09	4848.97	4865.63	869	99290	0.615252	5.12e-09	denovo713543	Clostridiales	Ruminococcaceae
870	0.232015	0.090356	-0.010229	0.004516	2e-15	4981.51	5012.38	870	99471	0.820946	3.71e-15	denovo714849	Clostridiales	NA
871	0.318876	0.084272	0.003327	0.013955	2.03e-13	2741.3	2767.61	871	99496	0.930037	3.29e-13	denovo715036	Bacteroidales	[Paraprevotellaceae]
872	0.146647	0.062359	-0.002634	0.014172	2.5e-15	5032.84	5063.48	872	99500	0.815498	4.62e-15	denovo715055	Clostridiales	NA
873	0.215109	0.078471	0.027449	0.045667	0	5135.27	5172.19	873	99970	0.863987	0	denovo718300	Clostridiales	NA
874	0.14103	0.052107	0.174821	0.086444	5.5e-12	4862.26	4885.33	874	100106	0.732434	8.22e-12	denovo719457	Clostridiales	NA
875	0.475148	0.099227	0.026895	0.039543	0	4988.23	5029.97	875	100139	0.901801	0	denovo719756	Clostridiales	Ruminococcaceae
876	0.26654	0.088603	0.030697	0.043596	0	5018.16	5056.65	876	100143	0.880864	0	denovo719791	Clostridiales	Lachnospiraceae
877	0.373	0.08256	0.066809	0.047796	4.07e-12	4666.32	4689.68	877	100161	0.751177	6.14e-12	denovo719940	Bacteroidales	Prevotellaceae
878	0.103329	0.040785	0.000893	0.015922	3.7e-09	2966.17	2982.89	878	100243	0.790873	4.85e-09	denovo720532	Clostridiales	Lachnospiraceae
879	0.31791	0.096553	0.105686	0.082293	6.01e-05	4735.53	4742.93	879	100264	0.352454	6.7e-05	denovo720689	Clostridiales	Ruminococcaceae
880	0.352711	0.07358	-0.004545	0.013323	0	4761.29	4853.64	880	100426	0.995254	0	denovo721801	Bacteroidales	Prevotellaceae
881	0.121302	0.071793	0.001831	0.020505	0.01623	4574.24	4576.53	881	100433	0.129953	0.0168149	denovo721834	Bacteroidales	[Paraprevotellaceae]
882	0.713446	0.075954	-0.003863	0.006837	0	4505.89	4579.72	882	100641	0.989184	0	denovo723464	Coriobacteriales	Coriobacteriaceae
883	0.163267	0.055013	-0.010329	0.0055	2.26e-11	1681.72	1703.41	883	100721	0.971811	3.29e-11	denovo723985	Lactobacillales	Streptococcaceae
884	0.107371	0.053017	0.064019	0.056926	3.22e-05	3506.03	3514.02	884	100738	0.469261	3.64e-05	denovo724075	Clostridiales	Ruminococcaceae
885	0.356997	0.093372	0.102401	0.066872	4.32e-12	4821.09	4844.4	885	100746	0.738973	6.5e-12	denovo724142	Clostridiales	NA
886	0.750442	0.074131	0.00087	0.012897	0	3898	4021.16	886	100773	0.999827	0	denovo724331	Clostridiales	Clostridiaceae
887	0.285698	0.062225	0.011471	0.020159	0	3952.83	4010.39	887	100774	0.982152	0	denovo724342	Bacteroidales	[Odoribacteraceae]
888	0.224488	0.080408	-0.003746	0.01285	1.33e-15	5010.82	5042.07	888	100841	0.822937	2.52e-15	denovo724801	Coriobacteriales	Coriobacteriaceae
889	0.078589	0.033351	0.30694	0.103873	9.79e-10	3432.58	3450.59	889	101006	0.767104	1.32e-09	denovo726107	Clostridiales	Lachnospiraceae
890	0.280147	0.077661	0.113118	0.08133	3.74e-14	2966.63	2994.6	890	101101	0.926712	6.4e-14	denovo726831	Clostridiales	NA
891	0.189126	0.054182	0.006061	0.021209	0	3690.48	3735.36	891	101131	0.965495	0	denovo727101	Clostridiales	NA
892	0.237868	0.088961	0.012254	0.031811	5.55e-17	4690.56	4725.19	892	101169	0.87106	1.15e-16	denovo727350	RF39	NA
893	0.552005	0.076296	0.008359	0.02	0	4384.53	4525.53	893	101249	0.999852	0	denovo727889	Coriobacteriales	Coriobacteriaceae
894	0.239057	0.074857	0.043681	0.0494	9.96e-11	3710.93	3731.17	894	101412	0.780127	1.39e-10	denovo729302	Clostridiales	NA
895	0.605035	0.087765	0.10112	0.062511	0	4201.91	4306.19	895	101524	0.998916	0	denovo730011	Coriobacteriales	Coriobacteriaceae
896	0.233466	0.077422	0.019644	0.033093	0	4985.27	5025.75	896	101534	0.894828	0	denovo730100	Clostridiales	NA
897	0.188858	0.075757	-0.001069	0.016441	0.005616	4678.58	4681.8	897	101646	0.174076	0.00586461	denovo730871	Bacteroidales	[Paraprevotellaceae]
898	0.576188	0.087236	0.273886	0.079851	2.25e-14	4531.51	4559.98	898	101696	0.825224	3.95e-14	denovo731236	Clostridiales	NA
899	0.819744	0.0632	-0.002511	0.009933	0	4892.58	4932.89	899	101800	0.898219	0	denovo732077	Clostridiales	Ruminococcaceae
900	0.93161	0.036862	0.016739	0.020396	0	4980.18	5036.85	900	101840	0.957201	0	denovo732405	Synergistales	Dethiosulfovibrionaceae
901	0.369836	0.082352	0.126814	0.067808	0	4696.48	4777.16	901	101849	0.991296	0	denovo732481	Clostridiales	NA
902	0.551978	0.075009	-0.006945	0.005824	0	4147.62	4206.5	902	101943	0.980263	0	denovo733199	Erysipelotrichales	Erysipelotrichaceae
903	0.500938	0.104365	0.072339	0.064209	6.28e-14	5047.88	5075.34	903	102104	0.77929	1.06e-13	denovo734479	Clostridiales	Lachnospiraceae
904	0.144976	0.070621	0.087256	0.074629	1.95e-09	4627.09	4644.43	904	102107	0.647113	2.58e-09	denovo734524	Clostridiales	NA
905	0.543283	0.076237	0.071008	0.055367	0	4184.15	4279.67	905	102165	0.998139	0	denovo734997	Erysipelotrichales	Erysipelotrichaceae
906	0.204408	0.082871	0.01846	0.038124	1.11e-13	5126.79	5153.69	906	102229	0.767172	1.84e-13	denovo735574	Clostridiales	Ruminococcaceae
907	0.754904	0.07372	-0.007669	0.002673	0	3745.88	3823.34	907	102266	0.996655	0	denovo735773	Bacteroidales	Prevotellaceae
908	0.311615	0.090421	0.02022	0.02961	0	4942.64	4991.45	908	102620	0.935243	0	denovo738225	Clostridiales	Lachnospiraceae
909	0.416972	0.083983	0.194687	0.071647	4.43e-11	4670.34	4691.37	909	102715	0.71385	6.32e-11	denovo738947	Bacteroidales	Prevotellaceae
910	0.321951	0.073204	0.026334	0.044126	1.42e-12	3225.79	3250.18	910	102727	0.877337	2.18e-12	denovo739041	Bacteroidales	[Paraprevotellaceae]
911	0.167182	0.054038	-0.002367	0.015731	5.55e-16	3771.51	3803.64	911	102783	0.905853	1.07e-15	denovo739507	Clostridiales	[Mogibacteriaceae]
912	-0.008629	0.008933	0.007985	0.027344	0.3612	2063.45	2063.52	912	102828	0.0084668	0.361987	denovo739833	RF39	NA
913	0.200264	0.093764	0.048893	0.047583	1.27e-07	5120.6	5133.88	913	102926	0.513979	1.56e-07	denovo740562	Clostridiales	Ruminococcaceae
914	0.270367	0.090782	0.034534	0.039762	2.49e-12	4265.47	4289.32	914	102979	0.788319	3.79e-12	denovo740968	Bacteroidales	Prevotellaceae
915	0.169541	0.069445	-0.01008	0.005031	2.78e-16	4674.69	4707.44	915	103034	0.856966	5.48e-16	denovo741397	Clostridiales	Lachnospiraceae
916	0.709127	0.068097	0.003866	0.013771	0	4013.05	4069.12	916	103110	0.979013	0	denovo741854	Clostridiales	Lachnospiraceae
917	0.670831	0.083742	0.017887	0.027403	0	4419.6	4517.38	917	103208	0.997745	0	denovo742514	Bacteroidales	Prevotellaceae
918	0.623178	0.072712	-0.004538	0.009695	0	4100.73	4143.46	918	103268	0.944286	0	denovo743095	Bacteroidales	[Paraprevotellaceae]
919	0.747673	0.07316	0.000104	0.00957	0	4656.26	4763.15	919	103273	0.998202	0	denovo743115	Clostridiales	Lachnospiraceae
920	0.217505	0.061236	0.098872	0.06659	0	4722.74	4767.79	920	103471	0.928937	0	denovo744473	Clostridiales	Lachnospiraceae

## Sheet: headline
MTV-LMM autoregressive species
