# Supplementary material for: Stochasticity constrained by deterministic effects of diet and age drive rumen microbiome assembly dynamics
Source: Nat Commun. 2020 Apr 20;11:1904. doi: 10.1038/s41467-020-15652-8 (PMC7170844; doi:10.1038/s41467-020-15652-8)
Supplement: Supplementary file 7 — Supplementary Data 5 [file 41467_2020_15652_MOESM7_ESM.xlsx]

## Sheet: Sheet1
List of participating animals
sex	mother_index	birth_date	calve_index	delivery_mode	Age in days at conception
F	1001	9.1.13	1	Vaginal delivery	427
F	1002	10.1.13	2	Vaginal delivery	412
F	1003	11.1.13	3	Vaginal delivery	472
F	1004	16.1.13	4	Vaginal delivery	442
F	1005	16.1.13	5	Vaginal delivery	442
F	1006	19.1.13	6	Vaginal delivery	439
F	1007	22.1.13	7	Vaginal delivery	480
M	1008	30.1.13	8	C-section
F	1009	31.1.13	9	Vaginal delivery	457
M	1010	1.2.13	10	C-section
F	1011	5.2.13	11	Vaginal delivery	443
F	1012	5.2.13	12	C-section	484
F	1013	11.2.13	13	Vaginal delivery	441
M	1014	13.2.13	14	C-section
F	1015	14.2.13	15	C-section	422
M	1016	17.2.13	16	Vaginal delivery
M	1017	12.3.13	17	Vaginal delivery
F	1018	15.3.13	18	C-section	472
F	1019	20.3.13	19	C-section	452
F	1020	27.3.13	20	Vaginal delivery	440
M	1021	27.3.13	21	Vaginal delivery
M	1022	4.4.13	22	Vaginal delivery
F	1023	11.4.13	23	Vaginal delivery	441
M	1024	12.4.13	24	C-section
F	1025	21.8.14	25	Vaginal delivery
F	1026	21.8.14	26	Vaginal delivery
F	1027	22.8.14	27	Vaginal delivery
M	1028	27.8.14	28	C-section
M	1029	27.8.14	29	Vaginal delivery
F	1030	28.8.14	30	Vaginal delivery
M	1031	2.9.14	31	Vaginal delivery
F	1032	2.9.14	32	C-section
F	1033	8.9.14	33	C-section
F	1034	9.9.14	34	Vaginal delivery
F	1035	11.9.14	35	C-section
M	1036	15.9.14	36	C-section
M	1037	16.9.14	37	C-section
M	1038	18.9.14	38	C-section
M	1039	20.9.14	39	Vaginal delivery
M	1040	22.9.14	40	C-section
M	1041	23.9.14	41	C-section
M	1042	30.9.14	42	Vaginal delivery
M	1043	30.9.14	43	C-section
F	1044	14.10.14	44	Vaginal delivery
F	1045	18.10.14	45	Vaginal delivery
