# Supplementary material for: Stochasticity constrained by deterministic effects of diet and age drive rumen microbiome assembly dynamics
Source: Nat Commun. 2020 Apr 20;11:1904. doi: 10.1038/s41467-020-15652-8 (PMC7170844; doi:10.1038/s41467-020-15652-8)
Supplement: Supplementary file 8 — Supplementary Data 6 [file 41467_2020_15652_MOESM8_ESM.xlsx]

## Sheet: metadata_table_run1_to_21_corre
Metadata table
#SampleID	SamplingDay	time_bins	Diet	digitized_diet	BarcodeIndex	CowIndex	SeqRun	DeliveryMode	Digitized_DeliveryMode	DeliveryDate	Sex	MotherPart	SourceSheet	SampleType	Description
11340	2	1	Colostrum	1	89	1	15	N	1	9.1.13	F	0	RUC_DNA_Extraction_order	RUC	RUC_sx:F_dm:N_cid:1_s:11340_d:2
10243	2	1	Colostrum	1	242	2	9	N	1	10.1.13	F	1	RUC_DNA_Extraction_order	RUC	RUC_sx:F_dm:N_cid:2_s:10243_d:2
10234	1	1	Colostrum	1	233	3	10	N	1	11.1.13	F	1	RUC_DNA_Extraction_order	RUC	RUC_sx:F_dm:N_cid:3_s:10234_d:1
10241	2	1	Colostrum	1	240	3	9	N	1	11.1.13	F	1	RUC_DNA_Extraction_order	RUC	RUC_sx:F_dm:N_cid:3_s:10241_d:2
10240	1	1	Colostrum	1	239	4	9	N	1	16.1.13	F	1	RUC_DNA_Extraction_order	RUC	RUC_sx:F_dm:N_cid:4_s:10240_d:1
10218	2	1	Colostrum	1	217	4	9	N	1	16.1.13	F	1	RUC_DNA_Extraction_order	RUC	RUC_sx:F_dm:N_cid:4_s:10218_d:2
10235	1	1	Colostrum	1	234	5	10	N	1	16.1.13	F	0	RUC_DNA_Extraction_order	RUC	RUC_sx:F_dm:N_cid:5_s:10235_d:1
10229	2	1	Colostrum	1	228	5	10	N	1	16.1.13	F	0	RUC_DNA_Extraction_order	RUC	RUC_sx:F_dm:N_cid:5_s:10229_d:2
10185	1	1	Colostrum	1	184	6	9	N	1	19.1.13	F	1	RUC_DNA_Extraction_order	RUC	RUC_sx:F_dm:N_cid:6_s:10185_d:1
10177	2	1	Colostrum	1	176	6	10	N	1	19.1.13	F	1	RUC_DNA_Extraction_order	RUC	RUC_sx:F_dm:N_cid:6_s:10177_d:2
15	2	1	Colostrum	1	14	7	1	N	1	22.1.13	F	1	RUC_DNA_Extraction_order	RUC	RUC_sx:F_dm:N_cid:7_s:15_d:2
10246	1	1	Colostrum	1	245	8	9	C	2	30.1.13	M	1	RUC_DNA_Extraction_order	RUC	RUC_sx:M_dm:C_cid:8_s:10246_d:1
10252	2	1	Colostrum	1	0	8	11	C	2	30.1.13	M	1	RUC_DNA_Extraction_order	RUC	RUC_sx:M_dm:C_cid:8_s:10252_d:2
10242	2	1	Colostrum	1	241	9	9	N	1	31.1.13	F	0	RUC_DNA_Extraction_order	RUC	RUC_sx:F_dm:N_cid:9_s:10242_d:2
10236	2	1	Colostrum	1	235	10	10	C	2	1.2.13	M	0	RUC_DNA_Extraction_order	RUC	RUC_sx:M_dm:C_cid:10_s:10236_d:2
10230	2	1	Colostrum	1	229	11	9	N	1	5.2.13	F	1	RUC_DNA_Extraction_order	RUC	RUC_sx:F_dm:N_cid:11_s:10230_d:2
10247	2	1	Colostrum	1	246	12	9	C	2	5.2.13	F	0	RUC_DNA_Extraction_order	RUC	RUC_sx:F_dm:C_cid:12_s:10247_d:2
248	2	1	Colostrum	1	247	14	2	C	2	13.2.13	M	1	RUC_DNA_Extraction_order	RUC	RUC_sx:M_dm:C_cid:14_s:248_d:2
10255	2	1	Colostrum	1	3	15	11	C	2	14.2.13	F	0	RUC_DNA_Extraction_order	RUC	RUC_sx:F_dm:C_cid:15_s:10255_d:2
10254	2	1	Colostrum	1	2	16	11	N	1	17.2.13	M	1	RUC_DNA_Extraction_order	RUC	RUC_sx:M_dm:N_cid:16_s:10254_d:2
10232	2	1	Colostrum	1	231	17	10	N	1	12.3.13	M	1	RUC_DNA_Extraction_order	RUC	RUC_sx:M_dm:N_cid:17_s:10232_d:2
249	2	1	Colostrum	1	248	18	2	C	2	15.3.13	F	1	RUC_DNA_Extraction_order	RUC	RUC_sx:F_dm:C_cid:18_s:249_d:2
35	2	1	Colostrum	1	34	19	1	C	2	20.3.13	F	0	RUC_DNA_Extraction_order	RUC	RUC_sx:F_dm:C_cid:19_s:35_d:2
10210	2	1	Colostrum	1	209	20	9	N	1	27.3.13	F	1	RUC_DNA_Extraction_order	RUC	RUC_sx:F_dm:N_cid:20_s:10210_d:2
45	2	1	Colostrum	1	44	21	1	N	1	27.3.13	M	1	RUC_DNA_Extraction_order	RUC	RUC_sx:M_dm:N_cid:21_s:45_d:2
10256	2	1	Colostrum	1	4	22	11	N	1	4.4.13	M	0	RUC_DNA_Extraction_order	RUC	RUC_sx:M_dm:N_cid:22_s:10256_d:2
48	2	1	Colostrum	1	47	24	1	C	2	12.4.13	M	1	RUC_DNA_Extraction_order	RUC	RUC_sx:M_dm:C_cid:24_s:48_d:2
13009	2	1	Colostrum	1	157	25	12	N	1	21.8.14	F	1	RUC_DNA_Extraction_order	RUC	RUC_sx:F_dm:N_cid:25_s:13009_d:2
13002	2	1	Colostrum	1	150	27	12	N	1	22.8.14	F	1	RUC_DNA_Extraction_order	RUC	RUC_sx:F_dm:N_cid:27_s:13002_d:2
13031	2	1	Colostrum	1	179	28	12	C	2	27.8.14	M	1	RUC_DNA_Extraction_order	RUC	RUC_sx:M_dm:C_cid:28_s:13031_d:2
13090	2	1	Colostrum	1	240	29	13	N	1	27.8.14	M	1	RUC_DNA_Extraction_order	RUC	RUC_sx:M_dm:N_cid:29_s:13090_d:2
13060	2	1	Colostrum	1	210	30	13	N	1	28.8.14	F	1	RUC_DNA_Extraction_order	RUC	RUC_sx:F_dm:N_cid:30_s:13060_d:2
13092	2	1	Colostrum	1	242	31	13	N	1	2.9.14	M	0	RUC_DNA_Extraction_order	RUC	RUC_sx:M_dm:N_cid:31_s:13092_d:2
13127	2	1	Colostrum	1	84	32	18	C	2	2.9.14	F	0	RUC_DNA_Extraction_order	RUC	RUC_sx:F_dm:C_cid:32_s:13127_d:2
13131	2	1	Colostrum	1	79	33	21	C	2	8.9.14	F	0	RUC_DNA_Extraction_order	RUC	RUC_sx:F_dm:C_cid:33_s:13131_d:2
3384	2	1	Colostrum	1	90	34	8	N	1	9.9.14	F	1	RUC_DNA_Extraction_order	RUC	RUC_sx:F_dm:N_cid:34_s:3384_d:2
3386	2	1	Colostrum	1	92	35	8	C	2	11.9.14	F	1	RUC_DNA_Extraction_order	RUC	RUC_sx:F_dm:C_cid:35_s:3386_d:2
13097	2	1	Colostrum	1	247	37	13	C	2	16.9.14	M	1	RUC_DNA_Extraction_order	RUC	RUC_sx:M_dm:C_cid:37_s:13097_d:2
13112	2	1	Colostrum	1	69	39	18	N	1	20.9.14	M	1	RUC_DNA_Extraction_order	RUC	RUC_sx:M_dm:N_cid:39_s:13112_d:2
13072	2	1	Colostrum	1	222	41	13	C	2	23.9.14	M	1	RUC_DNA_Extraction_order	RUC	RUC_sx:M_dm:C_cid:41_s:13072_d:2
13115	2	1	Colostrum	1	72	42	18	N	1	30.9.14	M	1	RUC_DNA_Extraction_order	RUC	RUC_sx:M_dm:N_cid:42_s:13115_d:2
13056	2	1	Colostrum	1	206	43	13	C	2	30.9.14	M	1	RUC_DNA_Extraction_order	RUC	RUC_sx:M_dm:C_cid:43_s:13056_d:2
10215	3	2	Colostrum	1	214	1	10	N	1	9.1.13	F	0	RUC_DNA_Extraction_order	RUC	RUC_sx:F_dm:N_cid:1_s:10215_d:3
10181	3	2	Colostrum	1	180	2	10	N	1	10.1.13	F	1	RUC_DNA_Extraction_order	RUC	RUC_sx:F_dm:N_cid:2_s:10181_d:3
10174	3	2	Colostrum	1	173	3	10	N	1	11.1.13	F	1	RUC_DNA_Extraction_order	RUC	RUC_sx:F_dm:N_cid:3_s:10174_d:3
12	3	2	Colostrum	1	11	4	1	N	1	16.1.13	F	1	RUC_DNA_Extraction_order	RUC	RUC_sx:F_dm:N_cid:4_s:12_d:3
10184	3	2	Colostrum	1	183	5	10	N	1	16.1.13	F	0	RUC_DNA_Extraction_order	RUC	RUC_sx:F_dm:N_cid:5_s:10184_d:3
10187	3	2	Colostrum	1	186	8	9	C	2	30.1.13	M	1	RUC_DNA_Extraction_order	RUC	RUC_sx:M_dm:C_cid:8_s:10187_d:3
10188	3	2	Colostrum	1	187	9	9	N	1	31.1.13	F	0	RUC_DNA_Extraction_order	RUC	RUC_sx:F_dm:N_cid:9_s:10188_d:3
26	3	2	Colostrum	1	25	10	1	C	2	1.2.13	M	0	RUC_DNA_Extraction_order	RUC	RUC_sx:M_dm:C_cid:10_s:26_d:3
10198	3	2	Colostrum	1	197	11	10	N	1	5.2.13	F	1	RUC_DNA_Extraction_order	RUC	RUC_sx:F_dm:N_cid:11_s:10198_d:3
10191	3	2	Colostrum	1	190	12	9	C	2	5.2.13	F	0	RUC_DNA_Extraction_order	RUC	RUC_sx:F_dm:C_cid:12_s:10191_d:3
10204	3	2	Colostrum	1	203	14	10	C	2	13.2.13	M	1	RUC_DNA_Extraction_order	RUC	RUC_sx:M_dm:C_cid:14_s:10204_d:3
10194	3	2	Colostrum	1	193	15	9	C	2	14.2.13	F	0	RUC_DNA_Extraction_order	RUC	RUC_sx:F_dm:C_cid:15_s:10194_d:3
32	3	2	Colostrum	1	31	16	1	N	1	17.2.13	M	1	RUC_DNA_Extraction_order	RUC	RUC_sx:M_dm:N_cid:16_s:32_d:3
207	3	2	Colostrum	1	206	17	1	N	1	12.3.13	M	1	RUC_DNA_Extraction_order	RUC	RUC_sx:M_dm:N_cid:17_s:207_d:3
42	3	2	Colostrum	1	41	18	1	C	2	15.3.13	F	1	RUC_DNA_Extraction_order	RUC	RUC_sx:F_dm:C_cid:18_s:42_d:3
38	3	2	Colostrum	1	37	22	1	N	1	4.4.13	M	0	RUC_DNA_Extraction_order	RUC	RUC_sx:M_dm:N_cid:22_s:38_d:3
10213	3	2	Colostrum	1	212	23	9	N	1	11.4.13	F	1	RUC_DNA_Extraction_order	RUC	RUC_sx:F_dm:N_cid:23_s:10213_d:3
13001	3	2	Colostrum	1	149	25	12	N	1	21.8.14	F	1	RUC_DNA_Extraction_order	RUC	RUC_sx:F_dm:N_cid:25_s:13001_d:3
13010	3	2	Colostrum	1	158	27	12	N	1	22.8.14	F	1	RUC_DNA_Extraction_order	RUC	RUC_sx:F_dm:N_cid:27_s:13010_d:3
13003	3	2	Colostrum	1	151	30	12	N	1	28.8.14	F	1	RUC_DNA_Extraction_order	RUC	RUC_sx:F_dm:N_cid:30_s:13003_d:3
13109	3	2	Colostrum	1	74	32	21	C	2	2.9.14	F	0	RUC_DNA_Extraction_order	RUC	RUC_sx:F_dm:C_cid:32_s:13109_d:3
13062	3	2	Colostrum	1	212	33	13	C	2	8.9.14	F	0	RUC_DNA_Extraction_order	RUC	RUC_sx:F_dm:C_cid:33_s:13062_d:3
13110	3	2	Colostrum	1	67	34	18	N	1	9.9.14	F	1	RUC_DNA_Extraction_order	RUC	RUC_sx:F_dm:N_cid:34_s:13110_d:3
13111	3	2	Colostrum	1	68	35	18	C	2	11.9.14	F	1	RUC_DNA_Extraction_order	RUC	RUC_sx:F_dm:C_cid:35_s:13111_d:3
13008	3	2	Colostrum	1	156	36	12	C	2	15.9.14	M	1	RUC_DNA_Extraction_order	RUC	RUC_sx:M_dm:C_cid:36_s:13008_d:3
13098	3	2	Colostrum	1	248	38	13	C	2	18.9.14	M	0	RUC_DNA_Extraction_order	RUC	RUC_sx:M_dm:C_cid:38_s:13098_d:3
13113	3	2	Colostrum	1	70	39	18	N	1	20.9.14	M	1	RUC_DNA_Extraction_order	RUC	RUC_sx:M_dm:N_cid:39_s:13113_d:3
3114	3	2	Colostrum	1	71	40	7	C	2	22.9.14	M	0	RUC_DNA_Extraction_order	RUC	RUC_sx:M_dm:C_cid:40_s:3114_d:3
13055	3	2	Colostrum	1	205	42	13	N	1	30.9.14	M	1	RUC_DNA_Extraction_order	RUC	RUC_sx:M_dm:N_cid:42_s:13055_d:3
13104	3	2	Colostrum	1	61	43	18	C	2	30.9.14	M	1	RUC_DNA_Extraction_order	RUC	RUC_sx:M_dm:C_cid:43_s:13104_d:3
13117	2	2	Colostrum	1	74	44	18	N	1	14.10.14	F	1	RUC_DNA_Extraction_order	RUC	RUC_sx:F_dm:N_cid:44_s:13117_d:2
3402	3	2	Colostrum	1	108	44	8	N	1	14.10.14	F	1	RUC_DNA_Extraction_order	RUC	RUC_sx:F_dm:N_cid:44_s:3402_d:3
10065	4	3	Starter_mixture+Milk_replacer	2	64	1	9	N	1	9.1.13	F	0	RUC_DNA_Extraction_order	RUC	RUC_sx:F_dm:N_cid:1_s:10065_d:4
10216	4	3	Starter_mixture+Milk_replacer	2	215	2	10	N	1	10.1.13	F	1	RUC_DNA_Extraction_order	RUC	RUC_sx:F_dm:N_cid:2_s:10216_d:4
244	4	3	Starter_mixture+Milk_replacer	2	243	3	1	N	1	11.1.13	F	1	RUC_DNA_Extraction_order	RUC	RUC_sx:F_dm:N_cid:3_s:244_d:4
10245	4	3	Starter_mixture+Milk_replacer	2	244	4	9	N	1	16.1.13	F	1	RUC_DNA_Extraction_order	RUC	RUC_sx:F_dm:N_cid:4_s:10245_d:4
10219	4	3	Starter_mixture+Milk_replacer	2	218	5	9	N	1	16.1.13	F	0	RUC_DNA_Extraction_order	RUC	RUC_sx:F_dm:N_cid:5_s:10219_d:4
10222	4	3	Starter_mixture+Milk_replacer	2	221	8	9	C	2	30.1.13	M	1	RUC_DNA_Extraction_order	RUC	RUC_sx:M_dm:C_cid:8_s:10222_d:4
10250	4	3	Starter_mixture+Milk_replacer	2	249	9	9	N	1	31.1.13	F	0	RUC_DNA_Extraction_order	RUC	RUC_sx:F_dm:N_cid:9_s:10250_d:4
10233	4	3	Starter_mixture+Milk_replacer	2	232	10	9	C	2	1.2.13	M	0	RUC_DNA_Extraction_order	RUC	RUC_sx:M_dm:C_cid:10_s:10233_d:4
10239	4	3	Starter_mixture+Milk_replacer	2	238	11	9	N	1	5.2.13	F	1	RUC_DNA_Extraction_order	RUC	RUC_sx:F_dm:N_cid:11_s:10239_d:4
10231	4	3	Starter_mixture+Milk_replacer	2	230	12	9	C	2	5.2.13	F	0	RUC_DNA_Extraction_order	RUC	RUC_sx:F_dm:C_cid:12_s:10231_d:4
29	4	3	Starter_mixture+Milk_replacer	2	28	13	1	N	1	11.2.13	F	1	RUC_DNA_Extraction_order	RUC	RUC_sx:F_dm:N_cid:13_s:29_d:4
10278	4	3	Starter_mixture+Milk_replacer	2	26	14	11	C	2	13.2.13	M	1	RUC_DNA_Extraction_order	RUC	RUC_sx:M_dm:C_cid:14_s:10278_d:4
10257	4	3	Starter_mixture+Milk_replacer	2	5	15	11	C	2	14.2.13	F	0	RUC_DNA_Extraction_order	RUC	RUC_sx:F_dm:C_cid:15_s:10257_d:4
10237	4	3	Starter_mixture+Milk_replacer	2	236	16	9	N	1	17.2.13	M	1	RUC_DNA_Extraction_order	RUC	RUC_sx:M_dm:N_cid:16_s:10237_d:4
3468	4	3	Starter_mixture+Milk_replacer	2	250	20	8	N	1	27.3.13	F	1	RUC_DNA_Extraction_order	RUC	RUC_sx:F_dm:N_cid:20_s:3468_d:4
10258	4	3	Starter_mixture+Milk_replacer	2	6	21	11	N	1	27.3.13	M	1	RUC_DNA_Extraction_order	RUC	RUC_sx:M_dm:N_cid:21_s:10258_d:4
10253	4	3	Starter_mixture+Milk_replacer	2	1	22	11	N	1	4.4.13	M	0	RUC_DNA_Extraction_order	RUC	RUC_sx:M_dm:N_cid:22_s:10253_d:4
238	4	3	Starter_mixture+Milk_replacer	2	237	24	1	C	2	12.4.13	M	1	RUC_DNA_Extraction_order	RUC	RUC_sx:M_dm:C_cid:24_s:238_d:4
13054	4	3	Starter_mixture+Milk_replacer	2	204	25	13	N	1	21.8.14	F	1	RUC_DNA_Extraction_order	RUC	RUC_sx:F_dm:N_cid:25_s:13054_d:4
13011	4	3	Starter_mixture+Milk_replacer	2	159	30	12	N	1	28.8.14	F	1	RUC_DNA_Extraction_order	RUC	RUC_sx:F_dm:N_cid:30_s:13011_d:4
13004	4	3	Starter_mixture+Milk_replacer	2	152	32	12	C	2	2.9.14	F	0	RUC_DNA_Extraction_order	RUC	RUC_sx:F_dm:C_cid:32_s:13004_d:4
3383	4	3	Starter_mixture+Milk_replacer	2	89	33	8	C	2	8.9.14	F	0	RUC_DNA_Extraction_order	RUC	RUC_sx:F_dm:C_cid:33_s:3383_d:4
13063	4	3	Starter_mixture+Milk_replacer	2	213	34	13	N	1	9.9.14	F	1	RUC_DNA_Extraction_order	RUC	RUC_sx:F_dm:N_cid:34_s:13063_d:4
13200	4	3	Starter_mixture+Milk_replacer	2	157	35	18	C	2	11.9.14	F	1	RUC_DNA_Extraction_order	RUC	RUC_sx:F_dm:C_cid:35_s:13200_d:4
13132	4	3	Starter_mixture+Milk_replacer	2	80	37	21	C	2	16.9.14	M	1	RUC_DNA_Extraction_order	RUC	RUC_sx:M_dm:C_cid:37_s:13132_d:4
3389	4	3	Starter_mixture+Milk_replacer	2	95	38	8	C	2	18.9.14	M	0	RUC_DNA_Extraction_order	RUC	RUC_sx:M_dm:C_cid:38_s:3389_d:4
3403	4	3	Starter_mixture+Milk_replacer	2	109	44	8	N	1	14.10.14	F	1	RUC_DNA_Extraction_order	RUC	RUC_sx:F_dm:N_cid:44_s:3403_d:4
172	5	4	Starter_mixture+Milk_replacer	2	171	1	2	N	1	9.1.13	F	0	RUC_DNA_Extraction_order	RUC	RUC_sx:F_dm:N_cid:1_s:172_d:5
66	5	4	Starter_mixture+Milk_replacer	2	65	2	1	N	1	10.1.13	F	1	RUC_DNA_Extraction_order	RUC	RUC_sx:F_dm:N_cid:2_s:66_d:5
10217	5	4	Starter_mixture+Milk_replacer	2	216	3	9	N	1	11.1.13	F	1	RUC_DNA_Extraction_order	RUC	RUC_sx:F_dm:N_cid:3_s:10217_d:5
10175	5	4	Starter_mixture+Milk_replacer	2	174	4	9	N	1	16.1.13	F	1	RUC_DNA_Extraction_order	RUC	RUC_sx:F_dm:N_cid:4_s:10175_d:5
13	5	4	Starter_mixture+Milk_replacer	2	12	5	1	N	1	16.1.13	F	0	RUC_DNA_Extraction_order	RUC	RUC_sx:F_dm:N_cid:5_s:13_d:5
10279	5	4	Starter_mixture+Milk_replacer	2	27	8	11	C	2	30.1.13	M	1	RUC_DNA_Extraction_order	RUC	RUC_sx:M_dm:C_cid:8_s:10279_d:5
10223	5	4	Starter_mixture+Milk_replacer	2	222	9	9	N	1	31.1.13	F	0	RUC_DNA_Extraction_order	RUC	RUC_sx:F_dm:N_cid:9_s:10223_d:5
58	5	4	Starter_mixture+Milk_replacer	2	57	10	1	C	2	1.2.13	M	0	RUC_DNA_Extraction_order	RUC	RUC_sx:M_dm:C_cid:10_s:58_d:5
10061	5	4	Starter_mixture+Milk_replacer	2	60	13	10	N	1	11.2.13	F	1	RUC_DNA_Extraction_order	RUC	RUC_sx:F_dm:N_cid:13_s:10061_d:5
10228	5	4	Starter_mixture+Milk_replacer	2	227	14	10	C	2	13.2.13	M	1	RUC_DNA_Extraction_order	RUC	RUC_sx:M_dm:C_cid:14_s:10228_d:5
10276	5	4	Starter_mixture+Milk_replacer	2	24	15	11	C	2	14.2.13	F	0	RUC_DNA_Extraction_order	RUC	RUC_sx:F_dm:C_cid:15_s:10276_d:5
10263	5	4	Starter_mixture+Milk_replacer	2	11	17	11	N	1	12.3.13	M	1	RUC_DNA_Extraction_order	RUC	RUC_sx:M_dm:N_cid:17_s:10263_d:5
10266	5	4	Starter_mixture+Milk_replacer	2	14	18	11	C	2	15.3.13	F	1	RUC_DNA_Extraction_order	RUC	RUC_sx:F_dm:C_cid:18_s:10266_d:5
43	5	4	Starter_mixture+Milk_replacer	2	42	19	1	C	2	20.3.13	F	0	RUC_DNA_Extraction_order	RUC	RUC_sx:F_dm:C_cid:19_s:43_d:5
10280	5	4	Starter_mixture+Milk_replacer	2	28	20	11	N	1	27.3.13	F	1	RUC_DNA_Extraction_order	RUC	RUC_sx:F_dm:N_cid:20_s:10280_d:5
10277	5	4	Starter_mixture+Milk_replacer	2	25	21	11	N	1	27.3.13	M	1	RUC_DNA_Extraction_order	RUC	RUC_sx:M_dm:N_cid:21_s:10277_d:5
10271	5	4	Starter_mixture+Milk_replacer	2	19	22	11	N	1	4.4.13	M	0	RUC_DNA_Extraction_order	RUC	RUC_sx:M_dm:N_cid:22_s:10271_d:5
10281	5	4	Starter_mixture+Milk_replacer	2	29	23	11	N	1	11.4.13	F	1	RUC_DNA_Extraction_order	RUC	RUC_sx:F_dm:N_cid:23_s:10281_d:5
10273	5	4	Starter_mixture+Milk_replacer	2	21	24	11	C	2	12.4.13	M	1	RUC_DNA_Extraction_order	RUC	RUC_sx:M_dm:C_cid:24_s:10273_d:5
13059	5	4	Starter_mixture+Milk_replacer	2	209	27	13	N	1	22.8.14	F	1	RUC_DNA_Extraction_order	RUC	RUC_sx:F_dm:N_cid:27_s:13059_d:5
13089	5	4	Starter_mixture+Milk_replacer	2	239	28	13	C	2	27.8.14	M	1	RUC_DNA_Extraction_order	RUC	RUC_sx:M_dm:C_cid:28_s:13089_d:5
13061	5	4	Starter_mixture+Milk_replacer	2	211	29	13	N	1	27.8.14	M	1	RUC_DNA_Extraction_order	RUC	RUC_sx:M_dm:N_cid:29_s:13061_d:5
13032	5	4	Starter_mixture+Milk_replacer	2	180	30	12	N	1	28.8.14	F	1	RUC_DNA_Extraction_order	RUC	RUC_sx:F_dm:N_cid:30_s:13032_d:5
13012	5	4	Starter_mixture+Milk_replacer	2	160	31	12	N	1	2.9.14	M	0	RUC_DNA_Extraction_order	RUC	RUC_sx:M_dm:N_cid:31_s:13012_d:5
3458	5	4	Starter_mixture+Milk_replacer	2	164	32	8	C	2	2.9.14	F	0	RUC_DNA_Extraction_order	RUC	RUC_sx:F_dm:C_cid:32_s:3458_d:5
13005	5	4	Starter_mixture+Milk_replacer	2	153	33	12	C	2	8.9.14	F	0	RUC_DNA_Extraction_order	RUC	RUC_sx:F_dm:C_cid:33_s:13005_d:5
13094	5	4	Starter_mixture+Milk_replacer	2	244	34	13	N	1	9.9.14	F	1	RUC_DNA_Extraction_order	RUC	RUC_sx:F_dm:N_cid:34_s:13094_d:5
13064	5	4	Starter_mixture+Milk_replacer	2	214	35	13	C	2	11.9.14	F	1	RUC_DNA_Extraction_order	RUC	RUC_sx:F_dm:C_cid:35_s:13064_d:5
13086	5	4	Starter_mixture+Milk_replacer	2	236	36	13	C	2	15.9.14	M	1	RUC_DNA_Extraction_order	RUC	RUC_sx:M_dm:C_cid:36_s:13086_d:5
13135	5	4	Starter_mixture+Milk_replacer	2	83	37	21	C	2	16.9.14	M	1	RUC_DNA_Extraction_order	RUC	RUC_sx:M_dm:C_cid:37_s:13135_d:5
13128	5	4	Starter_mixture+Milk_replacer	2	85	38	18	C	2	18.9.14	M	0	RUC_DNA_Extraction_order	RUC	RUC_sx:M_dm:C_cid:38_s:13128_d:5
3390	5	4	Starter_mixture+Milk_replacer	2	96	39	8	N	1	20.9.14	M	1	RUC_DNA_Extraction_order	RUC	RUC_sx:M_dm:N_cid:39_s:3390_d:5
23100	5	4	Starter_mixture+Milk_replacer	2	126	42	21	N	1	30.9.14	M	1	RUC_DNA_Extraction_order	RUC	RUC_sx:M_dm:N_cid:42_s:23100_d:5
13116	5	4	Starter_mixture+Milk_replacer	2	73	43	18	C	2	30.9.14	M	1	RUC_DNA_Extraction_order	RUC	RUC_sx:M_dm:C_cid:43_s:13116_d:5
3404	5	4	Starter_mixture+Milk_replacer	2	110	44	8	N	1	14.10.14	F	1	RUC_DNA_Extraction_order	RUC	RUC_sx:F_dm:N_cid:44_s:3404_d:5
13073	5	4	Starter_mixture+Milk_replacer	2	223	45	13	N	1	18.10.14	F	1	RUC_DNA_Extraction_order	RUC	RUC_sx:F_dm:N_cid:45_s:13073_d:5
10259	6	5	Starter_mixture+Milk_replacer	2	7	1	11	N	1	9.1.13	F	0	RUC_DNA_Extraction_order	RUC	RUC_sx:F_dm:N_cid:1_s:10259_d:6
10282	7	5	Starter_mixture+Milk_replacer	2	30	1	11	N	1	9.1.13	F	0	RUC_DNA_Extraction_order	RUC	RUC_sx:F_dm:N_cid:1_s:10282_d:7
10	6	5	Starter_mixture+Milk_replacer	2	9	2	1	N	1	10.1.13	F	1	RUC_DNA_Extraction_order	RUC	RUC_sx:F_dm:N_cid:2_s:10_d:6
67	7	5	Starter_mixture+Milk_replacer	2	66	2	1	N	1	10.1.13	F	1	RUC_DNA_Extraction_order	RUC	RUC_sx:F_dm:N_cid:2_s:67_d:7
10182	6	5	Starter_mixture+Milk_replacer	2	181	3	9	N	1	11.1.13	F	1	RUC_DNA_Extraction_order	RUC	RUC_sx:F_dm:N_cid:3_s:10182_d:6
10260	7	5	Starter_mixture+Milk_replacer	2	8	3	11	N	1	11.1.13	F	1	RUC_DNA_Extraction_order	RUC	RUC_sx:F_dm:N_cid:3_s:10260_d:7
10178	6	5	Starter_mixture+Milk_replacer	2	177	7	9	N	1	22.1.13	F	1	RUC_DNA_Extraction_order	RUC	RUC_sx:F_dm:N_cid:7_s:10178_d:6
10016	6	5	Starter_mixture+Milk_replacer	2	15	8	9	C	2	30.1.13	M	1	RUC_DNA_Extraction_order	RUC	RUC_sx:M_dm:C_cid:8_s:10016_d:6
10199	6	5	Starter_mixture+Milk_replacer	2	198	9	9	N	1	31.1.13	F	0	RUC_DNA_Extraction_order	RUC	RUC_sx:F_dm:N_cid:9_s:10199_d:6
10189	6	5	Starter_mixture+Milk_replacer	2	188	10	9	C	2	1.2.13	M	0	RUC_DNA_Extraction_order	RUC	RUC_sx:M_dm:C_cid:10_s:10189_d:6
10027	6	5	Starter_mixture+Milk_replacer	2	26	11	9	N	1	5.2.13	F	1	RUC_DNA_Extraction_order	RUC	RUC_sx:F_dm:N_cid:11_s:10027_d:6
10202	6	5	Starter_mixture+Milk_replacer	2	201	12	9	C	2	5.2.13	F	0	RUC_DNA_Extraction_order	RUC	RUC_sx:F_dm:C_cid:12_s:10202_d:6
10192	6	5	Starter_mixture+Milk_replacer	2	191	13	9	N	1	11.2.13	F	1	RUC_DNA_Extraction_order	RUC	RUC_sx:F_dm:N_cid:13_s:10192_d:6
30	6	5	Starter_mixture+Milk_replacer	2	29	14	1	C	2	13.2.13	M	1	RUC_DNA_Extraction_order	RUC	RUC_sx:M_dm:C_cid:14_s:30_d:6
10205	6	5	Starter_mixture+Milk_replacer	2	204	15	9	C	2	14.2.13	F	0	RUC_DNA_Extraction_order	RUC	RUC_sx:F_dm:C_cid:15_s:10205_d:6
10195	6	5	Starter_mixture+Milk_replacer	2	194	16	9	N	1	17.2.13	M	1	RUC_DNA_Extraction_order	RUC	RUC_sx:M_dm:N_cid:16_s:10195_d:6
33	6	5	Starter_mixture+Milk_replacer	2	32	17	1	N	1	12.3.13	M	1	RUC_DNA_Extraction_order	RUC	RUC_sx:M_dm:N_cid:17_s:33_d:6
10208	6	5	Starter_mixture+Milk_replacer	2	207	18	9	C	2	15.3.13	F	1	RUC_DNA_Extraction_order	RUC	RUC_sx:F_dm:C_cid:18_s:10208_d:6
10267	7	5	Starter_mixture+Milk_replacer	2	15	19	11	C	2	20.3.13	F	0	RUC_DNA_Extraction_order	RUC	RUC_sx:F_dm:C_cid:19_s:10267_d:7
36	6	5	Starter_mixture+Milk_replacer	2	35	20	1	N	1	27.3.13	F	1	RUC_DNA_Extraction_order	RUC	RUC_sx:F_dm:N_cid:20_s:36_d:6
10211	6	5	Starter_mixture+Milk_replacer	2	210	21	9	N	1	27.3.13	M	1	RUC_DNA_Extraction_order	RUC	RUC_sx:M_dm:N_cid:21_s:10211_d:6
46	6	5	Starter_mixture+Milk_replacer	2	45	22	1	N	1	4.4.13	M	0	RUC_DNA_Extraction_order	RUC	RUC_sx:M_dm:N_cid:22_s:46_d:6
39	6	5	Starter_mixture+Milk_replacer	2	38	23	1	N	1	11.4.13	F	1	RUC_DNA_Extraction_order	RUC	RUC_sx:F_dm:N_cid:23_s:39_d:6
10214	6	5	Starter_mixture+Milk_replacer	2	213	24	9	C	2	12.4.13	M	1	RUC_DNA_Extraction_order	RUC	RUC_sx:M_dm:C_cid:24_s:10214_d:6
13065	6	5	Starter_mixture+Milk_replacer	2	215	25	13	N	1	21.8.14	F	1	RUC_DNA_Extraction_order	RUC	RUC_sx:F_dm:N_cid:25_s:13065_d:6
13058	6	5	Starter_mixture+Milk_replacer	2	208	26	13	N	1	21.8.14	F	0	RUC_DNA_Extraction_order	RUC	RUC_sx:F_dm:N_cid:26_s:13058_d:6
13048	7	5	Starter_mixture+Milk_replacer	2	196	26	13	N	1	21.8.14	F	0	RUC_DNA_Extraction_order	RUC	RUC_sx:F_dm:N_cid:26_s:13048_d:7
13049	6	5	Starter_mixture+Milk_replacer	2	197	27	13	N	1	22.8.14	F	1	RUC_DNA_Extraction_order	RUC	RUC_sx:F_dm:N_cid:27_s:13049_d:6
13057	6	5	Starter_mixture+Milk_replacer	2	207	28	13	C	2	27.8.14	M	1	RUC_DNA_Extraction_order	RUC	RUC_sx:M_dm:C_cid:28_s:13057_d:6
3368	7	5	Starter_mixture+Milk_replacer	2	74	28	8	C	2	27.8.14	M	1	RUC_DNA_Extraction_order	RUC	RUC_sx:M_dm:C_cid:28_s:3368_d:7
13126	6	5	Starter_mixture+Milk_replacer	2	83	29	18	N	1	27.8.14	M	1	RUC_DNA_Extraction_order	RUC	RUC_sx:M_dm:N_cid:29_s:13126_d:6
3189	7	5	Starter_mixture+Milk_replacer	2	146	29	7	N	1	27.8.14	M	1	RUC_DNA_Extraction_order	RUC	RUC_sx:M_dm:N_cid:29_s:3189_d:7
3190	6	5	Starter_mixture+Milk_replacer	2	147	30	7	N	1	28.8.14	F	1	RUC_DNA_Extraction_order	RUC	RUC_sx:F_dm:N_cid:30_s:3190_d:6
13013	6	5	Starter_mixture+Milk_replacer	2	161	32	12	C	2	2.9.14	F	0	RUC_DNA_Extraction_order	RUC	RUC_sx:F_dm:C_cid:32_s:13013_d:6
13006	6	5	Starter_mixture+Milk_replacer	2	154	34	12	N	1	9.9.14	F	1	RUC_DNA_Extraction_order	RUC	RUC_sx:F_dm:N_cid:34_s:13006_d:6
13007	7	5	Starter_mixture+Milk_replacer	2	155	35	12	C	2	11.9.14	F	1	RUC_DNA_Extraction_order	RUC	RUC_sx:F_dm:C_cid:35_s:13007_d:7
13052	6	5	Starter_mixture+Milk_replacer	2	200	36	13	C	2	15.9.14	M	1	RUC_DNA_Extraction_order	RUC	RUC_sx:M_dm:C_cid:36_s:13052_d:6
13016	7	5	Starter_mixture+Milk_replacer	2	164	36	12	C	2	15.9.14	M	1	RUC_DNA_Extraction_order	RUC	RUC_sx:M_dm:C_cid:36_s:13016_d:7
13080	6	5	Starter_mixture+Milk_replacer	2	230	37	13	C	2	16.9.14	M	1	RUC_DNA_Extraction_order	RUC	RUC_sx:M_dm:C_cid:37_s:13080_d:6
13043	7	5	Starter_mixture+Milk_replacer	2	191	38	13	C	2	18.9.14	M	0	RUC_DNA_Extraction_order	RUC	RUC_sx:M_dm:C_cid:38_s:13043_d:7
13047	6	5	Starter_mixture+Milk_replacer	2	195	44	13	N	1	14.10.14	F	1	RUC_DNA_Extraction_order	RUC	RUC_sx:F_dm:N_cid:44_s:13047_d:6
3407	6	5	Starter_mixture+Milk_replacer	2	113	45	8	N	1	18.10.14	F	1	RUC_DNA_Extraction_order	RUC	RUC_sx:F_dm:N_cid:45_s:3407_d:6
3408	7	5	Starter_mixture+Milk_replacer	2	114	45	8	N	1	18.10.14	F	1	RUC_DNA_Extraction_order	RUC	RUC_sx:F_dm:N_cid:45_s:3408_d:7
10264	8	6	Starter_mixture+Milk_replacer	2	12	1	11	N	1	9.1.13	F	0	RUC_DNA_Extraction_order	RUC	RUC_sx:F_dm:N_cid:1_s:10264_d:8
10269	9	6	Starter_mixture+Milk_replacer	2	17	1	11	N	1	9.1.13	F	0	RUC_DNA_Extraction_order	RUC	RUC_sx:F_dm:N_cid:1_s:10269_d:9
10274	10	6	Starter_mixture+Milk_replacer	2	22	1	11	N	1	9.1.13	F	0	RUC_DNA_Extraction_order	RUC	RUC_sx:F_dm:N_cid:1_s:10274_d:10
10283	8	6	Starter_mixture+Milk_replacer	2	31	2	11	N	1	10.1.13	F	1	RUC_DNA_Extraction_order	RUC	RUC_sx:F_dm:N_cid:2_s:10283_d:8
10262	9	6	Starter_mixture+Milk_replacer	2	10	2	11	N	1	10.1.13	F	1	RUC_DNA_Extraction_order	RUC	RUC_sx:F_dm:N_cid:2_s:10262_d:9
10265	10	6	Starter_mixture+Milk_replacer	2	13	2	11	N	1	10.1.13	F	1	RUC_DNA_Extraction_order	RUC	RUC_sx:F_dm:N_cid:2_s:10265_d:10
68	8	6	Starter_mixture+Milk_replacer	2	67	3	1	N	1	11.1.13	F	1	RUC_DNA_Extraction_order	RUC	RUC_sx:F_dm:N_cid:3_s:68_d:8
10287	9	6	Starter_mixture+Milk_replacer	2	35	3	11	N	1	11.1.13	F	1	RUC_DNA_Extraction_order	RUC	RUC_sx:F_dm:N_cid:3_s:10287_d:9
11	10	6	Starter_mixture+Milk_replacer	2	10	3	1	N	1	11.1.13	F	1	RUC_DNA_Extraction_order	RUC	RUC_sx:F_dm:N_cid:3_s:11_d:10
10221	9	6	Starter_mixture+Milk_replacer	2	220	7	9	N	1	22.1.13	F	1	RUC_DNA_Extraction_order	RUC	RUC_sx:F_dm:N_cid:7_s:10221_d:9
10261	9	6	Starter_mixture+Milk_replacer	2	9	8	11	C	2	30.1.13	M	1	RUC_DNA_Extraction_order	RUC	RUC_sx:M_dm:C_cid:8_s:10261_d:9
10270	9	6	Starter_mixture+Milk_replacer	2	18	9	11	N	1	31.1.13	F	0	RUC_DNA_Extraction_order	RUC	RUC_sx:F_dm:N_cid:9_s:10270_d:9
10224	10	6	Starter_mixture+Milk_replacer	2	223	10	9	C	2	1.2.13	M	0	RUC_DNA_Extraction_order	RUC	RUC_sx:M_dm:C_cid:10_s:10224_d:10
59	10	6	Starter_mixture+Milk_replacer	2	58	11	1	N	1	5.2.13	F	1	RUC_DNA_Extraction_order	RUC	RUC_sx:F_dm:N_cid:11_s:59_d:10
10226	10	6	Starter_mixture+Milk_replacer	2	225	12	9	C	2	5.2.13	F	0	RUC_DNA_Extraction_order	RUC	RUC_sx:F_dm:C_cid:12_s:10226_d:10
10227	9	6	Starter_mixture+Milk_replacer	2	226	13	9	N	1	11.2.13	F	1	RUC_DNA_Extraction_order	RUC	RUC_sx:F_dm:N_cid:13_s:10227_d:9
10284	9	6	Starter_mixture+Milk_replacer	2	32	16	11	N	1	17.2.13	M	1	RUC_DNA_Extraction_order	RUC	RUC_sx:M_dm:N_cid:16_s:10284_d:9
41	9	6	Starter_mixture+Milk_replacer	2	40	17	1	N	1	12.3.13	M	1	RUC_DNA_Extraction_order	RUC	RUC_sx:M_dm:N_cid:17_s:41_d:9
10288	10	6	Starter_mixture+Milk_replacer	2	36	18	11	C	2	15.3.13	F	1	RUC_DNA_Extraction_order	RUC	RUC_sx:F_dm:C_cid:18_s:10288_d:10
10285	9	6	Starter_mixture+Milk_replacer	2	33	19	11	C	2	20.3.13	F	0	RUC_DNA_Extraction_order	RUC	RUC_sx:F_dm:C_cid:19_s:10285_d:9
10268	9	6	Starter_mixture+Milk_replacer	2	16	20	11	N	1	27.3.13	F	1	RUC_DNA_Extraction_order	RUC	RUC_sx:F_dm:N_cid:20_s:10268_d:9
10272	9	6	Starter_mixture+Milk_replacer	2	20	21	11	N	1	27.3.13	M	1	RUC_DNA_Extraction_order	RUC	RUC_sx:M_dm:N_cid:21_s:10272_d:9
10314	10	6	Starter_mixture+Milk_replacer	2	62	22	11	N	1	4.4.13	M	0	RUC_DNA_Extraction_order	RUC	RUC_sx:M_dm:N_cid:22_s:10314_d:10
10275	10	6	Starter_mixture+Milk_replacer	2	23	23	11	N	1	11.4.13	F	1	RUC_DNA_Extraction_order	RUC	RUC_sx:F_dm:N_cid:23_s:10275_d:10
10286	9	6	Starter_mixture+Milk_replacer	2	34	24	11	C	2	12.4.13	M	1	RUC_DNA_Extraction_order	RUC	RUC_sx:M_dm:C_cid:24_s:10286_d:9
3201	9	6	Starter_mixture+Milk_replacer	2	158	25	7	N	1	21.8.14	F	1	RUC_DNA_Extraction_order	RUC	RUC_sx:F_dm:N_cid:25_s:3201_d:9
13066	9	6	Starter_mixture+Milk_replacer	2	216	26	13	N	1	21.8.14	F	0	RUC_DNA_Extraction_order	RUC	RUC_sx:F_dm:N_cid:26_s:13066_d:9
23067	9	6	Starter_mixture+Milk_replacer	2	127	27	21	N	1	22.8.14	F	1	RUC_DNA_Extraction_order	RUC	RUC_sx:F_dm:N_cid:27_s:23067_d:9
13134	9	6	Starter_mixture+Milk_replacer	2	82	28	21	C	2	27.8.14	M	1	RUC_DNA_Extraction_order	RUC	RUC_sx:M_dm:C_cid:28_s:13134_d:9
13107	9	6	Starter_mixture+Milk_replacer	2	64	29	18	N	1	27.8.14	M	1	RUC_DNA_Extraction_order	RUC	RUC_sx:M_dm:N_cid:29_s:13107_d:9
13091	9	6	Starter_mixture+Milk_replacer	2	241	30	13	N	1	28.8.14	F	1	RUC_DNA_Extraction_order	RUC	RUC_sx:F_dm:N_cid:30_s:13091_d:9
13122	9	6	Starter_mixture+Milk_replacer	2	114	31	21	N	1	2.9.14	M	0	RUC_DNA_Extraction_order	RUC	RUC_sx:M_dm:N_cid:31_s:13122_d:9
13033	9	6	Starter_mixture+Milk_replacer	2	181	32	12	C	2	2.9.14	F	0	RUC_DNA_Extraction_order	RUC	RUC_sx:F_dm:C_cid:32_s:13033_d:9
13051	9	6	Starter_mixture+Milk_replacer	2	199	34	13	N	1	9.9.14	F	1	RUC_DNA_Extraction_order	RUC	RUC_sx:F_dm:N_cid:34_s:13051_d:9
13036	10	6	Starter_mixture+Milk_replacer	2	184	35	12	C	2	11.9.14	F	1	RUC_DNA_Extraction_order	RUC	RUC_sx:F_dm:C_cid:35_s:13036_d:10
13096	10	6	Starter_mixture+Milk_replacer	2	246	36	13	C	2	15.9.14	M	1	RUC_DNA_Extraction_order	RUC	RUC_sx:M_dm:C_cid:36_s:13096_d:10
13014	9	6	Starter_mixture+Milk_replacer	2	162	37	12	C	2	16.9.14	M	1	RUC_DNA_Extraction_order	RUC	RUC_sx:M_dm:C_cid:37_s:13014_d:9
13015	10	6	Starter_mixture+Milk_replacer	2	163	40	12	C	2	22.9.14	M	0	RUC_DNA_Extraction_order	RUC	RUC_sx:M_dm:C_cid:40_s:13015_d:10
13129	9	6	Starter_mixture+Milk_replacer	2	86	41	18	C	2	23.9.14	M	1	RUC_DNA_Extraction_order	RUC	RUC_sx:M_dm:C_cid:41_s:13129_d:9
3394	9	6	Starter_mixture+Milk_replacer	2	100	42	8	N	1	30.9.14	M	1	RUC_DNA_Extraction_order	RUC	RUC_sx:M_dm:N_cid:42_s:3394_d:9
3182	9	6	Starter_mixture+Milk_replacer	2	139	43	7	C	2	30.9.14	M	1	RUC_DNA_Extraction_order	RUC	RUC_sx:M_dm:C_cid:43_s:3182_d:9
3405	9	6	Starter_mixture+Milk_replacer	2	111	44	8	N	1	14.10.14	F	1	RUC_DNA_Extraction_order	RUC	RUC_sx:F_dm:N_cid:44_s:3405_d:9
3409	9	6	Starter_mixture+Milk_replacer	2	115	45	8	N	1	18.10.14	F	1	RUC_DNA_Extraction_order	RUC	RUC_sx:F_dm:N_cid:45_s:3409_d:9
10308	11	7	Starter_mixture+Milk_replacer	2	56	1	11	N	1	9.1.13	F	0	RUC_DNA_Extraction_order	RUC	RUC_sx:F_dm:N_cid:1_s:10308_d:11
10302	12	7	Starter_mixture+Milk_replacer	2	50	1	11	N	1	9.1.13	F	0	RUC_DNA_Extraction_order	RUC	RUC_sx:F_dm:N_cid:1_s:10302_d:12
10299	11	7	Starter_mixture+Milk_replacer	2	47	2	11	N	1	10.1.13	F	1	RUC_DNA_Extraction_order	RUC	RUC_sx:F_dm:N_cid:2_s:10299_d:11
317	12	7	Starter_mixture+Milk_replacer	2	65	4	3	N	1	16.1.13	F	1	RUC_DNA_Extraction_order	RUC	RUC_sx:F_dm:N_cid:4_s:317_d:12
10318	12	7	Starter_mixture+Milk_replacer	2	66	5	11	N	1	16.1.13	F	0	RUC_DNA_Extraction_order	RUC	RUC_sx:F_dm:N_cid:5_s:10318_d:12
10289	12	7	Starter_mixture+Milk_replacer	2	37	7	11	N	1	22.1.13	F	1	RUC_DNA_Extraction_order	RUC	RUC_sx:F_dm:N_cid:7_s:10289_d:12
316	12	7	Starter_mixture+Milk_replacer	2	64	8	3	C	2	30.1.13	M	1	RUC_DNA_Extraction_order	RUC	RUC_sx:M_dm:C_cid:8_s:316_d:12
10057	12	7	Starter_mixture+Milk_replacer	2	56	9	9	N	1	31.1.13	F	0	RUC_DNA_Extraction_order	RUC	RUC_sx:F_dm:N_cid:9_s:10057_d:12
10306	12	7	Starter_mixture+Milk_replacer	2	54	10	11	C	2	1.2.13	M	0	RUC_DNA_Extraction_order	RUC	RUC_sx:M_dm:C_cid:10_s:10306_d:12
10225	12	7	Starter_mixture+Milk_replacer	2	224	11	10	N	1	5.2.13	F	1	RUC_DNA_Extraction_order	RUC	RUC_sx:F_dm:N_cid:11_s:10225_d:12
60	12	7	Starter_mixture+Milk_replacer	2	59	12	1	C	2	5.2.13	F	0	RUC_DNA_Extraction_order	RUC	RUC_sx:F_dm:C_cid:12_s:60_d:12
10294	12	7	Starter_mixture+Milk_replacer	2	42	13	11	N	1	11.2.13	F	1	RUC_DNA_Extraction_order	RUC	RUC_sx:F_dm:N_cid:13_s:10294_d:12
10295	12	7	Starter_mixture+Milk_replacer	2	43	15	11	C	2	14.2.13	F	0	RUC_DNA_Extraction_order	RUC	RUC_sx:F_dm:C_cid:15_s:10295_d:12
64	12	7	Starter_mixture+Milk_replacer	2	63	16	1	N	1	17.2.13	M	1	RUC_DNA_Extraction_order	RUC	RUC_sx:M_dm:N_cid:16_s:64_d:12
10296	12	7	Starter_mixture+Milk_replacer	2	44	18	11	C	2	15.3.13	F	1	RUC_DNA_Extraction_order	RUC	RUC_sx:F_dm:C_cid:18_s:10296_d:12
10311	12	7	Starter_mixture+Milk_replacer	2	59	19	11	C	2	20.3.13	F	0	RUC_DNA_Extraction_order	RUC	RUC_sx:F_dm:C_cid:19_s:10311_d:12
10303	12	7	Starter_mixture+Milk_replacer	2	51	20	11	N	1	27.3.13	F	1	RUC_DNA_Extraction_order	RUC	RUC_sx:F_dm:N_cid:20_s:10303_d:12
10300	12	7	Starter_mixture+Milk_replacer	2	48	21	11	N	1	27.3.13	M	1	RUC_DNA_Extraction_order	RUC	RUC_sx:M_dm:N_cid:21_s:10300_d:12
10310	12	7	Starter_mixture+Milk_replacer	2	58	22	11	N	1	4.4.13	M	0	RUC_DNA_Extraction_order	RUC	RUC_sx:M_dm:N_cid:22_s:10310_d:12
10313	13	7	Starter_mixture+Milk_replacer	2	118	24	21	C	2	12.4.13	M	1	RUC_DNA_Extraction_order	RUC	RUC_sx:M_dm:C_cid:24_s:10313_d:13
3081	12	7	Starter_mixture+Milk_replacer	2	231	25	3	N	1	21.8.14	F	1	RUC_DNA_Extraction_order	RUC	RUC_sx:F_dm:N_cid:25_s:3081_d:12
13130	12	7	Starter_mixture+Milk_replacer	2	78	26	21	N	1	21.8.14	F	0	RUC_DNA_Extraction_order	RUC	RUC_sx:F_dm:N_cid:26_s:13130_d:12
3187	12	7	Starter_mixture+Milk_replacer	2	144	27	7	N	1	22.8.14	F	1	RUC_DNA_Extraction_order	RUC	RUC_sx:F_dm:N_cid:27_s:3187_d:12
13068	12	7	Starter_mixture+Milk_replacer	2	218	28	13	C	2	27.8.14	M	1	RUC_DNA_Extraction_order	RUC	RUC_sx:M_dm:C_cid:28_s:13068_d:12
13207	12	7	Starter_mixture+Milk_replacer	2	164	29	18	N	1	27.8.14	M	1	RUC_DNA_Extraction_order	RUC	RUC_sx:M_dm:N_cid:29_s:13207_d:12
3373	12	7	Starter_mixture+Milk_replacer	2	79	30	8	N	1	28.8.14	F	1	RUC_DNA_Extraction_order	RUC	RUC_sx:F_dm:N_cid:30_s:3373_d:12
3377	12	7	Starter_mixture+Milk_replacer	2	83	31	8	N	1	2.9.14	M	0	RUC_DNA_Extraction_order	RUC	RUC_sx:M_dm:N_cid:31_s:3377_d:12
13093	12	7	Starter_mixture+Milk_replacer	2	243	32	13	C	2	2.9.14	F	0	RUC_DNA_Extraction_order	RUC	RUC_sx:F_dm:C_cid:32_s:13093_d:12
13042	13	7	Starter_mixture+Milk_replacer	2	190	33	12	C	2	8.9.14	F	0	RUC_DNA_Extraction_order	RUC	RUC_sx:F_dm:C_cid:33_s:13042_d:13
13077	12	7	Starter_mixture+Milk_replacer	2	227	34	13	N	1	9.9.14	F	1	RUC_DNA_Extraction_order	RUC	RUC_sx:F_dm:N_cid:34_s:13077_d:12
3046	12	7	Starter_mixture+Milk_replacer	2	194	35	3	C	2	11.9.14	F	1	RUC_DNA_Extraction_order	RUC	RUC_sx:F_dm:C_cid:35_s:3046_d:12
13038	12	7	Starter_mixture+Milk_replacer	2	186	39	12	N	1	20.9.14	M	1	RUC_DNA_Extraction_order	RUC	RUC_sx:M_dm:N_cid:39_s:13038_d:12
3391	13	7	Starter_mixture+Milk_replacer	2	97	40	8	C	2	22.9.14	M	0	RUC_DNA_Extraction_order	RUC	RUC_sx:M_dm:C_cid:40_s:3391_d:13
3392	12	7	Starter_mixture+Milk_replacer	2	98	41	8	C	2	23.9.14	M	1	RUC_DNA_Extraction_order	RUC	RUC_sx:M_dm:C_cid:41_s:3392_d:12
10180	19	8	Starter_mixture+Milk_replacer	2	179	1	9	N	1	9.1.13	F	0	RUC_DNA_Extraction_order	RUC	RUC_sx:F_dm:N_cid:1_s:10180_d:18
10173	18	8	Starter_mixture+Milk_replacer	2	172	2	10	N	1	10.1.13	F	1	RUC_DNA_Extraction_order	RUC	RUC_sx:F_dm:N_cid:2_s:10173_d:18
10183	15	8	Starter_mixture+Milk_replacer	2	182	4	9	N	1	16.1.13	F	1	RUC_DNA_Extraction_order	RUC	RUC_sx:F_dm:N_cid:4_s:10183_d:15
10176	15	8	Starter_mixture+Milk_replacer	2	175	5	10	N	1	16.1.13	F	0	RUC_DNA_Extraction_order	RUC	RUC_sx:F_dm:N_cid:5_s:10176_d:15
14	15	8	Starter_mixture+Milk_replacer	2	13	6	1	N	1	19.1.13	F	1	RUC_DNA_Extraction_order	RUC	RUC_sx:F_dm:N_cid:6_s:14_d:15
10186	15	8	Starter_mixture+Milk_replacer	2	185	7	9	N	1	22.1.13	F	1	RUC_DNA_Extraction_order	RUC	RUC_sx:F_dm:N_cid:7_s:10186_d:15
10179	16	8	Starter_mixture+Milk_replacer	2	178	8	9	C	2	30.1.13	M	1	RUC_DNA_Extraction_order	RUC	RUC_sx:M_dm:C_cid:8_s:10179_d:15
10025	15	8	Starter_mixture+Milk_replacer	2	24	9	9	N	1	31.1.13	F	0	RUC_DNA_Extraction_order	RUC	RUC_sx:F_dm:N_cid:9_s:10025_d:15
20200	15	8	Starter_mixture+Milk_replacer	2	125	10	21	C	2	1.2.13	M	0	RUC_DNA_Extraction_order	RUC	RUC_sx:M_dm:C_cid:10_s:20200_d:15
10190	15	8	Starter_mixture+Milk_replacer	2	189	11	10	N	1	5.2.13	F	1	RUC_DNA_Extraction_order	RUC	RUC_sx:F_dm:N_cid:11_s:10190_d:15
28	15	8	Starter_mixture+Milk_replacer	2	27	12	1	C	2	5.2.13	F	0	RUC_DNA_Extraction_order	RUC	RUC_sx:F_dm:C_cid:12_s:28_d:15
10203	15	8	Starter_mixture+Milk_replacer	2	202	13	9	N	1	11.2.13	F	1	RUC_DNA_Extraction_order	RUC	RUC_sx:F_dm:N_cid:13_s:10203_d:15
10193	15	8	Starter_mixture+Milk_replacer	2	192	14	9	C	2	13.2.13	M	1	RUC_DNA_Extraction_order	RUC	RUC_sx:M_dm:C_cid:14_s:10193_d:15
31	15	8	Starter_mixture+Milk_replacer	2	30	15	1	C	2	14.2.13	F	0	RUC_DNA_Extraction_order	RUC	RUC_sx:F_dm:C_cid:15_s:31_d:15
10206	15	8	Starter_mixture+Milk_replacer	2	205	16	9	N	1	17.2.13	M	1	RUC_DNA_Extraction_order	RUC	RUC_sx:M_dm:N_cid:16_s:10206_d:15
34	16	8	Starter_mixture+Milk_replacer	2	33	18	1	C	2	15.3.13	F	1	RUC_DNA_Extraction_order	RUC	RUC_sx:F_dm:C_cid:18_s:34_d:16
10209	16	8	Starter_mixture+Milk_replacer	2	208	19	9	C	2	20.3.13	F	0	RUC_DNA_Extraction_order	RUC	RUC_sx:F_dm:C_cid:19_s:10209_d:16
44	15	8	Starter_mixture+Milk_replacer	2	43	20	1	N	1	27.3.13	F	1	RUC_DNA_Extraction_order	RUC	RUC_sx:F_dm:N_cid:20_s:44_d:15
37	15	8	Starter_mixture+Milk_replacer	2	36	21	1	N	1	27.3.13	M	1	RUC_DNA_Extraction_order	RUC	RUC_sx:M_dm:N_cid:21_s:37_d:15
10212	15	8	Starter_mixture+Milk_replacer	2	211	22	10	N	1	4.4.13	M	0	RUC_DNA_Extraction_order	RUC	RUC_sx:M_dm:N_cid:22_s:10212_d:15
10304	14	8	Starter_mixture+Milk_replacer	2	52	23	11	N	1	11.4.13	F	1	RUC_DNA_Extraction_order	RUC	RUC_sx:F_dm:N_cid:23_s:10304_d:14
47	15	8	Starter_mixture+Milk_replacer	2	46	23	1	N	1	11.4.13	F	1	RUC_DNA_Extraction_order	RUC	RUC_sx:F_dm:N_cid:23_s:47_d:15
40	16	8	Starter_mixture+Milk_replacer	2	39	24	1	C	2	12.4.13	M	1	RUC_DNA_Extraction_order	RUC	RUC_sx:M_dm:C_cid:24_s:40_d:16
3206	15	8	Starter_mixture+Milk_replacer	2	163	25	7	N	1	21.8.14	F	1	RUC_DNA_Extraction_order	RUC	RUC_sx:F_dm:N_cid:25_s:3206_d:15
13082	15	8	Starter_mixture+Milk_replacer	2	232	26	13	N	1	21.8.14	F	0	RUC_DNA_Extraction_order	RUC	RUC_sx:F_dm:N_cid:26_s:13082_d:15
3364	15	8	Starter_mixture+Milk_replacer	2	70	27	8	N	1	22.8.14	F	1	RUC_DNA_Extraction_order	RUC	RUC_sx:F_dm:N_cid:27_s:3364_d:15
3188	15	8	Starter_mixture+Milk_replacer	2	145	28	7	C	2	27.8.14	M	1	RUC_DNA_Extraction_order	RUC	RUC_sx:M_dm:C_cid:28_s:3188_d:15
13069	16	8	Starter_mixture+Milk_replacer	2	219	30	13	N	1	28.8.14	F	1	RUC_DNA_Extraction_order	RUC	RUC_sx:F_dm:N_cid:30_s:13069_d:16
13108	16	8	Starter_mixture+Milk_replacer	2	65	31	18	N	1	2.9.14	M	0	RUC_DNA_Extraction_order	RUC	RUC_sx:M_dm:N_cid:31_s:13108_d:16
13041	16	8	Starter_mixture+Milk_replacer	2	189	32	12	C	2	2.9.14	F	0	RUC_DNA_Extraction_order	RUC	RUC_sx:F_dm:C_cid:32_s:13041_d:16
13034	15	8	Starter_mixture+Milk_replacer	2	182	33	12	C	2	8.9.14	F	0	RUC_DNA_Extraction_order	RUC	RUC_sx:F_dm:C_cid:33_s:13034_d:15
13035	16	8	Starter_mixture+Milk_replacer	2	183	34	12	N	1	9.9.14	F	1	RUC_DNA_Extraction_order	RUC	RUC_sx:F_dm:N_cid:34_s:13035_d:16
13105	17	8	Starter_mixture+Milk_replacer	2	62	36	18	C	2	15.9.14	M	1	RUC_DNA_Extraction_order	RUC	RUC_sx:M_dm:C_cid:36_s:13105_d:17
13037	14	8	Starter_mixture+Milk_replacer	2	185	38	12	C	2	18.9.14	M	0	RUC_DNA_Extraction_order	RUC	RUC_sx:M_dm:C_cid:38_s:13037_d:14
13071	15	8	Starter_mixture+Milk_replacer	2	221	38	13	C	2	18.9.14	M	0	RUC_DNA_Extraction_order	RUC	RUC_sx:M_dm:C_cid:38_s:13071_d:15
13078	15	8	Starter_mixture+Milk_replacer	2	228	39	13	N	1	20.9.14	M	1	RUC_DNA_Extraction_order	RUC	RUC_sx:M_dm:N_cid:39_s:13078_d:15
13180	17	8	Starter_mixture+Milk_replacer	2	137	40	18	C	2	22.9.14	M	0	RUC_DNA_Extraction_order	RUC	RUC_sx:M_dm:C_cid:40_s:13180_d:17
3393	16	8	Starter_mixture+Milk_replacer	2	99	41	8	C	2	23.9.14	M	1	RUC_DNA_Extraction_order	RUC	RUC_sx:M_dm:C_cid:41_s:3393_d:16
13133	14	8	Starter_mixture+Milk_replacer	2	81	42	21	N	1	30.9.14	M	1	RUC_DNA_Extraction_order	RUC	RUC_sx:M_dm:N_cid:42_s:13133_d:14
3181	16	8	Starter_mixture+Milk_replacer	2	138	42	7	N	1	30.9.14	M	1	RUC_DNA_Extraction_order	RUC	RUC_sx:M_dm:N_cid:42_s:3181_d:16
3194	19	8	Starter_mixture+Milk_replacer	2	151	42	7	N	1	30.9.14	M	1	RUC_DNA_Extraction_order	RUC	RUC_sx:M_dm:N_cid:42_s:3194_d:19
3195	14	8	Starter_mixture+Milk_replacer	2	152	43	7	C	2	30.9.14	M	1	RUC_DNA_Extraction_order	RUC	RUC_sx:M_dm:C_cid:43_s:3195_d:14
3397	16	8	Starter_mixture+Milk_replacer	2	103	43	8	C	2	30.9.14	M	1	RUC_DNA_Extraction_order	RUC	RUC_sx:M_dm:C_cid:43_s:3397_d:16
3398	19	8	Starter_mixture+Milk_replacer	2	104	43	8	C	2	30.9.14	M	1	RUC_DNA_Extraction_order	RUC	RUC_sx:M_dm:C_cid:43_s:3398_d:19
10309	23	9	Starter_mixture+Milk_replacer	2	57	1	11	N	1	9.1.13	F	0	RUC_DNA_Extraction_order	RUC	RUC_sx:F_dm:N_cid:1_s:10309_d:23
10305	22	9	Starter_mixture+Milk_replacer	2	53	2	11	N	1	10.1.13	F	1	RUC_DNA_Extraction_order	RUC	RUC_sx:F_dm:N_cid:2_s:10305_d:22
10291	22	9	Starter_mixture+Milk_replacer	2	39	4	11	N	1	16.1.13	F	1	RUC_DNA_Extraction_order	RUC	RUC_sx:F_dm:N_cid:4_s:10291_d:22
10307	22	9	Starter_mixture+Milk_replacer	2	55	5	11	N	1	16.1.13	F	0	RUC_DNA_Extraction_order	RUC	RUC_sx:F_dm:N_cid:5_s:10307_d:22
10220	23	9	Starter_mixture+Milk_replacer	2	219	6	9	N	1	19.1.13	F	1	RUC_DNA_Extraction_order	RUC	RUC_sx:F_dm:N_cid:6_s:10220_d:23
10290	20	9	Starter_mixture+Milk_replacer	2	38	7	11	N	1	22.1.13	F	1	RUC_DNA_Extraction_order	RUC	RUC_sx:F_dm:N_cid:7_s:10290_d:20
312	22	9	Starter_mixture+Milk_replacer	2	60	7	3	N	1	22.1.13	F	1	RUC_DNA_Extraction_order	RUC	RUC_sx:F_dm:N_cid:7_s:312_d:22
10292	22	9	Starter_mixture+Milk_replacer	2	40	8	11	C	2	30.1.13	M	1	RUC_DNA_Extraction_order	RUC	RUC_sx:M_dm:C_cid:8_s:10292_d:22
10293	23	9	Starter_mixture+Milk_replacer	2	41	9	11	N	1	31.1.13	F	0	RUC_DNA_Extraction_order	RUC	RUC_sx:F_dm:N_cid:9_s:10293_d:23
10297	22	9	Starter_mixture+Milk_replacer	2	45	10	11	C	2	1.2.13	M	0	RUC_DNA_Extraction_order	RUC	RUC_sx:M_dm:C_cid:10_s:10297_d:22
10319	23	9	Starter_mixture+Milk_replacer	2	67	11	11	N	1	5.2.13	F	1	RUC_DNA_Extraction_order	RUC	RUC_sx:F_dm:N_cid:11_s:10319_d:23
10336	23	9	Starter_mixture+Milk_replacer	2	84	12	12	C	2	5.2.13	F	0	RUC_DNA_Extraction_order	RUC	RUC_sx:F_dm:C_cid:12_s:10336_d:23
10326	23	9	Starter_mixture+Milk_replacer	2	74	13	11	N	1	11.2.13	F	1	RUC_DNA_Extraction_order	RUC	RUC_sx:F_dm:N_cid:13_s:10326_d:23
62	23	9	Starter_mixture+Milk_replacer	2	61	14	1	C	2	13.2.13	M	1	RUC_DNA_Extraction_order	RUC	RUC_sx:M_dm:C_cid:14_s:62_d:23
63	22	9	Starter_mixture+Milk_replacer	2	62	15	1	C	2	14.2.13	F	0	RUC_DNA_Extraction_order	RUC	RUC_sx:F_dm:C_cid:15_s:63_d:22
10342	23	9	Starter_mixture+Milk_replacer	2	90	16	12	N	1	17.2.13	M	1	RUC_DNA_Extraction_order	RUC	RUC_sx:M_dm:N_cid:16_s:10342_d:23
10346	24	9	Starter_mixture+Milk_replacer	2	94	17	12	N	1	12.3.13	M	1	RUC_DNA_Extraction_order	RUC	RUC_sx:M_dm:N_cid:17_s:10346_d:24
315	22	9	Starter_mixture+Milk_replacer	2	63	18	3	C	2	15.3.13	F	1	RUC_DNA_Extraction_order	RUC	RUC_sx:F_dm:C_cid:18_s:315_d:22
10298	22	9	Starter_mixture+Milk_replacer	2	46	19	11	C	2	20.3.13	F	0	RUC_DNA_Extraction_order	RUC	RUC_sx:F_dm:C_cid:19_s:10298_d:22
10320	23	9	Starter_mixture+Milk_replacer	2	68	20	11	N	1	27.3.13	F	1	RUC_DNA_Extraction_order	RUC	RUC_sx:F_dm:N_cid:20_s:10320_d:23
10343	23	9	Starter_mixture+Milk_replacer	2	91	21	12	N	1	27.3.13	M	1	RUC_DNA_Extraction_order	RUC	RUC_sx:M_dm:N_cid:21_s:10343_d:23
10301	22	9	Starter_mixture+Milk_replacer	2	49	22	11	N	1	4.4.13	M	0	RUC_DNA_Extraction_order	RUC	RUC_sx:M_dm:N_cid:22_s:10301_d:22
10328	24	9	Starter_mixture+Milk_replacer	2	76	23	11	N	1	11.4.13	F	1	RUC_DNA_Extraction_order	RUC	RUC_sx:F_dm:N_cid:23_s:10328_d:24
10327	23	9	Starter_mixture+Milk_replacer	2	75	24	11	C	2	12.4.13	M	1	RUC_DNA_Extraction_order	RUC	RUC_sx:M_dm:C_cid:24_s:10327_d:23
3185	23	9	Starter_mixture+Milk_replacer	2	142	25	7	N	1	21.8.14	F	1	RUC_DNA_Extraction_order	RUC	RUC_sx:F_dm:N_cid:25_s:3185_d:23
13356	25	9	Starter_mixture+Milk_replacer	2	62	25	19	N	1	21.8.14	F	1	RUC_DNA_Extraction_order	RUC	RUC_sx:F_dm:N_cid:25_s:13356_d:25
13360	23	9	Starter_mixture+Milk_replacer	2	66	26	19	N	1	21.8.14	F	0	RUC_DNA_Extraction_order	RUC	RUC_sx:F_dm:N_cid:26_s:13360_d:23
13083	22	9	Starter_mixture+Milk_replacer	2	233	27	13	N	1	22.8.14	F	1	RUC_DNA_Extraction_order	RUC	RUC_sx:F_dm:N_cid:27_s:13083_d:22
3369	22	9	Starter_mixture+Milk_replacer	2	75	28	8	C	2	27.8.14	M	1	RUC_DNA_Extraction_order	RUC	RUC_sx:M_dm:C_cid:28_s:3369_d:22
3174	23	9	Starter_mixture+Milk_replacer	2	131	30	7	N	1	28.8.14	F	1	RUC_DNA_Extraction_order	RUC	RUC_sx:F_dm:N_cid:30_s:3174_d:23
3045	23	9	Starter_mixture+Milk_replacer	2	193	31	3	N	1	2.9.14	M	0	RUC_DNA_Extraction_order	RUC	RUC_sx:M_dm:N_cid:31_s:3045_d:23
13076	24	9	Starter_mixture+Milk_replacer	2	226	33	13	C	2	8.9.14	F	0	RUC_DNA_Extraction_order	RUC	RUC_sx:F_dm:C_cid:33_s:13076_d:24
13176	23	9	Starter_mixture+Milk_replacer	2	133	34	18	N	1	9.9.14	F	1	RUC_DNA_Extraction_order	RUC	RUC_sx:F_dm:N_cid:34_s:13176_d:23
13387	21	9	Starter_mixture+Milk_replacer	2	93	35	19	C	2	11.9.14	F	1	RUC_DNA_Extraction_order	RUC	RUC_sx:F_dm:C_cid:35_s:13387_d:21
13177	22	9	Starter_mixture+Milk_replacer	2	134	35	18	C	2	11.9.14	F	1	RUC_DNA_Extraction_order	RUC	RUC_sx:F_dm:C_cid:35_s:13177_d:22
3178	24	9	Starter_mixture+Milk_replacer	2	135	36	7	C	2	15.9.14	M	1	RUC_DNA_Extraction_order	RUC	RUC_sx:M_dm:C_cid:36_s:3178_d:24
13095	23	9	Starter_mixture+Milk_replacer	2	245	37	13	C	2	16.9.14	M	1	RUC_DNA_Extraction_order	RUC	RUC_sx:M_dm:C_cid:37_s:13095_d:23
3164	24	9	Starter_mixture+Milk_replacer	2	121	39	7	N	1	20.9.14	M	1	RUC_DNA_Extraction_order	RUC	RUC_sx:M_dm:N_cid:39_s:3164_d:24
13163	22	9	Starter_mixture+Milk_replacer	2	120	40	18	C	2	22.9.14	M	0	RUC_DNA_Extraction_order	RUC	RUC_sx:M_dm:C_cid:40_s:13163_d:22
13193	21	9	Starter_mixture+Milk_replacer	2	150	41	18	C	2	23.9.14	M	1	RUC_DNA_Extraction_order	RUC	RUC_sx:M_dm:C_cid:41_s:13193_d:21
3162	23	9	Starter_mixture+Milk_replacer	2	119	41	7	C	2	23.9.14	M	1	RUC_DNA_Extraction_order	RUC	RUC_sx:M_dm:C_cid:41_s:3162_d:23
13183	21	9	Starter_mixture+Milk_replacer	2	140	44	18	N	1	14.10.14	F	1	RUC_DNA_Extraction_order	RUC	RUC_sx:F_dm:N_cid:44_s:13183_d:21
3410	21	9	Starter_mixture+Milk_replacer	2	116	45	8	N	1	18.10.14	F	1	RUC_DNA_Extraction_order	RUC	RUC_sx:F_dm:N_cid:45_s:3410_d:21
17	29	10	Starter_mixture+Milk_replacer	2	16	1	1	N	1	9.1.13	F	0	RUC_DNA_Extraction_order	RUC	RUC_sx:F_dm:N_cid:1_s:17_d:29
18	29	10	Starter_mixture+Milk_replacer	2	17	2	1	N	1	10.1.13	F	1	RUC_DNA_Extraction_order	RUC	RUC_sx:F_dm:N_cid:2_s:18_d:29
10101	30	10	Starter_mixture+Milk_replacer	2	100	4	9	N	1	16.1.13	F	1	RUC_DNA_Extraction_order	RUC	RUC_sx:F_dm:N_cid:4_s:10101_d:30
10102	30	10	Starter_mixture+Milk_replacer	2	101	5	9	N	1	16.1.13	F	0	RUC_DNA_Extraction_order	RUC	RUC_sx:F_dm:N_cid:5_s:10102_d:30
22	29	10	Starter_mixture+Milk_replacer	2	21	6	1	N	1	19.1.13	F	1	RUC_DNA_Extraction_order	RUC	RUC_sx:F_dm:N_cid:6_s:22_d:29
104	29	10	Starter_mixture+Milk_replacer	2	103	7	1	N	1	22.1.13	F	1	RUC_DNA_Extraction_order	RUC	RUC_sx:F_dm:N_cid:7_s:104_d:29
91	29	10	Starter_mixture+Milk_replacer	2	90	8	1	C	2	30.1.13	M	1	RUC_DNA_Extraction_order	RUC	RUC_sx:M_dm:C_cid:8_s:91_d:29
116	29	10	Starter_mixture+Milk_replacer	2	115	9	1	N	1	31.1.13	F	0	RUC_DNA_Extraction_order	RUC	RUC_sx:F_dm:N_cid:9_s:116_d:29
78	29	10	Starter_mixture+Milk_replacer	2	77	10	1	C	2	1.2.13	M	0	RUC_DNA_Extraction_order	RUC	RUC_sx:M_dm:C_cid:10_s:78_d:29
110	29	10	Starter_mixture+Milk_replacer	2	109	11	1	N	1	5.2.13	F	1	RUC_DNA_Extraction_order	RUC	RUC_sx:F_dm:N_cid:11_s:110_d:29
96	29	10	Starter_mixture+Milk_replacer	2	95	12	1	C	2	5.2.13	F	0	RUC_DNA_Extraction_order	RUC	RUC_sx:F_dm:C_cid:12_s:96_d:29
77	29	10	Starter_mixture+Milk_replacer	2	76	14	1	C	2	13.2.13	M	1	RUC_DNA_Extraction_order	RUC	RUC_sx:M_dm:C_cid:14_s:77_d:29
139	29	10	Starter_mixture+Milk_replacer	2	138	15	1	C	2	14.2.13	F	0	RUC_DNA_Extraction_order	RUC	RUC_sx:F_dm:C_cid:15_s:139_d:29
10155	29	10	Starter_mixture+Milk_replacer	2	154	16	10	N	1	17.2.13	M	1	RUC_DNA_Extraction_order	RUC	RUC_sx:M_dm:N_cid:16_s:10155_d:29
98	29	10	Starter_mixture+Milk_replacer	2	97	17	1	N	1	12.3.13	M	1	RUC_DNA_Extraction_order	RUC	RUC_sx:M_dm:N_cid:17_s:98_d:29
10125	30	10	Starter_mixture+Milk_replacer	2	124	18	10	C	2	15.3.13	F	1	RUC_DNA_Extraction_order	RUC	RUC_sx:F_dm:C_cid:18_s:10125_d:30
10158	30	10	Starter_mixture+Milk_replacer	2	157	19	10	C	2	20.3.13	F	0	RUC_DNA_Extraction_order	RUC	RUC_sx:F_dm:C_cid:19_s:10158_d:30
114	29	10	Starter_mixture+Milk_replacer	2	113	20	1	N	1	27.3.13	F	1	RUC_DNA_Extraction_order	RUC	RUC_sx:F_dm:N_cid:20_s:114_d:29
10128	29	10	Starter_mixture+Milk_replacer	2	127	21	10	N	1	27.3.13	M	1	RUC_DNA_Extraction_order	RUC	RUC_sx:M_dm:N_cid:21_s:10128_d:29
10159	31	10	Starter_mixture+Milk_replacer	2	158	22	10	N	1	4.4.13	M	0	RUC_DNA_Extraction_order	RUC	RUC_sx:M_dm:N_cid:22_s:10159_d:31
10144	31	10	Starter_mixture+Milk_replacer	2	143	23	9	N	1	11.4.13	F	1	RUC_DNA_Extraction_order	RUC	RUC_sx:F_dm:N_cid:23_s:10144_d:31
10131	30	10	Starter_mixture+Milk_replacer	2	130	24	10	C	2	12.4.13	M	1	RUC_DNA_Extraction_order	RUC	RUC_sx:M_dm:C_cid:24_s:10131_d:30
13143	30	10	Starter_mixture+Milk_replacer	2	100	25	18	N	1	21.8.14	F	1	RUC_DNA_Extraction_order	RUC	RUC_sx:F_dm:N_cid:25_s:13143_d:30
3186	30	10	Starter_mixture+Milk_replacer	2	143	26	7	N	1	21.8.14	F	0	RUC_DNA_Extraction_order	RUC	RUC_sx:F_dm:N_cid:26_s:3186_d:30
13173	30	10	Starter_mixture+Milk_replacer	2	130	27	18	N	1	22.8.14	F	1	RUC_DNA_Extraction_order	RUC	RUC_sx:F_dm:N_cid:27_s:13173_d:30
13084	29	10	Starter_mixture+Milk_replacer	2	234	28	13	C	2	27.8.14	M	1	RUC_DNA_Extraction_order	RUC	RUC_sx:M_dm:C_cid:28_s:13084_d:29
13378	30	10	Starter_mixture+Milk_replacer	2	84	31	19	N	1	2.9.14	M	0	RUC_DNA_Extraction_order	RUC	RUC_sx:M_dm:N_cid:31_s:13378_d:30
13087	30	10	Starter_mixture+Milk_replacer	2	237	32	13	C	2	2.9.14	F	0	RUC_DNA_Extraction_order	RUC	RUC_sx:F_dm:C_cid:32_s:13087_d:30
13088	31	10	Starter_mixture+Milk_replacer	2	238	33	13	C	2	8.9.14	F	0	RUC_DNA_Extraction_order	RUC	RUC_sx:F_dm:C_cid:33_s:13088_d:31
3385	30	10	Starter_mixture+Milk_replacer	2	91	34	8	N	1	9.9.14	F	1	RUC_DNA_Extraction_order	RUC	RUC_sx:F_dm:N_cid:34_s:3385_d:30
13168	33	10	Starter_mixture+Milk_replacer	2	125	35	18	C	2	11.9.14	F	1	RUC_DNA_Extraction_order	RUC	RUC_sx:F_dm:C_cid:35_s:13168_d:33
3167	29	10	Starter_mixture+Milk_replacer	2	124	36	7	C	2	15.9.14	M	1	RUC_DNA_Extraction_order	RUC	RUC_sx:M_dm:C_cid:36_s:3167_d:29
3165	31	10	Starter_mixture+Milk_replacer	2	122	37	7	C	2	16.9.14	M	1	RUC_DNA_Extraction_order	RUC	RUC_sx:M_dm:C_cid:37_s:3165_d:31
13179	29	10	Starter_mixture+Milk_replacer	2	136	39	18	N	1	20.9.14	M	1	RUC_DNA_Extraction_order	RUC	RUC_sx:M_dm:N_cid:39_s:13179_d:29
3156	29	10	Starter_mixture+Milk_replacer	2	113	40	7	C	2	22.9.14	M	0	RUC_DNA_Extraction_order	RUC	RUC_sx:M_dm:C_cid:40_s:3156_d:29
3157	30	10	Starter_mixture+Milk_replacer	2	114	41	7	C	2	23.9.14	M	1	RUC_DNA_Extraction_order	RUC	RUC_sx:M_dm:C_cid:41_s:3157_d:30
3158	28	10	Starter_mixture+Milk_replacer	2	115	45	7	N	1	18.10.14	F	1	RUC_DNA_Extraction_order	RUC	RUC_sx:F_dm:N_cid:45_s:3158_d:28
10341	37	11	Starter_mixture+Milk_replacer	2	89	1	12	N	1	9.1.13	F	0	RUC_DNA_Extraction_order	RUC	RUC_sx:F_dm:N_cid:1_s:10341_d:37
10334	36	11	Starter_mixture+Milk_replacer	2	82	2	12	N	1	10.1.13	F	1	RUC_DNA_Extraction_order	RUC	RUC_sx:F_dm:N_cid:2_s:10334_d:36
85	36	11	Starter_mixture+Milk_replacer	2	84	3	1	N	1	11.1.13	F	1	RUC_DNA_Extraction_order	RUC	RUC_sx:F_dm:N_cid:3_s:85_d:36
335	36	11	Starter_mixture+Milk_replacer	2	83	4	3	N	1	16.1.13	F	1	RUC_DNA_Extraction_order	RUC	RUC_sx:F_dm:N_cid:4_s:335_d:36
10330	36	11	Starter_mixture+Milk_replacer	2	78	5	11	N	1	16.1.13	F	0	RUC_DNA_Extraction_order	RUC	RUC_sx:F_dm:N_cid:5_s:10330_d:36
10347	35	11	Starter_mixture+Milk_replacer	2	95	6	12	N	1	19.1.13	F	1	RUC_DNA_Extraction_order	RUC	RUC_sx:F_dm:N_cid:6_s:10347_d:35
10345	37	11	Starter_mixture+Milk_replacer	2	93	7	12	N	1	22.1.13	F	1	RUC_DNA_Extraction_order	RUC	RUC_sx:F_dm:N_cid:7_s:10345_d:37
10332	37	11	Starter_mixture+Milk_replacer	2	80	8	11	C	2	30.1.13	M	1	RUC_DNA_Extraction_order	RUC	RUC_sx:M_dm:C_cid:8_s:10332_d:37
10324	36	11	Starter_mixture+Milk_replacer	2	72	9	11	N	1	31.1.13	F	0	RUC_DNA_Extraction_order	RUC	RUC_sx:F_dm:N_cid:9_s:10324_d:36
1001	39	11	Starter_mixture+Milk_replacer	2	1	10	4	C	2	1.2.13	M	0	RUC_DNA_Extraction_order	RUC	RUC_sx:M_dm:C_cid:10_s:1001_d:39
10331	36	11	Starter_mixture+Milk_replacer	2	79	11	11	N	1	5.2.13	F	1	RUC_DNA_Extraction_order	RUC	RUC_sx:F_dm:N_cid:11_s:10331_d:36
10321	36	11	Starter_mixture+Milk_replacer	2	119	12	21	C	2	5.2.13	F	0	RUC_DNA_Extraction_order	RUC	RUC_sx:F_dm:C_cid:12_s:10321_d:36
10120	37	11	Starter_mixture+Milk_replacer	2	119	13	9	N	1	11.2.13	F	1	RUC_DNA_Extraction_order	RUC	RUC_sx:F_dm:N_cid:13_s:10120_d:37
322	36	11	Starter_mixture+Milk_replacer	2	70	14	3	C	2	13.2.13	M	1	RUC_DNA_Extraction_order	RUC	RUC_sx:M_dm:C_cid:14_s:322_d:36
10337	36	11	Starter_mixture+Milk_replacer	2	85	15	12	C	2	14.2.13	F	0	RUC_DNA_Extraction_order	RUC	RUC_sx:F_dm:C_cid:15_s:10337_d:36
10329	36	11	Starter_mixture+Milk_replacer	2	77	16	11	N	1	17.2.13	M	1	RUC_DNA_Extraction_order	RUC	RUC_sx:M_dm:N_cid:16_s:10329_d:36
10338	36	11	Starter_mixture+Milk_replacer	2	86	17	12	N	1	12.3.13	M	1	RUC_DNA_Extraction_order	RUC	RUC_sx:M_dm:N_cid:17_s:10338_d:36
10340	37	11	Starter_mixture+Milk_replacer	2	88	18	12	C	2	15.3.13	F	1	RUC_DNA_Extraction_order	RUC	RUC_sx:F_dm:C_cid:18_s:10340_d:37
10339	36	11	Starter_mixture+Milk_replacer	2	87	19	12	C	2	20.3.13	F	0	RUC_DNA_Extraction_order	RUC	RUC_sx:F_dm:C_cid:19_s:10339_d:36
10344	36	11	Starter_mixture+Milk_replacer	2	92	20	12	N	1	27.3.13	F	1	RUC_DNA_Extraction_order	RUC	RUC_sx:F_dm:N_cid:20_s:10344_d:36
10323	36	11	Starter_mixture+Milk_replacer	2	71	21	11	N	1	27.3.13	M	1	RUC_DNA_Extraction_order	RUC	RUC_sx:M_dm:N_cid:21_s:10323_d:36
10325	38	11	Starter_mixture+Milk_replacer	2	73	22	11	N	1	4.4.13	M	0	RUC_DNA_Extraction_order	RUC	RUC_sx:M_dm:N_cid:22_s:10325_d:38
10333	36	11	Starter_mixture+Milk_replacer	2	81	23	11	N	1	11.4.13	F	1	RUC_DNA_Extraction_order	RUC	RUC_sx:F_dm:N_cid:23_s:10333_d:36
10348	35	11	Starter_mixture+Milk_replacer	2	96	24	12	C	2	12.4.13	M	1	RUC_DNA_Extraction_order	RUC	RUC_sx:M_dm:C_cid:24_s:10348_d:35
3370	36	11	Starter_mixture+Milk_replacer	2	76	28	8	C	2	27.8.14	M	1	RUC_DNA_Extraction_order	RUC	RUC_sx:M_dm:C_cid:28_s:3370_d:36
13085	35	11	Starter_mixture+Milk_replacer	2	235	30	13	N	1	28.8.14	F	1	RUC_DNA_Extraction_order	RUC	RUC_sx:F_dm:N_cid:30_s:13085_d:35
13374	36	11	Starter_mixture+Milk_replacer	2	80	30	19	N	1	28.8.14	F	1	RUC_DNA_Extraction_order	RUC	RUC_sx:F_dm:N_cid:30_s:13374_d:36
13379	37	11	Starter_mixture+Milk_replacer	2	85	31	19	N	1	2.9.14	M	0	RUC_DNA_Extraction_order	RUC	RUC_sx:M_dm:N_cid:31_s:13379_d:37
13148	37	11	Starter_mixture+Milk_replacer	2	105	32	18	C	2	2.9.14	F	0	RUC_DNA_Extraction_order	RUC	RUC_sx:F_dm:C_cid:32_s:13148_d:37
13149	36	11	Starter_mixture+Milk_replacer	2	106	33	18	C	2	8.9.14	F	0	RUC_DNA_Extraction_order	RUC	RUC_sx:F_dm:C_cid:33_s:13149_d:36
13150	37	11	Starter_mixture+Milk_replacer	2	107	34	18	N	1	9.9.14	F	1	RUC_DNA_Extraction_order	RUC	RUC_sx:F_dm:N_cid:34_s:13150_d:37
3192	36	11	Starter_mixture+Milk_replacer	2	149	35	7	C	2	11.9.14	F	1	RUC_DNA_Extraction_order	RUC	RUC_sx:F_dm:C_cid:35_s:3192_d:36
13152	36	11	Starter_mixture+Milk_replacer	2	109	36	18	C	2	15.9.14	M	1	RUC_DNA_Extraction_order	RUC	RUC_sx:M_dm:C_cid:36_s:13152_d:36
13153	35	11	Starter_mixture+Milk_replacer	2	110	37	18	C	2	16.9.14	M	1	RUC_DNA_Extraction_order	RUC	RUC_sx:M_dm:C_cid:37_s:13153_d:35
13154	37	11	Starter_mixture+Milk_replacer	2	111	38	18	C	2	18.9.14	M	0	RUC_DNA_Extraction_order	RUC	RUC_sx:M_dm:C_cid:38_s:13154_d:37
13027	35	11	Starter_mixture+Milk_replacer	2	175	42	12	N	1	30.9.14	M	1	RUC_DNA_Extraction_order	RUC	RUC_sx:M_dm:N_cid:42_s:13027_d:35
3160	35	11	Starter_mixture+Milk_replacer	2	117	43	7	C	2	30.9.14	M	1	RUC_DNA_Extraction_order	RUC	RUC_sx:M_dm:C_cid:43_s:3160_d:35
1090	43	12	Starter_mixture+Milk_replacer	2	90	1	4	N	1	9.1.13	F	0	RUC_DNA_Extraction_order	RUC	RUC_sx:F_dm:N_cid:1_s:1090_d:43
11030	44	12	Starter_mixture+Milk_replacer	2	30	2	14	N	1	10.1.13	F	1	RUC_DNA_Extraction_order	RUC	RUC_sx:F_dm:N_cid:2_s:11030_d:44
11005	43	12	Starter_mixture+Milk_replacer	2	96	3	21	N	1	11.1.13	F	1	RUC_DNA_Extraction_order	RUC	RUC_sx:F_dm:N_cid:3_s:11005_d:43
1014	43	12	Starter_mixture+Milk_replacer	2	14	4	4	N	1	16.1.13	F	1	RUC_DNA_Extraction_order	RUC	RUC_sx:F_dm:N_cid:4_s:1014_d:43
1007	43	12	Starter_mixture+Milk_replacer	2	7	5	4	N	1	16.1.13	F	0	RUC_DNA_Extraction_order	RUC	RUC_sx:F_dm:N_cid:5_s:1007_d:43
1000	44	12	Starter_mixture+Milk_replacer	2	0	6	4	N	1	19.1.13	F	1	RUC_DNA_Extraction_order	RUC	RUC_sx:F_dm:N_cid:6_s:1000_d:44
11016	43	12	Starter_mixture+Milk_replacer	2	98	7	21	N	1	22.1.13	F	1	RUC_DNA_Extraction_order	RUC	RUC_sx:F_dm:N_cid:7_s:11016_d:43
1010	43	12	Starter_mixture+Milk_replacer	2	10	8	4	C	2	30.1.13	M	1	RUC_DNA_Extraction_order	RUC	RUC_sx:M_dm:C_cid:8_s:1010_d:43
11041	43	12	Starter_mixture+Milk_replacer	2	41	9	14	N	1	31.1.13	F	0	RUC_DNA_Extraction_order	RUC	RUC_sx:F_dm:N_cid:9_s:11041_d:43
11043	44	12	Starter_mixture+Milk_replacer	2	100	10	21	C	2	1.2.13	M	0	RUC_DNA_Extraction_order	RUC	RUC_sx:M_dm:C_cid:10_s:11043_d:44
1044	43	12	Starter_mixture+Milk_replacer	2	44	11	4	N	1	5.2.13	F	1	RUC_DNA_Extraction_order	RUC	RUC_sx:F_dm:N_cid:11_s:1044_d:43
11017	43	12	Starter_mixture+Milk_replacer	2	17	12	14	C	2	5.2.13	F	0	RUC_DNA_Extraction_order	RUC	RUC_sx:F_dm:C_cid:12_s:11017_d:43
1018	44	12	Starter_mixture+Milk_replacer	2	18	13	4	N	1	11.2.13	F	1	RUC_DNA_Extraction_order	RUC	RUC_sx:F_dm:N_cid:13_s:1018_d:44
11011	44	12	Starter_mixture+Milk_replacer	2	11	14	14	C	2	13.2.13	M	1	RUC_DNA_Extraction_order	RUC	RUC_sx:M_dm:C_cid:14_s:11011_d:44
1053	43	12	Starter_mixture+Milk_replacer	2	53	15	4	C	2	14.2.13	F	0	RUC_DNA_Extraction_order	RUC	RUC_sx:F_dm:C_cid:15_s:1053_d:43
1002	43	12	Starter_mixture+Milk_replacer	2	2	16	4	N	1	17.2.13	M	1	RUC_DNA_Extraction_order	RUC	RUC_sx:M_dm:N_cid:16_s:1002_d:43
1057	44	12	Starter_mixture+Milk_replacer	2	57	17	4	N	1	12.3.13	M	1	RUC_DNA_Extraction_order	RUC	RUC_sx:M_dm:N_cid:17_s:1057_d:44
1239	44	12	Starter_mixture+Milk_replacer	2	239	18	4	C	2	15.3.13	F	1	RUC_DNA_Extraction_order	RUC	RUC_sx:F_dm:C_cid:18_s:1239_d:44
11240	43	12	Starter_mixture+Milk_replacer	2	107	19	21	C	2	20.3.13	F	0	RUC_DNA_Extraction_order	RUC	RUC_sx:F_dm:C_cid:19_s:11240_d:43
11267	46	12	Starter_mixture+Milk_replacer	2	16	20	15	N	1	27.3.13	F	1	RUC_DNA_Extraction_order	RUC	RUC_sx:F_dm:N_cid:20_s:11267_d:46
1084	46	12	Starter_mixture+Milk_replacer	2	84	21	4	N	1	27.3.13	M	1	RUC_DNA_Extraction_order	RUC	RUC_sx:M_dm:N_cid:21_s:1084_d:46
11086	43	12	Starter_mixture+Milk_replacer	2	86	22	14	N	1	4.4.13	M	0	RUC_DNA_Extraction_order	RUC	RUC_sx:M_dm:N_cid:22_s:11086_d:43
1003	42	12	Starter_mixture+Milk_replacer	2	3	23	4	N	1	11.4.13	F	1	RUC_DNA_Extraction_order	RUC	RUC_sx:F_dm:N_cid:23_s:1003_d:42
1004	41	12	Starter_mixture+Milk_replacer	2	4	24	4	C	2	12.4.13	M	1	RUC_DNA_Extraction_order	RUC	RUC_sx:M_dm:C_cid:24_s:1004_d:41
3202	42	12	Starter_mixture+Milk_replacer	2	159	25	7	N	1	21.8.14	F	1	RUC_DNA_Extraction_order	RUC	RUC_sx:F_dm:N_cid:25_s:3202_d:42
3357	43	12	Starter_mixture+Milk_replacer	2	63	25	8	N	1	21.8.14	F	1	RUC_DNA_Extraction_order	RUC	RUC_sx:F_dm:N_cid:25_s:3357_d:43
13123	43	12	Starter_mixture+Milk_replacer	2	80	26	18	N	1	21.8.14	F	0	RUC_DNA_Extraction_order	RUC	RUC_sx:F_dm:N_cid:26_s:13123_d:43
13203	44	12	Starter_mixture+Milk_replacer	2	160	27	18	N	1	22.8.14	F	1	RUC_DNA_Extraction_order	RUC	RUC_sx:F_dm:N_cid:27_s:13203_d:44
13145	43	12	Starter_mixture+Milk_replacer	2	102	28	18	C	2	27.8.14	M	1	RUC_DNA_Extraction_order	RUC	RUC_sx:M_dm:C_cid:28_s:13145_d:43
13146	47	12	Starter_mixture+Milk_replacer	2	103	30	18	N	1	28.8.14	F	1	RUC_DNA_Extraction_order	RUC	RUC_sx:F_dm:N_cid:30_s:13146_d:47
13124	47	12	Starter_mixture+Milk_replacer	2	81	31	18	N	1	2.9.14	M	0	RUC_DNA_Extraction_order	RUC	RUC_sx:M_dm:N_cid:31_s:13124_d:47
13125	44	12	Starter_mixture+Milk_replacer	2	82	32	18	C	2	2.9.14	F	0	RUC_DNA_Extraction_order	RUC	RUC_sx:F_dm:C_cid:32_s:13125_d:44
13099	43	12	Starter_mixture+Milk_replacer	2	249	33	13	C	2	8.9.14	F	0	RUC_DNA_Extraction_order	RUC	RUC_sx:F_dm:C_cid:33_s:13099_d:43
13118	44	12	Starter_mixture+Milk_replacer	2	75	34	21	N	1	9.9.14	F	1	RUC_DNA_Extraction_order	RUC	RUC_sx:F_dm:N_cid:34_s:13118_d:44
13151	44	12	Starter_mixture+Milk_replacer	2	108	35	18	C	2	11.9.14	F	1	RUC_DNA_Extraction_order	RUC	RUC_sx:F_dm:C_cid:35_s:13151_d:44
13121	47	12	Starter_mixture+Milk_replacer	2	77	38	21	C	2	18.9.14	M	0	RUC_DNA_Extraction_order	RUC	RUC_sx:M_dm:C_cid:38_s:13121_d:47
13029	45	12	Starter_mixture+Milk_replacer	2	177	39	12	N	1	20.9.14	M	1	RUC_DNA_Extraction_order	RUC	RUC_sx:M_dm:N_cid:39_s:13029_d:45
13074	43	12	Starter_mixture+Milk_replacer	2	224	40	13	C	2	22.9.14	M	0	RUC_DNA_Extraction_order	RUC	RUC_sx:M_dm:C_cid:40_s:13074_d:43
13026	42	12	Starter_mixture+Milk_replacer	2	174	41	12	C	2	23.9.14	M	1	RUC_DNA_Extraction_order	RUC	RUC_sx:M_dm:C_cid:41_s:13026_d:42
3395	42	12	Starter_mixture+Milk_replacer	2	101	42	8	N	1	30.9.14	M	1	RUC_DNA_Extraction_order	RUC	RUC_sx:M_dm:N_cid:42_s:3395_d:42
3399	42	12	Starter_mixture+Milk_replacer	2	105	43	8	C	2	30.9.14	M	1	RUC_DNA_Extraction_order	RUC	RUC_sx:M_dm:C_cid:43_s:3399_d:42
1091	50	13	Starter_mixture+Milk_replacer	2	91	1	4	N	1	9.1.13	F	0	RUC_DNA_Extraction_order	RUC	RUC_sx:F_dm:N_cid:1_s:1091_d:50
1060	50	13	Starter_mixture+Milk_replacer	2	60	2	4	N	1	10.1.13	F	1	RUC_DNA_Extraction_order	RUC	RUC_sx:F_dm:N_cid:2_s:1060_d:50
1013	50	13	Starter_mixture+Milk_replacer	2	13	3	4	N	1	11.1.13	F	1	RUC_DNA_Extraction_order	RUC	RUC_sx:F_dm:N_cid:3_s:1013_d:50
1006	51	13	Starter_mixture+Milk_replacer	2	6	4	4	N	1	16.1.13	F	1	RUC_DNA_Extraction_order	RUC	RUC_sx:F_dm:N_cid:4_s:1006_d:51
1033	51	13	Starter_mixture+Milk_replacer	2	33	5	4	N	1	16.1.13	F	0	RUC_DNA_Extraction_order	RUC	RUC_sx:F_dm:N_cid:5_s:1033_d:51
1008	52	13	Starter_mixture+Milk_replacer	2	8	6	4	N	1	19.1.13	F	1	RUC_DNA_Extraction_order	RUC	RUC_sx:F_dm:N_cid:6_s:1008_d:52
1009	50	13	Starter_mixture+Milk_replacer	2	9	7	4	N	1	22.1.13	F	1	RUC_DNA_Extraction_order	RUC	RUC_sx:F_dm:N_cid:7_s:1009_d:50
1038	50	13	Starter_mixture+Milk_replacer	2	38	8	4	C	2	30.1.13	M	1	RUC_DNA_Extraction_order	RUC	RUC_sx:M_dm:C_cid:8_s:1038_d:50
11042	50	13	Starter_mixture+Milk_replacer	2	116	9	21	N	1	31.1.13	F	0	RUC_DNA_Extraction_order	RUC	RUC_sx:F_dm:N_cid:9_s:11042_d:50
11151	52	13	Starter_mixture+Milk_replacer	2	3	10	20	C	2	1.2.13	M	0	RUC_DNA_Extraction_order	RUC	RUC_sx:M_dm:C_cid:10_s:11151_d:52
11152	50	13	Starter_mixture+Milk_replacer	2	4	11	20	N	1	5.2.13	F	1	RUC_DNA_Extraction_order	RUC	RUC_sx:F_dm:N_cid:11_s:11152_d:50
1055	50	13	Starter_mixture+Milk_replacer	2	55	12	4	C	2	5.2.13	F	0	RUC_DNA_Extraction_order	RUC	RUC_sx:F_dm:C_cid:12_s:1055_d:50
11047	50	13	Starter_mixture+Milk_replacer	2	47	13	14	N	1	11.2.13	F	1	RUC_DNA_Extraction_order	RUC	RUC_sx:F_dm:N_cid:13_s:11047_d:50
1019	51	13	Starter_mixture+Milk_replacer	2	19	14	4	C	2	13.2.13	M	1	RUC_DNA_Extraction_order	RUC	RUC_sx:M_dm:C_cid:14_s:1019_d:51
11012	50	13	Starter_mixture+Milk_replacer	2	12	15	14	C	2	14.2.13	F	0	RUC_DNA_Extraction_order	RUC	RUC_sx:F_dm:C_cid:15_s:11012_d:50
1154	50	13	Starter_mixture+Milk_replacer	2	154	16	4	N	1	17.2.13	M	1	RUC_DNA_Extraction_order	RUC	RUC_sx:M_dm:N_cid:16_s:1154_d:50
1238	50	13	Starter_mixture+Milk_replacer	2	238	17	4	N	1	12.3.13	M	1	RUC_DNA_Extraction_order	RUC	RUC_sx:M_dm:N_cid:17_s:1238_d:50
1333	51	13	Starter_mixture+Milk_replacer	2	82	18	5	C	2	15.3.13	F	1	RUC_DNA_Extraction_order	RUC	RUC_sx:F_dm:C_cid:18_s:1333_d:51
1266	53	13	Starter_mixture+Milk_replacer	2	15	19	5	C	2	20.3.13	F	0	RUC_DNA_Extraction_order	RUC	RUC_sx:F_dm:C_cid:19_s:1266_d:53
1082	51	13	Starter_mixture+Milk_replacer	2	82	20	4	N	1	27.3.13	F	1	RUC_DNA_Extraction_order	RUC	RUC_sx:F_dm:N_cid:20_s:1082_d:51
1026	51	13	Starter_mixture+Milk_replacer	2	26	21	4	N	1	27.3.13	M	1	RUC_DNA_Extraction_order	RUC	RUC_sx:M_dm:N_cid:21_s:1026_d:51
11027	49	13	Starter_mixture+Milk_replacer	2	27	22	14	N	1	4.4.13	M	0	RUC_DNA_Extraction_order	RUC	RUC_sx:M_dm:N_cid:22_s:11027_d:49
1136	52	13	Starter_mixture+Milk_replacer	2	136	23	4	N	1	11.4.13	F	1	RUC_DNA_Extraction_order	RUC	RUC_sx:F_dm:N_cid:23_s:1136_d:52
1137	51	13	Starter_mixture+Milk_replacer	2	137	24	4	C	2	12.4.13	M	1	RUC_DNA_Extraction_order	RUC	RUC_sx:M_dm:C_cid:24_s:1137_d:51
3358	54	13	Starter_mixture+Milk_replacer	2	64	25	8	N	1	21.8.14	F	1	RUC_DNA_Extraction_order	RUC	RUC_sx:F_dm:N_cid:25_s:3358_d:54
3144	53	13	Starter_mixture+Milk_replacer	2	101	27	7	N	1	22.8.14	F	1	RUC_DNA_Extraction_order	RUC	RUC_sx:F_dm:N_cid:27_s:3144_d:53
13204	51	13	Starter_mixture+Milk_replacer	2	161	28	18	C	2	27.8.14	M	1	RUC_DNA_Extraction_order	RUC	RUC_sx:M_dm:C_cid:28_s:13204_d:51
3205	50	13	Starter_mixture+Milk_replacer	2	162	30	7	N	1	28.8.14	F	1	RUC_DNA_Extraction_order	RUC	RUC_sx:F_dm:N_cid:30_s:3205_d:50
13147	51	13	Starter_mixture+Milk_replacer	2	104	31	18	N	1	2.9.14	M	0	RUC_DNA_Extraction_order	RUC	RUC_sx:M_dm:N_cid:31_s:13147_d:51
13170	51	13	Starter_mixture+Milk_replacer	2	127	32	18	C	2	2.9.14	F	0	RUC_DNA_Extraction_order	RUC	RUC_sx:F_dm:C_cid:32_s:13170_d:51
13030	54	13	Starter_mixture+Milk_replacer	2	178	35	12	C	2	11.9.14	F	1	RUC_DNA_Extraction_order	RUC	RUC_sx:F_dm:C_cid:35_s:13030_d:54
13119	50	13	Starter_mixture+Milk_replacer	2	76	36	21	C	2	15.9.14	M	1	RUC_DNA_Extraction_order	RUC	RUC_sx:M_dm:C_cid:36_s:13119_d:50
13120	49	13	Starter_mixture+Milk_replacer	2	77	37	18	C	2	16.9.14	M	1	RUC_DNA_Extraction_order	RUC	RUC_sx:M_dm:C_cid:37_s:13120_d:49
13166	54	13	Starter_mixture+Milk_replacer	2	123	38	18	C	2	18.9.14	M	0	RUC_DNA_Extraction_order	RUC	RUC_sx:M_dm:C_cid:38_s:13166_d:54
13021	52	13	Starter_mixture+Milk_replacer	2	169	39	12	N	1	20.9.14	M	1	RUC_DNA_Extraction_order	RUC	RUC_sx:M_dm:N_cid:39_s:13021_d:52
13020	50	13	Starter_mixture+Milk_replacer	2	168	40	12	C	2	22.9.14	M	0	RUC_DNA_Extraction_order	RUC	RUC_sx:M_dm:C_cid:40_s:13020_d:50
13017	49	13	Starter_mixture+Milk_replacer	2	165	41	12	C	2	23.9.14	M	1	RUC_DNA_Extraction_order	RUC	RUC_sx:M_dm:C_cid:41_s:13017_d:49
3159	48	13	Starter_mixture+Milk_replacer	2	116	44	7	N	1	14.10.14	F	1	RUC_DNA_Extraction_order	RUC	RUC_sx:F_dm:N_cid:44_s:3159_d:48
13184	48	13	Starter_mixture+Milk_replacer	2	141	45	18	N	1	18.10.14	F	1	RUC_DNA_Extraction_order	RUC	RUC_sx:F_dm:N_cid:45_s:13184_d:48
100	58	14	Starter_mixture+Milk_replacer	2	99	1	1	N	1	9.1.13	F	0	RUC_DNA_Extraction_order	RUC	RUC_sx:F_dm:N_cid:1_s:100_d:58
1092	62	14	Starter_mixture	3	92	1	4	N	1	9.1.13	F	0	RUC_DNA_Extraction_order	RUC	RUC_sx:F_dm:N_cid:1_s:1092_d:62
1093	63	14	Starter_mixture	3	93	1	4	N	1	9.1.13	F	0	RUC_DNA_Extraction_order	RUC	RUC_sx:F_dm:N_cid:1_s:1093_d:63
19	57	14	Starter_mixture+Milk_replacer	2	18	2	1	N	1	10.1.13	F	1	RUC_DNA_Extraction_order	RUC	RUC_sx:F_dm:N_cid:2_s:19_d:57
1146	62	14	Starter_mixture	3	146	2	4	N	1	10.1.13	F	1	RUC_DNA_Extraction_order	RUC	RUC_sx:F_dm:N_cid:2_s:1146_d:62
1157	63	14	Starter_mixture	3	157	2	4	N	1	10.1.13	F	1	RUC_DNA_Extraction_order	RUC	RUC_sx:F_dm:N_cid:2_s:1157_d:63
10075	60	14	Starter_mixture+Milk_replacer	2	74	3	9	N	1	11.1.13	F	1	RUC_DNA_Extraction_order	RUC	RUC_sx:F_dm:N_cid:3_s:10075_d:60
1061	61	14	Starter_mixture	3	61	3	4	N	1	11.1.13	F	1	RUC_DNA_Extraction_order	RUC	RUC_sx:F_dm:N_cid:3_s:1061_d:61
1031	63	14	Starter_mixture	3	31	3	4	N	1	11.1.13	F	1	RUC_DNA_Extraction_order	RUC	RUC_sx:F_dm:N_cid:3_s:1031_d:63
86	57	14	Starter_mixture+Milk_replacer	2	85	4	1	N	1	16.1.13	F	1	RUC_DNA_Extraction_order	RUC	RUC_sx:F_dm:N_cid:4_s:86_d:57
1032	61	14	Starter_mixture	3	32	4	4	N	1	16.1.13	F	1	RUC_DNA_Extraction_order	RUC	RUC_sx:F_dm:N_cid:4_s:1032_d:61
11062	63	14	Starter_mixture	3	62	4	14	N	1	16.1.13	F	1	RUC_DNA_Extraction_order	RUC	RUC_sx:F_dm:N_cid:4_s:11062_d:63
10087	57	14	Starter_mixture+Milk_replacer	2	86	5	9	N	1	16.1.13	F	0	RUC_DNA_Extraction_order	RUC	RUC_sx:F_dm:N_cid:5_s:10087_d:57
1063	61	14	Starter_mixture	3	63	5	4	N	1	16.1.13	F	0	RUC_DNA_Extraction_order	RUC	RUC_sx:F_dm:N_cid:5_s:1063_d:61
11149	63	14	Starter_mixture	3	1	5	20	N	1	16.1.13	F	0	RUC_DNA_Extraction_order	RUC	RUC_sx:F_dm:N_cid:5_s:11149_d:63
103	57	14	Starter_mixture+Milk_replacer	2	102	6	1	N	1	19.1.13	F	1	RUC_DNA_Extraction_order	RUC	RUC_sx:F_dm:N_cid:6_s:103_d:57
11015	61	14	Starter_mixture	3	97	6	21	N	1	19.1.13	F	1	RUC_DNA_Extraction_order	RUC	RUC_sx:F_dm:N_cid:6_s:11015_d:61
73	57	14	Starter_mixture+Milk_replacer	2	72	7	1	N	1	22.1.13	F	1	RUC_DNA_Extraction_order	RUC	RUC_sx:F_dm:N_cid:7_s:73_d:57
1036	62	14	Starter_mixture	3	36	7	4	N	1	22.1.13	F	1	RUC_DNA_Extraction_order	RUC	RUC_sx:F_dm:N_cid:7_s:1036_d:62
106	58	14	Starter_mixture+Milk_replacer	2	105	8	1	C	2	30.1.13	M	1	RUC_DNA_Extraction_order	RUC	RUC_sx:M_dm:C_cid:8_s:106_d:58
1039	61	14	Starter_mixture	3	39	8	4	C	2	30.1.13	M	1	RUC_DNA_Extraction_order	RUC	RUC_sx:M_dm:C_cid:8_s:1039_d:61
10093	57	14	Starter_mixture+Milk_replacer	2	92	9	9	N	1	31.1.13	F	0	RUC_DNA_Extraction_order	RUC	RUC_sx:F_dm:N_cid:9_s:10093_d:57
1108	61	14	Starter_mixture	3	108	9	4	N	1	31.1.13	F	0	RUC_DNA_Extraction_order	RUC	RUC_sx:F_dm:N_cid:9_s:1108_d:61
1109	63	14	Starter_mixture	3	109	9	4	N	1	31.1.13	F	0	RUC_DNA_Extraction_order	RUC	RUC_sx:F_dm:N_cid:9_s:1109_d:63
117	58	14	Starter_mixture+Milk_replacer	2	116	10	1	C	2	1.2.13	M	0	RUC_DNA_Extraction_order	RUC	RUC_sx:M_dm:C_cid:10_s:117_d:58
11162	63	14	Starter_mixture	3	10	10	20	C	2	1.2.13	M	0	RUC_DNA_Extraction_order	RUC	RUC_sx:M_dm:C_cid:10_s:11162_d:63
80	59	14	Starter_mixture+Milk_replacer	2	79	11	1	N	1	5.2.13	F	1	RUC_DNA_Extraction_order	RUC	RUC_sx:F_dm:N_cid:11_s:80_d:59
1262	61	14	Starter_mixture	3	11	11	5	N	1	5.2.13	F	1	RUC_DNA_Extraction_order	RUC	RUC_sx:F_dm:N_cid:11_s:1262_d:61
1045	63	14	Starter_mixture	3	45	11	4	N	1	5.2.13	F	1	RUC_DNA_Extraction_order	RUC	RUC_sx:F_dm:N_cid:11_s:1045_d:63
111	59	14	Starter_mixture+Milk_replacer	2	110	12	1	C	2	5.2.13	F	0	RUC_DNA_Extraction_order	RUC	RUC_sx:F_dm:C_cid:12_s:111_d:59
11046	61	14	Starter_mixture	3	46	12	14	C	2	5.2.13	F	0	RUC_DNA_Extraction_order	RUC	RUC_sx:F_dm:C_cid:12_s:11046_d:61
1121	63	14	Starter_mixture	3	121	12	4	C	2	5.2.13	F	0	RUC_DNA_Extraction_order	RUC	RUC_sx:F_dm:C_cid:12_s:1121_d:63
10097	57	14	Starter_mixture+Milk_replacer	2	96	13	9	N	1	11.2.13	F	1	RUC_DNA_Extraction_order	RUC	RUC_sx:F_dm:N_cid:13_s:10097_d:57
10121	57	14	Starter_mixture+Milk_replacer	2	120	14	9	C	2	13.2.13	M	1	RUC_DNA_Extraction_order	RUC	RUC_sx:M_dm:C_cid:14_s:10121_d:57
1050	62	14	Starter_mixture	3	50	14	4	C	2	13.2.13	M	1	RUC_DNA_Extraction_order	RUC	RUC_sx:M_dm:C_cid:14_s:1050_d:62
1051	63	14	Starter_mixture	3	51	14	4	C	2	13.2.13	M	1	RUC_DNA_Extraction_order	RUC	RUC_sx:M_dm:C_cid:14_s:1051_d:63
79	57	14	Starter_mixture+Milk_replacer	2	78	15	1	C	2	14.2.13	F	0	RUC_DNA_Extraction_order	RUC	RUC_sx:F_dm:C_cid:15_s:79_d:57
1020	61	14	Starter_mixture	3	20	15	4	C	2	14.2.13	F	0	RUC_DNA_Extraction_order	RUC	RUC_sx:F_dm:C_cid:15_s:1020_d:61
1236	63	14	Starter_mixture	3	236	15	4	C	2	14.2.13	F	0	RUC_DNA_Extraction_order	RUC	RUC_sx:F_dm:C_cid:15_s:1236_d:63
10140	58	14	Starter_mixture+Milk_replacer	2	139	16	10	N	1	17.2.13	M	1	RUC_DNA_Extraction_order	RUC	RUC_sx:M_dm:N_cid:16_s:10140_d:58
1237	61	14	Starter_mixture	3	237	16	4	N	1	17.2.13	M	1	RUC_DNA_Extraction_order	RUC	RUC_sx:M_dm:N_cid:16_s:1237_d:61
11021	63	14	Starter_mixture	3	21	16	14	N	1	17.2.13	M	1	RUC_DNA_Extraction_order	RUC	RUC_sx:M_dm:N_cid:16_s:11021_d:63
10124	61	14	Starter_mixture	3	123	17	9	N	1	12.3.13	M	1	RUC_DNA_Extraction_order	RUC	RUC_sx:M_dm:N_cid:17_s:10124_d:61
1138	63	14	Starter_mixture	3	138	17	4	N	1	12.3.13	M	1	RUC_DNA_Extraction_order	RUC	RUC_sx:M_dm:N_cid:17_s:1138_d:63
10099	58	14	Starter_mixture+Milk_replacer	2	98	18	9	C	2	15.3.13	F	1	RUC_DNA_Extraction_order	RUC	RUC_sx:F_dm:C_cid:18_s:10099_d:58
1058	63	14	Starter_mixture	3	58	18	4	C	2	15.3.13	F	1	RUC_DNA_Extraction_order	RUC	RUC_sx:F_dm:C_cid:18_s:1058_d:63
10142	58	14	Starter_mixture+Milk_replacer	2	141	19	10	C	2	20.3.13	F	0	RUC_DNA_Extraction_order	RUC	RUC_sx:F_dm:C_cid:19_s:10142_d:58
11334	61	14	Starter_mixture	3	83	19	15	C	2	20.3.13	F	0	RUC_DNA_Extraction_order	RUC	RUC_sx:F_dm:C_cid:19_s:11334_d:61
1140	63	14	Starter_mixture	3	140	19	4	C	2	20.3.13	F	0	RUC_DNA_Extraction_order	RUC	RUC_sx:F_dm:C_cid:19_s:1140_d:63
10127	57	14	Starter_mixture+Milk_replacer	2	126	20	9	N	1	27.3.13	F	1	RUC_DNA_Extraction_order	RUC	RUC_sx:F_dm:N_cid:20_s:10127_d:57
115	57	14	Starter_mixture+Milk_replacer	2	114	21	1	N	1	27.3.13	M	1	RUC_DNA_Extraction_order	RUC	RUC_sx:M_dm:N_cid:21_s:115_d:57
10143	59	14	Starter_mixture+Milk_replacer	2	142	22	10	N	1	4.4.13	M	0	RUC_DNA_Extraction_order	RUC	RUC_sx:M_dm:N_cid:22_s:10143_d:59
10130	62	14	Starter_mixture	3	129	23	9	N	1	11.4.13	F	1	RUC_DNA_Extraction_order	RUC	RUC_sx:F_dm:N_cid:23_s:10130_d:62
145	63	14	Starter_mixture	3	144	24	2	C	2	12.4.13	M	1	RUC_DNA_Extraction_order	RUC	RUC_sx:M_dm:C_cid:24_s:145_d:63
3359	57	14	Starter_mixture+Milk_replacer	2	65	25	8	N	1	21.8.14	F	1	RUC_DNA_Extraction_order	RUC	RUC_sx:F_dm:N_cid:25_s:3359_d:57
13212	61	14	Starter_mixture	3	169	25	18	N	1	21.8.14	F	1	RUC_DNA_Extraction_order	RUC	RUC_sx:F_dm:N_cid:25_s:13212_d:61
3213	63	14	Starter_mixture	3	170	25	7	N	1	21.8.14	F	1	RUC_DNA_Extraction_order	RUC	RUC_sx:F_dm:N_cid:25_s:3213_d:63
13172	57	14	Starter_mixture+Milk_replacer	2	129	26	18	N	1	21.8.14	F	0	RUC_DNA_Extraction_order	RUC	RUC_sx:F_dm:N_cid:26_s:13172_d:57
3361	61	14	Starter_mixture	3	67	26	8	N	1	21.8.14	F	0	RUC_DNA_Extraction_order	RUC	RUC_sx:F_dm:N_cid:26_s:3361_d:61
3362	63	14	Starter_mixture	3	68	26	8	N	1	21.8.14	F	0	RUC_DNA_Extraction_order	RUC	RUC_sx:F_dm:N_cid:26_s:3362_d:63
3365	58	14	Starter_mixture+Milk_replacer	2	71	27	8	N	1	22.8.14	F	1	RUC_DNA_Extraction_order	RUC	RUC_sx:F_dm:N_cid:27_s:3365_d:58
3366	60	14	Starter_mixture+Milk_replacer	2	72	27	8	N	1	22.8.14	F	1	RUC_DNA_Extraction_order	RUC	RUC_sx:F_dm:N_cid:27_s:3366_d:60
13217	62	14	Starter_mixture	3	174	27	18	N	1	22.8.14	F	1	RUC_DNA_Extraction_order	RUC	RUC_sx:F_dm:N_cid:27_s:13217_d:62
3371	57	14	Starter_mixture+Milk_replacer	2	77	28	8	C	2	27.8.14	M	1	RUC_DNA_Extraction_order	RUC	RUC_sx:M_dm:C_cid:28_s:3371_d:57
3375	58	14	Starter_mixture+Milk_replacer	2	81	30	8	N	1	28.8.14	F	1	RUC_DNA_Extraction_order	RUC	RUC_sx:F_dm:N_cid:30_s:3375_d:58
3171	63	14	Starter_mixture	3	128	31	7	N	1	2.9.14	M	0	RUC_DNA_Extraction_order	RUC	RUC_sx:M_dm:N_cid:31_s:3171_d:63
3191	63	14	Starter_mixture	3	148	32	7	C	2	2.9.14	F	0	RUC_DNA_Extraction_order	RUC	RUC_sx:F_dm:C_cid:32_s:3191_d:63
3169	57	14	Starter_mixture+Milk_replacer	2	126	33	7	C	2	8.9.14	F	0	RUC_DNA_Extraction_order	RUC	RUC_sx:F_dm:C_cid:33_s:3169_d:57
13040	56	14	Starter_mixture+Milk_replacer	2	188	34	12	N	1	9.9.14	F	1	RUC_DNA_Extraction_order	RUC	RUC_sx:F_dm:N_cid:34_s:13040_d:56
13022	63	14	Starter_mixture	3	170	34	12	N	1	9.9.14	F	1	RUC_DNA_Extraction_order	RUC	RUC_sx:F_dm:N_cid:34_s:13022_d:63
3388	61	14	Starter_mixture	3	94	35	8	C	2	11.9.14	F	1	RUC_DNA_Extraction_order	RUC	RUC_sx:F_dm:C_cid:35_s:3388_d:61
13019	57	14	Starter_mixture+Milk_replacer	2	167	36	12	C	2	15.9.14	M	1	RUC_DNA_Extraction_order	RUC	RUC_sx:M_dm:C_cid:36_s:13019_d:57
13024	56	14	Starter_mixture+Milk_replacer	2	172	37	12	C	2	16.9.14	M	1	RUC_DNA_Extraction_order	RUC	RUC_sx:M_dm:C_cid:37_s:13024_d:56
3161	62	14	Starter_mixture	3	118	42	7	N	1	30.9.14	M	1	RUC_DNA_Extraction_order	RUC	RUC_sx:M_dm:N_cid:42_s:3161_d:62
3400	62	14	Starter_mixture	3	106	43	8	C	2	30.9.14	M	1	RUC_DNA_Extraction_order	RUC	RUC_sx:M_dm:C_cid:43_s:3400_d:62
13246	56	14	Starter_mixture+Milk_replacer	2	203	44	19	N	1	14.10.14	F	1	RUC_DNA_Extraction_order	RUC	RUC_sx:F_dm:N_cid:44_s:13246_d:56
13247	56	14	Starter_mixture+Milk_replacer	2	204	45	19	N	1	18.10.14	F	1	RUC_DNA_Extraction_order	RUC	RUC_sx:F_dm:N_cid:45_s:13247_d:56
1094	65	15	Starter_mixture	3	94	1	4	N	1	9.1.13	F	0	RUC_DNA_Extraction_order	RUC	RUC_sx:F_dm:N_cid:1_s:1094_d:65
1095	67	15	Starter_mixture	3	95	1	4	N	1	9.1.13	F	0	RUC_DNA_Extraction_order	RUC	RUC_sx:F_dm:N_cid:1_s:1095_d:67
1168	67	15	Starter_mixture	3	168	2	4	N	1	10.1.13	F	1	RUC_DNA_Extraction_order	RUC	RUC_sx:F_dm:N_cid:2_s:1168_d:67
1147	65	15	Starter_mixture	3	147	3	4	N	1	11.1.13	F	1	RUC_DNA_Extraction_order	RUC	RUC_sx:F_dm:N_cid:3_s:1147_d:65
11158	68	15	Starter_mixture	3	6	3	20	N	1	11.1.13	F	1	RUC_DNA_Extraction_order	RUC	RUC_sx:F_dm:N_cid:3_s:11158_d:68
1169	73	15	Starter_mixture	3	169	3	4	N	1	11.1.13	F	1	RUC_DNA_Extraction_order	RUC	RUC_sx:F_dm:N_cid:3_s:1169_d:73
11148	65	15	Starter_mixture	3	0	4	20	N	1	16.1.13	F	1	RUC_DNA_Extraction_order	RUC	RUC_sx:F_dm:N_cid:4_s:11148_d:65
11159	68	15	Starter_mixture	3	7	4	20	N	1	16.1.13	F	1	RUC_DNA_Extraction_order	RUC	RUC_sx:F_dm:N_cid:4_s:11159_d:68
11064	65	15	Starter_mixture	3	64	5	14	N	1	16.1.13	F	0	RUC_DNA_Extraction_order	RUC	RUC_sx:F_dm:N_cid:5_s:11064_d:65
11160	68	15	Starter_mixture	3	8	5	20	N	1	16.1.13	F	0	RUC_DNA_Extraction_order	RUC	RUC_sx:F_dm:N_cid:5_s:11160_d:68
1034	65	15	Starter_mixture	3	34	6	4	N	1	19.1.13	F	1	RUC_DNA_Extraction_order	RUC	RUC_sx:F_dm:N_cid:6_s:1034_d:65
1028	67	15	Starter_mixture	3	28	6	4	N	1	19.1.13	F	1	RUC_DNA_Extraction_order	RUC	RUC_sx:F_dm:N_cid:6_s:1028_d:67
11037	64	15	Starter_mixture	3	99	7	21	N	1	22.1.13	F	1	RUC_DNA_Extraction_order	RUC	RUC_sx:F_dm:N_cid:7_s:11037_d:64
1029	66	15	Starter_mixture	3	29	7	4	N	1	22.1.13	F	1	RUC_DNA_Extraction_order	RUC	RUC_sx:F_dm:N_cid:7_s:1029_d:66
11067	68	15	Starter_mixture	3	67	7	14	N	1	22.1.13	F	1	RUC_DNA_Extraction_order	RUC	RUC_sx:F_dm:N_cid:7_s:11067_d:68
11345	65	15	Starter_mixture	3	24	8	20	C	2	30.1.13	M	1	RUC_DNA_Extraction_order	RUC	RUC_sx:M_dm:C_cid:8_s:11345_d:65
11260	67	15	Starter_mixture	3	9	8	15	C	2	30.1.13	M	1	RUC_DNA_Extraction_order	RUC	RUC_sx:M_dm:C_cid:8_s:11260_d:67
11040	69	15	Starter_mixture	3	40	8	14	C	2	30.1.13	M	1	RUC_DNA_Extraction_order	RUC	RUC_sx:M_dm:C_cid:8_s:11040_d:69
11069	71	15	Starter_mixture	3	69	8	14	C	2	30.1.13	M	1	RUC_DNA_Extraction_order	RUC	RUC_sx:M_dm:C_cid:8_s:11069_d:71
1110	65	15	Starter_mixture	3	110	9	4	N	1	31.1.13	F	0	RUC_DNA_Extraction_order	RUC	RUC_sx:F_dm:N_cid:9_s:1110_d:65
11072	67	15	Starter_mixture	3	72	9	14	N	1	31.1.13	F	0	RUC_DNA_Extraction_order	RUC	RUC_sx:F_dm:N_cid:9_s:11072_d:67
1196	65	15	Starter_mixture	3	196	10	4	C	2	1.2.13	M	0	RUC_DNA_Extraction_order	RUC	RUC_sx:M_dm:C_cid:10_s:1196_d:65
1261	67	15	Starter_mixture	3	10	10	5	C	2	1.2.13	M	0	RUC_DNA_Extraction_order	RUC	RUC_sx:M_dm:C_cid:10_s:1261_d:67
11327	69	15	Starter_mixture	3	22	10	20	C	2	1.2.13	M	0	RUC_DNA_Extraction_order	RUC	RUC_sx:M_dm:C_cid:10_s:11327_d:69
11163	65	15	Starter_mixture	3	11	11	20	N	1	5.2.13	F	1	RUC_DNA_Extraction_order	RUC	RUC_sx:F_dm:N_cid:11_s:11163_d:65
1197	68	15	Starter_mixture	3	197	11	4	N	1	5.2.13	F	1	RUC_DNA_Extraction_order	RUC	RUC_sx:F_dm:N_cid:11_s:1197_d:68
1122	65	15	Starter_mixture	3	122	12	4	C	2	5.2.13	F	0	RUC_DNA_Extraction_order	RUC	RUC_sx:F_dm:C_cid:12_s:1122_d:65
11074	68	15	Starter_mixture	3	74	12	14	C	2	5.2.13	F	0	RUC_DNA_Extraction_order	RUC	RUC_sx:F_dm:C_cid:12_s:11074_d:68
11048	64	15	Starter_mixture	3	48	13	14	N	1	11.2.13	F	1	RUC_DNA_Extraction_order	RUC	RUC_sx:F_dm:N_cid:13_s:11048_d:64
11153	65	15	Starter_mixture	3	5	13	20	N	1	11.2.13	F	1	RUC_DNA_Extraction_order	RUC	RUC_sx:F_dm:N_cid:13_s:11153_d:65
11075	67	15	Starter_mixture	3	101	13	21	N	1	11.2.13	F	1	RUC_DNA_Extraction_order	RUC	RUC_sx:F_dm:N_cid:13_s:11075_d:67
11049	69	15	Starter_mixture	3	49	13	14	N	1	11.2.13	F	1	RUC_DNA_Extraction_order	RUC	RUC_sx:F_dm:N_cid:13_s:11049_d:69
1052	65	15	Starter_mixture	3	52	14	4	C	2	13.2.13	M	1	RUC_DNA_Extraction_order	RUC	RUC_sx:M_dm:C_cid:14_s:1052_d:65
1235	67	15	Starter_mixture	3	235	14	4	C	2	13.2.13	M	1	RUC_DNA_Extraction_order	RUC	RUC_sx:M_dm:C_cid:14_s:1235_d:67
1054	66	15	Starter_mixture	3	54	15	4	C	2	14.2.13	F	0	RUC_DNA_Extraction_order	RUC	RUC_sx:F_dm:C_cid:15_s:1054_d:66
11264	67	15	Starter_mixture	3	121	15	21	C	2	14.2.13	F	0	RUC_DNA_Extraction_order	RUC	RUC_sx:F_dm:C_cid:15_s:11264_d:67
1056	67	15	Starter_mixture	3	56	16	4	N	1	17.2.13	M	1	RUC_DNA_Extraction_order	RUC	RUC_sx:M_dm:N_cid:16_s:1056_d:67
11078	73	15	Starter_mixture	3	78	16	14	N	1	17.2.13	M	1	RUC_DNA_Extraction_order	RUC	RUC_sx:M_dm:N_cid:16_s:11078_d:73
1022	65	15	Starter_mixture	3	22	17	4	N	1	12.3.13	M	1	RUC_DNA_Extraction_order	RUC	RUC_sx:M_dm:N_cid:17_s:1022_d:65
1155	67	15	Starter_mixture	3	155	17	4	N	1	12.3.13	M	1	RUC_DNA_Extraction_order	RUC	RUC_sx:M_dm:N_cid:17_s:1155_d:67
1265	69	15	Starter_mixture	3	14	17	5	N	1	12.3.13	M	1	RUC_DNA_Extraction_order	RUC	RUC_sx:M_dm:N_cid:17_s:1265_d:69
11079	72	15	Starter_mixture	3	79	17	14	N	1	12.3.13	M	1	RUC_DNA_Extraction_order	RUC	RUC_sx:M_dm:N_cid:17_s:11079_d:72
1023	66	15	Starter_mixture	3	23	18	4	C	2	15.3.13	F	1	RUC_DNA_Extraction_order	RUC	RUC_sx:F_dm:C_cid:18_s:1023_d:66
1139	68	15	Starter_mixture	3	139	18	4	C	2	15.3.13	F	1	RUC_DNA_Extraction_order	RUC	RUC_sx:F_dm:C_cid:18_s:1139_d:68
1024	65	15	Starter_mixture	3	24	19	4	C	2	20.3.13	F	0	RUC_DNA_Extraction_order	RUC	RUC_sx:F_dm:C_cid:19_s:1024_d:65
1059	67	15	Starter_mixture	3	59	19	4	C	2	20.3.13	F	0	RUC_DNA_Extraction_order	RUC	RUC_sx:F_dm:C_cid:19_s:1059_d:67
1025	64	15	Starter_mixture	3	25	20	4	N	1	27.3.13	F	1	RUC_DNA_Extraction_order	RUC	RUC_sx:F_dm:N_cid:20_s:1025_d:64
1141	67	15	Starter_mixture	3	141	20	4	N	1	27.3.13	F	1	RUC_DNA_Extraction_order	RUC	RUC_sx:F_dm:N_cid:20_s:1141_d:67
1142	64	15	Starter_mixture	3	142	21	4	N	1	27.3.13	M	1	RUC_DNA_Extraction_order	RUC	RUC_sx:M_dm:N_cid:21_s:1142_d:64
11268	67	15	Starter_mixture	3	17	21	15	N	1	27.3.13	M	1	RUC_DNA_Extraction_order	RUC	RUC_sx:M_dm:N_cid:21_s:11268_d:67
1143	69	15	Starter_mixture	3	143	22	4	N	1	4.4.13	M	0	RUC_DNA_Extraction_order	RUC	RUC_sx:M_dm:N_cid:22_s:1143_d:69
11156	64	15	Starter_mixture	3	102	23	21	N	1	11.4.13	F	1	RUC_DNA_Extraction_order	RUC	RUC_sx:F_dm:N_cid:23_s:11156_d:64
1269	66	15	Starter_mixture	3	18	23	5	N	1	11.4.13	F	1	RUC_DNA_Extraction_order	RUC	RUC_sx:F_dm:N_cid:23_s:1269_d:66
1144	73	15	Starter_mixture	3	144	23	4	N	1	11.4.13	F	1	RUC_DNA_Extraction_order	RUC	RUC_sx:F_dm:N_cid:23_s:1144_d:73
11270	65	15	Starter_mixture	3	19	24	15	C	2	12.4.13	M	1	RUC_DNA_Extraction_order	RUC	RUC_sx:M_dm:C_cid:24_s:11270_d:65
1145	72	15	Starter_mixture	3	145	24	4	C	2	12.4.13	M	1	RUC_DNA_Extraction_order	RUC	RUC_sx:M_dm:C_cid:24_s:1145_d:72
3214	65	15	Starter_mixture	3	171	25	7	N	1	21.8.14	F	1	RUC_DNA_Extraction_order	RUC	RUC_sx:F_dm:N_cid:25_s:3214_d:65
13363	65	15	Starter_mixture	3	69	26	19	N	1	21.8.14	F	0	RUC_DNA_Extraction_order	RUC	RUC_sx:F_dm:N_cid:26_s:13363_d:65
3367	64	15	Starter_mixture	3	73	27	8	N	1	22.8.14	F	1	RUC_DNA_Extraction_order	RUC	RUC_sx:F_dm:N_cid:27_s:3367_d:64
13372	69	15	Starter_mixture	3	78	28	19	C	2	27.8.14	M	1	RUC_DNA_Extraction_order	RUC	RUC_sx:M_dm:C_cid:28_s:13372_d:69
13039	68	15	Starter_mixture	3	187	30	12	N	1	28.8.14	F	1	RUC_DNA_Extraction_order	RUC	RUC_sx:F_dm:N_cid:30_s:13039_d:68
13018	70	15	Starter_mixture	3	166	31	12	N	1	2.9.14	M	0	RUC_DNA_Extraction_order	RUC	RUC_sx:M_dm:N_cid:31_s:13018_d:70
3381	72	15	Starter_mixture	3	87	32	8	C	2	2.9.14	F	0	RUC_DNA_Extraction_order	RUC	RUC_sx:F_dm:C_cid:32_s:3381_d:72
13175	66	15	Starter_mixture	3	132	33	18	C	2	8.9.14	F	0	RUC_DNA_Extraction_order	RUC	RUC_sx:F_dm:C_cid:33_s:13175_d:66
13155	72	15	Starter_mixture	3	112	39	18	N	1	20.9.14	M	1	RUC_DNA_Extraction_order	RUC	RUC_sx:M_dm:N_cid:39_s:13155_d:72
13209	70	15	Starter_mixture	3	166	40	18	C	2	22.9.14	M	0	RUC_DNA_Extraction_order	RUC	RUC_sx:M_dm:C_cid:40_s:13209_d:70
3396	70	15	Starter_mixture	3	102	42	8	N	1	30.9.14	M	1	RUC_DNA_Extraction_order	RUC	RUC_sx:M_dm:N_cid:42_s:3396_d:70
3401	70	15	Starter_mixture	3	107	43	8	C	2	30.9.14	M	1	RUC_DNA_Extraction_order	RUC	RUC_sx:M_dm:C_cid:43_s:3401_d:70
1096	75	16	Starter_mixture	3	96	1	4	N	1	9.1.13	F	0	RUC_DNA_Extraction_order	RUC	RUC_sx:F_dm:N_cid:1_s:1096_d:75
11209	74	16	Starter_mixture	3	209	2	14	N	1	10.1.13	F	1	RUC_DNA_Extraction_order	RUC	RUC_sx:F_dm:N_cid:2_s:11209_d:74
1255	75	16	Starter_mixture	3	4	3	5	N	1	11.1.13	F	1	RUC_DNA_Extraction_order	RUC	RUC_sx:F_dm:N_cid:3_s:1255_d:75
1170	74	16	Starter_mixture	3	170	4	4	N	1	16.1.13	F	1	RUC_DNA_Extraction_order	RUC	RUC_sx:F_dm:N_cid:4_s:1170_d:74
11212	74	16	Starter_mixture	3	212	5	14	N	1	16.1.13	F	0	RUC_DNA_Extraction_order	RUC	RUC_sx:F_dm:N_cid:5_s:11212_d:74
1035	75	16	Starter_mixture	3	35	6	4	N	1	19.1.13	F	1	RUC_DNA_Extraction_order	RUC	RUC_sx:F_dm:N_cid:6_s:1035_d:75
1259	74	16	Starter_mixture	3	8	7	5	N	1	22.1.13	F	1	RUC_DNA_Extraction_order	RUC	RUC_sx:F_dm:N_cid:7_s:1259_d:74
1215	74	16	Starter_mixture	3	215	8	4	C	2	30.1.13	M	1	RUC_DNA_Extraction_order	RUC	RUC_sx:M_dm:C_cid:8_s:1215_d:74
11071	75	16	Starter_mixture	3	71	9	14	N	1	31.1.13	F	0	RUC_DNA_Extraction_order	RUC	RUC_sx:F_dm:N_cid:9_s:11071_d:75
1346	74	16	Starter_mixture	3	95	10	5	C	2	1.2.13	M	0	RUC_DNA_Extraction_order	RUC	RUC_sx:M_dm:C_cid:10_s:1346_d:74
1233	75	16	Starter_mixture	3	233	11	4	N	1	5.2.13	F	1	RUC_DNA_Extraction_order	RUC	RUC_sx:F_dm:N_cid:11_s:1233_d:75
1123	75	16	Starter_mixture	3	123	12	4	C	2	5.2.13	F	0	RUC_DNA_Extraction_order	RUC	RUC_sx:F_dm:C_cid:12_s:1123_d:75
112	79	16	Starter_mixture	3	111	13	1	N	1	11.2.13	F	1	RUC_DNA_Extraction_order	RUC	RUC_sx:F_dm:N_cid:13_s:112_d:79
1076	77	16	Starter_mixture	3	76	14	4	C	2	13.2.13	M	1	RUC_DNA_Extraction_order	RUC	RUC_sx:M_dm:C_cid:14_s:1076_d:77
11077	74	16	Starter_mixture	3	77	15	14	C	2	14.2.13	F	0	RUC_DNA_Extraction_order	RUC	RUC_sx:F_dm:C_cid:15_s:11077_d:74
1332	79	16	Starter_mixture	3	81	17	5	N	1	12.3.13	M	1	RUC_DNA_Extraction_order	RUC	RUC_sx:M_dm:N_cid:17_s:1332_d:79
11080	79	16	Starter_mixture	3	80	18	14	C	2	15.3.13	F	1	RUC_DNA_Extraction_order	RUC	RUC_sx:F_dm:C_cid:18_s:11080_d:79
11081	74	16	Starter_mixture	3	81	19	14	C	2	20.3.13	F	0	RUC_DNA_Extraction_order	RUC	RUC_sx:F_dm:C_cid:19_s:11081_d:74
11083	77	16	Starter_mixture	3	83	20	14	N	1	27.3.13	F	1	RUC_DNA_Extraction_order	RUC	RUC_sx:F_dm:N_cid:20_s:11083_d:77
11336	77	16	Starter_mixture	3	85	21	15	N	1	27.3.13	M	1	RUC_DNA_Extraction_order	RUC	RUC_sx:M_dm:N_cid:21_s:11336_d:77
1087	80	16	Starter_mixture	3	87	22	4	N	1	4.4.13	M	0	RUC_DNA_Extraction_order	RUC	RUC_sx:M_dm:N_cid:22_s:1087_d:80
11088	77	16	Starter_mixture	3	88	23	14	N	1	11.4.13	F	1	RUC_DNA_Extraction_order	RUC	RUC_sx:F_dm:N_cid:23_s:11088_d:77
11089	76	16	Starter_mixture	3	89	24	14	C	2	12.4.13	M	1	RUC_DNA_Extraction_order	RUC	RUC_sx:M_dm:C_cid:24_s:11089_d:76
13028	75	16	Starter_mixture	3	176	25	12	N	1	21.8.14	F	1	RUC_DNA_Extraction_order	RUC	RUC_sx:F_dm:N_cid:25_s:13028_d:75
13215	75	16	Starter_mixture	3	172	26	18	N	1	21.8.14	F	0	RUC_DNA_Extraction_order	RUC	RUC_sx:F_dm:N_cid:26_s:13215_d:75
13025	74	16	Starter_mixture	3	173	27	12	N	1	22.8.14	F	1	RUC_DNA_Extraction_order	RUC	RUC_sx:F_dm:N_cid:27_s:13025_d:74
3219	78	16	Starter_mixture	3	176	28	7	C	2	27.8.14	M	1	RUC_DNA_Extraction_order	RUC	RUC_sx:M_dm:C_cid:28_s:3219_d:78
3376	77	16	Starter_mixture	3	82	30	8	N	1	28.8.14	F	1	RUC_DNA_Extraction_order	RUC	RUC_sx:F_dm:N_cid:30_s:3376_d:77
3220	74	16	Starter_mixture	3	177	38	7	C	2	18.9.14	M	0	RUC_DNA_Extraction_order	RUC	RUC_sx:M_dm:C_cid:38_s:3220_d:74
13139	80	16	Starter_mixture	3	87	39	21	N	1	20.9.14	M	1	RUC_DNA_Extraction_order	RUC	RUC_sx:M_dm:N_cid:39_s:13139_d:80
13222	78	16	Starter_mixture	3	179	40	18	C	2	22.9.14	M	0	RUC_DNA_Extraction_order	RUC	RUC_sx:M_dm:C_cid:40_s:13222_d:78
13208	77	16	Starter_mixture	3	165	41	18	C	2	23.9.14	M	1	RUC_DNA_Extraction_order	RUC	RUC_sx:M_dm:C_cid:41_s:13208_d:77
13237	78	16	Starter_mixture	3	194	42	19	N	1	30.9.14	M	1	RUC_DNA_Extraction_order	RUC	RUC_sx:M_dm:N_cid:42_s:13237_d:78
13240	78	16	Starter_mixture	3	197	43	19	C	2	30.9.14	M	1	RUC_DNA_Extraction_order	RUC	RUC_sx:M_dm:C_cid:43_s:13240_d:78
1097	81	17	Starter_mixture	3	97	1	4	N	1	9.1.13	F	0	RUC_DNA_Extraction_order	RUC	RUC_sx:F_dm:N_cid:1_s:1097_d:81
11254	81	17	Starter_mixture	3	3	2	15	N	1	10.1.13	F	1	RUC_DNA_Extraction_order	RUC	RUC_sx:F_dm:N_cid:2_s:11254_d:81
11210	81	17	Starter_mixture	3	210	3	14	N	1	11.1.13	F	1	RUC_DNA_Extraction_order	RUC	RUC_sx:F_dm:N_cid:3_s:11210_d:81
1256	81	17	Starter_mixture	3	5	4	5	N	1	16.1.13	F	1	RUC_DNA_Extraction_order	RUC	RUC_sx:F_dm:N_cid:4_s:1256_d:81
11171	81	17	Starter_mixture	3	103	5	21	N	1	16.1.13	F	0	RUC_DNA_Extraction_order	RUC	RUC_sx:F_dm:N_cid:5_s:11171_d:81
11065	81	17	Starter_mixture	3	65	6	14	N	1	19.1.13	F	1	RUC_DNA_Extraction_order	RUC	RUC_sx:F_dm:N_cid:6_s:11065_d:81
1214	82	17	Starter_mixture	3	214	7	4	N	1	22.1.13	F	1	RUC_DNA_Extraction_order	RUC	RUC_sx:F_dm:N_cid:7_s:1214_d:82
11070	81	17	Starter_mixture	3	70	8	14	C	2	30.1.13	M	1	RUC_DNA_Extraction_order	RUC	RUC_sx:M_dm:C_cid:8_s:11070_d:81
1111	81	17	Starter_mixture	3	111	9	4	N	1	31.1.13	F	0	RUC_DNA_Extraction_order	RUC	RUC_sx:F_dm:N_cid:9_s:1111_d:81
11073	83	17	Starter_mixture	3	73	10	14	C	2	1.2.13	M	0	RUC_DNA_Extraction_order	RUC	RUC_sx:M_dm:C_cid:10_s:11073_d:83
118	85	17	Starter_mixture	3	117	11	1	N	1	5.2.13	F	1	RUC_DNA_Extraction_order	RUC	RUC_sx:F_dm:N_cid:11_s:118_d:85
82	82	17	Starter_mixture	3	81	12	1	C	2	5.2.13	F	0	RUC_DNA_Extraction_order	RUC	RUC_sx:F_dm:C_cid:12_s:82_d:82
1351	84	17	Starter_mixture	3	100	19	5	C	2	20.3.13	F	0	RUC_DNA_Extraction_order	RUC	RUC_sx:F_dm:C_cid:19_s:1351_d:84
11085	85	17	Starter_mixture	3	85	21	14	N	1	27.3.13	M	1	RUC_DNA_Extraction_order	RUC	RUC_sx:M_dm:N_cid:21_s:11085_d:85
10129	84	17	Starter_mixture	3	128	22	10	N	1	4.4.13	M	0	RUC_DNA_Extraction_order	RUC	RUC_sx:M_dm:N_cid:22_s:10129_d:84
160	83	17	Starter_mixture	3	159	23	1	N	1	11.4.13	F	1	RUC_DNA_Extraction_order	RUC	RUC_sx:F_dm:N_cid:23_s:160_d:83
161	82	17	Starter_mixture	3	160	24	2	C	2	12.4.13	M	1	RUC_DNA_Extraction_order	RUC	RUC_sx:M_dm:C_cid:24_s:161_d:82
13226	84	17	Starter_mixture	3	183	25	18	N	1	21.8.14	F	1	RUC_DNA_Extraction_order	RUC	RUC_sx:F_dm:N_cid:25_s:13226_d:84
3216	84	17	Starter_mixture	3	173	26	7	N	1	21.8.14	F	0	RUC_DNA_Extraction_order	RUC	RUC_sx:F_dm:N_cid:26_s:3216_d:84
3218	83	17	Starter_mixture	3	175	27	7	N	1	22.8.14	F	1	RUC_DNA_Extraction_order	RUC	RUC_sx:F_dm:N_cid:27_s:3218_d:83
13228	85	17	Starter_mixture	3	185	36	18	C	2	15.9.14	M	1	RUC_DNA_Extraction_order	RUC	RUC_sx:M_dm:C_cid:36_s:13228_d:85
13232	84	17	Starter_mixture	3	93	37	21	C	2	16.9.14	M	1	RUC_DNA_Extraction_order	RUC	RUC_sx:M_dm:C_cid:37_s:13232_d:84
13221	82	17	Starter_mixture	3	178	38	18	C	2	18.9.14	M	0	RUC_DNA_Extraction_order	RUC	RUC_sx:M_dm:C_cid:38_s:13221_d:82
23223	86	17	Starter_mixture	3	132	40	21	C	2	22.9.14	M	0	RUC_DNA_Extraction_order	RUC	RUC_sx:M_dm:C_cid:40_s:23223_d:86
3236	85	17	Starter_mixture	3	193	41	7	C	2	23.9.14	M	1	RUC_DNA_Extraction_order	RUC	RUC_sx:M_dm:C_cid:41_s:3236_d:85
3406	82	17	Starter_mixture	3	112	44	8	N	1	14.10.14	F	1	RUC_DNA_Extraction_order	RUC	RUC_sx:F_dm:N_cid:44_s:3406_d:82
3411	82	17	Starter_mixture	3	117	45	8	N	1	18.10.14	F	1	RUC_DNA_Extraction_order	RUC	RUC_sx:F_dm:N_cid:45_s:3411_d:82
83	88	18	Starter_mixture	3	82	1	1	N	1	9.1.13	F	0	RUC_DNA_Extraction_order	RUC	RUC_sx:F_dm:N_cid:1_s:83_d:88
10147	88	18	Starter_mixture	3	146	2	10	N	1	10.1.13	F	1	RUC_DNA_Extraction_order	RUC	RUC_sx:F_dm:N_cid:2_s:10147_d:88
10020	88	18	Starter_mixture	3	19	3	9	N	1	11.1.13	F	1	RUC_DNA_Extraction_order	RUC	RUC_sx:F_dm:N_cid:3_s:10020_d:88
76	88	18	Starter_mixture	3	75	4	1	N	1	16.1.13	F	1	RUC_DNA_Extraction_order	RUC	RUC_sx:F_dm:N_cid:4_s:76_d:88
1211	91	18	Low Fiber Diet	4	211	4	4	N	1	16.1.13	F	1	RUC_DNA_Extraction_order	RUC	RUC_sx:F_dm:N_cid:4_s:1211_d:91
1257	88	18	Starter_mixture	3	6	5	5	N	1	16.1.13	F	0	RUC_DNA_Extraction_order	RUC	RUC_sx:F_dm:N_cid:5_s:1257_d:88
10136	90	18	Starter_mixture	3	135	5	9	N	1	16.1.13	F	0	RUC_DNA_Extraction_order	RUC	RUC_sx:F_dm:N_cid:5_s:10136_d:90
88	88	18	Starter_mixture	3	87	6	1	N	1	19.1.13	F	1	RUC_DNA_Extraction_order	RUC	RUC_sx:F_dm:N_cid:6_s:88_d:88
105	89	18	Starter_mixture	3	104	7	1	N	1	22.1.13	F	1	RUC_DNA_Extraction_order	RUC	RUC_sx:F_dm:N_cid:7_s:105_d:89
1068	92	18	Low Fiber Diet	4	68	7	4	N	1	22.1.13	F	1	RUC_DNA_Extraction_order	RUC	RUC_sx:F_dm:N_cid:7_s:1068_d:92
23	91	18	Low Fiber Diet	4	22	8	1	C	2	30.1.13	M	1	RUC_DNA_Extraction_order	RUC	RUC_sx:M_dm:C_cid:8_s:23_d:91
108	88	18	Starter_mixture	3	107	9	1	N	1	31.1.13	F	0	RUC_DNA_Extraction_order	RUC	RUC_sx:F_dm:N_cid:9_s:108_d:88
10094	89	18	Starter_mixture	3	93	10	9	C	2	1.2.13	M	0	RUC_DNA_Extraction_order	RUC	RUC_sx:M_dm:C_cid:10_s:10094_d:89
1234	94	18	Low Fiber Diet	4	234	13	4	N	1	11.2.13	F	1	RUC_DNA_Extraction_order	RUC	RUC_sx:F_dm:N_cid:13_s:1234_d:94
10138	92	18	Low Fiber Diet	4	117	14	21	C	2	13.2.13	M	1	RUC_DNA_Extraction_order	RUC	RUC_sx:M_dm:C_cid:14_s:10138_d:92
10122	91	18	Low Fiber Diet	4	121	15	10	C	2	14.2.13	F	0	RUC_DNA_Extraction_order	RUC	RUC_sx:F_dm:C_cid:15_s:10122_d:91
10123	88	18	Starter_mixture	3	122	16	10	N	1	17.2.13	M	1	RUC_DNA_Extraction_order	RUC	RUC_sx:M_dm:N_cid:16_s:10123_d:88
10141	92	18	Low Fiber Diet	4	140	17	10	N	1	12.3.13	M	1	RUC_DNA_Extraction_order	RUC	RUC_sx:M_dm:N_cid:17_s:10141_d:92
10157	89	18	Starter_mixture	3	156	18	10	C	2	15.3.13	F	1	RUC_DNA_Extraction_order	RUC	RUC_sx:F_dm:C_cid:18_s:10157_d:89
10126	92	18	Low Fiber Diet	4	125	19	10	C	2	20.3.13	F	0	RUC_DNA_Extraction_order	RUC	RUC_sx:F_dm:C_cid:19_s:10126_d:92
10169	88	18	Starter_mixture	3	168	20	10	N	1	27.3.13	F	1	RUC_DNA_Extraction_order	RUC	RUC_sx:F_dm:N_cid:20_s:10169_d:88
11335	92	18	Low Fiber Diet	4	84	20	15	N	1	27.3.13	F	1	RUC_DNA_Extraction_order	RUC	RUC_sx:F_dm:N_cid:20_s:11335_d:92
10170	92	18	Low Fiber Diet	4	169	21	10	N	1	27.3.13	M	1	RUC_DNA_Extraction_order	RUC	RUC_sx:M_dm:N_cid:21_s:10170_d:92
11320	90	18	Starter_mixture	3	69	22	15	N	1	4.4.13	M	0	RUC_DNA_Extraction_order	RUC	RUC_sx:M_dm:N_cid:22_s:11320_d:90
10362	90	18	Starter_mixture	3	110	23	12	N	1	11.4.13	F	1	RUC_DNA_Extraction_order	RUC	RUC_sx:F_dm:N_cid:23_s:10362_d:90
363	89	18	Starter_mixture	3	111	24	3	C	2	12.4.13	M	1	RUC_DNA_Extraction_order	RUC	RUC_sx:M_dm:C_cid:24_s:363_d:89
13136	92	18	Low Fiber Diet	4	84	33	21	C	2	8.9.14	F	0	RUC_DNA_Extraction_order	RUC	RUC_sx:F_dm:C_cid:33_s:13136_d:92
13227	91	18	Low Fiber Diet	4	184	34	18	N	1	9.9.14	F	1	RUC_DNA_Extraction_order	RUC	RUC_sx:F_dm:N_cid:34_s:13227_d:91
13230	89	18	Starter_mixture	3	187	35	19	C	2	11.9.14	F	1	RUC_DNA_Extraction_order	RUC	RUC_sx:F_dm:C_cid:35_s:13230_d:89
13239	93	18	Low Fiber Diet	4	196	36	19	C	2	15.9.14	M	1	RUC_DNA_Extraction_order	RUC	RUC_sx:M_dm:C_cid:36_s:13239_d:93
13238	92	18	Low Fiber Diet	4	195	37	19	C	2	16.9.14	M	1	RUC_DNA_Extraction_order	RUC	RUC_sx:M_dm:C_cid:37_s:13238_d:92
13211	90	18	Starter_mixture	3	168	38	18	C	2	18.9.14	M	0	RUC_DNA_Extraction_order	RUC	RUC_sx:M_dm:C_cid:38_s:13211_d:90
3210	88	18	Starter_mixture	3	167	39	7	N	1	20.9.14	M	1	RUC_DNA_Extraction_order	RUC	RUC_sx:M_dm:N_cid:39_s:3210_d:88
1098	98	19	Low Fiber Diet	4	98	1	4	N	1	9.1.13	F	0	RUC_DNA_Extraction_order	RUC	RUC_sx:F_dm:N_cid:1_s:1098_d:98
11657	97	19	Low Fiber Diet	4	155	2	17	N	1	10.1.13	F	1	RUC_DNA_Extraction_order	RUC	RUC_sx:F_dm:N_cid:2_s:11657_d:97
1271	96	19	Low Fiber Diet	4	20	3	5	N	1	11.1.13	F	1	RUC_DNA_Extraction_order	RUC	RUC_sx:F_dm:N_cid:3_s:1271_d:96
1272	98	19	Low Fiber Diet	4	21	4	5	N	1	16.1.13	F	1	RUC_DNA_Extraction_order	RUC	RUC_sx:F_dm:N_cid:4_s:1272_d:98
11273	98	19	Low Fiber Diet	4	22	5	15	N	1	16.1.13	F	0	RUC_DNA_Extraction_order	RUC	RUC_sx:F_dm:N_cid:5_s:11273_d:98
11066	95	19	Low Fiber Diet	4	66	6	14	N	1	19.1.13	F	1	RUC_DNA_Extraction_order	RUC	RUC_sx:F_dm:N_cid:6_s:11066_d:95
11275	99	19	Low Fiber Diet	4	24	7	15	N	1	22.1.13	F	1	RUC_DNA_Extraction_order	RUC	RUC_sx:F_dm:N_cid:7_s:11275_d:99
11328	100	19	Low Fiber Diet	4	23	11	20	N	1	5.2.13	F	1	RUC_DNA_Extraction_order	RUC	RUC_sx:F_dm:N_cid:11_s:11328_d:100
1124	100	19	Low Fiber Diet	4	124	12	4	C	2	5.2.13	F	0	RUC_DNA_Extraction_order	RUC	RUC_sx:F_dm:C_cid:12_s:1124_d:100
11164	101	19	Low Fiber Diet	4	12	13	20	N	1	11.2.13	F	1	RUC_DNA_Extraction_order	RUC	RUC_sx:F_dm:N_cid:13_s:11164_d:101
11165	99	19	Low Fiber Diet	4	13	14	20	C	2	13.2.13	M	1	RUC_DNA_Extraction_order	RUC	RUC_sx:M_dm:C_cid:14_s:11165_d:99
1166	98	19	Low Fiber Diet	4	166	15	4	C	2	14.2.13	F	0	RUC_DNA_Extraction_order	RUC	RUC_sx:F_dm:C_cid:15_s:1166_d:98
1167	95	19	Low Fiber Diet	4	167	16	4	N	1	17.2.13	M	1	RUC_DNA_Extraction_order	RUC	RUC_sx:M_dm:N_cid:16_s:1167_d:95
11349	100	19	Low Fiber Diet	4	98	17	15	N	1	12.3.13	M	1	RUC_DNA_Extraction_order	RUC	RUC_sx:M_dm:N_cid:17_s:11349_d:100
1350	97	19	Low Fiber Diet	4	99	18	5	C	2	15.3.13	F	1	RUC_DNA_Extraction_order	RUC	RUC_sx:F_dm:C_cid:18_s:1350_d:97
21358	99	19	Low Fiber Diet	4	129	19	21	C	2	20.3.13	F	0	RUC_DNA_Extraction_order	RUC	RUC_sx:F_dm:C_cid:19_s:21358_d:99
1352	98	19	Low Fiber Diet	4	101	20	5	N	1	27.3.13	F	1	RUC_DNA_Extraction_order	RUC	RUC_sx:F_dm:N_cid:20_s:1352_d:98
11360	98	19	Low Fiber Diet	4	26	21	20	N	1	27.3.13	M	1	RUC_DNA_Extraction_order	RUC	RUC_sx:M_dm:N_cid:21_s:11360_d:98
1307	97	19	Low Fiber Diet	4	56	22	5	N	1	4.4.13	M	0	RUC_DNA_Extraction_order	RUC	RUC_sx:M_dm:N_cid:22_s:1307_d:97
11337	101	19	Low Fiber Diet	4	86	23	15	N	1	11.4.13	F	1	RUC_DNA_Extraction_order	RUC	RUC_sx:F_dm:N_cid:23_s:11337_d:101
11339	100	19	Low Fiber Diet	4	88	24	15	C	2	12.4.13	M	1	RUC_DNA_Extraction_order	RUC	RUC_sx:M_dm:C_cid:24_s:11339_d:100
3380	98	19	Low Fiber Diet	4	86	31	8	N	1	2.9.14	M	0	RUC_DNA_Extraction_order	RUC	RUC_sx:M_dm:N_cid:31_s:3380_d:98
3382	98	19	Low Fiber Diet	4	88	32	8	C	2	2.9.14	F	0	RUC_DNA_Extraction_order	RUC	RUC_sx:F_dm:C_cid:32_s:3382_d:98
13233	100	19	Low Fiber Diet	4	190	33	19	C	2	8.9.14	F	0	RUC_DNA_Extraction_order	RUC	RUC_sx:F_dm:C_cid:33_s:13233_d:100
13234	99	19	Low Fiber Diet	4	191	34	19	N	1	9.9.14	F	1	RUC_DNA_Extraction_order	RUC	RUC_sx:F_dm:N_cid:34_s:13234_d:99
13235	97	19	Low Fiber Diet	4	192	35	19	C	2	11.9.14	F	1	RUC_DNA_Extraction_order	RUC	RUC_sx:F_dm:C_cid:35_s:13235_d:97
13224	96	19	Low Fiber Diet	4	181	42	18	N	1	30.9.14	M	1	RUC_DNA_Extraction_order	RUC	RUC_sx:M_dm:N_cid:42_s:13224_d:96
13225	96	19	Low Fiber Diet	4	182	43	18	C	2	30.9.14	M	1	RUC_DNA_Extraction_order	RUC	RUC_sx:M_dm:C_cid:43_s:13225_d:96
1099	105	20	Low Fiber Diet	4	99	1	4	N	1	9.1.13	F	0	RUC_DNA_Extraction_order	RUC	RUC_sx:F_dm:N_cid:1_s:1099_d:105
11321	104	20	Low Fiber Diet	4	70	2	15	N	1	10.1.13	F	1	RUC_DNA_Extraction_order	RUC	RUC_sx:F_dm:N_cid:2_s:11321_d:104
11322	103	20	Low Fiber Diet	4	21	3	20	N	1	11.1.13	F	1	RUC_DNA_Extraction_order	RUC	RUC_sx:F_dm:N_cid:3_s:11322_d:103
1231	105	20	Low Fiber Diet	4	231	4	4	N	1	16.1.13	F	1	RUC_DNA_Extraction_order	RUC	RUC_sx:F_dm:N_cid:4_s:1231_d:105
1232	105	20	Low Fiber Diet	4	232	5	4	N	1	16.1.13	F	0	RUC_DNA_Extraction_order	RUC	RUC_sx:F_dm:N_cid:5_s:1232_d:105
11150	102	20	Low Fiber Diet	4	2	6	20	N	1	19.1.13	F	1	RUC_DNA_Extraction_order	RUC	RUC_sx:F_dm:N_cid:6_s:11150_d:102
1243	106	20	Low Fiber Diet	4	243	8	4	C	2	30.1.13	M	1	RUC_DNA_Extraction_order	RUC	RUC_sx:M_dm:C_cid:8_s:1243_d:106
1112	105	20	Low Fiber Diet	4	112	9	4	N	1	31.1.13	F	0	RUC_DNA_Extraction_order	RUC	RUC_sx:F_dm:N_cid:9_s:1112_d:105
11216	104	20	Low Fiber Diet	4	216	10	14	C	2	1.2.13	M	0	RUC_DNA_Extraction_order	RUC	RUC_sx:M_dm:C_cid:10_s:11216_d:104
1176	107	20	Low Fiber Diet	4	176	11	4	N	1	5.2.13	F	1	RUC_DNA_Extraction_order	RUC	RUC_sx:F_dm:N_cid:11_s:1176_d:107
1125	107	20	Low Fiber Diet	4	125	12	4	C	2	5.2.13	F	0	RUC_DNA_Extraction_order	RUC	RUC_sx:F_dm:C_cid:12_s:1125_d:107
1177	108	20	Low Fiber Diet	4	177	13	4	N	1	11.2.13	F	1	RUC_DNA_Extraction_order	RUC	RUC_sx:F_dm:N_cid:13_s:1177_d:108
1178	106	20	Low Fiber Diet	4	178	14	4	C	2	13.2.13	M	1	RUC_DNA_Extraction_order	RUC	RUC_sx:M_dm:C_cid:14_s:1178_d:106
1179	105	20	Low Fiber Diet	4	179	15	4	C	2	14.2.13	F	0	RUC_DNA_Extraction_order	RUC	RUC_sx:F_dm:C_cid:15_s:1179_d:105
1180	102	20	Low Fiber Diet	4	180	16	4	N	1	17.2.13	M	1	RUC_DNA_Extraction_order	RUC	RUC_sx:M_dm:N_cid:16_s:1180_d:102
21181	107	20	Low Fiber Diet	4	128	17	21	N	1	12.3.13	M	1	RUC_DNA_Extraction_order	RUC	RUC_sx:M_dm:N_cid:17_s:21181_d:107
11182	104	20	Low Fiber Diet	4	182	18	14	C	2	15.3.13	F	1	RUC_DNA_Extraction_order	RUC	RUC_sx:F_dm:C_cid:18_s:11182_d:104
11183	105	20	Low Fiber Diet	4	14	19	20	C	2	20.3.13	F	0	RUC_DNA_Extraction_order	RUC	RUC_sx:F_dm:C_cid:19_s:11183_d:105
11184	105	20	Low Fiber Diet	4	184	20	14	N	1	27.3.13	F	1	RUC_DNA_Extraction_order	RUC	RUC_sx:F_dm:N_cid:20_s:11184_d:105
1185	105	20	Low Fiber Diet	4	185	21	4	N	1	27.3.13	M	1	RUC_DNA_Extraction_order	RUC	RUC_sx:M_dm:N_cid:21_s:1185_d:105
1186	108	20	Low Fiber Diet	4	186	22	4	N	1	4.4.13	M	0	RUC_DNA_Extraction_order	RUC	RUC_sx:M_dm:N_cid:22_s:1186_d:108
1187	105	20	Low Fiber Diet	4	187	23	4	N	1	11.4.13	F	1	RUC_DNA_Extraction_order	RUC	RUC_sx:F_dm:N_cid:23_s:1187_d:105
1188	104	20	Low Fiber Diet	4	188	24	4	C	2	12.4.13	M	1	RUC_DNA_Extraction_order	RUC	RUC_sx:M_dm:C_cid:24_s:1188_d:104
13231	104	20	Low Fiber Diet	4	188	28	19	C	2	27.8.14	M	1	RUC_DNA_Extraction_order	RUC	RUC_sx:M_dm:C_cid:28_s:13231_d:104
13229	103	20	Low Fiber Diet	4	186	30	19	N	1	28.8.14	F	1	RUC_DNA_Extraction_order	RUC	RUC_sx:F_dm:N_cid:30_s:13229_d:103
13106	106	20	Low Fiber Diet	4	63	31	18	N	1	2.9.14	M	0	RUC_DNA_Extraction_order	RUC	RUC_sx:M_dm:N_cid:31_s:13106_d:106
13101	106	20	Low Fiber Diet	4	58	32	18	C	2	2.9.14	F	0	RUC_DNA_Extraction_order	RUC	RUC_sx:F_dm:C_cid:32_s:13101_d:106
13245	108	20	Low Fiber Diet	4	202	38	19	C	2	18.9.14	M	0	RUC_DNA_Extraction_order	RUC	RUC_sx:M_dm:C_cid:38_s:13245_d:108
13140	106	20	Low Fiber Diet	4	88	39	21	N	1	20.9.14	M	1	RUC_DNA_Extraction_order	RUC	RUC_sx:M_dm:N_cid:39_s:13140_d:106
13287	104	20	Low Fiber Diet	4	244	40	19	C	2	22.9.14	M	0	RUC_DNA_Extraction_order	RUC	RUC_sx:M_dm:C_cid:40_s:13287_d:104
13288	103	20	Low Fiber Diet	4	245	41	19	C	2	23.9.14	M	1	RUC_DNA_Extraction_order	RUC	RUC_sx:M_dm:C_cid:41_s:13288_d:103
1100	112	21	Low Fiber Diet	4	100	1	4	N	1	9.1.13	F	0	RUC_DNA_Extraction_order	RUC	RUC_sx:F_dm:N_cid:1_s:1100_d:112
11229	111	21	Low Fiber Diet	4	106	2	21	N	1	10.1.13	F	1	RUC_DNA_Extraction_order	RUC	RUC_sx:F_dm:N_cid:2_s:11229_d:111
1230	110	21	Low Fiber Diet	4	230	3	4	N	1	11.1.13	F	1	RUC_DNA_Extraction_order	RUC	RUC_sx:F_dm:N_cid:3_s:1230_d:110
11242	114	21	Low Fiber Diet	4	108	7	21	N	1	22.1.13	F	1	RUC_DNA_Extraction_order	RUC	RUC_sx:F_dm:N_cid:7_s:11242_d:114
1174	113	21	Low Fiber Diet	4	174	8	4	C	2	30.1.13	M	1	RUC_DNA_Extraction_order	RUC	RUC_sx:M_dm:C_cid:8_s:1174_d:113
1113	112	21	Low Fiber Diet	4	113	9	4	N	1	31.1.13	F	0	RUC_DNA_Extraction_order	RUC	RUC_sx:F_dm:N_cid:9_s:1113_d:112
1175	111	21	Low Fiber Diet	4	175	10	4	C	2	1.2.13	M	0	RUC_DNA_Extraction_order	RUC	RUC_sx:M_dm:C_cid:10_s:1175_d:111
10095	114	21	Low Fiber Diet	4	94	11	9	N	1	5.2.13	F	1	RUC_DNA_Extraction_order	RUC	RUC_sx:F_dm:N_cid:11_s:10095_d:114
10119	114	21	Low Fiber Diet	4	118	12	9	C	2	5.2.13	F	0	RUC_DNA_Extraction_order	RUC	RUC_sx:F_dm:C_cid:12_s:10119_d:114
11201	115	21	Low Fiber Diet	4	201	16	14	N	1	17.2.13	M	1	RUC_DNA_Extraction_order	RUC	RUC_sx:M_dm:N_cid:16_s:11201_d:115
11202	113	21	Low Fiber Diet	4	202	17	14	N	1	12.3.13	M	1	RUC_DNA_Extraction_order	RUC	RUC_sx:M_dm:N_cid:17_s:11202_d:113
1203	110	21	Low Fiber Diet	4	203	18	4	C	2	15.3.13	F	1	RUC_DNA_Extraction_order	RUC	RUC_sx:F_dm:C_cid:18_s:1203_d:110
1204	112	21	Low Fiber Diet	4	204	19	4	C	2	20.3.13	F	0	RUC_DNA_Extraction_order	RUC	RUC_sx:F_dm:C_cid:19_s:1204_d:112
11205	116	21	Low Fiber Diet	4	205	20	14	N	1	27.3.13	F	1	RUC_DNA_Extraction_order	RUC	RUC_sx:F_dm:N_cid:20_s:11205_d:116
1206	116	21	Low Fiber Diet	4	206	21	4	N	1	27.3.13	M	1	RUC_DNA_Extraction_order	RUC	RUC_sx:M_dm:N_cid:21_s:1206_d:116
11656	112	21	Low Fiber Diet	4	154	22	17	N	1	4.4.13	M	0	RUC_DNA_Extraction_order	RUC	RUC_sx:M_dm:N_cid:22_s:11656_d:112
1207	112	21	Low Fiber Diet	4	207	23	4	N	1	11.4.13	F	1	RUC_DNA_Extraction_order	RUC	RUC_sx:F_dm:N_cid:23_s:1207_d:112
1208	111	21	Low Fiber Diet	4	208	24	4	C	2	12.4.13	M	1	RUC_DNA_Extraction_order	RUC	RUC_sx:M_dm:C_cid:24_s:1208_d:111
13196	110	21	Low Fiber Diet	4	89	25	21	N	1	21.8.14	F	1	RUC_DNA_Extraction_order	RUC	RUC_sx:F_dm:N_cid:25_s:13196_d:110
13197	110	21	Low Fiber Diet	4	90	26	21	N	1	21.8.14	F	0	RUC_DNA_Extraction_order	RUC	RUC_sx:F_dm:N_cid:26_s:13197_d:110
13198	109	21	Low Fiber Diet	4	91	27	21	N	1	22.8.14	F	1	RUC_DNA_Extraction_order	RUC	RUC_sx:F_dm:N_cid:27_s:13198_d:109
13199	112	21	Low Fiber Diet	4	92	28	21	C	2	27.8.14	M	1	RUC_DNA_Extraction_order	RUC	RUC_sx:M_dm:C_cid:28_s:13199_d:112
13103	111	21	Low Fiber Diet	4	60	30	18	N	1	28.8.14	F	1	RUC_DNA_Extraction_order	RUC	RUC_sx:F_dm:N_cid:30_s:13103_d:111
13242	115	21	Low Fiber Diet	4	199	35	19	C	2	11.9.14	F	1	RUC_DNA_Extraction_order	RUC	RUC_sx:F_dm:C_cid:35_s:13242_d:115
13243	111	21	Low Fiber Diet	4	200	36	19	C	2	15.9.14	M	1	RUC_DNA_Extraction_order	RUC	RUC_sx:M_dm:C_cid:36_s:13243_d:111
13244	110	21	Low Fiber Diet	4	201	37	19	C	2	16.9.14	M	1	RUC_DNA_Extraction_order	RUC	RUC_sx:M_dm:C_cid:37_s:13244_d:110
21	120	22	Low Fiber Diet	4	20	4	1	N	1	16.1.13	F	1	RUC_DNA_Extraction_order	RUC	RUC_sx:F_dm:N_cid:4_s:21_d:120
74	120	22	Low Fiber Diet	4	73	5	1	N	1	16.1.13	F	0	RUC_DNA_Extraction_order	RUC	RUC_sx:F_dm:N_cid:5_s:74_d:120
89	117	22	Low Fiber Diet	4	88	6	1	N	1	19.1.13	F	1	RUC_DNA_Extraction_order	RUC	RUC_sx:F_dm:N_cid:6_s:89_d:117
10090	121	22	Low Fiber Diet	4	89	7	9	N	1	22.1.13	F	1	RUC_DNA_Extraction_order	RUC	RUC_sx:F_dm:N_cid:7_s:10090_d:121
107	120	22	Low Fiber Diet	4	106	8	1	C	2	30.1.13	M	1	RUC_DNA_Extraction_order	RUC	RUC_sx:M_dm:C_cid:8_s:107_d:120
24	119	22	Low Fiber Diet	4	23	9	1	N	1	31.1.13	F	0	RUC_DNA_Extraction_order	RUC	RUC_sx:F_dm:N_cid:9_s:24_d:119
109	118	22	Low Fiber Diet	4	108	10	1	C	2	1.2.13	M	0	RUC_DNA_Extraction_order	RUC	RUC_sx:M_dm:C_cid:10_s:109_d:118
81	121	22	Low Fiber Diet	4	80	13	1	N	1	11.2.13	F	1	RUC_DNA_Extraction_order	RUC	RUC_sx:F_dm:N_cid:13_s:81_d:121
113	119	22	Low Fiber Diet	4	112	14	1	C	2	13.2.13	M	1	RUC_DNA_Extraction_order	RUC	RUC_sx:M_dm:C_cid:14_s:113_d:119
10154	118	22	Low Fiber Diet	4	153	15	10	C	2	14.2.13	F	0	RUC_DNA_Extraction_order	RUC	RUC_sx:F_dm:C_cid:15_s:10154_d:118
10156	123	22	Low Fiber Diet	4	155	16	10	N	1	17.2.13	M	1	RUC_DNA_Extraction_order	RUC	RUC_sx:M_dm:N_cid:16_s:10156_d:123
6	120	22	Low Fiber Diet	4	5	17	1	N	1	12.3.13	M	1	RUC_DNA_Extraction_order	RUC	RUC_sx:M_dm:N_cid:17_s:6_d:120
7	117	22	Low Fiber Diet	4	6	18	1	C	2	15.3.13	F	1	RUC_DNA_Extraction_order	RUC	RUC_sx:F_dm:C_cid:18_s:7_d:117
8	123	22	Low Fiber Diet	4	7	19	1	C	2	20.3.13	F	0	RUC_DNA_Extraction_order	RUC	RUC_sx:F_dm:C_cid:19_s:8_d:123
10054	120	22	Low Fiber Diet	4	53	20	9	N	1	27.3.13	F	1	RUC_DNA_Extraction_order	RUC	RUC_sx:F_dm:N_cid:20_s:10054_d:120
10055	120	22	Low Fiber Diet	4	54	21	9	N	1	27.3.13	M	1	RUC_DNA_Extraction_order	RUC	RUC_sx:M_dm:N_cid:21_s:10055_d:120
10056	119	22	Low Fiber Diet	4	55	22	9	N	1	4.4.13	M	0	RUC_DNA_Extraction_order	RUC	RUC_sx:M_dm:N_cid:22_s:10056_d:119
10350	119	22	Low Fiber Diet	4	98	23	12	N	1	11.4.13	F	1	RUC_DNA_Extraction_order	RUC	RUC_sx:F_dm:N_cid:23_s:10350_d:119
10351	118	22	Low Fiber Diet	4	99	24	12	C	2	12.4.13	M	1	RUC_DNA_Extraction_order	RUC	RUC_sx:M_dm:C_cid:24_s:10351_d:118
13249	118	22	Low Fiber Diet	4	94	25	21	N	1	21.8.14	F	1	RUC_DNA_Extraction_order	RUC	RUC_sx:F_dm:N_cid:25_s:13249_d:118
13253	118	22	Low Fiber Diet	4	210	26	19	N	1	21.8.14	F	0	RUC_DNA_Extraction_order	RUC	RUC_sx:F_dm:N_cid:26_s:13253_d:118
13257	117	22	Low Fiber Diet	4	214	27	19	N	1	22.8.14	F	1	RUC_DNA_Extraction_order	RUC	RUC_sx:F_dm:N_cid:27_s:13257_d:117
13102	118	22	Low Fiber Diet	4	59	33	18	C	2	8.9.14	F	0	RUC_DNA_Extraction_order	RUC	RUC_sx:F_dm:C_cid:33_s:13102_d:118
13241	117	22	Low Fiber Diet	4	198	34	19	N	1	9.9.14	F	1	RUC_DNA_Extraction_order	RUC	RUC_sx:F_dm:N_cid:34_s:13241_d:117
3294	119	22	Low Fiber Diet	4	0	44	8	N	1	14.10.14	F	1	RUC_DNA_Extraction_order	RUC	RUC_sx:F_dm:N_cid:44_s:3294_d:119
10132	127	23	Low Fiber Diet	4	131	1	10	N	1	9.1.13	F	0	RUC_DNA_Extraction_order	RUC	RUC_sx:F_dm:N_cid:1_s:10132_d:127
84	126	23	Low Fiber Diet	4	83	2	1	N	1	10.1.13	F	1	RUC_DNA_Extraction_order	RUC	RUC_sx:F_dm:N_cid:2_s:84_d:126
10134	125	23	Low Fiber Diet	4	133	3	10	N	1	11.1.13	F	1	RUC_DNA_Extraction_order	RUC	RUC_sx:F_dm:N_cid:3_s:10134_d:125
1286	127	23	Low Fiber Diet	4	35	4	5	N	1	16.1.13	F	1	RUC_DNA_Extraction_order	RUC	RUC_sx:F_dm:N_cid:4_s:1286_d:127
11287	127	23	Low Fiber Diet	4	36	5	15	N	1	16.1.13	F	0	RUC_DNA_Extraction_order	RUC	RUC_sx:F_dm:N_cid:5_s:11287_d:127
11161	124	23	Low Fiber Diet	4	9	6	20	N	1	19.1.13	F	1	RUC_DNA_Extraction_order	RUC	RUC_sx:F_dm:N_cid:6_s:11161_d:124
1173	128	23	Low Fiber Diet	4	173	7	4	N	1	22.1.13	F	1	RUC_DNA_Extraction_order	RUC	RUC_sx:F_dm:N_cid:7_s:1173_d:128
1277	127	23	Low Fiber Diet	4	26	11	5	N	1	5.2.13	F	1	RUC_DNA_Extraction_order	RUC	RUC_sx:F_dm:N_cid:11_s:1277_d:127
1126	127	23	Low Fiber Diet	4	126	12	4	C	2	5.2.13	F	0	RUC_DNA_Extraction_order	RUC	RUC_sx:F_dm:C_cid:12_s:1126_d:127
11198	129	23	Low Fiber Diet	4	198	13	14	N	1	11.2.13	F	1	RUC_DNA_Extraction_order	RUC	RUC_sx:F_dm:N_cid:13_s:11198_d:129
11199	127	23	Low Fiber Diet	4	199	14	14	C	2	13.2.13	M	1	RUC_DNA_Extraction_order	RUC	RUC_sx:M_dm:C_cid:14_s:11199_d:127
11200	126	23	Low Fiber Diet	4	104	15	21	C	2	14.2.13	F	0	RUC_DNA_Extraction_order	RUC	RUC_sx:F_dm:C_cid:15_s:11200_d:126
1220	130	23	Low Fiber Diet	4	220	16	4	N	1	17.2.13	M	1	RUC_DNA_Extraction_order	RUC	RUC_sx:M_dm:N_cid:16_s:1220_d:130
1222	128	23	Low Fiber Diet	4	222	18	4	C	2	15.3.13	F	1	RUC_DNA_Extraction_order	RUC	RUC_sx:F_dm:C_cid:18_s:1222_d:128
1224	127	23	Low Fiber Diet	4	224	20	4	N	1	27.3.13	F	1	RUC_DNA_Extraction_order	RUC	RUC_sx:F_dm:N_cid:20_s:1224_d:127
11225	127	23	Low Fiber Diet	4	225	21	14	N	1	27.3.13	M	1	RUC_DNA_Extraction_order	RUC	RUC_sx:M_dm:N_cid:21_s:11225_d:127
11226	126	23	Low Fiber Diet	4	226	22	14	N	1	4.4.13	M	0	RUC_DNA_Extraction_order	RUC	RUC_sx:M_dm:N_cid:22_s:11226_d:126
1227	126	23	Low Fiber Diet	4	227	23	4	N	1	11.4.13	F	1	RUC_DNA_Extraction_order	RUC	RUC_sx:F_dm:N_cid:23_s:1227_d:126
11228	125	23	Low Fiber Diet	4	15	24	20	C	2	12.4.13	M	1	RUC_DNA_Extraction_order	RUC	RUC_sx:M_dm:C_cid:24_s:11228_d:125
3261	130	23	Low Fiber Diet	4	218	28	7	C	2	27.8.14	M	1	RUC_DNA_Extraction_order	RUC	RUC_sx:M_dm:C_cid:28_s:3261_d:130
3264	129	23	Low Fiber Diet	4	221	30	7	N	1	28.8.14	F	1	RUC_DNA_Extraction_order	RUC	RUC_sx:F_dm:N_cid:30_s:3264_d:129
3267	124	23	Low Fiber Diet	4	224	31	7	N	1	2.9.14	M	0	RUC_DNA_Extraction_order	RUC	RUC_sx:M_dm:N_cid:31_s:3267_d:124
13270	124	23	Low Fiber Diet	4	227	32	19	C	2	2.9.14	F	0	RUC_DNA_Extraction_order	RUC	RUC_sx:F_dm:C_cid:32_s:13270_d:124
3295	125	23	Low Fiber Diet	4	1	44	8	N	1	14.10.14	F	1	RUC_DNA_Extraction_order	RUC	RUC_sx:F_dm:N_cid:44_s:3295_d:125
1101	134	24	Low Fiber Diet	4	101	1	4	N	1	9.1.13	F	0	RUC_DNA_Extraction_order	RUC	RUC_sx:F_dm:N_cid:1_s:1101_d:134
1189	133	24	Low Fiber Diet	4	189	2	4	N	1	10.1.13	F	1	RUC_DNA_Extraction_order	RUC	RUC_sx:F_dm:N_cid:2_s:1189_d:133
1190	132	24	Low Fiber Diet	4	190	3	4	N	1	11.1.13	F	1	RUC_DNA_Extraction_order	RUC	RUC_sx:F_dm:N_cid:3_s:1190_d:132
1191	134	24	Low Fiber Diet	4	191	4	4	N	1	16.1.13	F	1	RUC_DNA_Extraction_order	RUC	RUC_sx:F_dm:N_cid:4_s:1191_d:134
1192	134	24	Low Fiber Diet	4	192	5	4	N	1	16.1.13	F	0	RUC_DNA_Extraction_order	RUC	RUC_sx:F_dm:N_cid:5_s:1192_d:134
1172	131	24	Low Fiber Diet	4	172	6	4	N	1	19.1.13	F	1	RUC_DNA_Extraction_order	RUC	RUC_sx:F_dm:N_cid:6_s:1172_d:131
1355	133	24	Low Fiber Diet	4	104	8	5	C	2	30.1.13	M	1	RUC_DNA_Extraction_order	RUC	RUC_sx:M_dm:C_cid:8_s:1355_d:133
1114	132	24	Low Fiber Diet	4	114	9	4	N	1	31.1.13	F	0	RUC_DNA_Extraction_order	RUC	RUC_sx:F_dm:N_cid:9_s:1114_d:132
1276	131	24	Low Fiber Diet	4	25	10	5	C	2	1.2.13	M	0	RUC_DNA_Extraction_order	RUC	RUC_sx:M_dm:C_cid:10_s:1276_d:131
1347	135	24	Low Fiber Diet	4	96	11	5	N	1	5.2.13	F	1	RUC_DNA_Extraction_order	RUC	RUC_sx:F_dm:N_cid:11_s:1347_d:135
1127	135	24	Low Fiber Diet	4	127	12	4	C	2	5.2.13	F	0	RUC_DNA_Extraction_order	RUC	RUC_sx:F_dm:C_cid:12_s:1127_d:135
11217	136	24	Low Fiber Diet	4	217	13	14	N	1	11.2.13	F	1	RUC_DNA_Extraction_order	RUC	RUC_sx:F_dm:N_cid:13_s:11217_d:136
11218	134	24	Low Fiber Diet	4	218	14	14	C	2	13.2.13	M	1	RUC_DNA_Extraction_order	RUC	RUC_sx:M_dm:C_cid:14_s:11218_d:134
1219	133	24	Low Fiber Diet	4	219	15	4	C	2	14.2.13	F	0	RUC_DNA_Extraction_order	RUC	RUC_sx:F_dm:C_cid:15_s:1219_d:133
1331	136	24	Low Fiber Diet	4	80	16	5	N	1	17.2.13	M	1	RUC_DNA_Extraction_order	RUC	RUC_sx:M_dm:N_cid:16_s:1331_d:136
1221	131	24	Low Fiber Diet	4	221	17	4	N	1	12.3.13	M	1	RUC_DNA_Extraction_order	RUC	RUC_sx:M_dm:N_cid:17_s:1221_d:131
11356	135	24	Low Fiber Diet	4	25	17	20	N	1	12.3.13	M	1	RUC_DNA_Extraction_order	RUC	RUC_sx:M_dm:N_cid:17_s:11356_d:135
1357	132	24	Low Fiber Diet	4	106	18	5	C	2	15.3.13	F	1	RUC_DNA_Extraction_order	RUC	RUC_sx:F_dm:C_cid:18_s:1357_d:132
11223	134	24	Low Fiber Diet	4	105	19	21	C	2	20.3.13	F	0	RUC_DNA_Extraction_order	RUC	RUC_sx:F_dm:C_cid:19_s:11223_d:134
1359	134	24	Low Fiber Diet	4	108	20	5	N	1	27.3.13	F	1	RUC_DNA_Extraction_order	RUC	RUC_sx:F_dm:N_cid:20_s:1359_d:134
11353	134	24	Low Fiber Diet	4	102	21	15	N	1	27.3.13	M	1	RUC_DNA_Extraction_order	RUC	RUC_sx:M_dm:N_cid:21_s:11353_d:134
11253	133	24	Low Fiber Diet	4	17	22	20	N	1	4.4.13	M	0	RUC_DNA_Extraction_order	RUC	RUC_sx:M_dm:N_cid:22_s:11253_d:133
13250	136	24	Low Fiber Diet	4	207	25	19	N	1	21.8.14	F	1	RUC_DNA_Extraction_order	RUC	RUC_sx:F_dm:N_cid:25_s:13250_d:136
13254	136	24	Low Fiber Diet	4	211	26	19	N	1	21.8.14	F	0	RUC_DNA_Extraction_order	RUC	RUC_sx:F_dm:N_cid:26_s:13254_d:136
13258	135	24	Low Fiber Diet	4	215	27	19	N	1	22.8.14	F	1	RUC_DNA_Extraction_order	RUC	RUC_sx:F_dm:N_cid:27_s:13258_d:135
3290	133	24	Low Fiber Diet	4	247	42	7	N	1	30.9.14	M	1	RUC_DNA_Extraction_order	RUC	RUC_sx:M_dm:N_cid:42_s:3290_d:133
3292	133	24	Low Fiber Diet	4	249	43	7	C	2	30.9.14	M	1	RUC_DNA_Extraction_order	RUC	RUC_sx:M_dm:C_cid:43_s:3292_d:133
3296	134	24	Low Fiber Diet	4	2	44	8	N	1	14.10.14	F	1	RUC_DNA_Extraction_order	RUC	RUC_sx:F_dm:N_cid:44_s:3296_d:134
13142	134	24	Low Fiber Diet	4	115	45	21	N	1	18.10.14	F	1	RUC_DNA_Extraction_order	RUC	RUC_sx:F_dm:N_cid:45_s:13142_d:134
1102	141	25	Low Fiber Diet	4	102	1	4	N	1	9.1.13	F	0	RUC_DNA_Extraction_order	RUC	RUC_sx:F_dm:N_cid:1_s:1102_d:141
1284	140	25	Low Fiber Diet	4	33	2	5	N	1	10.1.13	F	1	RUC_DNA_Extraction_order	RUC	RUC_sx:F_dm:N_cid:2_s:1284_d:140
11285	139	25	Low Fiber Diet	4	122	3	21	N	1	11.1.13	F	1	RUC_DNA_Extraction_order	RUC	RUC_sx:F_dm:N_cid:3_s:11285_d:139
11194	141	25	Low Fiber Diet	4	194	7	14	N	1	22.1.13	F	1	RUC_DNA_Extraction_order	RUC	RUC_sx:F_dm:N_cid:7_s:11194_d:141
1195	141	25	Low Fiber Diet	4	195	8	4	C	2	30.1.13	M	1	RUC_DNA_Extraction_order	RUC	RUC_sx:M_dm:C_cid:8_s:1195_d:141
1115	140	25	Low Fiber Diet	4	115	9	4	N	1	31.1.13	F	0	RUC_DNA_Extraction_order	RUC	RUC_sx:F_dm:N_cid:9_s:1115_d:140
11244	139	25	Low Fiber Diet	4	109	10	21	C	2	1.2.13	M	0	RUC_DNA_Extraction_order	RUC	RUC_sx:M_dm:C_cid:10_s:11244_d:139
1245	142	25	Low Fiber Diet	4	245	11	4	N	1	5.2.13	F	1	RUC_DNA_Extraction_order	RUC	RUC_sx:F_dm:N_cid:11_s:1245_d:142
1128	142	25	Low Fiber Diet	4	128	12	4	C	2	5.2.13	F	0	RUC_DNA_Extraction_order	RUC	RUC_sx:F_dm:C_cid:12_s:1128_d:142
1246	142	25	Low Fiber Diet	4	246	13	4	N	1	11.2.13	F	1	RUC_DNA_Extraction_order	RUC	RUC_sx:F_dm:N_cid:13_s:1246_d:142
1247	140	25	Low Fiber Diet	4	247	14	4	C	2	13.2.13	M	1	RUC_DNA_Extraction_order	RUC	RUC_sx:M_dm:C_cid:14_s:1247_d:140
1248	139	25	Low Fiber Diet	4	248	15	4	C	2	14.2.13	F	0	RUC_DNA_Extraction_order	RUC	RUC_sx:F_dm:C_cid:15_s:1248_d:139
11249	143	25	Low Fiber Diet	4	16	16	20	N	1	17.2.13	M	1	RUC_DNA_Extraction_order	RUC	RUC_sx:M_dm:N_cid:16_s:11249_d:143
1250	142	25	Low Fiber Diet	4	250	17	4	N	1	12.3.13	M	1	RUC_DNA_Extraction_order	RUC	RUC_sx:M_dm:N_cid:17_s:1250_d:142
11251	139	25	Low Fiber Diet	4	0	18	15	C	2	15.3.13	F	1	RUC_DNA_Extraction_order	RUC	RUC_sx:F_dm:C_cid:18_s:11251_d:139
1252	141	25	Low Fiber Diet	4	1	19	5	C	2	20.3.13	F	0	RUC_DNA_Extraction_order	RUC	RUC_sx:F_dm:C_cid:19_s:1252_d:141
10349	141	25	Low Fiber Diet	4	97	20	12	N	1	27.3.13	F	1	RUC_DNA_Extraction_order	RUC	RUC_sx:F_dm:N_cid:20_s:10349_d:141
10352	141	25	Low Fiber Diet	4	100	21	12	N	1	27.3.13	M	1	RUC_DNA_Extraction_order	RUC	RUC_sx:M_dm:N_cid:21_s:10352_d:141
11338	140	25	Low Fiber Diet	4	87	23	15	N	1	11.4.13	F	1	RUC_DNA_Extraction_order	RUC	RUC_sx:F_dm:N_cid:23_s:11338_d:140
1354	139	25	Low Fiber Diet	4	103	24	5	C	2	12.4.13	M	1	RUC_DNA_Extraction_order	RUC	RUC_sx:M_dm:C_cid:24_s:1354_d:139
3416	141	25	Low Fiber Diet	4	122	40	8	C	2	22.9.14	M	0	RUC_DNA_Extraction_order	RUC	RUC_sx:M_dm:C_cid:40_s:3416_d:141
3419	140	25	Low Fiber Diet	4	125	41	8	C	2	23.9.14	M	1	RUC_DNA_Extraction_order	RUC	RUC_sx:M_dm:C_cid:41_s:3419_d:140
3423	139	25	Low Fiber Diet	4	129	42	8	N	1	30.9.14	M	1	RUC_DNA_Extraction_order	RUC	RUC_sx:M_dm:N_cid:42_s:3423_d:139
3426	139	25	Low Fiber Diet	4	132	43	8	C	2	30.9.14	M	1	RUC_DNA_Extraction_order	RUC	RUC_sx:M_dm:C_cid:43_s:3426_d:139
10135	147	26	Low Fiber Diet	4	134	4	9	N	1	16.1.13	F	1	RUC_DNA_Extraction_order	RUC	RUC_sx:F_dm:N_cid:4_s:10135_d:147
10149	147	26	Low Fiber Diet	4	148	5	10	N	1	16.1.13	F	0	RUC_DNA_Extraction_order	RUC	RUC_sx:F_dm:N_cid:5_s:10149_d:147
1193	144	26	Low Fiber Diet	4	193	6	4	N	1	19.1.13	F	1	RUC_DNA_Extraction_order	RUC	RUC_sx:F_dm:N_cid:6_s:1193_d:144
10150	149	26	Low Fiber Diet	4	149	7	10	N	1	22.1.13	F	1	RUC_DNA_Extraction_order	RUC	RUC_sx:F_dm:N_cid:7_s:10150_d:149
10151	148	26	Low Fiber Diet	4	150	8	9	C	2	30.1.13	M	1	RUC_DNA_Extraction_order	RUC	RUC_sx:M_dm:C_cid:8_s:10151_d:148
10152	147	26	Low Fiber Diet	4	151	9	10	N	1	31.1.13	F	0	RUC_DNA_Extraction_order	RUC	RUC_sx:F_dm:N_cid:9_s:10152_d:147
11690	146	26	Low Fiber Diet	4	188	10	17	C	2	1.2.13	M	0	RUC_DNA_Extraction_order	RUC	RUC_sx:M_dm:C_cid:10_s:11690_d:146
10168	148	26	Low Fiber Diet	4	167	11	9	N	1	5.2.13	F	1	RUC_DNA_Extraction_order	RUC	RUC_sx:F_dm:N_cid:11_s:10168_d:148
10171	148	26	Low Fiber Diet	4	170	12	9	C	2	5.2.13	F	0	RUC_DNA_Extraction_order	RUC	RUC_sx:F_dm:C_cid:12_s:10171_d:148
10002	149	26	Low Fiber Diet	4	1	13	10	N	1	11.2.13	F	1	RUC_DNA_Extraction_order	RUC	RUC_sx:F_dm:N_cid:13_s:10002_d:149
10003	147	26	Low Fiber Diet	4	2	14	10	C	2	13.2.13	M	1	RUC_DNA_Extraction_order	RUC	RUC_sx:M_dm:C_cid:14_s:10003_d:147
10004	146	26	Low Fiber Diet	4	3	15	10	C	2	14.2.13	F	0	RUC_DNA_Extraction_order	RUC	RUC_sx:F_dm:C_cid:15_s:10004_d:146
10052	149	26	Low Fiber Diet	4	51	17	10	N	1	12.3.13	M	1	RUC_DNA_Extraction_order	RUC	RUC_sx:M_dm:N_cid:17_s:10052_d:149
11658	146	26	Low Fiber Diet	4	156	18	17	C	2	15.3.13	F	1	RUC_DNA_Extraction_order	RUC	RUC_sx:F_dm:C_cid:18_s:11658_d:146
53	148	26	Low Fiber Diet	4	52	19	1	C	2	20.3.13	F	0	RUC_DNA_Extraction_order	RUC	RUC_sx:F_dm:C_cid:19_s:53_d:148
10353	147	26	Low Fiber Diet	4	101	22	12	N	1	4.4.13	M	0	RUC_DNA_Extraction_order	RUC	RUC_sx:M_dm:N_cid:22_s:10353_d:147
11697	147	26	Low Fiber Diet	4	195	23	17	N	1	11.4.13	F	1	RUC_DNA_Extraction_order	RUC	RUC_sx:F_dm:N_cid:23_s:11697_d:147
1361	146	26	Low Fiber Diet	4	110	24	5	C	2	12.4.13	M	1	RUC_DNA_Extraction_order	RUC	RUC_sx:M_dm:C_cid:24_s:1361_d:146
3320	148	26	Low Fiber Diet	4	26	36	8	C	2	15.9.14	M	1	RUC_DNA_Extraction_order	RUC	RUC_sx:M_dm:C_cid:36_s:3320_d:148
13323	147	26	Low Fiber Diet	4	29	37	19	C	2	16.9.14	M	1	RUC_DNA_Extraction_order	RUC	RUC_sx:M_dm:C_cid:37_s:13323_d:147
3325	145	26	Low Fiber Diet	4	31	38	8	C	2	18.9.14	M	0	RUC_DNA_Extraction_order	RUC	RUC_sx:M_dm:C_cid:38_s:3325_d:145
3414	149	26	Low Fiber Diet	4	120	39	8	N	1	20.9.14	M	1	RUC_DNA_Extraction_order	RUC	RUC_sx:M_dm:N_cid:39_s:3414_d:149
3352	147	26	Low Fiber Diet	4	58	40	8	C	2	22.9.14	M	0	RUC_DNA_Extraction_order	RUC	RUC_sx:M_dm:C_cid:40_s:3352_d:147
3420	146	26	Low Fiber Diet	4	126	41	8	C	2	23.9.14	M	1	RUC_DNA_Extraction_order	RUC	RUC_sx:M_dm:C_cid:41_s:3420_d:146
3444	148	26	Low Fiber Diet	4	150	42	8	N	1	30.9.14	M	1	RUC_DNA_Extraction_order	RUC	RUC_sx:M_dm:N_cid:42_s:3444_d:148
3447	148	26	Low Fiber Diet	4	153	43	8	C	2	30.9.14	M	1	RUC_DNA_Extraction_order	RUC	RUC_sx:M_dm:C_cid:43_s:3447_d:148
3449	147	26	Low Fiber Diet	4	155	44	8	N	1	14.10.14	F	1	RUC_DNA_Extraction_order	RUC	RUC_sx:F_dm:N_cid:44_s:3449_d:147
3451	147	26	Low Fiber Diet	4	157	45	8	N	1	18.10.14	F	1	RUC_DNA_Extraction_order	RUC	RUC_sx:F_dm:N_cid:45_s:3451_d:147
146	154	27	Low Fiber Diet	4	145	1	2	N	1	9.1.13	F	0	RUC_DNA_Extraction_order	RUC	RUC_sx:F_dm:N_cid:1_s:146_d:154
10133	153	27	Low Fiber Diet	4	132	2	9	N	1	10.1.13	F	1	RUC_DNA_Extraction_order	RUC	RUC_sx:F_dm:N_cid:2_s:10133_d:153
10148	152	27	Low Fiber Diet	4	147	3	10	N	1	11.1.13	F	1	RUC_DNA_Extraction_order	RUC	RUC_sx:F_dm:N_cid:3_s:10148_d:152
11323	155	27	Low Fiber Diet	4	72	4	15	N	1	16.1.13	F	1	RUC_DNA_Extraction_order	RUC	RUC_sx:F_dm:N_cid:4_s:11323_d:155
11324	155	27	Low Fiber Diet	4	73	5	15	N	1	16.1.13	F	0	RUC_DNA_Extraction_order	RUC	RUC_sx:F_dm:N_cid:5_s:11324_d:155
10137	152	27	Low Fiber Diet	4	136	6	9	N	1	19.1.13	F	1	RUC_DNA_Extraction_order	RUC	RUC_sx:F_dm:N_cid:6_s:10137_d:152
11688	154	27	Low Fiber Diet	4	186	8	17	C	2	30.1.13	M	1	RUC_DNA_Extraction_order	RUC	RUC_sx:M_dm:C_cid:8_s:11688_d:154
1116	153	27	Low Fiber Diet	4	116	9	4	N	1	31.1.13	F	0	RUC_DNA_Extraction_order	RUC	RUC_sx:F_dm:N_cid:9_s:1116_d:153
10153	152	27	Low Fiber Diet	4	152	10	9	C	2	1.2.13	M	0	RUC_DNA_Extraction_order	RUC	RUC_sx:M_dm:C_cid:10_s:10153_d:152
1298	155	27	Low Fiber Diet	4	47	11	5	N	1	5.2.13	F	1	RUC_DNA_Extraction_order	RUC	RUC_sx:F_dm:N_cid:11_s:1298_d:155
1129	155	27	Low Fiber Diet	4	129	12	4	C	2	5.2.13	F	0	RUC_DNA_Extraction_order	RUC	RUC_sx:F_dm:C_cid:12_s:1129_d:155
11300	158	27	Low Fiber Diet	4	19	14	20	C	2	13.2.13	M	1	RUC_DNA_Extraction_order	RUC	RUC_sx:M_dm:C_cid:14_s:11300_d:158
1134	157	27	Low Fiber Diet	4	134	15	4	C	2	14.2.13	F	0	RUC_DNA_Extraction_order	RUC	RUC_sx:F_dm:C_cid:15_s:1134_d:157
10005	154	27	Low Fiber Diet	4	4	16	10	N	1	17.2.13	M	1	RUC_DNA_Extraction_order	RUC	RUC_sx:M_dm:N_cid:16_s:10005_d:154
1280	158	27	Low Fiber Diet	4	29	16	5	N	1	17.2.13	M	1	RUC_DNA_Extraction_order	RUC	RUC_sx:M_dm:N_cid:16_s:1280_d:158
69	156	27	Low Fiber Diet	4	68	17	1	N	1	12.3.13	M	1	RUC_DNA_Extraction_order	RUC	RUC_sx:M_dm:N_cid:17_s:69_d:156
10070	153	27	Low Fiber Diet	4	69	18	9	C	2	15.3.13	F	1	RUC_DNA_Extraction_order	RUC	RUC_sx:F_dm:C_cid:18_s:10070_d:153
11696	155	27	Low Fiber Diet	4	194	20	17	N	1	27.3.13	F	1	RUC_DNA_Extraction_order	RUC	RUC_sx:F_dm:N_cid:20_s:11696_d:155
11659	155	27	Low Fiber Diet	4	157	21	17	N	1	27.3.13	M	1	RUC_DNA_Extraction_order	RUC	RUC_sx:M_dm:N_cid:21_s:11659_d:155
10369	154	27	Low Fiber Diet	4	117	23	12	N	1	11.4.13	F	1	RUC_DNA_Extraction_order	RUC	RUC_sx:F_dm:N_cid:23_s:10369_d:154
370	153	27	Low Fiber Diet	4	118	24	3	C	2	12.4.13	M	1	RUC_DNA_Extraction_order	RUC	RUC_sx:M_dm:C_cid:24_s:370_d:153
3312	155	27	Low Fiber Diet	4	18	33	8	C	2	8.9.14	F	0	RUC_DNA_Extraction_order	RUC	RUC_sx:F_dm:C_cid:33_s:3312_d:155
3412	154	27	Low Fiber Diet	4	118	34	8	N	1	9.9.14	F	1	RUC_DNA_Extraction_order	RUC	RUC_sx:F_dm:N_cid:34_s:3412_d:154
3317	152	27	Low Fiber Diet	4	23	35	8	C	2	11.9.14	F	1	RUC_DNA_Extraction_order	RUC	RUC_sx:F_dm:C_cid:35_s:3317_d:152
3318	158	27	Low Fiber Diet	4	24	35	8	C	2	11.9.14	F	1	RUC_DNA_Extraction_order	RUC	RUC_sx:F_dm:C_cid:35_s:3318_d:158
13321	154	27	Low Fiber Diet	4	27	36	19	C	2	15.9.14	M	1	RUC_DNA_Extraction_order	RUC	RUC_sx:M_dm:C_cid:36_s:13321_d:154
3344	153	27	Low Fiber Diet	4	50	37	8	C	2	16.9.14	M	1	RUC_DNA_Extraction_order	RUC	RUC_sx:M_dm:C_cid:37_s:3344_d:153
3347	151	27	Low Fiber Diet	4	53	38	8	C	2	18.9.14	M	0	RUC_DNA_Extraction_order	RUC	RUC_sx:M_dm:C_cid:38_s:3347_d:151
3350	158	27	Low Fiber Diet	4	56	39	8	N	1	20.9.14	M	1	RUC_DNA_Extraction_order	RUC	RUC_sx:M_dm:N_cid:39_s:3350_d:158
3353	156	27	Low Fiber Diet	4	59	40	8	C	2	22.9.14	M	0	RUC_DNA_Extraction_order	RUC	RUC_sx:M_dm:C_cid:40_s:3353_d:156
13442	155	27	Low Fiber Diet	4	112	41	21	C	2	23.9.14	M	1	RUC_DNA_Extraction_order	RUC	RUC_sx:M_dm:C_cid:41_s:13442_d:155
3450	154	27	Low Fiber Diet	4	156	44	8	N	1	14.10.14	F	1	RUC_DNA_Extraction_order	RUC	RUC_sx:F_dm:N_cid:44_s:3450_d:154
3452	154	27	Low Fiber Diet	4	158	45	8	N	1	18.10.14	F	1	RUC_DNA_Extraction_order	RUC	RUC_sx:F_dm:N_cid:45_s:3452_d:154
1103	162	28	Low Fiber Diet	4	103	1	4	N	1	9.1.13	F	0	RUC_DNA_Extraction_order	RUC	RUC_sx:F_dm:N_cid:1_s:1103_d:162
1290	161	28	Low Fiber Diet	4	39	2	5	N	1	10.1.13	F	1	RUC_DNA_Extraction_order	RUC	RUC_sx:F_dm:N_cid:2_s:1290_d:161
11291	160	28	Low Fiber Diet	4	18	3	20	N	1	11.1.13	F	1	RUC_DNA_Extraction_order	RUC	RUC_sx:F_dm:N_cid:3_s:11291_d:160
1292	162	28	Low Fiber Diet	4	41	4	5	N	1	16.1.13	F	1	RUC_DNA_Extraction_order	RUC	RUC_sx:F_dm:N_cid:4_s:1292_d:162
1293	162	28	Low Fiber Diet	4	42	5	5	N	1	16.1.13	F	0	RUC_DNA_Extraction_order	RUC	RUC_sx:F_dm:N_cid:5_s:1293_d:162
11213	159	28	Low Fiber Diet	4	213	6	14	N	1	19.1.13	F	1	RUC_DNA_Extraction_order	RUC	RUC_sx:F_dm:N_cid:6_s:11213_d:159
1241	165	28	Low Fiber Diet	4	241	6	4	N	1	19.1.13	F	1	RUC_DNA_Extraction_order	RUC	RUC_sx:F_dm:N_cid:6_s:1241_d:165
1295	162	28	Low Fiber Diet	4	44	7	5	N	1	22.1.13	F	1	RUC_DNA_Extraction_order	RUC	RUC_sx:F_dm:N_cid:7_s:1295_d:162
1296	161	28	Low Fiber Diet	4	45	8	5	C	2	30.1.13	M	1	RUC_DNA_Extraction_order	RUC	RUC_sx:M_dm:C_cid:8_s:1296_d:161
1117	160	28	Low Fiber Diet	4	117	9	4	N	1	31.1.13	F	0	RUC_DNA_Extraction_order	RUC	RUC_sx:F_dm:N_cid:9_s:1117_d:160
1297	159	28	Low Fiber Diet	4	46	10	5	C	2	1.2.13	M	0	RUC_DNA_Extraction_order	RUC	RUC_sx:M_dm:C_cid:10_s:1297_d:159
1692	166	28	Low Fiber Diet	4	190	11	6	N	1	5.2.13	F	1	RUC_DNA_Extraction_order	RUC	RUC_sx:F_dm:N_cid:11_s:1692_d:166
1130	166	28	Low Fiber Diet	4	130	12	4	C	2	5.2.13	F	0	RUC_DNA_Extraction_order	RUC	RUC_sx:F_dm:C_cid:12_s:1130_d:166
1263	160	28	Low Fiber Diet	4	12	13	5	N	1	11.2.13	F	1	RUC_DNA_Extraction_order	RUC	RUC_sx:F_dm:N_cid:13_s:1263_d:160
1278	164	28	Low Fiber Diet	4	27	13	5	N	1	11.2.13	F	1	RUC_DNA_Extraction_order	RUC	RUC_sx:F_dm:N_cid:13_s:1278_d:164
1279	162	28	Low Fiber Diet	4	28	14	5	C	2	13.2.13	M	1	RUC_DNA_Extraction_order	RUC	RUC_sx:M_dm:C_cid:14_s:1279_d:162
1135	161	28	Low Fiber Diet	4	135	15	4	C	2	14.2.13	F	0	RUC_DNA_Extraction_order	RUC	RUC_sx:F_dm:C_cid:15_s:1135_d:161
11301	165	28	Low Fiber Diet	4	20	16	20	N	1	17.2.13	M	1	RUC_DNA_Extraction_order	RUC	RUC_sx:M_dm:N_cid:16_s:11301_d:165
71	162	28	Low Fiber Diet	4	70	19	1	C	2	20.3.13	F	0	RUC_DNA_Extraction_order	RUC	RUC_sx:F_dm:C_cid:19_s:71_d:162
72	162	28	Low Fiber Diet	4	71	20	1	N	1	27.3.13	F	1	RUC_DNA_Extraction_order	RUC	RUC_sx:F_dm:N_cid:20_s:72_d:162
1281	162	28	Low Fiber Diet	4	30	21	5	N	1	27.3.13	M	1	RUC_DNA_Extraction_order	RUC	RUC_sx:M_dm:N_cid:21_s:1281_d:162
11282	161	28	Low Fiber Diet	4	31	23	15	N	1	11.4.13	F	1	RUC_DNA_Extraction_order	RUC	RUC_sx:F_dm:N_cid:23_s:11282_d:161
11283	160	28	Low Fiber Diet	4	32	24	15	C	2	12.4.13	M	1	RUC_DNA_Extraction_order	RUC	RUC_sx:M_dm:C_cid:24_s:11283_d:160
1309	166	28	Low Fiber Diet	4	58	24	5	C	2	12.4.13	M	1	RUC_DNA_Extraction_order	RUC	RUC_sx:M_dm:C_cid:24_s:1309_d:166
13329	166	28	Low Fiber Diet	4	35	30	19	N	1	28.8.14	F	1	RUC_DNA_Extraction_order	RUC	RUC_sx:F_dm:N_cid:30_s:13329_d:166
3306	161	28	Low Fiber Diet	4	12	31	8	N	1	2.9.14	M	0	RUC_DNA_Extraction_order	RUC	RUC_sx:M_dm:N_cid:31_s:3306_d:161
3309	161	28	Low Fiber Diet	4	15	32	8	C	2	2.9.14	F	0	RUC_DNA_Extraction_order	RUC	RUC_sx:F_dm:C_cid:32_s:3309_d:161
3313	161	28	Low Fiber Diet	4	19	33	8	C	2	8.9.14	F	0	RUC_DNA_Extraction_order	RUC	RUC_sx:F_dm:C_cid:33_s:3313_d:161
3315	160	28	Low Fiber Diet	4	21	34	8	N	1	9.9.14	F	1	RUC_DNA_Extraction_order	RUC	RUC_sx:F_dm:N_cid:34_s:3315_d:160
3342	163	28	Low Fiber Diet	4	48	36	8	C	2	15.9.14	M	1	RUC_DNA_Extraction_order	RUC	RUC_sx:M_dm:C_cid:36_s:3342_d:163
3345	162	28	Low Fiber Diet	4	51	37	8	C	2	16.9.14	M	1	RUC_DNA_Extraction_order	RUC	RUC_sx:M_dm:C_cid:37_s:3345_d:162
3348	160	28	Low Fiber Diet	4	54	38	8	C	2	18.9.14	M	0	RUC_DNA_Extraction_order	RUC	RUC_sx:M_dm:C_cid:38_s:3348_d:160
3445	161	28	Low Fiber Diet	4	151	42	8	N	1	30.9.14	M	1	RUC_DNA_Extraction_order	RUC	RUC_sx:M_dm:N_cid:42_s:3445_d:161
3448	161	28	Low Fiber Diet	4	154	43	8	C	2	30.9.14	M	1	RUC_DNA_Extraction_order	RUC	RUC_sx:M_dm:C_cid:43_s:3448_d:161
1104	169	29	Low Fiber Diet	4	104	1	4	N	1	9.1.13	F	0	RUC_DNA_Extraction_order	RUC	RUC_sx:F_dm:N_cid:1_s:1104_d:169
11310	168	29	Low Fiber Diet	4	59	2	15	N	1	10.1.13	F	1	RUC_DNA_Extraction_order	RUC	RUC_sx:F_dm:N_cid:2_s:11310_d:168
1311	167	29	Low Fiber Diet	4	60	3	5	N	1	11.1.13	F	1	RUC_DNA_Extraction_order	RUC	RUC_sx:F_dm:N_cid:3_s:1311_d:167
1342	173	29	Low Fiber Diet	4	91	3	5	N	1	11.1.13	F	1	RUC_DNA_Extraction_order	RUC	RUC_sx:F_dm:N_cid:3_s:1342_d:173
1312	168	29	Low Fiber Diet	4	61	4	5	N	1	16.1.13	F	1	RUC_DNA_Extraction_order	RUC	RUC_sx:F_dm:N_cid:4_s:1312_d:168
11313	168	29	Low Fiber Diet	4	62	5	15	N	1	16.1.13	F	0	RUC_DNA_Extraction_order	RUC	RUC_sx:F_dm:N_cid:5_s:11313_d:168
1258	172	29	Low Fiber Diet	4	7	6	5	N	1	19.1.13	F	1	RUC_DNA_Extraction_order	RUC	RUC_sx:F_dm:N_cid:6_s:1258_d:172
1315	169	29	Low Fiber Diet	4	64	7	5	N	1	22.1.13	F	1	RUC_DNA_Extraction_order	RUC	RUC_sx:F_dm:N_cid:7_s:1315_d:169
1316	172	29	Low Fiber Diet	4	65	8	5	C	2	30.1.13	M	1	RUC_DNA_Extraction_order	RUC	RUC_sx:M_dm:C_cid:8_s:1316_d:172
1118	171	29	Low Fiber Diet	4	118	9	4	N	1	31.1.13	F	0	RUC_DNA_Extraction_order	RUC	RUC_sx:F_dm:N_cid:9_s:1118_d:171
11317	170	29	Low Fiber Diet	4	66	10	15	C	2	1.2.13	M	0	RUC_DNA_Extraction_order	RUC	RUC_sx:M_dm:C_cid:10_s:11317_d:170
1318	170	29	Low Fiber Diet	4	67	11	5	N	1	5.2.13	F	1	RUC_DNA_Extraction_order	RUC	RUC_sx:F_dm:N_cid:11_s:1318_d:170
1131	170	29	Low Fiber Diet	4	131	12	4	C	2	5.2.13	F	0	RUC_DNA_Extraction_order	RUC	RUC_sx:F_dm:C_cid:12_s:1131_d:170
21299	171	29	Low Fiber Diet	4	136	13	21	N	1	11.2.13	F	1	RUC_DNA_Extraction_order	RUC	RUC_sx:F_dm:N_cid:13_s:21299_d:171
1330	169	29	Low Fiber Diet	4	79	14	5	C	2	13.2.13	M	1	RUC_DNA_Extraction_order	RUC	RUC_sx:M_dm:C_cid:14_s:1330_d:169
11348	168	29	Low Fiber Diet	4	123	15	21	C	2	14.2.13	F	0	RUC_DNA_Extraction_order	RUC	RUC_sx:F_dm:C_cid:15_s:11348_d:168
11319	172	29	Low Fiber Diet	4	68	16	15	N	1	17.2.13	M	1	RUC_DNA_Extraction_order	RUC	RUC_sx:M_dm:N_cid:16_s:11319_d:172
1302	170	29	Low Fiber Diet	4	51	17	5	N	1	12.3.13	M	1	RUC_DNA_Extraction_order	RUC	RUC_sx:M_dm:N_cid:17_s:1302_d:170
1303	167	29	Low Fiber Diet	4	52	18	5	C	2	15.3.13	F	1	RUC_DNA_Extraction_order	RUC	RUC_sx:F_dm:C_cid:18_s:1303_d:167
1304	169	29	Low Fiber Diet	4	53	19	5	C	2	20.3.13	F	0	RUC_DNA_Extraction_order	RUC	RUC_sx:F_dm:C_cid:19_s:1304_d:169
11305	169	29	Low Fiber Diet	4	54	20	15	N	1	27.3.13	F	1	RUC_DNA_Extraction_order	RUC	RUC_sx:F_dm:N_cid:20_s:11305_d:169
1306	169	29	Low Fiber Diet	4	55	21	5	N	1	27.3.13	M	1	RUC_DNA_Extraction_order	RUC	RUC_sx:M_dm:N_cid:21_s:1306_d:169
1308	167	29	Low Fiber Diet	4	57	23	5	N	1	11.4.13	F	1	RUC_DNA_Extraction_order	RUC	RUC_sx:F_dm:N_cid:23_s:1308_d:167
11698	173	29	Low Fiber Diet	4	196	24	17	C	2	12.4.13	M	1	RUC_DNA_Extraction_order	RUC	RUC_sx:M_dm:C_cid:24_s:11698_d:173
3433	173	29	Low Fiber Diet	4	139	25	8	N	1	21.8.14	F	1	RUC_DNA_Extraction_order	RUC	RUC_sx:F_dm:N_cid:25_s:3433_d:173
3436	173	29	Low Fiber Diet	4	142	26	8	N	1	21.8.14	F	0	RUC_DNA_Extraction_order	RUC	RUC_sx:F_dm:N_cid:26_s:3436_d:173
3439	172	29	Low Fiber Diet	4	145	27	8	N	1	22.8.14	F	1	RUC_DNA_Extraction_order	RUC	RUC_sx:F_dm:N_cid:27_s:3439_d:172
3326	167	29	Low Fiber Diet	4	32	28	8	C	2	27.8.14	M	1	RUC_DNA_Extraction_order	RUC	RUC_sx:M_dm:C_cid:28_s:3326_d:167
13327	173	29	Low Fiber Diet	4	33	28	19	C	2	27.8.14	M	1	RUC_DNA_Extraction_order	RUC	RUC_sx:M_dm:C_cid:28_s:13327_d:173
3330	172	29	Low Fiber Diet	4	36	30	8	N	1	28.8.14	F	1	RUC_DNA_Extraction_order	RUC	RUC_sx:F_dm:N_cid:30_s:3330_d:172
3332	167	29	Low Fiber Diet	4	38	31	8	N	1	2.9.14	M	0	RUC_DNA_Extraction_order	RUC	RUC_sx:M_dm:N_cid:31_s:3332_d:167
3334	167	29	Low Fiber Diet	4	40	32	8	C	2	2.9.14	F	0	RUC_DNA_Extraction_order	RUC	RUC_sx:F_dm:C_cid:32_s:3334_d:167
3336	170	29	Low Fiber Diet	4	42	33	8	C	2	8.9.14	F	0	RUC_DNA_Extraction_order	RUC	RUC_sx:F_dm:C_cid:33_s:3336_d:170
3338	169	29	Low Fiber Diet	4	44	34	8	N	1	9.9.14	F	1	RUC_DNA_Extraction_order	RUC	RUC_sx:F_dm:N_cid:34_s:3338_d:169
3340	167	29	Low Fiber Diet	4	46	35	8	C	2	11.9.14	F	1	RUC_DNA_Extraction_order	RUC	RUC_sx:F_dm:C_cid:35_s:3340_d:167
13283	173	29	Low Fiber Diet	4	240	38	19	C	2	18.9.14	M	0	RUC_DNA_Extraction_order	RUC	RUC_sx:M_dm:C_cid:38_s:13283_d:173
13285	171	29	Low Fiber Diet	4	242	39	19	N	1	20.9.14	M	1	RUC_DNA_Extraction_order	RUC	RUC_sx:M_dm:N_cid:39_s:13285_d:171
3354	169	29	Low Fiber Diet	4	60	40	8	C	2	22.9.14	M	0	RUC_DNA_Extraction_order	RUC	RUC_sx:M_dm:C_cid:40_s:3354_d:169
3289	168	29	Low Fiber Diet	4	246	41	7	C	2	23.9.14	M	1	RUC_DNA_Extraction_order	RUC	RUC_sx:M_dm:C_cid:41_s:3289_d:168
13291	168	29	Low Fiber Diet	4	248	42	19	N	1	30.9.14	M	1	RUC_DNA_Extraction_order	RUC	RUC_sx:M_dm:N_cid:42_s:13291_d:168
3293	168	29	Low Fiber Diet	4	250	43	7	C	2	30.9.14	M	1	RUC_DNA_Extraction_order	RUC	RUC_sx:M_dm:C_cid:43_s:3293_d:168
13141	173	29	Low Fiber Diet	4	98	44	18	N	1	14.10.14	F	1	RUC_DNA_Extraction_order	RUC	RUC_sx:F_dm:N_cid:44_s:13141_d:173
13248	173	29	Low Fiber Diet	4	205	45	19	N	1	18.10.14	F	1	RUC_DNA_Extraction_order	RUC	RUC_sx:F_dm:N_cid:45_s:13248_d:173
1105	175	30	Low Fiber Diet	4	105	1	4	N	1	9.1.13	F	0	RUC_DNA_Extraction_order	RUC	RUC_sx:F_dm:N_cid:1_s:1105_d:175
11341	174	30	Low Fiber Diet	4	90	2	15	N	1	10.1.13	F	1	RUC_DNA_Extraction_order	RUC	RUC_sx:F_dm:N_cid:2_s:11341_d:174
10164	180	30	Low Fiber Diet	4	163	3	9	N	1	11.1.13	F	1	RUC_DNA_Extraction_order	RUC	RUC_sx:F_dm:N_cid:3_s:10164_d:180
10165	175	30	Low Fiber Diet	4	164	4	9	N	1	16.1.13	F	1	RUC_DNA_Extraction_order	RUC	RUC_sx:F_dm:N_cid:4_s:10165_d:175
10166	175	30	Low Fiber Diet	4	165	5	10	N	1	16.1.13	F	0	RUC_DNA_Extraction_order	RUC	RUC_sx:F_dm:N_cid:5_s:10166_d:175
10001	180	30	Low Fiber Diet	4	0	7	10	N	1	22.1.13	F	1	RUC_DNA_Extraction_order	RUC	RUC_sx:F_dm:N_cid:7_s:10001_d:180
1691	174	30	Low Fiber Diet	4	189	10	6	C	2	1.2.13	M	0	RUC_DNA_Extraction_order	RUC	RUC_sx:M_dm:C_cid:10_s:1691_d:174
10365	177	30	Low Fiber Diet	4	113	11	12	N	1	5.2.13	F	1	RUC_DNA_Extraction_order	RUC	RUC_sx:F_dm:N_cid:11_s:10365_d:177
10366	177	30	Low Fiber Diet	4	114	12	12	C	2	5.2.13	F	0	RUC_DNA_Extraction_order	RUC	RUC_sx:F_dm:C_cid:12_s:10366_d:177
10354	178	30	Low Fiber Diet	4	102	13	12	N	1	11.2.13	F	1	RUC_DNA_Extraction_order	RUC	RUC_sx:F_dm:N_cid:13_s:10354_d:178
10355	176	30	Low Fiber Diet	4	103	14	12	C	2	13.2.13	M	1	RUC_DNA_Extraction_order	RUC	RUC_sx:M_dm:C_cid:14_s:10355_d:176
10356	175	30	Low Fiber Diet	4	104	15	12	C	2	14.2.13	F	0	RUC_DNA_Extraction_order	RUC	RUC_sx:F_dm:C_cid:15_s:10356_d:175
10051	179	30	Low Fiber Diet	4	50	16	10	N	1	17.2.13	M	1	RUC_DNA_Extraction_order	RUC	RUC_sx:M_dm:N_cid:16_s:10051_d:179
10357	177	30	Low Fiber Diet	4	105	17	12	N	1	12.3.13	M	1	RUC_DNA_Extraction_order	RUC	RUC_sx:M_dm:N_cid:17_s:10357_d:177
10358	174	30	Low Fiber Diet	4	106	18	12	C	2	15.3.13	F	1	RUC_DNA_Extraction_order	RUC	RUC_sx:F_dm:C_cid:18_s:10358_d:174
10359	176	30	Low Fiber Diet	4	107	19	12	C	2	20.3.13	F	0	RUC_DNA_Extraction_order	RUC	RUC_sx:F_dm:C_cid:19_s:10359_d:176
10360	176	30	Low Fiber Diet	4	108	20	12	N	1	27.3.13	F	1	RUC_DNA_Extraction_order	RUC	RUC_sx:F_dm:N_cid:20_s:10360_d:176
10361	176	30	Low Fiber Diet	4	109	21	12	N	1	27.3.13	M	1	RUC_DNA_Extraction_order	RUC	RUC_sx:M_dm:N_cid:21_s:10361_d:176
11660	174	30	Low Fiber Diet	4	111	23	21	N	1	11.4.13	F	1	RUC_DNA_Extraction_order	RUC	RUC_sx:F_dm:N_cid:23_s:11660_d:174
13251	179	30	Low Fiber Diet	4	208	25	19	N	1	21.8.14	F	1	RUC_DNA_Extraction_order	RUC	RUC_sx:F_dm:N_cid:25_s:13251_d:179
13255	179	30	Low Fiber Diet	4	212	26	19	N	1	21.8.14	F	0	RUC_DNA_Extraction_order	RUC	RUC_sx:F_dm:N_cid:26_s:13255_d:179
13259	178	30	Low Fiber Diet	4	216	27	19	N	1	22.8.14	F	1	RUC_DNA_Extraction_order	RUC	RUC_sx:F_dm:N_cid:27_s:13259_d:178
13268	176	30	Low Fiber Diet	4	225	31	19	N	1	2.9.14	M	0	RUC_DNA_Extraction_order	RUC	RUC_sx:M_dm:N_cid:31_s:13268_d:176
23271	176	30	Low Fiber Diet	4	135	32	21	C	2	2.9.14	F	0	RUC_DNA_Extraction_order	RUC	RUC_sx:F_dm:C_cid:32_s:23271_d:176
13277	180	30	Low Fiber Diet	4	234	35	19	C	2	11.9.14	F	1	RUC_DNA_Extraction_order	RUC	RUC_sx:F_dm:C_cid:35_s:13277_d:180
3279	176	30	Low Fiber Diet	4	236	36	7	C	2	15.9.14	M	1	RUC_DNA_Extraction_order	RUC	RUC_sx:M_dm:C_cid:36_s:3279_d:176
3281	175	30	Low Fiber Diet	4	238	37	7	C	2	16.9.14	M	1	RUC_DNA_Extraction_order	RUC	RUC_sx:M_dm:C_cid:37_s:3281_d:175
13284	180	30	Low Fiber Diet	4	241	38	19	C	2	18.9.14	M	0	RUC_DNA_Extraction_order	RUC	RUC_sx:M_dm:C_cid:38_s:13284_d:180
13286	178	30	Low Fiber Diet	4	243	39	19	N	1	20.9.14	M	1	RUC_DNA_Extraction_order	RUC	RUC_sx:M_dm:N_cid:39_s:13286_d:178
3417	176	30	Low Fiber Diet	4	123	40	8	C	2	22.9.14	M	0	RUC_DNA_Extraction_order	RUC	RUC_sx:M_dm:C_cid:40_s:3417_d:176
3421	175	30	Low Fiber Diet	4	127	41	8	C	2	23.9.14	M	1	RUC_DNA_Extraction_order	RUC	RUC_sx:M_dm:C_cid:41_s:3421_d:175
162	182	31	High Fiber Diet	5	161	1	2	N	1	9.1.13	F	0	RUC_DNA_Extraction_order	RUC	RUC_sx:F_dm:N_cid:1_s:162_d:182
10163	181	31	High Fiber Diet	5	162	2	10	N	1	10.1.13	F	1	RUC_DNA_Extraction_order	RUC	RUC_sx:F_dm:N_cid:2_s:10163_d:181
1343	186	31	High Fiber Diet	5	92	4	5	N	1	16.1.13	F	1	RUC_DNA_Extraction_order	RUC	RUC_sx:F_dm:N_cid:4_s:1343_d:186
1669	186	31	High Fiber Diet	5	167	5	6	N	1	16.1.13	F	0	RUC_DNA_Extraction_order	RUC	RUC_sx:F_dm:N_cid:5_s:1669_d:186
10167	183	31	High Fiber Diet	5	166	6	10	N	1	19.1.13	F	1	RUC_DNA_Extraction_order	RUC	RUC_sx:F_dm:N_cid:6_s:10167_d:183
1274	187	31	High Fiber Diet	5	23	6	5	N	1	19.1.13	F	1	RUC_DNA_Extraction_order	RUC	RUC_sx:F_dm:N_cid:6_s:1274_d:187
1326	184	31	High Fiber Diet	5	75	7	5	N	1	22.1.13	F	1	RUC_DNA_Extraction_order	RUC	RUC_sx:F_dm:N_cid:7_s:1326_d:184
49	183	31	High Fiber Diet	5	48	8	1	C	2	30.1.13	M	1	RUC_DNA_Extraction_order	RUC	RUC_sx:M_dm:C_cid:8_s:49_d:183
50	182	31	High Fiber Diet	5	49	9	1	N	1	31.1.13	F	0	RUC_DNA_Extraction_order	RUC	RUC_sx:F_dm:N_cid:9_s:50_d:182
10364	181	31	High Fiber Diet	5	120	10	21	C	2	1.2.13	M	0	RUC_DNA_Extraction_order	RUC	RUC_sx:M_dm:C_cid:10_s:10364_d:181
11676	184	31	High Fiber Diet	5	174	11	17	N	1	5.2.13	F	1	RUC_DNA_Extraction_order	RUC	RUC_sx:F_dm:N_cid:11_s:11676_d:184
1132	184	31	High Fiber Diet	5	132	12	4	C	2	5.2.13	F	0	RUC_DNA_Extraction_order	RUC	RUC_sx:F_dm:C_cid:12_s:1132_d:184
1329	185	31	High Fiber Diet	5	78	13	5	N	1	11.2.13	F	1	RUC_DNA_Extraction_order	RUC	RUC_sx:F_dm:N_cid:13_s:1329_d:185
11800	183	31	High Fiber Diet	5	64	14	20	C	2	13.2.13	M	1	RUC_DNA_Extraction_order	RUC	RUC_sx:M_dm:C_cid:14_s:11800_d:183
11777	182	31	High Fiber Diet	5	43	15	20	C	2	14.2.13	F	0	RUC_DNA_Extraction_order	RUC	RUC_sx:F_dm:C_cid:15_s:11777_d:182
11783	184	31	High Fiber Diet	5	48	17	20	N	1	12.3.13	M	1	RUC_DNA_Extraction_order	RUC	RUC_sx:M_dm:N_cid:17_s:11783_d:184
11786	181	31	High Fiber Diet	5	51	18	20	C	2	15.3.13	F	1	RUC_DNA_Extraction_order	RUC	RUC_sx:F_dm:C_cid:18_s:11786_d:181
1695	183	31	High Fiber Diet	5	193	19	6	C	2	20.3.13	F	0	RUC_DNA_Extraction_order	RUC	RUC_sx:F_dm:C_cid:19_s:1695_d:183
11795	182	31	High Fiber Diet	5	60	20	20	N	1	27.3.13	F	1	RUC_DNA_Extraction_order	RUC	RUC_sx:F_dm:N_cid:20_s:11795_d:182
11806	182	31	High Fiber Diet	5	70	21	21	N	1	27.3.13	M	1	RUC_DNA_Extraction_order	RUC	RUC_sx:M_dm:N_cid:21_s:11806_d:182
10367	182	31	High Fiber Diet	5	115	23	12	N	1	11.4.13	F	1	RUC_DNA_Extraction_order	RUC	RUC_sx:F_dm:N_cid:23_s:10367_d:182
10368	181	31	High Fiber Diet	5	116	24	12	C	2	12.4.13	M	1	RUC_DNA_Extraction_order	RUC	RUC_sx:M_dm:C_cid:24_s:10368_d:181
1631	187	31	High Fiber Diet	5	129	24	6	C	2	12.4.13	M	1	RUC_DNA_Extraction_order	RUC	RUC_sx:M_dm:C_cid:24_s:1631_d:187
3260	187	31	High Fiber Diet	5	217	27	7	N	1	22.8.14	F	1	RUC_DNA_Extraction_order	RUC	RUC_sx:F_dm:N_cid:27_s:3260_d:187
13262	182	31	High Fiber Diet	5	95	28	21	C	2	27.8.14	M	1	RUC_DNA_Extraction_order	RUC	RUC_sx:M_dm:C_cid:28_s:13262_d:182
13265	181	31	High Fiber Diet	5	222	30	19	N	1	28.8.14	F	1	RUC_DNA_Extraction_order	RUC	RUC_sx:F_dm:N_cid:30_s:13265_d:181
13273	183	31	High Fiber Diet	5	230	33	19	C	2	8.9.14	F	0	RUC_DNA_Extraction_order	RUC	RUC_sx:F_dm:C_cid:33_s:13273_d:183
13275	182	31	High Fiber Diet	5	232	34	19	N	1	9.9.14	F	1	RUC_DNA_Extraction_order	RUC	RUC_sx:F_dm:N_cid:34_s:13275_d:182
13278	187	31	High Fiber Diet	5	235	35	19	C	2	11.9.14	F	1	RUC_DNA_Extraction_order	RUC	RUC_sx:F_dm:C_cid:35_s:13278_d:187
13280	183	31	High Fiber Diet	5	237	36	19	C	2	15.9.14	M	1	RUC_DNA_Extraction_order	RUC	RUC_sx:M_dm:C_cid:36_s:13280_d:183
13282	182	31	High Fiber Diet	5	239	37	19	C	2	16.9.14	M	1	RUC_DNA_Extraction_order	RUC	RUC_sx:M_dm:C_cid:37_s:13282_d:182
3424	187	31	High Fiber Diet	5	130	42	8	N	1	30.9.14	M	1	RUC_DNA_Extraction_order	RUC	RUC_sx:M_dm:N_cid:42_s:3424_d:187
3427	187	31	High Fiber Diet	5	133	43	8	C	2	30.9.14	M	1	RUC_DNA_Extraction_order	RUC	RUC_sx:M_dm:C_cid:43_s:3427_d:187
1106	193	32	High Fiber Diet	5	106	1	4	N	1	9.1.13	F	0	RUC_DNA_Extraction_order	RUC	RUC_sx:F_dm:N_cid:1_s:1106_d:193
11362	192	32	High Fiber Diet	5	111	2	15	N	1	10.1.13	F	1	RUC_DNA_Extraction_order	RUC	RUC_sx:F_dm:N_cid:2_s:11362_d:192
11684	191	32	High Fiber Diet	5	182	3	17	N	1	11.1.13	F	1	RUC_DNA_Extraction_order	RUC	RUC_sx:F_dm:N_cid:3_s:11684_d:191
11667	190	32	High Fiber Diet	5	165	4	17	N	1	16.1.13	F	1	RUC_DNA_Extraction_order	RUC	RUC_sx:F_dm:N_cid:4_s:11667_d:190
1344	190	32	High Fiber Diet	5	93	5	5	N	1	16.1.13	F	0	RUC_DNA_Extraction_order	RUC	RUC_sx:F_dm:N_cid:5_s:1344_d:190
11288	194	32	High Fiber Diet	5	37	6	15	N	1	19.1.13	F	1	RUC_DNA_Extraction_order	RUC	RUC_sx:F_dm:N_cid:6_s:11288_d:194
11687	191	32	High Fiber Diet	5	34	7	20	N	1	22.1.13	F	1	RUC_DNA_Extraction_order	RUC	RUC_sx:F_dm:N_cid:7_s:11687_d:191
11711	190	32	High Fiber Diet	5	209	8	17	C	2	30.1.13	M	1	RUC_DNA_Extraction_order	RUC	RUC_sx:M_dm:C_cid:8_s:11711_d:190
1119	189	32	High Fiber Diet	5	119	9	4	N	1	31.1.13	F	0	RUC_DNA_Extraction_order	RUC	RUC_sx:F_dm:N_cid:9_s:1119_d:189
11675	188	32	High Fiber Diet	5	173	10	17	C	2	1.2.13	M	0	RUC_DNA_Extraction_order	RUC	RUC_sx:M_dm:C_cid:10_s:11675_d:188
11677	191	32	High Fiber Diet	5	175	11	17	N	1	5.2.13	F	1	RUC_DNA_Extraction_order	RUC	RUC_sx:F_dm:N_cid:11_s:11677_d:191
1133	191	32	High Fiber Diet	5	133	12	4	C	2	5.2.13	F	0	RUC_DNA_Extraction_order	RUC	RUC_sx:F_dm:C_cid:12_s:1133_d:191
1363	191	32	High Fiber Diet	5	112	17	5	N	1	12.3.13	M	1	RUC_DNA_Extraction_order	RUC	RUC_sx:M_dm:N_cid:17_s:1363_d:191
11787	188	32	High Fiber Diet	5	52	18	20	C	2	15.3.13	F	1	RUC_DNA_Extraction_order	RUC	RUC_sx:F_dm:C_cid:18_s:11787_d:188
11788	194	32	High Fiber Diet	5	53	18	20	C	2	15.3.13	F	1	RUC_DNA_Extraction_order	RUC	RUC_sx:F_dm:C_cid:18_s:11788_d:194
11791	189	32	High Fiber Diet	5	56	19	20	C	2	20.3.13	F	0	RUC_DNA_Extraction_order	RUC	RUC_sx:F_dm:C_cid:19_s:11791_d:189
11796	189	32	High Fiber Diet	5	61	20	20	N	1	27.3.13	F	1	RUC_DNA_Extraction_order	RUC	RUC_sx:F_dm:N_cid:20_s:11796_d:189
11626	189	32	High Fiber Diet	5	124	21	16	N	1	27.3.13	M	1	RUC_DNA_Extraction_order	RUC	RUC_sx:M_dm:N_cid:21_s:11626_d:189
11629	189	32	High Fiber Diet	5	127	23	16	N	1	11.4.13	F	1	RUC_DNA_Extraction_order	RUC	RUC_sx:F_dm:N_cid:23_s:11629_d:189
13252	188	32	High Fiber Diet	5	209	25	19	N	1	21.8.14	F	1	RUC_DNA_Extraction_order	RUC	RUC_sx:F_dm:N_cid:25_s:13252_d:188
13256	188	32	High Fiber Diet	5	213	26	19	N	1	21.8.14	F	0	RUC_DNA_Extraction_order	RUC	RUC_sx:F_dm:N_cid:26_s:13256_d:188
23266	194	32	High Fiber Diet	5	134	30	21	N	1	28.8.14	F	1	RUC_DNA_Extraction_order	RUC	RUC_sx:F_dm:N_cid:30_s:23266_d:194
13269	189	32	High Fiber Diet	5	226	31	19	N	1	2.9.14	M	0	RUC_DNA_Extraction_order	RUC	RUC_sx:M_dm:N_cid:31_s:13269_d:189
3272	189	32	High Fiber Diet	5	229	32	7	C	2	2.9.14	F	0	RUC_DNA_Extraction_order	RUC	RUC_sx:F_dm:C_cid:32_s:3272_d:189
13274	190	32	High Fiber Diet	5	231	33	19	C	2	8.9.14	F	0	RUC_DNA_Extraction_order	RUC	RUC_sx:F_dm:C_cid:33_s:13274_d:190
3276	189	32	High Fiber Diet	5	233	34	7	N	1	9.9.14	F	1	RUC_DNA_Extraction_order	RUC	RUC_sx:F_dm:N_cid:34_s:3276_d:189
3422	194	32	High Fiber Diet	5	128	41	8	C	2	23.9.14	M	1	RUC_DNA_Extraction_order	RUC	RUC_sx:M_dm:C_cid:41_s:3422_d:194
3429	188	32	High Fiber Diet	5	135	44	8	N	1	14.10.14	F	1	RUC_DNA_Extraction_order	RUC	RUC_sx:F_dm:N_cid:44_s:3429_d:188
3431	188	32	High Fiber Diet	5	137	45	8	N	1	18.10.14	F	1	RUC_DNA_Extraction_order	RUC	RUC_sx:F_dm:N_cid:45_s:3431_d:188
1107	197	33	High Fiber Diet	5	107	1	4	N	1	9.1.13	F	0	RUC_DNA_Extraction_order	RUC	RUC_sx:F_dm:N_cid:1_s:1107_d:197
11683	196	33	High Fiber Diet	5	181	2	17	N	1	10.1.13	F	1	RUC_DNA_Extraction_order	RUC	RUC_sx:F_dm:N_cid:2_s:11683_d:196
1665	195	33	High Fiber Diet	5	163	3	6	N	1	11.1.13	F	1	RUC_DNA_Extraction_order	RUC	RUC_sx:F_dm:N_cid:3_s:1665_d:195
11685	197	33	High Fiber Diet	5	183	4	17	N	1	16.1.13	F	1	RUC_DNA_Extraction_order	RUC	RUC_sx:F_dm:N_cid:4_s:11685_d:197
11706	197	33	High Fiber Diet	5	204	5	17	N	1	16.1.13	F	0	RUC_DNA_Extraction_order	RUC	RUC_sx:F_dm:N_cid:5_s:11706_d:197
1294	201	33	High Fiber Diet	5	43	6	5	N	1	19.1.13	F	1	RUC_DNA_Extraction_order	RUC	RUC_sx:F_dm:N_cid:6_s:1294_d:201
1672	198	33	High Fiber Diet	5	170	7	6	N	1	22.1.13	F	1	RUC_DNA_Extraction_order	RUC	RUC_sx:F_dm:N_cid:7_s:1672_d:198
11689	197	33	High Fiber Diet	5	35	8	20	C	2	30.1.13	M	1	RUC_DNA_Extraction_order	RUC	RUC_sx:M_dm:C_cid:8_s:11689_d:197
1120	196	33	High Fiber Diet	5	120	9	4	N	1	31.1.13	F	0	RUC_DNA_Extraction_order	RUC	RUC_sx:F_dm:N_cid:9_s:1120_d:196
11713	195	33	High Fiber Diet	5	211	10	17	C	2	1.2.13	M	0	RUC_DNA_Extraction_order	RUC	RUC_sx:M_dm:C_cid:10_s:11713_d:195
11678	199	33	High Fiber Diet	5	176	13	17	N	1	11.2.13	F	1	RUC_DNA_Extraction_order	RUC	RUC_sx:F_dm:N_cid:13_s:11678_d:199
11778	196	33	High Fiber Diet	5	113	15	21	C	2	14.2.13	F	0	RUC_DNA_Extraction_order	RUC	RUC_sx:F_dm:C_cid:15_s:11778_d:196
11789	201	33	High Fiber Diet	5	54	18	20	C	2	15.3.13	F	1	RUC_DNA_Extraction_order	RUC	RUC_sx:F_dm:C_cid:18_s:11789_d:201
11792	196	33	High Fiber Diet	5	57	19	20	C	2	20.3.13	F	0	RUC_DNA_Extraction_order	RUC	RUC_sx:F_dm:C_cid:19_s:11792_d:196
11797	197	33	High Fiber Diet	5	62	20	20	N	1	27.3.13	F	1	RUC_DNA_Extraction_order	RUC	RUC_sx:F_dm:N_cid:20_s:11797_d:197
11627	197	33	High Fiber Diet	5	125	21	16	N	1	27.3.13	M	1	RUC_DNA_Extraction_order	RUC	RUC_sx:M_dm:N_cid:21_s:11627_d:197
11630	196	33	High Fiber Diet	5	128	23	16	N	1	11.4.13	F	1	RUC_DNA_Extraction_order	RUC	RUC_sx:F_dm:N_cid:23_s:11630_d:196
3297	201	33	High Fiber Diet	5	3	25	8	N	1	21.8.14	F	1	RUC_DNA_Extraction_order	RUC	RUC_sx:F_dm:N_cid:25_s:3297_d:201
3299	201	33	High Fiber Diet	5	5	26	8	N	1	21.8.14	F	0	RUC_DNA_Extraction_order	RUC	RUC_sx:F_dm:N_cid:26_s:3299_d:201
3301	200	33	High Fiber Diet	5	7	27	8	N	1	22.8.14	F	1	RUC_DNA_Extraction_order	RUC	RUC_sx:F_dm:N_cid:27_s:3301_d:200
3263	195	33	High Fiber Diet	5	220	28	7	C	2	27.8.14	M	1	RUC_DNA_Extraction_order	RUC	RUC_sx:M_dm:C_cid:28_s:3263_d:195
3304	201	33	High Fiber Diet	5	10	30	8	N	1	28.8.14	F	1	RUC_DNA_Extraction_order	RUC	RUC_sx:F_dm:N_cid:30_s:3304_d:201
3307	196	33	High Fiber Diet	5	13	31	8	N	1	2.9.14	M	0	RUC_DNA_Extraction_order	RUC	RUC_sx:M_dm:N_cid:31_s:3307_d:196
3310	196	33	High Fiber Diet	5	16	32	8	C	2	2.9.14	F	0	RUC_DNA_Extraction_order	RUC	RUC_sx:F_dm:C_cid:32_s:3310_d:196
3324	201	33	High Fiber Diet	5	30	37	8	C	2	16.9.14	M	1	RUC_DNA_Extraction_order	RUC	RUC_sx:M_dm:C_cid:37_s:3324_d:201
3413	199	33	High Fiber Diet	5	119	38	8	C	2	18.9.14	M	0	RUC_DNA_Extraction_order	RUC	RUC_sx:M_dm:C_cid:38_s:3413_d:199
3415	197	33	High Fiber Diet	5	121	39	8	N	1	20.9.14	M	1	RUC_DNA_Extraction_order	RUC	RUC_sx:M_dm:N_cid:39_s:3415_d:197
3418	195	33	High Fiber Diet	5	124	40	8	C	2	22.9.14	M	0	RUC_DNA_Extraction_order	RUC	RUC_sx:M_dm:C_cid:40_s:3418_d:195
1661	204	34	High Fiber Diet	5	159	1	6	N	1	9.1.13	F	0	RUC_DNA_Extraction_order	RUC	RUC_sx:F_dm:N_cid:1_s:1661_d:204
11663	203	34	High Fiber Diet	5	161	2	17	N	1	10.1.13	F	1	RUC_DNA_Extraction_order	RUC	RUC_sx:F_dm:N_cid:2_s:11663_d:203
11702	202	34	High Fiber Diet	5	200	3	17	N	1	11.1.13	F	1	RUC_DNA_Extraction_order	RUC	RUC_sx:F_dm:N_cid:3_s:11702_d:202
11704	204	34	High Fiber Diet	5	202	4	17	N	1	16.1.13	F	1	RUC_DNA_Extraction_order	RUC	RUC_sx:F_dm:N_cid:4_s:11704_d:204
11686	204	34	High Fiber Diet	5	184	5	17	N	1	16.1.13	F	0	RUC_DNA_Extraction_order	RUC	RUC_sx:F_dm:N_cid:5_s:11686_d:204
11314	208	34	High Fiber Diet	5	63	6	15	N	1	19.1.13	F	1	RUC_DNA_Extraction_order	RUC	RUC_sx:F_dm:N_cid:6_s:11314_d:208
1709	205	34	High Fiber Diet	5	207	7	6	N	1	22.1.13	F	1	RUC_DNA_Extraction_order	RUC	RUC_sx:F_dm:N_cid:7_s:1709_d:205
11714	205	34	High Fiber Diet	5	39	11	20	N	1	5.2.13	F	1	RUC_DNA_Extraction_order	RUC	RUC_sx:F_dm:N_cid:11_s:11714_d:205
11694	205	34	High Fiber Diet	5	192	12	17	C	2	5.2.13	F	0	RUC_DNA_Extraction_order	RUC	RUC_sx:F_dm:C_cid:12_s:11694_d:205
11717	206	34	High Fiber Diet	5	215	13	17	N	1	11.2.13	F	1	RUC_DNA_Extraction_order	RUC	RUC_sx:F_dm:N_cid:13_s:11717_d:206
11679	203	34	High Fiber Diet	5	177	15	17	C	2	14.2.13	F	0	RUC_DNA_Extraction_order	RUC	RUC_sx:F_dm:C_cid:15_s:11679_d:203
11785	203	34	High Fiber Diet	5	50	17	20	N	1	12.3.13	M	1	RUC_DNA_Extraction_order	RUC	RUC_sx:M_dm:N_cid:17_s:11785_d:203
11793	204	34	High Fiber Diet	5	58	19	20	C	2	20.3.13	F	0	RUC_DNA_Extraction_order	RUC	RUC_sx:F_dm:C_cid:19_s:11793_d:204
11801	204	34	High Fiber Diet	5	65	20	20	N	1	27.3.13	F	1	RUC_DNA_Extraction_order	RUC	RUC_sx:F_dm:N_cid:20_s:11801_d:204
1628	204	34	High Fiber Diet	5	126	21	6	N	1	27.3.13	M	1	RUC_DNA_Extraction_order	RUC	RUC_sx:M_dm:N_cid:21_s:1628_d:204
1385	203	34	High Fiber Diet	5	134	23	5	N	1	11.4.13	F	1	RUC_DNA_Extraction_order	RUC	RUC_sx:F_dm:N_cid:23_s:1385_d:203
3298	208	34	High Fiber Diet	5	4	25	8	N	1	21.8.14	F	1	RUC_DNA_Extraction_order	RUC	RUC_sx:F_dm:N_cid:25_s:3298_d:208
3300	208	34	High Fiber Diet	5	6	26	8	N	1	21.8.14	F	0	RUC_DNA_Extraction_order	RUC	RUC_sx:F_dm:N_cid:26_s:3300_d:208
3302	207	34	High Fiber Diet	5	8	27	8	N	1	22.8.14	F	1	RUC_DNA_Extraction_order	RUC	RUC_sx:F_dm:N_cid:27_s:3302_d:207
3316	208	34	High Fiber Diet	5	22	34	8	N	1	9.9.14	F	1	RUC_DNA_Extraction_order	RUC	RUC_sx:F_dm:N_cid:34_s:3316_d:208
3319	206	34	High Fiber Diet	5	25	35	8	C	2	11.9.14	F	1	RUC_DNA_Extraction_order	RUC	RUC_sx:F_dm:C_cid:35_s:3319_d:206
3322	202	34	High Fiber Diet	5	28	36	8	C	2	15.9.14	M	1	RUC_DNA_Extraction_order	RUC	RUC_sx:M_dm:C_cid:36_s:3322_d:202
3425	202	34	High Fiber Diet	5	131	42	8	N	1	30.9.14	M	1	RUC_DNA_Extraction_order	RUC	RUC_sx:M_dm:N_cid:42_s:3425_d:202
3428	202	34	High Fiber Diet	5	134	43	8	C	2	30.9.14	M	1	RUC_DNA_Extraction_order	RUC	RUC_sx:M_dm:C_cid:43_s:3428_d:202
3430	203	34	High Fiber Diet	5	136	44	8	N	1	14.10.14	F	1	RUC_DNA_Extraction_order	RUC	RUC_sx:F_dm:N_cid:44_s:3430_d:203
3432	203	34	High Fiber Diet	5	138	45	8	N	1	18.10.14	F	1	RUC_DNA_Extraction_order	RUC	RUC_sx:F_dm:N_cid:45_s:3432_d:203
11662	211	35	High Fiber Diet	5	160	1	17	N	1	9.1.13	F	0	RUC_DNA_Extraction_order	RUC	RUC_sx:F_dm:N_cid:1_s:11662_d:211
1664	210	35	High Fiber Diet	5	162	2	6	N	1	10.1.13	F	1	RUC_DNA_Extraction_order	RUC	RUC_sx:F_dm:N_cid:2_s:1664_d:210
11703	209	35	High Fiber Diet	5	201	3	17	N	1	11.1.13	F	1	RUC_DNA_Extraction_order	RUC	RUC_sx:F_dm:N_cid:3_s:11703_d:209
11705	211	35	High Fiber Diet	5	36	4	20	N	1	16.1.13	F	1	RUC_DNA_Extraction_order	RUC	RUC_sx:F_dm:N_cid:4_s:11705_d:211
11707	211	35	High Fiber Diet	5	37	5	20	N	1	16.1.13	F	0	RUC_DNA_Extraction_order	RUC	RUC_sx:F_dm:N_cid:5_s:11707_d:211
1712	210	35	High Fiber Diet	5	210	9	6	N	1	31.1.13	F	0	RUC_DNA_Extraction_order	RUC	RUC_sx:F_dm:N_cid:9_s:1712_d:210
11693	212	35	High Fiber Diet	5	191	11	17	N	1	5.2.13	F	1	RUC_DNA_Extraction_order	RUC	RUC_sx:F_dm:N_cid:11_s:11693_d:212
11716	212	35	High Fiber Diet	5	214	12	17	C	2	5.2.13	F	0	RUC_DNA_Extraction_order	RUC	RUC_sx:F_dm:C_cid:12_s:11716_d:212
11718	213	35	High Fiber Diet	5	216	13	17	N	1	11.2.13	F	1	RUC_DNA_Extraction_order	RUC	RUC_sx:F_dm:N_cid:13_s:11718_d:213
11779	210	35	High Fiber Diet	5	44	15	20	C	2	14.2.13	F	0	RUC_DNA_Extraction_order	RUC	RUC_sx:F_dm:C_cid:15_s:11779_d:210
11680	212	35	High Fiber Diet	5	178	17	17	N	1	12.3.13	M	1	RUC_DNA_Extraction_order	RUC	RUC_sx:M_dm:N_cid:17_s:11680_d:211
11681	209	35	High Fiber Diet	5	179	18	17	C	2	15.3.13	F	1	RUC_DNA_Extraction_order	RUC	RUC_sx:F_dm:C_cid:18_s:11681_d:209
11794	211	35	High Fiber Diet	5	59	19	20	C	2	20.3.13	F	0	RUC_DNA_Extraction_order	RUC	RUC_sx:F_dm:C_cid:19_s:11794_d:211
11802	211	35	High Fiber Diet	5	66	20	20	N	1	27.3.13	F	1	RUC_DNA_Extraction_order	RUC	RUC_sx:F_dm:N_cid:20_s:11802_d:211
1481	210	35	High Fiber Diet	5	230	23	5	N	1	11.4.13	F	1	RUC_DNA_Extraction_order	RUC	RUC_sx:F_dm:N_cid:23_s:1481_d:210
3308	215	35	High Fiber Diet	5	14	31	8	N	1	2.9.14	M	0	RUC_DNA_Extraction_order	RUC	RUC_sx:M_dm:N_cid:31_s:3308_d:215
3311	215	35	High Fiber Diet	5	17	32	8	C	2	2.9.14	F	0	RUC_DNA_Extraction_order	RUC	RUC_sx:F_dm:C_cid:32_s:3311_d:215
3314	209	35	High Fiber Diet	5	20	33	8	C	2	8.9.14	F	0	RUC_DNA_Extraction_order	RUC	RUC_sx:F_dm:C_cid:33_s:3314_d:209
3349	214	35	High Fiber Diet	5	55	38	8	C	2	18.9.14	M	0	RUC_DNA_Extraction_order	RUC	RUC_sx:M_dm:C_cid:38_s:3349_d:214
3351	212	35	High Fiber Diet	5	57	39	8	N	1	20.9.14	M	1	RUC_DNA_Extraction_order	RUC	RUC_sx:M_dm:N_cid:39_s:3351_d:212
3355	210	35	High Fiber Diet	5	61	40	8	C	2	22.9.14	M	0	RUC_DNA_Extraction_order	RUC	RUC_sx:M_dm:C_cid:40_s:3355_d:210
3443	209	35	High Fiber Diet	5	149	41	8	C	2	23.9.14	M	1	RUC_DNA_Extraction_order	RUC	RUC_sx:M_dm:C_cid:41_s:3443_d:209
11700	218	36	High Fiber Diet	5	198	1	17	N	1	9.1.13	F	0	RUC_DNA_Extraction_order	RUC	RUC_sx:F_dm:N_cid:1_s:11700_d:218
1701	217	36	High Fiber Diet	5	199	2	6	N	1	10.1.13	F	1	RUC_DNA_Extraction_order	RUC	RUC_sx:F_dm:N_cid:2_s:1701_d:217
11666	216	36	High Fiber Diet	5	164	3	17	N	1	11.1.13	F	1	RUC_DNA_Extraction_order	RUC	RUC_sx:F_dm:N_cid:3_s:11666_d:216
1325	222	36	High Fiber Diet	5	74	6	5	N	1	19.1.13	F	1	RUC_DNA_Extraction_order	RUC	RUC_sx:F_dm:N_cid:6_s:1325_d:222
1647	219	36	High Fiber Diet	5	145	7	6	N	1	22.1.13	F	1	RUC_DNA_Extraction_order	RUC	RUC_sx:F_dm:N_cid:7_s:1647_d:219
11649	217	36	High Fiber Diet	5	147	9	17	N	1	31.1.13	F	0	RUC_DNA_Extraction_order	RUC	RUC_sx:F_dm:N_cid:9_s:11649_d:217
1650	224	36	High Fiber Diet	5	148	9	6	N	1	31.1.13	F	0	RUC_DNA_Extraction_order	RUC	RUC_sx:F_dm:N_cid:9_s:1650_d:224
1653	219	36	High Fiber Diet	5	151	11	6	N	1	5.2.13	F	1	RUC_DNA_Extraction_order	RUC	RUC_sx:F_dm:N_cid:11_s:1653_d:219
1365	219	36	High Fiber Diet	5	114	12	5	C	2	5.2.13	F	0	RUC_DNA_Extraction_order	RUC	RUC_sx:F_dm:C_cid:12_s:1365_d:219
11369	220	36	High Fiber Diet	5	118	13	15	N	1	11.2.13	F	1	RUC_DNA_Extraction_order	RUC	RUC_sx:F_dm:N_cid:13_s:11369_d:220
11780	217	36	High Fiber Diet	5	45	15	20	C	2	14.2.13	F	0	RUC_DNA_Extraction_order	RUC	RUC_sx:F_dm:C_cid:15_s:11780_d:217
1372	223	36	High Fiber Diet	5	121	15	5	C	2	14.2.13	F	0	RUC_DNA_Extraction_order	RUC	RUC_sx:F_dm:C_cid:15_s:1372_d:223
1375	219	36	High Fiber Diet	5	124	17	5	N	1	12.3.13	M	1	RUC_DNA_Extraction_order	RUC	RUC_sx:M_dm:N_cid:17_s:1375_d:218
11790	216	36	High Fiber Diet	5	55	18	20	C	2	15.3.13	F	1	RUC_DNA_Extraction_order	RUC	RUC_sx:F_dm:C_cid:18_s:11790_d:216
1376	223	36	High Fiber Diet	5	125	18	5	C	2	15.3.13	F	1	RUC_DNA_Extraction_order	RUC	RUC_sx:F_dm:C_cid:18_s:1376_d:223
11682	218	36	High Fiber Diet	5	180	19	17	C	2	20.3.13	F	0	RUC_DNA_Extraction_order	RUC	RUC_sx:F_dm:C_cid:19_s:11682_d:218
1382	218	36	High Fiber Diet	5	131	20	5	N	1	27.3.13	F	1	RUC_DNA_Extraction_order	RUC	RUC_sx:F_dm:N_cid:20_s:1382_d:218
11386	217	36	High Fiber Diet	5	135	23	15	N	1	11.4.13	F	1	RUC_DNA_Extraction_order	RUC	RUC_sx:F_dm:N_cid:23_s:11386_d:217
1482	224	36	High Fiber Diet	5	231	23	5	N	1	11.4.13	F	1	RUC_DNA_Extraction_order	RUC	RUC_sx:F_dm:N_cid:23_s:1482_d:224
3303	221	36	High Fiber Diet	5	9	28	8	C	2	27.8.14	M	1	RUC_DNA_Extraction_order	RUC	RUC_sx:M_dm:C_cid:28_s:3303_d:221
3305	220	36	High Fiber Diet	5	11	30	8	N	1	28.8.14	F	1	RUC_DNA_Extraction_order	RUC	RUC_sx:F_dm:N_cid:30_s:3305_d:220
3337	224	36	High Fiber Diet	5	43	33	8	C	2	8.9.14	F	0	RUC_DNA_Extraction_order	RUC	RUC_sx:F_dm:C_cid:33_s:3337_d:224
3339	223	36	High Fiber Diet	5	45	34	8	N	1	9.9.14	F	1	RUC_DNA_Extraction_order	RUC	RUC_sx:F_dm:N_cid:34_s:3339_d:223
3341	221	36	High Fiber Diet	5	47	35	8	C	2	11.9.14	F	1	RUC_DNA_Extraction_order	RUC	RUC_sx:F_dm:C_cid:35_s:3341_d:221
3343	217	36	High Fiber Diet	5	49	36	8	C	2	15.9.14	M	1	RUC_DNA_Extraction_order	RUC	RUC_sx:M_dm:C_cid:36_s:3343_d:217
3346	216	36	High Fiber Diet	5	52	37	8	C	2	16.9.14	M	1	RUC_DNA_Extraction_order	RUC	RUC_sx:M_dm:C_cid:37_s:3346_d:216
3466	224	36	High Fiber Diet	5	172	41	8	C	2	23.9.14	M	1	RUC_DNA_Extraction_order	RUC	RUC_sx:M_dm:C_cid:41_s:3466_d:224
3446	217	36	High Fiber Diet	5	152	42	8	N	1	30.9.14	M	1	RUC_DNA_Extraction_order	RUC	RUC_sx:M_dm:N_cid:42_s:3446_d:217
3467	217	36	High Fiber Diet	5	173	43	8	C	2	30.9.14	M	1	RUC_DNA_Extraction_order	RUC	RUC_sx:M_dm:C_cid:43_s:3467_d:217
11635	231	37	High Fiber Diet	5	133	2	16	N	1	10.1.13	F	1	RUC_DNA_Extraction_order	RUC	RUC_sx:F_dm:N_cid:2_s:11635_d:231
11638	230	37	High Fiber Diet	5	136	3	16	N	1	11.1.13	F	1	RUC_DNA_Extraction_order	RUC	RUC_sx:F_dm:N_cid:3_s:11638_d:230
11668	225	37	High Fiber Diet	5	166	4	17	N	1	16.1.13	F	1	RUC_DNA_Extraction_order	RUC	RUC_sx:F_dm:N_cid:4_s:11668_d:225
1644	225	37	High Fiber Diet	5	142	5	6	N	1	16.1.13	F	0	RUC_DNA_Extraction_order	RUC	RUC_sx:F_dm:N_cid:5_s:1644_d:225
11708	229	37	High Fiber Diet	5	38	6	20	N	1	19.1.13	F	1	RUC_DNA_Extraction_order	RUC	RUC_sx:F_dm:N_cid:6_s:11708_d:229
1648	226	37	High Fiber Diet	5	146	7	6	N	1	22.1.13	F	1	RUC_DNA_Extraction_order	RUC	RUC_sx:F_dm:N_cid:7_s:1648_d:226
11651	231	37	High Fiber Diet	5	149	9	17	N	1	31.1.13	F	0	RUC_DNA_Extraction_order	RUC	RUC_sx:F_dm:N_cid:9_s:11651_d:231
11715	226	37	High Fiber Diet	5	213	11	17	N	1	5.2.13	F	1	RUC_DNA_Extraction_order	RUC	RUC_sx:F_dm:N_cid:11_s:11715_d:226
11366	226	37	High Fiber Diet	5	115	12	15	C	2	5.2.13	F	0	RUC_DNA_Extraction_order	RUC	RUC_sx:F_dm:C_cid:12_s:11366_d:226
11798	226	37	High Fiber Diet	5	45	13	18	N	1	11.2.13	F	1	RUC_DNA_Extraction_order	RUC	RUC_sx:F_dm:N_cid:13_s:11798_d:226
11781	230	37	High Fiber Diet	5	46	15	20	C	2	14.2.13	F	0	RUC_DNA_Extraction_order	RUC	RUC_sx:F_dm:C_cid:15_s:11781_d:230
1377	230	37	High Fiber Diet	5	126	18	5	C	2	15.3.13	F	1	RUC_DNA_Extraction_order	RUC	RUC_sx:F_dm:C_cid:18_s:1377_d:230
11380	225	37	High Fiber Diet	5	27	19	20	C	2	20.3.13	F	0	RUC_DNA_Extraction_order	RUC	RUC_sx:F_dm:C_cid:19_s:11380_d:225
11699	225	37	High Fiber Diet	5	197	20	17	N	1	27.3.13	F	1	RUC_DNA_Extraction_order	RUC	RUC_sx:F_dm:N_cid:20_s:11699_d:225
3434	227	37	High Fiber Diet	5	140	25	8	N	1	21.8.14	F	1	RUC_DNA_Extraction_order	RUC	RUC_sx:F_dm:N_cid:25_s:3434_d:227
3437	227	37	High Fiber Diet	5	143	26	8	N	1	21.8.14	F	0	RUC_DNA_Extraction_order	RUC	RUC_sx:F_dm:N_cid:26_s:3437_d:227
3440	226	37	High Fiber Diet	5	146	27	8	N	1	22.8.14	F	1	RUC_DNA_Extraction_order	RUC	RUC_sx:F_dm:N_cid:27_s:3440_d:226
3333	230	37	High Fiber Diet	5	39	31	8	N	1	2.9.14	M	0	RUC_DNA_Extraction_order	RUC	RUC_sx:M_dm:N_cid:31_s:3333_d:230
3335	230	37	High Fiber Diet	5	41	32	8	C	2	2.9.14	F	0	RUC_DNA_Extraction_order	RUC	RUC_sx:F_dm:C_cid:32_s:3335_d:230
3463	231	37	High Fiber Diet	5	169	37	8	C	2	16.9.14	M	1	RUC_DNA_Extraction_order	RUC	RUC_sx:M_dm:C_cid:37_s:3463_d:231
13138	229	37	High Fiber Diet	5	86	38	21	C	2	18.9.14	M	0	RUC_DNA_Extraction_order	RUC	RUC_sx:M_dm:C_cid:38_s:13138_d:229
3464	227	37	High Fiber Diet	5	170	39	8	N	1	20.9.14	M	1	RUC_DNA_Extraction_order	RUC	RUC_sx:M_dm:N_cid:39_s:3464_d:227
3465	225	37	High Fiber Diet	5	171	40	8	C	2	22.9.14	M	0	RUC_DNA_Extraction_order	RUC	RUC_sx:M_dm:C_cid:40_s:3465_d:225
11632	232	38	High Fiber Diet	5	130	1	16	N	1	9.1.13	F	0	RUC_DNA_Extraction_order	RUC	RUC_sx:F_dm:N_cid:1_s:11632_d:232
1636	238	38	High Fiber Diet	5	134	2	6	N	1	10.1.13	F	1	RUC_DNA_Extraction_order	RUC	RUC_sx:F_dm:N_cid:2_s:1636_d:238
1639	237	38	High Fiber Diet	5	137	3	6	N	1	11.1.13	F	1	RUC_DNA_Extraction_order	RUC	RUC_sx:F_dm:N_cid:3_s:1639_d:237
11641	232	38	High Fiber Diet	5	139	4	17	N	1	16.1.13	F	1	RUC_DNA_Extraction_order	RUC	RUC_sx:F_dm:N_cid:4_s:11641_d:232
1364	232	38	High Fiber Diet	5	113	5	5	N	1	16.1.13	F	0	RUC_DNA_Extraction_order	RUC	RUC_sx:F_dm:N_cid:5_s:1364_d:232
11670	236	38	High Fiber Diet	5	168	6	17	N	1	19.1.13	F	1	RUC_DNA_Extraction_order	RUC	RUC_sx:F_dm:N_cid:6_s:11670_d:236
1710	233	38	High Fiber Diet	5	208	7	6	N	1	22.1.13	F	1	RUC_DNA_Extraction_order	RUC	RUC_sx:F_dm:N_cid:7_s:1710_d:233
11652	237	38	High Fiber Diet	5	150	9	17	N	1	31.1.13	F	0	RUC_DNA_Extraction_order	RUC	RUC_sx:F_dm:N_cid:9_s:11652_d:237
11654	232	38	High Fiber Diet	5	152	11	17	N	1	5.2.13	F	1	RUC_DNA_Extraction_order	RUC	RUC_sx:F_dm:N_cid:11_s:11654_d:232
1367	232	38	High Fiber Diet	5	116	12	5	C	2	5.2.13	F	0	RUC_DNA_Extraction_order	RUC	RUC_sx:F_dm:C_cid:12_s:1367_d:232
1370	233	38	High Fiber Diet	5	119	13	5	N	1	11.2.13	F	1	RUC_DNA_Extraction_order	RUC	RUC_sx:F_dm:N_cid:13_s:1370_d:233
11373	238	38	High Fiber Diet	5	122	15	15	C	2	14.2.13	F	0	RUC_DNA_Extraction_order	RUC	RUC_sx:F_dm:C_cid:15_s:11373_d:238
11378	237	38	High Fiber Diet	5	127	18	15	C	2	15.3.13	F	1	RUC_DNA_Extraction_order	RUC	RUC_sx:F_dm:C_cid:18_s:11378_d:237
1480	232	38	High Fiber Diet	5	229	19	5	C	2	20.3.13	F	0	RUC_DNA_Extraction_order	RUC	RUC_sx:F_dm:C_cid:19_s:1480_d:232
1383	232	38	High Fiber Diet	5	132	20	5	N	1	27.3.13	F	1	RUC_DNA_Extraction_order	RUC	RUC_sx:F_dm:N_cid:20_s:1383_d:232
3328	236	38	High Fiber Diet	5	34	28	8	C	2	27.8.14	M	1	RUC_DNA_Extraction_order	RUC	RUC_sx:M_dm:C_cid:28_s:3328_d:236
3461	238	38	High Fiber Diet	5	167	34	8	N	1	9.9.14	F	1	RUC_DNA_Extraction_order	RUC	RUC_sx:F_dm:N_cid:34_s:3461_d:238
3462	236	38	High Fiber Diet	5	168	35	8	C	2	11.9.14	F	1	RUC_DNA_Extraction_order	RUC	RUC_sx:F_dm:C_cid:35_s:3462_d:236
13137	232	38	High Fiber Diet	5	85	36	21	C	2	15.9.14	M	1	RUC_DNA_Extraction_order	RUC	RUC_sx:M_dm:C_cid:36_s:13137_d:232
11633	239	39	High Fiber Diet	5	131	1	16	N	1	9.1.13	F	0	RUC_DNA_Extraction_order	RUC	RUC_sx:F_dm:N_cid:1_s:11633_d:239
1637	245	39	High Fiber Diet	5	135	2	6	N	1	10.1.13	F	1	RUC_DNA_Extraction_order	RUC	RUC_sx:F_dm:N_cid:2_s:1637_d:245
11640	244	39	High Fiber Diet	5	138	3	17	N	1	11.1.13	F	1	RUC_DNA_Extraction_order	RUC	RUC_sx:F_dm:N_cid:3_s:11640_d:244
11642	239	39	High Fiber Diet	5	140	4	17	N	1	16.1.13	F	1	RUC_DNA_Extraction_order	RUC	RUC_sx:F_dm:N_cid:4_s:11642_d:239
1645	239	39	High Fiber Diet	5	143	5	6	N	1	16.1.13	F	0	RUC_DNA_Extraction_order	RUC	RUC_sx:F_dm:N_cid:5_s:1645_d:239
11671	243	39	High Fiber Diet	5	169	6	17	N	1	19.1.13	F	1	RUC_DNA_Extraction_order	RUC	RUC_sx:F_dm:N_cid:6_s:11671_d:243
11673	240	39	High Fiber Diet	5	171	7	17	N	1	22.1.13	F	1	RUC_DNA_Extraction_order	RUC	RUC_sx:F_dm:N_cid:7_s:11673_d:240
11674	244	39	High Fiber Diet	5	172	9	17	N	1	31.1.13	F	0	RUC_DNA_Extraction_order	RUC	RUC_sx:F_dm:N_cid:9_s:11674_d:244
11655	239	39	High Fiber Diet	5	153	11	17	N	1	5.2.13	F	1	RUC_DNA_Extraction_order	RUC	RUC_sx:F_dm:N_cid:11_s:11655_d:239
1368	239	39	High Fiber Diet	5	117	12	5	C	2	5.2.13	F	0	RUC_DNA_Extraction_order	RUC	RUC_sx:F_dm:C_cid:12_s:1368_d:239
1371	241	39	High Fiber Diet	5	120	13	5	N	1	11.2.13	F	1	RUC_DNA_Extraction_order	RUC	RUC_sx:F_dm:N_cid:13_s:1371_d:241
11374	245	39	High Fiber Diet	5	123	15	15	C	2	14.2.13	F	0	RUC_DNA_Extraction_order	RUC	RUC_sx:F_dm:C_cid:15_s:11374_d:245
11379	244	39	High Fiber Diet	5	128	18	15	C	2	15.3.13	F	1	RUC_DNA_Extraction_order	RUC	RUC_sx:F_dm:C_cid:18_s:11379_d:244
11381	239	39	High Fiber Diet	5	130	19	15	C	2	20.3.13	F	0	RUC_DNA_Extraction_order	RUC	RUC_sx:F_dm:C_cid:19_s:11381_d:239
1384	239	39	High Fiber Diet	5	133	20	5	N	1	27.3.13	F	1	RUC_DNA_Extraction_order	RUC	RUC_sx:F_dm:N_cid:20_s:1384_d:239
1387	239	39	High Fiber Diet	5	136	23	5	N	1	11.4.13	F	1	RUC_DNA_Extraction_order	RUC	RUC_sx:F_dm:N_cid:23_s:1387_d:239
3435	242	39	High Fiber Diet	5	141	25	8	N	1	21.8.14	F	1	RUC_DNA_Extraction_order	RUC	RUC_sx:F_dm:N_cid:25_s:3435_d:242
3438	242	39	High Fiber Diet	5	144	26	8	N	1	21.8.14	F	0	RUC_DNA_Extraction_order	RUC	RUC_sx:F_dm:N_cid:26_s:3438_d:242
3441	241	39	High Fiber Diet	5	147	27	8	N	1	22.8.14	F	1	RUC_DNA_Extraction_order	RUC	RUC_sx:F_dm:N_cid:27_s:3441_d:241
3457	245	39	High Fiber Diet	5	163	31	8	N	1	2.9.14	M	0	RUC_DNA_Extraction_order	RUC	RUC_sx:M_dm:N_cid:31_s:3457_d:245
3459	245	39	High Fiber Diet	5	165	32	8	C	2	2.9.14	F	0	RUC_DNA_Extraction_order	RUC	RUC_sx:F_dm:C_cid:32_s:3459_d:245
3460	239	39	High Fiber Diet	5	166	33	8	C	2	8.9.14	F	0	RUC_DNA_Extraction_order	RUC	RUC_sx:F_dm:C_cid:33_s:3460_d:239
1634	246	40	High Fiber Diet	5	132	1	6	N	1	9.1.13	F	0	RUC_DNA_Extraction_order	RUC	RUC_sx:F_dm:N_cid:1_s:1634_d:246
11392	252	40	High Fiber Diet	5	141	2	15	N	1	10.1.13	F	1	RUC_DNA_Extraction_order	RUC	RUC_sx:F_dm:N_cid:2_s:11392_d:252
11396	251	40	High Fiber Diet	5	145	3	15	N	1	11.1.13	F	1	RUC_DNA_Extraction_order	RUC	RUC_sx:F_dm:N_cid:3_s:11396_d:251
1643	246	40	High Fiber Diet	5	141	4	6	N	1	16.1.13	F	1	RUC_DNA_Extraction_order	RUC	RUC_sx:F_dm:N_cid:4_s:1643_d:246
1484	252	40	High Fiber Diet	5	233	4	5	N	1	16.1.13	F	1	RUC_DNA_Extraction_order	RUC	RUC_sx:F_dm:N_cid:4_s:1484_d:252
11646	246	40	High Fiber Diet	5	144	5	17	N	1	16.1.13	F	0	RUC_DNA_Extraction_order	RUC	RUC_sx:F_dm:N_cid:5_s:11646_d:246
11400	252	40	High Fiber Diet	5	149	5	15	N	1	16.1.13	F	0	RUC_DNA_Extraction_order	RUC	RUC_sx:F_dm:N_cid:5_s:11400_d:252
11403	249	40	High Fiber Diet	5	152	6	15	N	1	19.1.13	F	1	RUC_DNA_Extraction_order	RUC	RUC_sx:F_dm:N_cid:6_s:11403_d:249
11406	246	40	High Fiber Diet	5	155	7	15	N	1	22.1.13	F	1	RUC_DNA_Extraction_order	RUC	RUC_sx:F_dm:N_cid:7_s:11406_d:246
1410	252	40	High Fiber Diet	5	159	9	5	N	1	31.1.13	F	0	RUC_DNA_Extraction_order	RUC	RUC_sx:F_dm:N_cid:9_s:1410_d:252
11413	247	40	High Fiber Diet	5	162	11	15	N	1	5.2.13	F	1	RUC_DNA_Extraction_order	RUC	RUC_sx:F_dm:N_cid:11_s:11413_d:247
11417	247	40	High Fiber Diet	5	166	12	15	C	2	5.2.13	F	0	RUC_DNA_Extraction_order	RUC	RUC_sx:F_dm:C_cid:12_s:11417_d:247
1486	248	40	High Fiber Diet	5	235	13	5	N	1	11.2.13	F	1	RUC_DNA_Extraction_order	RUC	RUC_sx:F_dm:N_cid:13_s:1486_d:248
1490	252	40	High Fiber Diet	5	239	15	5	C	2	14.2.13	F	0	RUC_DNA_Extraction_order	RUC	RUC_sx:F_dm:C_cid:15_s:1490_d:252
1493	251	40	High Fiber Diet	5	242	18	5	C	2	15.3.13	F	1	RUC_DNA_Extraction_order	RUC	RUC_sx:F_dm:C_cid:18_s:1493_d:251
1495	246	40	High Fiber Diet	5	244	19	5	C	2	20.3.13	F	0	RUC_DNA_Extraction_order	RUC	RUC_sx:F_dm:C_cid:19_s:1495_d:246
1499	252	40	High Fiber Diet	5	248	23	5	N	1	11.4.13	F	1	RUC_DNA_Extraction_order	RUC	RUC_sx:F_dm:N_cid:23_s:1499_d:252
3456	251	40	High Fiber Diet	5	162	28	8	C	2	27.8.14	M	1	RUC_DNA_Extraction_order	RUC	RUC_sx:M_dm:C_cid:28_s:3456_d:251
3331	250	40	High Fiber Diet	5	37	30	8	N	1	28.8.14	F	1	RUC_DNA_Extraction_order	RUC	RUC_sx:F_dm:N_cid:30_s:3331_d:250
1388	253	41	High Fiber Diet	5	137	1	5	N	1	9.1.13	F	0	RUC_DNA_Extraction_order	RUC	RUC_sx:F_dm:N_cid:1_s:1388_d:253
11389	259	41	High Fiber Diet	5	138	1	15	N	1	9.1.13	F	0	RUC_DNA_Extraction_order	RUC	RUC_sx:F_dm:N_cid:1_s:11389_d:259
11393	258	41	High Fiber Diet	5	142	2	15	N	1	10.1.13	F	1	RUC_DNA_Extraction_order	RUC	RUC_sx:F_dm:N_cid:2_s:11393_d:258
11397	257	41	High Fiber Diet	5	146	3	15	N	1	11.1.13	F	1	RUC_DNA_Extraction_order	RUC	RUC_sx:F_dm:N_cid:3_s:11397_d:257
11398	259	41	High Fiber Diet	5	147	4	15	N	1	16.1.13	F	1	RUC_DNA_Extraction_order	RUC	RUC_sx:F_dm:N_cid:4_s:11398_d:259
1401	259	41	High Fiber Diet	5	150	5	5	N	1	16.1.13	F	0	RUC_DNA_Extraction_order	RUC	RUC_sx:F_dm:N_cid:5_s:1401_d:259
1404	256	41	High Fiber Diet	5	153	6	5	N	1	19.1.13	F	1	RUC_DNA_Extraction_order	RUC	RUC_sx:F_dm:N_cid:6_s:1404_d:256
11407	253	41	High Fiber Diet	5	156	7	15	N	1	22.1.13	F	1	RUC_DNA_Extraction_order	RUC	RUC_sx:F_dm:N_cid:7_s:11407_d:253
1411	259	41	High Fiber Diet	5	160	9	5	N	1	31.1.13	F	0	RUC_DNA_Extraction_order	RUC	RUC_sx:F_dm:N_cid:9_s:1411_d:259
11414	254	41	High Fiber Diet	5	163	11	15	N	1	5.2.13	F	1	RUC_DNA_Extraction_order	RUC	RUC_sx:F_dm:N_cid:11_s:11414_d:254
11418	254	41	High Fiber Diet	5	167	12	15	C	2	5.2.13	F	0	RUC_DNA_Extraction_order	RUC	RUC_sx:F_dm:C_cid:12_s:11418_d:254
1487	255	41	High Fiber Diet	5	236	13	5	N	1	11.2.13	F	1	RUC_DNA_Extraction_order	RUC	RUC_sx:F_dm:N_cid:13_s:1487_d:255
1491	259	41	High Fiber Diet	5	240	15	5	C	2	14.2.13	F	0	RUC_DNA_Extraction_order	RUC	RUC_sx:F_dm:C_cid:15_s:1491_d:259
11497	254	41	High Fiber Diet	5	246	20	15	N	1	27.3.13	F	1	RUC_DNA_Extraction_order	RUC	RUC_sx:F_dm:N_cid:20_s:11497_d:254
3453	257	41	High Fiber Diet	5	159	25	8	N	1	21.8.14	F	1	RUC_DNA_Extraction_order	RUC	RUC_sx:F_dm:N_cid:25_s:3453_d:257
3454	257	41	High Fiber Diet	5	160	26	8	N	1	21.8.14	F	0	RUC_DNA_Extraction_order	RUC	RUC_sx:F_dm:N_cid:26_s:3454_d:257
3455	256	41	High Fiber Diet	5	161	27	8	N	1	22.8.14	F	1	RUC_DNA_Extraction_order	RUC	RUC_sx:F_dm:N_cid:27_s:3455_d:256
1390	266	42	High Fiber Diet	5	139	1	5	N	1	9.1.13	F	0	RUC_DNA_Extraction_order	RUC	RUC_sx:F_dm:N_cid:1_s:1390_d:266
1394	265	42	High Fiber Diet	5	143	2	5	N	1	10.1.13	F	1	RUC_DNA_Extraction_order	RUC	RUC_sx:F_dm:N_cid:2_s:1394_d:265
11483	264	42	High Fiber Diet	5	232	3	15	N	1	11.1.13	F	1	RUC_DNA_Extraction_order	RUC	RUC_sx:F_dm:N_cid:3_s:11483_d:264
1399	267	42	High Fiber Diet	5	148	4	5	N	1	16.1.13	F	1	RUC_DNA_Extraction_order	RUC	RUC_sx:F_dm:N_cid:4_s:1399_d:267
11402	267	42	High Fiber Diet	5	151	5	15	N	1	16.1.13	F	0	RUC_DNA_Extraction_order	RUC	RUC_sx:F_dm:N_cid:5_s:11402_d:267
1405	264	42	High Fiber Diet	5	154	6	5	N	1	19.1.13	F	1	RUC_DNA_Extraction_order	RUC	RUC_sx:F_dm:N_cid:6_s:1405_d:264
11408	261	42	High Fiber Diet	5	157	7	15	N	1	22.1.13	F	1	RUC_DNA_Extraction_order	RUC	RUC_sx:F_dm:N_cid:7_s:11408_d:261
11409	268	42	High Fiber Diet	5	158	7	15	N	1	22.1.13	F	1	RUC_DNA_Extraction_order	RUC	RUC_sx:F_dm:N_cid:7_s:11409_d:268
11412	266	42	High Fiber Diet	5	161	9	15	N	1	31.1.13	F	0	RUC_DNA_Extraction_order	RUC	RUC_sx:F_dm:N_cid:9_s:11412_d:266
11415	261	42	High Fiber Diet	5	164	11	15	N	1	5.2.13	F	1	RUC_DNA_Extraction_order	RUC	RUC_sx:F_dm:N_cid:11_s:11415_d:261
11416	268	42	High Fiber Diet	5	165	11	15	N	1	5.2.13	F	1	RUC_DNA_Extraction_order	RUC	RUC_sx:F_dm:N_cid:11_s:11416_d:268
11419	261	42	High Fiber Diet	5	168	12	15	C	2	5.2.13	F	0	RUC_DNA_Extraction_order	RUC	RUC_sx:F_dm:C_cid:12_s:11419_d:261
1485	268	42	High Fiber Diet	5	234	12	5	C	2	5.2.13	F	0	RUC_DNA_Extraction_order	RUC	RUC_sx:F_dm:C_cid:12_s:1485_d:268
1488	262	42	High Fiber Diet	5	237	13	5	N	1	11.2.13	F	1	RUC_DNA_Extraction_order	RUC	RUC_sx:F_dm:N_cid:13_s:1488_d:262
11492	266	42	High Fiber Diet	5	241	15	15	C	2	14.2.13	F	0	RUC_DNA_Extraction_order	RUC	RUC_sx:F_dm:C_cid:15_s:11492_d:266
1494	266	42	High Fiber Diet	5	243	18	5	C	2	15.3.13	F	1	RUC_DNA_Extraction_order	RUC	RUC_sx:F_dm:C_cid:18_s:1494_d:266
1496	261	42	High Fiber Diet	5	245	19	5	C	2	20.3.13	F	0	RUC_DNA_Extraction_order	RUC	RUC_sx:F_dm:C_cid:19_s:1496_d:261
1498	267	42	High Fiber Diet	5	247	20	5	N	1	27.3.13	F	1	RUC_DNA_Extraction_order	RUC	RUC_sx:F_dm:N_cid:20_s:1498_d:267
11500	266	42	High Fiber Diet	5	29	23	20	N	1	11.4.13	F	1	RUC_DNA_Extraction_order	RUC	RUC_sx:F_dm:N_cid:23_s:11500_d:266
1391	274	43	High Fiber Diet	5	140	1	5	N	1	9.1.13	F	0	RUC_DNA_Extraction_order	RUC	RUC_sx:F_dm:N_cid:1_s:1391_d:274
1395	273	43	High Fiber Diet	5	144	2	5	N	1	10.1.13	F	1	RUC_DNA_Extraction_order	RUC	RUC_sx:F_dm:N_cid:2_s:1395_d:273
11509	272	43	High Fiber Diet	5	7	3	16	N	1	11.1.13	F	1	RUC_DNA_Extraction_order	RUC	RUC_sx:F_dm:N_cid:3_s:11509_d:272
11513	274	43	High Fiber Diet	5	11	4	16	N	1	16.1.13	F	1	RUC_DNA_Extraction_order	RUC	RUC_sx:F_dm:N_cid:4_s:11513_d:274
1421	274	43	High Fiber Diet	5	170	5	5	N	1	16.1.13	F	0	RUC_DNA_Extraction_order	RUC	RUC_sx:F_dm:N_cid:5_s:1421_d:274
1517	271	43	High Fiber Diet	5	15	6	6	N	1	19.1.13	F	1	RUC_DNA_Extraction_order	RUC	RUC_sx:F_dm:N_cid:6_s:1517_d:271
1520	275	43	High Fiber Diet	5	18	7	6	N	1	22.1.13	F	1	RUC_DNA_Extraction_order	RUC	RUC_sx:F_dm:N_cid:7_s:1520_d:275
1523	273	43	High Fiber Diet	5	21	9	6	N	1	31.1.13	F	0	RUC_DNA_Extraction_order	RUC	RUC_sx:F_dm:N_cid:9_s:1523_d:273
11526	275	43	High Fiber Diet	5	24	11	16	N	1	5.2.13	F	1	RUC_DNA_Extraction_order	RUC	RUC_sx:F_dm:N_cid:11_s:11526_d:275
1529	275	43	High Fiber Diet	5	27	12	6	C	2	5.2.13	F	0	RUC_DNA_Extraction_order	RUC	RUC_sx:F_dm:C_cid:12_s:1529_d:275
11489	269	43	High Fiber Diet	5	238	13	15	N	1	11.2.13	F	1	RUC_DNA_Extraction_order	RUC	RUC_sx:F_dm:N_cid:13_s:11489_d:269
1423	276	43	High Fiber Diet	5	172	13	5	N	1	11.2.13	F	1	RUC_DNA_Extraction_order	RUC	RUC_sx:F_dm:N_cid:13_s:1423_d:276
1533	273	43	High Fiber Diet	5	31	15	6	C	2	14.2.13	F	0	RUC_DNA_Extraction_order	RUC	RUC_sx:F_dm:C_cid:15_s:1533_d:273
11427	274	43	High Fiber Diet	5	176	19	15	C	2	20.3.13	F	0	RUC_DNA_Extraction_order	RUC	RUC_sx:F_dm:C_cid:19_s:11427_d:274
1501	281	44	High Fiber Diet	5	250	1	5	N	1	9.1.13	F	0	RUC_DNA_Extraction_order	RUC	RUC_sx:F_dm:N_cid:1_s:1501_d:281
1506	280	44	High Fiber Diet	5	4	2	6	N	1	10.1.13	F	1	RUC_DNA_Extraction_order	RUC	RUC_sx:F_dm:N_cid:2_s:1506_d:280
11510	279	44	High Fiber Diet	5	8	3	16	N	1	11.1.13	F	1	RUC_DNA_Extraction_order	RUC	RUC_sx:F_dm:N_cid:3_s:11510_d:279
1514	281	44	High Fiber Diet	5	12	4	6	N	1	16.1.13	F	1	RUC_DNA_Extraction_order	RUC	RUC_sx:F_dm:N_cid:4_s:1514_d:281
11515	281	44	High Fiber Diet	5	13	5	16	N	1	16.1.13	F	0	RUC_DNA_Extraction_order	RUC	RUC_sx:F_dm:N_cid:5_s:11515_d:281
11518	278	44	High Fiber Diet	5	16	6	16	N	1	19.1.13	F	1	RUC_DNA_Extraction_order	RUC	RUC_sx:F_dm:N_cid:6_s:11518_d:278
1521	282	44	High Fiber Diet	5	19	7	6	N	1	22.1.13	F	1	RUC_DNA_Extraction_order	RUC	RUC_sx:F_dm:N_cid:7_s:1521_d:282
11524	280	44	High Fiber Diet	5	22	9	16	N	1	31.1.13	F	0	RUC_DNA_Extraction_order	RUC	RUC_sx:F_dm:N_cid:9_s:11524_d:280
11527	282	44	High Fiber Diet	5	25	11	16	N	1	5.2.13	F	1	RUC_DNA_Extraction_order	RUC	RUC_sx:F_dm:N_cid:11_s:11527_d:282
11530	282	44	High Fiber Diet	5	28	12	16	C	2	5.2.13	F	0	RUC_DNA_Extraction_order	RUC	RUC_sx:F_dm:C_cid:12_s:11530_d:282
1531	283	44	High Fiber Diet	5	29	13	6	N	1	11.2.13	F	1	RUC_DNA_Extraction_order	RUC	RUC_sx:F_dm:N_cid:13_s:1531_d:283
11534	280	44	High Fiber Diet	5	32	15	16	C	2	14.2.13	F	0	RUC_DNA_Extraction_order	RUC	RUC_sx:F_dm:C_cid:15_s:11534_d:280
1424	279	44	High Fiber Diet	5	173	18	5	C	2	15.3.13	F	1	RUC_DNA_Extraction_order	RUC	RUC_sx:F_dm:C_cid:18_s:1424_d:279
1430	281	44	High Fiber Diet	5	179	20	5	N	1	27.3.13	F	1	RUC_DNA_Extraction_order	RUC	RUC_sx:F_dm:N_cid:20_s:1430_d:281
11433	280	44	High Fiber Diet	5	182	23	15	N	1	11.4.13	F	1	RUC_DNA_Extraction_order	RUC	RUC_sx:F_dm:N_cid:23_s:11433_d:280
1502	288	45	High Fiber Diet	5	0	1	6	N	1	9.1.13	F	0	RUC_DNA_Extraction_order	RUC	RUC_sx:F_dm:N_cid:1_s:1502_d:288
1503	295	45	High Fiber Diet	5	1	1	6	N	1	9.1.13	F	0	RUC_DNA_Extraction_order	RUC	RUC_sx:F_dm:N_cid:1_s:1503_d:295
1507	287	45	High Fiber Diet	5	5	2	6	N	1	10.1.13	F	1	RUC_DNA_Extraction_order	RUC	RUC_sx:F_dm:N_cid:2_s:1507_d:287
1508	294	45	High Fiber Diet	5	6	2	6	N	1	10.1.13	F	1	RUC_DNA_Extraction_order	RUC	RUC_sx:F_dm:N_cid:2_s:1508_d:294
1511	286	45	High Fiber Diet	5	9	3	6	N	1	11.1.13	F	1	RUC_DNA_Extraction_order	RUC	RUC_sx:F_dm:N_cid:3_s:1511_d:286
1512	293	45	High Fiber Diet	5	10	3	6	N	1	11.1.13	F	1	RUC_DNA_Extraction_order	RUC	RUC_sx:F_dm:N_cid:3_s:1512_d:293
11420	288	45	High Fiber Diet	5	124	4	21	N	1	16.1.13	F	1	RUC_DNA_Extraction_order	RUC	RUC_sx:F_dm:N_cid:4_s:11420_d:288
11448	295	45	High Fiber Diet	5	197	4	15	N	1	16.1.13	F	1	RUC_DNA_Extraction_order	RUC	RUC_sx:F_dm:N_cid:4_s:11448_d:295
1516	288	45	High Fiber Diet	5	14	5	6	N	1	16.1.13	F	0	RUC_DNA_Extraction_order	RUC	RUC_sx:F_dm:N_cid:5_s:1516_d:288
11454	295	45	High Fiber Diet	5	203	5	15	N	1	16.1.13	F	0	RUC_DNA_Extraction_order	RUC	RUC_sx:F_dm:N_cid:5_s:11454_d:295
1519	285	45	High Fiber Diet	5	17	6	6	N	1	19.1.13	F	1	RUC_DNA_Extraction_order	RUC	RUC_sx:F_dm:N_cid:6_s:1519_d:285
1460	292	45	High Fiber Diet	5	209	6	5	N	1	19.1.13	F	1	RUC_DNA_Extraction_order	RUC	RUC_sx:F_dm:N_cid:6_s:1460_d:292
11522	289	45	High Fiber Diet	5	20	7	16	N	1	22.1.13	F	1	RUC_DNA_Extraction_order	RUC	RUC_sx:F_dm:N_cid:7_s:11522_d:289
1466	296	45	High Fiber Diet	5	215	7	5	N	1	22.1.13	F	1	RUC_DNA_Extraction_order	RUC	RUC_sx:F_dm:N_cid:7_s:1466_d:296
1525	287	45	High Fiber Diet	5	23	9	6	N	1	31.1.13	F	0	RUC_DNA_Extraction_order	RUC	RUC_sx:F_dm:N_cid:9_s:1525_d:287
11471	294	45	High Fiber Diet	5	220	9	15	N	1	31.1.13	F	0	RUC_DNA_Extraction_order	RUC	RUC_sx:F_dm:N_cid:9_s:11471_d:294
11528	289	45	High Fiber Diet	5	26	11	16	N	1	5.2.13	F	1	RUC_DNA_Extraction_order	RUC	RUC_sx:F_dm:N_cid:11_s:11528_d:289
11422	289	45	High Fiber Diet	5	171	12	15	C	2	5.2.13	F	0	RUC_DNA_Extraction_order	RUC	RUC_sx:F_dm:C_cid:12_s:11422_d:289
11532	298	45	High Fiber Diet	5	30	13	16	N	1	11.2.13	F	1	RUC_DNA_Extraction_order	RUC	RUC_sx:F_dm:N_cid:13_s:11532_d:298
1535	295	45	High Fiber Diet	5	33	15	6	C	2	14.2.13	F	0	RUC_DNA_Extraction_order	RUC	RUC_sx:F_dm:C_cid:15_s:1535_d:295
11425	293	45	High Fiber Diet	5	174	18	15	C	2	15.3.13	F	1	RUC_DNA_Extraction_order	RUC	RUC_sx:F_dm:C_cid:18_s:11425_d:293
11428	288	45	High Fiber Diet	5	177	19	15	C	2	20.3.13	F	0	RUC_DNA_Extraction_order	RUC	RUC_sx:F_dm:C_cid:19_s:11428_d:288
11431	295	45	High Fiber Diet	5	180	20	15	N	1	27.3.13	F	1	RUC_DNA_Extraction_order	RUC	RUC_sx:F_dm:N_cid:20_s:11431_d:295
11504	302	46	High Fiber Diet	5	2	1	16	N	1	9.1.13	F	0	RUC_DNA_Extraction_order	RUC	RUC_sx:F_dm:N_cid:1_s:11504_d:302
11435	309	46	High Fiber Diet	5	184	1	15	N	1	9.1.13	F	0	RUC_DNA_Extraction_order	RUC	RUC_sx:F_dm:N_cid:1_s:11435_d:309
11438	301	46	High Fiber Diet	5	187	2	15	N	1	10.1.13	F	1	RUC_DNA_Extraction_order	RUC	RUC_sx:F_dm:N_cid:2_s:11438_d:301
1439	308	46	High Fiber Diet	5	188	2	5	N	1	10.1.13	F	1	RUC_DNA_Extraction_order	RUC	RUC_sx:F_dm:N_cid:2_s:1439_d:308
11443	300	46	High Fiber Diet	5	192	3	15	N	1	11.1.13	F	1	RUC_DNA_Extraction_order	RUC	RUC_sx:F_dm:N_cid:3_s:11443_d:300
11444	307	46	High Fiber Diet	5	193	3	15	N	1	11.1.13	F	1	RUC_DNA_Extraction_order	RUC	RUC_sx:F_dm:N_cid:3_s:11444_d:307
1449	302	46	High Fiber Diet	5	198	4	5	N	1	16.1.13	F	1	RUC_DNA_Extraction_order	RUC	RUC_sx:F_dm:N_cid:4_s:1449_d:302
1450	309	46	High Fiber Diet	5	199	4	5	N	1	16.1.13	F	1	RUC_DNA_Extraction_order	RUC	RUC_sx:F_dm:N_cid:4_s:1450_d:309
1455	302	46	High Fiber Diet	5	204	5	5	N	1	16.1.13	F	0	RUC_DNA_Extraction_order	RUC	RUC_sx:F_dm:N_cid:5_s:1455_d:302
11456	309	46	High Fiber Diet	5	205	5	15	N	1	16.1.13	F	0	RUC_DNA_Extraction_order	RUC	RUC_sx:F_dm:N_cid:5_s:11456_d:309
1461	299	46	High Fiber Diet	5	210	6	5	N	1	19.1.13	F	1	RUC_DNA_Extraction_order	RUC	RUC_sx:F_dm:N_cid:6_s:1461_d:299
1462	306	46	High Fiber Diet	5	211	6	5	N	1	19.1.13	F	1	RUC_DNA_Extraction_order	RUC	RUC_sx:F_dm:N_cid:6_s:1462_d:306
1467	303	46	High Fiber Diet	5	216	7	5	N	1	22.1.13	F	1	RUC_DNA_Extraction_order	RUC	RUC_sx:F_dm:N_cid:7_s:1467_d:303
1472	309	46	High Fiber Diet	5	221	9	5	N	1	31.1.13	F	0	RUC_DNA_Extraction_order	RUC	RUC_sx:F_dm:N_cid:9_s:1472_d:309
11476	304	46	High Fiber Diet	5	225	11	15	N	1	5.2.13	F	1	RUC_DNA_Extraction_order	RUC	RUC_sx:F_dm:N_cid:11_s:11476_d:304
1478	304	46	High Fiber Diet	5	227	12	5	C	2	5.2.13	F	0	RUC_DNA_Extraction_order	RUC	RUC_sx:F_dm:C_cid:12_s:1478_d:304
11536	311	46	High Fiber Diet	5	34	13	16	N	1	11.2.13	F	1	RUC_DNA_Extraction_order	RUC	RUC_sx:F_dm:N_cid:13_s:11536_d:311
11537	308	46	High Fiber Diet	5	35	15	16	C	2	14.2.13	F	0	RUC_DNA_Extraction_order	RUC	RUC_sx:F_dm:C_cid:15_s:11537_d:308
11426	307	46	High Fiber Diet	5	175	18	15	C	2	15.3.13	F	1	RUC_DNA_Extraction_order	RUC	RUC_sx:F_dm:C_cid:18_s:11426_d:307
11429	302	46	High Fiber Diet	5	178	19	15	C	2	20.3.13	F	0	RUC_DNA_Extraction_order	RUC	RUC_sx:F_dm:C_cid:19_s:11429_d:302
1505	316	47	High Fiber Diet	5	3	1	6	N	1	9.1.13	F	0	RUC_DNA_Extraction_order	RUC	RUC_sx:F_dm:N_cid:1_s:1505_d:316
11440	315	47	High Fiber Diet	5	189	2	15	N	1	10.1.13	F	1	RUC_DNA_Extraction_order	RUC	RUC_sx:F_dm:N_cid:2_s:11440_d:315
1445	314	47	High Fiber Diet	5	194	3	5	N	1	11.1.13	F	1	RUC_DNA_Extraction_order	RUC	RUC_sx:F_dm:N_cid:3_s:1445_d:314
11451	324	47	High Fiber Diet	5	200	4	15	N	1	16.1.13	F	1	RUC_DNA_Extraction_order	RUC	RUC_sx:F_dm:N_cid:4_s:11451_d:324
11457	324	47	High Fiber Diet	5	206	5	15	N	1	16.1.13	F	0	RUC_DNA_Extraction_order	RUC	RUC_sx:F_dm:N_cid:5_s:11457_d:324
1463	321	47	High Fiber Diet	5	212	6	5	N	1	19.1.13	F	1	RUC_DNA_Extraction_order	RUC	RUC_sx:F_dm:N_cid:6_s:1463_d:321
1468	318	47	High Fiber Diet	5	217	7	5	N	1	22.1.13	F	1	RUC_DNA_Extraction_order	RUC	RUC_sx:F_dm:N_cid:7_s:1468_d:318
1473	322	47	High Fiber Diet	5	222	9	5	N	1	31.1.13	F	0	RUC_DNA_Extraction_order	RUC	RUC_sx:F_dm:N_cid:9_s:1473_d:322
1477	317	47	High Fiber Diet	5	226	11	5	N	1	5.2.13	F	1	RUC_DNA_Extraction_order	RUC	RUC_sx:F_dm:N_cid:11_s:1477_d:317
1479	317	47	High Fiber Diet	5	228	12	5	C	2	5.2.13	F	0	RUC_DNA_Extraction_order	RUC	RUC_sx:F_dm:C_cid:12_s:1479_d:317
11576	325	47	High Fiber Diet	5	74	13	16	N	1	11.2.13	F	1	RUC_DNA_Extraction_order	RUC	RUC_sx:F_dm:N_cid:13_s:11576_d:325
1538	322	47	High Fiber Diet	5	36	15	6	C	2	14.2.13	F	0	RUC_DNA_Extraction_order	RUC	RUC_sx:F_dm:C_cid:15_s:1538_d:322
11434	327	47	High Fiber Diet	5	28	23	20	N	1	11.4.13	F	1	RUC_DNA_Extraction_order	RUC	RUC_sx:F_dm:N_cid:23_s:11434_d:327
11436	331	48	High Fiber Diet	5	185	1	15	N	1	9.1.13	F	0	RUC_DNA_Extraction_order	RUC	RUC_sx:F_dm:N_cid:1_s:11436_d:331
11441	330	48	High Fiber Diet	5	190	2	15	N	1	10.1.13	F	1	RUC_DNA_Extraction_order	RUC	RUC_sx:F_dm:N_cid:2_s:11441_d:330
1446	329	48	High Fiber Diet	5	195	3	5	N	1	11.1.13	F	1	RUC_DNA_Extraction_order	RUC	RUC_sx:F_dm:N_cid:3_s:1446_d:329
11452	337	48	High Fiber Diet	5	201	4	15	N	1	16.1.13	F	1	RUC_DNA_Extraction_order	RUC	RUC_sx:F_dm:N_cid:4_s:11452_d:337
1458	337	48	High Fiber Diet	5	207	5	5	N	1	16.1.13	F	0	RUC_DNA_Extraction_order	RUC	RUC_sx:F_dm:N_cid:5_s:1458_d:337
1464	334	48	High Fiber Diet	5	213	6	5	N	1	19.1.13	F	1	RUC_DNA_Extraction_order	RUC	RUC_sx:F_dm:N_cid:6_s:1464_d:334
1469	331	48	High Fiber Diet	5	218	7	5	N	1	22.1.13	F	1	RUC_DNA_Extraction_order	RUC	RUC_sx:F_dm:N_cid:7_s:1469_d:331
1474	336	48	High Fiber Diet	5	223	9	5	N	1	31.1.13	F	0	RUC_DNA_Extraction_order	RUC	RUC_sx:F_dm:N_cid:9_s:1474_d:336
11568	331	48	High Fiber Diet	5	66	11	16	N	1	5.2.13	F	1	RUC_DNA_Extraction_order	RUC	RUC_sx:F_dm:N_cid:11_s:11568_d:331
11572	331	48	High Fiber Diet	5	70	12	16	C	2	5.2.13	F	0	RUC_DNA_Extraction_order	RUC	RUC_sx:F_dm:C_cid:12_s:11572_d:331
1577	339	48	High Fiber Diet	5	75	13	6	N	1	11.2.13	F	1	RUC_DNA_Extraction_order	RUC	RUC_sx:F_dm:N_cid:13_s:1577_d:339
11580	336	48	High Fiber Diet	5	78	15	16	C	2	14.2.13	F	0	RUC_DNA_Extraction_order	RUC	RUC_sx:F_dm:C_cid:15_s:11580_d:336
1437	344	49	High Fiber Diet	5	186	1	5	N	1	9.1.13	F	0	RUC_DNA_Extraction_order	RUC	RUC_sx:F_dm:N_cid:1_s:1437_d:344
1442	343	49	High Fiber Diet	5	191	2	5	N	1	10.1.13	F	1	RUC_DNA_Extraction_order	RUC	RUC_sx:F_dm:N_cid:2_s:1442_d:343
1447	342	49	High Fiber Diet	5	196	3	5	N	1	11.1.13	F	1	RUC_DNA_Extraction_order	RUC	RUC_sx:F_dm:N_cid:3_s:1447_d:342
11453	351	49	High Fiber Diet	5	202	4	15	N	1	16.1.13	F	1	RUC_DNA_Extraction_order	RUC	RUC_sx:F_dm:N_cid:4_s:11453_d:351
1459	351	49	High Fiber Diet	5	208	5	5	N	1	16.1.13	F	0	RUC_DNA_Extraction_order	RUC	RUC_sx:F_dm:N_cid:5_s:1459_d:351
1465	348	49	High Fiber Diet	5	214	6	5	N	1	19.1.13	F	1	RUC_DNA_Extraction_order	RUC	RUC_sx:F_dm:N_cid:6_s:1465_d:348
1470	345	49	High Fiber Diet	5	219	7	5	N	1	22.1.13	F	1	RUC_DNA_Extraction_order	RUC	RUC_sx:F_dm:N_cid:7_s:1470_d:345
11475	350	49	High Fiber Diet	5	224	9	15	N	1	31.1.13	F	0	RUC_DNA_Extraction_order	RUC	RUC_sx:F_dm:N_cid:9_s:11475_d:350
11569	345	49	High Fiber Diet	5	110	11	21	N	1	5.2.13	F	1	RUC_DNA_Extraction_order	RUC	RUC_sx:F_dm:N_cid:11_s:11569_d:345
11573	345	49	High Fiber Diet	5	71	12	16	C	2	5.2.13	F	0	RUC_DNA_Extraction_order	RUC	RUC_sx:F_dm:C_cid:12_s:11573_d:345
11539	354	49	High Fiber Diet	5	37	18	16	C	2	15.3.13	F	1	RUC_DNA_Extraction_order	RUC	RUC_sx:F_dm:C_cid:18_s:11539_d:354
11540	349	49	High Fiber Diet	5	38	19	16	C	2	20.3.13	F	0	RUC_DNA_Extraction_order	RUC	RUC_sx:F_dm:C_cid:19_s:11540_d:349
1432	342	49	High Fiber Diet	5	181	20	5	N	1	27.3.13	F	1	RUC_DNA_Extraction_order	RUC	RUC_sx:F_dm:N_cid:20_s:1432_d:342
1589	348	49	High Fiber Diet	5	87	23	6	N	1	11.4.13	F	1	RUC_DNA_Extraction_order	RUC	RUC_sx:F_dm:N_cid:23_s:1589_d:348
1541	358	50	High Fiber Diet	5	39	1	6	N	1	9.1.13	F	0	RUC_DNA_Extraction_order	RUC	RUC_sx:F_dm:N_cid:1_s:1541_d:358
11542	372	50	High Fiber Diet	5	40	1	16	N	1	9.1.13	F	0	RUC_DNA_Extraction_order	RUC	RUC_sx:F_dm:N_cid:1_s:11542_d:372
11545	357	50	High Fiber Diet	5	43	2	16	N	1	10.1.13	F	1	RUC_DNA_Extraction_order	RUC	RUC_sx:F_dm:N_cid:2_s:11545_d:357
11546	371	50	High Fiber Diet	5	44	2	16	N	1	10.1.13	F	1	RUC_DNA_Extraction_order	RUC	RUC_sx:F_dm:N_cid:2_s:11546_d:371
11549	356	50	High Fiber Diet	5	47	3	16	N	1	11.1.13	F	1	RUC_DNA_Extraction_order	RUC	RUC_sx:F_dm:N_cid:3_s:11549_d:356
11550	370	50	High Fiber Diet	5	48	3	16	N	1	11.1.13	F	1	RUC_DNA_Extraction_order	RUC	RUC_sx:F_dm:N_cid:3_s:11550_d:370
1553	365	50	High Fiber Diet	5	51	4	6	N	1	16.1.13	F	1	RUC_DNA_Extraction_order	RUC	RUC_sx:F_dm:N_cid:4_s:1553_d:365
11556	365	50	High Fiber Diet	5	54	5	16	N	1	16.1.13	F	0	RUC_DNA_Extraction_order	RUC	RUC_sx:F_dm:N_cid:5_s:11556_d:365
1559	362	50	High Fiber Diet	5	57	6	6	N	1	19.1.13	F	1	RUC_DNA_Extraction_order	RUC	RUC_sx:F_dm:N_cid:6_s:1559_d:362
11562	359	50	High Fiber Diet	5	60	7	16	N	1	22.1.13	F	1	RUC_DNA_Extraction_order	RUC	RUC_sx:F_dm:N_cid:7_s:11562_d:359
11565	397	50	High Fiber Diet	5	32	9	20	N	1	31.1.13	F	0	RUC_DNA_Extraction_order	RUC	RUC_sx:F_dm:N_cid:9_s:11565_d:397
11570	392	50	High Fiber Diet	5	68	11	16	N	1	5.2.13	F	1	RUC_DNA_Extraction_order	RUC	RUC_sx:F_dm:N_cid:11_s:11570_d:392
11574	392	50	High Fiber Diet	5	72	12	16	C	2	5.2.13	F	0	RUC_DNA_Extraction_order	RUC	RUC_sx:F_dm:C_cid:12_s:11574_d:392
11578	386	50	High Fiber Diet	5	76	13	16	N	1	11.2.13	F	1	RUC_DNA_Extraction_order	RUC	RUC_sx:F_dm:N_cid:13_s:11578_d:386
11581	383	50	High Fiber Diet	5	79	15	16	C	2	14.2.13	F	0	RUC_DNA_Extraction_order	RUC	RUC_sx:F_dm:C_cid:15_s:11581_d:383
11583	375	50	High Fiber Diet	5	81	18	16	C	2	15.3.13	F	1	RUC_DNA_Extraction_order	RUC	RUC_sx:F_dm:C_cid:18_s:11583_d:375
11585	370	50	High Fiber Diet	5	83	19	16	C	2	20.3.13	F	0	RUC_DNA_Extraction_order	RUC	RUC_sx:F_dm:C_cid:19_s:11585_d:370
11587	363	50	High Fiber Diet	5	85	20	16	N	1	27.3.13	F	1	RUC_DNA_Extraction_order	RUC	RUC_sx:F_dm:N_cid:20_s:11587_d:363
11590	383	50	High Fiber Diet	5	88	23	16	N	1	11.4.13	F	1	RUC_DNA_Extraction_order	RUC	RUC_sx:F_dm:N_cid:23_s:11590_d:383
11543	419	51	High Fiber Diet	5	41	1	16	N	1	9.1.13	F	0	RUC_DNA_Extraction_order	RUC	RUC_sx:F_dm:N_cid:1_s:11543_d:419
1547	418	51	High Fiber Diet	5	45	2	6	N	1	10.1.13	F	1	RUC_DNA_Extraction_order	RUC	RUC_sx:F_dm:N_cid:2_s:1547_d:418
11551	417	51	High Fiber Diet	5	49	3	16	N	1	11.1.13	F	1	RUC_DNA_Extraction_order	RUC	RUC_sx:F_dm:N_cid:3_s:11551_d:417
11554	412	51	High Fiber Diet	5	52	4	16	N	1	16.1.13	F	1	RUC_DNA_Extraction_order	RUC	RUC_sx:F_dm:N_cid:4_s:11554_d:412
11557	412	51	High Fiber Diet	5	55	5	16	N	1	16.1.13	F	0	RUC_DNA_Extraction_order	RUC	RUC_sx:F_dm:N_cid:5_s:11557_d:412
11560	409	51	High Fiber Diet	5	30	6	20	N	1	19.1.13	F	1	RUC_DNA_Extraction_order	RUC	RUC_sx:F_dm:N_cid:6_s:11560_d:409
11561	430	51	High Fiber Diet	5	59	6	16	N	1	19.1.13	F	1	RUC_DNA_Extraction_order	RUC	RUC_sx:F_dm:N_cid:6_s:11561_d:430
11563	406	51	High Fiber Diet	5	61	7	16	N	1	22.1.13	F	1	RUC_DNA_Extraction_order	RUC	RUC_sx:F_dm:N_cid:7_s:11563_d:406
11564	427	51	High Fiber Diet	5	31	7	20	N	1	22.1.13	F	1	RUC_DNA_Extraction_order	RUC	RUC_sx:F_dm:N_cid:7_s:11564_d:427
1566	418	51	High Fiber Diet	5	64	9	6	N	1	31.1.13	F	0	RUC_DNA_Extraction_order	RUC	RUC_sx:F_dm:N_cid:9_s:1566_d:418
1571	413	51	High Fiber Diet	5	69	11	6	N	1	5.2.13	F	1	RUC_DNA_Extraction_order	RUC	RUC_sx:F_dm:N_cid:11_s:1571_d:413
11575	413	51	High Fiber Diet	5	73	12	16	C	2	5.2.13	F	0	RUC_DNA_Extraction_order	RUC	RUC_sx:F_dm:C_cid:12_s:11575_d:413
11579	407	51	High Fiber Diet	5	77	13	16	N	1	11.2.13	F	1	RUC_DNA_Extraction_order	RUC	RUC_sx:F_dm:N_cid:13_s:11579_d:407
11582	404	51	High Fiber Diet	5	80	15	16	C	2	14.2.13	F	0	RUC_DNA_Extraction_order	RUC	RUC_sx:F_dm:C_cid:15_s:11582_d:404
11584	410	51	High Fiber Diet	5	82	18	16	C	2	15.3.13	F	1	RUC_DNA_Extraction_order	RUC	RUC_sx:F_dm:C_cid:18_s:11584_d:410
11586	405	51	High Fiber Diet	5	84	19	16	C	2	20.3.13	F	0	RUC_DNA_Extraction_order	RUC	RUC_sx:F_dm:C_cid:19_s:11586_d:405
11588	398	51	High Fiber Diet	5	86	20	16	N	1	27.3.13	F	1	RUC_DNA_Extraction_order	RUC	RUC_sx:F_dm:N_cid:20_s:11588_d:398
11807	431	51	High Fiber Diet	5	71	23	21	N	1	11.4.13	F	1	RUC_DNA_Extraction_order	RUC	RUC_sx:F_dm:N_cid:23_s:11807_d:431
1544	440	52	High Fiber Diet	5	42	1	6	N	1	9.1.13	F	0	RUC_DNA_Extraction_order	RUC	RUC_sx:F_dm:N_cid:1_s:1544_d:440
11548	439	52	High Fiber Diet	5	46	2	16	N	1	10.1.13	F	1	RUC_DNA_Extraction_order	RUC	RUC_sx:F_dm:N_cid:2_s:11548_d:439
11552	438	52	High Fiber Diet	5	50	3	16	N	1	11.1.13	F	1	RUC_DNA_Extraction_order	RUC	RUC_sx:F_dm:N_cid:3_s:11552_d:438
1555	433	52	High Fiber Diet	5	53	4	6	N	1	16.1.13	F	1	RUC_DNA_Extraction_order	RUC	RUC_sx:F_dm:N_cid:4_s:1555_d:433
11558	433	52	High Fiber Diet	5	56	5	16	N	1	16.1.13	F	0	RUC_DNA_Extraction_order	RUC	RUC_sx:F_dm:N_cid:5_s:11558_d:433
1603	465	52	High Fiber Diet	5	101	6	6	N	1	19.1.13	F	1	RUC_DNA_Extraction_order	RUC	RUC_sx:F_dm:N_cid:6_s:1603_d:465
11606	462	52	High Fiber Diet	5	104	7	16	N	1	22.1.13	F	1	RUC_DNA_Extraction_order	RUC	RUC_sx:F_dm:N_cid:7_s:11606_d:462
11567	453	52	High Fiber Diet	5	65	9	16	N	1	31.1.13	F	0	RUC_DNA_Extraction_order	RUC	RUC_sx:F_dm:N_cid:9_s:11567_d:453
1612	448	52	High Fiber Diet	5	110	11	6	N	1	5.2.13	F	1	RUC_DNA_Extraction_order	RUC	RUC_sx:F_dm:N_cid:11_s:1612_d:448
1615	448	52	High Fiber Diet	5	113	12	6	C	2	5.2.13	F	0	RUC_DNA_Extraction_order	RUC	RUC_sx:F_dm:C_cid:12_s:1615_d:448
11619	442	52	High Fiber Diet	5	117	13	16	N	1	11.2.13	F	1	RUC_DNA_Extraction_order	RUC	RUC_sx:F_dm:N_cid:13_s:11619_d:442
11623	439	52	High Fiber Diet	5	121	15	16	C	2	14.2.13	F	0	RUC_DNA_Extraction_order	RUC	RUC_sx:F_dm:C_cid:15_s:11623_d:439
11750	458	52	High Fiber Diet	5	248	18	17	C	2	15.3.13	F	1	RUC_DNA_Extraction_order	RUC	RUC_sx:F_dm:C_cid:18_s:11750_d:458
11753	453	52	High Fiber Diet	5	0	19	18	C	2	20.3.13	F	0	RUC_DNA_Extraction_order	RUC	RUC_sx:F_dm:C_cid:19_s:11753_d:453
11756	446	52	High Fiber Diet	5	3	20	18	N	1	27.3.13	F	1	RUC_DNA_Extraction_order	RUC	RUC_sx:F_dm:N_cid:20_s:11756_d:446
11591	475	53	High Fiber Diet	5	33	1	20	N	1	9.1.13	F	0	RUC_DNA_Extraction_order	RUC	RUC_sx:F_dm:N_cid:1_s:11591_d:475
1594	474	53	High Fiber Diet	5	92	2	6	N	1	10.1.13	F	1	RUC_DNA_Extraction_order	RUC	RUC_sx:F_dm:N_cid:2_s:1594_d:474
11597	473	53	High Fiber Diet	5	95	3	16	N	1	11.1.13	F	1	RUC_DNA_Extraction_order	RUC	RUC_sx:F_dm:N_cid:3_s:11597_d:473
1599	468	53	High Fiber Diet	5	97	4	6	N	1	16.1.13	F	1	RUC_DNA_Extraction_order	RUC	RUC_sx:F_dm:N_cid:4_s:1599_d:468
1600	516	53	High Fiber Diet	5	98	4	6	N	1	16.1.13	F	1	RUC_DNA_Extraction_order	RUC	RUC_sx:F_dm:N_cid:4_s:1600_d:516
11601	468	53	High Fiber Diet	5	99	5	16	N	1	16.1.13	F	0	RUC_DNA_Extraction_order	RUC	RUC_sx:F_dm:N_cid:5_s:11601_d:468
11602	516	53	High Fiber Diet	5	100	5	16	N	1	16.1.13	F	0	RUC_DNA_Extraction_order	RUC	RUC_sx:F_dm:N_cid:5_s:11602_d:516
1604	513	53	High Fiber Diet	5	102	6	6	N	1	19.1.13	F	1	RUC_DNA_Extraction_order	RUC	RUC_sx:F_dm:N_cid:6_s:1604_d:513
11607	510	53	High Fiber Diet	5	105	7	16	N	1	22.1.13	F	1	RUC_DNA_Extraction_order	RUC	RUC_sx:F_dm:N_cid:7_s:11607_d:510
1609	501	53	High Fiber Diet	5	107	9	6	N	1	31.1.13	F	0	RUC_DNA_Extraction_order	RUC	RUC_sx:F_dm:N_cid:9_s:1609_d:501
11613	496	53	High Fiber Diet	5	111	11	16	N	1	5.2.13	F	1	RUC_DNA_Extraction_order	RUC	RUC_sx:F_dm:N_cid:11_s:11613_d:496
11616	496	53	High Fiber Diet	5	114	12	16	C	2	5.2.13	F	0	RUC_DNA_Extraction_order	RUC	RUC_sx:F_dm:C_cid:12_s:11616_d:496
11620	490	53	High Fiber Diet	5	118	13	16	N	1	11.2.13	F	1	RUC_DNA_Extraction_order	RUC	RUC_sx:F_dm:N_cid:13_s:11620_d:490
11624	487	53	High Fiber Diet	5	122	15	16	C	2	14.2.13	F	0	RUC_DNA_Extraction_order	RUC	RUC_sx:F_dm:C_cid:15_s:11624_d:487
11751	517	53	High Fiber Diet	5	249	18	17	C	2	15.3.13	F	1	RUC_DNA_Extraction_order	RUC	RUC_sx:F_dm:C_cid:18_s:11751_d:517
1754	512	53	High Fiber Diet	5	1	19	7	C	2	20.3.13	F	0	RUC_DNA_Extraction_order	RUC	RUC_sx:F_dm:C_cid:19_s:1754_d:512
11757	505	53	High Fiber Diet	5	4	20	18	N	1	27.3.13	F	1	RUC_DNA_Extraction_order	RUC	RUC_sx:F_dm:N_cid:20_s:11757_d:505
1758	490	53	High Fiber Diet	5	5	23	7	N	1	11.4.13	F	1	RUC_DNA_Extraction_order	RUC	RUC_sx:F_dm:N_cid:23_s:1758_d:490
11592	523	54	High Fiber Diet	5	90	1	16	N	1	9.1.13	F	0	RUC_DNA_Extraction_order	RUC	RUC_sx:F_dm:N_cid:1_s:11592_d:523
1593	582	54	High Fiber Diet	5	91	1	6	N	1	9.1.13	F	0	RUC_DNA_Extraction_order	RUC	RUC_sx:F_dm:N_cid:1_s:1593_d:582
11595	522	54	High Fiber Diet	5	93	2	16	N	1	10.1.13	F	1	RUC_DNA_Extraction_order	RUC	RUC_sx:F_dm:N_cid:2_s:11595_d:522
1596	581	54	High Fiber Diet	5	94	2	6	N	1	10.1.13	F	1	RUC_DNA_Extraction_order	RUC	RUC_sx:F_dm:N_cid:2_s:1596_d:581
11598	521	54	High Fiber Diet	5	96	3	16	N	1	11.1.13	F	1	RUC_DNA_Extraction_order	RUC	RUC_sx:F_dm:N_cid:3_s:11598_d:521
11770	580	54	High Fiber Diet	5	17	3	18	N	1	11.1.13	F	1	RUC_DNA_Extraction_order	RUC	RUC_sx:F_dm:N_cid:3_s:11770_d:580
11775	575	54	High Fiber Diet	5	41	4	20	N	1	16.1.13	F	1	RUC_DNA_Extraction_order	RUC	RUC_sx:F_dm:N_cid:4_s:11775_d:575
11776	575	54	High Fiber Diet	5	42	5	20	N	1	16.1.13	F	0	RUC_DNA_Extraction_order	RUC	RUC_sx:F_dm:N_cid:5_s:11776_d:575
11724	572	54	High Fiber Diet	5	222	6	17	N	1	19.1.13	F	1	RUC_DNA_Extraction_order	RUC	RUC_sx:F_dm:N_cid:6_s:11724_d:572
1726	569	54	High Fiber Diet	5	224	7	6	N	1	22.1.13	F	1	RUC_DNA_Extraction_order	RUC	RUC_sx:F_dm:N_cid:7_s:1726_d:569
21610	560	54	High Fiber Diet	5	131	9	21	N	1	31.1.13	F	0	RUC_DNA_Extraction_order	RUC	RUC_sx:F_dm:N_cid:9_s:21610_d:560
1614	555	54	High Fiber Diet	5	112	11	6	N	1	5.2.13	F	1	RUC_DNA_Extraction_order	RUC	RUC_sx:F_dm:N_cid:11_s:1614_d:555
1617	555	54	High Fiber Diet	5	115	12	6	C	2	5.2.13	F	0	RUC_DNA_Extraction_order	RUC	RUC_sx:F_dm:C_cid:12_s:1617_d:555
1621	549	54	High Fiber Diet	5	119	13	6	N	1	11.2.13	F	1	RUC_DNA_Extraction_order	RUC	RUC_sx:F_dm:N_cid:13_s:1621_d:549
1625	546	54	High Fiber Diet	5	123	15	6	C	2	14.2.13	F	0	RUC_DNA_Extraction_order	RUC	RUC_sx:F_dm:C_cid:15_s:1625_d:546
11752	634	54	High Fiber Diet	5	250	18	17	C	2	15.3.13	F	1	RUC_DNA_Extraction_order	RUC	RUC_sx:F_dm:C_cid:18_s:11752_d:634
11755	629	54	High Fiber Diet	5	2	19	18	C	2	20.3.13	F	0	RUC_DNA_Extraction_order	RUC	RUC_sx:F_dm:C_cid:19_s:11755_d:629
11803	622	54	High Fiber Diet	5	67	20	20	N	1	27.3.13	F	1	RUC_DNA_Extraction_order	RUC	RUC_sx:F_dm:N_cid:20_s:11803_d:622
11759	615	54	High Fiber Diet	5	6	23	18	N	1	11.4.13	F	1	RUC_DNA_Extraction_order	RUC	RUC_sx:F_dm:N_cid:23_s:11759_d:615
11760	691	55	High Fiber Diet	5	7	1	18	N	1	9.1.13	F	0	RUC_DNA_Extraction_order	RUC	RUC_sx:F_dm:N_cid:1_s:11760_d:691
1765	698	55	High Fiber Diet	5	12	2	7	N	1	10.1.13	F	1	RUC_DNA_Extraction_order	RUC	RUC_sx:F_dm:N_cid:2_s:1765_d:698
11771	689	55	High Fiber Diet	5	18	3	18	N	1	11.1.13	F	1	RUC_DNA_Extraction_order	RUC	RUC_sx:F_dm:N_cid:3_s:11771_d:689
1719	684	55	High Fiber Diet	5	217	5	6	N	1	16.1.13	F	0	RUC_DNA_Extraction_order	RUC	RUC_sx:F_dm:N_cid:5_s:1719_d:684
1605	681	55	High Fiber Diet	5	103	6	6	N	1	19.1.13	F	1	RUC_DNA_Extraction_order	RUC	RUC_sx:F_dm:N_cid:6_s:1605_d:681
11608	686	55	High Fiber Diet	5	106	7	16	N	1	22.1.13	F	1	RUC_DNA_Extraction_order	RUC	RUC_sx:F_dm:N_cid:7_s:11608_d:686
11611	677	55	High Fiber Diet	5	109	9	16	N	1	31.1.13	F	0	RUC_DNA_Extraction_order	RUC	RUC_sx:F_dm:N_cid:9_s:11611_d:677
1733	664	55	High Fiber Diet	5	231	11	6	N	1	5.2.13	F	1	RUC_DNA_Extraction_order	RUC	RUC_sx:F_dm:N_cid:11_s:1733_d:664
11618	672	55	High Fiber Diet	5	116	12	16	C	2	5.2.13	F	0	RUC_DNA_Extraction_order	RUC	RUC_sx:F_dm:C_cid:12_s:11618_d:672
1622	666	55	High Fiber Diet	5	120	13	6	N	1	11.2.13	F	1	RUC_DNA_Extraction_order	RUC	RUC_sx:F_dm:N_cid:13_s:1622_d:666
11742	655	55	High Fiber Diet	5	240	15	17	C	2	14.2.13	F	0	RUC_DNA_Extraction_order	RUC	RUC_sx:F_dm:C_cid:15_s:11742_d:655
11749	663	55	High Fiber Diet	5	247	15	17	C	2	14.2.13	F	0	RUC_DNA_Extraction_order	RUC	RUC_sx:F_dm:C_cid:15_s:11749_d:663
1743	689	55	High Fiber Diet	5	241	15	6	C	2	14.2.13	F	0	RUC_DNA_Extraction_order	RUC	RUC_sx:F_dm:C_cid:15_s:1743_d:689
11746	697	55	High Fiber Diet	5	244	18	17	C	2	15.3.13	F	1	RUC_DNA_Extraction_order	RUC	RUC_sx:F_dm:C_cid:18_s:11746_d:697
11748	692	55	High Fiber Diet	5	246	19	17	C	2	20.3.13	F	0	RUC_DNA_Extraction_order	RUC	RUC_sx:F_dm:C_cid:19_s:11748_d:692
11804	685	55	High Fiber Diet	5	68	20	20	N	1	27.3.13	F	1	RUC_DNA_Extraction_order	RUC	RUC_sx:F_dm:N_cid:20_s:11804_d:685
11808	670	55	High Fiber Diet	5	72	23	21	N	1	11.4.13	F	1	RUC_DNA_Extraction_order	RUC	RUC_sx:F_dm:N_cid:23_s:11808_d:670
11809	698	55	High Fiber Diet	5	73	23	21	N	1	11.4.13	F	1	RUC_DNA_Extraction_order	RUC	RUC_sx:F_dm:N_cid:23_s:11809_d:698
11761	725	56	Low Fiber Diet	6	8	1	18	N	1	9.1.13	F	0	RUC_DNA_Extraction_order	RUC	RUC_sx:F_dm:N_cid:1_s:11761_d:725
21766	724	56	High Fiber Diet	5	133	2	21	N	1	10.1.13	F	1	RUC_DNA_Extraction_order	RUC	RUC_sx:F_dm:N_cid:2_s:21766_d:724
11772	760	56	Low Fiber Diet	6	19	3	18	N	1	11.1.13	F	1	RUC_DNA_Extraction_order	RUC	RUC_sx:F_dm:N_cid:3_s:11772_d:760
11720	718	56	High Fiber Diet	5	218	5	17	N	1	16.1.13	F	0	RUC_DNA_Extraction_order	RUC	RUC_sx:F_dm:N_cid:5_s:11720_d:718
11721	755	56	Low Fiber Diet	6	40	5	20	N	1	16.1.13	F	0	RUC_DNA_Extraction_order	RUC	RUC_sx:F_dm:N_cid:5_s:11721_d:755
11725	715	56	High Fiber Diet	5	223	6	17	N	1	19.1.13	F	1	RUC_DNA_Extraction_order	RUC	RUC_sx:F_dm:N_cid:6_s:11725_d:715
1727	755	56	Low Fiber Diet	6	225	7	6	N	1	22.1.13	F	1	RUC_DNA_Extraction_order	RUC	RUC_sx:F_dm:N_cid:7_s:1727_d:755
1730	740	56	Low Fiber Diet	6	228	9	6	N	1	31.1.13	F	0	RUC_DNA_Extraction_order	RUC	RUC_sx:F_dm:N_cid:9_s:1730_d:740
1734	735	56	Low Fiber Diet	6	232	11	6	N	1	5.2.13	F	1	RUC_DNA_Extraction_order	RUC	RUC_sx:F_dm:N_cid:11_s:1734_d:735
11737	735	56	Low Fiber Diet	6	235	12	17	C	2	5.2.13	F	0	RUC_DNA_Extraction_order	RUC	RUC_sx:F_dm:C_cid:12_s:11737_d:735
1740	735	56	Low Fiber Diet	6	238	13	6	N	1	11.2.13	F	1	RUC_DNA_Extraction_order	RUC	RUC_sx:F_dm:N_cid:13_s:1740_d:735
11799	757	56	Low Fiber Diet	6	63	13	20	N	1	11.2.13	F	1	RUC_DNA_Extraction_order	RUC	RUC_sx:F_dm:N_cid:13_s:11799_d:757
11744	726	56	Low Fiber Diet	6	242	15	17	C	2	14.2.13	F	0	RUC_DNA_Extraction_order	RUC	RUC_sx:F_dm:C_cid:15_s:11744_d:726
11782	754	56	Low Fiber Diet	6	47	15	20	C	2	14.2.13	F	0	RUC_DNA_Extraction_order	RUC	RUC_sx:F_dm:C_cid:15_s:11782_d:754
11747	725	56	Low Fiber Diet	6	245	18	17	C	2	15.3.13	F	1	RUC_DNA_Extraction_order	RUC	RUC_sx:F_dm:C_cid:18_s:11747_d:725
11805	754	56	Low Fiber Diet	6	69	20	20	N	1	27.3.13	F	1	RUC_DNA_Extraction_order	RUC	RUC_sx:F_dm:N_cid:20_s:11805_d:754
11810	739	56	Low Fiber Diet	6	57	23	18	N	1	11.4.13	F	1	RUC_DNA_Extraction_order	RUC	RUC_sx:F_dm:N_cid:23_s:11810_d:739
1762	762	57	Low Fiber Diet	6	9	1	7	N	1	9.1.13	F	0	RUC_DNA_Extraction_order	RUC	RUC_sx:F_dm:N_cid:1_s:1762_d:762
11763	790	57	Low Fiber Diet	6	10	1	18	N	1	9.1.13	F	0	RUC_DNA_Extraction_order	RUC	RUC_sx:F_dm:N_cid:1_s:11763_d:790
11767	761	57	Low Fiber Diet	6	14	2	18	N	1	10.1.13	F	1	RUC_DNA_Extraction_order	RUC	RUC_sx:F_dm:N_cid:2_s:11767_d:761
11768	789	57	Low Fiber Diet	6	15	2	18	N	1	10.1.13	F	1	RUC_DNA_Extraction_order	RUC	RUC_sx:F_dm:N_cid:2_s:11768_d:789
11773	788	57	Low Fiber Diet	6	20	3	18	N	1	11.1.13	F	1	RUC_DNA_Extraction_order	RUC	RUC_sx:F_dm:N_cid:3_s:11773_d:788
11722	783	57	Low Fiber Diet	6	220	5	17	N	1	16.1.13	F	0	RUC_DNA_Extraction_order	RUC	RUC_sx:F_dm:N_cid:5_s:11722_d:783
1728	777	57	Low Fiber Diet	6	226	7	6	N	1	22.1.13	F	1	RUC_DNA_Extraction_order	RUC	RUC_sx:F_dm:N_cid:7_s:1728_d:777
1731	768	57	Low Fiber Diet	6	229	9	6	N	1	31.1.13	F	0	RUC_DNA_Extraction_order	RUC	RUC_sx:F_dm:N_cid:9_s:1731_d:768
11735	763	57	Low Fiber Diet	6	233	11	17	N	1	5.2.13	F	1	RUC_DNA_Extraction_order	RUC	RUC_sx:F_dm:N_cid:11_s:11735_d:763
11738	763	57	Low Fiber Diet	6	236	12	17	C	2	5.2.13	F	0	RUC_DNA_Extraction_order	RUC	RUC_sx:F_dm:C_cid:12_s:11738_d:763
11764	831	58	Low Fiber Diet	6	11	1	18	N	1	9.1.13	F	0	RUC_DNA_Extraction_order	RUC	RUC_sx:F_dm:N_cid:1_s:11764_d:831
11769	830	58	Low Fiber Diet	6	16	2	18	N	1	10.1.13	F	1	RUC_DNA_Extraction_order	RUC	RUC_sx:F_dm:N_cid:2_s:11769_d:830
11774	829	58	Low Fiber Diet	6	21	3	18	N	1	11.1.13	F	1	RUC_DNA_Extraction_order	RUC	RUC_sx:F_dm:N_cid:3_s:11774_d:829
11723	824	58	Low Fiber Diet	6	221	5	17	N	1	16.1.13	F	0	RUC_DNA_Extraction_order	RUC	RUC_sx:F_dm:N_cid:5_s:11723_d:824
11729	818	58	Low Fiber Diet	6	227	7	17	N	1	22.1.13	F	1	RUC_DNA_Extraction_order	RUC	RUC_sx:F_dm:N_cid:7_s:11729_d:818
11732	809	58	Low Fiber Diet	6	230	9	17	N	1	31.1.13	F	0	RUC_DNA_Extraction_order	RUC	RUC_sx:F_dm:N_cid:9_s:11732_d:809
1736	804	58	Low Fiber Diet	6	234	11	6	N	1	5.2.13	F	1	RUC_DNA_Extraction_order	RUC	RUC_sx:F_dm:N_cid:11_s:1736_d:804
11739	804	58	Low Fiber Diet	6	237	12	17	C	2	5.2.13	F	0	RUC_DNA_Extraction_order	RUC	RUC_sx:F_dm:C_cid:12_s:11739_d:804
11741	798	58	Low Fiber Diet	6	239	13	17	N	1	11.2.13	F	1	RUC_DNA_Extraction_order	RUC	RUC_sx:F_dm:N_cid:13_s:11741_d:798
11745	795	58	Low Fiber Diet	6	243	15	17	C	2	14.2.13	F	0	RUC_DNA_Extraction_order	RUC	RUC_sx:F_dm:C_cid:15_s:11745_d:795
