# Supplementary material for: Stochasticity constrained by deterministic effects of diet and age drive rumen microbiome assembly dynamics
Source: Nat Commun. 2020 Apr 20;11:1904. doi: 10.1038/s41467-020-15652-8 (PMC7170844; doi:10.1038/s41467-020-15652-8)
Supplement: Supplementary file 9 — Supplementary Data 7 [file 41467_2020_15652_MOESM9_ESM.xlsx]

## Sheet: headline
Dietary composition

## Sheet: Diet E
Content:	Units	Amount (in Dry matter)
Dry matter	kg	10
Wet matter	kg	11.34
Protein	kg	1.3
Residual protein	kg	0.44
NPN	g	312.3
Net energy	megacalorie	13.5
Total fat	g	260.9
Total NDF	kg	5.3
Crude NDF	kg	3.6
Crude feed	kg	5
Ash	g	1082.7
NACL	g	25
Ca	g	70
P	g	41
Vitamin D	X1000	16
K	g	128.1
Vitamin A	X1000	80
Net grains	kg	0.69
Nitrates	g	4.9
DM (%)		0.88
CP (%)		0.13
NEL (mcal/kg)		1.35
Forage (%)		0.5
NDF (%)		0.36
P:Ca		1.7
Feed:
Ground corn	kg	0.318
Sunflower hulls	kg	0.435
Straw	kg	3.4
Cotton residue	kg	0.88
Oat hay	kg	0.88
Wheat Bran	kg	1.3
Dry Gluten feed	kg	1.6
Dry Distillers Grains	kg	0.2
Sunflower straw	kg	0.42
Milk permeate	kg	0.06
Premix Addition	Units	Amount (in wet matter)
Ground corn	kg	0.3
Calcium salt	kg	0.067
Urea	kg	0.1

## Sheet: Diet B
Dry food
Content:	Units	Amount (in Dry matter)
Dry matter	kg	1
Wet matter	kg	1.14
Protein	kg	0.18
Net energy	megacalorie	1.93
Metabolic energy	megacalorie	3
Total fat (EE)	g	55.3
Roughage	kg	0.127
Ash	g	51
NACL	g	3.5
Ca	g	7.76
P	g	4.12
Vitamin A	X1000	13.7
Vitamin E	X1000	0.068
Net grains	kg	0.67
DM (%)		0.88
CP (%)		0.18
NEL (mcal/kg)		1.93
Forage (%)		0.127
Feed:	Units	Amount (in Dry matter)
Ground corn	kg	0.275
barley grains	kg	0.3
Soybean meal	kg	0.133
Sesame oil	kg	0.008
Calcium salt	kg	0.012
Vetch hay	kg	0.127
Milk replacer (powder):	Units	Amount
Total protein	%	23
Casein	%	17
Water	%	5
Fat	%	15
Cellulose	%	0.01
Ash	%	7
NaCl	%	1.2
Calcium	%	1.2
P	%	1
Vitamin D3	IU/kg	6000
Vitamin E	IU/kg	150
Vitamin A	IU/kg	45000
Vitamin C	IU/kg	150

## Sheet: Diet C
Dry food
Content:	Units	Amount (in Dry matter)
Dry matter	kg	1
Wet matter	kg	1.14
Protein	kg	0.18
Net energy	megacalorie	1.93
Metabolic energy	megacalorie	3
Total fat (EE)	g	55.3
Roughage	kg	0.127
Ash	g	51
NACL	g	3.5
Ca	g	7.76
P	g	4.12
Vitamin A	X1000	13.7
Vitamin E	X1000	0.068
Net grains	kg	0.67
DM (%)		0.88
CP (%)		0.18
NEL (mcal/kg)		1.93
Forage (%)		0.127
Feed:	Units	Amount (in Dry matter)
Ground corn	kg	0.275
barley grains	kg	0.3
Soybean meal	kg	0.133
Sesame oil	kg	0.008
Calcium salt	kg	0.012
Vetch hay	kg	0.127
Premix Addition	Units	Amount (in wet matter)
Ground corn	kg	0.3
Calcium salt	kg	0.067
Urea	kg	0.1

## Sheet: Diet D
Content:	Units	Amount (in Dry matter)
Dry matter	kg	20
Wet matter	kg	31.73
Protein	kg	3.3
NPN	g	210
Net energy	megacalorie	35.6
Total fat (EE)	g	873.16
Total NDF	kg	6
Crude NDF	kg	3.5
Roughage	kg	6.5
Ash	g	1460.9
NACL	g	85.8
Ca	g	180
P	g	102.3
Vitamin A	X1000	189
Vitamin E	X1000	0.945
Net grains	kg	7.3
Copper	g	1.4
CP (%)		0.165
NEL (mcal/kg)		1.78
Forage (%)		0.33
NDF (%)		0.175
DM (%)		0.63
Feed:	Units	Amount (in Dry matter)
Ground corn	kg	4.9
Soybean meal	kg	0.268
Wheat hey	kg	2.49
Wheat silage	kg	2.44
Corn silage	kg	1.6
Dry Gluten feed	kg	1.2
Dry Distillers Grains	kg	1.77
Milk permeate	kg	0.63
Premix Addition	Units	Amount (in wet matter)
Ground corn	kg	0.75
Wheat	kg	0.8
Calcium salt	kg	0.145
Urea	kg	0.07
Bran	kg	0.55
Rumen protected fat	kg	0.2
Canola meal	kg	1.845
Sodium bicarbonate	kg	0.18
Limestone	kg	0.12
NaOH treated cotton seed	kg	0.3
