# Supplementary material for: Stochasticity constrained by deterministic effects of diet and age drive rumen microbiome assembly dynamics
Source: Nat Commun. 2020 Apr 20;11:1904. doi: 10.1038/s41467-020-15652-8 (PMC7170844; doi:10.1038/s41467-020-15652-8)
Supplement: Supplementary file 10 — Supplementary Data 8 [file 41467_2020_15652_MOESM10_ESM.xlsx]

## Sheet: Sheet1
Primers for paired-end 16s community sequencing on the
Illumina HiSeq platform using bacteria/archaeal primer
515F/806R.
------------------------------------------
515F (forward primer) PCR primer sequence:
------------------------------------------
Field number (space-delimited), description:
1, 5' Illumina adapter
2, Forward primer pad
3, Forward primer linker
4, Forward primer
AATGATACGGCGACCACCGAGATCTACAC	TATGGTAATT	GT	GTGCCAGCMGCCGCGGTAA
-------------------------------------------------------------------------------------
806R (reverse primer) PCR primer sequence (each sequence contains different barcode):
-------------------------------------------------------------------------------------
2168 GoLay barcoded reverse PCR primers. Each primer is followed by a barcode identifier
generated specifically for this set of primers.
Field number (space-delimited), description:
1, Reverse complement of 3' Illumina adapter
2, Golay barcode
3, Reverse primer pad
4, Reverse primer linker
5, Reverse primer
CAAGCAGAAGACGGCATACGAGAT	TCCCTTGTCTCC	AGTCAGTCAG	CC	GGACTACHVGGGTWTCTAAT	806rcbc0
CAAGCAGAAGACGGCATACGAGAT	ACGAGACTGATT	AGTCAGTCAG	CC	GGACTACHVGGGTWTCTAAT	806rcbc1
CAAGCAGAAGACGGCATACGAGAT	GCTGTACGGATT	AGTCAGTCAG	CC	GGACTACHVGGGTWTCTAAT	806rcbc2
CAAGCAGAAGACGGCATACGAGAT	ATCACCAGGTGT	AGTCAGTCAG	CC	GGACTACHVGGGTWTCTAAT	806rcbc3
CAAGCAGAAGACGGCATACGAGAT	TGGTCAACGATA	AGTCAGTCAG	CC	GGACTACHVGGGTWTCTAAT	806rcbc4
CAAGCAGAAGACGGCATACGAGAT	ATCGCACAGTAA	AGTCAGTCAG	CC	GGACTACHVGGGTWTCTAAT	806rcbc5
CAAGCAGAAGACGGCATACGAGAT	GTCGTGTAGCCT	AGTCAGTCAG	CC	GGACTACHVGGGTWTCTAAT	806rcbc6
CAAGCAGAAGACGGCATACGAGAT	AGCGGAGGTTAG	AGTCAGTCAG	CC	GGACTACHVGGGTWTCTAAT	806rcbc7
CAAGCAGAAGACGGCATACGAGAT	ATCCTTTGGTTC	AGTCAGTCAG	CC	GGACTACHVGGGTWTCTAAT	806rcbc8
CAAGCAGAAGACGGCATACGAGAT	TACAGCGCATAC	AGTCAGTCAG	CC	GGACTACHVGGGTWTCTAAT	806rcbc9
CAAGCAGAAGACGGCATACGAGAT	ACCGGTATGTAC	AGTCAGTCAG	CC	GGACTACHVGGGTWTCTAAT	806rcbc10
CAAGCAGAAGACGGCATACGAGAT	AATTGTGTCGGA	AGTCAGTCAG	CC	GGACTACHVGGGTWTCTAAT	806rcbc11
CAAGCAGAAGACGGCATACGAGAT	TGCATACACTGG	AGTCAGTCAG	CC	GGACTACHVGGGTWTCTAAT	806rcbc12
CAAGCAGAAGACGGCATACGAGAT	AGTCGAACGAGG	AGTCAGTCAG	CC	GGACTACHVGGGTWTCTAAT	806rcbc13
CAAGCAGAAGACGGCATACGAGAT	ACCAGTGACTCA	AGTCAGTCAG	CC	GGACTACHVGGGTWTCTAAT	806rcbc14
CAAGCAGAAGACGGCATACGAGAT	GAATACCAAGTC	AGTCAGTCAG	CC	GGACTACHVGGGTWTCTAAT	806rcbc15
CAAGCAGAAGACGGCATACGAGAT	GTAGATCGTGTA	AGTCAGTCAG	CC	GGACTACHVGGGTWTCTAAT	806rcbc16
CAAGCAGAAGACGGCATACGAGAT	TAACGTGTGTGC	AGTCAGTCAG	CC	GGACTACHVGGGTWTCTAAT	806rcbc17
CAAGCAGAAGACGGCATACGAGAT	CATTATGGCGTG	AGTCAGTCAG	CC	GGACTACHVGGGTWTCTAAT	806rcbc18
CAAGCAGAAGACGGCATACGAGAT	CCAATACGCCTG	AGTCAGTCAG	CC	GGACTACHVGGGTWTCTAAT	806rcbc19
CAAGCAGAAGACGGCATACGAGAT	GATCTGCGATCC	AGTCAGTCAG	CC	GGACTACHVGGGTWTCTAAT	806rcbc20
CAAGCAGAAGACGGCATACGAGAT	CAGCTCATCAGC	AGTCAGTCAG	CC	GGACTACHVGGGTWTCTAAT	806rcbc21
CAAGCAGAAGACGGCATACGAGAT	CAAACAACAGCT	AGTCAGTCAG	CC	GGACTACHVGGGTWTCTAAT	806rcbc22
CAAGCAGAAGACGGCATACGAGAT	GCAACACCATCC	AGTCAGTCAG	CC	GGACTACHVGGGTWTCTAAT	806rcbc23
CAAGCAGAAGACGGCATACGAGAT	GCGATATATCGC	AGTCAGTCAG	CC	GGACTACHVGGGTWTCTAAT	806rcbc24
CAAGCAGAAGACGGCATACGAGAT	CGAGCAATCCTA	AGTCAGTCAG	CC	GGACTACHVGGGTWTCTAAT	806rcbc25
CAAGCAGAAGACGGCATACGAGAT	AGTCGTGCACAT	AGTCAGTCAG	CC	GGACTACHVGGGTWTCTAAT	806rcbc26
CAAGCAGAAGACGGCATACGAGAT	GTATCTGCGCGT	AGTCAGTCAG	CC	GGACTACHVGGGTWTCTAAT	806rcbc27
CAAGCAGAAGACGGCATACGAGAT	CGAGGGAAAGTC	AGTCAGTCAG	CC	GGACTACHVGGGTWTCTAAT	806rcbc28
CAAGCAGAAGACGGCATACGAGAT	CAAATTCGGGAT	AGTCAGTCAG	CC	GGACTACHVGGGTWTCTAAT	806rcbc29
CAAGCAGAAGACGGCATACGAGAT	AGATTGACCAAC	AGTCAGTCAG	CC	GGACTACHVGGGTWTCTAAT	806rcbc30
CAAGCAGAAGACGGCATACGAGAT	AGTTACGAGCTA	AGTCAGTCAG	CC	GGACTACHVGGGTWTCTAAT	806rcbc31
CAAGCAGAAGACGGCATACGAGAT	GCATATGCACTG	AGTCAGTCAG	CC	GGACTACHVGGGTWTCTAAT	806rcbc32
CAAGCAGAAGACGGCATACGAGAT	CAACTCCCGTGA	AGTCAGTCAG	CC	GGACTACHVGGGTWTCTAAT	806rcbc33
CAAGCAGAAGACGGCATACGAGAT	TTGCGTTAGCAG	AGTCAGTCAG	CC	GGACTACHVGGGTWTCTAAT	806rcbc34
CAAGCAGAAGACGGCATACGAGAT	TACGAGCCCTAA	AGTCAGTCAG	CC	GGACTACHVGGGTWTCTAAT	806rcbc35
CAAGCAGAAGACGGCATACGAGAT	CACTACGCTAGA	AGTCAGTCAG	CC	GGACTACHVGGGTWTCTAAT	806rcbc36
CAAGCAGAAGACGGCATACGAGAT	TGCAGTCCTCGA	AGTCAGTCAG	CC	GGACTACHVGGGTWTCTAAT	806rcbc37
CAAGCAGAAGACGGCATACGAGAT	ACCATAGCTCCG	AGTCAGTCAG	CC	GGACTACHVGGGTWTCTAAT	806rcbc38
CAAGCAGAAGACGGCATACGAGAT	TCGACATCTCTT	AGTCAGTCAG	CC	GGACTACHVGGGTWTCTAAT	806rcbc39
CAAGCAGAAGACGGCATACGAGAT	GAACACTTTGGA	AGTCAGTCAG	CC	GGACTACHVGGGTWTCTAAT	806rcbc40
CAAGCAGAAGACGGCATACGAGAT	GAGCCATCTGTA	AGTCAGTCAG	CC	GGACTACHVGGGTWTCTAAT	806rcbc41
CAAGCAGAAGACGGCATACGAGAT	TTGGGTACACGT	AGTCAGTCAG	CC	GGACTACHVGGGTWTCTAAT	806rcbc42
CAAGCAGAAGACGGCATACGAGAT	AAGGCGCTCCTT	AGTCAGTCAG	CC	GGACTACHVGGGTWTCTAAT	806rcbc43
CAAGCAGAAGACGGCATACGAGAT	TAATACGGATCG	AGTCAGTCAG	CC	GGACTACHVGGGTWTCTAAT	806rcbc44
CAAGCAGAAGACGGCATACGAGAT	TCGGAATTAGAC	AGTCAGTCAG	CC	GGACTACHVGGGTWTCTAAT	806rcbc45
CAAGCAGAAGACGGCATACGAGAT	TGTGAATTCGGA	AGTCAGTCAG	CC	GGACTACHVGGGTWTCTAAT	806rcbc46
CAAGCAGAAGACGGCATACGAGAT	CATTCGTGGCGT	AGTCAGTCAG	CC	GGACTACHVGGGTWTCTAAT	806rcbc47
CAAGCAGAAGACGGCATACGAGAT	TACTACGTGGCC	AGTCAGTCAG	CC	GGACTACHVGGGTWTCTAAT	806rcbc48
CAAGCAGAAGACGGCATACGAGAT	GGCCAGTTCCTA	AGTCAGTCAG	CC	GGACTACHVGGGTWTCTAAT	806rcbc49
CAAGCAGAAGACGGCATACGAGAT	GATGTTCGCTAG	AGTCAGTCAG	CC	GGACTACHVGGGTWTCTAAT	806rcbc50
CAAGCAGAAGACGGCATACGAGAT	CTATCTCCTGTC	AGTCAGTCAG	CC	GGACTACHVGGGTWTCTAAT	806rcbc51
CAAGCAGAAGACGGCATACGAGAT	ACTCACAGGAAT	AGTCAGTCAG	CC	GGACTACHVGGGTWTCTAAT	806rcbc52
CAAGCAGAAGACGGCATACGAGAT	ATGATGAGCCTC	AGTCAGTCAG	CC	GGACTACHVGGGTWTCTAAT	806rcbc53
CAAGCAGAAGACGGCATACGAGAT	GTCGACAGAGGA	AGTCAGTCAG	CC	GGACTACHVGGGTWTCTAAT	806rcbc54
CAAGCAGAAGACGGCATACGAGAT	TGTCGCAAATAG	AGTCAGTCAG	CC	GGACTACHVGGGTWTCTAAT	806rcbc55
CAAGCAGAAGACGGCATACGAGAT	CATCCCTCTACT	AGTCAGTCAG	CC	GGACTACHVGGGTWTCTAAT	806rcbc56
CAAGCAGAAGACGGCATACGAGAT	TATACCGCTGCG	AGTCAGTCAG	CC	GGACTACHVGGGTWTCTAAT	806rcbc57
CAAGCAGAAGACGGCATACGAGAT	AGTTGAGGCATT	AGTCAGTCAG	CC	GGACTACHVGGGTWTCTAAT	806rcbc58
CAAGCAGAAGACGGCATACGAGAT	ACAATAGACACC	AGTCAGTCAG	CC	GGACTACHVGGGTWTCTAAT	806rcbc59
CAAGCAGAAGACGGCATACGAGAT	CGGTCAATTGAC	AGTCAGTCAG	CC	GGACTACHVGGGTWTCTAAT	806rcbc60
CAAGCAGAAGACGGCATACGAGAT	GTGGAGTCTCAT	AGTCAGTCAG	CC	GGACTACHVGGGTWTCTAAT	806rcbc61
CAAGCAGAAGACGGCATACGAGAT	GCTCGAAGATTC	AGTCAGTCAG	CC	GGACTACHVGGGTWTCTAAT	806rcbc62
CAAGCAGAAGACGGCATACGAGAT	AGGCTTACGTGT	AGTCAGTCAG	CC	GGACTACHVGGGTWTCTAAT	806rcbc63
CAAGCAGAAGACGGCATACGAGAT	TCTCTACCACTC	AGTCAGTCAG	CC	GGACTACHVGGGTWTCTAAT	806rcbc64
CAAGCAGAAGACGGCATACGAGAT	ACTTCCAACTTC	AGTCAGTCAG	CC	GGACTACHVGGGTWTCTAAT	806rcbc65
CAAGCAGAAGACGGCATACGAGAT	CTCACCTAGGAA	AGTCAGTCAG	CC	GGACTACHVGGGTWTCTAAT	806rcbc66
CAAGCAGAAGACGGCATACGAGAT	GTGTTGTCGTGC	AGTCAGTCAG	CC	GGACTACHVGGGTWTCTAAT	806rcbc67
CAAGCAGAAGACGGCATACGAGAT	CCACAGATCGAT	AGTCAGTCAG	CC	GGACTACHVGGGTWTCTAAT	806rcbc68
CAAGCAGAAGACGGCATACGAGAT	TATCGACACAAG	AGTCAGTCAG	CC	GGACTACHVGGGTWTCTAAT	806rcbc69
CAAGCAGAAGACGGCATACGAGAT	GATTCCGGCTCA	AGTCAGTCAG	CC	GGACTACHVGGGTWTCTAAT	806rcbc70
CAAGCAGAAGACGGCATACGAGAT	CGTAATTGCCGC	AGTCAGTCAG	CC	GGACTACHVGGGTWTCTAAT	806rcbc71
CAAGCAGAAGACGGCATACGAGAT	GGTGACTAGTTC	AGTCAGTCAG	CC	GGACTACHVGGGTWTCTAAT	806rcbc72
CAAGCAGAAGACGGCATACGAGAT	ATGGGTTCCGTC	AGTCAGTCAG	CC	GGACTACHVGGGTWTCTAAT	806rcbc73
CAAGCAGAAGACGGCATACGAGAT	TAGGCATGCTTG	AGTCAGTCAG	CC	GGACTACHVGGGTWTCTAAT	806rcbc74
CAAGCAGAAGACGGCATACGAGAT	AACTAGTTCAGG	AGTCAGTCAG	CC	GGACTACHVGGGTWTCTAAT	806rcbc75
CAAGCAGAAGACGGCATACGAGAT	ATTCTGCCGAAG	AGTCAGTCAG	CC	GGACTACHVGGGTWTCTAAT	806rcbc76
CAAGCAGAAGACGGCATACGAGAT	AGCATGTCCCGT	AGTCAGTCAG	CC	GGACTACHVGGGTWTCTAAT	806rcbc77
CAAGCAGAAGACGGCATACGAGAT	GTACGATATGAC	AGTCAGTCAG	CC	GGACTACHVGGGTWTCTAAT	806rcbc78
CAAGCAGAAGACGGCATACGAGAT	GTGGTGGTTTCC	AGTCAGTCAG	CC	GGACTACHVGGGTWTCTAAT	806rcbc79
CAAGCAGAAGACGGCATACGAGAT	TAGTATGCGCAA	AGTCAGTCAG	CC	GGACTACHVGGGTWTCTAAT	806rcbc80
CAAGCAGAAGACGGCATACGAGAT	TGCGCTGAATGT	AGTCAGTCAG	CC	GGACTACHVGGGTWTCTAAT	806rcbc81
CAAGCAGAAGACGGCATACGAGAT	ATGGCTGTCAGT	AGTCAGTCAG	CC	GGACTACHVGGGTWTCTAAT	806rcbc82
CAAGCAGAAGACGGCATACGAGAT	GTTCTCTTCTCG	AGTCAGTCAG	CC	GGACTACHVGGGTWTCTAAT	806rcbc83
CAAGCAGAAGACGGCATACGAGAT	CGTAAGATGCCT	AGTCAGTCAG	CC	GGACTACHVGGGTWTCTAAT	806rcbc84
CAAGCAGAAGACGGCATACGAGAT	GCGTTCTAGCTG	AGTCAGTCAG	CC	GGACTACHVGGGTWTCTAAT	806rcbc85
CAAGCAGAAGACGGCATACGAGAT	GTTGTTCTGGGA	AGTCAGTCAG	CC	GGACTACHVGGGTWTCTAAT	806rcbc86
CAAGCAGAAGACGGCATACGAGAT	GGACTTCCAGCT	AGTCAGTCAG	CC	GGACTACHVGGGTWTCTAAT	806rcbc87
CAAGCAGAAGACGGCATACGAGAT	CTCACAACCGTG	AGTCAGTCAG	CC	GGACTACHVGGGTWTCTAAT	806rcbc88
CAAGCAGAAGACGGCATACGAGAT	CTGCTATTCCTC	AGTCAGTCAG	CC	GGACTACHVGGGTWTCTAAT	806rcbc89
CAAGCAGAAGACGGCATACGAGAT	ATGTCACCGCTG	AGTCAGTCAG	CC	GGACTACHVGGGTWTCTAAT	806rcbc90
CAAGCAGAAGACGGCATACGAGAT	TGTAACGCCGAT	AGTCAGTCAG	CC	GGACTACHVGGGTWTCTAAT	806rcbc91
CAAGCAGAAGACGGCATACGAGAT	AGCAGAACATCT	AGTCAGTCAG	CC	GGACTACHVGGGTWTCTAAT	806rcbc92
CAAGCAGAAGACGGCATACGAGAT	TGGAGTAGGTGG	AGTCAGTCAG	CC	GGACTACHVGGGTWTCTAAT	806rcbc93
CAAGCAGAAGACGGCATACGAGAT	TTGGCTCTATTC	AGTCAGTCAG	CC	GGACTACHVGGGTWTCTAAT	806rcbc94
CAAGCAGAAGACGGCATACGAGAT	GATCCCACGTAC	AGTCAGTCAG	CC	GGACTACHVGGGTWTCTAAT	806rcbc95
CAAGCAGAAGACGGCATACGAGAT	TACCGCTTCTTC	AGTCAGTCAG	CC	GGACTACHVGGGTWTCTAAT	806rcbc96
CAAGCAGAAGACGGCATACGAGAT	TGTGCGATAACA	AGTCAGTCAG	CC	GGACTACHVGGGTWTCTAAT	806rcbc97
CAAGCAGAAGACGGCATACGAGAT	GATTATCGACGA	AGTCAGTCAG	CC	GGACTACHVGGGTWTCTAAT	806rcbc98
CAAGCAGAAGACGGCATACGAGAT	GCCTAGCCCAAT	AGTCAGTCAG	CC	GGACTACHVGGGTWTCTAAT	806rcbc99
CAAGCAGAAGACGGCATACGAGAT	GATGTATGTGGT	AGTCAGTCAG	CC	GGACTACHVGGGTWTCTAAT	806rcbc100
CAAGCAGAAGACGGCATACGAGAT	ACTCCTTGTGTT	AGTCAGTCAG	CC	GGACTACHVGGGTWTCTAAT	806rcbc101
CAAGCAGAAGACGGCATACGAGAT	GTCACGGACATT	AGTCAGTCAG	CC	GGACTACHVGGGTWTCTAAT	806rcbc102
CAAGCAGAAGACGGCATACGAGAT	GCGAGCGAAGTA	AGTCAGTCAG	CC	GGACTACHVGGGTWTCTAAT	806rcbc103
CAAGCAGAAGACGGCATACGAGAT	ATCTACCGAAGC	AGTCAGTCAG	CC	GGACTACHVGGGTWTCTAAT	806rcbc104
CAAGCAGAAGACGGCATACGAGAT	ACTTGGTGTAAG	AGTCAGTCAG	CC	GGACTACHVGGGTWTCTAAT	806rcbc105
CAAGCAGAAGACGGCATACGAGAT	TCTTGGAGGTCA	AGTCAGTCAG	CC	GGACTACHVGGGTWTCTAAT	806rcbc106
CAAGCAGAAGACGGCATACGAGAT	TCACCTCCTTGT	AGTCAGTCAG	CC	GGACTACHVGGGTWTCTAAT	806rcbc107
CAAGCAGAAGACGGCATACGAGAT	GCACACCTGATA	AGTCAGTCAG	CC	GGACTACHVGGGTWTCTAAT	806rcbc108
CAAGCAGAAGACGGCATACGAGAT	GCGACAATTACA	AGTCAGTCAG	CC	GGACTACHVGGGTWTCTAAT	806rcbc109
CAAGCAGAAGACGGCATACGAGAT	TCATGCTCCATT	AGTCAGTCAG	CC	GGACTACHVGGGTWTCTAAT	806rcbc110
CAAGCAGAAGACGGCATACGAGAT	AGCTGTCAAGCT	AGTCAGTCAG	CC	GGACTACHVGGGTWTCTAAT	806rcbc111
CAAGCAGAAGACGGCATACGAGAT	GAGAGCAACAGA	AGTCAGTCAG	CC	GGACTACHVGGGTWTCTAAT	806rcbc112
CAAGCAGAAGACGGCATACGAGAT	TACTCGGGAACT	AGTCAGTCAG	CC	GGACTACHVGGGTWTCTAAT	806rcbc113
CAAGCAGAAGACGGCATACGAGAT	CGTGCTTAGGCT	AGTCAGTCAG	CC	GGACTACHVGGGTWTCTAAT	806rcbc114
CAAGCAGAAGACGGCATACGAGAT	TACCGAAGGTAT	AGTCAGTCAG	CC	GGACTACHVGGGTWTCTAAT	806rcbc115
CAAGCAGAAGACGGCATACGAGAT	CACTCATCATTC	AGTCAGTCAG	CC	GGACTACHVGGGTWTCTAAT	806rcbc116
CAAGCAGAAGACGGCATACGAGAT	GTATTTCGGACG	AGTCAGTCAG	CC	GGACTACHVGGGTWTCTAAT	806rcbc117
CAAGCAGAAGACGGCATACGAGAT	TATCTATCCTGC	AGTCAGTCAG	CC	GGACTACHVGGGTWTCTAAT	806rcbc118
CAAGCAGAAGACGGCATACGAGAT	TTGCCAAGAGTC	AGTCAGTCAG	CC	GGACTACHVGGGTWTCTAAT	806rcbc119
CAAGCAGAAGACGGCATACGAGAT	AGTAGCGGAAGA	AGTCAGTCAG	CC	GGACTACHVGGGTWTCTAAT	806rcbc120
CAAGCAGAAGACGGCATACGAGAT	GCAATTAGGTAC	AGTCAGTCAG	CC	GGACTACHVGGGTWTCTAAT	806rcbc121
CAAGCAGAAGACGGCATACGAGAT	CATACCGTGAGT	AGTCAGTCAG	CC	GGACTACHVGGGTWTCTAAT	806rcbc122
CAAGCAGAAGACGGCATACGAGAT	ATGTGTGTAGAC	AGTCAGTCAG	CC	GGACTACHVGGGTWTCTAAT	806rcbc123
CAAGCAGAAGACGGCATACGAGAT	CCTGCGAAGTAT	AGTCAGTCAG	CC	GGACTACHVGGGTWTCTAAT	806rcbc124
CAAGCAGAAGACGGCATACGAGAT	TTCTCTCGACAT	AGTCAGTCAG	CC	GGACTACHVGGGTWTCTAAT	806rcbc125
CAAGCAGAAGACGGCATACGAGAT	GCTCTCCGTAGA	AGTCAGTCAG	CC	GGACTACHVGGGTWTCTAAT	806rcbc126
CAAGCAGAAGACGGCATACGAGAT	GTTAAGCTGACC	AGTCAGTCAG	CC	GGACTACHVGGGTWTCTAAT	806rcbc127
CAAGCAGAAGACGGCATACGAGAT	ATGCCATGCCGT	AGTCAGTCAG	CC	GGACTACHVGGGTWTCTAAT	806rcbc128
CAAGCAGAAGACGGCATACGAGAT	GACATTGTCACG	AGTCAGTCAG	CC	GGACTACHVGGGTWTCTAAT	806rcbc129
CAAGCAGAAGACGGCATACGAGAT	GCCAACAACCAT	AGTCAGTCAG	CC	GGACTACHVGGGTWTCTAAT	806rcbc130
CAAGCAGAAGACGGCATACGAGAT	ATCAGTACTAGG	AGTCAGTCAG	CC	GGACTACHVGGGTWTCTAAT	806rcbc131
CAAGCAGAAGACGGCATACGAGAT	TCCTCGAGCGAT	AGTCAGTCAG	CC	GGACTACHVGGGTWTCTAAT	806rcbc132
CAAGCAGAAGACGGCATACGAGAT	ACCCAAGCGTTA	AGTCAGTCAG	CC	GGACTACHVGGGTWTCTAAT	806rcbc133
CAAGCAGAAGACGGCATACGAGAT	TGCAGCAAGATT	AGTCAGTCAG	CC	GGACTACHVGGGTWTCTAAT	806rcbc134
CAAGCAGAAGACGGCATACGAGAT	AGCAACATTGCA	AGTCAGTCAG	CC	GGACTACHVGGGTWTCTAAT	806rcbc135
CAAGCAGAAGACGGCATACGAGAT	GATGTGGTGTTA	AGTCAGTCAG	CC	GGACTACHVGGGTWTCTAAT	806rcbc136
CAAGCAGAAGACGGCATACGAGAT	CAGAAATGTGTC	AGTCAGTCAG	CC	GGACTACHVGGGTWTCTAAT	806rcbc137
CAAGCAGAAGACGGCATACGAGAT	GTAGAGGTAGAG	AGTCAGTCAG	CC	GGACTACHVGGGTWTCTAAT	806rcbc138
CAAGCAGAAGACGGCATACGAGAT	CGTGATCCGCTA	AGTCAGTCAG	CC	GGACTACHVGGGTWTCTAAT	806rcbc139
CAAGCAGAAGACGGCATACGAGAT	GGTTATTTGGCG	AGTCAGTCAG	CC	GGACTACHVGGGTWTCTAAT	806rcbc140
CAAGCAGAAGACGGCATACGAGAT	GGATCGTAATAC	AGTCAGTCAG	CC	GGACTACHVGGGTWTCTAAT	806rcbc141
CAAGCAGAAGACGGCATACGAGAT	GCATAGCATCAA	AGTCAGTCAG	CC	GGACTACHVGGGTWTCTAAT	806rcbc142
CAAGCAGAAGACGGCATACGAGAT	GTGTTAGATGTG	AGTCAGTCAG	CC	GGACTACHVGGGTWTCTAAT	806rcbc143
CAAGCAGAAGACGGCATACGAGAT	TTAGAGCCATGC	AGTCAGTCAG	CC	GGACTACHVGGGTWTCTAAT	806rcbc144
CAAGCAGAAGACGGCATACGAGAT	TGAACCCTATGG	AGTCAGTCAG	CC	GGACTACHVGGGTWTCTAAT	806rcbc145
CAAGCAGAAGACGGCATACGAGAT	AGAGTCTTGCCA	AGTCAGTCAG	CC	GGACTACHVGGGTWTCTAAT	806rcbc146
CAAGCAGAAGACGGCATACGAGAT	ACAACACTCCGA	AGTCAGTCAG	CC	GGACTACHVGGGTWTCTAAT	806rcbc147
CAAGCAGAAGACGGCATACGAGAT	CGATGCTGTTGA	AGTCAGTCAG	CC	GGACTACHVGGGTWTCTAAT	806rcbc148
CAAGCAGAAGACGGCATACGAGAT	ACGACTGCATAA	AGTCAGTCAG	CC	GGACTACHVGGGTWTCTAAT	806rcbc149
CAAGCAGAAGACGGCATACGAGAT	ACGCGAACTAAT	AGTCAGTCAG	CC	GGACTACHVGGGTWTCTAAT	806rcbc150
CAAGCAGAAGACGGCATACGAGAT	AGCTATGTATGG	AGTCAGTCAG	CC	GGACTACHVGGGTWTCTAAT	806rcbc151
CAAGCAGAAGACGGCATACGAGAT	ACGGGTCATCAT	AGTCAGTCAG	CC	GGACTACHVGGGTWTCTAAT	806rcbc152
CAAGCAGAAGACGGCATACGAGAT	GAAACATCCCAC	AGTCAGTCAG	CC	GGACTACHVGGGTWTCTAAT	806rcbc153
CAAGCAGAAGACGGCATACGAGAT	CGTACTCTCGAG	AGTCAGTCAG	CC	GGACTACHVGGGTWTCTAAT	806rcbc154
CAAGCAGAAGACGGCATACGAGAT	TCAGTTCTCGTT	AGTCAGTCAG	CC	GGACTACHVGGGTWTCTAAT	806rcbc155
CAAGCAGAAGACGGCATACGAGAT	TCGTGCGTGTTG	AGTCAGTCAG	CC	GGACTACHVGGGTWTCTAAT	806rcbc156
CAAGCAGAAGACGGCATACGAGAT	GTTATCGCATGG	AGTCAGTCAG	CC	GGACTACHVGGGTWTCTAAT	806rcbc157
CAAGCAGAAGACGGCATACGAGAT	GATCACGAGAGG	AGTCAGTCAG	CC	GGACTACHVGGGTWTCTAAT	806rcbc158
CAAGCAGAAGACGGCATACGAGAT	GTAAATTCAGGC	AGTCAGTCAG	CC	GGACTACHVGGGTWTCTAAT	806rcbc159
CAAGCAGAAGACGGCATACGAGAT	AGTGTTTCGGAC	AGTCAGTCAG	CC	GGACTACHVGGGTWTCTAAT	806rcbc160
CAAGCAGAAGACGGCATACGAGAT	ACACGCGGTTTA	AGTCAGTCAG	CC	GGACTACHVGGGTWTCTAAT	806rcbc161
CAAGCAGAAGACGGCATACGAGAT	TGGCAAATCTAG	AGTCAGTCAG	CC	GGACTACHVGGGTWTCTAAT	806rcbc162
CAAGCAGAAGACGGCATACGAGAT	CACCTTACCTTA	AGTCAGTCAG	CC	GGACTACHVGGGTWTCTAAT	806rcbc163
CAAGCAGAAGACGGCATACGAGAT	TTAACCTTCCTG	AGTCAGTCAG	CC	GGACTACHVGGGTWTCTAAT	806rcbc164
CAAGCAGAAGACGGCATACGAGAT	TGCCGTATGCCA	AGTCAGTCAG	CC	GGACTACHVGGGTWTCTAAT	806rcbc165
CAAGCAGAAGACGGCATACGAGAT	CGTGACAATAGT	AGTCAGTCAG	CC	GGACTACHVGGGTWTCTAAT	806rcbc166
CAAGCAGAAGACGGCATACGAGAT	CGCTACAACTCG	AGTCAGTCAG	CC	GGACTACHVGGGTWTCTAAT	806rcbc167
CAAGCAGAAGACGGCATACGAGAT	TTAAGACAGTCG	AGTCAGTCAG	CC	GGACTACHVGGGTWTCTAAT	806rcbc168
CAAGCAGAAGACGGCATACGAGAT	TCTGCACTGAGC	AGTCAGTCAG	CC	GGACTACHVGGGTWTCTAAT	806rcbc169
CAAGCAGAAGACGGCATACGAGAT	CGCAGATTAGTA	AGTCAGTCAG	CC	GGACTACHVGGGTWTCTAAT	806rcbc170
CAAGCAGAAGACGGCATACGAGAT	TGGGTCCCACAT	AGTCAGTCAG	CC	GGACTACHVGGGTWTCTAAT	806rcbc171
CAAGCAGAAGACGGCATACGAGAT	CACTGGTGCATA	AGTCAGTCAG	CC	GGACTACHVGGGTWTCTAAT	806rcbc172
CAAGCAGAAGACGGCATACGAGAT	AACGTAGGCTCT	AGTCAGTCAG	CC	GGACTACHVGGGTWTCTAAT	806rcbc173
CAAGCAGAAGACGGCATACGAGAT	AGTTGTAGTCCG	AGTCAGTCAG	CC	GGACTACHVGGGTWTCTAAT	806rcbc174
CAAGCAGAAGACGGCATACGAGAT	TCGTCAAACCCG	AGTCAGTCAG	CC	GGACTACHVGGGTWTCTAAT	806rcbc175
CAAGCAGAAGACGGCATACGAGAT	TAATCGGTGCCA	AGTCAGTCAG	CC	GGACTACHVGGGTWTCTAAT	806rcbc176
CAAGCAGAAGACGGCATACGAGAT	TTGATCCGGTAG	AGTCAGTCAG	CC	GGACTACHVGGGTWTCTAAT	806rcbc177
CAAGCAGAAGACGGCATACGAGAT	CGGGTGTTTGCT	AGTCAGTCAG	CC	GGACTACHVGGGTWTCTAAT	806rcbc178
CAAGCAGAAGACGGCATACGAGAT	TTGACCGCGGTT	AGTCAGTCAG	CC	GGACTACHVGGGTWTCTAAT	806rcbc179
CAAGCAGAAGACGGCATACGAGAT	GTGCAACCAATC	AGTCAGTCAG	CC	GGACTACHVGGGTWTCTAAT	806rcbc180
CAAGCAGAAGACGGCATACGAGAT	GCTTGAGCTTGA	AGTCAGTCAG	CC	GGACTACHVGGGTWTCTAAT	806rcbc181
CAAGCAGAAGACGGCATACGAGAT	CGCTGTGGATTA	AGTCAGTCAG	CC	GGACTACHVGGGTWTCTAAT	806rcbc182
CAAGCAGAAGACGGCATACGAGAT	CTGTCAGTGACC	AGTCAGTCAG	CC	GGACTACHVGGGTWTCTAAT	806rcbc183
CAAGCAGAAGACGGCATACGAGAT	ACGATTCGAGTC	AGTCAGTCAG	CC	GGACTACHVGGGTWTCTAAT	806rcbc184
CAAGCAGAAGACGGCATACGAGAT	GGTTCGGTCCAT	AGTCAGTCAG	CC	GGACTACHVGGGTWTCTAAT	806rcbc185
CAAGCAGAAGACGGCATACGAGAT	CTGATCCATCTT	AGTCAGTCAG	CC	GGACTACHVGGGTWTCTAAT	806rcbc186
CAAGCAGAAGACGGCATACGAGAT	TATGTGCCGGCT	AGTCAGTCAG	CC	GGACTACHVGGGTWTCTAAT	806rcbc187
CAAGCAGAAGACGGCATACGAGAT	TGGTCGCATCGT	AGTCAGTCAG	CC	GGACTACHVGGGTWTCTAAT	806rcbc188
CAAGCAGAAGACGGCATACGAGAT	TGTAAGACTTGG	AGTCAGTCAG	CC	GGACTACHVGGGTWTCTAAT	806rcbc189
CAAGCAGAAGACGGCATACGAGAT	CGGATCTAGTGT	AGTCAGTCAG	CC	GGACTACHVGGGTWTCTAAT	806rcbc190
CAAGCAGAAGACGGCATACGAGAT	CGATCTTCGAGC	AGTCAGTCAG	CC	GGACTACHVGGGTWTCTAAT	806rcbc191
CAAGCAGAAGACGGCATACGAGAT	GTCGAATTTGCG	AGTCAGTCAG	CC	GGACTACHVGGGTWTCTAAT	806rcbc192
CAAGCAGAAGACGGCATACGAGAT	GCATCAGAGTTA	AGTCAGTCAG	CC	GGACTACHVGGGTWTCTAAT	806rcbc193
CAAGCAGAAGACGGCATACGAGAT	GTGGTCATCGTA	AGTCAGTCAG	CC	GGACTACHVGGGTWTCTAAT	806rcbc194
CAAGCAGAAGACGGCATACGAGAT	CTGAAGGGCGAA	AGTCAGTCAG	CC	GGACTACHVGGGTWTCTAAT	806rcbc195
CAAGCAGAAGACGGCATACGAGAT	CGCTCACAGAAT	AGTCAGTCAG	CC	GGACTACHVGGGTWTCTAAT	806rcbc196
CAAGCAGAAGACGGCATACGAGAT	ATTCGGTAGTGC	AGTCAGTCAG	CC	GGACTACHVGGGTWTCTAAT	806rcbc197
CAAGCAGAAGACGGCATACGAGAT	CGAGCTGTTACC	AGTCAGTCAG	CC	GGACTACHVGGGTWTCTAAT	806rcbc198
CAAGCAGAAGACGGCATACGAGAT	CAACACATGCTG	AGTCAGTCAG	CC	GGACTACHVGGGTWTCTAAT	806rcbc199
CAAGCAGAAGACGGCATACGAGAT	ATTCTCTCACGT	AGTCAGTCAG	CC	GGACTACHVGGGTWTCTAAT	806rcbc200
CAAGCAGAAGACGGCATACGAGAT	CGACTCTAAACG	AGTCAGTCAG	CC	GGACTACHVGGGTWTCTAAT	806rcbc201
CAAGCAGAAGACGGCATACGAGAT	GTCTTCAGCAAG	AGTCAGTCAG	CC	GGACTACHVGGGTWTCTAAT	806rcbc202
CAAGCAGAAGACGGCATACGAGAT	CGGATAACCTCC	AGTCAGTCAG	CC	GGACTACHVGGGTWTCTAAT	806rcbc203
CAAGCAGAAGACGGCATACGAGAT	AGGGTGACTTTA	AGTCAGTCAG	CC	GGACTACHVGGGTWTCTAAT	806rcbc204
CAAGCAGAAGACGGCATACGAGAT	GACTTCATGCGA	AGTCAGTCAG	CC	GGACTACHVGGGTWTCTAAT	806rcbc205
CAAGCAGAAGACGGCATACGAGAT	GCCTGTCTGCAA	AGTCAGTCAG	CC	GGACTACHVGGGTWTCTAAT	806rcbc206
CAAGCAGAAGACGGCATACGAGAT	ACTGATGGCCTC	AGTCAGTCAG	CC	GGACTACHVGGGTWTCTAAT	806rcbc207
CAAGCAGAAGACGGCATACGAGAT	TTCGATGCCGCA	AGTCAGTCAG	CC	GGACTACHVGGGTWTCTAAT	806rcbc208
CAAGCAGAAGACGGCATACGAGAT	TGTGGCTCGTGT	AGTCAGTCAG	CC	GGACTACHVGGGTWTCTAAT	806rcbc209
CAAGCAGAAGACGGCATACGAGAT	AACTTTCAGGAG	AGTCAGTCAG	CC	GGACTACHVGGGTWTCTAAT	806rcbc210
CAAGCAGAAGACGGCATACGAGAT	TGCACGTGATAA	AGTCAGTCAG	CC	GGACTACHVGGGTWTCTAAT	806rcbc211
CAAGCAGAAGACGGCATACGAGAT	GTTCGGTGTCCA	AGTCAGTCAG	CC	GGACTACHVGGGTWTCTAAT	806rcbc212
CAAGCAGAAGACGGCATACGAGAT	AAGACAGCTATC	AGTCAGTCAG	CC	GGACTACHVGGGTWTCTAAT	806rcbc213
CAAGCAGAAGACGGCATACGAGAT	ATTGACCGGTCA	AGTCAGTCAG	CC	GGACTACHVGGGTWTCTAAT	806rcbc214
CAAGCAGAAGACGGCATACGAGAT	TTCTCCATCACA	AGTCAGTCAG	CC	GGACTACHVGGGTWTCTAAT	806rcbc215
CAAGCAGAAGACGGCATACGAGAT	CGTAGGTAGAGG	AGTCAGTCAG	CC	GGACTACHVGGGTWTCTAAT	806rcbc216
CAAGCAGAAGACGGCATACGAGAT	ATTTAGGACGAC	AGTCAGTCAG	CC	GGACTACHVGGGTWTCTAAT	806rcbc217
CAAGCAGAAGACGGCATACGAGAT	GGATAGCCAAGG	AGTCAGTCAG	CC	GGACTACHVGGGTWTCTAAT	806rcbc218
CAAGCAGAAGACGGCATACGAGAT	TGGTTGGTTACG	AGTCAGTCAG	CC	GGACTACHVGGGTWTCTAAT	806rcbc219
CAAGCAGAAGACGGCATACGAGAT	GTCGTCCAAATG	AGTCAGTCAG	CC	GGACTACHVGGGTWTCTAAT	806rcbc220
CAAGCAGAAGACGGCATACGAGAT	CAACGTGCTCCA	AGTCAGTCAG	CC	GGACTACHVGGGTWTCTAAT	806rcbc221
CAAGCAGAAGACGGCATACGAGAT	TACACAAGTCGC	AGTCAGTCAG	CC	GGACTACHVGGGTWTCTAAT	806rcbc222
CAAGCAGAAGACGGCATACGAGAT	GCGTCCATGAAT	AGTCAGTCAG	CC	GGACTACHVGGGTWTCTAAT	806rcbc223
CAAGCAGAAGACGGCATACGAGAT	GTAATGCGTAAC	AGTCAGTCAG	CC	GGACTACHVGGGTWTCTAAT	806rcbc224
CAAGCAGAAGACGGCATACGAGAT	GTCGCCGTACAT	AGTCAGTCAG	CC	GGACTACHVGGGTWTCTAAT	806rcbc225
CAAGCAGAAGACGGCATACGAGAT	GGAATCCGATTA	AGTCAGTCAG	CC	GGACTACHVGGGTWTCTAAT	806rcbc226
CAAGCAGAAGACGGCATACGAGAT	CACCCGATGGTT	AGTCAGTCAG	CC	GGACTACHVGGGTWTCTAAT	806rcbc227
CAAGCAGAAGACGGCATACGAGAT	TTCTGAGAGGTA	AGTCAGTCAG	CC	GGACTACHVGGGTWTCTAAT	806rcbc228
CAAGCAGAAGACGGCATACGAGAT	ATCCCTACGGAA	AGTCAGTCAG	CC	GGACTACHVGGGTWTCTAAT	806rcbc229
CAAGCAGAAGACGGCATACGAGAT	GGTTCCATTAGG	AGTCAGTCAG	CC	GGACTACHVGGGTWTCTAAT	806rcbc230
CAAGCAGAAGACGGCATACGAGAT	GTGTTCCCAGAA	AGTCAGTCAG	CC	GGACTACHVGGGTWTCTAAT	806rcbc231
CAAGCAGAAGACGGCATACGAGAT	CCGAGGTATAAT	AGTCAGTCAG	CC	GGACTACHVGGGTWTCTAAT	806rcbc232
CAAGCAGAAGACGGCATACGAGAT	AGCGTAATTAGC	AGTCAGTCAG	CC	GGACTACHVGGGTWTCTAAT	806rcbc233
CAAGCAGAAGACGGCATACGAGAT	CTCGTGAATGAC	AGTCAGTCAG	CC	GGACTACHVGGGTWTCTAAT	806rcbc234
CAAGCAGAAGACGGCATACGAGAT	AGGTGAGTTCTA	AGTCAGTCAG	CC	GGACTACHVGGGTWTCTAAT	806rcbc235
CAAGCAGAAGACGGCATACGAGAT	CCTGTCCTATCT	AGTCAGTCAG	CC	GGACTACHVGGGTWTCTAAT	806rcbc236
CAAGCAGAAGACGGCATACGAGAT	GGTTTAACACGC	AGTCAGTCAG	CC	GGACTACHVGGGTWTCTAAT	806rcbc237
CAAGCAGAAGACGGCATACGAGAT	AGACAGTAGGAG	AGTCAGTCAG	CC	GGACTACHVGGGTWTCTAAT	806rcbc238
CAAGCAGAAGACGGCATACGAGAT	GCCACGACTTAC	AGTCAGTCAG	CC	GGACTACHVGGGTWTCTAAT	806rcbc239
CAAGCAGAAGACGGCATACGAGAT	ATTGTTCCTACC	AGTCAGTCAG	CC	GGACTACHVGGGTWTCTAAT	806rcbc240
CAAGCAGAAGACGGCATACGAGAT	GCCGTAAACTTG	AGTCAGTCAG	CC	GGACTACHVGGGTWTCTAAT	806rcbc241
CAAGCAGAAGACGGCATACGAGAT	GCAGATTTCCAG	AGTCAGTCAG	CC	GGACTACHVGGGTWTCTAAT	806rcbc242
CAAGCAGAAGACGGCATACGAGAT	AGATGATCAGTC	AGTCAGTCAG	CC	GGACTACHVGGGTWTCTAAT	806rcbc243
CAAGCAGAAGACGGCATACGAGAT	GAGACGTGTTCT	AGTCAGTCAG	CC	GGACTACHVGGGTWTCTAAT	806rcbc244
CAAGCAGAAGACGGCATACGAGAT	TATCACCGGCAC	AGTCAGTCAG	CC	GGACTACHVGGGTWTCTAAT	806rcbc245
CAAGCAGAAGACGGCATACGAGAT	TATGCCAGAGAT	AGTCAGTCAG	CC	GGACTACHVGGGTWTCTAAT	806rcbc246
CAAGCAGAAGACGGCATACGAGAT	AGGTCCAAATCA	AGTCAGTCAG	CC	GGACTACHVGGGTWTCTAAT	806rcbc247
CAAGCAGAAGACGGCATACGAGAT	ACCGTGCTCACA	AGTCAGTCAG	CC	GGACTACHVGGGTWTCTAAT	806rcbc248
CAAGCAGAAGACGGCATACGAGAT	CTCCCTTTGTGT	AGTCAGTCAG	CC	GGACTACHVGGGTWTCTAAT	806rcbc249
CAAGCAGAAGACGGCATACGAGAT	AGCTGCACCTAA	AGTCAGTCAG	CC	GGACTACHVGGGTWTCTAAT	806rcbc250
