# Supplementary material for: Stochasticity constrained by deterministic effects of diet and age drive rumen microbiome assembly dynamics
Source: Nat Commun. 2020 Apr 20;11:1904. doi: 10.1038/s41467-020-15652-8 (PMC7170844; doi:10.1038/s41467-020-15652-8)
Supplement: Supplementary file 12 — Supplementary Data 10 [file 41467_2020_15652_MOESM12_ESM.xlsx]

## Sheet: chisq_contingency_table_r_first
Contingency table for Chi square test for species appearing at day 1+2
OUT_ID	C_section	Vaginal_delivery
denovo237	1	0
denovo1252	1	0
denovo3013	1	0
denovo4163	1	0
denovo4170	1	0
denovo4191	1	0
denovo4555	1	0
denovo5297	1	0
denovo6205	1	0
denovo8213	1	0
denovo9507	1	0
denovo9775	1	0
denovo12242	1	0
denovo12379	1	0
denovo12747	1	0
denovo13288	1	0
denovo17838	1	0
denovo18230	1	0
denovo20419	1	0
denovo22683	1	0
denovo22872	1	0
denovo22957	1	0
denovo23807	1	0
denovo24494	1	0
denovo24680	1	0
denovo24814	1	0
denovo24905	1	0
denovo26172	1	0
denovo26499	1	0
denovo26985	1	0
denovo27005	1	0
denovo28319	1	0
denovo29301	1	0
denovo30238	1	0
denovo31733	1	0
denovo33411	1	0
denovo35608	1	0
denovo36506	1	0
denovo37023	1	0
denovo37186	1	0
denovo38578	1	0
denovo39923	1	0
denovo39995	1	0
denovo41018	1	0
denovo41661	1	0
denovo41792	1	0
denovo42194	1	0
denovo42947	1	0
denovo43080	1	0
denovo43470	1	0
denovo44839	1	0
denovo45148	1	0
denovo50156	1	0
denovo50469	1	0
denovo50759	1	0
denovo51093	1	0
denovo53442	1	0
denovo54325	1	0
denovo54471	1	0
denovo55669	1	0
denovo56393	1	0
denovo57776	1	0
denovo57793	1	0
denovo58325	1	0
denovo58330	1	0
denovo58918	1	0
denovo60822	1	0
denovo61288	1	0
denovo61612	1	0
denovo63063	1	0
denovo63326	1	0
denovo63349	1	0
denovo63565	1	0
denovo66399	1	0
denovo66826	1	0
denovo67990	1	0
denovo69275	1	0
denovo70030	1	0
denovo71266	1	0
denovo71628	1	0
denovo72323	1	0
denovo72404	1	0
denovo72494	1	0
denovo75782	1	0
denovo75850	1	0
denovo76529	1	0
denovo81034	1	0
denovo82444	1	0
denovo83315	1	0
denovo83518	1	0
denovo85939	1	0
denovo86259	1	0
denovo86609	1	0
denovo87438	1	0
denovo89264	1	0
denovo89717	1	0
denovo90481	1	0
denovo91258	1	0
denovo91604	1	0
denovo92465	1	0
denovo92601	1	0
denovo93780	1	0
denovo93959	1	0
denovo94238	1	0
denovo95062	1	0
denovo95430	1	0
denovo95972	1	0
denovo100605	1	0
denovo101324	1	0
denovo103193	1	0
denovo103376	1	0
denovo103604	1	0
denovo104690	1	0
denovo105073	1	0
denovo105232	1	0
denovo107993	1	0
denovo110458	1	0
denovo111031	1	0
denovo111528	1	0
denovo112403	1	0
denovo112532	1	0
denovo115795	1	0
denovo116977	1	0
denovo117854	1	0
denovo119805	1	0
denovo121284	1	0
denovo121468	1	0
denovo122996	1	0
denovo123842	1	0
denovo124365	1	0
denovo125605	1	0
denovo127313	1	0
denovo127550	1	0
denovo129545	1	0
denovo130888	1	0
denovo131684	1	0
denovo132532	1	0
denovo133075	1	0
denovo133663	1	0
denovo138387	1	0
denovo138831	1	0
denovo139377	1	0
denovo140369	1	0
denovo141049	1	0
denovo141141	1	0
denovo142502	1	0
denovo143627	1	0
denovo144429	1	0
denovo144758	1	0
denovo144920	1	0
denovo145152	1	0
denovo146195	1	0
denovo146907	1	0
denovo150404	1	0
denovo152235	1	0
denovo152482	1	0
denovo154064	1	0
denovo155115	1	0
denovo155615	1	0
denovo156403	1	0
denovo157842	1	0
denovo160314	1	0
denovo160811	1	0
denovo164196	1	0
denovo164550	1	0
denovo165230	1	0
denovo166025	1	0
denovo166470	1	0
denovo167809	1	0
denovo169920	1	0
denovo170238	1	0
denovo171564	1	0
denovo172647	1	0
denovo173217	1	0
denovo175137	1	0
denovo175280	1	0
denovo178555	1	0
denovo179004	1	0
denovo180898	1	0
denovo182917	1	0
denovo184594	1	0
denovo184722	1	0
denovo185936	1	0
denovo186159	1	0
denovo187017	1	0
denovo188235	1	0
denovo188308	1	0
denovo189399	1	0
denovo189839	1	0
denovo191000	1	0
denovo192121	1	0
denovo194882	1	0
denovo197765	1	0
denovo201228	1	0
denovo203296	1	0
denovo203531	1	0
denovo204321	1	0
denovo205493	1	0
denovo205937	1	0
denovo208024	1	0
denovo208116	1	0
denovo208259	1	0
denovo209220	1	0
denovo210566	1	0
denovo212642	1	0
denovo212782	1	0
denovo213478	1	0
denovo217504	1	0
denovo218084	1	0
denovo219850	1	0
denovo222703	1	0
denovo225544	1	0
denovo229119	1	0
denovo229666	1	0
denovo230171	1	0
denovo230389	1	0
denovo230985	1	0
denovo231104	1	0
denovo232833	1	0
denovo233020	1	0
denovo233742	1	0
denovo234616	1	0
denovo235085	1	0
denovo238946	1	0
denovo239473	1	0
denovo241181	1	0
denovo241898	1	0
denovo242180	1	0
denovo244071	1	0
denovo246273	1	0
denovo247265	1	0
denovo247641	1	0
denovo247861	1	0
denovo247906	1	0
denovo248414	1	0
denovo249122	1	0
denovo250960	1	0
denovo251511	1	0
denovo252401	1	0
denovo253741	1	0
denovo254126	1	0
denovo254199	1	0
denovo254795	1	0
denovo255562	1	0
denovo257706	1	0
denovo258023	1	0
denovo258051	1	0
denovo258341	1	0
denovo259083	1	0
denovo260058	1	0
denovo260316	1	0
denovo261229	1	0
denovo262465	1	0
denovo263234	1	0
denovo265787	1	0
denovo266049	1	0
denovo266292	1	0
denovo266544	1	0
denovo267351	1	0
denovo268342	1	0
denovo269975	1	0
denovo270086	1	0
denovo271812	1	0
denovo273585	1	0
denovo274019	1	0
denovo274668	1	0
denovo274908	1	0
denovo275796	1	0
denovo275822	1	0
denovo276266	1	0
denovo279135	1	0
denovo279456	1	0
denovo280514	1	0
denovo280669	1	0
denovo281242	1	0
denovo281417	1	0
denovo281573	1	0
denovo282590	1	0
denovo283932	1	0
denovo285873	1	0
denovo287364	1	0
denovo289670	1	0
denovo290660	1	0
denovo291177	1	0
denovo291252	1	0
denovo292133	1	0
denovo294942	1	0
denovo295803	1	0
denovo297030	1	0
denovo300115	1	0
denovo300411	1	0
denovo302729	1	0
denovo303742	1	0
denovo304681	1	0
denovo304793	1	0
denovo305006	1	0
denovo307027	1	0
denovo307440	1	0
denovo308289	1	0
denovo310568	1	0
denovo312998	1	0
denovo313415	1	0
denovo315398	1	0
denovo317487	1	0
denovo319898	1	0
denovo323365	1	0
denovo326114	1	0
denovo327122	1	0
denovo327221	1	0
denovo330683	1	0
denovo332440	1	0
denovo333391	1	0
denovo333462	1	0
denovo334645	1	0
denovo334900	1	0
denovo334953	1	0
denovo335781	1	0
denovo337931	1	0
denovo338404	1	0
denovo339189	1	0
denovo339268	1	0
denovo339677	1	0
denovo340731	1	0
denovo341528	1	0
denovo344320	1	0
denovo346497	1	0
denovo346881	1	0
denovo346898	1	0
denovo347634	1	0
denovo347766	1	0
denovo348035	1	0
denovo352144	1	0
denovo352565	1	0
denovo352995	1	0
denovo353981	1	0
denovo355102	1	0
denovo360790	1	0
denovo364313	1	0
denovo364826	1	0
denovo366078	1	0
denovo366143	1	0
denovo366299	1	0
denovo366331	1	0
denovo366871	1	0
denovo367598	1	0
denovo368563	1	0
denovo369256	1	0
denovo370227	1	0
denovo370749	1	0
denovo370907	1	0
denovo373277	1	0
denovo373849	1	0
denovo376988	1	0
denovo378342	1	0
denovo381686	1	0
denovo382171	1	0
denovo382637	1	0
denovo383537	1	0
denovo384173	1	0
denovo384949	1	0
denovo384957	1	0
denovo385796	1	0
denovo388327	1	0
denovo389559	1	0
denovo391527	1	0
denovo393729	1	0
denovo394694	1	0
denovo395378	1	0
denovo396595	1	0
denovo398292	1	0
denovo400559	1	0
denovo401174	1	0
denovo402777	1	0
denovo402807	1	0
denovo403495	1	0
denovo403808	1	0
denovo404007	1	0
denovo404091	1	0
denovo405535	1	0
denovo406824	1	0
denovo406928	1	0
denovo409744	1	0
denovo410264	1	0
denovo410906	1	0
denovo411254	1	0
denovo411469	1	0
denovo415964	1	0
denovo416838	1	0
denovo418371	1	0
denovo419149	1	0
denovo420259	1	0
denovo421504	1	0
denovo422190	1	0
denovo422876	1	0
denovo422922	1	0
denovo422965	1	0
denovo423703	1	0
denovo423776	1	0
denovo425341	1	0
denovo425465	1	0
denovo426107	1	0
denovo427561	1	0
denovo427568	1	0
denovo427975	1	0
denovo429554	1	0
denovo431090	1	0
denovo431625	1	0
denovo432123	1	0
denovo434488	1	0
denovo434884	1	0
denovo435009	1	0
denovo435964	1	0
denovo438668	1	0
denovo439110	1	0
denovo440206	1	0
denovo441667	1	0
denovo441981	1	0
denovo442160	1	0
denovo442878	1	0
denovo444085	1	0
denovo446388	1	0
denovo449056	1	0
denovo449562	1	0
denovo449926	1	0
denovo450563	1	0
denovo450606	1	0
denovo450988	1	0
denovo451506	1	0
denovo451654	1	0
denovo452923	1	0
denovo453054	1	0
denovo453347	1	0
denovo454088	1	0
denovo454715	1	0
denovo456404	1	0
denovo456557	1	0
denovo457404	1	0
denovo459046	1	0
denovo459161	1	0
denovo460161	1	0
denovo462309	1	0
denovo463871	1	0
denovo464983	1	0
denovo465861	1	0
denovo467174	1	0
denovo467491	1	0
denovo468721	1	0
denovo469260	1	0
denovo471604	1	0
denovo471762	1	0
denovo476587	1	0
denovo476864	1	0
denovo483140	1	0
denovo483348	1	0
denovo483405	1	0
denovo484799	1	0
denovo486120	1	0
denovo487236	1	0
denovo487525	1	0
denovo487733	1	0
denovo489082	1	0
denovo489388	1	0
denovo489463	1	0
denovo489700	1	0
denovo489712	1	0
denovo491914	1	0
denovo493942	1	0
denovo495757	1	0
denovo496042	1	0
denovo496335	1	0
denovo496350	1	0
denovo499028	1	0
denovo499633	1	0
denovo500707	1	0
denovo501364	1	0
denovo502783	1	0
denovo502833	1	0
denovo503044	1	0
denovo503445	1	0
denovo505190	1	0
denovo505636	1	0
denovo506821	1	0
denovo507745	1	0
denovo507837	1	0
denovo508290	1	0
denovo508360	1	0
denovo508588	1	0
denovo509291	1	0
denovo510181	1	0
denovo510556	1	0
denovo510901	1	0
denovo511311	1	0
denovo511957	1	0
denovo514086	1	0
denovo514091	1	0
denovo518105	1	0
denovo518349	1	0
denovo519310	1	0
denovo519581	1	0
denovo520328	1	0
denovo523151	1	0
denovo523213	1	0
denovo523713	1	0
denovo525497	1	0
denovo526359	1	0
denovo528032	1	0
denovo532784	1	0
denovo532975	1	0
denovo533047	1	0
denovo534006	1	0
denovo535754	1	0
denovo536142	1	0
denovo536193	1	0
denovo536731	1	0
denovo537576	1	0
denovo539613	1	0
denovo540392	1	0
denovo541165	1	0
denovo542369	1	0
denovo544072	1	0
denovo544327	1	0
denovo546019	1	0
denovo547175	1	0
denovo547877	1	0
denovo549169	1	0
denovo550030	1	0
denovo550960	1	0
denovo551328	1	0
denovo551878	1	0
denovo552593	1	0
denovo552788	1	0
denovo553359	1	0
denovo553974	1	0
denovo554241	1	0
denovo555678	1	0
denovo556027	1	0
denovo557193	1	0
denovo557227	1	0
denovo559406	1	0
denovo561230	1	0
denovo562434	1	0
denovo563030	1	0
denovo563908	1	0
denovo564470	1	0
denovo566951	1	0
denovo568105	1	0
denovo571324	1	0
denovo571432	1	0
denovo571756	1	0
denovo572940	1	0
denovo573291	1	0
denovo575013	1	0
denovo575262	1	0
denovo575319	1	0
denovo575648	1	0
denovo575857	1	0
denovo576137	1	0
denovo579841	1	0
denovo586292	1	0
denovo587901	1	0
denovo588415	1	0
denovo590180	1	0
denovo590271	1	0
denovo590943	1	0
denovo591033	1	0
denovo593807	1	0
denovo594261	1	0
denovo595967	1	0
denovo596916	1	0
denovo599818	1	0
denovo599824	1	0
denovo599839	1	0
denovo599913	1	0
denovo600854	1	0
denovo601604	1	0
denovo602022	1	0
denovo603690	1	0
denovo604046	1	0
denovo604879	1	0
denovo605754	1	0
denovo605892	1	0
denovo606369	1	0
denovo607511	1	0
denovo610337	1	0
denovo610839	1	0
denovo611276	1	0
denovo613053	1	0
denovo613192	1	0
denovo613722	1	0
denovo614088	1	0
denovo614930	1	0
denovo618187	1	0
denovo618717	1	0
denovo619377	1	0
denovo619483	1	0
denovo621015	1	0
denovo621946	1	0
denovo624265	1	0
denovo626110	1	0
denovo627169	1	0
denovo627459	1	0
denovo627735	1	0
denovo627994	1	0
denovo628885	1	0
denovo629824	1	0
denovo632665	1	0
denovo633282	1	0
denovo634054	1	0
denovo634753	1	0
denovo635425	1	0
denovo635654	1	0
denovo636102	1	0
denovo638426	1	0
denovo639472	1	0
denovo641953	1	0
denovo643525	1	0
denovo644288	1	0
denovo645836	1	0
denovo647162	1	0
denovo647400	1	0
denovo649879	1	0
denovo650069	1	0
denovo650732	1	0
denovo651078	1	0
denovo651493	1	0
denovo654068	1	0
denovo655162	1	0
denovo655667	1	0
denovo655934	1	0
denovo656628	1	0
denovo656761	1	0
denovo657231	1	0
denovo657869	1	0
denovo659405	1	0
denovo660216	1	0
denovo663492	1	0
denovo665325	1	0
denovo666859	1	0
denovo669999	1	0
denovo672736	1	0
denovo674869	1	0
denovo675296	1	0
denovo677473	1	0
denovo679468	1	0
denovo679495	1	0
denovo681117	1	0
denovo682244	1	0
denovo682452	1	0
denovo682900	1	0
denovo684516	1	0
denovo686037	1	0
denovo686913	1	0
denovo688440	1	0
denovo690012	1	0
denovo690254	1	0
denovo693695	1	0
denovo694249	1	0
denovo695481	1	0
denovo695580	1	0
denovo695935	1	0
denovo696420	1	0
denovo697513	1	0
denovo698810	1	0
denovo699072	1	0
denovo701204	1	0
denovo702632	1	0
denovo702823	1	0
denovo704011	1	0
denovo704731	1	0
denovo708100	1	0
denovo709715	1	0
denovo712269	1	0
denovo712484	1	0
denovo713771	1	0
denovo713883	1	0
denovo714350	1	0
denovo714404	1	0
denovo716932	1	0
denovo719581	1	0
denovo720303	1	0
denovo720525	1	0
denovo720636	1	0
denovo721066	1	0
denovo722014	1	0
denovo722942	1	0
denovo723371	1	0
denovo723475	1	0
denovo725571	1	0
denovo726624	1	0
denovo727727	1	0
denovo729318	1	0
denovo730034	1	0
denovo730953	1	0
denovo732741	1	0
denovo732960	1	0
denovo733547	1	0
denovo734714	1	0
denovo735234	1	0
denovo735773	1	0
denovo737159	1	0
denovo737192	1	0
denovo737869	1	0
denovo738232	1	0
denovo739852	1	0
denovo742146	1	0
denovo742499	1	0
denovo742518	1	0
denovo745493	1	0
denovo745667	1	0
denovo86	2	0
denovo977	2	0
denovo1529	2	0
denovo6842	2	0
denovo12007	2	0
denovo12411	2	0
denovo17551	2	0
denovo20527	2	0
denovo22396	2	0
denovo25071	2	0
denovo30538	2	0
denovo30579	2	0
denovo31440	2	0
denovo31502	2	0
denovo32016	2	0
denovo43590	2	0
denovo45080	2	0
denovo45569	2	0
denovo48668	2	0
denovo49145	2	0
denovo50215	2	0
denovo51094	2	0
denovo51570	2	0
denovo53990	2	0
denovo58746	2	0
denovo59306	2	0
denovo62637	2	0
denovo64393	2	0
denovo72292	2	0
denovo80974	2	0
denovo81212	2	0
denovo82572	2	0
denovo85632	2	0
denovo88221	2	0
denovo95196	2	0
denovo103976	2	0
denovo104662	2	0
denovo106702	2	0
denovo108800	2	0
denovo113685	2	0
denovo115709	2	0
denovo120061	2	0
denovo122881	2	0
denovo124596	2	0
denovo130240	2	0
denovo139521	2	0
denovo147156	2	0
denovo154755	2	0
denovo158264	2	0
denovo158275	2	0
denovo161536	2	0
denovo162110	2	0
denovo164866	2	0
denovo166068	2	0
denovo169955	2	0
denovo172479	2	0
denovo179024	2	0
denovo179546	2	0
denovo185901	2	0
denovo192720	2	0
denovo195797	2	0
denovo202140	2	0
denovo207764	2	0
denovo210341	2	0
denovo216664	2	0
denovo217204	2	0
denovo217710	2	0
denovo219126	2	0
denovo219225	2	0
denovo221081	2	0
denovo226149	2	0
denovo242207	2	0
denovo243339	2	0
denovo243403	2	0
denovo244731	2	0
denovo247510	2	0
denovo251785	2	0
denovo254808	2	0
denovo267416	2	0
denovo272896	2	0
denovo277374	2	0
denovo280162	2	0
denovo280702	2	0
denovo289568	2	0
denovo292909	2	0
denovo294278	2	0
denovo294790	2	0
denovo302403	2	0
denovo303448	2	0
denovo317542	2	0
denovo321287	2	0
denovo329437	2	0
denovo329780	2	0
denovo332915	2	0
denovo335597	2	0
denovo339058	2	0
denovo341378	2	0
denovo347975	2	0
denovo349620	2	0
denovo352324	2	0
denovo352796	2	0
denovo356427	2	0
denovo359757	2	0
denovo380051	2	0
denovo386608	2	0
denovo390687	2	0
denovo396834	2	0
denovo399571	2	0
denovo405341	2	0
denovo405524	2	0
denovo407242	2	0
denovo407460	2	0
denovo408188	2	0
denovo412775	2	0
denovo414651	2	0
denovo414970	2	0
denovo418226	2	0
denovo419735	2	0
denovo422252	2	0
denovo422960	2	0
denovo424560	2	0
denovo425731	2	0
denovo427591	2	0
denovo429267	2	0
denovo431179	2	0
denovo432534	2	0
denovo433436	2	0
denovo442467	2	0
denovo445002	2	0
denovo447039	2	0
denovo465166	2	0
denovo468772	2	0
denovo469924	2	0
denovo470368	2	0
denovo473276	2	0
denovo478740	2	0
denovo480531	2	0
denovo487518	2	0
denovo488083	2	0
denovo493974	2	0
denovo495064	2	0
denovo495466	2	0
denovo495599	2	0
denovo507551	2	0
denovo509145	2	0
denovo510992	2	0
denovo520942	2	0
denovo526196	2	0
denovo526636	2	0
denovo529268	2	0
denovo531013	2	0
denovo537722	2	0
denovo543398	2	0
denovo547774	2	0
denovo548620	2	0
denovo548897	2	0
denovo554141	2	0
denovo558865	2	0
denovo562564	2	0
denovo566322	2	0
denovo566461	2	0
denovo568296	2	0
denovo572345	2	0
denovo573095	2	0
denovo573363	2	0
denovo575203	2	0
denovo578348	2	0
denovo581090	2	0
denovo585893	2	0
denovo592126	2	0
denovo597233	2	0
denovo598778	2	0
denovo614833	2	0
denovo620449	2	0
denovo622972	2	0
denovo625705	2	0
denovo631373	2	0
denovo635715	2	0
denovo654867	2	0
denovo657795	2	0
denovo658209	2	0
denovo658602	2	0
denovo660253	2	0
denovo665957	2	0
denovo668846	2	0
denovo669380	2	0
denovo669461	2	0
denovo670974	2	0
denovo675291	2	0
denovo676463	2	0
denovo676947	2	0
denovo676990	2	0
denovo681192	2	0
denovo681544	2	0
denovo685833	2	0
denovo686216	2	0
denovo686374	2	0
denovo687415	2	0
denovo691195	2	0
denovo692615	2	0
denovo697967	2	0
denovo703935	2	0
denovo707667	2	0
denovo719939	2	0
denovo722917	2	0
denovo737074	2	0
denovo737544	2	0
denovo744152	2	0
denovo4567	3	0
denovo10392	3	0
denovo14442	3	0
denovo15411	3	0
denovo19377	3	0
denovo27378	3	0
denovo32692	3	0
denovo45319	3	0
denovo58776	3	0
denovo64249	3	0
denovo65537	3	0
denovo71869	3	0
denovo77637	3	0
denovo83244	3	0
denovo90836	3	0
denovo91377	3	0
denovo118889	3	0
denovo138112	3	0
denovo147677	3	0
denovo150302	3	0
denovo150615	3	0
denovo157661	3	0
denovo163268	3	0
denovo165515	3	0
denovo178283	3	0
denovo184412	3	0
denovo205283	3	0
denovo209865	3	0
denovo216015	3	0
denovo217734	3	0
denovo220407	3	0
denovo221780	3	0
denovo230946	3	0
denovo255814	3	0
denovo259292	3	0
denovo259909	3	0
denovo264302	3	0
denovo276683	3	0
denovo288926	3	0
denovo298927	3	0
denovo300575	3	0
denovo307562	3	0
denovo309165	3	0
denovo321530	3	0
denovo326855	3	0
denovo359847	3	0
denovo360126	3	0
denovo369404	3	0
denovo379688	3	0
denovo432211	3	0
denovo447072	3	0
denovo457332	3	0
denovo461304	3	0
denovo464209	3	0
denovo472682	3	0
denovo477109	3	0
denovo486555	3	0
denovo490398	3	0
denovo491342	3	0
denovo496819	3	0
denovo497297	3	0
denovo499267	3	0
denovo503123	3	0
denovo515007	3	0
denovo521733	3	0
denovo524600	3	0
denovo530023	3	0
denovo536013	3	0
denovo540255	3	0
denovo560380	3	0
denovo563273	3	0
denovo574063	3	0
denovo579838	3	0
denovo588684	3	0
denovo609994	3	0
denovo614338	3	0
denovo615153	3	0
denovo618760	3	0
denovo631067	3	0
denovo656079	3	0
denovo665425	3	0
denovo665436	3	0
denovo668595	3	0
denovo677212	3	0
denovo690204	3	0
denovo698604	3	0
denovo707841	3	0
denovo710553	3	0
denovo739312	3	0
denovo3743	4	0
denovo24263	4	0
denovo37188	4	0
denovo37278	4	0
denovo44741	4	0
denovo57151	4	0
denovo77800	4	0
denovo78197	4	0
denovo84854	4	0
denovo88269	4	0
denovo104100	4	0
denovo107977	4	0
denovo141256	4	0
denovo156948	4	0
denovo171329	4	0
denovo179591	4	0
denovo204029	4	0
denovo251164	4	0
denovo257230	4	0
denovo263609	4	0
denovo282232	4	0
denovo294479	4	0
denovo324699	4	0
denovo345460	4	0
denovo381489	4	0
denovo418947	4	0
denovo424793	4	0
denovo472333	4	0
denovo484192	4	0
denovo491746	4	0
denovo508844	4	0
denovo511843	4	0
denovo515730	4	0
denovo521693	4	0
denovo556921	4	0
denovo565123	4	0
denovo567680	4	0
denovo579658	4	0
denovo592820	4	0
denovo601702	4	0
denovo651687	4	0
denovo654928	4	0
denovo657609	4	0
denovo685258	4	0
denovo685623	4	0
denovo693402	4	0
denovo698710	4	0
denovo723449	4	0
denovo729926	4	0
denovo734306	4	0
denovo741825	4	0
denovo743617	4	0
denovo744858	4	0
denovo745681	4	0
denovo23	5	0
denovo53997	5	0
denovo70936	5	0
denovo81901	5	0
denovo108655	5	0
denovo127755	5	0
denovo165169	5	0
denovo205499	5	0
denovo335873	5	0
denovo354483	5	0
denovo358272	5	0
denovo384993	5	0
denovo420293	5	0
denovo439400	5	0
denovo467058	5	0
denovo478719	5	0
denovo481955	5	0
denovo517757	5	0
denovo618465	5	0
denovo44461	6	0
denovo51533	6	0
denovo87945	6	0
denovo128226	6	0
denovo145341	6	0
denovo186042	6	0
denovo200714	6	0
denovo350887	6	0
denovo381078	6	0
denovo429354	6	0
denovo490557	6	0
denovo507899	6	0
denovo561101	6	0
denovo593039	6	0
denovo597957	6	0
denovo744230	6	0
denovo58621	7	0
denovo88738	7	0
denovo154584	7	0
denovo158441	7	0
denovo211070	7	0
denovo238976	7	0
denovo281304	7	0
denovo360433	7	0
denovo482522	7	0
denovo570995	7	0
denovo667748	7	0
denovo669123	7	0
denovo696100	7	0
denovo724547	7	0
denovo8779	8	0
denovo372546	8	0
denovo392663	8	0
denovo417697	8	0
denovo513688	8	0
denovo662334	8	0
denovo702486	8	0
denovo713077	8	0
denovo135321	9	0
denovo195986	9	0
denovo279546	9	0
denovo462589	9	0
denovo566695	9	0
denovo106145	10	0
denovo188567	10	0
denovo277334	10	0
denovo317197	10	0
denovo400429	10	0
denovo460014	10	0
denovo554350	10	0
denovo678634	10	0
denovo705181	10	0
denovo197746	11	0
denovo297067	11	0
denovo350005	11	0
denovo375504	11	0
denovo377282	11	0
denovo705326	11	0
denovo335505	12	0
denovo102481	13	0
denovo124756	13	0
denovo338879	13	0
denovo721505	13	0
denovo671127	14	0
denovo506228	16	0
denovo568869	18	0
denovo144625	19	0
denovo74966	20	0
denovo111591	20	0
denovo492027	20	0
denovo97406	21	0
denovo402263	21	0
denovo574613	21	0
denovo476470	27	0
denovo530494	28	0
denovo8777	29	0
denovo735753	37	0
denovo704907	38	0
denovo155350	39	0
denovo261889	41	0
denovo178261	155	0
denovo597210	199	0
denovo639973	245	0
denovo340781	299	0
denovo492	1	4
denovo1355	1	1
denovo1487	2	3
denovo2021	2	1
denovo2210	1	1
denovo3335	20	38
denovo4034	44	8
denovo4360	2	1
denovo4610	1	2
denovo6151	1	1
denovo6423	3	1
denovo6617	2	13
denovo6700	35	6
denovo6721	10	1
denovo6820	2	13
denovo7577	1	29
denovo8434	2	2
denovo8705	1	3
denovo10785	5	11
denovo10820	27	3
denovo11396	1	2
denovo11597	1	1
denovo11707	3	2
denovo11949	3	6
denovo12413	2	1
denovo12469	32	44
denovo12827	1	2
denovo12949	5	2
denovo14327	2	2
denovo15153	8	8
denovo15223	8	6
denovo15527	11	34
denovo15572	1	1
denovo15824	9	10
denovo15926	2	1
denovo16138	3	29
denovo16694	3	1
denovo16886	3	1
denovo17491	2	26
denovo18143	2	1
denovo19511	72	300
denovo21449	6	3
denovo21478	44	1
denovo21984	4	2
denovo22874	22	9
denovo22879	1	11
denovo23594	3	10
denovo23646	1	1
denovo23725	2	1
denovo23858	3	5
denovo24035	1	1
denovo24727	3	6
denovo24783	1	2
denovo24960	9	102
denovo25039	29	40
denovo25328	11	13
denovo25345	1	1
denovo25467	1	2
denovo26543	12	3
denovo27431	1	1
denovo27768	1	1
denovo28071	5	24
denovo28409	1	4
denovo28429	6	1
denovo28654	1	3
denovo28662	10	5
denovo28898	4	21
denovo28950	2	8
denovo29841	2	18
denovo29922	1	2
denovo29960	6	27
denovo30082	1	4
denovo30175	4	4
denovo30901	1	2
denovo31383	22	39
denovo32121	2	12
denovo32466	3	4
denovo32606	22	3
denovo32768	4	1
denovo33796	1	1
denovo33814	1	3
denovo34272	2	2
denovo34325	14	9
denovo34481	88	1
denovo34840	19	56
denovo35715	1	1
denovo35970	4	2
denovo36116	37	62
denovo36516	2	1
denovo36541	137	422
denovo36703	1	3
denovo36908	1	1
denovo37510	1	2
denovo38508	32	44
denovo38550	1	1
denovo38677	4	1
denovo38723	3	2
denovo38757	1	2
denovo38868	19	67
denovo39397	6	1
denovo39467	150	325
denovo39578	1	1
denovo40946	2	1
denovo41013	1	14
denovo41110	4	2
denovo41137	12	24
denovo41168	5	4
denovo41189	4	1
denovo41345	1	10
denovo41593	2152	1640
denovo42205	10	8
denovo42468	1	15
denovo42518	1	2
denovo42852	1	2
denovo42872	3	3
denovo43382	7	2
denovo43708	2	1
denovo43834	1	3
denovo44490	2	6
denovo45104	1	1
denovo45190	1	9
denovo46772	2	3
denovo47471	5	4
denovo48137	3	5
denovo48769	1	1
denovo48784	1	1
denovo48977	1	1
denovo49352	1	1
denovo49613	1	4
denovo49638	4	6
denovo50652	2	1
denovo51363	5	8
denovo51566	11	5
denovo51821	65	68
denovo51993	1	1
denovo52073	2	4
denovo52455	163	219
denovo52755	2	8
denovo53408	1	2
denovo53737	8	14
denovo54049	1	2
denovo54285	1	1
denovo54322	1	3
denovo54415	7	40
denovo54583	6	4
denovo55594	2	2
denovo56026	2	2
denovo56106	2	1
denovo56918	16	435
denovo57566	1	3
denovo57727	1	4
denovo58477	1	2
denovo58756	1	1
denovo59274	2	7
denovo59748	143	357
denovo60416	4	1
denovo60632	45	121
denovo62022	2	1
denovo62331	6	22
denovo63501	1	2
denovo63782	6	5
denovo64319	2	1
denovo64836	1	2
denovo65048	1	1
denovo65267	25	1
denovo65601	21	10
denovo66154	1	7
denovo66258	2	2
denovo66551	3	2
denovo67098	1	5
denovo67567	2	3
denovo68122	8	66
denovo68933	14	35
denovo69466	1	2
denovo69669	2	2
denovo69680	2	1
denovo69995	8	9
denovo70073	1	1
denovo70082	16	46
denovo70243	5	15
denovo70315	2	2
denovo71368	62	52
denovo71621	1	1
denovo71672	20	5
denovo72107	216	1
denovo72184	461	614
denovo72276	11	3
denovo72554	1	1
denovo72940	2	2
denovo73090	3	8
denovo73203	69	168
denovo73658	1	2
denovo74059	2	20
denovo74177	1	2
denovo74225	1	1
denovo74526	4	1
denovo74613	1	2
denovo75312	4	18
denovo75963	11	3
denovo76040	1	1
denovo76679	4	1
denovo76994	1	11
denovo77612	19	26
denovo79520	1	1
denovo79560	1	4
denovo80306	4	2
denovo80819	1	2
denovo81314	1	1
denovo81700	9	131
denovo82002	30	5
denovo82583	14	33
denovo82850	2	5
denovo82882	2	2
denovo83334	4	55
denovo83460	1	3
denovo83771	8	16
denovo84009	1	1
denovo84526	4	2
denovo84884	1	1
denovo85699	1	1
denovo85746	1	2
denovo86316	1	1
denovo86421	1	1
denovo88152	3	1
denovo89205	1	2
denovo89674	7	4
denovo90417	2	1
denovo90781	4	2
denovo91143	11	2
denovo91398	6	15
denovo91487	2	1
denovo92819	1	2
denovo92828	1	2
denovo94240	14	11
denovo94303	3	1
denovo94535	2	1
denovo95566	4	2
denovo96110	15	51
denovo96696	6	2
denovo97687	1	3
denovo98466	2	3
denovo98605	1	3
denovo99305	4	1
denovo99536	1	1
denovo100283	5	3
denovo100418	2	214
denovo100449	21	43
denovo101065	1	1
denovo101969	2	4
denovo102506	2	1
denovo102710	2	3
denovo102990	2	2
denovo103806	2	12
denovo104375	4	1
denovo104581	1	3
denovo104750	1	1
denovo105087	1	18
denovo105111	2	387
denovo105123	3	2
denovo105302	2	5
denovo105996	8	8
denovo106103	2	3
denovo106475	1	1
denovo106676	1	23
denovo106807	2	3
denovo107092	3	58
denovo107392	18	67
denovo107394	1	1
denovo107771	1	1
denovo109531	5	7
denovo110147	25	48
denovo110299	1	5
denovo111062	1	1
denovo111409	2	8
denovo111449	2	4
denovo111581	2	12
denovo111926	4	10
denovo111974	1	1
denovo112068	39	62
denovo112356	7	24
denovo112764	5	6
denovo113680	1	1
denovo114636	17	9
denovo115572	1	1
denovo116387	2	2
denovo116593	15	1
denovo116654	2	4
denovo116893	1	6
denovo117090	1	11
denovo117151	4	1
denovo117166	1	4
denovo117632	1	1
denovo117763	5	1
denovo118094	2	2
denovo118384	3	1
denovo118660	1	1
denovo119305	3094	88
denovo119861	2	3
denovo120038	1	1
denovo120215	1	1
denovo120634	1	1
denovo121050	12	3
denovo121485	1	1
denovo123923	2	1
denovo124611	5	2
denovo124819	5	2
denovo125061	1	1
denovo125263	1	2
denovo125523	1	2
denovo125644	1	1
denovo126042	10	3
denovo126626	1	1
denovo127546	6	1
denovo129314	5	7
denovo130873	3	2
denovo131466	2	2
denovo131547	2	7
denovo131641	3	1
denovo131782	30	2
denovo131937	2	3
denovo132024	26	79
denovo132132	3	5
denovo132256	2	6
denovo132689	78	180
denovo132822	3	1
denovo132892	491	2154
denovo133158	1	3
denovo133336	335	1020
denovo133489	9	7
denovo134004	3	3
denovo134162	7	6
denovo134509	2	7
denovo134688	5	11
denovo134693	5	2
denovo134905	24	51
denovo135912	1	2
denovo137125	3	13
denovo137218	1	1
denovo137539	1	1
denovo138666	2	3
denovo139413	3	1
denovo139758	7	23
denovo139930	1	3
denovo139987	60	140
denovo140110	64	25
denovo140498	1	3
denovo140725	1	35
denovo140918	5	3
denovo140983	1	2
denovo141187	1	2
denovo141498	11	5
denovo141543	6	11
denovo141911	1	2
denovo142258	8	2
denovo144274	5	1
denovo144306	80	348
denovo145596	2	2
denovo145612	10	4
denovo145961	1	5
denovo146146	1	2
denovo146191	4	21
denovo146482	5	5
denovo146539	1	2
denovo146588	1	1
denovo146692	1	1
denovo146880	2	2
denovo146979	2	7
denovo147096	1	1
denovo147132	4	16
denovo147355	2	3
denovo147664	2	7
denovo147819	1	1
denovo147970	2	8
denovo148447	6	3
denovo149447	2	1
denovo149569	1	3
denovo149644	1	6
denovo150522	2	1
denovo151079	5	9
denovo151190	2	5
denovo151995	453	568
denovo152081	112	40
denovo152134	1	2
denovo152317	1	2
denovo152521	2	11
denovo152631	7	3
denovo152992	1	2
denovo153915	2	5
denovo154564	21	34
denovo154603	6	2
denovo154962	3	16
denovo156166	8	30
denovo156322	5	2
denovo156355	3	21
denovo156723	7	6
denovo157132	4	8
denovo157154	7	1
denovo157689	3	9
denovo158635	2	2
denovo159715	1	5
denovo160732	5	2
denovo161273	21952	25491
denovo162167	1	2
denovo162376	1	5
denovo162484	1	1
denovo163514	1	1
denovo163659	2	1
denovo163784	2	38
denovo163803	6	14
denovo164761	2	2
denovo164923	2	1
denovo165660	1	1
denovo165922	2	4
denovo166532	6	10
denovo168519	3	1
denovo168595	29	23
denovo168838	2	2
denovo169518	1	5
denovo170049	2	1
denovo170648	15	36
denovo172247	4	10
denovo173283	2	4
denovo174878	1	3
denovo175469	677	889
denovo175959	3	1
denovo175981	1	5
denovo176539	5	3
denovo177074	1	20
denovo177112	2	3
denovo177330	1	1
denovo177434	1	2
denovo178387	2	1
denovo178878	1	8
denovo178887	1	7
denovo178907	21	3
denovo179040	3	39
denovo179355	1	1
denovo180152	2	1
denovo180201	4	9
denovo181313	1	4
denovo181569	10	8
denovo181672	217	51
denovo182745	1	14
denovo182924	1	1
denovo183205	1	1
denovo183447	4	4
denovo183496	10	54
denovo184211	64	56
denovo184454	2	1
denovo184866	1	3
denovo185075	1	1
denovo185493	3	1
denovo185725	1	1
denovo186435	1	2
denovo186774	1	1
denovo187737	1	2
denovo187839	4	3
denovo188098	1	4
denovo188120	7	18
denovo188274	12	26
denovo188550	3	2
denovo188592	1	1
denovo189603	1	1
denovo189696	3	1
denovo190575	8	4
denovo190872	4	9
denovo190899	11	1
denovo192156	1	1
denovo192163	2	2
denovo193056	1	3
denovo193640	699	4781
denovo194308	5	7
denovo194790	1	4
denovo195629	1	1
denovo196458	4	3
denovo197060	3682	4794
denovo197613	1	135
denovo197795	9	35
denovo197816	1	2
denovo198553	3	5
denovo198588	1	1
denovo198693	1	6
denovo199797	3	5
denovo199808	2	5
denovo199980	2	1
denovo200026	1	2
denovo201009	1	2
denovo201106	3	3
denovo201649	2	8
denovo201658	1	1
denovo202248	1	1
denovo202540	1	4
denovo203597	3	12
denovo204399	1	3
denovo205256	3	5
denovo205661	839	81
denovo205685	10	41
denovo206213	1	1
denovo206730	1	3
denovo207041	1	1
denovo207695	1	2
denovo208354	3	13
denovo208799	1	2
denovo209241	3	7
denovo209732	15	22
denovo209985	1	26
denovo210031	2	1
denovo210529	49	180
denovo212206	1	1
denovo212256	24	7
denovo212628	60	19
denovo213180	2	3
denovo213216	8	2
denovo214072	3	7
denovo214631	17	14
denovo215963	1	4
denovo216456	10128	6670
denovo216655	1	1
denovo217192	40	28
denovo217491	5	4
denovo218162	8	5
denovo219091	44	46
denovo219531	1	1
denovo219857	37	18
denovo221151	18	3
denovo221589	1	3
denovo221649	11	25
denovo221939	4	4
denovo222019	1	4
denovo222430	347	40
denovo223788	2	1
denovo223950	5	7
denovo224449	2	13
denovo224724	3	1
denovo224986	4	7
denovo225440	10443	22652
denovo225689	1	1
denovo226085	1	1
denovo226090	1	1
denovo227853	1	2
denovo228323	1	1
denovo228701	9	67
denovo229238	2	10
denovo229804	2	4
denovo230207	87	344
denovo230334	2	6
denovo230699	3	3
denovo230996	1298	3232
denovo231335	30	41
denovo231526	4	8
denovo232366	14	1
denovo232549	159	151
denovo232673	1	2
denovo232945	1	1
denovo233516	3	1
denovo233688	1	6
denovo233854	10843	313
denovo234041	3	5
denovo234229	1	1
denovo234417	2	1
denovo234980	1	3
denovo235624	2	1
denovo236087	2	2
denovo236430	1	1
denovo238724	2	8
denovo238816	2	3
denovo238829	1	3
denovo239989	1	3
denovo240341	32	35
denovo240362	10	19
denovo240508	1	2
denovo240658	4	1
denovo240804	43	17
denovo241493	2	5
denovo241719	94	27
denovo242089	1	1
denovo242139	1	1
denovo242231	1	3
denovo242374	1	1
denovo242900	1	3
denovo243179	1	1
denovo243277	4	10
denovo243537	589	204
denovo243654	1	3
denovo244586	2	1
denovo244597	3	3
denovo244829	33	4
denovo245088	8	8
denovo245388	35	100
denovo245527	1	2
denovo245543	1	1
denovo247391	5	50
denovo248276	1	1
denovo248776	1	8
denovo249612	68	32
denovo249971	25	1
denovo250551	2	2
denovo250807	1	4
denovo251338	18	13
denovo251565	72	310
denovo252319	1	3
denovo252359	1	7
denovo252495	1	1
denovo252981	1	1
denovo253375	1	1
denovo253518	2	1
denovo254064	2	3
denovo254207	1	1
denovo255506	1	5
denovo255763	1	2
denovo255873	5	5
denovo256060	2	5
denovo256635	1	1
denovo256995	5	1
denovo257006	3	3
denovo257380	2	19
denovo258465	12	12
denovo259245	189	5790
denovo259584	5	1
denovo260129	1	2
denovo260872	2195	7581
denovo261068	2	3
denovo261350	1	2
denovo261762	1	36
denovo263241	4	6
denovo263357	1	3
denovo263842	3	1
denovo264263	1	1
denovo264474	21	71
denovo265939	1	1
denovo266043	2	1
denovo266984	4	1
denovo267355	3	2
denovo269160	1	1
denovo269555	4	4
denovo269684	38	6
denovo271513	1	2
denovo271905	25	15
denovo271928	6	8
denovo272392	1	6
denovo273725	1	3
denovo274061	1	2
denovo274460	1	2
denovo274953	2	1
denovo275471	4	2
denovo275631	4	2
denovo275782	2	92
denovo277550	10	27
denovo277663	5	4
denovo278253	3	6
denovo279601	1	2
denovo279808	42	49
denovo280174	4	8
denovo280267	1	5
denovo280271	1	3
denovo280276	1	3
denovo280859	1	1
denovo283861	1	43
denovo284031	4	1
denovo284651	3	3
denovo284745	3	3
denovo286103	5	1
denovo286855	2	2
denovo286969	2	2
denovo287443	2	2
denovo287461	1	1
denovo287705	3	1
denovo288150	2	10
denovo288533	3	1
denovo288565	87	93
denovo289035	1	1
denovo289122	31	48
denovo289645	6	4
denovo289741	1	1
denovo289870	11	6
denovo290221	4	1
denovo290651	7	5
denovo291354	1	4
denovo291497	1	8
denovo291700	1	1
denovo291716	3	2
denovo291992	1	2
denovo292325	1	1
denovo292349	2	1
denovo292443	1	4
denovo293180	2	1
denovo294923	2	1
denovo295056	2	1
denovo295340	3	10
denovo295529	7	2
denovo296160	35	3
denovo297022	2	3
denovo297879	1	2
denovo298310	30	71
denovo298472	2	2
denovo298726	3	2
denovo298843	3	5
denovo299661	3	14
denovo299852	2	4
denovo300033	6	10
denovo300527	4	16
denovo300866	3	2
denovo301945	1	1
denovo302053	4	7
denovo302604	1	2
denovo302887	3	1
denovo302959	6	16
denovo303701	3	1
denovo304048	1	1
denovo304503	2016	5923
denovo306224	2	1
denovo307204	3	1
denovo308052	4	3
denovo308093	1	2
denovo308802	1	1
denovo309001	1	3
denovo310128	2	1
denovo310364	3	4
denovo311695	1	2
denovo311755	2	3
denovo312252	1433	970
denovo312377	1	9
denovo312613	1	1
denovo312779	1	9
denovo313920	3	3
denovo314122	19	9
denovo314223	1	1
denovo314481	1	1
denovo315243	2	5
denovo315285	3	12
denovo315566	2	4
denovo317108	1	1
denovo317495	1	5
denovo317986	3	4
denovo319165	3	49
denovo319387	2	3
denovo319509	1	1
denovo319803	1	4
denovo320895	466	865
denovo321440	1	2
denovo321451	1	5
denovo322100	53	16
denovo322471	1	1
denovo322568	4	1
denovo322752	1	1
denovo324408	6	10
denovo324674	155	695
denovo324718	2	16
denovo324959	17	74
denovo325064	1	2
denovo325083	1	2
denovo325221	2	5
denovo325469	18	35
denovo325672	1	1
denovo326365	1	1
denovo326444	3	8
denovo326708	2	3
denovo328306	10	3
denovo328584	5	15
denovo328768	4	1
denovo329922	1	1
denovo329968	1	3
denovo331345	5	16
denovo331588	2	12
denovo333090	1	2
denovo334409	1	1
denovo334666	32	4
denovo334892	8	1
denovo336016	2	6
denovo336145	1	12
denovo336388	13	81
denovo336483	2361	3141
denovo336588	233	737
denovo338142	54	86
denovo338926	1	2
denovo340441	3	2
denovo340830	1	2
denovo340879	1	1
denovo341736	1	2
denovo341867	1	1
denovo341901	1	2
denovo342589	4	1
denovo342911	23	2
denovo343286	4	6
denovo343911	2	1
denovo344285	65	160
denovo344295	2	4
denovo344576	1	1
denovo344612	2	1
denovo344762	2	3
denovo347119	2	9
denovo347469	2	4
denovo347937	5	30
denovo348036	2	8
denovo349140	1	1
denovo349815	1	3
denovo349828	1	9
denovo350164	7	2
denovo350187	3	1
denovo351130	1	1
denovo351245	6	4
denovo351335	1	1
denovo351453	2	2
denovo352118	1	1
denovo352370	3	19
denovo353384	2	1
denovo353523	26	51
denovo353603	8	34
denovo353770	1	1
denovo355117	4	1
denovo355442	2	17
denovo355745	1	1
denovo357621	3	1
denovo358018	2	1
denovo358138	34	43
denovo358730	1	2
denovo358866	5	5
denovo359014	2	1
denovo359132	6	4
denovo359301	6	2
denovo359398	11	4
denovo359608	5	5
denovo359911	2	1
denovo360874	16	191
denovo361066	1	1
denovo361101	2	1
denovo361106	79	320
denovo361447	12	10
denovo361470	2	1
denovo361699	1	2
denovo362403	1	3
denovo363596	13	29
denovo363618	8	3
denovo364179	5	4
denovo364611	3	5
[truncated: 3,069 more rows]
