# Supplementary material for: Stochasticity constrained by deterministic effects of diet and age drive rumen microbiome assembly dynamics
Source: Nat Commun. 2020 Apr 20;11:1904. doi: 10.1038/s41467-020-15652-8 (PMC7170844; doi:10.1038/s41467-020-15652-8)
Supplement: Supplementary file 13 — Supplementary Data 11 [file 41467_2020_15652_MOESM13_ESM.xlsx]

## Sheet: Sheet1
List of cows selected for each group in habitat associated species analysis
Vaginal delivery chosen cows	C-section cows
3	8
4	10
5	12
7	14
16	15
17	18
21	19
22	24
23	28
25	32
26	33
27	35
29	36
31	37
34	38
39	40
42	41
45	43
