# Supplementary material for: Stochasticity constrained by deterministic effects of diet and age drive rumen microbiome assembly dynamics
Source: Nat Commun. 2020 Apr 20;11:1904. doi: 10.1038/s41467-020-15652-8 (PMC7170844; doi:10.1038/s41467-020-15652-8)
Supplement: Supplementary file 14 — Supplementary Data 12 [file 41467_2020_15652_MOESM14_ESM.csv]

The probability of each minor OTU to represent a sequencing error
	p_adjusted_vec_BH
denovo448442	6.69E-11
denovo522118	1.18E-09
denovo448796	3.00E-16
denovo694879	1.18E-09
denovo503185	1.18E-257
denovo41593	3.77E-55
denovo509156	3.44E-36
denovo207041	1.01E-29
denovo151079	1.44E-60
denovo40519	4.25E-19
denovo511311	3.84E-28
denovo199026	2.58E-31
denovo141049	1.79E-08
denovo463859	4.92E-22
denovo134688	1.01E-29
denovo553974	1.50E-34
denovo483504	4.75E-25
denovo645723	2.30E-53
denovo483405	1.44E-60
denovo634054	4.92E-22
denovo54471	1.44E-60
denovo578925	1.37E-51
denovo41954	4.25E-19
denovo479553	1.60E-39
denovo415585	2.17E-62
denovo106676	1.60E-39
denovo631140	2.30E-53
denovo554462	2.33E-255
denovo53990	7.55E-38
denovo272392	6.60E-43
denovo337612	3.31E-41
denovo398117	1.29E-44
denovo655094	2.55E-07
denovo560674	1.38E-26
denovo407669	1.01E-29
denovo555740	7.89E-50
denovo730528	1.18E-09
denovo505954	1.44E-60
denovo549240	1.50E-34
denovo650777	3.20E-64
denovo169625	2.58E-31
denovo624654	1.18E-257
denovo12531	1.57E-23
denovo363167	2.59E-271
denovo95025	1.57E-23
denovo230334	2.17E-62
denovo542185	6.35E-33
denovo610652	4.92E-22
denovo137856	4.75E-25
denovo379486	6.60E-43
denovo459728	6.56E-68
denovo735773	1.57E-23
denovo496562	6.06E-57
denovo349751	7.55E-38
denovo74186	3.00E-16
denovo647932	1.16E-17
denovo212415	6.35E-33
denovo322432	3.84E-28
denovo404320	3.84E-28
denovo248174	1.38E-26
denovo1263	1.60E-39
denovo17838	3.44E-12
denovo374992	3.60E-262
denovo610337	2.59E-271
denovo516880	2.55E-07
denovo717698	1.18E-09
denovo341736	4.66E-66
denovo570071	3.00E-16
denovo24784	1.18E-09
denovo7843	3.20E-64
denovo379341	1.57E-23
denovo454272	7.55E-38
denovo70729	7.89E-50
denovo535027	2.07E-264
denovo595066	1.57E-23
denovo286435	1.60E-39
denovo386049	3.31E-41
denovo168432	2.59E-271
denovo235490	6.06E-57
denovo242180	2.17E-62
denovo1238	2.17E-62
denovo169059	4.75E-25
denovo440006	3.44E-36
denovo691279	4.75E-25
denovo209952	6.69E-11
denovo271958	1.79E-08
denovo47530	7.55E-38
denovo473276	1.38E-26
denovo21092	1.79E-08
denovo121443	6.06E-57
denovo54740	1.57E-23
denovo673427	1.01E-29
denovo174	2.43E-46
denovo522845	1.44E-60
denovo95105	1.79E-08
denovo246199	1.50E-34
denovo682097	2.30E-53
denovo419991	2.17E-62
denovo651727	1.37E-51
denovo454088	1.21E-71
denovo326953	1.79E-08
denovo488129	2.58E-31
denovo84240	7.25E-15
denovo508085	7.25E-15
denovo227772	7.55E-38
denovo479952	1.48E-20
denovo377581	3.96E-278
denovo12879	6.06E-57
denovo328214	1.57E-23
denovo448718	1.57E-23
denovo213674	4.92E-22
denovo46497	1.01E-29
denovo740968	1.44E-60
denovo597973	7.25E-15
denovo344597	1.57E-23
denovo477718	2.58E-31
denovo552593	1.50E-34
denovo264448	1.57E-23
denovo22937	1.18E-09
denovo641338	1.79E-08
denovo687567	1.50E-34
denovo11621	1.01E-29
denovo285077	2.58E-31
denovo742514	2.58E-31
denovo524492	7.55E-38
denovo571113	1.60E-39
denovo392558	1.01E-29
denovo95250	1.48E-20
denovo395568	1.38E-26
denovo632458	1.16E-17
denovo109006	7.55E-38
denovo422667	1.01E-29
denovo316796	1.79E-08
denovo366480	1.18E-09
denovo523633	4.25E-19
denovo22177	6.60E-43
denovo340602	4.75E-25
denovo534423	7.55E-38
denovo258051	1.79E-08
denovo721801	1.16E-17
denovo721386	2.43E-46
denovo113447	1.38E-26
denovo153498	4.92E-22
denovo92012	1.38E-26
denovo76789	3.96E-278
denovo394784	2.55E-07
denovo227387	1.01E-29
denovo190763	1.01E-29
denovo467570	1.01E-29
denovo383093	7.25E-15
denovo618969	3.20E-64
denovo118922	7.25E-15
denovo107005	1.48E-20
denovo630584	1.39E-273
denovo606175	1.01E-29
denovo152085	2.58E-31
denovo253865	2.17E-62
denovo642210	1.01E-29
denovo257190	3.77E-55
denovo517570	3.00E-16
denovo382521	2.55E-07
denovo604468	2.30E-53
denovo261464	4.25E-19
denovo53388	1.50E-34
denovo199077	4.66E-66
denovo315018	2.17E-62
denovo528613	1.60E-39
denovo517845	1.48E-20
denovo42911	1.57E-23
denovo64152	2.43E-46
denovo288425	3.31E-41
denovo158481	2.55E-07
denovo8322	1.50E-34
denovo472890	1.01E-29
denovo568299	3.84E-28
denovo252569	1.57E-23
denovo213957	4.46E-48
denovo5350	2.58E-31
denovo527325	3.77E-55
denovo610535	4.75E-25
denovo742059	1.38E-26
denovo214881	2.58E-31
denovo276249	4.46E-48
denovo344922	3.31E-41
denovo302475	2.58E-31
denovo482949	1.79E-08
denovo696356	2.55E-07
denovo225398	1.18E-09
denovo734910	7.55E-38
denovo648072	4.75E-25
denovo201941	1.48E-20
denovo461966	1.57E-23
denovo674096	3.44E-36
denovo35814	1.79E-08
denovo167381	2.43E-46
denovo177596	1.79E-08
denovo222355	7.89E-50
denovo344710	7.25E-15
denovo719940	4.92E-22
denovo263559	3.44E-36
denovo32144	2.55E-07
denovo664029	2.55E-07
denovo137799	6.06E-57
denovo431004	3.60E-262
denovo64297	1.16E-17
denovo674233	1.01E-29
denovo408500	2.55E-07
denovo565621	1.38E-26
denovo19752	1.01E-29
denovo531360	2.58E-31
denovo603264	6.60E-43
denovo384437	7.55E-38
denovo714342	2.55E-07
denovo595085	4.46E-48
denovo344801	1.79E-08
denovo400504	2.55E-07
denovo742187	2.33E-255
denovo184098	1.48E-20
denovo669139	4.66E-66
denovo89952	1.57E-23
denovo249929	3.31E-41
denovo361385	4.46E-48
denovo712267	6.42E-260
denovo524506	2.55E-07
denovo472747	7.89E-50
denovo334953	2.55E-07
denovo255046	2.55E-07
denovo273457	2.55E-07
denovo182949	7.55E-38
denovo697233	4.92E-22
denovo261139	4.25E-19
denovo37377	4.25E-19
denovo738947	4.92E-22
denovo519143	4.75E-25
denovo653583	1.50E-34
denovo581996	1.79E-08
denovo361402	1.50E-34
denovo405711	1.37E-51
denovo364348	3.77E-55
denovo458575	2.55E-07
denovo458669	2.55E-07
denovo279887	2.55E-07
denovo244484	4.25E-19
denovo219809	6.60E-43
denovo471039	1.50E-34
denovo149056	1.63E-13
denovo411010	2.55E-07
denovo191688	1.16E-17
denovo423438	1.79E-08
denovo112521	2.55E-07
denovo170181	1.44E-60
denovo393487	1.57E-23
denovo130961	2.55E-07
denovo9516	3.44E-36
denovo102155	2.55E-07
denovo473041	1.63E-13
denovo17132	2.55E-07
denovo417385	1.18E-09
denovo58555	1.48E-20
denovo308345	2.55E-07
denovo535591	4.66E-66
denovo694262	1.50E-34
denovo492220	7.25E-15
denovo703778	3.20E-64
denovo703362	3.00E-16
denovo640054	2.43E-46
denovo467751	7.25E-15
denovo673301	2.55E-07
denovo132778	2.58E-31
denovo310230	3.44E-36
denovo192091	2.07E-264
denovo516076	1.37E-51
denovo389343	1.48E-20
denovo609510	6.35E-33
denovo429251	2.55E-07
denovo124895	9.43E-59
denovo92307	2.58E-31
denovo525919	7.49E-276
denovo254610	1.79E-08
denovo439110	1.29E-44
denovo228763	1.79E-08
denovo403682	1.01E-29
denovo388441	2.58E-31
denovo147615	2.55E-07
denovo318267	1.79E-08
denovo217123	9.43E-59
denovo276334	3.84E-28
denovo745101	1.63E-13
denovo427756	1.16E-17
denovo465908	4.75E-25
denovo620007	3.84E-28
denovo469594	3.84E-28
denovo483246	3.96E-05
denovo1950	7.89E-50
denovo376213	1.48E-20
denovo543742	2.55E-07
denovo611044	2.55E-07
denovo352418	1.79E-08
denovo218295	6.69E-11
denovo59209	2.55E-07
denovo717349	3.20E-64
denovo174525	1.57E-23
denovo107923	2.55E-07
denovo317632	7.25E-15
denovo308965	7.55E-38
denovo279050	1.50E-34
denovo308679	2.55E-07
denovo481535	4.85E-253
denovo272272	7.25E-15
denovo298516	2.58E-31
denovo281527	6.42E-260
denovo39568	2.55E-07
denovo384232	2.55E-07
denovo224244	4.75E-25
denovo255608	3.44E-36
denovo68104	3.44E-36
denovo82013	3.31E-41
denovo405390	1.44E-60
denovo255963	2.55E-07
denovo496739	2.55E-07
denovo301062	4.46E-48
denovo464265	6.60E-43
denovo367762	2.55E-07
denovo10104	3.20E-64
denovo131835	1.79E-08
denovo591265	6.42E-260
denovo633224	3.60E-262
denovo403726	1.01E-29
denovo243836	3.31E-41
denovo422904	2.55E-07
denovo438635	3.00E-16
denovo584938	7.25E-15
denovo124663	3.84E-28
denovo240866	2.55E-07
denovo190013	7.25E-15
denovo231415	2.55E-07
denovo223979	1.57E-23
denovo295508	3.44E-36
denovo227726	7.55E-38
denovo242791	3.84E-28
denovo20702	2.43E-46
denovo170047	1.29E-44
denovo648946	6.35E-33
denovo372877	1.79E-08
denovo290925	3.00E-16
denovo296952	2.37E-280
denovo395775	1.18E-09
denovo344077	3.84E-28
denovo606823	9.05E-70
denovo115086	1.79E-08
denovo86744	1.48E-20
denovo358266	2.17E-62
denovo360421	3.96E-05
denovo155146	4.25E-19
denovo225316	1.48E-20
denovo440603	9.43E-59
denovo442542	0
denovo41013	9.43E-59
denovo188174	6.35E-33
denovo719408	6.60E-43
denovo665658	3.20E-64
denovo65935	3.84E-28
denovo209162	1.48E-20
denovo105734	2.55E-07
denovo481082	1.18E-09
denovo408456	3.20E-64
denovo193769	1.01E-29
denovo349496	7.55E-38
denovo241670	2.55E-07
denovo200281	1.48E-20
denovo42495	2.43E-46
denovo505752	3.00E-16
denovo334670	7.55E-38
denovo517737	2.55E-07
denovo38585	1.50E-34
denovo668482	2.55E-07
denovo635874	1.60E-39
denovo40569	2.55E-07
denovo241719	3.20E-64
denovo212373	2.55E-07
denovo307237	2.55E-07
denovo701504	2.55E-07
denovo37704	9.43E-59
denovo539963	2.55E-07
denovo105518	7.55E-38
denovo618866	2.55E-07
denovo467994	2.55E-07
denovo178288	1.79E-08
denovo708199	1.99E-75
denovo144500	4.25E-19
denovo109675	2.55E-07
denovo654244	1.57E-23
denovo71486	3.60E-262
denovo441481	1.38E-26
denovo95930	3.00E-16
denovo294745	6.35E-33
denovo194157	3.00E-16
denovo203532	1.18E-257
denovo407047	3.31E-41
denovo4323	1.38E-26
denovo200850	1.44E-60
denovo477825	2.55E-07
denovo116653	1.63E-13
denovo1707	6.56E-68
denovo275306	9.05E-70
denovo103700	3.84E-28
denovo251848	4.46E-48
denovo348600	2.55E-07
denovo374765	2.55E-07
denovo474011	4.75E-25
denovo239083	6.60E-43
denovo630292	1.48E-20
denovo467356	2.55E-07
denovo55531	1.79E-08
denovo742445	6.35E-33
denovo202473	1.57E-23
denovo110356	1.38E-26
denovo35446	1.38E-26
denovo352021	1.79E-08
denovo470469	3.44E-12
denovo284307	2.55E-07
denovo343559	2.55E-07
denovo205331	2.55E-07
denovo181498	3.00E-16
denovo137730	1.38E-26
denovo32483	2.55E-07
denovo490217	3.31E-41
denovo117567	1.50E-34
denovo49805	2.17E-62
denovo459046	1.38E-26
denovo494553	1.79E-08
denovo91313	1.01E-29
denovo723858	6.35E-33
denovo224141	1.01E-29
denovo64290	1.37E-51
denovo260582	3.31E-41
denovo406732	2.55E-07
denovo218659	1.29E-44
denovo15203	3.84E-28
denovo516976	2.55E-07
denovo642568	1.79E-08
denovo12594	6.60E-43
denovo487882	2.17E-62
denovo573690	9.43E-59
denovo405397	1.59E-73
denovo728023	2.55E-07
denovo318859	6.60E-43
denovo235618	2.17E-62
denovo479235	3.77E-55
denovo481423	2.55E-07
denovo330259	3.00E-16
denovo745007	2.55E-07
denovo10579	1.38E-26
denovo102315	1.29E-44
denovo347656	2.55E-07
denovo274439	1.79E-08
denovo596637	2.43E-46
denovo545403	1.44E-60
denovo353018	3.84E-28
denovo550731	2.55E-07
denovo703867	2.33E-255
denovo391779	3.31E-41
denovo128124	1.38E-26
denovo467542	4.92E-22
denovo660945	7.55E-38
denovo233578	1.21E-71
denovo319140	2.33E-255
denovo509276	1.79E-08
denovo726411	3.84E-28
denovo470975	2.43E-46
denovo1543	1.79E-08
denovo99595	7.55E-38
denovo185101	1.60E-39
denovo687774	1.63E-13
denovo557995	2.55E-07
denovo475830	1.60E-39
denovo175378	2.55E-07
denovo517645	2.55E-07
denovo639338	1.18E-09
denovo414399	1.18E-09
denovo240905	2.58E-31
denovo502391	1.18E-09
denovo433975	7.89E-50
denovo514333	7.25E-15
denovo12936	6.60E-43
denovo334891	1.44E-60
denovo115985	1.50E-34
denovo560399	1.79E-08
denovo731934	3.84E-28
denovo241492	2.55E-07
denovo600724	1.50E-34
denovo92013	1.79E-08
denovo605065	1.48E-20
denovo717045	1.18E-257
denovo234791	6.42E-260
denovo44217	3.31E-41
denovo49206	7.55E-38
denovo206545	1.18E-257
denovo705225	2.58E-31
denovo157929	3.44E-36
denovo635272	4.92E-22
denovo590242	1.57E-23
denovo152623	1.57E-23
denovo599510	4.92E-22
denovo308382	4.25E-19
denovo394686	1.44E-60
denovo397271	1.38E-26
denovo153390	1.79E-08
denovo162307	1.50E-34
denovo112081	9.43E-59
denovo455580	1.57E-23
denovo84718	1.79E-08
denovo742145	2.43E-46
denovo511983	2.55E-07
denovo191040	1.57E-23
denovo12032	2.55E-07
denovo659618	3.84E-28
denovo12490	4.46E-48
denovo455638	1.29E-44
denovo302422	9.43E-59
denovo456621	2.55E-07
denovo146546	1.79E-08
denovo606821	7.55E-38
denovo34566	1.29E-44
denovo504461	6.69E-11
denovo686038	2.55E-07
denovo690701	3.44E-12
denovo172003	6.35E-33
denovo384700	6.60E-43
denovo236256	6.35E-33
denovo613511	1.57E-23
denovo134776	1.29E-44
denovo136894	4.92E-22
denovo740867	1.18E-09
denovo169127	3.84E-28
denovo464910	3.84E-28
denovo553287	2.58E-31
denovo350411	4.92E-22
denovo409577	4.92E-22
denovo141450	2.59E-271
denovo176486	4.25E-19
denovo675042	1.01E-29
denovo393039	4.92E-22
denovo463029	2.43E-46
denovo651886	4.92E-22
denovo198582	3.44E-12
denovo61969	2.55E-07
denovo325321	1.01E-29
denovo702066	1.57E-23
denovo467225	1.38E-26
denovo160435	2.43E-46
denovo378363	4.92E-22
denovo363937	1.79E-08
denovo261397	7.55E-38
denovo38244	2.55E-07
denovo312697	3.00E-16
denovo251954	6.69E-11
denovo291863	2.55E-07
denovo560960	3.77E-55
denovo31617	3.60E-262
denovo373755	6.35E-33
denovo158269	6.35E-33
denovo485720	4.46E-48
denovo516285	4.92E-22
denovo190560	3.00E-16
denovo649853	4.92E-22
denovo691977	1.01E-29
denovo278604	6.06E-57
denovo338004	1.79E-08
denovo547770	6.06E-57
denovo376656	1.01E-29
denovo593506	4.92E-22
denovo188860	2.55E-07
denovo349925	6.06E-57
denovo472929	3.20E-64
denovo577682	2.55E-07
denovo562185	2.55E-07
denovo13535	2.55E-07
denovo333103	1.63E-13
denovo297115	1.50E-34
denovo402772	4.25E-19
denovo519690	4.92E-22
denovo490087	2.17E-62
denovo448942	9.43E-59
denovo213478	1.21E-71
denovo648939	1.57E-23
denovo326171	2.58E-31
denovo280859	9.43E-59
denovo117662	1.37E-51
denovo491442	4.85E-253
denovo75775	3.31E-41
denovo431686	3.44E-12
denovo675012	1.38E-26
denovo487944	3.44E-36
denovo737085	7.25E-15
denovo579735	1.01E-29
denovo491467	1.60E-39
denovo191246	7.89E-50
denovo179590	1.57E-23
denovo531672	3.60E-262
denovo154692	2.58E-31
denovo476551	3.84E-28
denovo615592	2.30E-53
denovo610463	3.77E-55
denovo199094	3.84E-28
denovo658516	1.29E-44
denovo315420	6.60E-43
denovo512384	3.31E-41
denovo56567	3.00E-16
denovo573110	4.92E-22
denovo85645	2.55E-07
denovo390013	4.46E-48
denovo403998	1.48E-20
denovo51122	1.38E-26
denovo694702	2.55E-07
denovo4490	2.55E-07
denovo194720	2.17E-62
denovo419576	4.25E-19
denovo488636	1.48E-20
denovo36290	6.42E-260
denovo476074	3.31E-41
denovo470699	3.77E-55
denovo599126	1.60E-39
denovo620596	4.92E-22
denovo39035	1.57E-23
denovo389266	1.79E-08
denovo460991	6.35E-33
denovo346608	0.023118829
denovo385323	1.50E-34
denovo54557	4.75E-25
denovo697418	7.55E-38
denovo100163	1.79E-08
denovo543660	2.30E-53
denovo397176	3.39E-06
denovo325133	2.55E-07
denovo211522	1.44E-60
denovo560209	2.55E-07
denovo243464	7.25E-15
denovo173940	2.55E-07
denovo395142	1.38E-26
denovo561738	1.16E-17
denovo740665	3.20E-64
denovo64670	4.46E-48
denovo359235	4.25E-19
denovo261212	1.18E-09
denovo459000	1.18E-09
denovo728346	1.79E-08
denovo517810	1.79E-08
denovo81212	9.43E-59
denovo736161	1.79E-08
denovo662029	1.63E-13
denovo591997	1.38E-26
denovo385649	1.39E-273
denovo178689	4.25E-19
denovo583173	6.69E-11
denovo31886	2.55E-07
denovo243593	1.79E-08
denovo346937	3.84E-28
denovo470446	1.16E-17
denovo573093	4.92E-22
denovo550215	3.84E-28
denovo319315	2.55E-07
denovo728363	1.37E-51
denovo101607	1.02E-250
denovo139768	4.66E-66
denovo500461	3.31E-41
denovo377631	1.79E-08
denovo117959	1.02E-250
denovo472809	2.55E-07
denovo501374	3.39E-06
denovo661313	2.55E-07
denovo459825	1.79E-08
denovo110370	0.000400156
denovo399980	1.57E-23
denovo348723	0.00338791
denovo403038	3.84E-28
denovo573714	1.79E-08
denovo439422	1.60E-39
denovo135676	1.48E-20
denovo321882	1.79E-08
denovo504999	1.44E-60
denovo205381	1.16E-17
denovo514094	1.79E-08
denovo182235	2.43E-46
denovo475259	2.55E-07
denovo126397	1.01E-29
denovo205496	1.44E-60
denovo534072	2.55E-07
denovo173522	1.79E-08
denovo444392	4.71E-87
denovo416938	3.31E-41
denovo77784	3.20E-64
denovo713538	7.55E-38
denovo9028	4.66E-66
denovo255777	1.38E-26
denovo300453	2.55E-07
denovo239459	2.43E-46
denovo512029	1.57E-23
denovo444353	6.35E-33
denovo211452	2.55E-07
denovo518990	4.25E-19
denovo385200	1.79E-08
denovo7859	4.75E-25
denovo54437	1.44E-60
denovo223531	1.16E-17
denovo573754	1.29E-44
denovo420480	7.55E-38
denovo500616	1.21E-71
denovo605021	2.17E-62
denovo9036	1.50E-34
denovo703010	1.44E-60
denovo650752	3.00E-16
denovo736010	1.03E-289
denovo493943	1.01E-29
denovo427459	1.18E-09
denovo652565	3.44E-36
denovo657575	1.38E-26
denovo409482	1.79E-08
denovo33649	1.01E-29
denovo282305	1.60E-39
denovo185917	2.55E-07
denovo7	2.55E-07
denovo104839	2.43E-46
denovo403334	1.01E-29
denovo574555	1.18E-09
denovo312891	1.48E-20
denovo188692	1.79E-08
denovo313449	4.92E-22
denovo705857	2.55E-07
denovo125814	2.55E-07
denovo111230	2.55E-07
denovo223302	7.25E-15
denovo647767	1.38E-26
denovo21815	1.50E-34
denovo5333	2.55E-07
denovo341276	1.21E-71
denovo405670	2.55E-07
denovo296182	2.55E-07
denovo75764	2.55E-07
denovo591430	1.79E-08
denovo486010	1.79E-08
denovo453052	9.43E-59
denovo108682	2.55E-07
denovo126147	4.75E-25
denovo396709	3.44E-36
denovo115542	1.57E-23
denovo388974	3.84E-28
denovo52921	1.29E-44
denovo106774	7.55E-38
denovo428513	2.55E-07
denovo713116	2.55E-07
denovo503707	2.58E-31
denovo155636	3.84E-28
denovo613588	4.92E-22
denovo16940	1.29E-44
denovo329221	1.50E-34
denovo123327	4.66E-66
denovo212380	4.92E-22
denovo83116	1.79E-08
denovo438166	1.18E-09
denovo512846	3.44E-36
denovo249726	2.55E-07
denovo443663	6.69E-11
denovo366303	2.55E-07
denovo365671	1.06E-266
denovo605107	2.30E-53
denovo631220	2.55E-07
denovo95425	1.48E-20
denovo675860	3.44E-12
denovo36779	7.55E-38
denovo432501	7.89E-50
denovo453590	1.48E-20
denovo62496	7.55E-38
denovo256512	2.55E-07
denovo353568	1.01E-29
denovo358820	2.55E-07
denovo643594	6.69E-11
denovo650960	4.75E-25
denovo248437	2.55E-07
denovo682297	7.25E-15
denovo45224	1.18E-09
denovo565180	4.75E-25
denovo557528	1.60E-39
denovo670894	4.66E-66
denovo309163	2.58E-31
denovo240414	3.00E-16
denovo330330	4.92E-22
denovo618567	3.44E-36
denovo451513	1.79E-08
denovo381269	6.60E-43
denovo346981	4.25E-19
denovo90306	1.50E-34
denovo393919	6.06E-57
denovo657010	6.35E-33
denovo641133	1.44E-60
denovo459540	4.75E-25
denovo544208	1.48E-20
denovo93453	3.00E-16
denovo137876	3.44E-36
denovo307314	3.31E-41
denovo318390	7.25E-15
denovo108211	1.79E-08
denovo533704	7.55E-38
denovo299325	3.42E-81
denovo130079	2.55E-07
denovo744638	2.55E-07
denovo655466	1.38E-26
denovo214730	4.25E-19
denovo501884	1.48E-20
denovo610521	1.02E-250
denovo129882	2.55E-07
denovo715029	2.43E-46
denovo224016	1.60E-39
denovo204597	2.55E-07
denovo10561	1.48E-20
denovo37291	4.25E-19
denovo360131	4.66E-66
denovo123408	1.60E-39
denovo15206	7.55E-38
denovo41675	1.79E-08
denovo250456	1.79E-08
denovo652877	1.60E-39
denovo307564	1.79E-08
denovo697689	2.55E-07
denovo525203	3.77E-55
denovo599039	2.43E-46
denovo131782	1.44E-60
denovo531377	2.55E-07
denovo68320	2.55E-07
denovo14612	2.55E-07
denovo430420	3.44E-12
denovo315124	3.84E-28
denovo646028	4.92E-22
denovo700094	2.55E-07
denovo31900	2.55E-07
denovo202159	2.55E-07
denovo125198	6.06E-57
denovo448715	1.57E-23
denovo330190	3.00E-16
denovo82184	1.50E-34
denovo622024	2.55E-07
denovo2152	9.43E-59
denovo325390	2.55E-07
denovo733667	2.55E-07
denovo648372	1.59E-73
denovo349264	2.55E-07
denovo626638	2.33E-255
denovo46867	2.55E-07
denovo315691	2.55E-07
denovo206156	2.55E-07
denovo416946	4.75E-25
denovo532486	3.60E-262
denovo118792	1.16E-17
denovo735295	2.55E-07
denovo478914	1.63E-13
denovo424553	6.69E-11
denovo156586	3.31E-41
denovo76766	2.55E-07
denovo528343	2.55E-07
denovo395216	1.79E-08
denovo633716	1.18E-257
denovo370009	6.42E-260
denovo26641	4.46E-48
denovo110016	2.07E-264
denovo720071	1.38E-26
denovo81134	1.99E-75
denovo11188	7.55E-38
denovo220222	6.35E-33
denovo216343	1.79E-08
denovo46993	7.49E-276
denovo386332	7.25E-15
denovo345780	1.79E-08
denovo76991	2.59E-271
denovo696601	1.21E-71
denovo520430	4.92E-22
denovo394255	3.44E-36
denovo125877	6.69E-11
denovo406892	1.01E-29
denovo87728	4.25E-19
denovo103808	1.29E-44
denovo295738	2.55E-07
denovo186523	3.20E-64
denovo649309	3.84E-28
denovo75066	7.55E-38
denovo744201	4.92E-22
denovo659968	4.25E-19
denovo672894	1.79E-08
denovo10542	2.33E-255
denovo493101	6.60E-43
denovo609690	1.79E-08
denovo485939	2.55E-07
denovo59997	1.99E-75
denovo66102	2.55E-07
denovo336693	1.18E-09
denovo165000	3.44E-12
denovo391857	1.06E-266
denovo353952	4.25E-19
denovo125324	2.30E-53
denovo483786	9.05E-70
denovo569887	6.42E-260
denovo80841	1.63E-13
denovo373882	2.43E-46
denovo302679	4.25E-19
denovo207594	1.50E-34
denovo571480	2.55E-07
denovo193634	2.55E-07
denovo174507	2.55E-07
denovo648440	2.55E-07
denovo44640	3.31E-41
denovo269122	2.55E-07
denovo497070	1.37E-51
denovo733713	1.57E-23
denovo715386	2.55E-07
denovo609011	2.55E-07
denovo372435	1.48E-20
denovo189796	1.29E-44
denovo586188	1.18E-09
denovo89776	1.44E-60
denovo715441	1.01E-29
denovo717800	3.00E-16
denovo525767	1.48E-20
denovo272913	1.57E-23
denovo391153	6.35E-33
denovo238875	1.79E-08
denovo716990	9.43E-59
denovo245337	1.44E-60
denovo300529	4.25E-19
denovo463975	6.60E-43
denovo365876	1.60E-39
denovo490547	1.79E-08
denovo347417	1.57E-23
denovo36018	4.46E-48
denovo94735	3.44E-12
denovo240423	9.43E-59
denovo45694	4.46E-48
denovo469139	2.55E-07
denovo464625	1.18E-09
denovo404530	1.79E-08
denovo256278	2.58E-31
denovo672791	6.69E-11
denovo99062	1.57E-23
denovo454111	1.79E-08
denovo255770	2.55E-07
denovo617728	1.50E-34
denovo125485	1.16E-17
denovo283605	2.55E-07
denovo74562	1.29E-44
denovo41149	3.44E-12
denovo73759	1.79E-08
denovo338607	6.35E-33
denovo13133	4.75E-25
denovo178028	7.89E-50
denovo613752	3.44E-36
denovo125248	2.55E-07
denovo526307	4.92E-22
denovo596097	1.48E-20
denovo41362	3.84E-28
denovo336040	6.69E-11
denovo244921	1.18E-09
denovo63937	3.77E-55
denovo540924	2.19E-248
denovo99857	2.55E-07
denovo72867	1.48E-20
denovo597476	1.60E-39
denovo278619	1.38E-26
denovo442294	1.29E-44
denovo551291	4.25E-19
denovo542934	6.56E-68
denovo331851	0.023118829
denovo364232	1.16E-17
denovo333371	1.01E-29
denovo289966	6.35E-33
denovo695568	3.84E-28
denovo387071	6.69E-11
denovo11044	4.92E-22
denovo350894	1.37E-51
denovo609691	2.55E-07
denovo300054	1.48E-20
denovo688143	2.55E-07
denovo116372	2.55E-07
denovo270391	4.75E-25
denovo533697	2.55E-07
denovo459351	2.55E-07
denovo470710	1.01E-29
denovo176764	4.25E-19
denovo671487	2.55E-07
denovo449932	4.46E-48
denovo109482	1.02E-250
denovo561480	7.89E-50
denovo271410	4.46E-48
denovo121782	7.89E-50
denovo78639	1.79E-08
denovo268022	2.33E-255
denovo647817	1.63E-13
denovo533167	2.43E-46
denovo638657	1.21E-71
denovo204715	2.43E-46
denovo43758	4.92E-22
denovo391645	1.60E-39
denovo714594	3.39E-06
denovo349791	1.63E-13
denovo598934	1.16E-17
denovo9314	2.55E-07
denovo488727	1.48E-20
denovo503539	1.79E-08
denovo60971	4.25E-19
denovo406872	2.55E-07
denovo280028	1.18E-09
denovo138999	3.84E-28
denovo309294	1.79E-08
denovo426536	9.43E-59
denovo730822	1.01E-29
denovo297411	5.37E-269
denovo459327	1.57E-23
denovo283992	3.00E-16
denovo711938	3.84E-28
denovo591729	6.69E-11
denovo388502	2.55E-07
denovo289094	1.37E-51
denovo512985	2.55E-07
denovo580958	1.60E-39
denovo156747	1.18E-09
denovo197552	2.55E-07
denovo130192	1.18E-09
denovo216251	2.55E-07
denovo178889	4.75E-25
denovo720392	3.00E-16
denovo8076	1.18E-257
denovo465253	6.42E-260
denovo279719	1.01E-29
denovo673176	6.42E-260
denovo642990	2.17E-62
denovo234429	1.79E-08
denovo573483	1.29E-44
denovo454129	3.84E-28
denovo695141	3.44E-36
denovo392327	2.55E-07
denovo587276	1.29E-44
denovo547133	6.69E-11
denovo301768	2.55E-07
denovo540571	1.38E-26
denovo136290	2.45E-77
denovo61798	4.75E-25
denovo46012	3.60E-262
denovo524903	3.60E-262
denovo248524	4.25E-19
denovo199209	4.92E-22
denovo624584	6.56E-68
denovo739479	1.01E-29
denovo267122	0
denovo105313	1.21E-71
denovo645837	2.58E-31
denovo649420	7.25E-15
denovo432890	1.60E-39
denovo555972	1.18E-09
denovo740393	3.44E-36
denovo406301	1.79E-08
denovo496169	2.55E-07
denovo100537	2.55E-07
denovo651067	1.79E-08
denovo65917	3.00E-16
denovo318175	4.71E-87
denovo690916	2.58E-31
denovo654844	3.44E-12
denovo673711	7.55E-38
denovo308349	3.00E-16
denovo696249	6.35E-33
denovo553762	2.55E-07
denovo366057	2.55E-07
denovo379412	2.55E-07
denovo595220	1.38E-26
denovo678312	1.18E-09
denovo319348	2.55E-07
denovo210189	6.35E-33
denovo593445	6.60E-43
denovo235696	1.50E-34
denovo630514	0
denovo571882	7.55E-38
denovo95387	1.79E-08
denovo154889	2.55E-07
denovo614549	1.79E-08
denovo532187	1.60E-39
denovo345438	1.79E-08
denovo491112	3.39E-06
denovo264195	2.55E-07
denovo83345	1.18E-09
denovo682873	2.55E-07
denovo638664	3.77E-55
denovo159258	4.66E-246
denovo384945	2.55E-07
denovo525104	1.57E-23
denovo318188	4.92E-22
denovo587676	1.48E-20
denovo457785	1.37E-51
denovo639855	2.43E-46
denovo12528	3.44E-36
denovo612145	3.44E-12
denovo312151	2.58E-31
denovo163502	1.29E-44
denovo155061	2.93E-79
denovo30428	0.023118829
denovo669388	5.37E-269
denovo733080	3.77E-55
denovo550471	4.92E-22
denovo510682	1.57E-23
denovo258379	7.49E-276
denovo131245	4.25E-19
denovo440808	6.56E-68
denovo196772	4.92E-22
denovo606406	1.01E-29
denovo470985	4.25E-19
denovo413461	3.77E-55
denovo413750	2.55E-07
denovo257424	1.38E-26
denovo443592	2.58E-31
denovo204104	1.18E-09
denovo342019	2.55E-07
denovo680778	2.55E-07
denovo457626	2.55E-07
denovo662702	2.55E-07
denovo639229	5.37E-269
denovo284154	2.55E-07
denovo27691	2.43E-46
denovo347956	2.55E-07
denovo490027	0.023118829
denovo524693	1.37E-51
denovo649645	7.89E-50
denovo721024	1.18E-09
denovo560189	1.63E-13
denovo412188	2.33E-255
denovo57828	1.38E-26
denovo79421	1.01E-29
denovo162423	2.33E-255
denovo279971	2.55E-07
denovo259735	1.79E-08
denovo298679	2.55E-07
denovo183323	4.46E-48
denovo490216	3.00E-16
denovo304147	1.63E-13
denovo147363	3.31E-41
denovo15745	1.29E-44
denovo614002	1.18E-09
denovo352365	1.79E-08
denovo386631	3.00E-16
denovo164143	3.00E-16
denovo140142	2.58E-31
denovo369151	4.75E-25
denovo128528	3.00E-16
denovo139983	6.60E-43
denovo676437	1.79E-08
denovo587451	3.44E-12
denovo168961	1.79E-08
denovo390731	2.55E-07
denovo6621	1.50E-34
denovo494253	1.37E-51
denovo463221	4.92E-22
denovo232440	4.92E-22
denovo441063	1.57E-23
denovo57278	1.39E-273
denovo419507	3.44E-36
denovo264196	4.75E-25
denovo34174	3.60E-262
denovo475815	3.77E-55
denovo391143	2.55E-07
denovo320894	2.55E-07
denovo551108	2.43E-46
denovo122121	2.55E-07
denovo712889	7.89E-50
denovo359701	1.79E-08
denovo79140	2.59E-271
denovo652115	2.55E-07
denovo55522	1.50E-34
denovo281879	1.79E-08
denovo557702	1.79E-08
denovo328499	2.55E-07
denovo162247	3.96E-05
denovo394972	6.56E-68
denovo436063	6.35E-33
denovo340832	9.05E-70
denovo278201	3.39E-06
denovo713527	3.00E-16
denovo541332	3.44E-12
denovo316399	4.92E-22
denovo675041	3.44E-12
denovo742319	6.60E-43
denovo79827	1.79E-08
denovo674862	2.55E-07
denovo296555	1.38E-26
denovo18170	1.18E-09
denovo209856	2.55E-07
denovo144142	6.69E-11
denovo555298	0.023118829
denovo152189	1.29E-44
denovo478923	6.56E-68
denovo537014	3.20E-64
denovo172242	2.55E-07
denovo512639	6.35E-33
denovo198803	1.50E-34
denovo545471	1.63E-13
denovo246343	1.18E-09
denovo644578	1.79E-08
denovo384297	9.43E-59
denovo349324	4.75E-25
denovo294074	1.63E-13
denovo535350	3.44E-36
denovo66078	2.55E-07
denovo269056	1.29E-44
denovo735780	1.57E-23
denovo97909	4.75E-25
denovo360595	2.55E-07
denovo399493	2.55E-07
denovo653770	1.48E-20
denovo425078	3.84E-28
denovo550954	2.55E-07
denovo646272	1.79E-08
denovo87636	2.55E-07
denovo122744	1.48E-20
denovo223676	4.25E-19
denovo225612	4.75E-25
denovo39334	4.92E-22
denovo64133	1.79E-08
denovo40113	2.30E-53
denovo319556	1.16E-17
denovo730946	2.58E-31
denovo592794	1.79E-08
denovo33405	2.55E-07
denovo640829	2.55E-07
denovo594946	3.31E-41
denovo58689	2.55E-07
denovo397422	1.16E-17
denovo11788	1.18E-09
denovo491926	6.56E-68
denovo707835	3.60E-262
denovo194664	3.84E-28
denovo297927	1.57E-23
denovo311623	3.44E-36
denovo66154	3.20E-64
denovo604902	7.25E-15
denovo589110	4.66E-66
denovo497034	1.48E-20
denovo667820	3.00E-16
denovo227669	1.79E-08
denovo138513	2.55E-07
denovo446091	1.38E-26
denovo295270	6.69E-11
denovo456061	3.20E-64
denovo630133	2.55E-07
denovo438203	1.01E-29
denovo85608	2.55E-07
denovo547189	1.37E-51
denovo416782	1.79E-08
denovo348461	1.99E-75
denovo51417	2.30E-53
denovo745019	3.44E-36
denovo17300	1.17E-282
denovo202406	1.44E-60
denovo183806	4.75E-25
denovo713163	1.57E-23
denovo272662	5.37E-269
denovo317134	1.18E-09
denovo536330	2.55E-07
denovo484515	3.84E-28
denovo426553	2.55E-07
denovo554132	3.31E-41
denovo295722	2.07E-264
denovo316580	2.43E-46
denovo664747	9.43E-59
denovo545027	4.46E-48
denovo184353	6.35E-33
denovo525099	1.01E-29
denovo284367	6.69E-11
denovo182467	1.16E-17
denovo7169	0.00338791
denovo323728	6.69E-11
denovo722167	3.00E-16
denovo31111	1.79E-08
denovo398153	1.79E-08
denovo25308	6.06E-57
denovo729254	2.58E-31
denovo105113	1.48E-20
denovo429425	4.75E-25
denovo228159	6.69E-11
denovo224682	2.30E-53
denovo282978	3.84E-28
denovo113238	1.01E-29
denovo340574	1.79E-08
denovo503357	1.79E-08
denovo252364	2.55E-07
denovo711854	1.79E-08
denovo460209	3.42E-81
denovo197317	1.02E-250
denovo343985	2.55E-07
denovo513168	1.63E-13
denovo342543	9.43E-59
denovo403742	9.43E-59
denovo604235	4.66E-246
denovo108344	1.44E-60
denovo14558	1.37E-51
denovo641256	7.89E-50
denovo155540	4.46E-48
denovo394150	2.17E-62
denovo696951	1.79E-08
denovo717690	1.48E-20
denovo399690	3.44E-12
denovo425981	1.18E-09
denovo76104	1.79E-08
denovo277685	1.06E-266
denovo655013	3.44E-12
denovo118086	4.46E-48
denovo195234	2.55E-07
denovo716950	1.18E-09
denovo264381	6.35E-33
denovo298091	6.69E-11
denovo608421	4.75E-25
denovo175018	1.63E-13
denovo744296	3.44E-36
denovo488000	0
denovo31518	2.43E-46
denovo39983	2.55E-07
denovo410404	1.29E-44
denovo455231	9.43E-59
denovo63298	2.55E-07
denovo739250	4.25E-19
denovo131076	3.84E-28
denovo5794	4.46E-48
denovo18351	1.57E-23
denovo130084	3.00E-16
denovo552459	3.77E-55
denovo314921	1.38E-26
denovo314501	4.92E-22
denovo335086	1.79E-08
denovo242857	1.18E-09
denovo191748	2.58E-31
denovo553253	3.44E-36
denovo730111	1.01E-29
denovo54864	3.00E-16
denovo400817	6.60E-43
denovo19439	2.55E-07
denovo47712	1.18E-09
denovo398396	2.55E-07
denovo146908	1.44E-60
denovo194898	4.25E-19
denovo550989	3.42E-81
denovo386159	6.35E-33
denovo262093	7.25E-15
denovo571679	2.55E-07
denovo503108	2.55E-07
denovo707674	0.023118829
denovo656669	1.57E-23
denovo4747	3.44E-36
denovo612928	3.44E-36
denovo354719	1.16E-17
denovo648457	2.58E-31
denovo299682	2.55E-07
denovo282940	7.25E-15
denovo215383	2.55E-07
denovo552755	1.79E-08
denovo214838	2.55E-07
denovo64571	2.17E-62
denovo686473	1.29E-44
denovo531238	1.29E-44
denovo122213	4.92E-22
denovo327290	6.60E-43
denovo104279	1.01E-29
denovo521413	1.57E-23
denovo407059	1.57E-23
denovo411242	9.43E-59
denovo445470	1.57E-23
denovo540224	4.75E-25
denovo565299	1.29E-44
denovo658500	1.79E-08
denovo250093	1.79E-08
denovo704607	2.55E-07
denovo241917	3.31E-41
denovo109816	6.69E-11
denovo234898	4.92E-22
denovo527632	1.16E-17
denovo126414	1.79E-08
denovo168110	2.55E-07
denovo741712	2.55E-07
denovo215289	1.60E-39
denovo735586	1.79E-08
denovo584971	6.69E-11
denovo410509	1.79E-08
denovo53215	1.99E-75
denovo248274	2.07E-264
denovo344664	6.60E-43
denovo421980	2.43E-46
denovo250307	2.43E-46
denovo328722	1.37E-51
denovo133944	1.06E-266
denovo137233	2.58E-31
denovo618319	4.46E-48
denovo30552	2.58E-31
denovo422036	1.60E-39
denovo664427	7.89E-50
denovo451839	1.38E-26
denovo533513	2.55E-07
denovo189154	3.44E-36
denovo477702	3.96E-05
denovo452772	1.38E-26
denovo431360	0.023118829
denovo496262	2.43E-46
denovo460453	2.55E-07
denovo407538	2.55E-07
denovo25289	6.06E-57
denovo288817	2.55E-07
denovo586819	2.30E-53
denovo503783	6.56E-68
denovo450602	1.79E-08
denovo83387	2.43E-46
denovo108036	2.33E-255
denovo409944	9.05E-70
denovo436562	1.48E-20
denovo623225	1.01E-29
denovo663360	1.48E-20
denovo462034	1.44E-60
denovo12388	1.38E-26
denovo581119	1.44E-60
denovo268249	3.84E-28
denovo70427	1.38E-26
denovo593962	1.01E-29
denovo124855	7.55E-38
denovo332168	3.00E-16
denovo427341	6.35E-33
denovo631813	7.55E-38
denovo223839	1.18E-09
denovo483446	1.18E-09
denovo132373	2.55E-07
denovo111665	5.20E-285
denovo320773	1.59E-73
denovo694334	3.77E-55
denovo437994	2.55E-07
denovo446763	6.35E-33
denovo314588	9.43E-59
denovo647888	0.000400156
denovo588730	6.69E-11
denovo143301	7.25E-15
denovo527853	1.57E-23
denovo655724	6.06E-57
denovo247543	6.60E-43
denovo515064	4.46E-48
denovo293525	3.00E-16
denovo106059	3.77E-55
denovo497992	1.59E-73
denovo372820	4.92E-22
denovo502344	3.31E-41
denovo741787	4.25E-19
denovo628691	4.25E-19
denovo733830	1.38E-26
denovo607595	3.84E-28
denovo8263	6.69E-11
denovo262804	7.89E-50
denovo442565	2.55E-07
denovo400798	3.84E-28
denovo56314	4.33E-85
denovo38108	7.89E-50
denovo288109	6.35E-33
denovo272023	7.89E-50
denovo134138	1.79E-08
denovo293186	2.55E-07
denovo720430	2.55E-07
denovo536065	4.75E-25
denovo241605	1.50E-34
denovo99501	1.79E-08
denovo134417	2.55E-07
denovo667813	6.69E-11
denovo487131	1.18E-09
denovo219655	4.92E-22
denovo610054	2.55E-07
denovo642003	2.55E-07
denovo539187	2.55E-07
denovo365612	4.66E-66
denovo586948	6.60E-43
denovo404899	1.03E-289
denovo116360	2.55E-07
denovo544828	0.023118829
denovo561976	4.85E-253
denovo578600	1.63E-13
denovo737641	1.01E-29
denovo194513	4.46E-48
denovo629630	6.35E-33
denovo650265	1.79E-08
denovo582348	2.43E-46
denovo574060	3.84E-28
denovo562137	2.55E-07
denovo524610	1.79E-08
denovo74722	3.84E-28
denovo47487	3.44E-36
denovo645176	1.79E-08
denovo55999	1.16E-17
denovo433072	1.79E-08
denovo527593	7.25E-15
denovo66097	6.35E-33
denovo15290	1.29E-44
denovo450251	7.89E-50
denovo152822	4.75E-25
denovo100724	2.55E-07
denovo717604	2.55E-07
denovo23382	4.75E-25
denovo653990	3.00E-16
denovo573562	3.44E-12
denovo656865	2.55E-07
denovo709500	1.79E-08
denovo653949	1.16E-17
denovo730796	1.79E-08
denovo649229	2.55E-07
denovo42767	3.20E-64
denovo563120	2.55E-07
denovo82970	2.55E-07
denovo640425	3.42E-81
denovo47584	2.58E-31
denovo328972	1.79E-08
denovo127758	1.38E-26
denovo674534	3.77E-55
denovo84886	2.55E-07
denovo296968	2.55E-07
denovo5874	2.43E-46
denovo349064	4.46E-48
denovo330308	6.69E-11
denovo281934	3.31E-41
denovo553703	1.50E-34
denovo688337	1.60E-39
denovo264260	6.60E-43
denovo231992	4.46E-48
denovo665781	3.20E-64
denovo618767	1.38E-26
denovo464841	2.43E-46
denovo618138	6.35E-33
denovo703377	3.84E-28
denovo659348	1.48E-20
denovo108240	3.84E-28
denovo227678	2.17E-62
denovo27697	3.42E-81
denovo47566	2.55E-07
denovo629970	6.35E-33
denovo224007	1.79E-08
denovo19787	2.55E-07
denovo275686	3.20E-64
denovo609421	2.55E-07
denovo84824	1.57E-23
denovo537178	6.42E-260
denovo526572	1.21E-71
denovo382704	2.55E-07
denovo494076	2.55E-07
denovo300100	2.30E-53
denovo477102	1.29E-44
denovo667866	1.39E-273
denovo430552	1.79E-08
denovo397822	2.55E-07
denovo301409	1.39E-273
denovo686516	2.55E-07
denovo270070	1.79E-08
denovo138820	1.39E-273
denovo255557	1.18E-09
denovo143157	1.50E-34
denovo706451	1.38E-26
denovo177771	6.35E-33
denovo188533	1.48E-20
denovo200213	2.58E-31
denovo216384	6.35E-33
denovo17325	2.58E-31
denovo370896	3.00E-16
denovo592145	1.57E-23
denovo459152	3.84E-28
denovo331052	4.92E-22
denovo112790	1.60E-39
denovo520237	1.38E-26
denovo535267	1.60E-39
denovo69498	4.66E-66
denovo205192	1.57E-23
denovo153101	1.16E-17
denovo645259	1.79E-08
denovo740246	2.43E-46
denovo413891	2.58E-31
denovo255780	2.55E-07
denovo458581	2.55E-07
denovo526029	2.55E-07
denovo295148	4.25E-19
denovo327384	9.05E-70
denovo618799	1.79E-08
denovo438782	3.00E-16
denovo424935	2.55E-07
denovo695817	2.55E-07
denovo484029	3.44E-36
denovo567949	1.60E-39
denovo538649	2.58E-31
denovo27687	2.55E-07
denovo441083	7.89E-50
denovo111217	0.023118829
denovo71041	3.39E-06
denovo647625	3.96E-05
denovo659279	2.55E-07
denovo19324	2.58E-31
denovo18330	1.18E-09
denovo50250	6.42E-260
denovo450052	1.06E-266
denovo502834	2.17E-62
denovo268291	1.01E-29
denovo428260	7.55E-38
denovo551344	2.55E-07
denovo17412	4.46E-48
denovo493822	7.49E-276
denovo556134	4.92E-22
denovo393153	2.43E-46
denovo741064	1.48E-20
denovo274724	7.89E-50
denovo294484	1.38E-26
denovo203564	3.00E-16
denovo697102	1.37E-51
denovo657990	1.79E-08
denovo298492	3.84E-28
denovo673543	3.20E-64
denovo556187	3.44E-36
denovo149638	4.85E-253
denovo586796	1.38E-26
denovo18884	1.79E-08
denovo218310	1.44E-60
denovo345337	1.21E-71
denovo163690	3.84E-28
denovo479730	2.55E-07
denovo188712	6.06E-57
denovo418206	6.06E-57
denovo339848	3.84E-28
denovo157890	1.38E-26
denovo591437	2.55E-07
denovo306363	3.44E-12
denovo578940	1.18E-09
denovo428775	1.29E-44
denovo596632	2.55E-07
denovo461644	6.35E-33
denovo258610	6.35E-33
denovo514600	1.16E-17
denovo165921	2.55E-07
denovo230132	4.92E-22
denovo544315	2.55E-07
denovo658167	1.18E-09
denovo147497	6.60E-43
denovo681471	1.18E-257
denovo188569	2.55E-07
denovo39758	4.92E-22
denovo586983	3.44E-12
denovo217915	6.60E-43
denovo723001	1.18E-257
denovo567424	2.55E-07
denovo271	1.21E-71
denovo474589	6.42E-260
denovo658836	1.01E-29
denovo299352	1.16E-17
denovo680962	1.63E-13
denovo737023	4.92E-22
denovo464737	3.31E-41
denovo4292	3.20E-64
denovo613301	7.89E-50
denovo145948	3.44E-12
denovo310899	1.59E-73
denovo521614	9.05E-70
denovo292334	2.55E-07
denovo616167	1.01E-29
denovo396254	4.25E-19
denovo384539	7.55E-38
denovo143883	6.60E-43
denovo157077	1.59E-73
denovo149475	1.18E-09
denovo162461	2.55E-07
denovo391949	0.023118829
denovo471147	1.48E-20
denovo167453	4.66E-66
denovo663086	3.77E-55
denovo582021	6.60E-43
denovo585360	6.69E-11
denovo606624	3.44E-12
denovo180860	6.35E-33
denovo380165	4.75E-25
denovo293450	2.55E-07
denovo562268	0.023118829
denovo185327	3.31E-41
denovo317700	2.55E-07
denovo480256	2.55E-07
denovo21803	6.06E-57
denovo612536	6.69E-11
denovo498151	1.18E-09
denovo267336	3.00E-16
denovo379945	6.42E-260
denovo431231	1.79E-08
denovo436275	2.55E-07
denovo509962	1.16E-17
denovo625139	6.69E-11
denovo26834	3.60E-262
denovo510538	2.55E-07
denovo133782	1.38E-26
denovo382949	6.35E-33
denovo150226	2.58E-31
denovo114617	1.37E-51
denovo477297	4.92E-22
denovo616696	3.00E-16
denovo688104	6.06E-57
denovo228432	6.60E-43
denovo413564	6.60E-43
denovo110759	6.60E-43
denovo115250	1.01E-29
denovo735162	1.01E-29
denovo735524	6.35E-33
denovo57727	1.44E-60
denovo57237	2.55E-07
denovo525325	2.55E-07
denovo512766	1.79E-08
denovo551102	3.20E-64
denovo151723	7.55E-38
denovo487240	3.44E-12
denovo346504	1.21E-71
denovo333447	1.60E-39
denovo200606	1.48E-20
denovo671853	1.79E-08
denovo623705	2.55E-07
denovo339952	1.59E-73
denovo237279	3.77E-55
denovo735330	1.79E-08
denovo238199	3.20E-64
denovo298168	6.56E-68
denovo435956	2.07E-264
denovo86954	2.55E-07
denovo401869	2.55E-07
denovo67793	2.55E-07
denovo46217	6.69E-11
denovo130927	4.75E-25
denovo438236	2.55E-07
denovo267250	9.43E-59
denovo82945	2.33E-255
denovo394083	6.60E-43
denovo586205	7.25E-15
denovo427607	4.85E-253
denovo202289	2.43E-46
denovo83422	6.06E-57
denovo649249	1.06E-266
denovo699715	3.44E-36
denovo40226	1.57E-23
denovo473048	3.44E-36
denovo329090	1.63E-13
denovo152930	2.55E-07
denovo376039	1.50E-34
denovo494404	1.29E-44
denovo166099	7.89E-50
denovo111374	3.60E-262
denovo331618	8.01E-297
denovo454318	7.89E-50
denovo59474	1.01E-29
denovo252538	6.60E-43
denovo3101	6.60E-43
denovo712988	3.60E-262
denovo550030	1.18E-257
denovo532387	1.79E-08
denovo122339	6.35E-33
denovo651901	4.25E-19
denovo502454	4.92E-22
denovo602980	1.18E-09
denovo87830	3.84E-28
denovo398355	3.84E-28
denovo608775	1.79E-08
denovo366676	1.60E-39
denovo335071	4.75E-25
denovo288252	1.18E-09
denovo262610	7.89E-50
denovo411885	2.55E-07
denovo161027	6.69E-11
denovo557805	1.63E-13
denovo614690	2.17E-62
denovo619912	1.57E-23
denovo405698	6.56E-68
denovo529921	1.48E-20
denovo370635	2.55E-07
denovo202111	1.79E-08
denovo398013	1.48E-20
denovo252855	2.55E-07
denovo620513	3.44E-12
denovo469933	4.66E-246
denovo199066	6.69E-11
denovo526148	2.55E-07
denovo589614	2.55E-07
denovo217591	6.60E-43
denovo601197	2.55E-07
denovo211133	6.42E-260
denovo74125	3.96E-05
denovo363464	1.48E-20
denovo104909	1.79E-08
denovo293794	1.63E-13
denovo212909	3.77E-55
denovo745092	2.55E-07
denovo365615	1.16E-17
denovo604756	2.17E-62
denovo670197	3.31E-41
denovo681318	3.60E-262
denovo218318	1.16E-17
denovo283345	1.18E-257
denovo496272	4.25E-19
denovo158462	4.15E-132
denovo626323	1.63E-13
denovo17389	1.99E-75
denovo496857	1.18E-09
denovo330310	9.05E-70
denovo15987	1.37E-51
denovo183833	7.89E-50
denovo312129	4.25E-19
denovo688196	1.60E-39
denovo521134	4.75E-25
denovo492837	1.37E-51
denovo496125	1.63E-13
denovo48331	1.50E-34
denovo571334	1.57E-23
denovo61708	1.29E-44
denovo14542	1.63E-13
denovo291270	4.92E-22
denovo260957	1.57E-23
denovo175287	4.92E-22
denovo68915	1.79E-08
denovo579732	1.79E-08
denovo36237	3.20E-64
denovo722439	1.38E-26
denovo397703	7.55E-38
denovo481660	6.35E-33
denovo674094	1.48E-20
denovo345054	1.29E-44
denovo77065	2.55E-07
denovo709098	3.44E-36
denovo434887	6.69E-11
denovo727321	1.79E-08
denovo703219	2.58E-31
denovo302836	1.50E-34
denovo429418	3.84E-28
denovo644902	0
denovo646827	4.25E-19
denovo186486	4.92E-22
denovo529326	2.55E-07
denovo328312	3.31E-41
denovo99100	2.55E-07
denovo716053	1.79E-08
denovo665747	2.55E-07
denovo420700	1.79E-08
denovo86676	2.30E-53
denovo301110	2.55E-07
denovo337527	3.31E-41
denovo655123	1.50E-34
denovo675359	2.55E-07
denovo398928	6.69E-11
denovo330262	4.25E-19
denovo92047	1.18E-09
denovo497023	3.44E-36
denovo426493	1.37E-51
denovo381074	2.55E-07
denovo49745	3.00E-16
denovo596825	4.25E-19
denovo409252	1.63E-13
denovo307259	2.55E-07
denovo636024	3.00E-16
denovo674157	1.60E-39
denovo615419	9.43E-59
denovo245877	1.21E-71
denovo523821	6.06E-57
denovo323679	2.93E-79
denovo505907	6.06E-57
denovo636832	3.96E-278
denovo136762	6.56E-68
denovo330759	4.66E-66
denovo615762	3.31E-41
denovo696480	6.69E-11
denovo669643	1.38E-26
denovo498282	1.01E-29
denovo18264	4.75E-25
denovo503343	2.17E-62
denovo171993	3.20E-64
denovo497496	1.01E-29
denovo189735	1.38E-26
denovo694286	2.58E-31
denovo206640	4.75E-25
denovo364501	6.06E-57
denovo303127	6.56E-68
denovo539532	1.79E-08
denovo721923	7.55E-38
denovo520773	2.55E-07
denovo745332	4.92E-22
denovo318966	1.63E-13
denovo32713	2.30E-53
denovo55667	2.58E-31
denovo619982	3.44E-36
denovo737551	1.79E-08
denovo25248	1.79E-08
denovo397983	3.44E-12
denovo51683	3.20E-64
denovo120422	1.79E-08
denovo486157	1.18E-09
denovo650351	1.38E-26
denovo316494	1.18E-257
denovo635266	3.44E-36
denovo271274	7.55E-38
denovo81071	2.43E-46
denovo229261	2.55E-07
denovo612172	1.18E-09
denovo158234	1.48E-20
denovo157250	4.46E-48
denovo666607	9.43E-59
denovo271637	3.96E-05
denovo260666	3.96E-278
denovo337592	3.44E-12
denovo363633	3.39E-06
denovo730713	2.33E-255
denovo734142	2.33E-255
denovo86663	9.05E-70
denovo739534	3.44E-12
denovo665985	6.35E-33
denovo15349	6.56E-68
denovo448446	3.20E-64
denovo98436	1.50E-34
denovo141498	1.21E-71
denovo65085	4.75E-25
denovo407562	3.77E-55
denovo229687	1.16E-17
denovo263902	2.30E-53
denovo519739	1.38E-26
denovo179991	6.60E-43
denovo503560	1.79E-08
denovo516751	4.66E-66
denovo522594	3.00E-16
denovo31106	1.48E-20
denovo616951	1.21E-71
denovo643568	7.89E-50
denovo256263	1.60E-39
denovo135343	6.69E-11
denovo148765	3.44E-36
denovo152191	6.35E-33
denovo615320	1.79E-08
denovo703881	3.44E-12
denovo621355	3.44E-36
denovo135434	6.06E-57
denovo34229	1.57E-23
denovo184728	1.50E-34
denovo134972	1.60E-39
denovo135560	1.50E-34
denovo57024	3.31E-41
denovo394546	2.55E-07
denovo452138	3.84E-28
denovo367282	1.29E-44
denovo662979	2.55E-07
denovo444013	1.60E-39
denovo438704	1.79E-08
denovo581027	2.55E-07
denovo76395	2.55E-07
denovo362339	1.29E-44
denovo483796	2.55E-07
denovo601275	3.84E-28
denovo644521	3.44E-12
denovo514360	2.55E-07
denovo636908	9.43E-59
denovo452093	1.18E-09
denovo200692	7.55E-38
denovo295975	1.79E-08
denovo69621	4.75E-25
denovo332272	2.33E-255
denovo278947	4.71E-87
denovo264675	2.55E-07
denovo704107	4.92E-22
denovo82212	2.55E-07
denovo162929	1.60E-39
denovo94491	1.01E-29
denovo277132	2.55E-07
denovo516556	6.35E-33
denovo336602	1.63E-13
denovo532105	4.46E-48
denovo576972	1.60E-39
denovo85201	2.55E-07
denovo237266	2.43E-46
denovo456774	5.37E-269
denovo398750	6.60E-43
denovo402655	6.56E-68
denovo512684	2.17E-62
denovo506259	2.43E-46
denovo362835	6.56E-68
denovo100772	2.17E-62
denovo560727	4.92E-22
denovo200816	1.01E-29
denovo675392	3.20E-64
denovo189985	1.63E-13
denovo100294	1.79E-08
denovo371810	3.00E-16
denovo592081	6.56E-68
denovo484184	1.16E-17
denovo283326	1.60E-39
denovo376193	4.75E-25
denovo412006	7.25E-15
denovo222104	3.31E-41
denovo743304	1.48E-20
denovo555055	6.69E-11
denovo321057	4.92E-22
denovo166626	3.84E-28
denovo562347	1.79E-08
denovo741710	2.55E-07
denovo159582	1.50E-34
denovo531857	3.84E-28
denovo509660	3.84E-28
[truncated: 40,261 more rows]
