# Supplementary material for: Stochasticity constrained by deterministic effects of diet and age drive rumen microbiome assembly dynamics
Source: Nat Commun. 2020 Apr 20;11:1904. doi: 10.1038/s41467-020-15652-8 (PMC7170844; doi:10.1038/s41467-020-15652-8)
Supplement: Supplementary file 15 — Supplementary Data 13 [file 41467_2020_15652_MOESM15_ESM.csv]

OTUs that were not found to be significant after Bonferroni correction
OTU_name	p_adjusted_bonferroni
denovo346608	1
denovo110370	1
denovo348723	1
denovo331851	1
denovo30428	1
denovo490027	1
denovo555298	1
denovo7169	1
denovo707674	1
denovo431360	1
denovo647888	1
denovo544828	1
denovo111217	1
denovo391949	1
denovo562268	1
denovo440854	1
denovo448264	1
denovo545145	1
denovo6341	1
denovo530948	1
denovo87364	1
denovo329560	1
denovo735300	1
denovo227766	1
denovo713378	1
denovo724791	1
denovo605936	1
denovo320924	1
denovo583129	1
denovo359778	1
denovo711392	1
denovo348101	1
denovo341488	1
denovo682017	1
denovo247867	1
denovo660329	1
denovo163406	1
denovo600575	1
denovo135510	1
denovo306726	1
denovo258194	1
denovo499899	1
denovo538030	1
denovo366106	1
denovo363790	1
denovo253829	1
denovo371568	1
denovo459371	1
denovo679927	1
denovo676380	1
denovo551824	1
denovo78695	1
denovo492145	1
denovo327237	1
denovo635361	1
denovo421756	1
denovo390189	1
denovo252443	1
denovo543005	1
denovo363357	1
denovo432392	1
denovo290529	1
denovo274705	1
denovo238754	1
denovo629392	1
denovo553375	1
denovo82144	1
denovo549730	1
denovo281352	1
denovo659366	1
denovo409938	1
denovo76164	1
denovo46369	1
denovo418675	1
denovo209128	1
denovo385492	1
denovo681816	1
denovo741203	1
denovo302649	1
denovo577395	1
denovo382408	1
denovo305834	1
denovo95978	1
denovo113973	1
denovo117141	1
denovo280875	1
denovo356266	1
denovo602386	1
denovo453484	1
denovo302547	1
denovo271441	1
denovo242534	1
denovo51914	1
denovo403826	1
denovo509517	1
denovo426594	1
denovo202081	1
denovo326153	1
denovo200562	1
denovo722187	1
denovo222549	1
denovo633354	1
denovo379995	1
denovo9926	1
denovo290622	1
denovo536564	1
denovo684918	1
denovo743684	1
denovo601586	1
denovo699152	1
denovo624378	1
denovo420483	1
denovo16171	1
denovo514120	1
denovo302353	1
denovo129624	1
denovo36245	1
denovo234961	1
denovo3882	1
denovo157334	1
denovo353833	1
denovo304405	1
denovo28562	1
denovo563966	1
denovo110287	1
denovo612735	1
denovo371736	1
denovo603161	1
denovo579044	1
denovo333255	1
denovo150531	1
denovo638104	1
denovo696428	1
denovo640294	1
denovo111674	1
denovo730325	1
denovo57385	1
denovo599798	1
denovo366573	1
denovo506221	1
denovo47015	1
denovo731266	1
denovo70812	1
denovo144922	1
denovo207992	1
denovo320829	1
denovo63681	1
denovo394071	1
denovo507756	1
denovo20958	1
denovo273754	1
denovo39303	1
denovo220305	1
denovo24969	1
denovo108727	1
denovo550036	1
denovo499505	1
denovo96037	1
denovo378312	1
denovo112731	1
denovo277468	1
denovo440314	1
denovo700757	1
denovo178342	1
denovo154806	1
denovo431303	1
denovo428280	1
denovo305653	1
denovo391081	1
denovo736241	1
denovo167578	1
denovo626545	1
denovo82367	1
denovo287056	1
denovo461152	1
denovo2813	1
denovo205545	1
denovo596540	1
denovo270950	1
denovo448310	1
denovo13269	1
denovo742335	1
denovo201041	1
denovo350036	1
denovo648084	1
denovo547686	1
denovo47883	1
denovo188238	1
denovo497603	1
denovo498075	1
denovo602934	1
denovo206075	1
denovo359526	1
denovo410684	1
denovo464744	1
denovo682432	1
denovo374678	1
denovo206950	1
denovo400465	1
denovo520145	1
denovo97980	1
denovo520921	1
denovo504290	1
denovo745082	1
denovo30228	1
denovo252424	1
denovo474956	1
denovo626428	1
denovo130816	1
denovo553188	1
denovo392061	1
denovo259087	1
denovo48695	1
denovo742086	1
denovo7193	1
denovo447707	1
denovo631944	1
denovo441726	1
denovo249541	1
denovo319284	1
denovo51896	1
denovo698806	1
denovo501600	1
denovo67641	1
denovo581025	1
denovo91559	1
denovo799	1
denovo179456	1
denovo698047	1
denovo558076	1
denovo627992	1
denovo314907	1
denovo349594	1
denovo171581	1
denovo76055	1
denovo737064	1
denovo369174	1
denovo373535	1
denovo198062	1
denovo700254	1
denovo593812	1
denovo660743	1
denovo93235	1
denovo455509	1
denovo528969	1
denovo211714	1
denovo146056	1
denovo197207	1
denovo453446	1
denovo704550	1
denovo633342	1
denovo557532	1
denovo214827	1
denovo487132	1
denovo494547	1
denovo250689	1
denovo721469	1
denovo727907	1
denovo381522	1
denovo34128	1
denovo159399	1
denovo514340	1
denovo256419	1
denovo182150	1
denovo4498	1
denovo486300	1
denovo110655	1
denovo593859	1
denovo524439	1
denovo323821	1
denovo339838	1
denovo698059	1
denovo337735	1
denovo339549	1
denovo194480	1
denovo113800	1
denovo466111	1
denovo279953	1
denovo617637	1
denovo612673	1
denovo423239	1
denovo23172	1
denovo641319	1
denovo104663	1
denovo30686	1
denovo685628	1
denovo692766	1
denovo353459	1
denovo590791	1
denovo83628	1
denovo519313	1
denovo138772	1
denovo303831	1
denovo734327	1
denovo169732	1
denovo169412	1
denovo731712	1
denovo667338	1
denovo96488	1
denovo493369	1
denovo689009	1
denovo146244	1
denovo135594	1
denovo689457	1
denovo67854	1
denovo636414	1
denovo179103	1
denovo643382	1
denovo660154	1
denovo367472	1
denovo483346	1
denovo713920	1
denovo654190	1
denovo339891	1
denovo100564	1
denovo469384	1
denovo106347	1
denovo351528	1
denovo61044	1
denovo726650	1
denovo356754	1
denovo663520	1
denovo338848	1
denovo491324	1
denovo216634	1
denovo666334	1
denovo180609	1
denovo721080	1
denovo5755	1
denovo431385	1
denovo712912	1
denovo432176	1
denovo62411	1
denovo291787	1
denovo627120	1
denovo127591	1
denovo260952	1
denovo208380	1
denovo261035	1
denovo597157	1
denovo490755	1
denovo505886	1
denovo9332	1
denovo634229	1
denovo89466	1
denovo340584	1
denovo437641	1
denovo531586	1
denovo451403	1
denovo357931	1
denovo423350	1
denovo178081	1
denovo232317	1
denovo277090	1
denovo594753	1
denovo212682	1
denovo159230	1
denovo194698	1
denovo516575	1
denovo5823	1
denovo220266	1
denovo637112	1
denovo334484	1
denovo339962	1
denovo301201	1
denovo509092	1
denovo40762	1
denovo332850	1
denovo279547	1
denovo470791	1
denovo46814	1
denovo86583	1
denovo273301	1
denovo547421	1
denovo518018	1
denovo596381	1
denovo149447	1
denovo333434	1
denovo274460	1
denovo640018	1
denovo283384	1
denovo407313	1
denovo168519	1
denovo511671	1
denovo75524	1
denovo53408	1
denovo432123	1
denovo220407	1
denovo380662	1
denovo236512	1
denovo602120	1
denovo471762	1
denovo241300	1
denovo112532	1
denovo553138	1
denovo395313	1
denovo325275	1
denovo235308	1
denovo412861	1
denovo634763	1
denovo399799	1
denovo504796	1
denovo83389	1
denovo91532	1
denovo682900	1
denovo106278	1
denovo692204	1
denovo66790	1
denovo421474	1
denovo562009	1
denovo238610	1
denovo320975	1
denovo50965	1
denovo500615	1
denovo437432	1
denovo724860	1
denovo23859	1
denovo43875	1
denovo410640	1
denovo519581	1
denovo744677	1
denovo664243	1
denovo267392	1
denovo128621	1
denovo143627	1
denovo363630	1
denovo579830	1
denovo141141	1
denovo555678	1
denovo530282	1
denovo595967	1
denovo63326	1
denovo323365	1
denovo654123	1
denovo311004	1
denovo139256	1
denovo507681	1
denovo378344	1
denovo552936	1
denovo425575	1
denovo422190	1
denovo451282	1
denovo321047	1
denovo573978	1
denovo354555	1
denovo502579	1
denovo225689	1
denovo138831	1
denovo712041	1
denovo336448	1
denovo563387	1
denovo216526	1
denovo626407	1
denovo259927	1
denovo45029	1
denovo155115	1
denovo597919	1
denovo14088	1
denovo392602	1
denovo497692	1
denovo427561	1
denovo383135	1
denovo250772	1
denovo503460	1
denovo146004	1
denovo405704	1
denovo140385	1
denovo240082	1
denovo674942	1
denovo585048	1
denovo242682	1
denovo363019	1
denovo506762	1
denovo562240	1
denovo181176	1
denovo440110	1
denovo89920	1
denovo174012	1
denovo189807	1
denovo485609	1
denovo178442	1
denovo627634	1
denovo631781	1
denovo60385	1
denovo287005	1
denovo589574	1
denovo629598	1
denovo463458	1
denovo663375	1
denovo174415	1
denovo515331	1
denovo346798	1
denovo346250	1
denovo154921	1
denovo181531	1
denovo108989	1
denovo431330	1
denovo680542	1
denovo708695	1
denovo486730	1
denovo281715	1
denovo151487	1
denovo589904	1
denovo692587	1
denovo717656	1
denovo501105	1
denovo437358	1
denovo506853	1
denovo111983	1
denovo100697	1
denovo97464	1
denovo602058	1
denovo714063	1
denovo712955	1
denovo270505	1
denovo444585	1
denovo244528	1
denovo348011	1
denovo79027	1
denovo633383	1
denovo390826	1
denovo34113	1
denovo116123	1
denovo161645	1
denovo109382	1
denovo257749	1
denovo270719	1
denovo277566	1
denovo657546	1
denovo284311	1
denovo276505	1
denovo195992	1
denovo166991	1
denovo294880	1
denovo729401	1
denovo637076	1
denovo436686	1
denovo190911	1
denovo471456	1
denovo250467	1
denovo233702	1
denovo520186	1
denovo725633	1
denovo454063	1
denovo267224	1
denovo605699	1
denovo379151	1
denovo27353	1
denovo706613	1
denovo659033	1
denovo243920	1
denovo291399	1
denovo36033	1
denovo115262	1
denovo568277	1
denovo481708	1
denovo360960	1
denovo637095	1
denovo444126	1
denovo171881	1
denovo503188	1
denovo206579	1
denovo546312	1
denovo40240	1
denovo338969	1
denovo434315	1
denovo521521	1
denovo217641	1
denovo696693	1
denovo139411	1
denovo248960	1
denovo66	1
denovo465734	1
denovo596697	1
denovo304093	1
denovo716360	1
denovo225538	1
denovo320078	1
denovo731325	1
denovo483631	1
denovo384789	1
denovo452295	1
denovo384888	1
denovo361935	1
denovo63601	1
denovo174867	1
denovo745017	1
denovo654256	1
denovo133570	1
denovo678051	1
denovo681978	1
denovo161547	1
denovo597534	1
denovo411812	1
denovo19851	1
denovo657035	1
denovo82693	1
denovo566192	1
denovo397464	1
denovo83990	1
denovo680102	1
denovo578784	1
denovo200907	1
denovo682839	1
denovo306499	1
denovo372432	1
denovo147540	1
denovo607976	1
denovo715383	1
denovo149100	1
denovo731521	1
denovo15784	1
denovo535091	1
denovo314423	1
denovo273011	1
denovo458290	1
denovo458922	1
denovo280873	1
denovo134206	1
denovo297873	1
denovo64921	1
denovo103335	1
denovo671653	1
denovo666079	1
denovo7128	1
denovo417581	1
denovo224025	1
denovo652098	1
denovo509627	1
denovo503297	1
denovo576108	1
denovo528762	1
denovo391570	1
denovo147029	1
denovo275512	1
denovo26153	1
denovo427779	1
denovo533951	1
denovo671661	1
denovo95788	1
denovo16282	1
denovo391521	1
denovo134885	1
denovo573705	1
denovo244586	1
denovo242655	1
denovo224936	1
denovo531111	1
denovo47265	1
denovo706157	1
denovo420287	1
denovo729686	1
denovo209538	1
denovo282892	1
denovo614933	1
denovo360991	1
denovo64380	1
denovo385653	1
denovo90447	1
denovo203470	1
denovo604775	1
denovo96050	1
denovo387633	1
denovo722622	1
denovo285033	1
denovo386125	1
denovo702200	1
denovo52700	1
denovo639575	1
denovo124905	1
denovo443219	1
denovo440063	1
denovo207721	1
denovo200806	1
denovo405182	1
denovo696970	1
denovo447385	1
denovo346609	1
denovo553961	1
denovo249997	1
denovo207659	1
denovo669729	1
denovo248054	1
denovo569583	1
denovo528462	1
denovo130924	1
denovo118063	1
denovo648698	1
denovo397389	1
denovo63353	1
denovo495463	1
denovo63490	1
denovo329095	1
denovo134522	1
denovo176342	1
denovo263181	1
denovo472102	1
denovo641597	1
denovo42723	1
denovo126345	1
denovo316009	1
denovo247758	1
denovo530012	1
denovo631347	1
denovo519786	1
denovo688615	1
denovo407727	1
denovo471088	1
denovo490332	1
denovo149389	1
denovo226829	1
denovo374677	1
denovo498353	1
denovo679718	1
denovo359402	1
denovo212610	1
denovo18021	1
denovo383737	1
denovo406858	1
denovo68942	1
denovo476079	1
denovo398178	1
denovo41743	1
denovo126788	1
denovo415417	1
denovo181816	1
denovo208912	1
denovo11577	1
denovo630922	1
denovo99293	1
denovo687331	1
denovo149377	1
denovo16788	1
denovo92625	1
denovo630047	1
denovo333085	1
denovo112889	1
denovo525860	1
denovo620401	1
denovo580300	1
denovo163162	1
denovo425141	1
denovo501270	1
denovo85662	1
denovo306253	1
denovo549955	1
denovo195740	1
denovo110852	1
denovo42457	1
denovo160875	1
denovo674229	1
denovo717844	1
denovo440392	1
denovo379475	1
denovo163659	1
denovo443759	1
denovo353469	1
denovo349936	1
denovo459	1
denovo304665	1
denovo353404	1
denovo383537	1
denovo313174	1
denovo125713	1
denovo251008	1
denovo569182	1
denovo364097	1
denovo379812	1
denovo208885	1
denovo132344	1
denovo646826	1
denovo403259	1
denovo7707	1
denovo506800	1
denovo409777	1
denovo655103	1
denovo324493	1
denovo495599	1
denovo292909	1
denovo120654	1
denovo25071	1
denovo463966	1
denovo545675	1
denovo468159	1
denovo292593	1
denovo605506	1
denovo34190	1
denovo470315	1
denovo134157	1
denovo425621	1
denovo288582	1
denovo55966	1
denovo30652	1
denovo477590	1
denovo419958	1
denovo742841	1
denovo297509	1
denovo679557	1
denovo562979	1
denovo657513	1
denovo135980	1
denovo39360	1
denovo655662	1
denovo14043	1
denovo2959	1
denovo302729	1
denovo230171	1
denovo19274	1
denovo49686	1
denovo586458	1
denovo599938	1
denovo393287	1
denovo190090	1
denovo616588	1
denovo647455	1
denovo704063	1
denovo475692	1
denovo461206	1
denovo152382	1
denovo744809	1
denovo600189	1
denovo268063	1
denovo143251	1
denovo103058	1
denovo585784	1
denovo724478	1
denovo621480	1
denovo29835	1
denovo557100	1
denovo399154	1
denovo262473	1
denovo293010	1
denovo265577	1
denovo505880	1
denovo551176	1
denovo358970	1
denovo173728	1
denovo319132	1
denovo95802	1
denovo570747	1
denovo652535	1
denovo255571	1
denovo389964	1
denovo92199	1
denovo554274	1
denovo727959	1
denovo600967	1
denovo40245	1
denovo693346	1
denovo82663	1
denovo71621	1
denovo240219	0.970842086
denovo387070	0.947726798
denovo700723	0.947726798
denovo241493	0.908106814
denovo278948	0.908106814
denovo592796	0.908106814
denovo612383	0.908106814
denovo62022	0.908106814
denovo685981	0.908106814
denovo361699	0.908106814
denovo638733	0.908106814
denovo16694	0.908106814
denovo19878	0.908106814
denovo347975	0.908106814
denovo319509	0.908106814
denovo654575	0.908106814
denovo408775	0.908106814
denovo581630	0.908106814
denovo226706	0.908106814
denovo117854	0.908106814
denovo80169	0.908106814
denovo534027	0.908106814
denovo617505	0.908106814
denovo701204	0.908106814
denovo81034	0.908106814
denovo480258	0.908106814
denovo608040	0.908106814
denovo580950	0.908106814
denovo8352	0.908106814
denovo384925	0.908106814
denovo23053	0.908106814
denovo428042	0.908106814
denovo746312	0.908106814
denovo43304	0.908106814
denovo175051	0.908106814
denovo10177	0.908106814
denovo20374	0.908106814
denovo253166	0.908106814
denovo355256	0.908106814
denovo71513	0.908106814
denovo274023	0.908106814
denovo142118	0.908106814
denovo549169	0.908106814
denovo155515	0.908106814
denovo202007	0.908106814
denovo639837	0.908106814
denovo26501	0.908106814
denovo209870	0.908106814
denovo163359	0.908106814
denovo286839	0.908106814
denovo158275	0.908106814
denovo147684	0.908106814
denovo261668	0.908106814
denovo664575	0.908106814
denovo679495	0.908106814
denovo177301	0.908106814
denovo613537	0.908106814
denovo239801	0.908106814
denovo60822	0.908106814
denovo716828	0.908106814
denovo119892	0.908106814
denovo379440	0.908106814
denovo364418	0.908106814
denovo697309	0.908106814
denovo537173	0.908106814
denovo171133	0.908106814
denovo41455	0.908106814
denovo340207	0.908106814
denovo494177	0.908106814
denovo319877	0.886530177
denovo131727	0.886530177
denovo178112	0.886530177
denovo438438	0.886530177
denovo533091	0.832150359
denovo460014	0.8193688
denovo674512	0.8193688
denovo294790	0.8193688
denovo442160	0.8193688
denovo543398	0.8193688
denovo688979	0.8193688
denovo448751	0.8193688
denovo334645	0.8193688
denovo386723	0.721984803
denovo144920	0.721984803
denovo403495	0.721984803
denovo91030	0.721984803
denovo106438	0.721984803
denovo348407	0.721984803
denovo340731	0.721984803
denovo714812	0.721984803
denovo370318	0.721984803
denovo449035	0.721984803
denovo330858	0.721984803
denovo746101	0.721984803
denovo368563	0.721984803
denovo91687	0.718626735
denovo666621	0.684827728
denovo348483	0.684827728
denovo141939	0.684827728
denovo222548	0.684827728
denovo6829	0.684827728
denovo164194	0.684827728
denovo396558	0.684827728
denovo392163	0.684827728
denovo222891	0.684827728
denovo536257	0.684827728
denovo120148	0.684827728
denovo531119	0.684827728
denovo79325	0.684827728
denovo458103	0.684827728
denovo683263	0.684827728
denovo531644	0.684827728
denovo198912	0.684827728
denovo715619	0.684827728
denovo106254	0.684827728
denovo564682	0.684827728
denovo530159	0.684827728
denovo646198	0.684827728
denovo258251	0.684827728
denovo102600	0.684827728
denovo72253	0.684827728
denovo564557	0.684827728
denovo201276	0.684827728
denovo450962	0.684827728
denovo43601	0.684827728
denovo192674	0.684827728
denovo443802	0.684827728
denovo432434	0.684827728
denovo288969	0.684827728
denovo395947	0.684827728
denovo232863	0.684827728
denovo214907	0.684827728
denovo213431	0.684827728
denovo635774	0.684827728
denovo48132	0.684827728
denovo669818	0.684827728
denovo340798	0.684827728
denovo218668	0.684827728
denovo532768	0.684827728
denovo84372	0.684827728
denovo745221	0.684827728
denovo271104	0.684827728
denovo674470	0.684827728
denovo625835	0.684827728
denovo727162	0.684827728
denovo117516	0.684827728
denovo173887	0.684827728
denovo380328	0.684827728
denovo381191	0.684827728
denovo684182	0.684827728
denovo671231	0.684827728
denovo579550	0.684827728
denovo623462	0.684827728
denovo673599	0.684827728
denovo370751	0.684827728
denovo356932	0.684827728
denovo681718	0.684827728
denovo649788	0.684827728
denovo690233	0.684827728
denovo584186	0.684827728
denovo681578	0.684827728
denovo654524	0.684827728
denovo726129	0.684827728
denovo371444	0.684827728
denovo590591	0.684827728
denovo409359	0.684827728
denovo148202	0.684827728
denovo205316	0.684827728
denovo576079	0.684827728
denovo480060	0.684827728
denovo292395	0.684827728
denovo92227	0.684827728
denovo400291	0.684827728
denovo315211	0.684827728
denovo128930	0.684827728
denovo5103	0.684827728
denovo252098	0.684827728
denovo96425	0.684827728
denovo373633	0.684827728
denovo612766	0.684827728
denovo638236	0.684827728
denovo648813	0.684827728
denovo478617	0.684827728
denovo504974	0.684827728
denovo489403	0.684827728
denovo348893	0.684827728
denovo525683	0.684827728
denovo315162	0.684827728
denovo53778	0.684827728
denovo728437	0.684827728
denovo542276	0.684827728
denovo263548	0.684827728
denovo683735	0.684827728
denovo191213	0.684827728
denovo181063	0.684827728
denovo394973	0.684827728
denovo129527	0.684827728
denovo739960	0.684827728
denovo101867	0.684827728
denovo588877	0.614609217
denovo354444	0.614609217
denovo601645	0.614609217
denovo571244	0.614609217
denovo505637	0.614609217
denovo548829	0.614609217
denovo421683	0.614609217
denovo92582	0.614609217
denovo6005	0.614609217
denovo648179	0.614609217
denovo499403	0.614609217
denovo654793	0.614609217
denovo591247	0.614609217
denovo451426	0.614609217
denovo50953	0.614609217
denovo379183	0.614609217
denovo184976	0.614609217
denovo469383	0.614609217
denovo93721	0.597736256
denovo129329	0.597736256
denovo71421	0.597736256
denovo727680	0.597736256
denovo445153	0.587662049
denovo12242	0.577882194
denovo145286	0.577882194
denovo716237	0.577882194
denovo25862	0.55743943
denovo650766	0.55743943
denovo305815	0.55743943
denovo294882	0.55743943
denovo371041	0.55743943
denovo613453	0.55743943
denovo460735	0.55743943
denovo634002	0.55743943
denovo255164	0.531651618
denovo198817	0.531651618
denovo703711	0.523858741
denovo168193	0.523858741
denovo653010	0.523858741
denovo479572	0.523858741
denovo612003	0.523858741
denovo6937	0.523858741
denovo303041	0.523858741
denovo506153	0.508536331
denovo483246	0.507304956
denovo360421	0.507304956
denovo162247	0.507304956
denovo477702	0.507304956
denovo647625	0.507304956
denovo74125	0.507304956
denovo271637	0.507304956
denovo440973	0.507304956
denovo197740	0.507304956
denovo309696	0.507304956
denovo441956	0.507304956
denovo369484	0.507304956
denovo251	0.507304956
denovo695290	0.507304956
denovo254149	0.507304956
denovo568334	0.507304956
denovo327641	0.507304956
denovo26715	0.507304956
denovo165859	0.507304956
denovo612682	0.507304956
denovo464063	0.507304956
denovo647250	0.507304956
denovo271185	0.507304956
denovo154487	0.507304956
denovo59406	0.507304956
denovo169977	0.507304956
denovo115107	0.507304956
denovo294220	0.507304956
denovo351229	0.507304956
denovo3261	0.507304956
denovo279879	0.507304956
denovo214174	0.507304956
denovo210629	0.507304956
denovo578383	0.507304956
denovo217465	0.507304956
denovo16262	0.507304956
denovo577467	0.507304956
denovo49028	0.507304956
denovo358140	0.507304956
denovo601430	0.507304956
denovo86177	0.507304956
denovo722984	0.507304956
denovo625228	0.507304956
denovo732883	0.507304956
denovo229699	0.507304956
denovo449864	0.507304956
denovo45251	0.507304956
denovo371511	0.507304956
denovo414577	0.507304956
denovo51332	0.507304956
denovo690384	0.507304956
denovo579098	0.507304956
denovo717404	0.507304956
denovo455752	0.507304956
denovo430935	0.507304956
denovo185611	0.507304956
denovo548962	0.507304956
denovo387202	0.507304956
denovo470238	0.507304956
denovo551773	0.507304956
denovo55815	0.507304956
denovo104419	0.507304956
denovo225782	0.507304956
denovo127505	0.507304956
denovo249251	0.507304956
denovo195288	0.507304956
denovo560014	0.507304956
denovo626081	0.507304956
denovo500942	0.507304956
denovo187190	0.507304956
denovo627172	0.507304956
denovo156572	0.507304956
denovo532088	0.507304956
denovo435893	0.507304956
denovo31038	0.507304956
denovo594899	0.507304956
denovo412682	0.507304956
denovo225510	0.507304956
denovo603858	0.507304956
denovo26934	0.507304956
denovo321759	0.507304956
denovo218080	0.507304956
denovo600291	0.507304956
denovo677072	0.507304956
denovo297093	0.507304956
denovo10836	0.507304956
denovo73481	0.507304956
denovo603487	0.507304956
denovo313877	0.507304956
denovo55169	0.507304956
denovo683856	0.507304956
denovo363150	0.507304956
denovo720069	0.507304956
denovo426311	0.507304956
denovo494910	0.507304956
denovo143922	0.507304956
denovo101655	0.507304956
denovo222593	0.507304956
denovo568107	0.507304956
denovo31319	0.507304956
denovo364974	0.507304956
denovo642363	0.507304956
denovo645738	0.507304956
denovo161503	0.507304956
denovo16351	0.507304956
denovo196955	0.507304956
denovo219904	0.507304956
denovo550952	0.507304956
denovo438498	0.507304956
denovo144792	0.507304956
denovo122062	0.507304956
denovo85127	0.507304956
denovo112883	0.507304956
denovo498140	0.507304956
denovo395678	0.507304956
denovo68594	0.507304956
denovo49215	0.507304956
denovo3902	0.507304956
denovo292588	0.507304956
denovo491551	0.507304956
denovo342874	0.507304956
denovo329960	0.507304956
denovo690076	0.507304956
denovo185557	0.507304956
denovo363452	0.507304956
denovo40643	0.507304956
denovo364883	0.507304956
denovo436501	0.507304956
denovo520809	0.507304956
denovo696504	0.507304956
denovo169407	0.487605529
denovo369680	0.486919984
denovo647591	0.486919984
denovo177768	0.486919984
denovo538258	0.486919984
denovo712255	0.486919984
denovo92986	0.486919984
denovo490351	0.486919984
denovo682716	0.486919984
denovo302866	0.486919984
denovo91091	0.486919984
denovo107072	0.486919984
denovo40654	0.486919984
denovo370451	0.486919984
denovo700523	0.486919984
denovo86647	0.486919984
denovo37008	0.466771571
denovo463580	0.466771571
denovo245671	0.466771571
denovo162333	0.466771571
denovo560311	0.466771571
denovo459086	0.456697364
denovo502731	0.456697364
denovo645437	0.456697364
denovo528861	0.456697364
denovo627498	0.456697364
denovo676478	0.43990702
denovo92857	0.390541158
denovo272849	0.390541158
denovo393366	0.390541158
denovo586110	0.390541158
denovo726408	0.390541158
denovo27642	0.390541158
denovo246051	0.390541158
denovo2208	0.390541158
denovo449514	0.390541158
denovo303506	0.390541158
denovo341346	0.390541158
denovo420508	0.390541158
denovo235888	0.390541158
denovo475707	0.390541158
denovo77710	0.390541158
denovo423384	0.390541158
denovo223472	0.390541158
denovo610925	0.390541158
denovo516608	0.390541158
denovo112356	0.369844604
denovo478538	0.369844604
denovo512162	0.362671436
denovo294942	0.35259723
denovo248067	0.35259723
denovo414322	0.345881092
denovo693544	0.345881092
denovo187516	0.345881092
denovo680872	0.345881092
denovo487641	0.345881092
denovo317763	0.345881092
denovo108925	0.345881092
denovo213383	0.345881092
denovo619351	0.345881092
denovo43410	0.345881092
denovo449890	0.345881092
denovo360639	0.345881092
denovo646651	0.328212367
denovo308802	0.328212367
denovo329922	0.328212367
denovo651078	0.328212367
denovo710748	0.328212367
denovo426878	0.326634423
denovo47249	0.326634423
denovo36035	0.326634423
denovo530295	0.326634423
denovo319675	0.326634423
denovo595535	0.326634423
denovo473188	0.326634423
denovo331902	0.326634423
denovo240348	0.326634423
denovo248775	0.326634423
denovo150981	0.326634423
denovo145558	0.326634423
denovo656137	0.326634423
denovo120267	0.326634423
denovo738559	0.326634423
denovo241404	0.326634423
denovo689912	0.326634423
denovo328328	0.326634423
denovo326577	0.326634423
denovo370412	0.326634423
denovo397607	0.326634423
denovo573327	0.326634423
denovo203149	0.326634423
denovo388806	0.326634423
denovo33663	0.326634423
denovo605644	0.326634423
denovo538017	0.326634423
denovo693316	0.326634423
denovo385943	0.326634423
denovo435620	0.326634423
denovo192365	0.326634423
denovo360641	0.326634423
denovo625715	0.326634423
denovo563320	0.326634423
denovo448939	0.326634423
denovo179219	0.326634423
denovo123196	0.326634423
denovo311580	0.326634423
denovo566721	0.326634423
denovo495823	0.326634423
denovo21679	0.326634423
denovo523072	0.326634423
denovo566758	0.326634423
denovo735066	0.324267507
denovo645750	0.324267507
denovo566241	0.324267507
denovo274214	0.324267507
denovo175184	0.324267507
denovo157945	0.318350217
denovo137812	0.318350217
denovo605588	0.318350217
denovo623446	0.318350217
denovo565193	0.318350217
denovo453719	0.318350217
denovo433513	0.318350217
denovo622972	0.294681056
denovo175959	0.294681056
denovo350498	0.294681056
denovo212782	0.294681056
denovo264463	0.294681056
denovo222281	0.294681056
denovo41018	0.294681056
denovo694269	0.294681056
denovo668957	0.294681056
denovo104611	0.294681056
denovo195993	0.294681056
denovo619493	0.294681056
denovo670583	0.294681056
denovo9378	0.294681056
denovo159279	0.294681056
denovo211293	0.294681056
denovo572889	0.294681056
denovo387354	0.294681056
denovo318080	0.294681056
denovo675612	0.288793921
denovo544715	0.277383453
denovo603095	0.255213233
denovo400100	0.255213233
denovo643241	0.255213233
denovo305469	0.252076566
denovo267638	0.252076566
denovo16125	0.252076566
denovo140095	0.235902639
denovo653483	0.235902639
denovo373934	0.235902639
denovo585225	0.235902639
denovo497398	0.235902639
denovo474324	0.235902639
denovo184176	0.235902639
denovo570060	0.235902639
denovo376611	0.235902639
denovo407194	0.235902639
denovo247443	0.235902639
denovo138455	0.235902639
denovo141564	0.235902639
denovo731595	0.235902639
denovo724550	0.235902639
denovo408333	0.235902639
denovo369013	0.235902639
denovo243180	0.235902639
denovo495347	0.235902639
denovo469330	0.235902639
denovo441796	0.235902639
denovo260996	0.235902639
denovo75681	0.235902639
denovo215222	0.235902639
denovo669363	0.235902639
denovo268089	0.235902639
denovo182917	0.231152878
denovo295527	0.220123198
denovo1303	0.220123198
denovo631523	0.220123198
denovo512192	0.220123198
denovo163086	0.220123198
denovo1837	0.220123198
denovo745642	0.220123198
denovo427557	0.220123198
denovo198093	0.220123198
denovo743330	0.220123198
denovo21278	0.220123198
denovo176516	0.220123198
denovo501777	0.220123198
denovo667470	0.220123198
denovo364424	0.220123198
denovo80006	0.220123198
denovo98343	0.220123198
denovo581302	0.220123198
denovo737883	0.220123198
denovo443475	0.220123198
denovo222974	0.220123198
denovo84193	0.220123198
denovo224053	0.220123198
denovo79458	0.215340385
denovo711412	0.215340385
denovo239853	0.215340385
denovo182648	0.215340385
denovo195293	0.215340385
denovo651301	0.215340385
denovo147939	0.215340385
denovo331716	0.215340385
denovo725410	0.215340385
denovo123208	0.215340385
denovo52708	0.215340385
denovo323855	0.215340385
denovo293864	0.215340385
denovo732258	0.215340385
denovo268176	0.215340385
denovo461137	0.215340385
denovo284236	0.215340385
denovo56172	0.215340385
denovo201482	0.215340385
denovo672193	0.215340385
denovo251680	0.215340385
denovo718184	0.215340385
denovo243066	0.215340385
denovo62679	0.215340385
denovo58099	0.215340385
denovo291955	0.215340385
denovo520412	0.215340385
denovo371399	0.215340385
denovo432839	0.215340385
denovo344369	0.215340385
denovo219203	0.215340385
denovo483080	0.215340385
denovo14883	0.215340385
denovo439905	0.215340385
denovo306785	0.215340385
denovo654335	0.215340385
denovo281428	0.215340385
denovo348497	0.215340385
denovo90212	0.215340385
denovo626112	0.215340385
denovo406889	0.215340385
denovo710524	0.215340385
denovo239755	0.215340385
denovo699552	0.215340385
denovo201153	0.215340385
denovo372639	0.215340385
denovo59043	0.215340385
denovo517296	0.215340385
denovo482257	0.215340385
denovo565800	0.215340385
denovo165334	0.215340385
denovo535315	0.215340385
denovo25074	0.215340385
denovo655437	0.215340385
denovo500312	0.215340385
denovo574705	0.215340385
denovo434294	0.215340385
denovo363789	0.215340385
denovo640113	0.215340385
denovo104250	0.215340385
denovo169320	0.215340385
denovo444548	0.215340385
denovo453873	0.215340385
denovo13022	0.215340385
denovo495669	0.215340385
denovo265397	0.215340385
denovo171386	0.215340385
denovo669658	0.215340385
denovo538083	0.211838992
denovo436598	0.211838992
denovo120643	0.211838992
denovo212232	0.211838992
denovo38928	0.211838992
denovo312640	0.211838992
denovo250266	0.211838992
denovo299860	0.211838992
denovo252807	0.211838992
denovo65750	0.211838992
denovo297240	0.211838992
denovo306492	0.211838992
denovo476915	0.211838992
denovo560346	0.211838992
denovo336562	0.202765813
denovo313349	0.202765813
denovo629252	0.202765813
denovo109637	0.202765813
denovo59112	0.202765813
denovo730969	0.202765813
denovo156933	0.202765813
denovo289321	0.201187869
denovo671632	0.201187869
denovo64537	0.201187869
denovo496638	0.201187869
denovo459874	0.179885624
denovo196357	0.179885624
denovo641369	0.179885624
denovo342761	0.179885624
denovo601436	0.179885624
denovo260765	0.179885624
denovo733073	0.179885624
denovo259440	0.179885624
denovo641831	0.179885624
denovo166068	0.177518708
denovo31461	0.177518708
denovo712484	0.177518708
denovo210037	0.177518708
denovo7442	0.17461958
denovo475710	0.17461958
denovo454591	0.172784876
denovo544527	0.172784876
denovo707801	0.172784876
denovo685577	0.172784876
denovo256649	0.172784876
denovo134361	0.172784876
denovo379214	0.172784876
denovo500857	0.172784876
denovo292330	0.172784876
denovo660371	0.172784876
denovo253609	0.172784876
denovo15804	0.172784876
denovo305492	0.172784876
denovo734647	0.172784876
denovo340792	0.172784876
denovo732931	0.172784876
denovo223185	0.172784876
denovo227840	0.172784876
denovo488362	0.172784876
denovo631964	0.172784876
denovo320817	0.172784876
denovo9639	0.172784876
denovo75514	0.172784876
denovo566288	0.161739268
denovo614593	0.161739268
denovo336403	0.157829236
denovo335873	0.150299173
denovo245480	0.150299173
denovo493974	0.150299173
denovo328069	0.150299173
denovo312613	0.150299173
denovo203840	0.150299173
denovo243337	0.137680823
denovo545491	0.137680823
denovo22738	0.137680823
denovo497746	0.137680823
denovo274645	0.137680823
denovo382171	0.12781347
denovo546184	0.12781347
denovo729750	0.120318236
denovo477359	0.120318236
denovo543228	0.104144309
denovo97361	0.104144309
denovo505621	0.104144309
denovo378783	0.104144309
denovo118689	0.104144309
denovo426143	0.104144309
denovo599629	0.104100134
denovo10820	0.096254588
denovo513688	0.096254588
denovo48137	0.096254588
denovo306836	0.096254588
denovo83949	0.096254588
denovo668269	0.096254588
denovo428803	0.096254588
denovo23858	0.089446692
denovo487693	0.089446692
denovo244843	0.089446692
denovo394542	0.089446692
denovo43590	0.089446692
denovo479683	0.089446692
denovo310427	0.089446692
denovo635425	0.089446692
denovo635399	0.089446692
denovo470150	0.089446692
denovo564	0.089446692
denovo667152	0.089446692
denovo620449	0.089446692
denovo352995	0.089446692
denovo122879	0.089446692
denovo265524	0.089446692
denovo40076	0.089446692
denovo722447	0.089446692
denovo595228	0.089446692
denovo211565	0.089446692
denovo401491	0.089446692
denovo20430	0.089446692
denovo734027	0.089446692
denovo406447	0.089446692
denovo225544	0.089446692
denovo201228	0.089446692
denovo303528	0.089446692
denovo573095	0.089446692
denovo579793	0.089446692
denovo390689	0.089446692
denovo699072	0.089446692
denovo567714	0.089446692
denovo306701	0.089446692
denovo434545	0.089446692
denovo33723	0.089446692
denovo511528	0.089446692
denovo358928	0.089446692
denovo313502	0.089446692
denovo333083	0.089446692
denovo450453	0.089446692
denovo324691	0.089446692
denovo456193	0.089446692
denovo22872	0.089446692
denovo480380	0.089446692
denovo716932	0.089446692
denovo512493	0.089446692
denovo462752	0.089446692
denovo398016	0.089446692
denovo175718	0.089446692
denovo433300	0.089446692
denovo639461	0.089446692
denovo467626	0.089446692
denovo121174	0.089446692
denovo374867	0.089446692
denovo579660	0.089446692
denovo655234	0.089446692
denovo255020	0.089446692
denovo596721	0.089446692
denovo497981	0.089446692
denovo391621	0.089446692
denovo174727	0.089446692
denovo569066	0.089446692
denovo322116	0.089446692
denovo659032	0.089446692
denovo85869	0.089446692
denovo410906	0.089446692
denovo71117	0.089446692
denovo49540	0.089446692
denovo406002	0.089446692
denovo121958	0.089446692
denovo655214	0.084814494
denovo575648	0.084814494
denovo33796	0.084814494
denovo108938	0.084814494
denovo69275	0.084814494
denovo499763	0.084814494
denovo448255	0.084814494
denovo91821	0.084814494
denovo653303	0.084814494
denovo285215	0.084814494
denovo593288	0.084814494
denovo600854	0.084814494
denovo419168	0.084814494
denovo362348	0.084814494
denovo694035	0.084814494
denovo366114	0.084814494
denovo125075	0.084814494
denovo275796	0.084814494
denovo410673	0.084814494
denovo264164	0.084420008
denovo180551	0.078897204
denovo207527	0.078897204
denovo615107	0.078897204
denovo75137	0.073877515
denovo74106	0.069035053
denovo76488	0.067454152
denovo562578	0.067454152
denovo550980	0.067454152
denovo666655	0.067454152
denovo115854	0.067454152
denovo60017	0.067454152
denovo228661	0.067454152
denovo394234	0.067454152
denovo515987	0.067454152
denovo49974	0.067454152
denovo669743	0.067454152
denovo319266	0.067454152
denovo349246	0.067454152
denovo103776	0.067454152
denovo694547	0.067454152
denovo124152	0.067454152
denovo597228	0.067454152
denovo483792	0.067454152
denovo372297	0.067454152
denovo428699	0.067454152
denovo440527	0.067454152
denovo626022	0.067454152
denovo94380	0.067454152
denovo538358	0.067454152
denovo552904	0.067454152
denovo735922	0.067454152
denovo44663	0.067454152
denovo170867	0.067454152
denovo140505	0.067454152
denovo597341	0.067454152
denovo306161	0.067454152
denovo351628	0.067454152
denovo560859	0.067454152
denovo644248	0.067454152
denovo233188	0.067454152
denovo125053	0.067454152
denovo490173	0.067454152
denovo390724	0.067454152
denovo88390	0.067454152
denovo529319	0.067454152
denovo621378	0.067454152
denovo84983	0.067454152
denovo587297	0.067454152
denovo556321	0.067454152
denovo586729	0.067454152
denovo602235	0.067454152
denovo22873	0.067454152
denovo312458	0.067454152
denovo309861	0.067454152
denovo388041	0.067454152
denovo668307	0.067454152
denovo357165	0.067454152
denovo532295	0.067454152
denovo737213	0.067454152
denovo57336	0.067454152
denovo681827	0.067454152
denovo132438	0.067454152
denovo714791	0.067454152
denovo415660	0.067454152
denovo184695	0.067454152
denovo125376	0.067454152
denovo263922	0.067454152
denovo248013	0.067454152
denovo329383	0.067454152
denovo322776	0.067454152
denovo281506	0.067454152
denovo102824	0.067454152
denovo94890	0.067454152
denovo125701	0.067454152
denovo607101	0.067454152
denovo655450	0.067454152
denovo169371	0.067454152
denovo432815	0.067454152
denovo391626	0.067454152
denovo461168	0.067454152
denovo438576	0.067454152
denovo155222	0.067454152
denovo408096	0.067454152
denovo186703	0.067454152
denovo640568	0.067454152
denovo568802	0.065484679
denovo184594	0.065484679
denovo457426	0.065484679
denovo609547	0.065484679
denovo161229	0.065484679
denovo82932	0.065484679
denovo561019	0.065484679
denovo68886	0.065484679
denovo498618	0.065484679
denovo112023	0.065484679
denovo434694	0.063803308
denovo285916	0.061539819
denovo555466	0.06053777
denovo614287	0.06053777
denovo73767	0.06053777
denovo653603	0.06053777
denovo90693	0.06053777
denovo373641	0.06053777
denovo110596	0.06053777
denovo384085	0.06053777
denovo53509	0.06053777
denovo361635	0.06053777
denovo650782	0.06053777
denovo630929	0.06053777
denovo549346	0.06053777
denovo386037	0.06053777
denovo588756	0.057200473
denovo714877	0.057200473
denovo590731	0.057200473
denovo15064	0.057200473
denovo345900	0.057200473
denovo53455	0.054833557
denovo718518	0.054833557
denovo611937	0.054833557
denovo372091	0.054833557
denovo322752	0.054833557
denovo712303	0.054833557
denovo256635	0.054833557
denovo395196	0.054833557
denovo76529	0.054833557
denovo360922	0.054833557
denovo402750	0.054833557
denovo551702	0.054833557
denovo301341	0.054833557
denovo198137	0.054833557
denovo347104	0.054833557
denovo501118	0.054833557
denovo741045	0.054833557
denovo511119	0.054833557
denovo145209	0.054833557
denovo514607	0.053650098
denovo484230	0.053650098
denovo209615	0.053650098
denovo227902	0.053650098
denovo597519	0.053650098
denovo3900	0.051677668
