# Supplementary material for: Stochasticity constrained by deterministic effects of diet and age drive rumen microbiome assembly dynamics
Source: Nat Commun. 2020 Apr 20;11:1904. doi: 10.1038/s41467-020-15652-8 (PMC7170844; doi:10.1038/s41467-020-15652-8)
Supplement: Supplementary file 17 — Source Data [file 41467_2020_15652_MOESM17_ESM.zip]

Archive with 57 entries (56 files):
- Source Data/
- Source Data/Figure 1B.txt
- Source Data/Figure 1Bi.txt
- Source Data/Figure 1Bii.txt
- Source Data/Figure 2A.txt
- Source Data/Figure 2B.txt
- Source Data/Figure 2C.txt
- Source Data/Figure 2D.txt
- Source Data/Figure 2E.txt
- Source Data/Figure 3A.txt
- Source Data/Figure 3B all species.txt
- Source Data/Figure 3B core.txt
- Source Data/Figure 4Ai.txt
- Source Data/Figure 4Aii.txt
- Source Data/Figure 4B.txt
- Source Data/Figure 4C.txt
- Source Data/Figure 4D.txt
- Source Data/Figure 5A.txt
- Source Data/Figure 5B.txt
- Source Data/Figure 5D.txt
- Source Data/Figure 5E.txt
- Source Data/Supplementary Figure 1.txt
- Source Data/Supplementary Figure 10.txt
- Source Data/Supplementary Figure 11.txt
- Source Data/Supplementary Figure 12.txt
- Source Data/Supplementary Figure 13.txt
- Source Data/Supplementary Figure 14_Between_groups.txt
- Source Data/Supplementary Figure 14_C-section.txt
- Source Data/Supplementary Figure 14_Vaginal_delivery.txt
- Source Data/Supplementary Figure 15.txt
- Source Data/Supplementary Figure 16A_C-section.txt
- Source Data/Supplementary Figure 16A_Vaginal_delivery.txt
- Source Data/Supplementary Figure 16B.txt
- Source Data/Supplementary Figure 17.txt
- Source Data/Supplementary Figure 18A.txt
- Source Data/Supplementary Figure 18B.txt
- Source Data/Supplementary Figure 18C.txt
- Source Data/Supplementary Figure 19_C-section.txt
- Source Data/Supplementary Figure 19_Vaginal-delivery.txt
- Source Data/Supplementary Figure 2.txt
- Source Data/Supplementary Figure 20.txt
- Source Data/Supplementary Figure 23.txt
- Source Data/Supplementary Figure 3A.txt
- Source Data/Supplementary Figure 3B.txt
- Source Data/Supplementary Figure 4.txt
- Source Data/Supplementary Figure 5.txt
- Source Data/Supplementary Figure 6.txt
- Source Data/Supplementary Figure 7.txt
- Source Data/Supplementary Figure 8.txt
- Source Data/Supplementary Figure 9A_all_species.txt
- Source Data/Supplementary Figure 9A_core.txt
- Source Data/Supplementary Figure 9B_all_species.txt
- Source Data/Supplementary Figure 9B_core.txt
- Source Data/Supplementary Figure 9C_all_species.txt
- Source Data/Supplementary Figure 9C_core.txt
- Source Data/Supplementary Figure 9D_all_species.txt
- Source Data/Supplementary Figure 9D_core.txt
