# Supplementary material for: Stochasticity constrained by deterministic effects of diet and age drive rumen microbiome assembly dynamics
Source: Nat Commun. 2020 Apr 20;11:1904. doi: 10.1038/s41467-020-15652-8 (PMC7170844; doi:10.1038/s41467-020-15652-8)
Supplement: Supplementary file 17 — Source Data [file 41467_2020_15652_MOESM17_ESM.zip › Source Data/Figure 1B.txt]

	10371	10372	10373	375	10376	378	10379	380	10381	10382	383	10384	10385	10386	10387	10388	10389	377	10390	10391	10394	395	10396	10397	398	399	10400	11340	10215	10065	172	10259	10282	10264	10269	10274	10308	10302	10180	10309	17	10341	1090	1091	100	1092	1093	1094	1095	1096	1097	83	1098	1099	1100	10132	1101	1102	146	1103	1104	1105	162	1106	1107	1661	11662	11700	11632	11633	1634	1388	11389	1390	1391	1501	1502	1503	11504	11435	1505	11436	1437	1541	11542	11543	1544	11591	11592	1593	11760	11761	1762	11763	11764	10243	10181	10216	66	10	67	10283	10262	10265	10299	10173	10305	18	10334	11030	1060	19	1146	1157	1168	11209	11254	10147	11657	11321	11229	84	1189	1284	10133	1290	11310	11341	10163	11362	11683	11663	1664	1701	11635	1636	1637	11392	11393	1394	1395	1506	1507	1508	11438	1439	11440	11441	1442	11545	11546	1547	11548	1594	11595	1596	1765	21766	11767	11768	11769	10234	10241	10174	244	10217	10182	10260	68	10287	11	85	11005	1013	10075	1061	1031	1147	11158	1169	1255	11210	10020	1271	11322	1230	10134	1190	11285	10148	11291	1311	1342	10164	11684	1665	11702	11703	11666	11638	1639	11640	11396	11397	11483	11509	11510	1511	1512	11443	11444	1445	1446	1447	11549	11550	11551	11552	11597	11598	11770	11771	11772	11773	11774	10240	10218	12	10245	10175	317	10183	10291	10101	335	1014	1006	86	1032	11062	11148	11159	1170	1256	76	1211	1272	1231	21	1286	1191	10135	11323	1292	1312	10165	1343	11667	11685	11704	11705	11668	11641	11642	1643	1484	11398	1399	11513	1514	11420	11448	1449	1450	11451	11452	11453	1553	11554	1555	1599	1600	11775	10235	10229	10184	10219	13	10318	10176	10307	10102	10330	1007	1033	10087	1063	11149	11064	11160	11212	11171	1257	10136	11273	1232	74	11287	1192	10149	11324	1293	11313	10166	1669	1344	11706	11686	11707	1644	1364	1645	11646	11400	1401	11402	1421	11515	1516	11454	1455	11456	11457	1458	1459	11556	11557	11558	11601	11602	11776	1719	11720	11721	11722	11723	10185	10177	14	10220	22	10347	1000	1008	103	11015	1034	1028	1035	11065	88	11066	11150	89	11161	1172	1193	10137	11213	1241	1258	10167	1274	11288	1294	11314	1325	11708	11670	11671	11403	1404	1405	1517	11518	1519	1460	1461	1462	1463	1464	1465	1559	11560	11561	1603	1604	11724	1605	11725	15	10178	10221	10289	10186	10290	312	104	10345	11016	1009	73	1036	11037	1029	11067	1259	1214	105	1068	11275	11242	10090	1173	11194	10150	1295	1315	10001	1326	11687	1672	1709	1647	1648	1710	11673	11406	11407	11408	11409	1520	1521	11522	1466	1467	1468	1469	1470	11562	11563	11564	11606	11607	1726	11608	1727	1728	11729	10246	10252	10187	10222	10279	10016	10261	316	10179	10292	91	10332	1010	1038	106	1039	11345	11260	11040	11069	1215	11070	23	1243	1174	107	1355	1195	10151	11688	1296	1316	49	11711	11689	10242	10188	10250	10223	10199	10270	10057	10025	10293	116	10324	11041	11042	10093	1108	1109	1110	11072	11071	1111	108	1112	1113	24	1114	1115	10152	1116	1117	1118	50	1119	1120	1712	11649	1650	11651	11652	11674	1410	1411	11412	1523	11524	1525	11471	1472	1473	1474	11475	11565	1566	11567	1609	21610	11611	1730	1731	11732	10236	26	10233	58	10189	10224	10306	20200	10297	78	1001	11043	11151	117	11162	1196	1261	11327	1346	11073	10094	11216	1175	109	1276	11244	11690	10153	1297	11317	1691	10364	11675	11713	10230	10198	10239	10027	59	10225	10190	10319	110	10331	1044	11152	80	1262	1045	11163	1197	1233	118	11328	1176	10095	1277	1347	1245	10168	1298	1692	1318	10365	11676	11677	11714	11693	1653	11715	11654	11655	11413	11414	11415	11416	11526	11527	11528	11476	1477	11568	11569	11570	1571	1612	11613	1614	1733	1734	11735	1736	10247	10191	10231	10202	10226	60	28	10336	96	10321	11017	1055	111	11046	1121	1122	11074	1123	82	1124	1125	10119	1126	1127	1128	10171	1129	1130	1131	10366	1132	1133	11694	11716	1365	11366	1367	1368	11417	11418	11419	1485	1529	11530	11422	1478	1479	11572	11573	11574	11575	1615	11616	1617	11618	11737	11738	11739	29	10061	10192	10227	10294	10203	10326	10120	1018	11047	10097	11048	11153	11075	11049	112	1234	11164	1177	81	11198	11217	1246	10002	1263	1278	21299	10354	1329	11678	11717	11718	11369	11798	1370	1371	1486	1487	1488	11489	1423	1531	11532	11536	11576	1577	11578	11579	11619	11620	1621	1622	1740	11799	11741	248	10204	10278	10228	30	10193	62	77	322	11011	1019	10121	1050	1051	1052	1235	1076	10138	11165	1178	113	11199	11218	1247	10003	11300	1279	1330	10355	11800	10255	10194	10257	10276	10205	10295	31	63	139	10337	1053	11012	79	1020	1236	1054	11264	11077	10122	1166	1179	10154	11200	1219	1248	10004	1134	1135	11348	10356	11777	11778	11679	11779	11780	1372	11781	11373	11374	1490	1491	11492	1533	11534	1535	11537	1538	11580	11581	11582	11623	11624	1625	11742	11749	1743	11744	11782	11745	10254	32	10237	10195	10284	64	10206	10342	10155	10329	1002	1154	10140	1237	11021	1056	11078	10123	1167	1180	11201	10156	1220	1331	11249	10005	1280	11301	11319	10051	10232	207	10263	33	41	10346	98	10338	1057	1238	10124	1138	1022	1155	1265	11079	1332	10141	11349	21181	11202	6	1221	11356	1250	10052	69	1302	10357	11783	1363	11785	11680	1375	249	42	10266	10208	10288	10296	34	315	10125	10340	1239	1333	10099	1058	1023	1139	11080	10157	1350	11182	1203	7	1222	1357	11251	11658	10070	1303	10358	11786	11787	11788	11789	11681	11790	1376	1377	11378	11379	1493	1494	1424	11425	11426	11539	11583	11584	11750	11751	11752	11746	11747	35	43	10267	10285	10311	10209	10298	10158	10339	11240	1266	10142	11334	1140	1024	1059	11081	1351	10126	21358	11183	1204	8	11223	1252	53	71	1304	10359	1695	11791	11792	11793	11794	11682	11380	1480	11381	1495	1496	11427	11428	11429	11540	11585	11586	11753	1754	11755	11748	10210	3468	10280	36	10268	10303	44	10320	114	10344	11267	1082	10127	1025	1141	11083	10169	11335	1352	11184	11205	10054	1224	1359	10349	11696	72	11305	10360	11795	11796	11797	11801	11802	1382	11699	1383	1384	11497	1498	1430	11431	1432	11587	11588	11756	11757	11803	11804	11805	45	10258	10277	10211	10272	10300	37	10343	10128	10323	1084	1026	115	1142	11268	11336	11085	10170	11360	1185	1206	10055	11225	11353	10352	11659	1281	1306	10361	11806	11626	11627	1628	10256	38	10253	10271	46	10314	10310	10212	10301	10159	10325	11086	11027	10143	1143	1087	10129	11320	1307	1186	11656	10056	11226	11253	10353	10213	10281	39	10275	10304	47	10328	10144	10333	1003	1136	10130	11156	1269	1144	11088	160	10362	11337	1187	1207	10350	1227	11338	11697	10369	11282	1308	11660	10367	11629	11630	1385	1481	11386	1482	1387	1499	11500	11433	11434	1589	11590	11807	1758	11759	11808	11809	11810	48	238	10273	10214	10286	10313	40	10327	10131	10348	1004	1137	145	11270	1145	11089	161	363	11339	1188	1208	10351	11228	1354	1361	370	11283	1309	11698	10368	1631	13009	13001	13054	13065	3201	3081	3206	3185	13356	13143	3202	3357	3358	3359	13212	3213	3214	13028	13226	13196	13249	13250	3433	13251	13252	3297	3298	3434	3435	3453	13058	13048	13066	13130	13082	13360	3186	13123	13172	3361	3362	13363	13215	3216	13197	13253	13254	3436	13255	13256	3299	3300	3437	3438	3454	13002	13010	13059	13049	23067	3187	3364	13083	13173	13203	3144	3365	3366	13217	3367	13025	3218	13198	13257	13258	3439	13259	3260	3301	3302	3440	3441	3455	13031	13089	13057	3368	13134	13068	3188	3369	13084	3370	13145	13204	3371	13372	3219	13231	13199	3261	3326	13327	13262	3263	3303	3328	3456	13090	13061	13126	3189	13107	13207	13060	13003	13011	13032	3190	13091	3373	13069	3174	13085	13374	13146	3205	3375	13039	3376	13229	13103	3264	13329	3330	13265	23266	3304	3305	3331	13092	13012	13122	3377	13108	3045	13378	13379	13124	13147	3171	13018	3380	13106	3267	3306	3332	13268	13269	3307	3308	3333	3457	13127	13109	13004	3458	13013	13033	13093	13041	13087	13148	13125	13170	3191	3381	3382	13101	13270	3309	3334	23271	3272	3310	3311	3335	3459	13131	13062	3383	13005	13042	13034	13076	13088	13149	13099	3169	13175	13136	13233	13102	3312	3313	3336	13273	13274	3314	3337	3460	3384	13110	13063	13094	13006	13051	13077	13035	13176	3385	13150	13118	13040	13022	13227	13234	13241	3412	3315	3338	13275	3276	3316	3339	3461	3386	13111	13200	13064	13007	13036	3046	13387	13177	13168	3192	13151	13030	3388	13230	13235	13242	3317	3318	3340	13277	13278	3319	3341	3462	13008	13086	13052	13016	13096	13105	3178	3167	13152	13119	13019	13228	13239	13243	3320	13321	3342	3279	13280	3322	3343	13137	13097	13132	13135	13080	13014	13095	3165	13153	13120	13024	13232	13238	13244	13323	3344	3345	3281	13282	3324	3346	3463	13098	3389	13128	13043	13037	13071	13154	13121	13166	3220	13221	13211	13245	3325	3347	3348	13283	13284	3413	3349	13138	13112	13113	3390	13038	13078	3164	13179	13029	13021	13155	13139	3210	13140	3414	3350	13285	13286	3415	3351	3464	3114	13015	3391	13180	13163	3156	13074	13020	13209	13222	23223	13287	3416	3352	3353	3354	3417	3418	3355	3465	13072	13129	3392	3393	13193	3162	3157	13026	13017	13208	3236	13288	3419	3420	13442	3289	3421	3422	3443	3466	13115	13055	23100	3394	13133	3181	3194	13027	3395	3161	3396	13237	13224	3290	3423	3444	3445	13291	3424	3425	3446	13056	13104	13116	3182	3195	3397	3398	3160	3399	3400	3401	13240	13225	3292	3426	3447	3448	3293	3427	3428	3467	13117	3402	3403	3404	13047	3405	13183	3159	13246	3406	3294	3295	3296	3449	3450	13141	3429	3430	13073	3407	3408	3409	3410	3158	13184	13247	3411	13142	3451	3452	13248	3431	3432
10371	0.0	0.398990453199	0.418593157981	0.442955214122	0.416600968578	0.341626378402	0.373804389893	0.425728729698	0.435900270883	0.417921935129	0.470821712079	0.454426014124	0.351006599745	0.42896704514	0.428776660404	0.450239074836	0.330169718624	0.345140483219	0.466192560175	0.473747869592	0.473069721335	0.481433506045	0.441452378325	0.43818978426	0.471334128102	0.436046511628	0.450027793218	0.982408732051	0.987347155768	0.987483953787	0.99158500213	0.988466467322	0.991352620903	0.992116337293	0.992236933057	0.993583917019	0.989321373271	0.994669793721	0.948953438701	0.854429696773	0.987936372371	0.986099973269	0.986651003845	0.983502945903	0.985829307568	0.986595174263	0.98613723067	0.987188458847	0.985843744973	0.965946933076	0.954748693638	0.953915565582	0.923706896552	0.93456629894	0.755066368056	0.667668849995	0.740636501407	0.83812716263	0.72193446377	0.72944871656	0.73207851573	0.904389302749	0.83525339391	0.913831461284	0.907926730426	0.691629470436	0.671378860374	0.657672301691	0.749972692518	0.57025337282	0.800234100663	0.684337746525	0.621431708388	0.81501369863	0.677736641432	0.678851174935	0.756363036666	0.786537096686	0.781508963874	0.849750862399	0.749918023828	0.758225189812	0.890380926281	0.728903361113	0.895630131702	0.901407679246	0.85448933473	0.875241086681	0.817749778957	0.677819632174	0.841621621622	0.924958160125	0.858367941319	0.793549076151	0.84829804342	0.985899067006	0.985037406484	0.992825784345	0.988982189656	0.990971139894	0.985554896782	0.988724603766	0.989965841161	0.986022193769	0.983705847671	0.995414800597	0.979107818579	0.983324425441	0.979700854701	0.980119709277	0.986660975349	0.986342617486	0.973253450305	0.978562286689	0.973129638659	0.980848007661	0.948450840359	0.937855812716	0.947751929616	0.976292641064	0.889069264069	0.726191763053	0.701926689207	0.766268688824	0.596987823115	0.796948228883	0.715972485512	0.799512591389	0.697645331448	0.914433833561	0.79765160045	0.905113852508	0.56377466652	0.695125940465	0.588866495997	0.57634656564	0.661841598327	0.672972528376	0.680706151583	0.668763332057	0.69318807087	0.756493329703	0.857712693295	0.793907198612	0.770466801024	0.745998684499	0.897580864365	0.653827295015	0.895379915998	0.76891737737	0.862155388471	0.897064471879	0.893554045166	0.894259311117	0.885749249082	0.696263736264	0.977657811748	0.885683060109	0.899608935555	0.848797250859	0.745944489356	0.98339100346	0.987240150992	0.982878544676	0.989887162018	0.983161733162	0.987428754062	0.98512891837	0.985611510791	0.972911963883	0.966418313357	0.931927447552	0.962943129485	0.989471422432	0.991879040445	0.982834905912	0.988657035848	0.991585898392	0.983911621172	0.951043684097	0.958898213901	0.98049248481	0.941966914717	0.919874397705	0.928656748833	0.912328767123	0.688229862582	0.780646549406	0.815820798615	0.750284629981	0.784237371798	0.808043478261	0.927362596035	0.80247442558	0.911237828823	0.919755778456	0.73322537112	0.536568098895	0.668700863159	0.843942275422	0.702101769912	0.642475928473	0.588945887804	0.615490249931	0.69671330947	0.609358771115	0.654176170305	0.861806724971	0.762354611478	0.700759853496	0.852562019283	0.836600591392	0.797758980556	0.89495477825	0.890311986864	0.734757260393	0.836409304357	0.85675838963	0.777076761304	0.785836507148	0.623416527411	0.749197890043	0.735213093502	0.714793281654	0.684455509851	0.985760586579	0.988726402553	0.979972153797	0.976237203628	0.97050681431	0.95572318793	0.883585940019	0.98172100481	0.984171969413	0.981862537123	0.962023279515	0.935330634278	0.805069074296	0.936322918353	0.93801851951	0.954604270002	0.898129122959	0.949796617427	0.916237666238	0.809937079627	0.949764856776	0.923858686885	0.799881203089	0.680289761055	0.676102841678	0.662201264602	0.665948740039	0.701068003487	0.735078477163	0.695528170909	0.630009722372	0.723316735224	0.806297242917	0.581178790535	0.557698594312	0.800683873814	0.686628383921	0.742211966375	0.74677002584	0.558211598052	0.695781987949	0.821273830156	0.815691431076	0.672400653239	0.845032307947	0.734145939713	0.745071416934	0.860355419043	0.853583070888	0.676151172893	0.894851896382	0.848519800077	0.793708210019	0.885327363075	0.896415652746	0.884880198292	0.849067081297	0.752894058265	0.991185216653	0.980627207535	0.992964502718	0.993579454254	0.982825246887	0.967741935484	0.887589831599	0.98442618549	0.992232803107	0.993781827928	0.981651376147	0.954223842196	0.976861274772	0.978798586572	0.990216631726	0.972541027566	0.947140334921	0.979256422531	0.924956933678	0.807960519258	0.75243706481	0.903644425219	0.837060874229	0.695110676021	0.885871619068	0.808049868343	0.718980477223	0.815303144926	0.796800691742	0.79303633218	0.874659981866	0.917363502213	0.896658516707	0.732528041415	0.555288461538	0.775443277194	0.733604977699	0.694353250164	0.594036443954	0.65135608049	0.66760992599	0.734584305006	0.847942262134	0.607117592643	0.707842921571	0.845220527955	0.658971725145	0.855396816774	0.842045020984	0.807381029459	0.904306739803	0.799221875171	0.833624644964	0.903917301415	0.906471679581	0.799878914635	0.881923311016	0.714050131926	0.876608917613	0.896650304763	0.847890410959	0.654607214105	0.7294921875	0.980780461906	0.983841819921	0.838320437206	0.98934413128	0.990896921017	0.987152722017	0.935483870968	0.984709153122	0.988059380379	0.970213452336	0.971411745811	0.971282705807	0.971690525977	0.973533962969	0.889600947816	0.91862771375	0.897227636994	0.675813798467	0.894148020654	0.77969410999	0.773649552974	0.643568644435	0.788183666916	0.801501972014	0.922263782729	0.52390222799	0.685511409833	0.53117426746	0.578584332403	0.562405200433	0.576053555751	0.635934843416	0.645816049997	0.598486925059	0.582447833508	0.763210128212	0.728677481441	0.761066315616	0.760135319474	0.689378322665	0.600649175007	0.80937824117	0.773310938939	0.860578750204	0.841918778959	0.871597665412	0.875416279959	0.892317793828	0.904214765101	0.862504151445	0.79985672563	0.759852949127	0.731001273039	0.894371091035	0.985105813019	0.994382022472	0.965321631168	0.966052842274	0.907249466951	0.985591397849	0.985237892948	0.981221161069	0.990487896115	0.973148595672	0.962169382848	0.981088486542	0.917223677878	0.941507915213	0.9178508231	0.978764272756	0.908595478336	0.968225195927	0.95153088824	0.88686977622	0.787767451913	0.779146407347	0.7514920157	0.755889345148	0.822834856013	0.767876431195	0.809005281211	0.830738349699	0.549393040194	0.715604300141	0.865957913196	0.604341119436	0.575934327068	0.585742661664	0.63486571099	0.587356758812	0.573114361847	0.694305040367	0.728892499323	0.679103265284	0.772935280017	0.797171895714	0.748635687118	0.775975616394	0.868577609519	0.671324456135	0.731546549	0.66921230635	0.864878236491	0.890582173007	0.861843538897	0.860266783293	0.83352474706	0.832801671983	0.707036131486	0.806105700843	0.77252824477	0.716566005177	0.640202520737	0.997774480712	0.989382598078	0.986344481784	0.987165888842	0.991699036875	0.990655694186	0.979055921752	0.978146714051	0.847346323609	0.842968075928	0.979712322885	0.989059902397	0.87320974977	0.81338830422	0.92196969697	0.92513196165	0.958423093494	0.942547832145	0.951645542656	0.951983745054	0.933639666595	0.876102410605	0.81700564662	0.761626347691	0.840287847054	0.772757622969	0.898804047838	0.704328092073	0.67089696709	0.838268547432	0.700298507463	0.635435891868	0.5392366245	0.561243144424	0.74673499752	0.98801177415	0.98060645023	0.988007281294	0.986454055784	0.98537496664	0.97890204521	0.921564425395	0.985406902429	0.991997012218	0.992533731534	0.98817839871	0.979763553094	0.960360749581	0.98217240459	0.982836301223	0.980597014925	0.979458649834	0.967220093657	0.831978027896	0.955241587575	0.95251775164	0.948726252159	0.853592063665	0.790441976921	0.792764773285	0.8504179024	0.619052768166	0.722638843604	0.653524361568	0.820352781547	0.541070943191	0.683120845592	0.857011120152	0.668010899183	0.61068451075	0.681467397383	0.545837205488	0.600348469999	0.710767877755	0.616044592601	0.617199847403	0.83367184498	0.694346385706	0.800663007445	0.912374508948	0.881730504271	0.879827858583	0.827840629611	0.815291445874	0.87694983423	0.886064758537	0.907115278544	0.894333843798	0.721198156682	0.729162084891	0.876035761012	0.656562364189	0.785499139415	0.698970189702	0.992907426031	0.972850195072	0.991385269875	0.990110716973	0.987847129684	0.972315391577	0.967688616369	0.893792955326	0.989006297364	0.98410140724	0.943071562584	0.986570639519	0.985188388562	0.963793569306	0.969534921407	0.936531680735	0.946729674578	0.93510420041	0.941306576037	0.977594025073	0.906598437921	0.963673381912	0.913665966952	0.915180722892	0.890944498539	0.737895767599	0.906322930801	0.718541066478	0.799749414392	0.793449522473	0.717248908297	0.633105708823	0.683121457267	0.808106942648	0.982616069536	0.982884954806	0.977189539016	0.964800340299	0.958675468255	0.928621039697	0.876806903991	0.992859046096	0.992652539666	0.992675965319	0.985060189166	0.973434535104	0.97432880522	0.963115852678	0.892391129249	0.897768411952	0.958498235105	0.957603982656	0.898781731337	0.69443231441	0.752846223743	0.636176327062	0.79858904626	0.8803177021	0.893304767006	0.651010347256	0.742384964355	0.921453756442	0.767421790723	0.889629231596	0.908591731266	0.894656902631	0.845839093171	0.691576160372	0.818353726363	0.617398784881	0.718949922788	0.704712612367	0.663804888719	0.680996952547	0.882307394503	0.876417547159	0.833479116554	0.908804690045	0.843506318903	0.834380978409	0.84097826087	0.805425227849	0.890833287619	0.840935161414	0.896977343793	0.78294401598	0.864493902772	0.691040733986	0.786855935417	0.856126825561	0.753519227658	0.741680216802	0.980652705432	0.991050023973	0.991587690342	0.964505844846	0.979873675195	0.960885173873	0.931649813443	0.976120361942	0.92980945204	0.9000594884	0.944223962244	0.844238783352	0.736506540618	0.898773834603	0.889348001073	0.852683608231	0.849412525601	0.923138768291	0.882092054735	0.869970051729	0.777729916003	0.641998049626	0.929577464789	0.721385542169	0.719424069546	0.689257623101	0.710883983908	0.818836297212	0.829991894083	0.838537453486	0.929685406506	0.825286371909	0.628819068256	0.582123387489	0.654295154185	0.585160938352	0.752087134406	0.859011548355	0.789239372387	0.783676616367	0.852593165985	0.722650733297	0.658400699148	0.90589379288	0.816375545852	0.9046783305	0.764847292794	0.859939103958	0.848712096511	0.859639481205	0.818755782942	0.860658003871	0.737051792829	0.678649956025	0.895314386042	0.578486959339	0.718771770002	0.725811670801	0.960423724257	0.964054560043	0.958607308397	0.954747734706	0.964579856812	0.955224679985	0.99137196421	0.974465811966	0.977114000215	0.977269071999	0.863115017687	0.874509803922	0.939883645766	0.889407848822	0.964520438151	0.877858488028	0.865758128555	0.790778599391	0.769628432956	0.777294712244	0.691722067339	0.646432030998	0.649060272197	0.491149244844	0.67227993439	0.779718004338	0.804098986155	0.697531868728	0.714084201389	0.736189899212	0.573818103587	0.670755536257	0.702234606349	0.623741907404	0.654334500876	0.73854785119	0.742170905724	0.821457821458	0.677247526905	0.870911086718	0.914914640171	0.860251503554	0.852853342021	0.812417727073	0.828769002799	0.919661965648	0.820567260058	0.908679286455	0.799824021117	0.752930171133	0.786286341196	0.689010989011	0.90886405555	0.804686219892	0.749541976506	0.977977335899	0.983313848443	0.959809227801	0.953300694033	0.969005596212	0.981643497397	0.98282985459	0.988476036618	0.922442683121	0.982949061662	0.973543545165	0.981308411215	0.936465131331	0.901957629391	0.947173457884	0.971154869611	0.815837738699	0.73251520417	0.860569797442	0.913539090225	0.793256241219	0.773676020819	0.76133319044	0.730223123732	0.630306635661	0.750245285076	0.654694053124	0.721695814608	0.695101996291	0.837528356919	0.980409998394	0.9811553081	0.965013027064	0.958240119314	0.917371294017	0.984212222103	0.990508185357	0.986595174263	0.763214670982	0.994450077379	0.981115971407	0.978275991225	0.936887452881	0.896590604027	0.945686389585	0.960384410037	0.960983975561	0.963241972538	0.972512602812	0.96052842702	0.847930702599	0.835318319619	0.808821923791	0.742827924	0.891378940596	0.722770142819	0.780684754522	0.731838180062	0.88527434396	0.741745988578	0.829733856894	0.865617902842	0.605722145805	0.72754457858	0.591998677467	0.643398090221	0.836748146114	0.760246126799	0.769403762822	0.753953921086	0.724716329551	0.799889135255	0.89938772133	0.853757765683	0.776699029126	0.899661535102	0.878857770456	0.891323304992	0.802220756376	0.895319195097	0.845257080011	0.792947658402	0.694137076796	0.773722627737	0.846626759424	0.930547960188	0.893138908537	0.871622354856	0.873104037599	0.985951742627	0.990718019844	0.978837666826	0.934962851298	0.958729646945	0.982213650488	0.974262164318	0.97946853446	0.958906325837	0.981159498304	0.97883882056	0.983747661053	0.948508903669	0.956967431927	0.941895861148	0.982424177473	0.933215604431	0.752655129657	0.83899628453	0.73769785722	0.893177304203	0.80290478752	0.762579122412	0.789257538096	0.902656309414	0.582021987497	0.738322803607	0.682238919743	0.708533391532	0.690767160162	0.98240281555	0.98122876099	0.968184016768	0.961183891315	0.970564450914	0.9927416342	0.978644631647	0.925107296137	0.892262065247	0.984395874526	0.897249666222	0.894602363462	0.95749260156	0.948112955747	0.959752321981	0.971663815227	0.935238706915	0.727608695652	0.849297012302	0.741967213115	0.874919888913	0.663715864585	0.737539567573	0.854972524512	0.912023146164	0.726745435016	0.676853020245	0.683828311294	0.621485614265	0.722046471037	0.920026007802	0.781049162318	0.777233115468	0.760547945205	0.9923740931	0.991476213308	0.966434316354	0.969477826226	0.948776016392	0.955491205491	0.900259627867	0.829403830591	0.956356634754	0.960522777389	0.961540515998	0.972405710633	0.832608111738	0.942224362061	0.970375915726	0.982360129642	0.970273738238	0.97320004254	0.942454619344	0.875543624161	0.822560746661	0.714626348019	0.743284542384	0.901602201003	0.91273355654	0.891968111069	0.676785042712	0.713019031142	0.640754470126	0.912548147344	0.932467532468	0.883339687381	0.912096249729	0.832866941015	0.741317365269	0.646861290148	0.779063421024	0.811027074427	0.719903867162	0.724658283215	0.869371065799	0.771509629549	0.899012074643	0.884707678883	0.81566516533	0.849907618737	0.830394808004	0.741640191697	0.590960696329	0.747762408462	0.605927373392	0.872667985246	0.981373815676	0.964806543615	0.974206559813	0.966611375676	0.964748741026	0.922899328859	0.877985260708	0.790588492193	0.877463120491	0.798815293484	0.933886065793	0.987195089687	0.96737497317	0.975710234872	0.936846619847	0.955065796512	0.911208228961	0.930594205271	0.904995992519	0.794201124158	0.612634349638	0.681368330465	0.662116780414	0.740299654245	0.723368535066	0.676342208643	0.637810728304	0.685298621746	0.644849727513	0.680647773279	0.749100425254	0.806709352597	0.659616330546	0.704993178718	0.791007312016	0.640004353031	0.775182481752	0.843775694787	0.634422657952	0.756771397616	0.702960685973	0.872088520055	0.791262942251	0.832663620851	0.884160105709	0.775943265555	0.703756047182	0.621491754942	0.744524363204	0.569318980906	0.987037824054	0.881487842843	0.906127910088	0.878169850005	0.916626428456	0.904654047349	0.902505151285	0.766140294339	0.944405613205	0.779694829352	0.981056349334	0.962626801922	0.98585633009	0.945075454594	0.981030532317	0.891602971832	0.86536067969	0.932534542314	0.863720474584	0.569740462958	0.707646176912	0.639258735938	0.700864336716	0.80803813238	0.61143227619	0.845485738795	0.608771168042	0.647065176305	0.599164703363	0.844065588012	0.852584660542	0.71412996075	0.836637158529	0.743782312925	0.722121660907	0.591567567568	0.713036348729	0.631234093247	0.923673997413	0.892055922835	0.904257063227	0.624108455382	0.706126914661	0.826257990493	0.877813852814	0.882333803275	0.654043541678	0.627411333953	0.63961576681	0.856385594841	0.980398492192	0.960593763349	0.957639939486	0.930432909757	0.983762418545	0.774139514778	0.830757426285	0.778753387534	0.991179596174	0.996066758797	0.959976582043	0.919948767211	0.926573051774	0.885338747596	0.872213013955	0.937846481876	0.955159344472	0.784295686996	0.835662080825	0.690258385492	0.835794636669	0.7958613276	0.741123547368	0.866774804001	0.736217271101	0.908440008679	0.706333765672	0.672977066205	0.684777341016	0.915269767693	0.871564596408	0.820214960373	0.810836032278	0.980936152085	0.984681769148	0.964678262725	0.923316507357	0.969293536612	0.941024537236	0.90191874799	0.884981293426	0.880972879897	0.854257086213	0.948187078622	0.969734107742	0.979143389199	0.977307671916	0.989353774087	0.946662408176	0.923778050211	0.878283569914	0.705459300425	0.902644360496	0.867636679516	0.790849673203	0.792299465241	0.727474911852	0.72784019975	0.979729008855	0.943278320782	0.954469258638	0.959345244463	0.984018751332	0.984395040616	0.988650827323	0.975321831099	0.983269394714	0.937319807795	0.976805087916	0.943714621382	0.966001079331	0.947391163444	0.96481156647	0.956063926453	0.890510948905	0.669381991963	0.698493003229	0.734605284313	0.780906997912	0.612122521744	0.765269848109	0.799118079373	0.682944090587	0.749782703173	0.66847826087	0.62479590726	0.901472498917	0.711511183852	0.908077236878	0.805184861081	0.709604953153	0.776432738972	0.642903787549	0.582463916968	0.888949373979	0.913311688312	0.729694394509	0.906111506265	0.63877562116	0.874311522362	0.871193598577	0.67302959033	0.650582901554	0.907014330352	0.581627006087	0.724706140833	0.74687940953	0.983177069381	0.984624419412	0.986976247665	0.903618367678	0.831993138201	0.977652430835	0.923785776236	0.987801615751	0.978601694915	0.992629779962	0.98123067079	0.992449619822	0.985493434985	0.989834679792	0.99224435591	0.989739753113	0.90553923169	0.714999203018	0.863046559808	0.921385671386	0.832786708963	0.923542770628	0.812076132137	0.922814982974	0.908688134861	0.7974940016	0.794036473835	0.737090207842	0.809739280328	0.66137278364	0.713730498029	0.98773006135	0.9924043862	0.984660766962	0.979739816592	0.974614102081	0.815608100944	0.906527701591	0.812920738328	0.932944137968	0.993804742576	0.962052608883	0.967319912426	0.986108884971	0.98578908003	0.948017004789	0.985901851055	0.985032841607	0.995023031715	0.977802678619	0.95434430653	0.963280030151	0.94531879465	0.807619968832	0.817083692839	0.878833288734	0.741757945287	0.831318828901	0.595834014941	0.75748048569	0.872174337291	0.989162770931	0.98565156869	0.979712775613	0.970121983986	0.96329781509	0.973819192135	0.990274475902	0.995004517192	0.993813663271	0.989329918907	0.987284287012	0.98566614965	0.987781350482	0.989150867394	0.797238530115	0.983118756344	0.977166026462	0.873049911542	0.81593185836	0.878514702726	0.905124765227	0.857902939754	0.650296405069	0.804371465855	0.860067709173	0.988872840101	0.989461358314	0.989876385337	0.985224048397	0.976015057811	0.818643609835	0.959279394521	0.799119038556	0.990307807008	0.972939597315	0.981169634691	0.988449197861	0.992210425225	0.989777446491	0.989241011984	0.994371581798	0.992285438766	0.973629200836	0.958460795363	0.967122695074	0.843773666558	0.79718551939	0.905830559433	0.759679428169	0.785780040071	0.752454947664	0.84557194575	0.834468591199	0.990800663208	0.978435790151	0.977777777778	0.976547791942	0.942628707255	0.815417444652	0.98261989057	0.980656600935	0.991156571307	0.994873438001	0.992214994135	0.979181124219	0.991599766069	0.986340109919	0.990968227515	0.94890864996	0.942697113313	0.939034347613	0.834420309384	0.809231101046	0.792774221547	0.867036312242	0.808286818377	0.845978632247	0.748934563306	0.991573782732	0.985307426138	0.983614457831	0.98099430903	0.981233672762	0.982787370233	0.983946917808	0.993900481541	0.993621092919	0.981841624584	0.978265594436	0.966610473653	0.692931506849	0.812423222774	0.987447698745	0.992313030481	0.990593265633	0.988483071181	0.995617082687	0.987498664387	0.998409837803	0.991006423983	0.962043010753	0.959690422444	0.953322528363	0.857204393711	0.813323296951	0.763877028181	0.821263649698	0.896754217382	0.797081231892	0.89072386059	0.985805763074	0.987144754316	0.979602791197	0.966077738516	0.974401542334	0.978711009903	0.85922356381	0.974743658931	0.986256858254	0.989509740955	0.985902510438	0.990275699936	0.981510180089	0.986044529669	0.98695326703	0.813298957998	0.817220543807	0.930746140652	0.928279569892	0.825862347307	0.800096519921	0.901355950516	0.976745437907	0.984833920752	0.978436946843	0.982186666667	0.980923802379	0.984735269001	0.976673265208	0.974997317309	0.866859623734	0.933753943218	0.982246938666	0.993071470447	0.989937914793	0.989025767927	0.985546038544	0.938604143948	0.967829850906	0.936293331891	0.649201999033	0.681453134264	0.749020034843	0.722001075847	0.686491124578	0.603193440501	0.823872851119	0.79967462039	0.982098565728	0.992447210255	0.984186344695	0.983692176508	0.990294886152	0.984578313253	0.946856287425	0.956682571168	0.937690701783	0.989977075225	0.991001606856	0.990513749734	0.989179923938	0.989642838076	0.804909353441	0.850029863713	0.839765191869	0.914185733513	0.804769888054	0.8106762328	0.732521814069	0.8065317139	0.835090361446	0.982900502298	0.974317817014	0.976342032676	0.974449433397	0.955797565663	0.980585631234	0.984973623914	0.798201477358	0.785497507045	0.783584516968	0.846715328467	0.974409764977	0.987715117818	0.974118271016	0.927713450925	0.96111707841	0.954100500326	0.902326331059	0.828562204046	0.888906882591	0.751097783014	0.788301437993	0.806707615372	0.748057170806	0.852227375688	0.984115138593	0.982241240974	0.983998281695	0.980764121367	0.984233388749	0.808219178082	0.959310927922	0.969794100071	0.976915573859	0.977813504823	0.985077831455	0.988659462929	0.994595453823	0.98792218897	0.991767787459	0.989935760171	0.975831140233	0.836995648203	0.849516648765	0.872455025315	0.660974952868	0.719800546888	0.700905367536	0.819440688051	0.849231946646	0.990931882435	0.975008010253	0.968781958125	0.975519007819	0.968489541324	0.795608653536	0.97963800905	0.990862180176	0.991580069278	0.988944346053	0.992976855547	0.983483403484	0.982015536873	0.971252346474	0.795192307692	0.818522684664	0.762818088497	0.78813559322	0.767366720517	0.798495117135	0.847548146949	0.931946864111	0.984800170068	0.976311699448	0.920637537785	0.894650744315	0.815123357898	0.981019407123	0.985867237687	0.986658839853	0.976860737897	0.951027360801	0.950315285932	0.922775723298	0.941555604107	0.87812700449	0.722594347329	0.868940947857	0.736731050154	0.707301278938	0.705421328577	0.755616615484	0.853102437436	0.981291522721	0.976086605267	0.970202237522	0.896433175763	0.957074120128	0.959608911685	0.990160427807	0.976861274772	0.988143559069	0.987786586672	0.96069986541	0.964883846569	0.954172956653	0.831384483955	0.787388930521	0.907495841605	0.776809723567	0.745387453875	0.79370155564	0.883530876224	0.91512975355	0.979726845924	0.983071599681	0.958698574886	0.95403281843	0.858525370261	0.862024707204	0.991764705882	0.996717492588	0.995106382979	0.975444992494	0.977155727156	0.973552652798	0.919501938725	0.775375181539	0.810621566304	0.629665535628	0.75357239148	0.694450442669	0.814422920397	0.767687661777	0.98713619553	0.983527650016	0.979094827586	0.969340003227	0.839466695572	0.993779827337	0.988455988456	0.994266907315	0.990620336815	0.988736322678	0.986307231493	0.984275552228	0.766354634489	0.75664003455	0.784144765187	0.830304345467	0.81156363243	0.787760416667	0.750676919744	0.874496752375	0.989687433553	0.983994024436	0.976961765183	0.973945945946	0.964289567375	0.932148099821	0.983337812416	0.997776836756	0.994698616339	0.968060836502	0.970065380667	0.942167896182	0.866723989682	0.85126633328	0.773304969181	0.776963294346	0.872534637327	0.711829361193	0.718741597204	0.862158087443	0.975467352295	0.993932943055	0.942732953002	0.870744623365	0.77641025641	0.7779602562	0.913835414735	0.995535714286	0.977405364887	0.949092471271	0.980292400793	0.983957219251	0.96584706836	0.774611538255	0.717603242414	0.857997090987	0.819684611202	0.759445370022	0.827050282334	0.801624766714	0.855924886682	0.995000265943	0.984215858796	0.989989883393	0.980897188238	0.908902465634	0.912370855196	0.852590923721	0.987945323431	0.991094420601	0.989417989418	0.986099230111	0.986937202206	0.962174429915	0.765913978495	0.75355553143	0.891016675632	0.754269912704	0.891522481966	0.897965773329	0.743864781407	0.983512659922	0.949073327961	0.978835978836	0.924338765696	0.953353396389	0.953753529757	0.966212242716	0.995403281843	0.987904314488	0.990034824538	0.985685290033	0.780792186652	0.702993882302	0.683368466569	0.757175349291	0.702259060621	0.97419971333	0.663987918667	0.717872409502	0.983037285966	0.979222448324	0.979508636412	0.955028309517	0.953904146473	0.988944939358	0.995410640909	0.991157042404	0.991524059868	0.89572279372	0.83088076174	0.850621050338	0.741017240453	0.856988199632	0.914237819716
10372	0.398990453199	0.0	0.390834997571	0.404284949116	0.577293349563	0.424299065421	0.380318426344	0.407720782655	0.407552295572	0.370582513779	0.432911392405	0.426249798203	0.465416689377	0.423112514289	0.414575866189	0.422030379194	0.451832345842	0.463514239656	0.430522693052	0.448905701162	0.445057919238	0.459881129272	0.404165310771	0.396740611544	0.439318060735	0.455536735126	0.422484431334	0.994788681015	0.996444630346	0.995792131286	0.99591451917	0.994643982357	0.994015748031	0.993399339934	0.994352350573	0.994952416005	0.993279075873	0.995911306809	0.952425960933	0.846366047745	0.990236220472	0.987592660743	0.986872505776	0.984304224165	0.987437981632	0.987240324792	0.986474348814	0.988461334886	0.987028737147	0.965353332629	0.956459558239	0.9540509137	0.929963975419	0.940876222884	0.755141491704	0.648083623693	0.741379310345	0.842015734637	0.716460309803	0.724310510063	0.727565966898	0.910724637681	0.83206593991	0.91720458789	0.910853742762	0.688782971348	0.657152020526	0.649904112508	0.750026844196	0.561940700809	0.801391247193	0.682164263729	0.608137276063	0.817946784445	0.67360017379	0.675828877005	0.757172961582	0.785756453604	0.779327972736	0.847139243232	0.750832706565	0.758564091703	0.888799094876	0.720965554651	0.899582949683	0.901254509234	0.855463459559	0.878784596219	0.818487942646	0.672909407666	0.843324829932	0.930038749403	0.865195948454	0.798130448482	0.853565969111	0.996558915537	0.994468507019	0.995156365168	0.995161205491	0.994715425672	0.990778525624	0.994560100429	0.991916859122	0.989087093389	0.98534759922	0.996015100671	0.982074532208	0.986649847577	0.982664425299	0.981500945974	0.991184804282	0.987839695464	0.97611783272	0.980385986994	0.975073235686	0.984617799404	0.954591055494	0.942336874052	0.951706203895	0.979430379747	0.887635667163	0.713572111808	0.686949179376	0.766261237441	0.591806722689	0.797599914283	0.712125246286	0.803418348331	0.68863940123	0.918673890886	0.803237201455	0.909387188118	0.550330480009	0.69074927645	0.573761713521	0.558961627719	0.659507708953	0.668086023824	0.676040494938	0.666111081241	0.694104921579	0.754616990525	0.860772412311	0.79535280324	0.766532797858	0.745905172414	0.895676340121	0.648545873279	0.893613598584	0.761602136182	0.86545259775	0.89579850062	0.896767241379	0.892025755324	0.886848146933	0.687945560596	0.978239159001	0.892135797164	0.904546172892	0.85459345301	0.746595304965	0.995707031045	0.995503267974	0.988109018205	0.991520100503	0.987449905083	0.988370265598	0.985796948974	0.984795692113	0.974104217313	0.970697526277	0.93276047261	0.96682464455	0.992605113036	0.992539273893	0.983433813893	0.990634536462	0.993296323452	0.986605494911	0.951333051206	0.957680914092	0.983855750079	0.946828112661	0.923777079896	0.933383153624	0.919814061592	0.686655630907	0.77796583276	0.817640174487	0.740632162465	0.787158337377	0.809254114127	0.930899677743	0.798283035761	0.912721502248	0.922829581994	0.737168940077	0.50864607313	0.663334233991	0.844454215675	0.69884757556	0.633010653832	0.584711303876	0.616219426597	0.693931961182	0.602020527702	0.648264815804	0.86606141522	0.761554565462	0.698747917674	0.854723612738	0.834427817849	0.794946550049	0.896732726299	0.890993220704	0.736032995876	0.838325281804	0.854991092156	0.774163720424	0.780068355666	0.617745269518	0.750227211975	0.735833023528	0.712894346813	0.68539804172	0.996028635627	0.995816118404	0.97925223802	0.97402055402	0.970052356021	0.954325631381	0.884790191312	0.986965205508	0.988326234422	0.983726267473	0.961284877894	0.938962900058	0.788685702064	0.938451742983	0.94378651508	0.958969465649	0.901860712387	0.949684210526	0.914891373128	0.792875426621	0.948707168383	0.921323957067	0.795168569153	0.659508876369	0.668351870576	0.63937190431	0.657878017789	0.696378830084	0.733781835656	0.686967564421	0.625916091344	0.720093656875	0.809890403635	0.567628688348	0.526620246385	0.798026886383	0.679587118972	0.741318788141	0.745906511754	0.559821622797	0.691305972141	0.821831735889	0.819366652305	0.667451568019	0.847039027303	0.733822656376	0.744140103583	0.858637049817	0.849361933207	0.671898355755	0.892231653594	0.848188738325	0.793017993751	0.886950453594	0.898825557591	0.883926154512	0.846103470858	0.748152941811	0.997493210779	0.994421639827	0.993395534123	0.993054824792	0.989128140173	0.970273109244	0.894525893893	0.990600411892	0.99445403652	0.994412524379	0.982695858613	0.952034577272	0.981776045507	0.983468463725	0.992177176384	0.977323067187	0.95328037039	0.984830255793	0.925576963794	0.805570207828	0.728010112715	0.904625199362	0.841885976478	0.690530930867	0.891183183821	0.803011889036	0.710919172531	0.811178408246	0.799149840595	0.784818201148	0.871911880409	0.920700585612	0.896586720795	0.723011664899	0.547475832438	0.776369694652	0.73177463874	0.691157487091	0.58775643113	0.645990109654	0.665953349026	0.729778725673	0.84762007906	0.590969881774	0.713806898043	0.847096115618	0.650879710838	0.853351134846	0.840647269999	0.805411140584	0.902504137968	0.794021007272	0.830004295533	0.903294822422	0.905267675142	0.800270489586	0.886888900973	0.714285714286	0.877943296492	0.899230973217	0.851772056447	0.65222923183	0.73170471517	0.993420709101	0.993622582331	0.841889663244	0.992245218758	0.99336527829	0.991261778176	0.940782181876	0.987066246057	0.991749524011	0.973883161512	0.973677283496	0.97269874477	0.974271102441	0.974287663326	0.893989939105	0.921142796901	0.899595400341	0.65716781308	0.897926803469	0.775087981231	0.76972887602	0.637641047477	0.778444374276	0.803346613546	0.926344401215	0.492875372182	0.676632027711	0.498159376353	0.560566108809	0.55400511291	0.566343042071	0.635559868457	0.644615969995	0.586894433367	0.57963093241	0.760194123543	0.73147397438	0.76244136518	0.759051654777	0.68192	0.576724642306	0.809176281191	0.768497309966	0.859941286362	0.841166068271	0.8724864604	0.876670423442	0.896837349398	0.905496013938	0.860624523991	0.799599198397	0.760484771169	0.7330141979	0.893602481207	0.993783256941	0.994057547957	0.96442479739	0.965881056113	0.913084504089	0.99185874392	0.990808439524	0.985543948507	0.991171370014	0.976025769657	0.967001208554	0.983517354324	0.921859388968	0.944593952826	0.925336145531	0.983314093819	0.907899623322	0.967073874063	0.950856291884	0.885690048248	0.772524436889	0.788484011473	0.744647105472	0.747343816405	0.824515315505	0.763593882753	0.808060803939	0.828470851779	0.522147366187	0.712608092239	0.866623572506	0.591076456574	0.554056924384	0.582971800434	0.633536684122	0.585989641732	0.566746859129	0.692835692836	0.727171077152	0.674705851036	0.768958868895	0.795114006515	0.746220945983	0.774091711702	0.87067957035	0.669377861567	0.730520002142	0.669240669241	0.865888582698	0.891906455437	0.865467009426	0.861242476354	0.828933928283	0.831333117094	0.700550184285	0.805205980424	0.772521923997	0.714634146341	0.637220633407	0.998123827392	0.996971753772	0.994964066516	0.995097016482	0.994452875608	0.993002976346	0.985152655793	0.979550315614	0.836244310363	0.831495227996	0.98258391387	0.990824236671	0.875338753388	0.7984	0.918386890828	0.92416057621	0.96028383817	0.942345191041	0.954435948465	0.955831317699	0.940626313577	0.883101182654	0.822277307754	0.765704942244	0.838305961874	0.768700787402	0.901250332535	0.68410986559	0.654928087986	0.845632609846	0.694786831012	0.624613085708	0.523496797115	0.532198371577	0.749661485132	0.995052891953	0.988304709725	0.992629251343	0.992028111397	0.988766993859	0.986240474174	0.926452768558	0.990990990991	0.993388950102	0.994965122987	0.991968720279	0.981460144548	0.959114320607	0.98572253425	0.985232067511	0.983015307192	0.982640715413	0.972262926523	0.828964786868	0.953128313892	0.955129229949	0.954786669497	0.860786625228	0.791202910959	0.791449873947	0.85366629553	0.610992983202	0.715247355487	0.645863570392	0.814631022891	0.520816631928	0.667166577397	0.86048744067	0.662380799314	0.608475307311	0.684690625343	0.532376806921	0.581201156193	0.714949484035	0.613215149073	0.612536833646	0.828414180111	0.686475519248	0.801250200353	0.91353786741	0.882238231948	0.879398061372	0.824101434481	0.815311004785	0.878386321133	0.886933854676	0.90827279627	0.894516129032	0.719801553063	0.724708171206	0.878885316184	0.646443067721	0.783689443622	0.700735372482	0.996772346296	0.984338045935	0.992991998326	0.992495507874	0.990774230749	0.973820618881	0.968433747575	0.898627243928	0.992862391099	0.987535650153	0.949185599072	0.98924559442	0.988838692533	0.962382445141	0.970789739232	0.929494588631	0.94434470377	0.933857097356	0.939638253859	0.981113267929	0.907314231238	0.966912539515	0.914368880656	0.923437417724	0.890969045846	0.738581666488	0.912704764954	0.706941698285	0.79317731484	0.787574937662	0.717643271088	0.627839536008	0.675663980094	0.807928768285	0.99165971643	0.988218587282	0.98027860385	0.963708623124	0.958836877936	0.927599432564	0.882477725923	0.993815837744	0.994344957587	0.994069367223	0.987740435426	0.977186717126	0.978542126854	0.966787917128	0.890912930989	0.899378420018	0.967602818975	0.962520397958	0.894347986701	0.682227945911	0.755584756899	0.615544538621	0.794863648398	0.882126430634	0.896450015801	0.635153129161	0.732795242141	0.92331075676	0.759652100127	0.892951495297	0.909908956172	0.896965495174	0.850551600456	0.69059129788	0.817227809357	0.614591593973	0.722246313964	0.699319800761	0.66177498253	0.678151080676	0.880089144969	0.876039797749	0.835554600172	0.910662824207	0.839141240548	0.833001988072	0.837892712118	0.80529190307	0.893879751955	0.839660634699	0.898301428957	0.780249740989	0.863032844165	0.68754413602	0.788632610664	0.860795302909	0.754998143925	0.740488116807	0.992368008364	0.994236915178	0.992983558488	0.965091973244	0.986209074639	0.965013962801	0.933223456856	0.97988732691	0.93225362549	0.901100654012	0.946419154098	0.8465386048	0.744462452728	0.904190344681	0.899319297135	0.860531459665	0.858187599364	0.926000105413	0.881414517416	0.876773192013	0.775095298602	0.629167998296	0.935934031082	0.723185953036	0.713690507986	0.682063777943	0.704649919829	0.814675894131	0.824663939217	0.841030807572	0.9334914361	0.829455732182	0.625905411163	0.55856286154	0.646785018402	0.579105438164	0.756018040537	0.860440092538	0.786709367494	0.783262964166	0.855776546028	0.71793228666	0.657323883162	0.906411005471	0.810688989053	0.906733516632	0.763252591439	0.856852683344	0.848915482423	0.859766637857	0.820964203542	0.860659746753	0.736676093104	0.67300626756	0.896235573293	0.559012476772	0.723560099067	0.728815356878	0.965314862793	0.963915627794	0.961314255432	0.95339273475	0.970147673742	0.961025965134	0.992771841609	0.977621349023	0.981299524564	0.98017818546	0.864129861916	0.879034388041	0.937923728814	0.889246687431	0.967106300247	0.875667954077	0.870212092434	0.794526405816	0.763846235307	0.76759096009	0.682834247153	0.638797756376	0.648045879354	0.458725850232	0.662796947221	0.770206867136	0.800985960776	0.69206975628	0.711649242586	0.733232284956	0.564969062351	0.663393810032	0.700413556045	0.623575974755	0.650204432968	0.735689424364	0.740001070836	0.820299500832	0.673078978305	0.874406560207	0.915502077375	0.863914866172	0.85533550419	0.814103946517	0.822840804877	0.921786504126	0.816965480332	0.911621172307	0.798702702703	0.751419763102	0.782163269708	0.687729531216	0.911146666667	0.808536912752	0.748331037406	0.989592094197	0.988397616808	0.960056910998	0.951118870021	0.971746031746	0.987121971816	0.983116129373	0.99216350736	0.926340570233	0.985131287567	0.977915804003	0.982458904469	0.934772233123	0.904751859079	0.947843530592	0.972260023029	0.816272409038	0.72069186419	0.853882264069	0.913926192239	0.782063542663	0.771856698148	0.754979449889	0.71937007874	0.608762694741	0.746543778802	0.646399492439	0.717540590897	0.694691689008	0.839192777483	0.98852571188	0.986943932614	0.972912199969	0.955474070194	0.917692874434	0.989228007181	0.993287534742	0.989243910155	0.760606703437	0.995381789557	0.984681565418	0.979479084451	0.940590913904	0.898104640726	0.945957290519	0.964717000945	0.964479578393	0.966058950244	0.973487813788	0.961184452743	0.85666210958	0.832126889504	0.810132016744	0.73887271765	0.888232813159	0.708759472206	0.772178699979	0.725123984383	0.886673773987	0.732848510775	0.833154621488	0.872284827699	0.600670596506	0.724284314793	0.588040946758	0.637177689071	0.836725878732	0.761961334917	0.77042109236	0.751573511216	0.723476480414	0.798104162127	0.895147736514	0.855174277222	0.777158176944	0.901255769024	0.875742200151	0.886519502786	0.801599308407	0.897723030982	0.840765364034	0.78988411134	0.688220334397	0.773910249545	0.848136168408	0.935813353403	0.897512703932	0.873999786621	0.872058823529	0.993461984604	0.992760465848	0.987972598442	0.944520910535	0.964385733157	0.985143820461	0.97803462162	0.981912824018	0.958958587412	0.985920711375	0.983733826248	0.986856632143	0.947679324895	0.958206447548	0.947376713408	0.985456844768	0.931063516287	0.753829843626	0.839042727802	0.73520381154	0.894114542096	0.806833809373	0.755775925731	0.78015088726	0.903230974633	0.565917761763	0.732413060791	0.673696606359	0.692984338125	0.676142078238	0.993077770203	0.985574118271	0.973577128362	0.966180758017	0.973707924728	0.993911719939	0.981111169736	0.928782443553	0.896506017708	0.985600924904	0.895173572817	0.895298921579	0.963070736998	0.94771379075	0.955485564304	0.971924290221	0.935368421053	0.723338320154	0.855106888361	0.741834980662	0.87731092437	0.645370614614	0.72735426009	0.858141752304	0.910748155954	0.717574989438	0.671574178935	0.677749360614	0.615550059146	0.720321715818	0.923822714681	0.778953620215	0.77693296209	0.759021867931	0.993332986093	0.991931681249	0.968680797216	0.969459261584	0.949210051956	0.954545454545	0.905871091257	0.831414779057	0.959185820228	0.957163255593	0.9658559647	0.974853310981	0.833711901115	0.940975327476	0.972445706473	0.984323561687	0.971293375394	0.97416588223	0.940440040488	0.874980201679	0.823302916821	0.7053652299	0.738176833448	0.90664615711	0.912604863545	0.893788323114	0.673411168049	0.708271316181	0.628510182208	0.920315750173	0.938923175144	0.885206403598	0.916560102302	0.833342322421	0.739377073745	0.645668033442	0.77722931645	0.814567395755	0.713810137457	0.719015371386	0.873036026028	0.777420219898	0.901165299957	0.883229680463	0.813950977216	0.849877123624	0.83260661491	0.737173717372	0.575506298836	0.744973601408	0.587811516089	0.87425747779	0.994600889265	0.965712471559	0.975258377701	0.970955011839	0.964071225371	0.927142178343	0.877906660132	0.797037673071	0.885336156697	0.785343640792	0.931723738888	0.989383294301	0.969501899536	0.977797653496	0.934946491644	0.955497106786	0.910267833744	0.933916215201	0.910777153066	0.802898550725	0.595191893057	0.664797969114	0.651081052295	0.740518962076	0.719397263192	0.664342415791	0.627438370847	0.673010752688	0.638070985198	0.677724112308	0.744559974274	0.80859648179	0.659055498845	0.700337964701	0.792404248471	0.640847330694	0.777470628887	0.848590980117	0.630863139859	0.756391137622	0.696908637786	0.870588874993	0.792675627143	0.835308120976	0.884084636615	0.768581540975	0.701597819698	0.612667740204	0.743499760727	0.552305483168	0.989237199582	0.879030981158	0.902952476185	0.874270557029	0.921076233184	0.908584760592	0.904680669581	0.755677616985	0.949986782976	0.787414515188	0.982634320897	0.960726661766	0.98755425404	0.947244218365	0.981554262957	0.88961892247	0.86570896515	0.933241350032	0.865489566613	0.543424054326	0.704085930918	0.62985521184	0.699414031568	0.807327723932	0.609136786189	0.849219738507	0.593703308431	0.640244226175	0.575400168492	0.848403971389	0.855715278149	0.711575562701	0.836189865983	0.744582954363	0.719631207203	0.576636904762	0.705872870883	0.624234680296	0.927708289167	0.891848694726	0.903303787268	0.620617673821	0.696816519682	0.820828186261	0.877952755906	0.881970359313	0.648589791257	0.628471662638	0.636462289745	0.864947622885	0.991422217516	0.963032976265	0.956119847004	0.931385006353	0.987603739889	0.760930776178	0.833961857558	0.78482361718	0.990802675585	0.995922634605	0.957602721801	0.91655295476	0.929377042268	0.884300126103	0.871286608129	0.940239043825	0.956638143735	0.782601755786	0.837138025787	0.6734178547	0.836837414146	0.790497331008	0.736163041761	0.869331773962	0.73298513031	0.912436006826	0.695961742827	0.661242288875	0.681368136814	0.920292543325	0.877659574468	0.820685238553	0.809528948362	0.99298245614	0.990666100976	0.980585580858	0.924279226951	0.976773648649	0.93746031746	0.898387266786	0.882686849574	0.887513227513	0.858053638232	0.950190570668	0.970968925221	0.981895243577	0.977577306148	0.990576902942	0.94691655324	0.920847093358	0.879377639951	0.706052490627	0.902472673246	0.860475046704	0.785375619007	0.783340344973	0.72204149112	0.721756763968	0.989507921519	0.94863175587	0.963953426551	0.963913729616	0.988055322716	0.988017658188	0.989150844982	0.977517465987	0.982603227835	0.938044733802	0.979818153151	0.943388299548	0.969754855142	0.946893255443	0.962256260129	0.956162943495	0.889579093927	0.649332621463	0.699618966977	0.729433465086	0.775706839362	0.599723800924	0.755534371359	0.796842386941	0.682097939524	0.747596667379	0.660183799957	0.611235955056	0.906003832233	0.70910651078	0.908881877974	0.80935483871	0.707330209511	0.778504422407	0.642199871603	0.578846664895	0.895108637483	0.916152372845	0.728484978311	0.906308825902	0.638142070661	0.873213512343	0.868938401048	0.671165116404	0.641158989599	0.909948087721	0.57435004895	0.725839542166	0.742823604738	0.995153047785	0.989499658739	0.991811453467	0.901515554374	0.819293621508	0.984258623422	0.932743551482	0.990529804809	0.981141904563	0.99474789916	0.983744100682	0.993620247869	0.986981878775	0.990003682854	0.993312784076	0.988754007042	0.905424200278	0.700684537806	0.857648193804	0.915313225058	0.831245043616	0.92110579479	0.803225806452	0.925280331615	0.913514662133	0.797913061717	0.786432561852	0.727560050569	0.812605932203	0.660678002353	0.714410432695	0.9941241278	0.995791909947	0.984916407362	0.97682466443	0.974615262573	0.805819167796	0.911894748194	0.804013663535	0.939432243114	0.994432773109	0.959826160695	0.965656671743	0.989912257658	0.988021435326	0.950579395735	0.989523809524	0.986977236633	0.994480029162	0.980164768851	0.959673140189	0.967706072317	0.943062377859	0.803011889036	0.81717921527	0.88305878638	0.744814048491	0.836775658972	0.575877780756	0.766254529951	0.877098545009	0.98986415883	0.985679688323	0.980574368667	0.97072655218	0.965498994603	0.978036990332	0.991818954526	0.994355302357	0.993181937379	0.990766002099	0.988441128566	0.989165307947	0.988933389545	0.989015051492	0.80290722531	0.981612818492	0.977334732424	0.872634298065	0.813306642786	0.881595609962	0.909450688618	0.85995878032	0.646687697161	0.801902929228	0.864095112285	0.99442369404	0.994556113903	0.98826241878	0.981889971045	0.975887049865	0.818606875299	0.958486214488	0.79203421545	0.991829894208	0.976769969907	0.98645717611	0.989167017249	0.992864263602	0.991726882396	0.991200041905	0.993942242415	0.99304604362	0.975017129605	0.962847643675	0.972247328407	0.842357196043	0.797718390198	0.908140639848	0.753500505777	0.785763722515	0.740371352785	0.848270732614	0.837036249601	0.994319676011	0.982382107817	0.982979617567	0.975353043846	0.946778562703	0.802528723572	0.985757991349	0.985523326465	0.993922565097	0.994433357841	0.993812270582	0.979106514778	0.992993464052	0.986566615942	0.991119099223	0.949022309364	0.940266892607	0.941135548777	0.833059515608	0.808185770332	0.792426666667	0.867144078666	0.807050876082	0.846867501999	0.753248819816	0.993496617192	0.981571645464	0.97977989574	0.978882905712	0.984375819221	0.987940974242	0.990844032835	0.994001894139	0.994144709327	0.980243000528	0.980341880342	0.967816091954	0.679198534956	0.802405588529	0.989661356683	0.992545540448	0.990644381373	0.990351843113	0.994638633377	0.990543238415	0.997601918465	0.992208886081	0.963417212941	0.958355353557	0.955912036545	0.856734434562	0.810415014539	0.758555532228	0.819152913529	0.901511969761	0.797087685977	0.894864494358	0.992023509656	0.988819810877	0.985221154861	0.980866869756	0.98114697983	0.986040939632	0.864892201224	0.97654674732	0.987532086542	0.992210526316	0.987419372035	0.989911727617	0.984024383835	0.986694604505	0.987064885898	0.809971479877	0.817419902398	0.935378452456	0.932332417001	0.824752632414	0.796994463485	0.905242470919	0.979569152596	0.992017645205	0.986180705733	0.984160285325	0.984402992939	0.9820491287	0.976219287631	0.975414160599	0.868760870711	0.939578654689	0.982962612399	0.993920016772	0.991894736842	0.990478709336	0.987576331859	0.946719554031	0.970571233381	0.942787260063	0.632760898283	0.677036408925	0.745664739884	0.720829366339	0.673152982123	0.59552349634	0.827149994685	0.801130304969	0.992895769272	0.994245959094	0.990858463802	0.991509433962	0.991399653889	0.985993365278	0.950998948475	0.959829195002	0.941780281097	0.992764641116	0.992204782471	0.991719077568	0.990729523308	0.990024675802	0.788693136997	0.850424384776	0.837020412525	0.914985972156	0.803796458765	0.808034539041	0.729371888571	0.803195159493	0.839433044214	0.990646347872	0.987582868568	0.978297161937	0.974978973928	0.953380932381	0.97922895358	0.985536865273	0.788714601537	0.775255754476	0.772945314998	0.840827527971	0.969781521453	0.987292328525	0.972562724949	0.930098946696	0.964934516265	0.957014542344	0.909556764752	0.829841269841	0.889390159758	0.743654555029	0.787498671202	0.812750494309	0.747074851739	0.856082299289	0.994023904382	0.988638156857	0.983842863932	0.981917951398	0.983546907135	0.804114964471	0.959043659044	0.972867596005	0.979541822056	0.975337268128	0.987754671171	0.990110468175	0.993642190839	0.988753416018	0.991904536614	0.989471467677	0.978346976499	0.83432827936	0.850232361639	0.87024679589	0.660505269848	0.719934623293	0.696269605765	0.821092378876	0.85544628943	0.991711692808	0.981094422855	0.970785922202	0.975292932506	0.971976947073	0.79331146153	0.983262711864	0.991543340381	0.991824327865	0.989234260383	0.992046465386	0.984909614881	0.984720041863	0.975739676177	0.789871821811	0.813431656571	0.756600265604	0.786477248451	0.768399872922	0.800157438992	0.851164270938	0.939199314922	0.991950658582	0.981660079051	0.924045162336	0.903832752613	0.804117214578	0.983116610738	0.988208043799	0.989084229861	0.980285234899	0.949743482358	0.95917058572	0.925577416595	0.949957044674	0.877628259041	0.721826650249	0.875809362063	0.735305069419	0.7074335438	0.704097358771	0.754833924882	0.857607941506	0.987141289007	0.980193825134	0.972392638037	0.899323896049	0.956200499654	0.96164556297	0.991901556584	0.979353207627	0.988760504202	0.98999157185	0.965168598804	0.970891320514	0.954622561493	0.831346810186	0.788504053058	0.908299477655	0.773770491803	0.741463935126	0.790460964562	0.886872771777	0.919880194684	0.991920251836	0.991099942411	0.962561472159	0.956583442838	0.859403754141	0.852537470418	0.993268826252	0.996146636117	0.994559531283	0.980071699705	0.979856570344	0.976214387653	0.920115960702	0.776908023483	0.814320516894	0.628448869353	0.74900588516	0.688428874735	0.81392371299	0.773064687169	0.995361829969	0.982644367308	0.976795931341	0.972073835088	0.831939041935	0.993988926971	0.989698849004	0.993630573248	0.992243186583	0.992405063291	0.987166000421	0.984642086993	0.768473692611	0.751167728238	0.785214996823	0.833377780148	0.812177612337	0.788350757414	0.754339260995	0.878279229348	0.993726474279	0.985833464505	0.982346998458	0.977359693878	0.967540044553	0.938639157625	0.983616087945	0.996668054977	0.99436884092	0.971376695504	0.972267970037	0.945253348864	0.870006341154	0.853539893195	0.775966539761	0.774232868726	0.879600448694	0.712956028672	0.723652900428	0.86859381618	0.987253094548	0.995289437873	0.941349286897	0.873977260652	0.76179608301	0.765161706936	0.917546775318	0.996863892954	0.977360080029	0.947724152498	0.982410869451	0.985065208246	0.964082673609	0.770129526831	0.714654893938	0.859208644526	0.821554581418	0.758600644718	0.829622970758	0.801985540088	0.860462648557	0.994769053722	0.99402171063	0.990574435775	0.983009708738	0.916773916774	0.916609051747	0.844603861167	0.98941686951	0.99082084828	0.990960214432	0.989064143007	0.989260331666	0.960471788333	0.762634806513	0.751414238446	0.891357241087	0.754997601151	0.8945235429	0.903058524712	0.742743009321	0.987682265621	0.95848079869	0.983602249435	0.925384898324	0.955189177764	0.960387739062	0.969191945744	0.99579500657	0.988638173613	0.992097360518	0.985607731905	0.778832817668	0.699366583276	0.674230748791	0.757959748696	0.702157123835	0.975356341043	0.66548231426	0.721551311379	0.993180506741	0.989257503949	0.986390969512	0.955251577329	0.960393942603	0.991451187335	0.995591708213	0.993398994132	0.992825869072	0.895666986053	0.831808510638	0.853041988003	0.736149986797	0.859499733901	0.918974958796
10373	0.418593157981	0.390834997571	0.0	0.262074510855	0.578714214519	0.365686798503	0.296280182728	0.281714739349	0.309298531811	0.239630090314	0.281604645025	0.289422662645	0.42537639101	0.30006537372	0.289526604707	0.30004921529	0.363641355076	0.432428072062	0.289489263226	0.330340724716	0.314589089333	0.322853045834	0.262986484286	0.254745799695	0.307597973874	0.334110292949	0.30031162867	0.987483049963	0.989639474648	0.988945622993	0.990564554175	0.989805034421	0.988967691095	0.991401908357	0.991312539251	0.99221216586	0.990856542302	0.994229356836	0.944610857113	0.800584019113	0.988967691095	0.985373040093	0.984339692049	0.977650097517	0.984786857535	0.982692206216	0.982339255499	0.983684712364	0.983007915567	0.961097309583	0.95165394402	0.949785929489	0.919092306877	0.925504177087	0.726031814273	0.60976382945	0.692389625606	0.799861680055	0.657654758073	0.679011029999	0.679508890771	0.885126582278	0.789568919638	0.884570208222	0.877498936623	0.639960971379	0.596640453646	0.592578770592	0.706087797539	0.500836255732	0.759894748383	0.634457414613	0.559431873414	0.778987655652	0.629633655832	0.627080545892	0.71728314947	0.753034697604	0.73960775954	0.814264167205	0.711382332383	0.713331920305	0.857651245552	0.685016286645	0.863399826539	0.870891259834	0.821080026025	0.845836947095	0.780398978094	0.622405056394	0.807031540875	0.902783680408	0.83632310795	0.764965575235	0.821164802701	0.989459953039	0.987361604345	0.992201907371	0.988419833667	0.989210916014	0.988755701708	0.991938438989	0.989704260125	0.987083223943	0.987023947674	0.994752584352	0.975346202266	0.98337804429	0.975605909258	0.9733866302	0.987396943759	0.983597015715	0.967465122401	0.976591612869	0.971215351812	0.98041679757	0.948636651871	0.926790950984	0.942744848099	0.974135655846	0.867951653267	0.658671488592	0.633991760853	0.727864514422	0.5185282523	0.754007827998	0.666808782776	0.770649046147	0.625682182986	0.886395361323	0.759181089067	0.878515666774	0.483706555333	0.644477820093	0.518113612004	0.489575456411	0.617433676232	0.622613011112	0.633108180551	0.618166164443	0.655642760487	0.717132754741	0.822814751102	0.759240492826	0.724651661308	0.710649770828	0.864249037227	0.600986277873	0.864870666524	0.727418492785	0.831144465291	0.864946561589	0.864114316527	0.862194315929	0.851742436676	0.642073401438	0.975486586007	0.867534003548	0.870940531421	0.824676354029	0.701209164192	0.988892381851	0.989115646259	0.98430835659	0.989941851328	0.984590215843	0.983957219251	0.981152934983	0.979922861521	0.968688845401	0.9662115497	0.91765654394	0.964374176548	0.989744674103	0.988957829425	0.975131164743	0.987362434838	0.990355888673	0.983111674055	0.939965059029	0.948753242628	0.980590673032	0.941412012645	0.911463882378	0.922431753833	0.902199196447	0.636169303121	0.728033029854	0.786296118831	0.68345246986	0.744037984245	0.769317148816	0.904620915724	0.756272401434	0.881312863949	0.892518101368	0.695633698077	0.427025289327	0.614494321255	0.804279663348	0.650617485447	0.5862740853	0.521649484536	0.563817140387	0.648753935642	0.553834570291	0.603312850655	0.828647781935	0.727624368755	0.655802947187	0.817939561904	0.798308463072	0.760090776463	0.868667917448	0.855581282645	0.691326257103	0.802524845555	0.820185865572	0.735111594992	0.747638180041	0.571186081052	0.715248796148	0.691931540342	0.667320019071	0.633274751025	0.992260223826	0.990683554904	0.973860342556	0.971285371202	0.964369924024	0.940951868782	0.874120696039	0.983588448793	0.983791179876	0.97859790155	0.953969594595	0.929884202698	0.734788890673	0.928207306712	0.9301517067	0.9481139583	0.890289970737	0.939425862523	0.907330202121	0.761434594652	0.938357965602	0.902952693407	0.763974495218	0.585829033459	0.618555602897	0.56937193482	0.60133524082	0.632874068514	0.679811905525	0.635882228341	0.561945256444	0.672045587687	0.770572498662	0.484722746134	0.451621549183	0.755981120816	0.628968040461	0.698302886174	0.703407247161	0.506340826212	0.642986860378	0.780548894218	0.775669703013	0.632263938729	0.811386353759	0.695689748299	0.705461152079	0.820860087412	0.811413043478	0.628038681413	0.859777407387	0.810784525611	0.75640265272	0.849683034275	0.869089340594	0.85359774599	0.808400240319	0.710924006908	0.993205456541	0.988729130458	0.990347794156	0.989784634827	0.980668673744	0.965834428384	0.88821449306	0.989007504492	0.992669389465	0.991664908208	0.97444561774	0.943345466055	0.978177217859	0.978924073977	0.988997037664	0.968332717581	0.947030328559	0.980630300492	0.916830004768	0.783772369741	0.665594855305	0.886459164671	0.81885358387	0.635166952055	0.863790905227	0.751771549445	0.663198335201	0.759557611528	0.759212975273	0.741128903548	0.835275590551	0.891816324336	0.863680102641	0.664208012735	0.480032249395	0.736496829215	0.686816162929	0.637939387415	0.532127532453	0.591586422078	0.612892862879	0.682924226254	0.806633427271	0.548024413749	0.669534166531	0.812775567265	0.598787105011	0.813468733298	0.800407550408	0.769046986992	0.87121940793	0.758167115903	0.795045408136	0.870884856271	0.870510549203	0.758635625338	0.852400130619	0.671767695885	0.843753339746	0.865605095541	0.818769877635	0.601124787776	0.68483424972	0.986308528428	0.985456447816	0.833351080822	0.987100157315	0.991252107926	0.98819934675	0.929748573843	0.984004209419	0.986555867252	0.968783068783	0.969125395153	0.968071185554	0.968552131701	0.967860518853	0.883624801272	0.909158050222	0.880867387714	0.577227776867	0.867675858784	0.720902929719	0.720231822972	0.55585148884	0.731289829884	0.755236576289	0.898549178579	0.392220507636	0.614613333333	0.398818876307	0.490198190435	0.490325675604	0.505533063428	0.581310024819	0.595473833098	0.529824182936	0.5212305026	0.716714180129	0.687547333117	0.721346859486	0.720742967576	0.637683480117	0.526136484616	0.773361976369	0.730781533212	0.822115384615	0.806178268798	0.838574648492	0.846385218606	0.86122624751	0.874141392793	0.825447814014	0.763876843018	0.725077135866	0.689024390244	0.86553030303	0.987134872931	0.992383535917	0.959024595776	0.961336415213	0.907350086564	0.988254589704	0.986829038833	0.978562754105	0.987062164721	0.969559243209	0.961716449306	0.978640160728	0.912535522577	0.93948035488	0.914934036939	0.979730084546	0.898693851545	0.959282191206	0.942513440145	0.870847925289	0.716625019937	0.747169209505	0.707301587302	0.694614280398	0.785256073194	0.714619758729	0.758945789586	0.784669584712	0.42078997664	0.652438698648	0.829963879454	0.536877472498	0.468990806186	0.520542740841	0.584071752756	0.522389654804	0.507116104869	0.640208232705	0.682830651178	0.626705029838	0.733290453985	0.755283890247	0.708816831146	0.728499518046	0.833005162046	0.617358490566	0.687747882946	0.607041270864	0.829872377244	0.859353934099	0.829125797288	0.827139245953	0.791886366082	0.798192934048	0.657222281621	0.768125302761	0.734468085106	0.670257362696	0.57915937881	0.996766285923	0.991744173895	0.987610247795	0.988829148614	0.990887189693	0.990802675585	0.976665097054	0.97222512269	0.788336246623	0.786044043513	0.980351766756	0.988178171839	0.854924484152	0.74432879637	0.908631063309	0.914771823819	0.950288833536	0.934599156118	0.941401540961	0.942430142609	0.931114266183	0.856391372962	0.789019523245	0.726984797297	0.78628052003	0.706671044711	0.873482428115	0.634729902169	0.564692808382	0.820503311258	0.634305244046	0.550819847247	0.444133175304	0.458807344304	0.705659150043	0.989571263036	0.985237517794	0.989672796248	0.988347680034	0.984345450725	0.98156877284	0.918802066856	0.986266184411	0.990548204159	0.992651690111	0.988578076252	0.975889721684	0.949835264109	0.982769489389	0.981525468461	0.979434447301	0.979468281127	0.967632116482	0.809538950715	0.947041655612	0.950293333333	0.943278984545	0.832359092615	0.745300701548	0.754885119175	0.813435211716	0.541096983561	0.66433192536	0.585431461158	0.75990601303	0.430466409927	0.611364245511	0.8201323655	0.620073990671	0.554632277559	0.640103393279	0.473378509197	0.510794450099	0.664647993944	0.568387096774	0.558284182306	0.78820606977	0.644757935236	0.755748048337	0.884588544742	0.845494958257	0.844892271412	0.786428648242	0.775897845172	0.843422459893	0.849991847383	0.874884705116	0.862039278988	0.679529386367	0.675374547028	0.848109412711	0.565556683949	0.747948975811	0.64759212842	0.993018651662	0.97980223017	0.992044383963	0.987306288676	0.987619347393	0.966359253825	0.963056255248	0.887978863937	0.989705341667	0.983720069771	0.939755222621	0.985187553282	0.987021276596	0.953631819632	0.967152120761	0.921236658079	0.933414363473	0.922860330447	0.925151289946	0.977633098813	0.88487225697	0.962140785658	0.896822033898	0.905248735245	0.862990365678	0.681421613231	0.87877816939	0.658038292866	0.74531032265	0.739301263672	0.677675742441	0.563366655917	0.629709831096	0.766191057126	0.987062444572	0.982945573218	0.979532163743	0.949968599539	0.945072356607	0.914081396572	0.871450559949	0.991293401867	0.992244406016	0.99088500265	0.983711460151	0.971727301824	0.973682825412	0.964018149203	0.878355527373	0.8885580604	0.961787462498	0.956801180065	0.880849265871	0.626443262983	0.71467648606	0.535958173282	0.756120826709	0.848311299042	0.85989141321	0.576012793177	0.680182813413	0.89549530316	0.713284857492	0.864417534768	0.877099115326	0.867741246798	0.804851517459	0.637069332199	0.774301187025	0.559788359788	0.675907340097	0.654695540309	0.619216698946	0.628205814638	0.847894679578	0.840896724344	0.79422363255	0.882283822037	0.799216765453	0.800172080017	0.801935725362	0.763213755041	0.858931462493	0.803202923474	0.867997841338	0.746452739577	0.82537120723	0.645101663586	0.75370508583	0.829594017094	0.715316845346	0.703482480934	0.986188856919	0.987730704698	0.991720379395	0.954814078762	0.979349944687	0.953807213668	0.923273385123	0.973653704289	0.922665395413	0.885696040868	0.932759803663	0.829481307914	0.709326845093	0.875411927288	0.868926911703	0.827217933806	0.829647308406	0.914758940817	0.86237360298	0.844530161791	0.723414401526	0.561064022602	0.911231021531	0.677552532684	0.660643643751	0.623495732386	0.649104038513	0.772443692503	0.771668616399	0.805243048185	0.905696202532	0.798556603277	0.575608976067	0.445400467389	0.600671686258	0.521120712791	0.710789645421	0.819297867758	0.752564102564	0.744514870795	0.825093816283	0.683074127519	0.619216508141	0.879863916649	0.777777777778	0.876767022769	0.723285314986	0.821430481999	0.814682136556	0.820835811213	0.785048730856	0.825954530621	0.69803516029	0.634888876872	0.867436713985	0.494899043571	0.681468199557	0.681579366343	0.954598370198	0.954411455043	0.952585521082	0.940270156184	0.96366140481	0.953932110479	0.990774230749	0.972872088744	0.9757864129	0.974992086103	0.847776781476	0.865827870586	0.923032069971	0.880811496196	0.964556163231	0.86402626284	0.840540683246	0.743540362703	0.708017593132	0.715752325954	0.614942225505	0.590637080972	0.597385343041	0.319377863002	0.607874778118	0.72264020063	0.757923526573	0.632578992314	0.657075748679	0.685231336006	0.496453900709	0.617943925234	0.651795312836	0.577882453699	0.606956334464	0.691639871383	0.704426106527	0.785131070047	0.622867533023	0.84115328546	0.888756885193	0.829272228498	0.821134736617	0.779420493174	0.789223625958	0.894515223494	0.784681306909	0.881279519107	0.762185555856	0.712569015914	0.753602072203	0.650829684882	0.903496130238	0.772165502418	0.701892995387	0.983376295439	0.982112035148	0.951270962979	0.93583227446	0.964839819963	0.980350728925	0.979934523181	0.987600021197	0.912984293194	0.981109176297	0.967909892679	0.974350888258	0.921770512684	0.890319856434	0.941251056636	0.969828715101	0.80359891714	0.678901533365	0.81887892861	0.893962643526	0.725846759185	0.714014151442	0.707957601645	0.647596532703	0.490527884206	0.701614200676	0.581882639293	0.662013851891	0.64024684733	0.81153335105	0.983565107459	0.983140147524	0.96451747959	0.947680209699	0.911518407331	0.985520266343	0.990343235016	0.98659701335	0.726235337827	0.992962184874	0.981729406206	0.97672459189	0.935774468762	0.884603191377	0.936462927956	0.959224423309	0.960021097046	0.959722368283	0.969602005641	0.953258237709	0.834868178709	0.790443722367	0.771631129491	0.685275423729	0.851210890097	0.645311837081	0.716268474864	0.661122551349	0.855534809282	0.675478968211	0.799967805977	0.834259561948	0.538969473912	0.676997657825	0.540437987858	0.586352102791	0.792607802875	0.720477760363	0.73159939564	0.712932055562	0.686044003451	0.7603184123	0.861855670103	0.816982152515	0.734692782399	0.86927332295	0.843444438442	0.857365006167	0.760558048992	0.863806169282	0.808070972628	0.7524253428	0.656016462688	0.734176536792	0.810655911696	0.911443482004	0.864989293362	0.844856120869	0.832115637319	0.98606933671	0.987189583661	0.978647686833	0.929536423841	0.959703860391	0.981863236147	0.975609756098	0.974847400547	0.95298238166	0.98209556097	0.98023255814	0.984005051037	0.933069411454	0.947454153749	0.938189845475	0.982914095871	0.917210870023	0.724456233422	0.793026706231	0.684556291391	0.863919704173	0.769731618231	0.703426067677	0.731270271707	0.864243719936	0.501193190858	0.681615302869	0.622542454599	0.632079016587	0.617715617716	0.986249606382	0.980573248408	0.969219378041	0.959787798408	0.968912466844	0.991595755857	0.975921427817	0.921651443958	0.863631539849	0.982644367308	0.882686849574	0.885157436999	0.95425182675	0.935904171483	0.94683477804	0.965693238621	0.925309454833	0.672210042244	0.822788913502	0.68571582173	0.848409986859	0.552798310454	0.667159450898	0.829613529131	0.869970999209	0.659954547857	0.618523316062	0.621713859116	0.549373082925	0.672980949826	0.897958095644	0.734248351886	0.733454798778	0.713115195946	0.990825688073	0.989932885906	0.964117988497	0.961061391113	0.938133389929	0.947121220117	0.891425834265	0.812805266511	0.951994946837	0.949296072827	0.95878456524	0.967388454884	0.826073165574	0.928819627251	0.967792863909	0.981382700554	0.965588003157	0.96828387502	0.92802303263	0.848779456832	0.779349662162	0.643702676762	0.684571549177	0.877057012422	0.877889367129	0.861579509072	0.623770751824	0.648454540618	0.556449450255	0.89046653144	0.916511367872	0.851677205016	0.887271369914	0.797473820576	0.696427615018	0.592517586868	0.73795843849	0.774950126705	0.672201622871	0.674250981658	0.840004235493	0.736876006441	0.869229523244	0.851370928798	0.777597665748	0.814789071272	0.79500824863	0.70082662145	0.489413767422	0.704846285226	0.498504593036	0.838594276094	0.98718016634	0.959012920991	0.968865903986	0.962190626646	0.958875942426	0.913135369333	0.865816437759	0.755625973468	0.852821192053	0.731121827142	0.918614445146	0.983958333333	0.959550087131	0.972093513058	0.91505750765	0.950197420374	0.896873688628	0.919690788061	0.887883887253	0.764750957854	0.538760317203	0.610014291007	0.580024516335	0.698088759313	0.657359053608	0.608674647056	0.56127648163	0.618724778047	0.561856217479	0.624668012323	0.699619160006	0.771293205556	0.613614367136	0.654891012563	0.755945670264	0.585737994539	0.735794849968	0.801876617774	0.580515513638	0.712701881563	0.649543621312	0.834131475838	0.754166212831	0.793697205978	0.853011265165	0.73242506812	0.6583591828	0.56271823798	0.709025117071	0.498509687034	0.985359477124	0.873441791675	0.896133993469	0.868224050969	0.907074973601	0.891318191467	0.883263084885	0.698081293937	0.93873015873	0.755199490662	0.978618074573	0.950922179602	0.983357755914	0.937440957279	0.977554017202	0.878379800105	0.84898828541	0.919698337671	0.831004016064	0.468089625146	0.663592770195	0.585498877125	0.643279797126	0.766775035975	0.547155768208	0.820714398776	0.512416555407	0.570138150903	0.463771934447	0.819221112239	0.819980746604	0.659962456423	0.798119055253	0.708717070036	0.675372328945	0.516195947024	0.663476016348	0.570012787724	0.898795947595	0.85774460144	0.870215053763	0.568780801371	0.658037780528	0.787680068802	0.84590809861	0.849330416689	0.602168828407	0.582580645161	0.593049144719	0.83	0.982936781305	0.952598665195	0.948428943591	0.919567636306	0.984545024444	0.727031050617	0.818946460344	0.75094661618	0.988494325611	0.992780538844	0.948140387638	0.901885603235	0.912231657788	0.871167902403	0.862660492528	0.932637322281	0.946201534097	0.750372736954	0.804537521815	0.603453722228	0.806485465421	0.745689199196	0.679561505218	0.83592253671	0.681032643482	0.878742594866	0.643818133475	0.597743360477	0.619330224671	0.89328524451	0.84966728773	0.7805907173	0.774705691759	0.985744234801	0.987367974099	0.9738486583	0.911219151297	0.96872523641	0.929997352396	0.885964449602	0.869970017358	0.857664813344	0.828095338536	0.943567770927	0.965911474722	0.978739002933	0.968061788957	0.984806412742	0.942159585058	0.903682719547	0.852632705479	0.661752881265	0.889862460836	0.838354700855	0.751357621131	0.744750276301	0.670900939368	0.684041871395	0.98309445057	0.936185870479	0.953921464297	0.957251908397	0.981544591831	0.983064219218	0.985383932766	0.973294080538	0.979547957418	0.930849666334	0.975068377867	0.927261260314	0.962614837236	0.935902205687	0.953018729727	0.947080483956	0.868696071601	0.593588030991	0.65171336264	0.678797468354	0.720940035831	0.540293429726	0.702231409339	0.756936261382	0.639742903053	0.687209364477	0.607828458371	0.545274431058	0.876631332232	0.655627717245	0.875200685005	0.773688458434	0.662031047865	0.735515021459	0.586978636826	0.526595744681	0.86449574206	0.884883659017	0.68013720656	0.873075680913	0.584465603937	0.834751042965	0.831557085861	0.630865260439	0.59360560837	0.876795843715	0.525338849273	0.686280866699	0.701607304961	0.987662132237	0.982660781841	0.984450514814	0.886322511974	0.789712476919	0.976633537746	0.928102832151	0.984941027801	0.975079505761	0.992641261498	0.979113093676	0.990265857233	0.980613893376	0.987889637742	0.989752169821	0.984642894709	0.882327747738	0.622633615731	0.835326932361	0.898569845374	0.791957671958	0.895291300878	0.771966639763	0.908945856824	0.885799351374	0.778337531486	0.74249201278	0.669144393484	0.78107606679	0.603681703858	0.673875054609	0.988554027092	0.991577174142	0.983954396706	0.973343128509	0.973854133587	0.751082815843	0.912363067293	0.742641952887	0.934851359899	0.991064388962	0.95130748422	0.956274963212	0.986854558839	0.985908828014	0.945562380852	0.984961609743	0.981668874172	0.993641859496	0.977313307426	0.952100260209	0.956130126099	0.920287556824	0.742675832893	0.776386309366	0.85736858738	0.707443984284	0.801015013745	0.501287553648	0.728945543762	0.847343716663	0.989960784314	0.984403814743	0.977616645649	0.965520888419	0.959540327279	0.97433874954	0.989473124568	0.992258604457	0.991077052278	0.987083223943	0.984540961195	0.985472154964	0.986498602394	0.988266384778	0.753650318233	0.977812828601	0.972066159097	0.840772396328	0.775094896668	0.854570417701	0.877693282636	0.826634228898	0.600813356164	0.756914352966	0.832892649392	0.989996841108	0.988789355126	0.988567832608	0.980611169652	0.970681625741	0.798043177709	0.953312699995	0.729802033173	0.98836417003	0.972735918842	0.981893265565	0.985579706331	0.989918084436	0.988576219672	0.987313902286	0.991846973973	0.991247956978	0.973414917185	0.951832681948	0.96020006385	0.801139085538	0.750198213436	0.877212447826	0.708759590793	0.747549019608	0.694398725776	0.815291365376	0.800202138412	0.987998736709	0.977194742121	0.976972819515	0.970781283083	0.941314054859	0.765410059855	0.982262577205	0.982550761421	0.991086409396	0.992116466075	0.991603253739	0.976988546811	0.989534275249	0.984245352379	0.988784255634	0.936147645312	0.935873655202	0.926199657241	0.789010289594	0.758051679312	0.750947424606	0.83205861903	0.77446786035	0.80939167556	0.71472555473	0.989502414445	0.979042229907	0.977023608769	0.976224441274	0.983314093819	0.986343425789	0.987255779662	0.992522773946	0.992989065034	0.977372455723	0.976690724405	0.963188871054	0.596787235189	0.746215306981	0.986696932904	0.990228013029	0.989164168113	0.986460957179	0.994213571804	0.987065566013	0.995930505556	0.98851483062	0.951325326702	0.949013592849	0.936101217373	0.820802204207	0.774603174603	0.693544150864	0.779238828309	0.871801607734	0.757009345794	0.86554799219	0.987080510477	0.990484157691	0.980983571919	0.976251604621	0.980183408875	0.978211009174	0.858391049547	0.973554245659	0.983432945371	0.988938635765	0.984741784038	0.987064205711	0.981276953823	0.983538663172	0.984318265537	0.756541043396	0.782130912566	0.911061876879	0.908682080313	0.785744545647	0.765488126649	0.882840739953	0.978599427905	0.986124980291	0.978779560811	0.98120833552	0.979117228287	0.978147817408	0.971566975569	0.970114578383	0.862010760629	0.928934553433	0.97926534049	0.990348300462	0.989886752699	0.986659608258	0.984194721037	0.932836221233	0.966025034185	0.924861643252	0.556848228451	0.629150312931	0.702180084632	0.680694510614	0.620012666244	0.530548330591	0.793712431512	0.7669281255	0.989600466918	0.990681604021	0.986750092013	0.985523210071	0.989503516322	0.982082630691	0.942751907393	0.956420808273	0.93794120746	0.990869975863	0.988825048759	0.988880146866	0.98766473379	0.98728457335	0.736210526316	0.813121059942	0.792395315258	0.890760754397	0.75883354619	0.770892612499	0.686012614618	0.760331456496	0.807230191076	0.985274783066	0.981675530514	0.977027097583	0.972223683518	0.948300320496	0.974803149606	0.983008181246	0.728915345309	0.710339678985	0.710567024057	0.793799186605	0.959641728135	0.982174502241	0.970975151389	0.91013150189	0.956556207389	0.944459307614	0.879771597758	0.789992057188	0.85966216934	0.700764163373	0.749880312783	0.777302385282	0.70131536734	0.826991455713	0.987618697865	0.980943356496	0.979496935109	0.976046025105	0.979206248681	0.780502043199	0.954122236671	0.968035065213	0.975153292455	0.967090343336	0.984364270245	0.987365096078	0.992698445812	0.985168042918	0.988636363636	0.987145039777	0.973572938689	0.794755207783	0.811849268009	0.838872104733	0.600551256228	0.680983537358	0.653921620618	0.781136895891	0.82177046359	0.987820243595	0.975508487938	0.964300847458	0.969011991935	0.967298126786	0.775459407933	0.977418499867	0.988680243322	0.98867093255	0.985528678568	0.990469208211	0.980178290509	0.978947368421	0.969492241106	0.735660585668	0.76868740116	0.691866028708	0.742690683628	0.729108155371	0.769642857143	0.813568319354	0.917724570143	0.986922634305	0.97447257384	0.919874567474	0.899892703863	0.748988279813	0.977436112714	0.982824930193	0.986659663866	0.975127249829	0.943521768743	0.9466224528	0.903686660602	0.928314256543	0.842285233311	0.679918559794	0.843203909279	0.690800681431	0.66238317757	0.651845548346	0.714452338034	0.829398568529	0.985038711027	0.974772100912	0.968136346795	0.892371940583	0.949781891691	0.954884845935	0.99042155676	0.976174160561	0.985492772668	0.987769518688	0.958359821996	0.962256126734	0.943126956337	0.800105097215	0.753463625349	0.87939592354	0.728711299286	0.694484489295	0.747413333333	0.855682181276	0.890268707847	0.985508007351	0.984700827832	0.954593564776	0.950236717517	0.851504946327	0.810947368421	0.991263617704	0.993850643598	0.992879953929	0.975412863399	0.974141115626	0.969847651291	0.898774983881	0.714588185475	0.770710764827	0.579393682425	0.700520004245	0.641009296149	0.77608115323	0.738498275405	0.988500896719	0.981262171693	0.972217803934	0.966440821512	0.816446245734	0.991662269129	0.987166000421	0.99247609593	0.988985051141	0.987965162312	0.983892193504	0.982524476261	0.717282504526	0.704435590969	0.73946685039	0.796519696808	0.76977115487	0.745582661613	0.710555762775	0.846698362388	0.9892219955	0.982041587902	0.982971477224	0.975214084357	0.96740803652	0.934524446346	0.980217920237	0.996873860262	0.991964099353	0.961840628507	0.965333900468	0.926345909284	0.839653075255	0.822203407768	0.738757110658	0.734486050705	0.848283973057	0.670432035976	0.688187976291	0.840406930536	0.984923563521	0.99413336127	0.937239388432	0.866539054607	0.693190268777	0.704545454545	0.900203884537	0.99435057802	0.974286015386	0.93658510807	0.97891852008	0.979895794958	0.954482611932	0.705502645503	0.638558111967	0.819868532655	0.781713123963	0.716945208377	0.790855207451	0.763162157784	0.827749163702	0.993927337452	0.986774430566	0.989728539985	0.977504356551	0.904899908764	0.906961890568	0.803726970385	0.986442832177	0.988490575999	0.986008836524	0.983898973954	0.984931506849	0.948210772585	0.710174064864	0.699727607755	0.857815891165	0.711587708067	0.864766784075	0.877032251231	0.701066098081	0.981666842272	0.94861492916	0.979486640017	0.912284392091	0.946163202708	0.946198217095	0.961591076502	0.993582325092	0.985122210414	0.989560265739	0.98475529622	0.730393465378	0.635627530364	0.627060950963	0.719720786487	0.653837953092	0.971783885463	0.619042564484	0.682355446704	0.986770264595	0.98208168643	0.979517499868	0.949803671867	0.956971013725	0.989226300502	0.993487394958	0.991401457558	0.989547038328	0.869372968941	0.798136811286	0.815940397706	0.684143763214	0.830412782956	0.888900712994
375	0.442955214122	0.404284949116	0.262074510855	0.0	0.583342489836	0.38174295868	0.3105606821	0.298665826242	0.335239842443	0.270687989696	0.284995808885	0.291432846988	0.438267929635	0.280393534786	0.280552259735	0.291047205643	0.378731749837	0.441455865087	0.288613544115	0.312402726346	0.303408235674	0.311827956989	0.259506625013	0.263761840325	0.299608424172	0.327234490011	0.288597157426	0.994823212714	0.99740313701	0.996551724138	0.99646201873	0.997079073649	0.996871415163	0.996253317375	0.995948262428	0.996030709772	0.994262765347	0.997188232231	0.949301064052	0.798714300769	0.991239962457	0.988615593504	0.987273106614	0.982107355865	0.987731991192	0.986802136797	0.986355287326	0.987802954629	0.987744199445	0.963907250026	0.955279633819	0.953310250761	0.925278888655	0.936100549218	0.740067196416	0.615102254851	0.718287526427	0.821330517423	0.686984295981	0.701533580116	0.69735805452	0.897084227608	0.809855807321	0.896359879192	0.893092712786	0.671346350385	0.626566149926	0.61544973545	0.73466993708	0.528536245851	0.783954310579	0.660427950877	0.577813504823	0.801540601262	0.655574133003	0.650414276609	0.741346927824	0.775598315655	0.766329930713	0.832789864757	0.734179916764	0.740205101236	0.875006688426	0.710499380488	0.884782959497	0.889631570504	0.841071716791	0.864342961648	0.800431499461	0.64857266436	0.826224662162	0.917224653345	0.852304450882	0.784246218049	0.839782187549	0.996685311788	0.994608884972	0.995084196214	0.994880100308	0.994855913075	0.991998736643	0.996051127507	0.994681960375	0.99259954138	0.990366996492	0.996458333333	0.980007289009	0.988409731649	0.981632227092	0.977970348716	0.991764828521	0.988866715681	0.973873968022	0.979162325484	0.973760778712	0.982537290162	0.955630146326	0.935443630126	0.949607295346	0.976110645432	0.871380257874	0.686371793518	0.661267494889	0.74955352453	0.536414858097	0.778120676812	0.689532977204	0.790470146491	0.652206233739	0.900900420907	0.780256611678	0.89482621385	0.512105886151	0.666027893112	0.537414242408	0.507959479016	0.644227153065	0.645843370269	0.652497739001	0.641053025044	0.675690192287	0.741294061354	0.844011736463	0.78001270379	0.751209913312	0.733946917808	0.882371675779	0.621469227087	0.883048410289	0.750490638095	0.853814235557	0.882371846376	0.884952910959	0.880758511394	0.871892302682	0.662089680326	0.975251918759	0.881562099872	0.889173774266	0.843717222572	0.722090636349	0.996359665089	0.996883602555	0.989129298631	0.99178452579	0.987324533836	0.987094759848	0.984533389069	0.985736759308	0.974278215223	0.972898871665	0.924685299765	0.967360602573	0.993809024134	0.993737278848	0.981669530802	0.991742447998	0.993965248153	0.987323869886	0.940311055065	0.948402690206	0.984796417786	0.945301469435	0.918900343643	0.931184391899	0.916679783829	0.662795014585	0.75707906488	0.803339321568	0.708825242204	0.760239867216	0.784546805349	0.914362176628	0.775150405441	0.8951295119	0.909516712795	0.720069587221	0.442760674217	0.63570010197	0.828184695994	0.684841286979	0.616950426983	0.553007053249	0.585500563033	0.665925219786	0.57346426856	0.622229292608	0.847451334005	0.74814735832	0.680525164114	0.837935047075	0.817812466588	0.78273458445	0.884455793169	0.874211820028	0.720168111933	0.820130077833	0.840759208622	0.762545238481	0.765853132913	0.592840221111	0.7365263102	0.713562272511	0.688853838065	0.657082452431	0.997196989359	0.996882954959	0.980228057328	0.974607451936	0.968275431662	0.94823353613	0.883464566929	0.988305314817	0.988090885349	0.982590673575	0.96091580657	0.938320417523	0.741795007966	0.93581027668	0.937784283996	0.957455770851	0.895870736086	0.94782517775	0.911586004609	0.774788135593	0.945917728127	0.906307441836	0.769656699889	0.60088691796	0.640150113642	0.590076415786	0.620319730753	0.661842945308	0.709815983454	0.65722394492	0.586348770967	0.690063424947	0.781978442096	0.501818181818	0.48015746356	0.78165374677	0.657643227081	0.721533923304	0.730907529652	0.530460142579	0.664882056719	0.80251745293	0.799743260591	0.653449558839	0.832785294593	0.719140269068	0.731982818052	0.840544013707	0.832389580974	0.654188759279	0.881229324512	0.83218058013	0.77849117175	0.869915231647	0.88657035848	0.870638206355	0.833730760893	0.7337046757	0.997613612783	0.996131730267	0.99583463501	0.995400857113	0.991822184944	0.968176126878	0.892613933997	0.992341987936	0.99563432254	0.995601863972	0.979038935178	0.947958115183	0.983886156744	0.984729630792	0.993279781593	0.973808276585	0.953488372093	0.985035074045	0.923133543638	0.796080896993	0.67385162708	0.888900623086	0.831945099272	0.656630024959	0.879685770022	0.773788904634	0.673056555814	0.785646437995	0.780240658645	0.762618796199	0.855884958058	0.903313590523	0.882752400658	0.680745734148	0.490505653936	0.759153783564	0.714055361462	0.65811965812	0.554381804463	0.616591928251	0.636344314559	0.699624000424	0.828771175047	0.56771691196	0.698271233759	0.832239474948	0.630008975239	0.834827348433	0.822468202863	0.793445041627	0.887150660232	0.776279890868	0.813139931741	0.887696557586	0.88684070325	0.782087788105	0.872765566776	0.70068684267	0.862862597444	0.881156824527	0.837273991655	0.61855615818	0.709154481882	0.995642927538	0.994807352788	0.840422721268	0.992609170874	0.994351168994	0.991320261438	0.936775884666	0.98798830165	0.991069552427	0.976579320485	0.971238822361	0.972672485453	0.971929824561	0.972270002606	0.893336138432	0.916121262893	0.894987309645	0.58473381763	0.888106745115	0.751509374007	0.746274120169	0.573799957708	0.743648719289	0.776816335145	0.913609655391	0.418990283059	0.64357169322	0.426344086022	0.527871305649	0.523169699534	0.535033211913	0.603897842266	0.619109311741	0.550655606101	0.546299779653	0.744197013361	0.712705996028	0.74672021419	0.746310798572	0.666278207437	0.547255533837	0.792890262751	0.754404528861	0.844563431056	0.825855553781	0.857804761144	0.864079739886	0.880341880342	0.89134196864	0.841815235008	0.783981496423	0.747320627211	0.7143320188	0.881572763824	0.995499502852	0.995028997514	0.96204913748	0.966213045519	0.913976254947	0.993173703004	0.991803278689	0.982915836914	0.991125959179	0.973773931288	0.966908502531	0.984152804744	0.917994254375	0.944127050684	0.921856177657	0.983529657042	0.894925436054	0.965939273996	0.951399894348	0.881510348096	0.721718024483	0.766909359502	0.719476973166	0.711692697341	0.800845467356	0.735759493671	0.78512572431	0.808444138369	0.450866747458	0.684975082176	0.850631286112	0.565175306518	0.489556962025	0.537699267557	0.606026486515	0.547966272472	0.532204109807	0.664039198977	0.711037072294	0.654275289514	0.756914893617	0.779922363597	0.733225719666	0.755752776744	0.851800992923	0.641042101321	0.712993989681	0.626757562846	0.848886503891	0.875628813015	0.848510638298	0.844790777114	0.811842597042	0.816707827768	0.678073107327	0.79158209593	0.747136145278	0.679587107647	0.588953182536	0.998343342307	0.997614231627	0.996560887916	0.996373056995	0.995529448459	0.993983090409	0.983485666805	0.977716743535	0.794238250447	0.78818200969	0.983224994758	0.991095280499	0.855386076951	0.74838436275	0.90773620799	0.920883745397	0.956869345676	0.939067162226	0.946935802726	0.950903582994	0.939352818372	0.868323500235	0.78860048167	0.750825168963	0.812536060844	0.735664639444	0.886910109391	0.649095034563	0.582352941176	0.833000315491	0.663363188298	0.583483515319	0.477679764769	0.486923642475	0.733419396482	0.996445187935	0.992046049189	0.994561238364	0.994581922376	0.990301892695	0.988015138772	0.924119524831	0.992924037461	0.993745765362	0.996144829383	0.992862391099	0.980439080221	0.949158799641	0.986130663747	0.987217099749	0.983336804832	0.98296582715	0.9730713246	0.814127176143	0.953022961871	0.955221510612	0.952245414295	0.847472059606	0.769451530612	0.767726812637	0.833061245985	0.552059134108	0.686299479996	0.608243019593	0.787164131644	0.44551196985	0.642834344079	0.84119921606	0.641800574651	0.567680445492	0.669758812616	0.49917275978	0.532376395534	0.694907978752	0.594088459692	0.57750226148	0.81190718611	0.671633876014	0.783284690899	0.901981674835	0.866695357469	0.86521993511	0.808227949416	0.797549899673	0.863822109006	0.870995577608	0.892860988479	0.878363947031	0.7058697515	0.699119793903	0.867255695125	0.571079991513	0.766967850389	0.661797395999	0.997310854838	0.986426520491	0.99625954595	0.994750656168	0.994064045821	0.970562230197	0.966560758373	0.893958464443	0.993222813054	0.988039030532	0.945442169747	0.989952937444	0.991025708705	0.952504089926	0.971619982065	0.917336394948	0.930242316165	0.921860170832	0.930246035509	0.981760383553	0.879951601873	0.965564161608	0.905377700678	0.91505831895	0.870047543582	0.698077127377	0.897927818114	0.678997930046	0.755332163183	0.765927175001	0.688339373268	0.592938290042	0.660381412839	0.789955780164	0.992750621375	0.98861083538	0.981549624255	0.955015323879	0.954919536615	0.923594801941	0.878529287821	0.994377635483	0.99542286487	0.995161205491	0.988347680034	0.976811901106	0.980148364852	0.968057810127	0.876225940106	0.886021845813	0.967819454602	0.96245751634	0.889185930702	0.636431464507	0.739153135279	0.562450362683	0.773312996371	0.866461276957	0.878309092812	0.608210336984	0.704957805907	0.910164733302	0.734829329962	0.878135824499	0.895688748686	0.887494040998	0.829240649792	0.664503192444	0.800477637864	0.585464475135	0.70241171404	0.682004361934	0.643692274839	0.656216790648	0.870013495277	0.860698666379	0.815542271563	0.896215413972	0.821629287252	0.817279470623	0.823285926555	0.785432137778	0.879290954855	0.82102287878	0.883789428587	0.76563599935	0.846457743847	0.668986351621	0.774932543252	0.851879340508	0.731050829602	0.719805229173	0.994807352788	0.995316159251	0.994278581088	0.961067275748	0.986405939559	0.961480085832	0.9330411364	0.9787668009	0.927136999264	0.892896752046	0.937558931378	0.828973098673	0.721858568516	0.875085720314	0.871481733843	0.828724353256	0.828613538267	0.92167949322	0.878202081023	0.86432027221	0.757046697518	0.576870172469	0.92596870734	0.699936961547	0.690063133323	0.649479111859	0.67894680964	0.791677598783	0.79175682094	0.821456786222	0.919593781082	0.814807068911	0.597228099873	0.462969796004	0.619759191572	0.55182699478	0.739031892504	0.841624365482	0.771298308859	0.769057090635	0.841554236373	0.703935504402	0.644624573379	0.895436560274	0.797591131955	0.895807677893	0.748013015416	0.840624336377	0.836145601189	0.846244635193	0.80910878461	0.845107669059	0.722078202636	0.657115260786	0.886984467059	0.517903285345	0.695367704789	0.70578320868	0.963762407437	0.961753487643	0.954310980103	0.950144016758	0.96940223963	0.958357311012	0.994693028096	0.975787935713	0.981949837339	0.979996858145	0.849963354623	0.874914738444	0.932765151515	0.889570552147	0.967012892113	0.874612433654	0.856304370611	0.756211509875	0.739770695277	0.740620854338	0.636887306242	0.613055818354	0.626476793249	0.332769466617	0.628162698836	0.746240203347	0.779137839276	0.646379575189	0.684467048103	0.712381054782	0.521983505804	0.644265422938	0.674507921267	0.608605577689	0.632079504168	0.712705419348	0.725179473544	0.806066421451	0.645366733892	0.863159022718	0.903113445153	0.846695847123	0.840623508828	0.801135146712	0.808947227431	0.909573043339	0.80343379578	0.899547270306	0.784410564741	0.736907127894	0.772839241726	0.67410426947	0.909630257443	0.791500026662	0.714977370803	0.990601503759	0.989616862216	0.960429207014	0.946823603594	0.972566743746	0.989095674967	0.986373879776	0.991900704744	0.920386634101	0.98460249293	0.97374110203	0.978924304867	0.927416381354	0.892503536068	0.946305909496	0.972028699179	0.810346644189	0.683987274655	0.823589303896	0.89675454259	0.740580474934	0.726219799801	0.733068146132	0.659192825112	0.510536044362	0.712400212879	0.60781430522	0.691640670438	0.667163702205	0.82593100538	0.991739425942	0.989436803849	0.971222274168	0.952648558643	0.917198118139	0.990768908004	0.994790852737	0.990258720017	0.72619047619	0.995412604911	0.983949973945	0.97543511211	0.939518249711	0.884734385652	0.942773753062	0.965369771566	0.965555148406	0.964824382861	0.971590025403	0.95695104749	0.848114488666	0.800592091351	0.790320861315	0.699731903485	0.867825722664	0.667140375809	0.740168243954	0.68441463159	0.870817450233	0.694832439322	0.823003194888	0.857166026923	0.566034695741	0.705004864339	0.565381098381	0.608378870674	0.814681752373	0.740426901212	0.754323962517	0.738312763798	0.711350136459	0.778943951526	0.880148602811	0.836311919712	0.757162637129	0.88796503571	0.860941353061	0.875053214134	0.782678686413	0.883162968063	0.825218744968	0.774550930408	0.677037992369	0.756196149346	0.832727655764	0.926855312333	0.882909206821	0.863409981986	0.853818864775	0.994762752697	0.994684731631	0.988364240819	0.941634241245	0.964520023093	0.987964416536	0.982025040262	0.981407008931	0.958181913941	0.986225750486	0.985206945392	0.989033369889	0.932627829003	0.946594346511	0.943659032813	0.986287030252	0.915425226073	0.732533038488	0.817722850381	0.713639709749	0.880878729093	0.787222864348	0.719270669601	0.755145118734	0.884898955073	0.523052631579	0.693508411116	0.632216905901	0.655976987002	0.645827856354	0.993123925613	0.986408892167	0.972389900793	0.964407939767	0.973779813616	0.994890777332	0.980504166448	0.925592119053	0.865711727842	0.985801534687	0.88053628254	0.882787311492	0.959325240423	0.935130625228	0.943476900615	0.969396281596	0.923358427436	0.694014009764	0.841196654514	0.699103713188	0.861540066778	0.560132054708	0.694073258922	0.843312638114	0.889470378899	0.682018464121	0.634406298538	0.64182895851	0.570970842679	0.693471083182	0.911957671958	0.761810284734	0.754094873431	0.73071573767	0.99461892689	0.993546708301	0.968576516183	0.970701298701	0.945129015271	0.954012151687	0.89668286499	0.815164128774	0.956637584243	0.947050480643	0.963057657188	0.971794338052	0.832625006559	0.927365835815	0.971794202142	0.984116273034	0.968351786087	0.973402597403	0.928250171967	0.850123236667	0.797453764342	0.673069799439	0.710814349306	0.893261682735	0.896002531379	0.879256474077	0.638662958493	0.669904963041	0.577176921439	0.906870795148	0.928027901078	0.871842595055	0.902201524132	0.815844448015	0.7242479005	0.615063204104	0.762229564105	0.79925093633	0.692406143345	0.703106651009	0.85760075666	0.755926064028	0.884376339477	0.868157614483	0.80235924933	0.833917011567	0.819266927221	0.717696555351	0.512169368038	0.728057630171	0.514496210314	0.85703096444	0.994321766562	0.966573816156	0.97511147983	0.96916322584	0.965253793825	0.920394357334	0.869450002704	0.761326084639	0.851824587233	0.73398548438	0.919431527248	0.987902600424	0.962578616352	0.97616932323	0.923024558831	0.953809175462	0.900452959858	0.929039475787	0.896549924318	0.787432792049	0.550214132762	0.640996007565	0.607214640855	0.721403696759	0.68956581522	0.634775197102	0.587502661273	0.651644596326	0.586341360594	0.646686699352	0.72735015437	0.797937703692	0.642068192733	0.675635356172	0.778689397975	0.609393263203	0.761550240245	0.830256327929	0.611997447352	0.7406898011	0.670616737768	0.853339813165	0.778114023237	0.815915318897	0.870263879185	0.753203914995	0.685260867258	0.589934961083	0.731608133087	0.527969996302	0.991073282126	0.879003931848	0.901510795128	0.873432395405	0.913430802285	0.897192816137	0.895160436302	0.69489035778	0.944231476133	0.748512453267	0.983273221473	0.951392510692	0.987325333749	0.94624160025	0.981052521993	0.88419568736	0.855202663425	0.927366645583	0.85301307259	0.490646572166	0.676987447699	0.588431944813	0.666194745949	0.786945943087	0.565029282963	0.837662337662	0.540809836761	0.59014923799	0.480230125523	0.835012193829	0.837482086938	0.678092399404	0.817998621202	0.731335352569	0.698527443106	0.538217905405	0.68931106249	0.589551054942	0.914087176248	0.878082336755	0.892226431201	0.591621923343	0.685003204443	0.809569531125	0.864933417882	0.868685799005	0.631970456344	0.613295630369	0.622588641017	0.8496505362	0.992847375618	0.960045900271	0.95303925707	0.928691628103	0.989043097151	0.726135823967	0.824612092028	0.749655975442	0.990656146179	0.995845882231	0.944886393178	0.903659680951	0.91048057795	0.873173277662	0.867342142372	0.93834617788	0.952234447515	0.754901442689	0.817446987193	0.631394680462	0.824175824176	0.771116594047	0.706962389496	0.854480173188	0.707903234344	0.894809322034	0.666772218704	0.618740756391	0.638075203786	0.910301626573	0.864327979713	0.8066362769	0.787149670436	0.99302918379	0.990834386852	0.981757531533	0.92342389594	0.97682466443	0.939983182678	0.895613024814	0.877101388744	0.85652722304	0.831580049197	0.946475805197	0.969184321482	0.983367118873	0.974514374514	0.990327613105	0.944877795112	0.902629523562	0.871276087303	0.679433982339	0.894065563403	0.845623707788	0.751648351648	0.748223986628	0.683775623709	0.686860656172	0.990620114643	0.949600876506	0.965992501452	0.962692026335	0.987510407993	0.98788891209	0.989533678756	0.978606835377	0.983135540287	0.937102326067	0.981101540068	0.926864893062	0.968061557921	0.935014242009	0.951809731526	0.952174594058	0.880225507925	0.609290486796	0.660954583684	0.691671465215	0.7394487736	0.551780532841	0.723829563388	0.778238452134	0.658852920853	0.719499257373	0.627361494375	0.5687108088	0.893317826179	0.684563758389	0.893037336024	0.794105083298	0.690612463225	0.76574562104	0.611158342189	0.55012405638	0.880408206655	0.902240541112	0.715015158768	0.892847604295	0.61596857249	0.852365591398	0.849457700651	0.651092006194	0.622496310352	0.896874671156	0.556875877714	0.714745308311	0.717011128776	0.996022816474	0.990717079531	0.992283226446	0.898378492579	0.800397947429	0.987197649404	0.936586915096	0.988920825712	0.978989857172	0.99561769616	0.984477549745	0.99345488546	0.984274777571	0.99027959237	0.993253412217	0.989664352456	0.875252364255	0.625434726187	0.837325668051	0.89932956212	0.800451609515	0.905903474496	0.772212729603	0.908155186065	0.900590966653	0.774259075994	0.750673783227	0.68668899121	0.789141414141	0.626022304833	0.702086155513	0.994788681015	0.99602905063	0.984703232228	0.9796875	0.977622524557	0.748057598674	0.915283281568	0.739397794741	0.938373005493	0.993739565943	0.949673615498	0.96046111314	0.989457752727	0.988205824027	0.949335155306	0.988543199495	0.986118414134	0.994102736537	0.979671618452	0.959523558554	0.96434768891	0.935365405802	0.759093056212	0.795660417106	0.868785613466	0.728302682194	0.819612781363	0.518713730501	0.744865551556	0.864909216029	0.98951629645	0.985566363351	0.980495436767	0.971658006613	0.965941343425	0.976513569937	0.992718446602	0.995223508644	0.992602240167	0.989785282468	0.987683315067	0.987879421138	0.988065326633	0.989298641347	0.761677282378	0.982883682096	0.977902855952	0.84960988637	0.789649939825	0.868658280922	0.893495466219	0.846727205921	0.616908289523	0.771926098959	0.850522227471	0.995088049329	0.995840266223	0.98948573808	0.983893740522	0.978045065392	0.801889281756	0.960741434968	0.730791695428	0.991676204349	0.978394252452	0.987599180285	0.98986627664	0.993224579142	0.991885987725	0.991674905042	0.995434974322	0.993197278912	0.976964556829	0.958588876658	0.967682315045	0.812572636027	0.766866016158	0.893235448348	0.726719898472	0.7702924224	0.711771524924	0.834837211757	0.820715869496	0.994775612559	0.98428167243	0.985076184513	0.977620173365	0.948826167238	0.770910417427	0.987739704495	0.9855156127	0.994691647151	0.995096504956	0.994895301594	0.979767429734	0.993871085026	0.986239249414	0.990548700446	0.946207695142	0.938880706922	0.934201435025	0.804284887087	0.781042654028	0.765653141223	0.848513800425	0.792723841476	0.830853148334	0.724250566356	0.994269340974	0.980758229757	0.98022909148	0.982275825905	0.9869798448	0.988967691095	0.991950658582	0.994355597366	0.993872039884	0.981949837339	0.981112054329	0.969415387883	0.606504760886	0.746960922419	0.990464214608	0.993742504041	0.992481988096	0.99093702797	0.996136375503	0.990815154994	0.99782496116	0.99309767831	0.961457676959	0.946351706037	0.947029650733	0.831720656289	0.786273171244	0.702294056309	0.793326613973	0.885794743429	0.771826852531	0.88100974128	0.993849040867	0.99190409466	0.986054314774	0.982695472159	0.984411780091	0.987064728101	0.862951409084	0.977126594287	0.987927355987	0.99226265161	0.987610525758	0.989352818372	0.984966330845	0.987199500468	0.989345032905	0.764767600462	0.794942044257	0.92335078534	0.922180214241	0.80469858622	0.774891321427	0.895647586389	0.980758109458	0.992592592593	0.986587729868	0.985828904866	0.984402805401	0.981543274244	0.976796446303	0.975998323027	0.870792105125	0.939033457249	0.983703316793	0.994689436143	0.991948975324	0.989912257658	0.987554904832	0.943994889267	0.969201858329	0.936097174544	0.5709861964	0.641943464758	0.724324899001	0.702112010087	0.628201770468	0.55326098409	0.814486326681	0.787015462826	0.992733017378	0.99428422967	0.989980169085	0.991774260725	0.992290462051	0.986296354412	0.949133068728	0.961669372153	0.942588235294	0.994479454195	0.992047713718	0.992086630571	0.99173337519	0.989361147327	0.738390012015	0.823763321139	0.805222375544	0.902834008097	0.773435437021	0.790073740913	0.699631772751	0.783436132637	0.823807522589	0.991439607475	0.988084038884	0.979788557214	0.976503759398	0.955152273675	0.978846454437	0.985841445005	0.731569591132	0.710944115157	0.709475913182	0.798385405745	0.967996653245	0.988411195613	0.972641069485	0.925710662581	0.964015946286	0.952421410365	0.893162617411	0.811645995375	0.875059307291	0.722460508421	0.769929257734	0.795339950109	0.726717962324	0.843779627094	0.99489689648	0.989236637233	0.983846436251	0.981415148212	0.984809596145	0.788054355841	0.96024370095	0.969444591799	0.976187956398	0.973827470687	0.98888539373	0.990803636744	0.993994926748	0.989246189184	0.992689676779	0.990274001255	0.977862875728	0.810463346802	0.822912295426	0.854287217254	0.611552422537	0.696360303744	0.669368421053	0.799799271037	0.841383359129	0.992600698244	0.982368283777	0.972980076749	0.975986097214	0.973635838454	0.786712919163	0.983164983165	0.992335153297	0.993648810453	0.989096818158	0.992411247986	0.985322437933	0.984405863395	0.973911676882	0.735650177416	0.783079579344	0.702527304385	0.765223848928	0.748395918797	0.786060574467	0.830356672462	0.927280459281	0.992938733126	0.981573574831	0.927356617844	0.908001916627	0.752112676056	0.983229166667	0.987764066095	0.990199655945	0.979791666667	0.948205928237	0.957112526539	0.920029736619	0.941979522184	0.854010025063	0.703301962035	0.858513442277	0.708458815449	0.68442687747	0.675903932436	0.733228097869	0.842883646965	0.989719092372	0.981905212772	0.975940323597	0.900629590766	0.958713901061	0.96409373206	0.99331383201	0.980642461023	0.988835559265	0.988384261197	0.963510174036	0.969716154901	0.948399326032	0.808376362593	0.765659311931	0.892668099156	0.746296879924	0.709092835947	0.765839199704	0.873685323186	0.905657370518	0.992182614134	0.992511311041	0.963023268029	0.958439931081	0.858567921868	0.812568562921	0.994880902633	0.996999793089	0.994491789649	0.980519480519	0.980410643201	0.975639208274	0.913196480938	0.735329655897	0.790426091531	0.598232602178	0.719205856022	0.657528469	0.797594447094	0.758795028439	0.996439976965	0.983909727301	0.978741317617	0.973102180194	0.816988621328	0.993714974074	0.989663273297	0.994295197594	0.991566014161	0.992351215423	0.987774294671	0.984222349929	0.739498018494	0.723850695909	0.761203450452	0.818085500874	0.792637194317	0.769654587836	0.734320465362	0.862528181199	0.994910677192	0.987178818992	0.985106944811	0.980363175676	0.969023285218	0.93629558847	0.984566118956	0.997207281754	0.994820531413	0.969449453697	0.972033138093	0.935419405732	0.856917908881	0.840344519721	0.754167332375	0.753540032637	0.864820414876	0.691106152375	0.708703188193	0.852019352125	0.991210171088	0.997400436727	0.945779616956	0.8727176781	0.694132532026	0.709155042488	0.912038762579	0.997300103842	0.9777208305	0.943459561523	0.98326097191	0.984120351024	0.961581086073	0.712965394108	0.658753074537	0.842479086652	0.800998194754	0.729463020314	0.803981301539	0.781159575608	0.844751264755	0.996154845414	0.99583268219	0.993029908973	0.984905660377	0.916169578185	0.913897839522	0.802577805721	0.991590455167	0.990672814923	0.989767684678	0.989032797159	0.988913873346	0.954828496042	0.712350346566	0.725962048129	0.877902700431	0.738762111505	0.88231555532	0.892462945443	0.719092207586	0.98860130719	0.959913951414	0.984025058731	0.923482436453	0.954125551123	0.959402487899	0.970546764844	0.99634522007	0.989558614143	0.993406248365	0.984973390379	0.7468475151	0.650541897965	0.64349432568	0.741195134849	0.673490980268	0.975312483792	0.637924677377	0.703989431968	0.993121775832	0.989434041218	0.987215760243	0.957343725315	0.961607236773	0.99318586854	0.994995568993	0.993755203997	0.993502750851	0.882309400444	0.815934065934	0.835106382979	0.696480092325	0.846283962364	0.906532185668
10376	0.416600968578	0.577293349563	0.578714214519	0.583342489836	0.0	0.468039656022	0.501756342347	0.563713263204	0.591124491275	0.594522674354	0.611291369241	0.607728401877	0.38520051457	0.574931575714	0.571492254541	0.591790961086	0.413738738739	0.401940249146	0.609002647838	0.608360592116	0.613128957014	0.624727905964	0.592320534224	0.590357402539	0.615561140859	0.563829787234	0.594685502859	0.9900646333	0.99292528674	0.992989646247	0.990335051546	0.981266149871	0.99052846841	0.989044627034	0.991208791209	0.991375128025	0.987296118857	0.99333655758	0.954134366925	0.889239473398	0.957055214724	0.988573276559	0.987187769165	0.98757965223	0.985712739474	0.988863660936	0.987323256948	0.98697421981	0.987457425528	0.966858009314	0.960892944435	0.959384815336	0.927857453281	0.931406761178	0.780556320573	0.71971419292	0.752237502729	0.842891408635	0.749738853153	0.756798077973	0.755137450523	0.903495974496	0.845449092	0.91530338677	0.904876055571	0.72647957766	0.726315789474	0.694055944056	0.76990858024	0.64760535339	0.814379672832	0.71547282699	0.687333923826	0.824732014587	0.707439398161	0.713799912242	0.770718997727	0.798293421415	0.798809458795	0.867262989343	0.781108784305	0.785764699495	0.901398330846	0.761451550064	0.903417616004	0.908864954432	0.862264465566	0.884078910809	0.83916629514	0.711620111732	0.854916067146	0.92368406728	0.858393604872	0.805426940885	0.848457006972	0.992411286875	0.992511366676	0.991903271078	0.991695874899	0.988187483067	0.982718330526	0.988310991957	0.959319845028	0.972999139415	0.976222642529	0.994839819394	0.974531191231	0.983080073284	0.973287376131	0.983512931034	0.959548144164	0.988290144205	0.97929025995	0.980967741935	0.972797290654	0.981979082864	0.946943857939	0.946896958644	0.947755102041	0.969824789098	0.895787865561	0.749100817439	0.746225853579	0.770090011929	0.67574843851	0.810968238268	0.739719294413	0.813684268006	0.728025442781	0.922742530127	0.809827558246	0.912214367911	0.662256809339	0.726772952172	0.665732959851	0.658601406345	0.697063884109	0.709925352502	0.708038019889	0.717390105344	0.722450338475	0.779607972327	0.869855088435	0.806843025798	0.794804196188	0.768958655759	0.90769062106	0.694665714443	0.906605797261	0.792956126417	0.870673552357	0.905715708515	0.90437762547	0.904422979156	0.898575115001	0.728945035461	0.973487093819	0.892770553229	0.900189035917	0.845712429623	0.767429223496	0.990876402082	0.993889692877	0.966878843457	0.990663232453	0.979130622837	0.986359486601	0.985977780175	0.983111399805	0.969545897908	0.954055525313	0.945130013222	0.949465500486	0.961330155979	0.992674387288	0.98656419627	0.988779803647	0.992376248255	0.979886455799	0.953460620525	0.963983510523	0.976464266523	0.94742807794	0.920082973961	0.928172561042	0.917131560418	0.724300345035	0.790335701502	0.822585924714	0.769092002405	0.797024500857	0.81313020605	0.92600617518	0.813920838058	0.914085805717	0.917216358839	0.749741468459	0.643512162978	0.702389532627	0.857835947196	0.734270414993	0.680519336403	0.652667297102	0.666869772337	0.725363666193	0.667383275453	0.696199759063	0.867448102098	0.782280711415	0.7346342539	0.869579464773	0.854445057979	0.814334773457	0.903636962971	0.904956396953	0.758474809076	0.846492677018	0.868512877319	0.803873416309	0.80551071528	0.690091852818	0.769260295005	0.759381297315	0.738493269648	0.711198428291	0.993357973111	0.993245054415	0.98261526833	0.975509331052	0.973701159296	0.957557049939	0.886962176222	0.973811833172	0.971534853631	0.983853721129	0.965172245957	0.939585260981	0.838543380498	0.937646226672	0.944093680859	0.959121548163	0.901973612474	0.950248219296	0.921388408304	0.842813388755	0.947521551724	0.930387638927	0.825230032123	0.728224136051	0.708672160672	0.727390599676	0.70108577633	0.735824175824	0.757187448661	0.726873202756	0.673238209345	0.74798079022	0.814223830674	0.669133893062	0.6565212614	0.821690767519	0.717752164562	0.770402792398	0.768697676997	0.646316964286	0.719962778477	0.83879423329	0.831491712707	0.708090899111	0.862099693679	0.757156303638	0.77098735009	0.878982300885	0.866718671644	0.716710468682	0.905543921525	0.858100249238	0.812866143473	0.892737184076	0.899635238201	0.898905737933	0.864023297491	0.777814661134	0.992291220557	0.962771123341	0.992584631918	0.992771604272	0.969913419913	0.969200947663	0.893803395696	0.971844712762	0.992920353982	0.995568286224	0.985611510791	0.962278426286	0.977859380063	0.978408722876	0.992087149748	0.961825456905	0.952424618372	0.979087350528	0.922383847156	0.834937804218	0.801922453829	0.889216006979	0.851727680744	0.748176583493	0.885145065593	0.820989326543	0.747594050744	0.824888307726	0.8089581517	0.804513737462	0.877076947895	0.922733535409	0.898975510875	0.768051326664	0.65601586602	0.786871461405	0.753345549447	0.717722357096	0.65430448825	0.687141596824	0.695785776997	0.762454202439	0.857325406967	0.678573388203	0.73544093178	0.853292918159	0.694630689561	0.873473188366	0.861280571586	0.825046240888	0.915229176934	0.820522738575	0.850187265918	0.914307658547	0.918895124904	0.82938336016	0.887171474806	0.744678492239	0.882919883906	0.902431065427	0.851475301138	0.692851318293	0.75	0.98811754001	0.992176615582	0.870587593431	0.987323414084	0.961885223776	0.987263209024	0.94166350993	0.98587753342	0.989370932755	0.946007480891	0.969018189669	0.972228179284	0.972647170117	0.972779600839	0.885214747244	0.929092579582	0.907730945621	0.730420168067	0.894034707158	0.80170622334	0.795001889135	0.696179039301	0.804143735837	0.819033611157	0.919978136103	0.630643402399	0.717549325026	0.631970673184	0.642285398841	0.64824120603	0.641544931386	0.672805707649	0.681967761727	0.663110177456	0.65854200211	0.788955595219	0.747906615649	0.78273134576	0.784759284732	0.72705393283	0.678612338406	0.827269224418	0.792952745152	0.873213992445	0.856428296598	0.883174742863	0.882301128544	0.899911719267	0.908839928544	0.874176621637	0.820394554043	0.770945761788	0.758303097963	0.894260307195	0.98768432993	0.993267792263	0.967734973562	0.963945541624	0.906706792777	0.987207285343	0.958672376874	0.983663312777	0.992134044502	0.970761817099	0.936540429887	0.980932777206	0.92107391234	0.946220851593	0.916635130021	0.944378698225	0.917523529732	0.965708142972	0.95101996291	0.890175610287	0.8332970146	0.800305044122	0.776657451076	0.782959250381	0.836574198761	0.786538880418	0.823771616799	0.841802964827	0.652613827993	0.743129311289	0.870247568523	0.659111111111	0.657699847528	0.656688181616	0.671337579618	0.667269043316	0.653122772386	0.726182618262	0.758859826353	0.71607971608	0.792243462975	0.813279857398	0.774084162544	0.801876955162	0.884393063584	0.721279770128	0.760944795386	0.722222222222	0.873939797106	0.893974571587	0.869149637442	0.865821389195	0.847901615839	0.845368829728	0.738125239687	0.819927176432	0.783833869297	0.736080904741	0.69935918323	0.992307692308	0.991329943805	0.991072869051	0.995295124038	0.995708384743	0.99282770433	0.956055734191	0.978610769478	0.881146206447	0.875163114398	0.971212121212	0.988861854555	0.885346847583	0.847500273493	0.928852029681	0.931247963506	0.953301476977	0.939266223591	0.955223880597	0.953638814016	0.937405731523	0.889960661745	0.842887942949	0.782164296144	0.858682115978	0.800673400673	0.898401265892	0.746989921002	0.725439167209	0.838019758984	0.730531385104	0.68078817734	0.628361588161	0.663016372113	0.762600722423	0.990287595101	0.984552230744	0.97387455468	0.989246733695	0.987730721627	0.960060777078	0.930319235132	0.979703608247	0.992577053413	0.990537125652	0.988514465273	0.981316439386	0.967546964334	0.954797395469	0.974042829332	0.977214101462	0.979074533492	0.965450643777	0.84362273986	0.957590256633	0.957697983276	0.945254680017	0.868747938881	0.805159165752	0.804126547455	0.851247757299	0.694068905364	0.745095890411	0.689109456851	0.838778525694	0.643260428658	0.734644544556	0.862823387847	0.697659083416	0.670243362832	0.720248166949	0.643569814233	0.664873174481	0.742364613935	0.668154515898	0.676100456119	0.851093274287	0.73363999781	0.823661570497	0.92099471831	0.887289501473	0.892117550124	0.845136401212	0.833278813652	0.880309091906	0.886437089045	0.916675937257	0.907787337304	0.753263996459	0.755378132624	0.889401934916	0.720420683611	0.803470715835	0.728276314351	0.993703644416	0.985128509079	0.988848978717	0.994689498212	0.990327261003	0.976920186785	0.971187442886	0.900389779125	0.960615517056	0.982345933066	0.947359887586	0.987441987442	0.976998964408	0.97101291342	0.969827351451	0.944522244964	0.95278830536	0.944148067501	0.934838183302	0.978056257731	0.924835713898	0.966184096802	0.931079394367	0.928629271716	0.890476709938	0.767635765222	0.904449187326	0.747876130447	0.825872013183	0.815679233992	0.732386613827	0.687875282322	0.733503524058	0.822065217391	0.986749305407	0.986950660555	0.970372747206	0.969659608684	0.933661598398	0.935900888769	0.880139221231	0.994305055606	0.993022007515	0.993158494869	0.984178586909	0.972776471874	0.962471692009	0.94530025404	0.899951274972	0.907273222555	0.951148495632	0.955637109396	0.908879389643	0.748128577719	0.771299240179	0.706850363567	0.807351903133	0.880636313769	0.896425099903	0.692904353526	0.766064038336	0.918612919105	0.785621057211	0.887528442952	0.910660008684	0.895859541651	0.858584732058	0.722255516208	0.831725375813	0.675611210495	0.734593993326	0.728066802175	0.705652054039	0.71992976295	0.897484522282	0.887642956764	0.853803748622	0.914833059661	0.866616060294	0.841481563137	0.858833844805	0.822739383394	0.898545112574	0.860534288075	0.907728052221	0.806837893794	0.881334436173	0.722757928767	0.798634252936	0.855477089834	0.769536135733	0.756476117608	0.986603793806	0.99215854772	0.992270531401	0.967109492179	0.953157042634	0.96466965588	0.937626083638	0.978839406208	0.934983175947	0.907519493975	0.947334270574	0.853860845839	0.793260170713	0.914383748162	0.905967645945	0.872596284058	0.864688620802	0.918508511213	0.887222555489	0.872728271015	0.802280130293	0.705014749263	0.925203252033	0.739696312364	0.75072590807	0.728951656708	0.735226400614	0.830020042251	0.839481283714	0.845250394215	0.928999837899	0.834970318403	0.675770155123	0.67031292517	0.687361172812	0.656727912862	0.76671313075	0.870853799879	0.810258936881	0.806064645118	0.867402698784	0.750027385256	0.701586252479	0.913720790893	0.834324086306	0.91095625242	0.789653462619	0.874342105263	0.85895890411	0.872755486588	0.829976400856	0.874309931411	0.765736607143	0.712971175166	0.904503706982	0.669733761638	0.740990869307	0.748667754214	0.969205746815	0.96850563555	0.968916422128	0.958268014487	0.958968792402	0.93854959771	0.990979381443	0.974472210254	0.978008883111	0.975893194962	0.874311034259	0.879976168553	0.937757983924	0.889688768606	0.965415072995	0.891498942115	0.867142702586	0.807236842105	0.791073949397	0.796262808921	0.724108108108	0.690396093326	0.702896972337	0.631352000437	0.709780571177	0.814304461942	0.821149829614	0.731335120057	0.74409190372	0.76628714246	0.65934602245	0.71158056042	0.731474849871	0.674035876899	0.694370860927	0.756027901357	0.773518589708	0.842426911854	0.71018305382	0.877794996679	0.922169941877	0.870327489249	0.864221188065	0.830752212389	0.844485029609	0.926512091196	0.834550145469	0.916937125254	0.819764862467	0.77714888186	0.807943356566	0.716312056738	0.910513072968	0.813956050008	0.769314354015	0.965725371847	0.987678131362	0.963909449457	0.959316517494	0.972005208333	0.957789923697	0.953151203679	0.980888261483	0.929640156594	0.981187155368	0.971147041211	0.983847520594	0.94257436511	0.905369599308	0.95399188092	0.971348857174	0.839551832916	0.778252299606	0.883420979795	0.918464707796	0.821074425193	0.795834460373	0.774932468936	0.769777203746	0.702819128633	0.762229306365	0.696411146048	0.748321231643	0.726652733473	0.844134625858	0.976148076197	0.976034975981	0.95883141249	0.962517452476	0.920902125823	0.957336220899	0.961830009139	0.958157638664	0.808897106809	0.995157906063	0.97945573841	0.98003992016	0.944510804648	0.90331835652	0.944704426873	0.963505221229	0.959150591668	0.964772421223	0.973679987161	0.955244001078	0.859946091644	0.850982532751	0.815369371353	0.765127258914	0.894378378378	0.757756887464	0.795809813287	0.757438061236	0.889241198338	0.762737892832	0.835679718434	0.871739008994	0.652222160573	0.749246062772	0.658905251459	0.678251245158	0.853542347532	0.780831024931	0.792245146302	0.776943877269	0.751478635786	0.818984794275	0.91144239862	0.872040805012	0.80090199098	0.912363756468	0.888691992469	0.899978017147	0.824833702882	0.906480721903	0.862696168136	0.811534614957	0.720535169045	0.792595847523	0.855255287913	0.927429138635	0.896746584737	0.870335922968	0.87648072367	0.993188452806	0.993976551576	0.990243902439	0.946477038324	0.934442217045	0.952036296856	0.951857610036	0.977575332866	0.960959164809	0.973405698779	0.970217144095	0.984584703282	0.957927752542	0.961998062224	0.936359231142	0.981307401405	0.945400593472	0.781594825243	0.845811390412	0.752687004668	0.895329328354	0.8157066927	0.786479177934	0.805818895064	0.904255901846	0.655400999783	0.75357978984	0.708575820797	0.744498239437	0.720892362807	0.993548733939	0.985968347202	0.975074505554	0.93944664891	0.961298037724	0.99332795265	0.979767378956	0.931414971874	0.907573533409	0.98631539249	0.905669520271	0.899967800794	0.953995551457	0.956407082504	0.966957270477	0.97509702458	0.928124325491	0.75657606313	0.85500664599	0.767908309456	0.876373034676	0.723373181154	0.762535835993	0.859206952743	0.913137424373	0.753411306043	0.708547717842	0.710273224044	0.658687258687	0.743702562974	0.919798951049	0.792721431341	0.793497363796	0.773566139905	0.993700282953	0.991406627638	0.965077305655	0.973410528573	0.955746439056	0.956639273356	0.910776614311	0.837676113801	0.957940145592	0.966596171574	0.966611018364	0.972073039742	0.852570004875	0.949301547921	0.972505256348	0.98382345064	0.971539456662	0.973624959794	0.951155548271	0.897038921669	0.840354767184	0.751707556964	0.772203902914	0.90296437313	0.911031253403	0.892929403401	0.70987487135	0.739424334932	0.690303430079	0.909851758657	0.928852029681	0.883793728376	0.910928961749	0.840314280972	0.762762103414	0.685107312544	0.793505778756	0.818613905162	0.752037893809	0.74870437755	0.873284513154	0.788303900534	0.904139915873	0.890453145623	0.837598316163	0.865095890411	0.849710982659	0.768825669146	0.678931588989	0.774544658973	0.675004104866	0.879385610348	0.991858445506	0.976452715534	0.975922953451	0.970221718725	0.96553959166	0.931034482759	0.891478066499	0.809424199053	0.896536749539	0.837875990878	0.944884862212	0.988264789033	0.97154295607	0.975834726792	0.944651640452	0.957933340524	0.919295040567	0.930894085282	0.922749555568	0.814895885952	0.687458526875	0.711822125813	0.707263790279	0.752947036361	0.752088680173	0.707196302817	0.683267370273	0.72876682109	0.683259887928	0.708049855767	0.769213853766	0.817007891397	0.689501240011	0.730699389204	0.799163640365	0.680456490728	0.784222864308	0.857055994693	0.677394551845	0.779768407254	0.725735414061	0.885845003627	0.803115751857	0.850457951707	0.897840208761	0.797507962228	0.740093176213	0.689351393018	0.763236817711	0.654322334333	0.99057412168	0.882461172141	0.908055900286	0.880752910456	0.894520473846	0.91310967321	0.907927829415	0.813495072024	0.952621022388	0.803533568905	0.982411653628	0.969964474109	0.98734923613	0.947207139401	0.98195004029	0.896966104435	0.872319528564	0.938071397475	0.86466908133	0.650726293455	0.747570719067	0.718559921092	0.738349120433	0.828290551611	0.680339924824	0.846918918919	0.663200525394	0.683236238907	0.674692291082	0.843315449469	0.86056453823	0.736477572559	0.850391544822	0.759863908248	0.745782399469	0.665903640724	0.737529625751	0.676003276003	0.922608695652	0.897060430554	0.914476221965	0.680263519078	0.741946160635	0.846730207702	0.889676996945	0.892072170585	0.699656844055	0.67719182234	0.677430130275	0.857386895906	0.990118362471	0.97297588286	0.963063848333	0.936156351792	0.979967689822	0.82108417325	0.841826019675	0.802054869385	0.990357831583	0.996034722966	0.965874335998	0.92962444851	0.939911380093	0.900344753286	0.880761144952	0.943035253654	0.959420913837	0.817100452884	0.846337234504	0.74165363249	0.840150497178	0.812063079174	0.763619674964	0.871013465627	0.752172724788	0.908444541676	0.735287707062	0.706915357766	0.719420163961	0.915656757785	0.872136155357	0.83667214012	0.827290340437	0.990551350191	0.990428540352	0.978052716514	0.930373578776	0.946200476294	0.930772569444	0.905760293959	0.898157129001	0.894097222222	0.878882826428	0.952261172063	0.970346494762	0.978866062329	0.980651023572	0.989588923473	0.947085971879	0.935730023107	0.887030435975	0.728271618503	0.902600935902	0.874527837083	0.807497029275	0.807849902954	0.760870754253	0.746045646106	0.989028718942	0.949491142103	0.962379368628	0.937331463704	0.984640171858	0.984375	0.990376390077	0.975766061716	0.983025354534	0.944558079449	0.978878172315	0.95434478303	0.967678746327	0.953599825727	0.970955468624	0.961847281349	0.901570910689	0.726535976344	0.719448665075	0.759550440374	0.796923076923	0.680919440057	0.792006082329	0.81215348301	0.701707196575	0.773992112182	0.701775537045	0.674020414883	0.901528384279	0.740015403235	0.913343936818	0.812265607765	0.733576440687	0.787540550943	0.690298507463	0.651169128468	0.890877154463	0.919030990834	0.756220818456	0.908193103448	0.689381064635	0.888358142635	0.885787939924	0.718493188462	0.695363517632	0.908419337317	0.657439446367	0.74310402127	0.772244719273	0.995354615675	0.989988696916	0.991928106334	0.912417516497	0.847259755702	0.959269891134	0.936598163533	0.989859215707	0.98451516446	0.963924186948	0.983442640576	0.993031358885	0.988578138343	0.989751335023	0.993252289402	0.98847044879	0.929002523867	0.779206170657	0.865640461792	0.931552768166	0.850707432103	0.922582052121	0.826935804103	0.918905662434	0.908585748529	0.806482825351	0.805205434605	0.762151652625	0.815772322398	0.701765931776	0.736939358307	0.986446512128	0.99180283665	0.98302060239	0.978929262524	0.961932650073	0.854623196152	0.90706936608	0.851215239764	0.932501754954	0.994400172302	0.970869565217	0.974481830417	0.986964718556	0.986857696865	0.94845640497	0.986111111111	0.985995005971	0.994662396584	0.977836354834	0.953640222005	0.960588458824	0.938694828053	0.835834642683	0.828838625489	0.880753250958	0.758010989609	0.832854898987	0.666684994776	0.77000437254	0.87231484012	0.990359897172	0.98520997517	0.979869745411	0.969334127973	0.960607704829	0.970480499892	0.990084985836	0.994749531208	0.993763105543	0.989135111876	0.98750336655	0.986627123214	0.988545493841	0.989061569286	0.819885989914	0.984919480799	0.974612736661	0.883573860872	0.82770726438	0.881194546635	0.906292268571	0.856949336223	0.697504798464	0.812171052632	0.86119087609	0.98608489294	0.99270229663	0.988397077783	0.984023317321	0.977986227837	0.849397918596	0.960666308436	0.823545539288	0.991195103619	0.974016131652	0.984160564144	0.989109337934	0.992469474477	0.990552871712	0.990764108898	0.994861088807	0.992006049476	0.974493380168	0.952167090525	0.959326099995	0.861459583288	0.820751651684	0.905705315579	0.780944580945	0.793284193284	0.772277227723	0.849305366385	0.838438896762	0.994499865193	0.985289345592	0.986643688065	0.976896794837	0.941609020099	0.855644597429	0.983342347215	0.950376510103	0.990332456093	0.994831484871	0.991721320288	0.978687907002	0.991424130353	0.986981548227	0.991219036262	0.944682932131	0.943853171156	0.937208408804	0.851529808163	0.827117538328	0.804069576633	0.872067529051	0.821645021645	0.850494887078	0.76654881697	0.991074788967	0.985402243332	0.984451762673	0.980621413879	0.953130878796	0.956396767721	0.988778593008	0.992987377279	0.992604501608	0.980825479363	0.977207977208	0.966112847508	0.748148966737	0.839965537666	0.983883180097	0.993326516334	0.990947300356	0.98903402677	0.994826750013	0.988365830012	0.99829005023	0.992227979275	0.955550737207	0.96553592717	0.948142499183	0.864169381107	0.822301729278	0.791541110633	0.831826896741	0.897631862217	0.815319701396	0.890150286517	0.992575855391	0.989931987361	0.954215824223	0.968864770049	0.952270395767	0.956115530404	0.831085876508	0.976275982153	0.986681703453	0.982948413555	0.985894702313	0.990734755441	0.972630784979	0.987004618194	0.987385444744	0.841654933391	0.832136640557	0.925205361003	0.928772766696	0.843090445445	0.813915770125	0.898687292336	0.954518317503	0.989986001938	0.985830944784	0.963867082482	0.983252296056	0.984933275936	0.979718431415	0.976198204046	0.873115374223	0.936163211583	0.984904846622	0.993337273655	0.989639542413	0.990128545859	0.987262521589	0.942049703101	0.971661009644	0.932166421288	0.712737714688	0.706102929189	0.769982433026	0.747261091225	0.736144904028	0.657674317415	0.833860242015	0.802055993001	0.98553876264	0.989061075661	0.989873963158	0.990651192779	0.990860706414	0.989310586838	0.949762828806	0.958488730339	0.937827189811	0.989572695512	0.992115779242	0.990866107887	0.990711238322	0.990634587437	0.84364048094	0.864221188065	0.851145456538	0.9125006785	0.821473362779	0.820890688259	0.75312262409	0.82006204757	0.83568329718	0.991164745178	0.985974754558	0.976363636364	0.974132356111	0.959849300323	0.981825025542	0.98667741069	0.840690771722	0.828415300546	0.828249699355	0.876623376623	0.974631618719	0.990070997705	0.980217077474	0.929732678669	0.955815464587	0.950427725378	0.9067222794	0.844509548611	0.89114461438	0.771838894288	0.79494167666	0.814743765415	0.771055948271	0.860467645459	0.992798796217	0.988567114275	0.984083157382	0.980928911984	0.982589889159	0.837411636759	0.961218836565	0.971185976445	0.97705168834	0.971147611844	0.986253923585	0.989213677057	0.994658405	0.988685344828	0.992023713285	0.990284974093	0.973032977744	0.85201235036	0.861923326836	0.876832844575	0.706185846956	0.740094059138	0.717996087807	0.821325334061	0.85326056998	0.991610648024	0.975880262733	0.969392738916	0.974773011472	0.972458660884	0.836679327184	0.979578535738	0.991328853241	0.991833664643	0.989719171041	0.993348709972	0.982059408068	0.978650359403	0.965824906721	0.817966393796	0.836474590916	0.792667647219	0.803790534619	0.780649364752	0.808468284285	0.850312754963	0.927316644708	0.988534076297	0.981412438537	0.922075042953	0.888711717161	0.855173898999	0.981724360353	0.986722797927	0.986442136977	0.976671683509	0.958785016636	0.945735584302	0.920486948892	0.936549900859	0.888230222031	0.738948986876	0.867856754109	0.748949866347	0.732303172099	0.731865496757	0.774023575425	0.860090864306	0.985640036436	0.983383111594	0.974945770065	0.902404679376	0.967838648133	0.96918933477	0.983070951046	0.976023328653	0.989984923541	0.98865845755	0.953536340444	0.960235319752	0.948467058056	0.836464445282	0.802698327037	0.907925344874	0.791996529661	0.763733858612	0.807400120238	0.885948158254	0.91124033134	0.987198795181	0.989051682499	0.960852355907	0.95645847928	0.875801843566	0.877931740982	0.990942419668	0.996904355252	0.995280995281	0.975135135135	0.97848183391	0.970191317544	0.915634120822	0.799338358913	0.821440208537	0.68710290524	0.771760996031	0.713694752885	0.825244843246	0.784145280557	0.962820859227	0.982098565728	0.980225988701	0.970171918217	0.863489808186	0.994377466616	0.989870143866	0.994648399872	0.991510853213	0.989941596366	0.987704918033	0.983499595578	0.790168585302	0.779773568474	0.797893136403	0.839505497511	0.822435512897	0.806455142232	0.76957518838	0.874330248417	0.993033226152	0.984831370018	0.974916843885	0.96511881404	0.937017295769	0.933665917439	0.984717932044	0.997438633938	0.994655550211	0.960346149633	0.963061836012	0.93908464086	0.869960988296	0.851233396584	0.789450525274	0.79120699962	0.873116747932	0.728409963788	0.736376945182	0.866883821933	0.971053626397	0.993561540938	0.944885772202	0.873052195707	0.821694878354	0.821805133867	0.919494088535	0.995606515216	0.977975708502	0.959177043855	0.976351168943	0.985011861117	0.957936032256	0.818181818182	0.755661106815	0.863233936234	0.82980589977	0.775778921701	0.834408718755	0.815011624045	0.855495103373	0.993779827337	0.982581581635	0.958022438134	0.973706989829	0.915841584158	0.916771202618	0.853650621958	0.988931090613	0.991021202942	0.990193437146	0.985661923243	0.986937982404	0.957066579492	0.787944492628	0.778653530378	0.894131684564	0.776064731289	0.889526934646	0.896147585458	0.766865133555	0.988126720276	0.950387261009	0.976507354922	0.933631417336	0.947767663632	0.964763388301	0.973050180564	0.996335614593	0.98780421408	0.963593150759	0.986968228325	0.802604223657	0.755335989956	0.716605809581	0.773943431255	0.725132462992	0.973026491838	0.690249605743	0.737901685853	0.994191987093	0.989525969118	0.986046511628	0.926167563747	0.925290476708	0.986689752191	0.996126324851	0.99119226638	0.992860619828	0.892783054919	0.841915775693	0.854647330257	0.767585422646	0.858858203253	0.915598931356
378	0.341626378402	0.424299065421	0.365686798503	0.38174295868	0.468039656022	0.0	0.329710534811	0.361755617242	0.385517538197	0.376210605169	0.410855142872	0.406160076735	0.363950350783	0.38935000539	0.382696133785	0.404814714633	0.331703872685	0.34731016868	0.413493796262	0.433005136986	0.431312644048	0.434382719294	0.384458407175	0.383162439288	0.416451221443	0.388519003932	0.406241549029	0.992669832748	0.995753275675	0.994060953373	0.992632944228	0.993342695168	0.994280663443	0.993462017435	0.99326634207	0.988230392667	0.985021843145	0.993977154725	0.949342071046	0.835128461094	0.990225133884	0.986773588836	0.985957247621	0.983619385466	0.987558157771	0.98673559977	0.985452642595	0.98825749633	0.986212659286	0.96202333002	0.954254537824	0.950829104985	0.917729156829	0.931335895951	0.741997234925	0.643294117647	0.719209486166	0.819215583048	0.699469214437	0.714315844978	0.721273698544	0.89518738908	0.819254265852	0.89201183432	0.890245185731	0.67199399335	0.646498332539	0.635768926405	0.731405178372	0.561629210484	0.779501084599	0.670409581863	0.60032059845	0.794549042616	0.662723166272	0.664989673251	0.738897806314	0.766262755102	0.761523046092	0.825604946168	0.72942490823	0.73843733613	0.866623986342	0.703834998389	0.878794379492	0.882917466411	0.834245252655	0.853802424112	0.797364883033	0.664600291089	0.819464182325	0.907790978867	0.845378151261	0.779037711313	0.833037485643	0.99411248257	0.992143078673	0.993429629243	0.991352365076	0.990788234063	0.983623766534	0.990466815191	0.990226150247	0.989086940706	0.985696387555	0.995222020254	0.980168206832	0.984278202926	0.983037619023	0.980115558794	0.989501585157	0.984500183275	0.973010993591	0.977767388707	0.974258888068	0.981135986733	0.951155736848	0.936767907121	0.941448544098	0.973462884605	0.885663101323	0.699594758171	0.676249215973	0.749855968156	0.568641731259	0.783224574248	0.699715219914	0.788441257119	0.6791613723	0.893752656184	0.781305483029	0.887301587302	0.534574325412	0.676344143092	0.567186340015	0.545318512185	0.648917934433	0.662147736977	0.669849352854	0.655414758812	0.67514593263	0.735687022901	0.837234042553	0.774001161134	0.750981016014	0.725017339807	0.874563353446	0.637742654079	0.868309260833	0.743706367675	0.844799236196	0.876628925443	0.877180814171	0.87087283426	0.862748281647	0.679982886785	0.969596001666	0.871482525666	0.8819785036	0.835276891701	0.733074420069	0.993051234184	0.993888543609	0.979988535098	0.989630320942	0.981720373949	0.982254047323	0.980513728964	0.979921568627	0.967024339178	0.961831659744	0.917885443812	0.9672456058	0.989537012817	0.991985845129	0.982864264202	0.984782948564	0.989728692224	0.98474877259	0.951799654215	0.961230156651	0.978921135974	0.942225466681	0.909435951502	0.925992493524	0.908234801716	0.681121099947	0.760188580409	0.803487698225	0.729835304054	0.773329062567	0.790676755384	0.90864378401	0.776630151278	0.88757334451	0.899803640609	0.716673675357	0.48987382038	0.650577910959	0.823257332535	0.687711932827	0.629859697976	0.579128194116	0.604790419162	0.677984897291	0.598339719029	0.638343996193	0.842394753543	0.742079523708	0.684227330779	0.830072253573	0.813869196738	0.775995723069	0.871426298202	0.866162288881	0.715149586251	0.813852123532	0.832567090773	0.755170185265	0.759561667383	0.61154855643	0.728081321474	0.719755943615	0.703066841415	0.673465085639	0.995652173913	0.995234148363	0.976738121316	0.969202149649	0.964320904424	0.94168041292	0.875634650615	0.983757613619	0.986770833333	0.983363471971	0.959774318253	0.929562657696	0.77336510458	0.93084603258	0.936711500365	0.950438389248	0.898278313063	0.943700151176	0.908810779757	0.776392923158	0.938368642965	0.918726434855	0.788200652014	0.647944412276	0.658269210499	0.619226553938	0.65413454984	0.684048591587	0.723561759729	0.676763441987	0.620470204597	0.707299077734	0.799343498518	0.547107438017	0.518803373468	0.779292576888	0.668654173765	0.726096256684	0.728274828767	0.559420602014	0.674207188161	0.798133206771	0.791797770786	0.657003550798	0.824357734064	0.715156049594	0.727368866328	0.833537985158	0.829228949349	0.656674596881	0.870830451668	0.824548273281	0.772205921579	0.861577716351	0.876553747666	0.862335155999	0.825795644891	0.739399765033	0.997206559412	0.993953609591	0.993873630653	0.992912606181	0.988395797397	0.968059095875	0.890519717942	0.983786610879	0.994195688226	0.994361491072	0.978576653778	0.954581049334	0.980384996609	0.977890180946	0.990367500785	0.9698093497	0.95018238666	0.98103626943	0.919266055046	0.798129669296	0.716521466952	0.90133206971	0.829920601755	0.684210526316	0.872778887604	0.787837554951	0.705686678283	0.793212312549	0.78929642688	0.779942090024	0.855673316708	0.897105767185	0.875476089716	0.708764375361	0.541987980641	0.756625202812	0.713397642015	0.680852197071	0.583642323607	0.636983020174	0.655205298013	0.714753405851	0.82327077748	0.588260224624	0.693913602056	0.821876995105	0.644451463466	0.830971017559	0.816618911175	0.784479588084	0.87891285956	0.77469596757	0.807518477163	0.882091212458	0.885896414343	0.777480179987	0.863988800345	0.698250494891	0.8554357022	0.876982876353	0.833164435437	0.643284679198	0.720247213565	0.993689872763	0.992026096412	0.840463645943	0.984949138468	0.993532909148	0.989259645464	0.938003136435	0.985731396136	0.986171494421	0.972667295005	0.973511315048	0.971196187121	0.972114882507	0.969230769231	0.885147891756	0.915317949253	0.886434333316	0.63504675423	0.879838667435	0.762053123515	0.752946084055	0.628907279532	0.76783945791	0.787457912458	0.906259896548	0.482175767469	0.665400042221	0.494827124095	0.555152936161	0.550609209346	0.563638305827	0.627055306428	0.638320775027	0.578014941302	0.572714607223	0.742528735632	0.712909441233	0.740309663641	0.741633910549	0.672212538953	0.565423514539	0.78478052928	0.749314201308	0.83761496987	0.820844831246	0.851635514019	0.85512329932	0.874620505992	0.882137628111	0.838836520334	0.776681325754	0.740261107602	0.70989981687	0.875247318546	0.993216447506	0.992254866526	0.95642428981	0.959654777997	0.910483410354	0.989842400126	0.984998189437	0.980561216492	0.98979804289	0.974686192469	0.962423233059	0.976559229803	0.916770833333	0.941883558064	0.915186964696	0.979834727925	0.911832702816	0.962401329456	0.941427442718	0.876601554295	0.761561529963	0.768109842706	0.740601110064	0.743462934708	0.808388842631	0.752405995267	0.787766352168	0.81407141348	0.507617946832	0.700269598774	0.843388275457	0.580397833896	0.536050486458	0.562261719379	0.621939484657	0.575824873096	0.562579415502	0.679039881047	0.713246150601	0.663081303385	0.756138955184	0.77283233887	0.731330472103	0.754133107249	0.846964031808	0.643055259228	0.715846414934	0.644947161595	0.843766720171	0.868736993757	0.845664280032	0.839284763983	0.807602214651	0.807290830255	0.688954718578	0.78633434521	0.761659122013	0.705298534895	0.622554419093	0.997522069072	0.995966073645	0.993868855866	0.995040041333	0.993987144931	0.992758870384	0.984257676972	0.978193468375	0.821250720763	0.819356193877	0.981496001255	0.987360284132	0.868119145353	0.78302434902	0.917909268138	0.916181484395	0.949441443331	0.93715419146	0.94636094828	0.949585959065	0.933593546708	0.863077884215	0.792315901814	0.755406958521	0.817364016736	0.749228520383	0.884708609969	0.661475323582	0.636658811207	0.827819430609	0.678820545339	0.61820199778	0.522068230277	0.522542807771	0.73023704816	0.994266055046	0.989877380642	0.990613756062	0.989298701299	0.986274305917	0.983646941664	0.924232936756	0.989208819715	0.993140006236	0.994909090909	0.991208331153	0.979457384448	0.958771560791	0.98440262036	0.983492660503	0.9797497274	0.981555775543	0.969312114458	0.82871827145	0.948222443943	0.94954612624	0.945551059021	0.852480764128	0.777436277887	0.782322320195	0.830707834489	0.60052645433	0.696841436961	0.641115724476	0.792749947157	0.486291944533	0.662547074736	0.836590260906	0.651864820415	0.596818109017	0.666503454654	0.529587058323	0.56543864299	0.689492831158	0.601872539632	0.597623089983	0.808506091045	0.677241962775	0.775555555556	0.893663355819	0.858184938854	0.854900296988	0.800063843371	0.793818775338	0.856175256641	0.863633919449	0.884695904235	0.873609114625	0.697869386447	0.711457162733	0.858727378867	0.632622838102	0.776962966843	0.690432212782	0.996080858086	0.984174908902	0.993990882719	0.994032975661	0.991796469367	0.971994606369	0.966656279215	0.89478638289	0.990746997973	0.986190301826	0.943719327556	0.983549509649	0.983893041373	0.966322879394	0.969598148538	0.933808606963	0.948642853407	0.938699332317	0.940218533305	0.976616088131	0.902224087285	0.962949433805	0.913932278017	0.916032126838	0.882012114827	0.728510142471	0.890615091947	0.70417019475	0.78595672465	0.765657839428	0.704341357139	0.61306105084	0.664059989288	0.786572883313	0.990189497599	0.984684309231	0.97819121447	0.956283020823	0.954735521639	0.925999167361	0.878249908083	0.992421096346	0.993776256418	0.993077407174	0.983042863872	0.973078547297	0.976663020264	0.963554720134	0.891433950424	0.900136798906	0.959889566078	0.95370177268	0.889086347481	0.680323077741	0.739795918367	0.594129447788	0.78026012167	0.861977649489	0.875736866816	0.635193585821	0.729581909019	0.901764022394	0.74872629865	0.873148778063	0.888020969856	0.881060526038	0.826086956522	0.679890560876	0.794252935765	0.607917059378	0.704578390854	0.687705526679	0.651655488129	0.667390728477	0.860925726588	0.852713178295	0.81469852589	0.886369642197	0.816801089347	0.81036501011	0.814593364728	0.783636172671	0.866830414353	0.817717749654	0.873024348569	0.760824964907	0.840945384861	0.673300344234	0.764190757544	0.843112379744	0.744117647059	0.728006754974	0.992854553927	0.992527244421	0.992220320523	0.960142864538	0.984150982743	0.96221688759	0.928917438922	0.975594493116	0.927976096871	0.894786729858	0.940349960825	0.839376053963	0.722248970203	0.880286135073	0.875823142051	0.836647132692	0.835616438356	0.913447483817	0.873709711397	0.858036471586	0.757327880027	0.624729651316	0.920946547301	0.708553768792	0.699957680914	0.66990189392	0.690890806119	0.792172457095	0.806988002526	0.823863039597	0.913665309531	0.809603253219	0.617384883169	0.547776726585	0.635243046251	0.568644112805	0.734316151942	0.83505594033	0.764562850196	0.764913973308	0.835458703255	0.708287059072	0.641622800021	0.884481851657	0.791912428928	0.8844757634	0.741197744921	0.834100894606	0.826464208243	0.839208344477	0.802034760492	0.840400344382	0.713531850735	0.665079450003	0.873751668892	0.544852245241	0.707724425887	0.709364003991	0.963866778383	0.963530269876	0.953498136776	0.940678851175	0.960578737681	0.949817423057	0.992529182879	0.973880014569	0.978757913462	0.976817042607	0.865427780968	0.868682640996	0.930650999318	0.886019031685	0.965962319142	0.875078599874	0.850028740137	0.78148324599	0.749855786879	0.756084656085	0.6744817503	0.62559614276	0.635024980279	0.440122285473	0.65713981585	0.757959765563	0.791350490846	0.684799830992	0.707358301199	0.716873927959	0.549130525875	0.648787190192	0.687692798638	0.609745762712	0.640509296255	0.723724679181	0.724920466596	0.79993621771	0.660898555326	0.855227309151	0.892498397093	0.837990313481	0.834743074646	0.792109337462	0.805448717949	0.89776733255	0.797328810685	0.890493892724	0.780977359097	0.730934018852	0.766992364782	0.669180170063	0.905667353298	0.788281582305	0.736054992916	0.987088040818	0.986126210074	0.958350730689	0.947605574767	0.96583346434	0.988186095139	0.983068561873	0.989826419844	0.91822986838	0.983811165074	0.972450052576	0.978464419476	0.931302521008	0.901692436272	0.947610582453	0.966716781585	0.812260335137	0.708273856727	0.851784569352	0.90857202702	0.770691923178	0.753030936455	0.746672929388	0.693131596735	0.5925223802	0.734677633324	0.629889511442	0.702762547448	0.675994265385	0.8284331773	0.988426649984	0.986547085202	0.972547394592	0.95402895242	0.916184519156	0.986088593693	0.992831913567	0.988824481696	0.752613057408	0.99407422809	0.983268381398	0.975922451532	0.937595049557	0.897929303493	0.942729446004	0.962348536065	0.959494728051	0.961490424646	0.972084367246	0.95353198583	0.849903650852	0.824785198461	0.793803475581	0.720096446168	0.865803352305	0.704419019628	0.755176933159	0.713330198046	0.870136725967	0.719233213302	0.813007698434	0.848318240621	0.599121773589	0.701675917444	0.583181379384	0.631109449282	0.810735671514	0.740013903	0.750026695141	0.730769230769	0.706541457689	0.778520955823	0.87610049388	0.833583047945	0.753305368237	0.87862039645	0.853653321931	0.869050777312	0.77753999251	0.875897760879	0.823806465425	0.769639122741	0.673489069867	0.752028424458	0.825963659279	0.918871439979	0.877847229579	0.853029742723	0.850699682672	0.99352446603	0.993037152507	0.987568631514	0.940649085094	0.960958760728	0.984137751109	0.977724823871	0.979064680762	0.955992017645	0.984378276368	0.982215712941	0.986252863987	0.949537690017	0.956940038484	0.942987931752	0.984238818433	0.934848326905	0.748215035699	0.818563188254	0.71886960625	0.878816394814	0.795379537954	0.742542186929	0.769955274928	0.881637402158	0.564733665705	0.721632137975	0.668062549695	0.678759228767	0.671489986369	0.993143569499	0.984662254438	0.967758819219	0.959365812684	0.969760604788	0.993761696818	0.979724080268	0.922148492607	0.887208569628	0.981990422653	0.894714939659	0.897744360902	0.955250471599	0.949043261231	0.959964644101	0.970942040306	0.937653130376	0.713529816392	0.841984283958	0.728496196606	0.862248348333	0.633086006897	0.715435259693	0.844079534127	0.89062255388	0.706260787698	0.663035351917	0.669041211546	0.608114583888	0.709870971168	0.905460300712	0.762082976903	0.762765788218	0.745693103632	0.994531008152	0.99190451479	0.964489007259	0.965293965294	0.945497505907	0.950801692171	0.893716753568	0.820111379636	0.956657637008	0.961345065996	0.958584807492	0.969487831457	0.831118551847	0.944247603168	0.9671875	0.982505175983	0.967400926938	0.972753172753	0.939010235307	0.875549048316	0.811096019225	0.693013929928	0.725639686684	0.890102962807	0.893253404848	0.872953849403	0.663980745082	0.694761779416	0.618001379823	0.899535178534	0.921176036672	0.867126193001	0.897630731887	0.815744499039	0.726111611638	0.632422740217	0.757823707561	0.795785542811	0.698091136279	0.711320453457	0.853295609347	0.759082217973	0.881297077835	0.862702415715	0.796311146752	0.826146764721	0.809152667334	0.71798636602	0.55190566435	0.723566071617	0.571609766409	0.853691554722	0.992870249017	0.966670160361	0.972390259035	0.966124661247	0.959196451865	0.918531687931	0.871346921169	0.772120954456	0.863786504483	0.771251769888	0.932270501198	0.987524487061	0.96404494382	0.970401250651	0.933688387636	0.954670973793	0.913612293635	0.919579305216	0.895284688248	0.792181069959	0.580571123566	0.659315908019	0.643267760139	0.727884615385	0.704387260072	0.657194454772	0.616833837499	0.668530053772	0.625052543085	0.666000841043	0.729313730694	0.79192414234	0.647478186848	0.687845303867	0.771049136786	0.626741537321	0.753185216384	0.82253761605	0.621082772151	0.740809114405	0.688688163008	0.846667384516	0.774030172414	0.806921675774	0.86035794663	0.747358205736	0.686600338696	0.605591877957	0.726592943655	0.544611819235	0.989546136728	0.877051751176	0.898561301084	0.870435559292	0.915038144007	0.900850750972	0.889446174964	0.747136056913	0.944077913918	0.779061220204	0.98186177421	0.965052784856	0.983942815705	0.941928111365	0.980379943943	0.894627238651	0.863842343766	0.926525463815	0.852487680814	0.52395964691	0.697209908735	0.64	0.691519397679	0.794842044196	0.606481481481	0.831340399979	0.584421074882	0.633925754548	0.557444589309	0.831897235291	0.838590177815	0.698667940349	0.81937394247	0.727455759246	0.707100907635	0.563240170535	0.695966797914	0.610039017189	0.906041677602	0.872104679998	0.884668581764	0.610622283473	0.684221737047	0.801084990958	0.855208388219	0.861147774669	0.638085218306	0.615916586871	0.629721162628	0.843493988722	0.988987361687	0.962656680709	0.949807965486	0.922290388548	0.986473128349	0.748605703462	0.825126700453	0.77645258325	0.988715772038	0.995236369285	0.959145582746	0.917034880699	0.924414052305	0.885714285714	0.87563795438	0.938003011579	0.949979201331	0.783644219623	0.827811796724	0.669758232597	0.823431657665	0.779103852596	0.722407677864	0.851426766347	0.719201942363	0.888354898336	0.6836289007	0.649865697583	0.675091767174	0.903527188747	0.860506769215	0.796310977221	0.788523188716	0.992530345472	0.989075056463	0.978171612702	0.921133831913	0.97281330057	0.934601477755	0.889335490943	0.877973866417	0.866792433056	0.840100198309	0.950144807613	0.968960863698	0.980304757956	0.976962809917	0.989214415349	0.944620171117	0.920560747664	0.868474001906	0.693311409325	0.898050344211	0.867216407654	0.779493869032	0.772383978332	0.71722826661	0.716943240672	0.98690568979	0.94589532827	0.96251053075	0.961548481217	0.985055264387	0.986361980116	0.98842676311	0.974921956296	0.982560855349	0.934369962037	0.978136387298	0.944863459038	0.965105891008	0.95056014306	0.965513670257	0.951582673886	0.882590019621	0.641199175171	0.686251899995	0.722935588266	0.766270337922	0.596528143083	0.743823760818	0.780368878524	0.672779308883	0.725392711694	0.656172284248	0.606845758491	0.886352854357	0.698868766265	0.886676551578	0.788319224831	0.692693333333	0.758042255016	0.630092715232	0.575639541004	0.873655201654	0.893145055061	0.706936784048	0.883681295271	0.620580139742	0.849155722326	0.844498513112	0.653604514961	0.632522205287	0.885735270972	0.567020302655	0.709596364608	0.733896961691	0.996138593196	0.990535621425	0.990745554747	0.893722350959	0.810891244192	0.983049073977	0.931176439542	0.987285044294	0.978430259559	0.994485772252	0.982444294396	0.992437584171	0.983803579718	0.988639916623	0.992444628441	0.986883198001	0.896593738412	0.687474120083	0.857438564832	0.921240925471	0.822494502042	0.905754751751	0.808230847043	0.918947368421	0.896564423633	0.792354835359	0.777321108652	0.71513538895	0.802444526045	0.643526608419	0.695515937331	0.993556433174	0.994373241638	0.981821980777	0.973928849649	0.97077309868	0.790403388255	0.907202733728	0.786140916539	0.935837245696	0.993653435988	0.963361503333	0.97014459586	0.986365528726	0.984805120466	0.943087726653	0.983755174763	0.983117495937	0.994325802125	0.977338877339	0.950917021388	0.954907718121	0.927390667504	0.789616914381	0.800766685921	0.862802335279	0.730559058428	0.815109343936	0.556959337509	0.748350662374	0.852844927689	0.986855043213	0.982896177713	0.97524700988	0.967552857442	0.960798700278	0.976060369503	0.99168727311	0.994408780286	0.992831168831	0.987943667827	0.986469608659	0.984996874349	0.985698627277	0.986400251072	0.782799682456	0.980330939744	0.978589617004	0.863617376775	0.806428049671	0.865900182911	0.889516044737	0.841620433372	0.638991845812	0.792917262188	0.846137743354	0.994789495623	0.995748431586	0.987647272539	0.980394201689	0.971614119619	0.815302041675	0.956596230725	0.774142312579	0.990558696893	0.973436519557	0.982605050823	0.986874316371	0.99241243114	0.98973082309	0.98827435924	0.994309952411	0.990399165145	0.973794111506	0.948776918252	0.959035383319	0.830919146695	0.783334205158	0.886535947712	0.736370346937	0.767900453443	0.731308779488	0.831947805956	0.819761014897	0.995415711607	0.978371035996	0.978458816796	0.972446306967	0.943924250395	0.790791935149	0.983177472441	0.979591836735	0.993461338869	0.994382314694	0.993143925622	0.978161397671	0.990677439403	0.985343035343	0.989738219895	0.938280675974	0.940315728746	0.931001589825	0.825740079782	0.794276713048	0.777108751915	0.845991002911	0.793737912289	0.831766818038	0.743223366253	0.995012987013	0.979672267164	0.977678105768	0.97814379085	0.980889073536	0.984180199057	0.991973732215	0.993642190839	0.992853813888	0.97551404803	0.97164471248	0.965692503177	0.66099525308	0.788055353241	0.988192884384	0.992304492512	0.991358217502	0.988158304768	0.994897959184	0.989696622782	0.997314743093	0.990406173419	0.955599769621	0.958754252813	0.942869167237	0.848251271564	0.799245994345	0.74380036392	0.806516449804	0.883833393999	0.78763651565	0.876964854562	0.993138936535	0.989960670669	0.985676198442	0.977770720864	0.979344877947	0.985450417914	0.861345423872	0.976351883967	0.987131589871	0.990199655945	0.983000739098	0.989279208951	0.983031438684	0.985056815234	0.986250716109	0.804048752419	0.809403729971	0.917932654659	0.912875019635	0.809768368096	0.79162314602	0.891109942136	0.975361711051	0.993029908973	0.985685926236	0.983791365785	0.980376807056	0.981492071744	0.971235018239	0.97063280556	0.867300062644	0.929997352396	0.980416666667	0.992420309418	0.990303914925	0.988893545683	0.986026383023	0.93566537502	0.9671038934	0.925750394945	0.612727653339	0.668276296452	0.730640801399	0.703808476086	0.659041052961	0.586699585019	0.812707269569	0.783304292729	0.991073772644	0.994093264249	0.989800697299	0.991693920988	0.991169748598	0.9827891937	0.94771650263	0.959168755221	0.940875912409	0.99210635646	0.991340184673	0.990448009137	0.989252921536	0.9872074883	0.774351494947	0.837386339607	0.823146531195	0.901121946105	0.790416008425	0.798393825615	0.716968266457	0.793523969722	0.82148656435	0.990319054807	0.983949137527	0.974678311198	0.972405893685	0.952264572825	0.976932668329	0.985362815322	0.771544757833	0.755791251121	0.757191871206	0.824264283101	0.96850557931	0.986999587288	0.974372222796	0.918339392024	0.955541607825	0.944617991211	0.890435328589	0.815752240214	0.869953742641	0.730454284671	0.770068958257	0.793183742591	0.737883597884	0.840449556221	0.994288384651	0.986870897155	0.981068925845	0.978776270835	0.981406037815	0.795598970642	0.956134479741	0.967629324024	0.973196855379	0.972963098283	0.986303518218	0.989683738863	0.993289283502	0.987715371402	0.99146100177	0.988633401116	0.97520661157	0.826915027208	0.837753020555	0.857330186205	0.647293327738	0.706109660574	0.685961689845	0.804276835563	0.837164750958	0.992310090408	0.977009102731	0.967082503407	0.973114891829	0.96711353163	0.78764215712	0.976498977076	0.99015861383	0.991279069767	0.988814551537	0.991603607339	0.979759186215	0.980200072565	0.967195988299	0.776887455123	0.79632721202	0.742529461279	0.770032263183	0.751429020924	0.783137540285	0.832317713805	0.923782265331	0.989955992752	0.976928698194	0.921472130095	0.901157235375	0.791521456437	0.981615164892	0.985609260128	0.987524690716	0.977564269021	0.951361161525	0.949087060069	0.913167787367	0.938533524751	0.863487270266	0.715406637684	0.854086727989	0.721209566958	0.693956910142	0.688	0.746169989507	0.842283298097	0.984260122191	0.975558585965	0.967838248389	0.895788647659	0.953779743104	0.959512905912	0.991666232616	0.977985288747	0.98709878791	0.987791516669	0.957743525218	0.961912778158	0.945503228855	0.820574162679	0.779886345863	0.890050167224	0.768501545069	0.732023035875	0.777285201604	0.871311129848	0.901800847458	0.99095775087	0.990043559428	0.958521001362	0.955955851728	0.857098218936	0.8411292843	0.992916297724	0.996389333058	0.994507487435	0.973682836405	0.978273358751	0.970997801277	0.913131313131	0.756102671556	0.79795436664	0.619112556383	0.738080235245	0.684066656153	0.802937447168	0.753715275954	0.995301733138	0.982497265198	0.975549609109	0.964588789942	0.817203166227	0.992688531439	0.989068193649	0.993483994415	0.990240357161	0.987358303296	0.984891898932	0.981975411544	0.748155953635	0.740945171634	0.765878218912	0.815550390873	0.797977670107	0.774021446305	0.736989190614	0.855918025931	0.994614468438	0.981498804698	0.979884149552	0.971577451445	0.96543573042	0.931187804362	0.982830820771	0.996596359136	0.994112178494	0.960230578032	0.961906766284	0.932983744101	0.853561521955	0.83724340176	0.756053525913	0.757925677094	0.856432501058	0.703448641204	0.7104849691	0.849090241728	0.990087646077	0.996370988646	0.942022852306	0.870770849776	0.744007569386	0.741127571139	0.906561902739	0.994304944344	0.975698790154	0.942262433973	0.978823283956	0.981353195479	0.955904020206	0.766048800922	0.69888574932	0.838631832966	0.803695272381	0.744896891029	0.817429559024	0.782016348774	0.842362461247	0.995544041451	0.994494078537	0.990041493776	0.977423569375	0.907599171579	0.908248182872	0.832192675409	0.988889471202	0.990595119912	0.987090057262	0.986147997709	0.986025654396	0.950644567219	0.74836378868	0.730035410391	0.873644507308	0.739731812903	0.873891001267	0.887532099995	0.732461230088	0.986235662148	0.954065083185	0.982092660073	0.922868741543	0.951536086251	0.954951214449	0.963028535722	0.994793835902	0.984961615312	0.990920475892	0.984392071172	0.76786940673	0.667474960464	0.664315789474	0.744476667545	0.688574744171	0.971969383533	0.655462184874	0.707903055848	0.993557102775	0.987273770406	0.984013374432	0.95347616047	0.952698096387	0.990069513406	0.993866306269	0.991593586218	0.992163009404	0.881385418314	0.814676289311	0.834632723416	0.723297416048	0.84525378169	0.90048441449
10379	0.373804389893	0.380318426344	0.296280182728	0.3105606821	0.501756342347	0.329710534811	0.0	0.30552447925	0.325960801489	0.30222681984	0.343180489878	0.342225113858	0.357425307557	0.33534444932	0.32487004104	0.344932004625	0.335176073857	0.358128958909	0.348106409492	0.374931939453	0.366130351786	0.377385725742	0.320181430679	0.306239015817	0.359776716226	0.368421052632	0.344195519348	0.991181102362	0.994733238532	0.993111852912	0.993457500132	0.993335096535	0.993337211147	0.992612137203	0.992520016856	0.991949152542	0.990479212948	0.993980356954	0.943824385083	0.814547592325	0.988049283486	0.984747378456	0.984871727056	0.977609168568	0.983410432286	0.983215594625	0.98243559719	0.984856563933	0.984489535748	0.959563713754	0.949519743863	0.947539239159	0.919410791482	0.929080293535	0.732741830773	0.613040472265	0.704497935989	0.813099127082	0.683443136408	0.694898889664	0.695823567015	0.893395625398	0.810136076288	0.890787917876	0.886426889317	0.658480681074	0.621842856374	0.614447485644	0.724563206578	0.531910271034	0.772712219892	0.64972796518	0.577339205132	0.794866228903	0.645288387873	0.645708744141	0.734211672474	0.761760570996	0.753326180258	0.82863340564	0.726874154263	0.733838276083	0.868743893171	0.699497157849	0.875354726042	0.881957252902	0.834497816594	0.852433966383	0.795545340119	0.646387624115	0.818600417626	0.908983957219	0.840581258681	0.774427339576	0.829226847918	0.993277663988	0.991379310345	0.991089896579	0.990145173254	0.992440374787	0.987933796049	0.992728805522	0.989319515677	0.986047249088	0.981735159817	0.994612581207	0.973706441394	0.98199819982	0.974704979626	0.972788395362	0.986891484751	0.984340878828	0.966191510784	0.976121295367	0.971023824855	0.978813112681	0.949255319149	0.929053341767	0.944824636441	0.972902608788	0.871469153669	0.684565554901	0.659861775651	0.740237600554	0.537590603672	0.769633507853	0.682832618026	0.778671816329	0.65000538619	0.892768349368	0.777140429148	0.883410485521	0.50870680714	0.662616771964	0.538303841174	0.517890157694	0.632617464297	0.645269903334	0.64997301673	0.634452871073	0.667048117269	0.733469960091	0.836345924884	0.767516778523	0.745252481657	0.724444926986	0.874757699763	0.621735376646	0.874446245273	0.742601958463	0.842102422967	0.874687533964	0.876228217795	0.871783496007	0.861966400441	0.662404092072	0.970666101874	0.869567570493	0.881023137338	0.833945002925	0.716527866752	0.990718278663	0.992942167913	0.981873111782	0.98987608753	0.981832669323	0.98437994723	0.98261883313	0.98117321704	0.965713677261	0.961709182309	0.924246523457	0.965412975439	0.988293513542	0.988356091881	0.973912125053	0.986325329941	0.990081772619	0.981300467488	0.941593391953	0.951079136691	0.978034743123	0.93805685193	0.912269412269	0.922559827911	0.907513835675	0.656229825694	0.750319693095	0.79591617986	0.703469015143	0.760347637154	0.781988480379	0.909952102182	0.773238539898	0.88926782479	0.900329355866	0.70848037643	0.454045307443	0.630948491778	0.821212960399	0.677822205182	0.607018308631	0.551731672676	0.580350342727	0.668009669621	0.572279371955	0.624979828949	0.839879479178	0.739102217415	0.675690308609	0.829175384946	0.815065892944	0.771528042213	0.873833036533	0.866644982924	0.706206152186	0.811692174571	0.82865535248	0.75139756659	0.75664152181	0.589384878257	0.724657976947	0.708507223114	0.680371140618	0.650351149949	0.994631013791	0.99420503635	0.976871253514	0.970047293747	0.959073888508	0.937090574414	0.874567427993	0.98199819982	0.983896599216	0.976251773236	0.954516471838	0.931878943429	0.752626191887	0.926769296558	0.932025450689	0.949158878505	0.891810829629	0.941148401463	0.90416998672	0.766507279858	0.934776854254	0.908596995845	0.771287976038	0.614457831325	0.634891700622	0.592016561389	0.619713051363	0.656538399266	0.702420656267	0.652665245203	0.580439783853	0.693454136064	0.783798341054	0.506971192969	0.476229021639	0.780326615326	0.645650525404	0.717597127	0.717303713383	0.527426160338	0.662544359609	0.797006598358	0.792283900374	0.64112794522	0.823014657624	0.708972267537	0.723614846692	0.838014014884	0.827642810243	0.64459742914	0.874857916103	0.821692776327	0.772349780166	0.861438615468	0.87656733431	0.864171939777	0.822711025571	0.722995001087	0.9957914672	0.993108201241	0.993241459422	0.991837600042	0.986495826466	0.961060261362	0.880784147054	0.985849558464	0.99209444503	0.991822429907	0.975233843537	0.945202569957	0.978033639306	0.977512596128	0.988178913738	0.969292886362	0.948378206487	0.978396037517	0.915320215432	0.792762633509	0.684830476999	0.890096941781	0.818829029859	0.661172161172	0.867058823529	0.773448312573	0.670731052264	0.782583096933	0.770033724105	0.754618968564	0.850575927296	0.896178412905	0.875686147885	0.685807382084	0.500568151074	0.748128577719	0.702802922892	0.656641196553	0.552578334336	0.613214189006	0.636932032555	0.702084228621	0.821366215626	0.569580683411	0.68200882401	0.820179712028	0.62075613152	0.832992575056	0.814402936731	0.779808668698	0.880258203335	0.77260392923	0.805788477144	0.879398609689	0.882505539642	0.773465605582	0.864219178082	0.685448309652	0.854653039268	0.874438982689	0.830140554621	0.617496261483	0.70326186254	0.991899852725	0.990837765257	0.829992496516	0.98796579753	0.991512836834	0.988227807827	0.93034878775	0.984216937662	0.987106398849	0.971026842778	0.965422146797	0.966808914177	0.968345018058	0.965641188286	0.882748319642	0.913551401869	0.888978278359	0.601738269432	0.876178805477	0.743969916734	0.739817564701	0.589575848571	0.746911944017	0.775232794606	0.905068728522	0.425036156195	0.638247610867	0.441880761468	0.530687486445	0.517840854215	0.538285962719	0.602607278653	0.611567532041	0.549788250624	0.545583424209	0.733552981188	0.702428929311	0.736636245111	0.738543017726	0.654290473376	0.545815025185	0.783953287197	0.747128904154	0.837491933749	0.820861678005	0.848190167477	0.857251000324	0.873408117921	0.881714711201	0.837526722579	0.773957651168	0.730641533683	0.70554702916	0.873014191908	0.991189894916	0.991703859281	0.954302072841	0.957170050761	0.90832761261	0.987857485221	0.986743121679	0.978315174063	0.988459502382	0.969784019577	0.962206224857	0.977009047366	0.913867994491	0.939294067616	0.914373738447	0.977165812147	0.899091394976	0.958593007288	0.942131490114	0.871594915073	0.735723842655	0.757906566062	0.716979122284	0.713567032379	0.796760876469	0.737869790831	0.782786885246	0.805373455132	0.467721248397	0.680021511159	0.839240162822	0.560368814447	0.494784143797	0.539369433364	0.597584856397	0.542549757934	0.526661639556	0.668269490518	0.699710331509	0.645247800901	0.748880375546	0.768612220338	0.723987334862	0.749218328841	0.844217067552	0.635515033105	0.699147512679	0.626343940786	0.841572299652	0.870568434768	0.84309070307	0.835941307055	0.806629834254	0.804019826788	0.669034549564	0.779355188296	0.746305418719	0.680252123284	0.597182948301	0.996535251194	0.994845903019	0.993553160008	0.99474596753	0.993779652082	0.991479065853	0.97777660751	0.970572779821	0.808691015729	0.80588643769	0.980222234037	0.989587760306	0.852141327623	0.763043361453	0.910489360562	0.912500666916	0.947719391838	0.932469738798	0.94798206278	0.940886699507	0.930662150003	0.86010801652	0.789445108046	0.745377258236	0.811150122353	0.732657446691	0.879824185249	0.64750588739	0.603899216961	0.825609300837	0.655843457693	0.584386257326	0.476624362729	0.491664447403	0.722549661646	0.993213869155	0.986201772542	0.988650225404	0.989116652578	0.986040609137	0.98155355334	0.916781657998	0.987126048647	0.991543340381	0.993237531699	0.988928514398	0.977947771037	0.95174922435	0.982762267343	0.98129748685	0.979299783493	0.979863282285	0.965944435658	0.816920943135	0.948186528497	0.950821432406	0.942582197273	0.837715272904	0.762359156828	0.766969303934	0.82405725884	0.560649065496	0.683513644437	0.602577989601	0.782819051715	0.461770407064	0.638767470725	0.835482484419	0.635666864576	0.569992938237	0.652583199513	0.500378992962	0.527476675835	0.681654872074	0.579995670058	0.581345136565	0.805480047842	0.658310919849	0.776079233502	0.892461496893	0.857111669032	0.857559080609	0.803399372091	0.790262974667	0.853574504737	0.859808481532	0.886163762495	0.873137966524	0.694430861179	0.694309828478	0.856595216241	0.593973634652	0.758644573499	0.661996027272	0.995280545359	0.98125794155	0.992729954694	0.992546451579	0.989650438272	0.967088607595	0.960595816607	0.886920908462	0.989637853555	0.983506251663	0.941588785047	0.985303582922	0.987363461127	0.955251043785	0.96607811664	0.919449589839	0.934677376456	0.922241831114	0.9231591322	0.97590106754	0.891793832035	0.960936256037	0.898805715504	0.9109908763	0.870331672293	0.704402176841	0.890871949253	0.680521158609	0.758389985972	0.760876536611	0.686651889496	0.586191970566	0.649226073687	0.780127075658	0.98771331058	0.981985800572	0.977822156822	0.951432785504	0.948325358852	0.918598496877	0.871453758615	0.991764333228	0.993037607469	0.991678224688	0.983284535534	0.972183438943	0.972556291391	0.958470525757	0.875744680851	0.887283236994	0.960158940397	0.954077844946	0.884954811271	0.644591014759	0.726675844541	0.561654135338	0.764002987304	0.85559566787	0.874675014591	0.597875080489	0.701920505002	0.899097356544	0.725917615002	0.871826262841	0.887058070709	0.879002793896	0.823568064834	0.660351102548	0.793247783224	0.58510864934	0.69730733519	0.667925750054	0.634098786828	0.649652347329	0.863730967247	0.850881998466	0.815799447723	0.887198236464	0.818666098444	0.809549588566	0.816977983528	0.778632478632	0.869607736608	0.81822116425	0.87341084429	0.756923076923	0.842504332756	0.660536398467	0.765160459375	0.842331684233	0.728924030345	0.707628711011	0.990732452214	0.991450284991	0.991982699509	0.956308890878	0.98218357283	0.955732484076	0.926727370112	0.97666277713	0.926206344975	0.891579172916	0.93369813526	0.8299560416	0.711284089053	0.879614767255	0.876036572401	0.836083022885	0.835566707597	0.916002973346	0.868745312333	0.853953187358	0.751026721425	0.585725784814	0.916928483945	0.692258511375	0.6820579055	0.648433747799	0.671530881482	0.787014369345	0.793062841238	0.817735042735	0.910596729667	0.806034254202	0.590384718571	0.496150556031	0.620439548454	0.541794996488	0.732369689006	0.833477883781	0.765756076576	0.760021816199	0.836061983245	0.698714155055	0.63105220449	0.884310787671	0.790020003244	0.886257468767	0.741341991342	0.837578760299	0.824856020238	0.839220595439	0.799784366577	0.839448034169	0.710778672804	0.651151396374	0.872846818454	0.5148694908	0.690306826627	0.697740263903	0.955470331309	0.955171682916	0.949175164166	0.943063522413	0.962034765917	0.95246179966	0.991347016303	0.970153992697	0.976478101219	0.974083908656	0.849853995222	0.864410387399	0.926364655034	0.880876409275	0.963688333686	0.864619976548	0.848099920276	0.759491625828	0.729236677868	0.736570136721	0.64225396994	0.606695452849	0.617182902691	0.377158176944	0.624519413007	0.73884084439	0.771095394914	0.647969052224	0.679294964802	0.70601069052	0.517421417155	0.636256115263	0.672402597403	0.596400474189	0.624261477587	0.709214501511	0.718955658647	0.800562405364	0.644899057873	0.853780507691	0.895835598565	0.83808956517	0.83370979886	0.793361942528	0.80639199913	0.903152173913	0.793917825946	0.889345148044	0.776918468493	0.728174386921	0.763024936166	0.66229526038	0.902745688034	0.78329546684	0.712089671737	0.977760127085	0.985153987892	0.951268712178	0.940311234278	0.965140450935	0.984155678435	0.981396832146	0.986131114312	0.918528667791	0.978647686833	0.968552786394	0.973441963813	0.922961854899	0.890978642015	0.941608168475	0.967100753941	0.804221212931	0.693970849244	0.829292160487	0.896245006658	0.746614569395	0.731370256192	0.726100111471	0.672042726456	0.541247053782	0.711061923015	0.612676431425	0.686367049233	0.66171465615	0.818736290193	0.987804878049	0.984408145948	0.964285714286	0.948287689304	0.911148809839	0.984999202085	0.99027997887	0.987146119934	0.735961959716	0.992916049905	0.980235692015	0.970528993957	0.935456339681	0.883203914477	0.937420718816	0.959591685619	0.960713527288	0.960199004975	0.970875827989	0.95189149094	0.83908045977	0.807389136147	0.781238172479	0.700682448283	0.864251951777	0.673393124066	0.737322028475	0.688758968908	0.861339348048	0.700140071113	0.809323178307	0.848710916072	0.567894507411	0.696737044146	0.559375682165	0.609978803196	0.809378740072	0.734044289678	0.746414602347	0.729864498645	0.701737242128	0.777131251029	0.875996940894	0.833278884896	0.749986494517	0.879643146796	0.855876434437	0.869581646424	0.773858130546	0.873858386161	0.824311077225	0.767010421782	0.667538981572	0.746533585109	0.822329059829	0.918648107025	0.875296400086	0.851883699683	0.847838738691	0.992351410209	0.990910532157	0.984407922461	0.938563276625	0.959863728308	0.98174388367	0.975345063745	0.976694915254	0.953311965812	0.982403753866	0.980102149393	0.983370405677	0.934541203974	0.94943671656	0.940217966353	0.983013960401	0.918150975403	0.730428281534	0.811179859185	0.71318862994	0.87153036265	0.780998561304	0.716456772411	0.752930471552	0.880232433014	0.52629050339	0.697796320068	0.635873375398	0.655228316671	0.639505119454	0.990491283677	0.983650352639	0.964118398637	0.953647335256	0.964220869379	0.9925980755	0.975762729882	0.920922570016	0.871060784104	0.981048173637	0.884245053433	0.888308811897	0.95576164588	0.937493389741	0.948389826027	0.966739049838	0.925772758602	0.688862571998	0.828011966277	0.702440872436	0.855774826729	0.589923469388	0.693239795918	0.837451304765	0.887691736107	0.685268925892	0.637144099109	0.644747436792	0.576900157105	0.688725622603	0.903182525627	0.746382330541	0.746345147543	0.728441960167	0.992130115425	0.98849482795	0.961013438147	0.964389190328	0.936334989051	0.946347941567	0.889847307795	0.814129970073	0.952845183851	0.951518380394	0.958514128479	0.97034144282	0.827905491699	0.932061473238	0.967263481301	0.981050636909	0.965891637095	0.970183848707	0.931193645341	0.855015423891	0.802975557917	0.672785829308	0.70501380922	0.884150903067	0.890558972987	0.871508379888	0.636828100053	0.671290098002	0.579288375358	0.897689414293	0.919494023691	0.861797389147	0.894787696602	0.812194326704	0.708739957945	0.611480686695	0.749283745067	0.788959452858	0.687422234244	0.691016407646	0.849179279471	0.747433264887	0.87465347611	0.859666180522	0.79383125714	0.826147801281	0.809503401725	0.708448901216	0.516011566884	0.7166344294	0.524946236559	0.849714043635	0.990721484562	0.961940298507	0.972448604028	0.964486377611	0.960940402271	0.915115413254	0.865891132572	0.765990808327	0.862194016319	0.753773937163	0.922636710471	0.986265464458	0.959921330995	0.973288106848	0.916941051514	0.950400084786	0.899788806758	0.922178988327	0.894770273131	0.778463573239	0.557052082768	0.638339815653	0.610494125221	0.717360582672	0.68533419161	0.628532828965	0.590302899411	0.644981311955	0.598396579369	0.64217730724	0.716615368	0.783956639566	0.629425138032	0.668576370122	0.765551532184	0.608407437348	0.75235646958	0.823561346363	0.601337864811	0.730106776842	0.664743589744	0.84516765286	0.76609277333	0.808438726559	0.859869138495	0.745418632722	0.675998707871	0.580552701314	0.722948360831	0.514466352336	0.98779011631	0.87228838792	0.89788993744	0.867564534231	0.906356292517	0.893055555556	0.888071324991	0.717797286512	0.943864507882	0.763725699637	0.979855810008	0.953033268102	0.983881163085	0.940200739567	0.978251689189	0.883088001694	0.854738421955	0.925795241914	0.848849118646	0.490753607696	0.673049382061	0.597696199806	0.664645820038	0.780567627019	0.572193085733	0.826969037124	0.543142841783	0.598309798887	0.507558478757	0.827910728691	0.835145902875	0.679822903731	0.812479827864	0.719059939629	0.688504997827	0.539968945762	0.679514941533	0.592040334692	0.906134871056	0.868713434598	0.882442087032	0.5909188956	0.676545484098	0.802056277056	0.856675778528	0.860679950588	0.623180650685	0.598289673089	0.61314307583	0.842173630656	0.987304635408	0.955990478709	0.9478726251	0.921275801376	0.98349119001	0.736030828516	0.818162080009	0.760347882107	0.98862978365	0.994207782634	0.949594010334	0.905789056305	0.918980621184	0.873074683745	0.862076271186	0.9330411364	0.949867794818	0.76243567753	0.813468192707	0.640593534711	0.813246012464	0.762858055585	0.703554376658	0.844901456727	0.702426975945	0.886638371031	0.663401316846	0.624109295473	0.642948581182	0.901121195942	0.859278709608	0.792677025647	0.785364792867	0.989976788352	0.987925415398	0.977800095142	0.918931858078	0.97139058761	0.932093172006	0.885850809663	0.870492931646	0.8620542615	0.834182590234	0.946355317135	0.967588682432	0.978600042167	0.97005988024	0.987343774719	0.943468860412	0.908860492132	0.866408101702	0.672980411203	0.889239322179	0.84329963433	0.757257336942	0.754092281613	0.688588007737	0.690430107527	0.985097500396	0.944867724868	0.958864488484	0.959196650946	0.983323658241	0.983058923183	0.98781064467	0.974600486824	0.98141989971	0.932511768128	0.975328250741	0.928582764641	0.962153204683	0.940185115831	0.955450236967	0.947580218151	0.873644456434	0.616911408746	0.665724796076	0.694521129752	0.742017608995	0.561750856164	0.728858773942	0.772996872641	0.655882670118	0.716115146624	0.625989126339	0.57296102636	0.882460185533	0.680012968066	0.884926193298	0.784410378636	0.678858259171	0.751134154245	0.602328464399	0.546798029557	0.872000862673	0.892158439192	0.698176324593	0.882085184784	0.607108239095	0.847597229041	0.849777141914	0.644528710726	0.614969259556	0.885479481296	0.546665205239	0.700375346788	0.714347148309	0.994055832714	0.98773006135	0.989953468697	0.890388942462	0.793000902767	0.979778629204	0.92644295302	0.985584057664	0.976596526211	0.992804613513	0.980772278274	0.990834386852	0.979333857855	0.987068051728	0.991264077466	0.985706723134	0.882834815414	0.649752605537	0.838328203467	0.900664010624	0.803046442267	0.904664988485	0.777368506581	0.907377663561	0.890607439122	0.773399535179	0.759005145798	0.694136375696	0.789232164772	0.622474815493	0.691994721795	0.991861325441	0.993853327681	0.979279566465	0.974647440976	0.969419286095	0.767739902306	0.903949584397	0.764585685863	0.934422750424	0.990476694355	0.952159752256	0.959162082099	0.984757065735	0.984863720561	0.944456289979	0.983476360535	0.981334328836	0.993495593789	0.97589597209	0.950820548458	0.958506666667	0.927742896669	0.766847652507	0.788579669889	0.861732584031	0.721218599679	0.810557684121	0.51674227695	0.736161073826	0.856529209622	0.985369191095	0.983346592416	0.978210281362	0.96816778452	0.96012580628	0.973852749696	0.989403264651	0.992734547752	0.991335587489	0.986787167697	0.984333650894	0.984846879305	0.983649201041	0.986805703341	0.772357723577	0.979466553768	0.972623011469	0.850770047796	0.789004457652	0.858183171211	0.888050180736	0.838266609881	0.613660848955	0.770800797027	0.842755243266	0.990673025967	0.994516214079	0.986170493534	0.978998727196	0.973364585553	0.80697998073	0.95469665769	0.749757621459	0.988077024532	0.973407084353	0.980814325304	0.98643852307	0.990909090909	0.989345429611	0.988286196707	0.992845870594	0.990341240779	0.971965594138	0.950877192982	0.962935190145	0.816428226973	0.76589518489	0.883635590065	0.724308088393	0.759386397769	0.712682379349	0.828623421109	0.81344042838	0.99374801314	0.978319783198	0.97915012965	0.971973572038	0.940710616438	0.769686079696	0.980445294649	0.979561422184	0.991661389065	0.99291117812	0.992393428768	0.976520359598	0.99062467081	0.983719209219	0.988071147087	0.938073884262	0.934169111763	0.925059305586	0.806940736786	0.781552101693	0.765944871313	0.841167285845	0.783188898931	0.825311559948	0.723629368387	0.993026204565	0.979432549309	0.976660301294	0.977344040845	0.979085243477	0.981884057971	0.98918632388	0.992261620819	0.991679393333	0.977223138737	0.974597707335	0.963804804481	0.632387257828	0.760740740741	0.984908868697	0.989952406134	0.98909302695	0.988062539615	0.994175579795	0.987721619476	0.99684923594	0.988863551997	0.952175533898	0.950593621892	0.939637180928	0.833911141928	0.783553472518	0.720298207582	0.790249677142	0.881537892009	0.772628222163	0.877516332926	0.991647724269	0.988001263025	0.983623119051	0.974046952401	0.975278514589	0.981951731375	0.853909685723	0.972202918694	0.985118733509	0.989290069455	0.984854994629	0.987296882443	0.982106934886	0.983325418184	0.984109327825	0.774088853418	0.795970715545	0.916741889237	0.911380944773	0.794349680171	0.771592478487	0.889554794521	0.972165937933	0.990689308575	0.984059511158	0.982247582818	0.979616752482	0.980542484006	0.971804112784	0.972893967579	0.861527025592	0.930830145989	0.97987074902	0.991235480465	0.989608186204	0.986145156133	0.983772604338	0.937786898526	0.964955002647	0.928755088922	0.580432236772	0.646556326749	0.720248045295	0.692438855438	0.636527836804	0.558215335293	0.804016064257	0.774829456948	0.990279335577	0.993782274212	0.988356708124	0.991130352146	0.988800845219	0.983556121366	0.943647052593	0.955921402018	0.939336090784	0.99112707299	0.98917599618	0.989440895412	0.98737132548	0.986249206685	0.756198347107	0.821985586748	0.809205921938	0.896970989761	0.770730662096	0.777023443301	0.696953529318	0.775211207358	0.8152272364	0.988565983802	0.984099220862	0.975616164801	0.972041302621	0.950499762018	0.976540209236	0.984269425676	0.747918765576	0.732245423802	0.729044729635	0.809878249774	0.965422146797	0.985206169342	0.97131147541	0.917037354628	0.953396818641	0.945381093455	0.890367216605	0.805660679068	0.867500802053	0.712694286775	0.760428380187	0.784214493378	0.722575088815	0.833110743095	0.991973385436	0.985163204748	0.980425531915	0.978732364708	0.979813004675	0.786420214755	0.955395005497	0.967498923805	0.972196876174	0.972607103042	0.986069016855	0.988447882995	0.993175853018	0.986976547197	0.989409023512	0.988545367768	0.973185784209	0.809898882384	0.824546470181	0.84367497199	0.618610607192	0.688336520076	0.664976245129	0.794042006001	0.830319436925	0.990593954766	0.977040681373	0.967370441459	0.972438842004	0.966549483328	0.779625779626	0.97705565338	0.988499014962	0.990286136628	0.985114300904	0.9908285895	0.981209754038	0.980285699225	0.967378599511	0.747261470075	0.780112490714	0.714010489136	0.757008340059	0.739905051475	0.777437090294	0.82772256065	0.920625505527	0.988837992945	0.975791038437	0.917483126497	0.898898250162	0.770089403798	0.977499603866	0.984939279843	0.987629519983	0.977393968204	0.944523545852	0.946158401981	0.91252356585	0.934866107655	0.854805401112	0.695577130529	0.852643960862	0.709003215434	0.674684626898	0.67169932541	0.727078663678	0.835251102269	0.982624262848	0.976205719163	0.968245511215	0.895493002714	0.953411159901	0.959034614163	0.991100280765	0.976760227092	0.986984815618	0.986203236933	0.953284982935	0.959330015519	0.943177570093	0.80863218026	0.765098891776	0.889550334857	0.745564967237	0.70889545821	0.759798131644	0.864265036989	0.898480439703	0.988372707574	0.990190908132	0.958022586831	0.954145928201	0.854131355932	0.826658190295	0.991841924035	0.995594020456	0.993571165095	0.975782038345	0.97598937583	0.967412140575	0.907940285591	0.742114236999	0.786586992477	0.594643619292	0.714880888794	0.661729319288	0.788347844781	0.750761177288	0.994371880641	0.982834437086	0.974275497678	0.967710997442	0.8154391239	0.991713587592	0.986975857687	0.99232185117	0.987857029724	0.988204665002	0.98410427595	0.982939493483	0.740057884018	0.722153895514	0.750973592958	0.8081676518	0.781527911711	0.761620721156	0.725795204634	0.854089120493	0.992100689873	0.981501057082	0.977715877437	0.971944102372	0.960459524446	0.929348411416	0.981365136833	0.995699826944	0.992647058824	0.961048044332	0.964140441019	0.928098997226	0.851157838701	0.832853946948	0.748028092923	0.743940202883	0.855451512216	0.682026407976	0.703601108033	0.84596511814	0.979093706887	0.995149470132	0.940480034442	0.865118021731	0.719388300717	0.722402949469	0.905909041806	0.995050808192	0.97337435027	0.939464865152	0.978037135279	0.978280447105	0.954822824109	0.733383042182	0.675725522105	0.835005336179	0.792858296979	0.727853492334	0.80396334967	0.774177765697	0.83847346197	0.994203814944	0.993026941363	0.989344867602	0.979163344496	0.910097790264	0.909022717531	0.818906424358	0.987739218508	0.989265026306	0.986234646336	0.985170276998	0.984620280017	0.95107852058	0.728923683229	0.717726759503	0.87051739756	0.726960257787	0.872139250027	0.884428807506	0.712813908564	0.984197687984	0.951787994891	0.978398983482	0.921554096972	0.949747138674	0.954396706429	0.966317127423	0.994281478344	0.985023534446	0.989491561405	0.98412614424	0.751491374214	0.667631917632	0.650819145519	0.731802821434	0.667954496673	0.97054801725	0.634148947537	0.692571551077	0.992179243289	0.986207628243	0.981614325947	0.952355517573	0.954552728437	0.988836319175	0.992916049905	0.991239643253	0.99054097141	0.877192041615	0.806869942661	0.826795445961	0.698765694829	0.839901345772	0.897803963578
380	0.425728729698	0.407720782655	0.281714739349	0.298665826242	0.563713263204	0.361755617242	0.30552447925	0.0	0.340116124221	0.285684009749	0.317052980132	0.333333333333	0.420785466204	0.336250600352	0.329783835587	0.349544724156	0.384706388471	0.423543049847	0.334739506433	0.373602500927	0.360152850016	0.359046429315	0.302988407955	0.304942559444	0.340578952869	0.36240913811	0.345828424547	0.994989006494	0.996922129886	0.99649122807	0.997122302158	0.997424273645	0.996910083428	0.996505113841	0.997024267611	0.995770361583	0.994127646423	0.996914373875	0.950752112096	0.810177958164	0.990730250283	0.98844705761	0.986606222955	0.982019220833	0.987366677022	0.98531085135	0.984244622959	0.987331914231	0.985620441732	0.961351155321	0.953862939679	0.950989534763	0.916337559759	0.931476846058	0.72523827076	0.610357327809	0.696764091858	0.797810218978	0.67011826544	0.678224543081	0.687846880025	0.882438091299	0.792625045637	0.876419191126	0.873169714971	0.645584408688	0.608408471378	0.598223615465	0.710434874171	0.525636959509	0.759570469799	0.641234711706	0.574497354497	0.778704975177	0.634524253235	0.639081183134	0.720052980132	0.750013157202	0.740638220087	0.809890747876	0.708776735855	0.719553362763	0.856833430186	0.69058129022	0.858531145452	0.868750329972	0.816221384182	0.846635866391	0.777955271565	0.633432963279	0.810571309425	0.900765345968	0.83833550065	0.767954662545	0.822017684472	0.996112134234	0.994675131842	0.994731949179	0.995459470616	0.995956663729	0.992930290586	0.996305039516	0.994850669413	0.99320568252	0.990796753012	0.996810699588	0.980871085514	0.98587191915	0.981240981241	0.979377191173	0.990631112941	0.985271237424	0.972649396223	0.978287713521	0.973253930941	0.979261844874	0.953488372093	0.934288207814	0.945447920462	0.973613410596	0.877165518681	0.662566454707	0.642801677279	0.736175951862	0.530090684254	0.752232846485	0.667728625894	0.767298553449	0.638022335238	0.879846388553	0.756089992242	0.868378307571	0.501115478593	0.651424366656	0.539463319855	0.522781393872	0.625311621493	0.631520532741	0.64259074434	0.633152317182	0.657439813342	0.720405270618	0.821648670003	0.757578925361	0.727773985191	0.71375739645	0.864667959537	0.620253164557	0.862123363307	0.72859163044	0.832335329341	0.861758950764	0.863165680473	0.864825502994	0.849962490623	0.647320482949	0.971742381272	0.865781710914	0.873701617487	0.830847317174	0.713082800561	0.992809081103	0.996511568255	0.988851037473	0.993221035333	0.987585350714	0.983656267667	0.981835070699	0.980735370274	0.970865733541	0.9684473602	0.918790815252	0.967248682715	0.99274611399	0.991649914953	0.9810728797	0.988851037473	0.992087144178	0.985825875537	0.947177251972	0.953715234537	0.982824231204	0.94277746217	0.911667971809	0.92838446236	0.905176434012	0.649332285939	0.733852140078	0.787540436189	0.694495268963	0.742030977428	0.765772374764	0.898015235529	0.752002066649	0.87464328335	0.891318057599	0.698058201885	0.453667244185	0.624013140465	0.808533563194	0.652952462162	0.595312582852	0.541274650508	0.571390756525	0.652860579437	0.566844074406	0.614200439837	0.82454302624	0.728272885192	0.663171207251	0.815627285073	0.798163200676	0.762308099524	0.867317995588	0.849952516619	0.699217313652	0.800084219392	0.817161611349	0.737535327681	0.747779373438	0.584819339745	0.718450165155	0.699328020003	0.673624091381	0.649582463466	0.996821327865	0.997023962235	0.976443847505	0.970824589241	0.965584549003	0.94477816419	0.878797304303	0.98587191915	0.987206603044	0.983316274309	0.959952398199	0.929303972096	0.74357629785	0.932240437158	0.938658542882	0.95018718802	0.894149546355	0.94434118133	0.910821435961	0.773326359833	0.938853371829	0.91483844199	0.769723480706	0.59076217287	0.628373088366	0.573451876357	0.608745326132	0.635322546754	0.687385453213	0.634504593346	0.577143452443	0.6748434238	0.771090022545	0.512354804646	0.473158945267	0.756483843537	0.631187727345	0.696478686788	0.702961903248	0.525911708253	0.649097095001	0.780551493629	0.775771018166	0.639865645009	0.809483263264	0.708313488914	0.706760224119	0.818883484881	0.810360432306	0.641151832461	0.864503213571	0.812079826372	0.758161648177	0.849765752487	0.865398837824	0.854663198684	0.81029317355	0.718153455661	0.997950399672	0.997005678885	0.996708834722	0.995973985754	0.992441499275	0.973000824402	0.896844283497	0.991401191401	0.994456136749	0.993898340142	0.980127309424	0.948603929679	0.981605869588	0.981406879455	0.990667288847	0.975581996896	0.952929032258	0.983166538363	0.917133956386	0.797888854393	0.684302986463	0.894462404839	0.825236690982	0.652771223323	0.860675795283	0.751827087545	0.667433591299	0.756644085461	0.760683760684	0.741605839416	0.83244995626	0.88283019862	0.859395463356	0.667464114833	0.50495049505	0.741686746988	0.688723799416	0.641561181435	0.54251356816	0.604258907864	0.625708289612	0.684045390368	0.80143350146	0.568438172184	0.674122760522	0.812233285917	0.611386267661	0.811658723092	0.799905417477	0.768862524716	0.868146829345	0.761685945175	0.793281381634	0.86456147713	0.864807995792	0.766933644513	0.8464573226	0.676732358551	0.846572760119	0.858710919211	0.815464244217	0.618844573865	0.69930947897	0.996106357908	0.994460970356	0.84179493869	0.991055364211	0.994214577199	0.990498321714	0.937457934248	0.986383329895	0.989520647437	0.974900171135	0.971078861747	0.972701149425	0.971967933799	0.967052767053	0.885004934296	0.92005791406	0.889828738513	0.59081665418	0.869993774642	0.726179269951	0.720497856737	0.584255585717	0.736293236964	0.758870421508	0.894830380011	0.418335419274	0.625568389693	0.431634819533	0.503561817318	0.50647722524	0.520837740639	0.592852989375	0.610125233147	0.551598414795	0.544967368812	0.723467011643	0.693041496635	0.724134284959	0.72752616906	0.643895805001	0.539882101309	0.776877335158	0.732302387545	0.823797309323	0.810709968995	0.837303465321	0.847060681017	0.861075949367	0.871148169248	0.8256	0.761669587383	0.730045357385	0.692389739214	0.859935021402	0.994521680707	0.995294599018	0.960660815694	0.961789999485	0.914009463073	0.993258660029	0.990981758557	0.983956112204	0.989482909728	0.974825174825	0.966080725811	0.979375032388	0.916223884447	0.943268285108	0.920033104019	0.982188819108	0.902065879169	0.960290108534	0.946583202921	0.87924489053	0.730721133806	0.757736792748	0.709173883732	0.699979157982	0.78073295191	0.710833333333	0.761797280983	0.78375268086	0.433997606535	0.661710815621	0.826114515107	0.54778084519	0.495625	0.530412590387	0.593563072363	0.548515473635	0.525507261574	0.647770298696	0.688338816648	0.633543940264	0.734033613445	0.758675750479	0.711128818061	0.732381801963	0.829352247836	0.628901917287	0.691717871961	0.623895666807	0.82378807947	0.855119940822	0.828886554622	0.827255480607	0.790500289947	0.796989292908	0.66368065378	0.766585803185	0.732471459104	0.673392968587	0.598753246753	0.997750051135	0.997438655807	0.996500437445	0.996827021494	0.996919443446	0.995696500845	0.987689782519	0.979423657675	0.793167895338	0.79457041814	0.982294470905	0.990274688324	0.858133110961	0.750601527356	0.91327489042	0.915116883117	0.948576771245	0.932688828	0.944815537971	0.943980191891	0.934020618557	0.862630846182	0.789590488771	0.740673668961	0.789173789174	0.719982847341	0.87371497156	0.635870981189	0.574170124481	0.817841935819	0.639960228165	0.567047000942	0.472261810504	0.484285862462	0.708884286549	0.996902266508	0.992868217054	0.995041834521	0.993928479547	0.990730727638	0.988683554817	0.928368391131	0.992189105858	0.993925979307	0.995472086442	0.991810925676	0.978316719762	0.956043956044	0.984860188475	0.983961092715	0.982102448056	0.981835070699	0.97134935305	0.816340310601	0.948720615769	0.954424293106	0.948782011243	0.845191802417	0.756192275399	0.760875282731	0.819023350148	0.566214807091	0.669391176779	0.598334299721	0.766602124653	0.452277373028	0.620863536086	0.823735551023	0.623515813807	0.570522309156	0.647527738878	0.491489698056	0.521154855643	0.670816337342	0.568666701786	0.575894499028	0.785619808476	0.648531182908	0.758134660728	0.882600462866	0.841733496203	0.844756052728	0.787998524841	0.776931901137	0.842372792538	0.848365456288	0.869458913575	0.85807676086	0.682212351946	0.687579482832	0.848959428211	0.592604232139	0.76094625441	0.671892965402	0.997241661133	0.985253931426	0.996510852276	0.996163815448	0.99629724865	0.973904556429	0.968002469263	0.894344313238	0.992379775512	0.987876903948	0.943844045711	0.988094616469	0.98946984309	0.959039032779	0.969370214096	0.924853107927	0.938568320729	0.928980526919	0.933302117476	0.978691646508	0.899735051171	0.964544138929	0.910190520687	0.918900769668	0.865727699531	0.693695583762	0.884871003192	0.673077930926	0.756420356074	0.741582973409	0.683856030309	0.583759018379	0.640201538054	0.760449157829	0.992532733224	0.988751870389	0.982697722037	0.954030065158	0.953512450173	0.92701407144	0.881086142322	0.993213018664	0.995171067502	0.993767205111	0.986419241136	0.974488995766	0.977298524404	0.963489682991	0.881079401253	0.893804387473	0.963987204623	0.957862122386	0.881140963918	0.649863186698	0.719795802609	0.554242693575	0.754427881369	0.850938844016	0.853673659192	0.58439116126	0.6840625	0.892253778963	0.708385351644	0.861822328185	0.875804776739	0.867984727235	0.810005860728	0.645979886405	0.775825117874	0.573821500804	0.681972789116	0.659856084878	0.624163196458	0.638614900315	0.846949107381	0.838281541496	0.79215851602	0.878781534596	0.79656621194	0.798935665736	0.802242716412	0.762417433817	0.856077830064	0.799905218261	0.864537619627	0.745977441599	0.826788255759	0.652127602918	0.75737944726	0.831963565932	0.724213263979	0.705654855232	0.995384141963	0.995785145207	0.995582040481	0.960623461854	0.988020241661	0.965989559105	0.930750378057	0.977273901141	0.928252517911	0.894863102999	0.940817382307	0.82652262408	0.717872656002	0.874772099807	0.871111341167	0.830439964761	0.833974425616	0.917274184375	0.874302404423	0.850070869862	0.732343165767	0.582279803573	0.908845794877	0.681987964308	0.663366336634	0.625064948561	0.652164797149	0.767632274447	0.769242795352	0.800280855048	0.902083441038	0.797170298461	0.590576681989	0.480505960127	0.608363404797	0.538655727359	0.713707314474	0.816090741229	0.750929173428	0.744613098397	0.821843367075	0.688069550644	0.624789385004	0.878718416254	0.777625762997	0.875878839139	0.732027176489	0.819983224995	0.815152467777	0.819809322034	0.788214304455	0.824604400874	0.700895713372	0.641767323586	0.865996827076	0.515908972556	0.689635564745	0.689274940185	0.967325346196	0.962846380102	0.95976712756	0.944349625032	0.964176314833	0.954017049858	0.993525179856	0.975675118532	0.97782153591	0.977969695403	0.853789680488	0.868905124618	0.925914380715	0.888146652167	0.966183823908	0.866106180912	0.847427802505	0.761585237995	0.714864443752	0.719151165837	0.624637980968	0.604692203882	0.608020833333	0.35355222634	0.603351955307	0.715854423761	0.75133998949	0.646948062137	0.668236032643	0.687702351255	0.506458473829	0.620473100272	0.662295254648	0.584369263047	0.618168389956	0.697106548338	0.706379627199	0.784093899679	0.632742899067	0.838341091832	0.884768001693	0.82902919785	0.819590597351	0.782512159019	0.789156307855	0.892738139313	0.784390909568	0.877675519327	0.774326902692	0.718619080448	0.752775721688	0.658229188731	0.906894026572	0.783393881957	0.713855108617	0.988655115512	0.990462516665	0.959369346084	0.946032899175	0.965746315134	0.989955992752	0.9866466539	0.991690038434	0.921059385105	0.983035067756	0.976152043739	0.980215364006	0.927386215865	0.892182730612	0.945005437316	0.969086987779	0.808136510249	0.701361256545	0.83069678853	0.897313556685	0.731422615946	0.72951710574	0.720459009614	0.64919147183	0.52073011734	0.702469784551	0.592054766103	0.66553542526	0.646019560416	0.815189082196	0.992461403418	0.991013789186	0.975168026269	0.952615890636	0.916159008776	0.989433336786	0.995163862736	0.990172752664	0.746566791511	0.994748494053	0.983736489964	0.974294120683	0.937571413732	0.893106841369	0.939671591085	0.963222416813	0.960916093677	0.963919385599	0.971427108403	0.951395696816	0.844423810998	0.800062643558	0.776128828544	0.694855422312	0.852089366984	0.658090337336	0.723676012461	0.668460821861	0.852676704308	0.685562955582	0.799684542587	0.835939584779	0.561270480937	0.685839291431	0.552758748872	0.595260763779	0.791307109958	0.716721380917	0.731430081946	0.717254839901	0.689015691869	0.757957701346	0.86094721735	0.81105282679	0.739089283836	0.866119355857	0.838890653117	0.860340479193	0.755880483153	0.862454892527	0.806561026022	0.755760858023	0.663112101438	0.73920806638	0.808810526863	0.913863995783	0.866757593243	0.848383383907	0.836253091509	0.996379435192	0.996397323726	0.990149299677	0.942361615952	0.966516353081	0.98645994832	0.984401457232	0.980811884252	0.957767722474	0.984735995016	0.982696990105	0.987002939811	0.942052980132	0.954053775626	0.946931835746	0.985423343327	0.924836095194	0.730463266261	0.79703972994	0.692179873299	0.863097395537	0.774411123794	0.709924454103	0.735278791037	0.869271460745	0.522661122661	0.683591105556	0.629396325459	0.636019356196	0.625837270886	0.994958069661	0.988451334339	0.973251775439	0.964852077159	0.974626943275	0.994747953246	0.980125252316	0.923928793211	0.880597014925	0.984533690777	0.892008861868	0.891833590139	0.961077378172	0.940979553999	0.950870326501	0.965648854962	0.932672449401	0.686334101865	0.826804996824	0.699009692373	0.844187963726	0.567768979972	0.679966878849	0.827600540372	0.869443870167	0.665354330709	0.625720480144	0.63116638796	0.567331013392	0.682616468609	0.895297805643	0.735507438192	0.733984457047	0.718178937361	0.996320335258	0.993934721151	0.967932140271	0.964699846075	0.944773790952	0.951789778605	0.89641143334	0.815807274052	0.9563490016	0.954764745552	0.962896160783	0.970497532895	0.831493859785	0.935593745162	0.971627547072	0.983286336837	0.969465648855	0.973217034377	0.934374836721	0.859961675902	0.78268743209	0.653968751633	0.696922679079	0.8712866136	0.87563795438	0.858599592114	0.626263149712	0.655995828989	0.568005045197	0.890359366009	0.915466499687	0.84888422158	0.886705685619	0.799566344069	0.704419019628	0.609129367525	0.73860886036	0.777179080824	0.675863521483	0.686096763993	0.839240309273	0.742912743912	0.862674566229	0.852786540484	0.778507146638	0.814838101226	0.797121101492	0.692755128538	0.505239559981	0.707097651551	0.516302925629	0.832912175752	0.994288681205	0.966263559454	0.971934856089	0.965828730708	0.959896640827	0.919105080532	0.871336287438	0.769603199663	0.860006231177	0.745403552509	0.921977398215	0.985906143083	0.965527950311	0.975329032258	0.923359362879	0.952729899886	0.903121304057	0.918889064226	0.894118253518	0.772261834557	0.555285412262	0.61527287819	0.599080747937	0.701877810103	0.665883335944	0.615821586367	0.574837082195	0.624630957402	0.594525680387	0.640376906658	0.713549879113	0.776546921981	0.627206153522	0.66194960282	0.760967911625	0.602245304795	0.74326085823	0.8053574259	0.592312539382	0.723568742165	0.658189005045	0.831334292873	0.758869031742	0.792796138136	0.854300419165	0.734906315059	0.659032545464	0.572270765344	0.708370273794	0.507693912681	0.991900758663	0.874915868496	0.899013888172	0.870538037257	0.91750763339	0.901180631404	0.893548049775	0.710496321625	0.949696623969	0.770370755551	0.981725259408	0.956217162872	0.985223949515	0.94165766322	0.979538327078	0.885938225133	0.858059802745	0.920258171976	0.834610137475	0.486184107821	0.669731404959	0.603248624574	0.644451348972	0.768097774992	0.565570781014	0.819714522135	0.530563114926	0.591522157996	0.489669421488	0.819809444037	0.82181227399	0.66922430103	0.798188197099	0.716669290099	0.681839809675	0.531797331109	0.667316507719	0.576836718709	0.896548138906	0.855366286968	0.869462150345	0.58532360506	0.665998734444	0.785432137778	0.84136923398	0.847641953362	0.614066163063	0.592266765	0.60038301947	0.830690617921	0.991690038434	0.961570162786	0.951542309296	0.927087660989	0.988147995465	0.751967067896	0.828631801373	0.768684017978	0.989745693191	0.995897015078	0.951317208442	0.907836474102	0.924516596009	0.879587628866	0.868055913757	0.935712816293	0.948189730648	0.767468559203	0.808003317437	0.607988852764	0.807520189291	0.753745658147	0.682182156326	0.830648104698	0.686268360253	0.879707112971	0.641234104649	0.598581264344	0.625759542976	0.894162291418	0.847975792988	0.781534596462	0.76900693085	0.994553768689	0.992717436538	0.982806547925	0.920853620636	0.975973487987	0.933464812124	0.890393961328	0.87614726204	0.860909279635	0.828810668321	0.945494595564	0.967816564701	0.981826582473	0.974622665643	0.988495120699	0.945043656908	0.910722550784	0.854858161607	0.664040340372	0.892786509837	0.843480081663	0.75669250646	0.7422616591	0.677912024687	0.688909823625	0.991456510551	0.949193589942	0.965479480628	0.962431623491	0.985814144737	0.986801402351	0.988331627431	0.97856222623	0.982932346288	0.935819511693	0.979066769786	0.935188047398	0.965441865307	0.942494009793	0.957737087757	0.949878822255	0.873857788047	0.59891088072	0.670577242525	0.695600475624	0.727286813698	0.558426673613	0.708155844156	0.759302996903	0.647509578544	0.696731615336	0.614755816391	0.558085843215	0.876174566715	0.664352582308	0.870889926058	0.777730915226	0.670134671244	0.739998948641	0.600944386149	0.545013814315	0.86344074735	0.879670214986	0.685310645449	0.86793945467	0.603711275358	0.832908704883	0.829443254818	0.64011177308	0.604101603165	0.873324327133	0.537911912125	0.688724192695	0.708424908425	0.996588971006	0.991964975534	0.993511509347	0.896103896104	0.802771744751	0.987875019431	0.937382395986	0.987922580645	0.97863422613	0.995465787304	0.983434509723	0.992817197681	0.984467606785	0.989470967742	0.992003690604	0.985770995515	0.881754275522	0.647269930787	0.840428886787	0.908131595282	0.801483171706	0.898320992804	0.776149304091	0.910659369299	0.884326802835	0.779618293122	0.74398580598	0.685200496073	0.788133832086	0.614368117462	0.68504947847	0.994441299089	0.997110274008	0.984686222774	0.975411522634	0.974062354101	0.767829734984	0.914137675796	0.759422110553	0.938930508912	0.993713932399	0.95622790601	0.961259079903	0.987217153755	0.986702401814	0.944879846369	0.985987128918	0.983695087756	0.993357518778	0.978172458172	0.953887790153	0.954198473282	0.922387441065	0.761778883533	0.772727272727	0.850689245702	0.707342457199	0.801129592207	0.522577931977	0.729249425047	0.847786315404	0.988825097396	0.984918913335	0.97754313675	0.967552998497	0.961071317347	0.977731958763	0.992496873697	0.994256704784	0.9921790584	0.987234918674	0.985052316891	0.986584799546	0.985835401158	0.987773921152	0.774318658281	0.980518476524	0.977043442454	0.840513006154	0.780579814997	0.851138716356	0.877840467933	0.827276968535	0.613129883069	0.757496330468	0.829782822785	0.993187799969	0.996815940838	0.990232366852	0.981097970356	0.973753825406	0.81458127052	0.955157873084	0.749488806166	0.990134621313	0.977316277384	0.985470395932	0.988237721832	0.992587635765	0.990753107983	0.989824759751	0.994158938361	0.991214470284	0.974354997156	0.94947455609	0.960473483861	0.805633802817	0.755983835872	0.873226307613	0.70863140306	0.750300245418	0.695285669685	0.812099421604	0.799603795225	0.995665858315	0.982924557591	0.983096268811	0.974059662776	0.945819223756	0.780843069638	0.987684983959	0.986628660275	0.994448727833	0.994744976816	0.994135199095	0.978575475099	0.991484122506	0.985482625483	0.989525537983	0.935963407662	0.936837731145	0.920020991866	0.795602224879	0.760478419137	0.753112250235	0.828301886792	0.772209567198	0.807666161167	0.717184329639	0.995369179316	0.978632698135	0.977478175526	0.978871051269	0.985494573324	0.990246433204	0.992256865579	0.995561061216	0.994562987279	0.979479738833	0.976215423303	0.9681224768	0.632935460019	0.764517957438	0.989754734554	0.992583818304	0.992162524492	0.988682545398	0.995152890218	0.989588702196	0.997442455243	0.989568271018	0.952914333126	0.953447382063	0.936334271126	0.822600747819	0.776072187938	0.710298661174	0.780943900267	0.868355995056	0.757064486078	0.862832316127	0.994233937397	0.992106207391	0.988712850782	0.982284186802	0.98594823578	0.988143302499	0.864355453454	0.977412303529	0.986226036902	0.991016109046	0.986720342971	0.988453608247	0.983502603495	0.98509610443	0.987207262973	0.779193865921	0.784703433923	0.906721820062	0.910703173615	0.795193854778	0.775823721099	0.884136493879	0.976948237371	0.993302421432	0.988306514203	0.983945662241	0.980357696681	0.983110195675	0.970993548387	0.971535037781	0.865156920532	0.930361824856	0.982667010575	0.993315164293	0.991842213961	0.988169978727	0.985230324313	0.933347350715	0.968964272826	0.926466753585	0.578085315918	0.633102874669	0.697669536007	0.678011829407	0.631369303192	0.547289564041	0.790428526744	0.767203513909	0.992927717109	0.995688991532	0.992165756108	0.99393253805	0.993620414673	0.984296709541	0.950897462348	0.961007395149	0.942370255616	0.992284347513	0.990079570115	0.990127519539	0.989045626001	0.987432397631	0.74709797245	0.821998848228	0.796981448485	0.88826003427	0.763024771838	0.777284231186	0.691844155844	0.763548336717	0.805250051878	0.992679657697	0.990193042222	0.978398853399	0.974834983498	0.952410383189	0.975608501003	0.985604853221	0.747082515749	0.717809364548	0.718243596445	0.801822323462	0.965397923875	0.9867136798	0.972260606991	0.915997078159	0.957314546208	0.941380033557	0.88060320257	0.793439900353	0.851319693893	0.700382270896	0.744864977583	0.772863057492	0.700602567461	0.824404452304	0.995782760749	0.988234687032	0.980732376858	0.979900528124	0.980756298174	0.796525538334	0.955426356589	0.967523964172	0.97345595151	0.972808105873	0.987159573366	0.989162968315	0.993659559237	0.987007630439	0.991129905626	0.989258417682	0.974926177278	0.797481473804	0.810609200166	0.836883116883	0.622629747	0.6906128782	0.66185031185	0.78164936623	0.819992622648	0.994441871237	0.980319422978	0.966879509941	0.971501378127	0.968466365852	0.785840340496	0.980881130507	0.991497304023	0.992184688159	0.987472174768	0.991580676626	0.982830411762	0.982236369237	0.968855088209	0.747474747475	0.765411047383	0.698119105924	0.739262518332	0.724109275995	0.767595119189	0.811248114042	0.914654629435	0.993333333333	0.981078426304	0.92425446263	0.905693108343	0.764554353426	0.983024691358	0.985850030985	0.988467281059	0.978497942387	0.945865434001	0.949266247379	0.908976510067	0.933340353833	0.845400165017	0.682994697328	0.841436751692	0.694474878698	0.663179807442	0.651602814699	0.715666406859	0.835226380529	0.989127647572	0.97662459093	0.970014525835	0.896683937824	0.952870027632	0.958971187052	0.992571192736	0.978712410871	0.987324814509	0.988218272013	0.956695570902	0.963530269876	0.934588186356	0.801164168341	0.75472477538	0.874747683867	0.727357609711	0.693909585601	0.747033920452	0.852304159491	0.888696564385	0.993102738316	0.99414453747	0.958607811608	0.956582271954	0.855779646155	0.815198885621	0.994325216674	0.995197220519	0.994046397044	0.978382292098	0.977136354231	0.968372478872	0.900184259016	0.725343709468	0.77974025974	0.587034439769	0.703156690416	0.644210745523	0.778580024067	0.73871437487	0.997104596453	0.983386647405	0.972874662232	0.965032425422	0.818970472955	0.993379196193	0.988038154163	0.993033500666	0.989716166187	0.989962748344	0.985758513932	0.982663433259	0.724289068615	0.709183673469	0.746312071473	0.796306951928	0.768841600167	0.744611843482	0.711122715405	0.844560658624	0.99620434961	0.982189735935	0.9844589309	0.971017514595	0.968785766309	0.936048644965	0.983410233812	0.996526358807	0.993451680565	0.963025034042	0.962899275702	0.926980005193	0.835994194485	0.820548726726	0.736341168428	0.734366065395	0.848394363246	0.670653656489	0.695316147103	0.834856668052	0.987082106133	0.99774057718	0.943003824192	0.865659197499	0.711801759592	0.716004432484	0.905683192261	0.996102564103	0.975621093952	0.940950999689	0.979852249832	0.981634337598	0.953515034655	0.734688585801	0.667722521381	0.816906530888	0.778441858027	0.71945466798	0.792209139478	0.758015024865	0.824000832639	0.997023351296	0.997016000412	0.99208836373	0.97867494824	0.907761884729	0.904543320641	0.809272482666	0.98972282778	0.991099151314	0.987006960557	0.986589643078	0.986882198007	0.950390828557	0.7286869944	0.70606092327	0.854207740998	0.714225963298	0.860781339888	0.873871068203	0.703599226871	0.985954040795	0.953676356288	0.985047692704	0.925563173359	0.953037528509	0.959183673469	0.965856929187	0.994740370237	0.987918554393	0.991730838803	0.98351025456	0.736842105263	0.64228660924	0.632629658587	0.724386422977	0.666196520921	0.974693919369	0.624343302991	0.684216018784	0.994956512789	0.99142473396	0.988719859257	0.956628009777	0.959281188325	0.992131690651	0.9936158163	0.992907072368	0.991513583441	0.867181789705	0.796014190317	0.814285714286	0.689789151945	0.825555903539	0.883819158367
10381	0.435900270883	0.407552295572	0.309298531811	0.335239842443	0.591124491275	0.385517538197	0.325960801489	0.340116124221	0.0	0.307311230878	0.35196302396	0.339152119701	0.439428885228	0.35000548426	0.341795699513	0.348307184145	0.40788237245	0.442970822281	0.35088574679	0.373475609756	0.366308556471	0.380873469824	0.322113545708	0.317298187809	0.361240809317	0.397707278059	0.348560735318	0.985513331934	0.988414345147	0.987920529801	0.993247164337	0.995557201037	0.994712631523	0.995778809624	0.995470346571	0.993432899057	0.990903321345	0.993769799366	0.939599090284	0.796291348261	0.913287156982	0.910082609617	0.944782355741	0.933259058836	0.928757509703	0.924584417654	0.926769558276	0.94081893794	0.93955810495	0.917220833112	0.914203393448	0.925520029792	0.907999359624	0.913662899684	0.73082332576	0.623929805903	0.717609220048	0.820829986613	0.688552915767	0.70083132207	0.706828592735	0.895742647839	0.81412041997	0.896711092003	0.893931285454	0.667466986795	0.630283775779	0.624362758251	0.73194872627	0.53793515451	0.781015452539	0.661190294854	0.588583854308	0.794562917141	0.656817684395	0.65555136562	0.737942297224	0.768382352941	0.760862568394	0.829844919206	0.729718027818	0.7344	0.871254884933	0.703792764237	0.881588999236	0.88511607724	0.837244842266	0.86041689403	0.797865937073	0.649388404366	0.821296643289	0.90632017966	0.835790598291	0.766834170854	0.822236381013	0.987606994696	0.985493535162	0.994060561065	0.991523627887	0.991802406047	0.991244928465	0.99589062747	0.99291567539	0.990382074724	0.986727543003	0.995775019805	0.936437546194	0.89125946318	0.888353881158	0.917844476206	0.903704878178	0.91926292805	0.917024320458	0.930484390682	0.930357334478	0.931387015177	0.912456121689	0.897860229788	0.912327595424	0.906816129204	0.841899351519	0.691237085809	0.663618966617	0.741863314334	0.547373432788	0.775918829942	0.690698422916	0.785024672817	0.667815596726	0.900778210117	0.781093998938	0.890312163617	0.519676873533	0.678311106312	0.549789621318	0.523162244454	0.645846958797	0.652693310165	0.6579969782	0.645542194778	0.672642074865	0.733606557377	0.839935064935	0.777097761314	0.743553781422	0.72588612061	0.879293636266	0.627279594259	0.878241140882	0.741123305358	0.84460152161	0.880460769398	0.879172773164	0.875124764334	0.86870077656	0.667555362098	0.939855993223	0.86579360355	0.87286426828	0.829495293304	0.714316216505	0.985973423328	0.988203075627	0.954210609995	0.990826171772	0.986508737452	0.985120303926	0.984422190431	0.983302313215	0.972531274953	0.970268969574	0.920575664124	0.885535458548	0.924128757648	0.946972904318	0.936846551906	0.952726694578	0.960753283747	0.915329862955	0.913891405126	0.923695849097	0.938862784436	0.910382861385	0.863806970509	0.879658009356	0.866127487496	0.658526089295	0.757378795951	0.802797277745	0.722723367698	0.764610036932	0.788040260509	0.915815240528	0.781326259947	0.896099744246	0.906926523781	0.714499572284	0.463272570381	0.642094947735	0.825109375865	0.677528889863	0.615560640732	0.562049377321	0.597802436902	0.674276199173	0.578388912949	0.62792448771	0.84344738541	0.743456629894	0.674642702469	0.836918620246	0.817146575565	0.775904269785	0.880537419738	0.873380671039	0.712605223397	0.818958524847	0.834439247253	0.756356861026	0.762898994316	0.596476241324	0.727595863852	0.708538412155	0.683497733938	0.658643795229	0.996210526316	0.995469869364	0.977404126664	0.973728457335	0.968781310974	0.94651653765	0.86808623902	0.925459262004	0.901271186441	0.934436564224	0.925725215174	0.8875106929	0.736385671963	0.898450026724	0.911038065953	0.932397073744	0.871472179082	0.922175687855	0.893238434164	0.743217835079	0.898576041501	0.886557307201	0.779441651514	0.623922471489	0.643615310389	0.599808927339	0.637139352568	0.668771248179	0.714500860585	0.663148918026	0.598245332477	0.701849370142	0.793946574752	0.519826417141	0.485350455943	0.777183113975	0.660745233969	0.723286180631	0.724956445993	0.536573338447	0.671720430108	0.800032183661	0.794910748196	0.651517602027	0.825221480914	0.714006089604	0.727624784854	0.840530117864	0.831163146953	0.647647216994	0.87811874222	0.828891547917	0.773568521031	0.86815920398	0.881682496608	0.867350278172	0.825149832298	0.729870694339	0.997264741465	0.994381129075	0.995037220844	0.994700302083	0.985115092233	0.951647886579	0.866029216467	0.949680851064	0.912731871838	0.939577360093	0.937294080136	0.907937350677	0.929227014696	0.935090417352	0.942498136514	0.939760956175	0.908638049815	0.952160168599	0.892721940816	0.767281228415	0.687516579129	0.8623681251	0.779324266893	0.672304212	0.876804619827	0.784117521822	0.693538858156	0.791169387209	0.780977359097	0.771459170013	0.85650887574	0.903767049145	0.878497632372	0.697804838968	0.516204079424	0.755751238305	0.710359869138	0.669249525874	0.568155722019	0.62408620783	0.646348693075	0.71156944892	0.825859247136	0.575555076525	0.692173628887	0.826044598398	0.627222103234	0.833763718528	0.820576487099	0.78891679581	0.885111876076	0.78000868244	0.812733272029	0.883506654453	0.888678735477	0.777305428385	0.87157571773	0.693974198465	0.861338209983	0.880115396944	0.83232948071	0.624372530172	0.705550480898	0.987482907331	0.985678934344	0.830760986066	0.960734642179	0.919274424525	0.949840933192	0.864752791069	0.940793306148	0.948750732513	0.927148791139	0.9305334606	0.926460517305	0.923632501328	0.926532769556	0.848943887348	0.87862376553	0.865072129565	0.61476266432	0.885035426988	0.753128860719	0.747693286669	0.608063910782	0.759024648821	0.779965753425	0.911843659401	0.434309892346	0.649452437191	0.447941096264	0.540930282988	0.526691346102	0.548225832745	0.609602433196	0.625301204819	0.564169381107	0.558281539636	0.741551540914	0.70954040514	0.743726235741	0.742786123419	0.667651641326	0.551971710244	0.792193750676	0.751126851256	0.842348639639	0.821420859426	0.85382454624	0.861375432526	0.879382281225	0.887151669857	0.840175390518	0.780530393976	0.740522595845	0.711388797545	0.869427088849	0.990766291658	0.995379849845	0.962046117148	0.965316696627	0.88542161677	0.961552798339	0.952027773394	0.942923951746	0.975968663985	0.912659574468	0.903778977453	0.943912303108	0.888983050847	0.896353779101	0.881984278734	0.943554780403	0.881680205216	0.9254330376	0.913313688722	0.841166417432	0.715738213731	0.759323666328	0.73042922569	0.725156525927	0.801121930567	0.742818935544	0.79025126712	0.809155383623	0.476007267287	0.685755767059	0.846855158192	0.567726801593	0.502647766783	0.550128394252	0.611443489612	0.551419965577	0.544269711331	0.673923612987	0.705320746621	0.657513675855	0.752144591314	0.77760761363	0.723144104803	0.751078050884	0.848947452997	0.641632298676	0.714501510574	0.629841715737	0.845944474687	0.874816785191	0.847100080928	0.840723295977	0.809250433276	0.813191002669	0.682953077916	0.787722815192	0.755969589892	0.690647866261	0.601920512137	0.997270484489	0.995898190997	0.987530381486	0.990964013659	0.994729074425	0.994004417797	0.982096782687	0.963850357293	0.800394519379	0.774501949474	0.933443198129	0.947944332306	0.824858152232	0.721377531833	0.89474248352	0.889037076554	0.918173574439	0.911455568532	0.936382338978	0.919813569197	0.910770044985	0.841592545532	0.75016286645	0.744129210498	0.816914893617	0.748553798689	0.891199485475	0.65375147169	0.615872170439	0.828614088413	0.669640937433	0.598193645503	0.494034707158	0.501730840922	0.725853977955	0.995441051739	0.98949323428	0.992681762741	0.991442155309	0.986465052342	0.981129058052	0.904054340904	0.966446847797	0.965225663249	0.965029054411	0.935600617383	0.949570079654	0.919768934531	0.94131331289	0.937098230888	0.945086857807	0.938006676204	0.927257392863	0.796885001067	0.906104790899	0.916362465106	0.879189608168	0.816032388664	0.73888200097	0.7783421593	0.824182866909	0.581579651941	0.693127388192	0.622116321889	0.792732745646	0.459351782061	0.647655533373	0.84140969163	0.647039775487	0.578186953452	0.664691877526	0.503897791252	0.542410353195	0.688656651426	0.594761337807	0.585708117444	0.809741248097	0.671256454389	0.778363832078	0.896795806992	0.862912027941	0.861890375486	0.806235115826	0.793819953944	0.857681128216	0.86759314986	0.890545633295	0.878892920977	0.699027543869	0.707083356019	0.862765210819	0.59896701996	0.747056629908	0.666648773418	0.995805369128	0.983059820011	0.995048461863	0.990843758318	0.992713833157	0.96856871638	0.960916869124	0.824283359038	0.92525241846	0.900941639623	0.871721354996	0.950766920519	0.941642574151	0.929565403554	0.915899850203	0.8808276446	0.90106909207	0.887599593605	0.884377003633	0.925914183048	0.873772940674	0.8798492809	0.851156839748	0.885647607935	0.849022234128	0.712084478207	0.891098688454	0.685615848407	0.771687526975	0.768597691321	0.696848478296	0.596732309024	0.654386920981	0.788799316641	0.991599726991	0.986861623225	0.981502890173	0.954914147266	0.944184563045	0.901460626588	0.852983599551	0.953230574324	0.954116344075	0.954448474504	0.9528397296	0.933634020619	0.937384118239	0.929375531011	0.86278055526	0.872631916943	0.922021507655	0.912089077413	0.86806293855	0.660630304341	0.727234222787	0.571904199334	0.774909323661	0.864662464307	0.877553185845	0.615302071038	0.711901577962	0.907059202751	0.738340723329	0.878545957741	0.891868834977	0.880412592672	0.833333333333	0.671946912127	0.794482075004	0.5912237725	0.699415651794	0.676810186684	0.642369760641	0.65367825384	0.864293537788	0.85736196319	0.816144226084	0.892371377883	0.821987855545	0.814225397856	0.82151891921	0.787415874372	0.873207301173	0.819755490642	0.880921338548	0.756070761455	0.845229069642	0.667359894921	0.770444301352	0.839875255404	0.734294871795	0.718503408664	0.986626651924	0.987018469657	0.993249301197	0.95652402758	0.948253008854	0.917736970598	0.912489288775	0.969770895206	0.902969558032	0.871023031601	0.911075697211	0.818289022298	0.700321123388	0.861652043655	0.847772935048	0.803852703278	0.806544600438	0.871734975579	0.846260981358	0.832075064711	0.75542637726	0.600257552181	0.921516426175	0.698790687763	0.689195006457	0.661170695267	0.67770419426	0.79214559387	0.799507600086	0.821172951608	0.910500053084	0.81231111818	0.605558238103	0.503688656046	0.628987403893	0.553190339835	0.738421110259	0.836422764228	0.771695881278	0.75939357583	0.837174924719	0.703372962505	0.632282144209	0.889887640449	0.793718579383	0.890288941994	0.74320960935	0.837057778256	0.831871266347	0.839673469388	0.802608883139	0.843517301796	0.713002027286	0.654237657177	0.88242325455	0.521980960531	0.70127388535	0.702152662785	0.958990200256	0.943096322984	0.951209096247	0.941795007966	0.920985284709	0.903872679045	0.953574254814	0.936610402667	0.936678550524	0.951677994902	0.828528958964	0.841545173992	0.897561756389	0.859193874295	0.925478988039	0.844276273716	0.805176170484	0.763179150288	0.737799349299	0.748546824543	0.66077213106	0.61846383455	0.628991709013	0.390842805061	0.643402458173	0.750147698587	0.783859649123	0.66820672612	0.688248885068	0.712369109948	0.52216066482	0.644573455894	0.682069040147	0.602047413793	0.627337271693	0.718524112634	0.722437971953	0.802963123175	0.65344242881	0.857057448774	0.898999782561	0.845254209757	0.835340933534	0.794905219706	0.806086956522	0.904466905771	0.799547120983	0.895515937331	0.778467570658	0.728204010462	0.768591449834	0.666793623157	0.853435770698	0.763630463003	0.709558627315	0.984539630434	0.984839711533	0.949044585987	0.936694021102	0.964717795662	0.950877192982	0.930165816327	0.933649794656	0.86953314364	0.917255297679	0.927165775401	0.943821413457	0.896474358974	0.868253293668	0.914495373817	0.931888871316	0.789709889405	0.624522721162	0.804414003044	0.84331895404	0.758522879315	0.741496598639	0.736638182687	0.683815365093	0.553829673273	0.724048582996	0.625605794323	0.691655941656	0.672662453411	0.82453324774	0.982080373237	0.982182628062	0.965448225008	0.947660001055	0.907129605089	0.972022764747	0.961440946546	0.929789155027	0.690688605161	0.979384712972	0.943038309115	0.915730337079	0.893434316497	0.852903637524	0.893457351231	0.905653392564	0.884913472768	0.918712955123	0.955740117746	0.892244119517	0.789417933372	0.811699104606	0.782559333946	0.713082418168	0.872444373639	0.686665954948	0.750786456945	0.701971621406	0.869301401493	0.714501185089	0.815176883608	0.853334795963	0.575569358178	0.704118001864	0.562152133581	0.61828161513	0.812445604874	0.741689788368	0.7494839761	0.732711901149	0.703289545109	0.780119655305	0.877649115141	0.833514808362	0.755199049317	0.883764934854	0.85621839143	0.873913747504	0.781503456535	0.878491620112	0.824330211283	0.772600796552	0.670300915831	0.752602902304	0.828330306591	0.914974275657	0.857958831771	0.8444838519	0.841295032535	0.987041266132	0.986895640687	0.977773095965	0.929184663787	0.95688737492	0.972088087026	0.970080067425	0.954559898316	0.927892319197	0.946577095329	0.934461112884	0.927451811057	0.916272645168	0.915172669099	0.895789250952	0.926012419723	0.897275522103	0.712836394703	0.801493333333	0.71524556071	0.877179923437	0.78634983217	0.732532809096	0.760235483008	0.887777060469	0.539685081398	0.712268691839	0.65456996495	0.671799859513	0.65564679535	0.989858440735	0.982797307405	0.961886511232	0.942225544639	0.920012815036	0.956544724043	0.902210884354	0.885860035071	0.84650715659	0.946008892653	0.877909437156	0.872396519905	0.925815391175	0.909052453469	0.931475704542	0.95254991262	0.898531516726	0.703751547446	0.834774568989	0.708534011581	0.86160926837	0.606228079498	0.702412583696	0.840990342031	0.895345751738	0.697005159849	0.649027491036	0.657667328646	0.585721250203	0.698698212067	0.910598336464	0.758050478677	0.75856302929	0.74106028542	0.995173643899	0.987757255937	0.9512454193	0.950592573084	0.933778371162	0.946672332289	0.869288048428	0.794912899434	0.925196016105	0.915832090347	0.909841269841	0.940161469052	0.814302436948	0.909389571852	0.940042372881	0.952947368421	0.944182598104	0.950276534106	0.908554255662	0.830142522867	0.803952821167	0.686453413482	0.715560276155	0.888651421244	0.896026100444	0.8753894081	0.645913154534	0.682891566265	0.594882038547	0.899527186761	0.924540436251	0.86569579288	0.898770865761	0.813627472289	0.718367566985	0.623001823839	0.758391438301	0.793649932157	0.69405528209	0.699713032649	0.853458382181	0.754916792738	0.883471927822	0.865190386173	0.796355724776	0.831978903181	0.812094916707	0.715306666667	0.526558149497	0.723648866445	0.542844855392	0.852695118077	0.985390562517	0.95693422876	0.970979443773	0.966080135679	0.959777129212	0.920123378005	0.857895314386	0.752284154187	0.843758332	0.744733052429	0.902193493695	0.967921165741	0.936646292851	0.941494435612	0.904311809686	0.935251417369	0.890296695175	0.892791527072	0.885148724463	0.77441040335	0.55471083356	0.646156304938	0.625020116947	0.717065217391	0.69276979189	0.641108769655	0.603951843654	0.651952553756	0.604104318085	0.654084687767	0.723988985476	0.790808584435	0.639099372158	0.680177258971	0.773142393948	0.612221803093	0.759665845561	0.82390619911	0.608177355844	0.733462095606	0.676209806645	0.851648953654	0.770614035088	0.812166139758	0.86446407153	0.751481237656	0.678725236865	0.589790731628	0.728012854847	0.525340190721	0.991264537178	0.86932482722	0.895250212044	0.863517340886	0.89169943671	0.88195705587	0.871542881693	0.699739320104	0.916817552455	0.728292214034	0.955687480123	0.935480459041	0.967344359001	0.918656243397	0.943312572575	0.865946632783	0.842855611534	0.899502859892	0.846170430658	0.506092347157	0.685494563776	0.604413347686	0.672870360523	0.793144144627	0.579944349315	0.831979183262	0.555233026931	0.613327628623	0.520445505171	0.827499058988	0.835163652024	0.694325973115	0.815296901893	0.72674355934	0.704073872895	0.548155682852	0.689293060517	0.602381207766	0.9104158881	0.874738367413	0.884727784392	0.595707969373	0.681347851996	0.806189806298	0.86172892438	0.866602223296	0.633065810594	0.606450914601	0.607390805226	0.840458924126	0.981118993013	0.953139049029	0.945844704875	0.919790944483	0.926987990053	0.72835277748	0.800271370421	0.721831552955	0.947049844729	0.98115095035	0.935364824968	0.891737590527	0.902956946435	0.856893358031	0.850651414045	0.912244574687	0.939932318105	0.753778540036	0.824985362219	0.653030945316	0.819919729616	0.775127768313	0.713452153618	0.849737603085	0.712230215827	0.893096964813	0.672536530536	0.639792146569	0.655573333333	0.905936365578	0.86165139581	0.799150583302	0.791367688628	0.984808524106	0.990597788343	0.971988795518	0.908196372533	0.957037273356	0.885519373235	0.86165525296	0.849330298057	0.807919842243	0.818596751937	0.942469499369	0.952918821915	0.941498893222	0.951995798319	0.965409965726	0.935249143158	0.905068637804	0.83162770656	0.680353963201	0.859212143888	0.816001720615	0.754842133192	0.766089305578	0.691092725905	0.69121599828	0.980237780713	0.938525023807	0.952870608398	0.925396068458	0.912089071817	0.903551955958	0.978670869451	0.951216931217	0.960415896976	0.901422602993	0.939968237163	0.906691351494	0.903468918702	0.894719948644	0.944924178602	0.93403218975	0.859847871824	0.628032055074	0.675675675676	0.703047032594	0.753288078065	0.56811128946	0.735716190984	0.777334483502	0.658938969161	0.722494216388	0.640238979493	0.59176413518	0.887727199614	0.686855043492	0.889355742297	0.788658397877	0.687791644059	0.759477265363	0.617569388305	0.558625120463	0.876004097256	0.897850903049	0.708243418213	0.886757693975	0.614042644842	0.850449959095	0.851994497937	0.64727548478	0.622814989042	0.891574622485	0.550002739876	0.705738373674	0.72448266595	0.988325196349	0.983077736647	0.990060272814	0.884293979001	0.760101948707	0.923273385123	0.870188436141	0.972337042925	0.958025080015	0.911336824843	0.948238525326	0.966712314337	0.95888183773	0.957286698463	0.969374868449	0.965170442515	0.875303120116	0.654631578947	0.80519410399	0.873904498858	0.803706465012	0.895142719434	0.763418729351	0.862847965739	0.869534970835	0.753036864899	0.753992925287	0.702446012628	0.792989382703	0.629517910046	0.691588785047	0.986155146903	0.994277842535	0.983531661708	0.974861367837	0.972086085659	0.774591670606	0.898093323918	0.722888327329	0.866631299735	0.944876474634	0.909775238909	0.911350893896	0.939775613887	0.947399058052	0.915574032619	0.940521238608	0.935476990348	0.985733766915	0.942917547569	0.909562242771	0.934087030717	0.913279421153	0.776027251437	0.794156919297	0.867366412214	0.725737494656	0.816217941896	0.52748676963	0.738766306974	0.859980672179	0.988738620218	0.984727157024	0.980433632998	0.965829252714	0.957891370396	0.908017994178	0.915556269064	0.951147610023	0.953195985209	0.946414416319	0.930461473328	0.927950837042	0.924836774776	0.924460048941	0.725114401077	0.945602709281	0.925381810495	0.856202209006	0.796137111323	0.866914695721	0.888062081429	0.839029064197	0.628676074545	0.780518011954	0.84404939323	0.986328952946	0.988611799441	0.989233123977	0.982712906989	0.975711089805	0.803682295012	0.957552399557	0.732442912538	0.916653478926	0.889597957881	0.901843759991	0.912813178664	0.960892083289	0.955698539107	0.953360768176	0.98916473806	0.948845847705	0.935655128477	0.921433127791	0.951906598115	0.827591749263	0.777411289035	0.890667375698	0.733133111659	0.766169687869	0.725110885481	0.830354275929	0.815709161	0.993006993007	0.979597258382	0.979787290333	0.972402770378	0.945746388443	0.776368632424	0.978534615589	0.954656732304	0.967071240106	0.921925416556	0.918766175461	0.90820642978	0.969875710975	0.949682875264	0.956123535676	0.933169638091	0.89374299888	0.921078167116	0.812406576981	0.788090787717	0.774351259872	0.848075370121	0.787783743554	0.824148673327	0.732955759778	0.993660855784	0.979118329466	0.978041794845	0.978409997341	0.981305449937	0.972296217368	0.990459532517	0.995654247708	0.994839660892	0.979247592189	0.978690200721	0.965532098234	0.629822562266	0.74552957359	0.918176504968	0.918464467005	0.916988723596	0.922044998416	0.932655654384	0.935121977033	0.983827776319	0.95514078159	0.910005857607	0.921852541922	0.940927818503	0.843848328089	0.797955053786	0.725931800159	0.800710211988	0.880175559198	0.778923314025	0.879335068246	0.991437179555	0.99168596085	0.986389494391	0.976526327124	0.961383407596	0.96988773476	0.780780780781	0.921748890908	0.944702406079	0.946137942003	0.936204489314	0.973326276793	0.936375185264	0.954519073498	0.939621842063	0.769963292015	0.782634250601	0.914839394744	0.874647212312	0.793732011513	0.76673040153	0.886784376672	0.978246960972	0.985400687649	0.978748273297	0.985207882086	0.946287352051	0.97991012424	0.974774774775	0.975979167774	0.863028243788	0.887207110154	0.902012711864	0.934431422236	0.93288448285	0.920076726343	0.945066016226	0.881635077488	0.91403768791	0.900053561864	0.589099425165	0.65598975016	0.726209090419	0.697799563109	0.64368426644	0.570016562483	0.808427477646	0.780761587626	0.99305740988	0.995468914647	0.990051330899	0.989547590139	0.989013310797	0.983239630848	0.943547105862	0.911427357689	0.863838812301	0.926066751162	0.952888747414	0.953861584754	0.948005093379	0.936964569011	0.746901154783	0.830178533018	0.818592883673	0.901247733817	0.785752544189	0.788078065337	0.706268338224	0.777801539778	0.820254648127	0.988990631451	0.979119190206	0.979612211655	0.974691586806	0.951879858284	0.976859678783	0.982054259474	0.749748157574	0.701465299769	0.715651006711	0.746106001807	0.92120055149	0.9686319765	0.958915624672	0.903113445153	0.910207989787	0.944417514946	0.893358876117	0.808026435005	0.871899059025	0.72301490479	0.76666488194	0.791343669251	0.729278794403	0.840072645692	0.986799725434	0.980502278266	0.982661418998	0.981998105064	0.98321470307	0.765183483788	0.956970109407	0.951361239643	0.94729780497	0.926004564998	0.943218671912	0.940020134584	0.981314297712	0.93414853634	0.958699565816	0.934354949891	0.930311735291	0.800021285653	0.829139847864	0.854467858095	0.623772940674	0.694105151354	0.677074993328	0.799099967856	0.838349935037	0.985628236289	0.979582121132	0.967373920461	0.973189489425	0.971239880699	0.77837002292	0.916662220562	0.912580524943	0.923141891892	0.955453965554	0.977864446084	0.916086130462	0.92895166816	0.936676583085	0.758188263929	0.794991511036	0.725706335616	0.764889438855	0.744733052429	0.781160799239	0.827527249412	0.921065401413	0.984311660963	0.978341649857	0.917492108414	0.897721136192	0.771489024068	0.910219170848	0.907524258974	0.919230362618	0.915289147082	0.931874505668	0.901911170929	0.897883341412	0.926542976145	0.859585958596	0.700679538345	0.85586741513	0.719108348516	0.686157135222	0.679229122056	0.732017075774	0.835161290323	0.985363799094	0.977595220314	0.967289968569	0.898164405427	0.956843007068	0.96200254022	0.920864452566	0.917343095124	0.952176903137	0.968695283069	0.934307347766	0.934934988496	0.922785283281	0.819441506241	0.774243147235	0.892644557823	0.754114952325	0.718815499543	0.771956194975	0.866638078902	0.903556034483	0.985520266343	0.989453701751	0.954724619154	0.900571791614	0.800021184197	0.758025214535	0.947348906192	0.980804531389	0.981031666579	0.95029472678	0.940298507463	0.932808007667	0.903839913467	0.746830047949	0.789063750333	0.605995945802	0.726767784661	0.665722076672	0.795786758383	0.756128825509	0.992567424082	0.98145891826	0.963818773681	0.965796483751	0.77026301664	0.923305714893	0.941979883536	0.977809328496	0.958190360555	0.958986346491	0.944370860927	0.948929858021	0.738692390139	0.734908838154	0.759534858911	0.811949280034	0.793550460681	0.766912041266	0.729686242961	0.858145470013	0.993049339161	0.98456822746	0.97953936797	0.977407784143	0.944862958808	0.866034891234	0.925574957411	0.989722615489	0.981934670728	0.944483296573	0.944878518677	0.91488	0.852664076223	0.837771623349	0.752052722558	0.751761691224	0.857834696513	0.690251657057	0.702673910728	0.852594528292	0.983658743633	0.99715325004	0.935428325441	0.868664704308	0.723588537211	0.713975929741	0.850831713113	0.970097394051	0.905706406449	0.900005318866	0.914597920645	0.949467662482	0.946906444016	0.743636169986	0.681184574497	0.83779746025	0.798373633475	0.734163738955	0.813998082454	0.783008099147	0.842231842232	0.996101159115	0.98869638707	0.987869198312	0.977783683231	0.852412079304	0.907746705239	0.77663248499	0.941474335057	0.92358786333	0.955637903653	0.963776942223	0.960653303638	0.949906341986	0.738537728314	0.724638460298	0.877564068411	0.73139297605	0.877632144392	0.887426043388	0.716493185964	0.986002120891	0.947430030861	0.978401270513	0.920927278501	0.952946186193	0.949018366054	0.929570006355	0.916772554003	0.917959140015	0.928783697729	0.935982223163	0.758718899457	0.662091152815	0.655888650964	0.737945829981	0.679901276961	0.936579722339	0.642948717949	0.69807073955	0.98700200782	0.981753567072	0.979597258382	0.948194830164	0.911995306416	0.916334449583	0.932973887303	0.929396865601	0.940170031881	0.880851520189	0.812891818036	0.831454005935	0.709543568465	0.842384603013	0.89942159383
10382	0.417921935129	0.370582513779	0.239630090314	0.270687989696	0.594522674354	0.376210605169	0.30222681984	0.285684009749	0.307311230878	0.0	0.284083703234	0.272442982693	0.435093659549	0.29719116444	0.295244313854	0.29825906055	0.387972735268	0.448799397007	0.282219827586	0.326872055877	0.307191669378	0.326882177797	0.255189653299	0.255529463164	0.29913526209	0.342596521001	0.299835796388	0.993734662977	0.996123624935	0.993781618887	0.994962216625	0.995896464646	0.99526664563	0.995696215819	0.996123015665	0.995469630722	0.99389762744	0.995798539993	0.947706228956	0.796747103221	0.990112548648	0.987569133526	0.98569023569	0.980263852243	0.98614489688	0.984786053883	0.983166587264	0.985999893939	0.985524856041	0.960630754577	0.954147428753	0.948777648428	0.91932059448	0.929575964202	0.719911766288	0.610282450016	0.700789080827	0.802087771623	0.667042586327	0.685159500693	0.685721854305	0.888272876076	0.797964729075	0.885509647763	0.88183318252	0.641395777935	0.599078834619	0.593403074295	0.709736417429	0.505347304742	0.759069205861	0.635448790781	0.562391868512	0.778845116028	0.627142623932	0.630090012859	0.719019002761	0.75060493628	0.738355652777	0.813514533786	0.703412638605	0.715240570792	0.857165991903	0.683569759226	0.863786834536	0.871392350434	0.822721598002	0.845769794324	0.779821506313	0.623718088588	0.81054313099	0.909376163378	0.842091281016	0.77207197727	0.827409559018	0.996030087756	0.993203325142	0.993881211098	0.993360383622	0.994069995235	0.991185684702	0.994969080809	0.993584350021	0.991589571068	0.989333051698	0.99537718008	0.979415008139	0.984623486045	0.979157894737	0.976305812974	0.990326989801	0.986439241445	0.970380520713	0.977091214796	0.9727840333	0.980290402055	0.953129132942	0.929646133683	0.946190248312	0.974741069541	0.87302771855	0.663294643808	0.644054354148	0.735509166049	0.523994948432	0.76038647343	0.671557381422	0.770285409443	0.636938239863	0.885944638538	0.761026887116	0.87912852631	0.488003474107	0.641499301901	0.517463383229	0.490618071703	0.618624315681	0.626073338014	0.632909354371	0.622367074288	0.647339330227	0.719281308662	0.825843603681	0.758116189663	0.730564944471	0.709997840639	0.865060240964	0.604722296753	0.866115080857	0.723794745572	0.835569389288	0.866738719265	0.866227596631	0.863688999173	0.853543652098	0.644372294372	0.974090262784	0.872874058127	0.877342059429	0.832628015235	0.708308999204	0.994440073433	0.994342291372	0.988508170796	0.991504090623	0.986580726965	0.985199181231	0.983134816064	0.982333650693	0.96865402944	0.967024784597	0.915518725786	0.96549540994	0.991744284505	0.991051218613	0.97825516046	0.988929889299	0.9914996327	0.987002694563	0.946894212423	0.953254186983	0.98351013549	0.94430085975	0.913391285798	0.925660498449	0.908229690394	0.651169011824	0.738858566054	0.790001065984	0.690253671562	0.749365310863	0.772483940043	0.906420367332	0.759273916944	0.883618633738	0.896155498282	0.702206859878	0.432816606769	0.614055985706	0.80471417557	0.654248366013	0.587645624492	0.526861861046	0.562780632946	0.655198204936	0.555806816346	0.602760243929	0.831558670876	0.727209164739	0.657029020621	0.816134884217	0.79743285514	0.760251000757	0.869700547386	0.854663072776	0.693769119304	0.803269872002	0.820738897604	0.735026431958	0.742023155949	0.573363071531	0.711286089239	0.697014845953	0.674268137463	0.637982512263	0.995392911366	0.995074665968	0.977630051704	0.972299168975	0.964330675619	0.94131581781	0.877581277137	0.986413902054	0.987461145356	0.980037625418	0.958780320245	0.932252060622	0.73116897032	0.930997820424	0.933871222908	0.951773953686	0.893043570896	0.943049989454	0.909129332206	0.763517845694	0.940711878686	0.905917253801	0.759455290175	0.591330280115	0.626659557451	0.577552528772	0.609272225759	0.640510948905	0.693361151233	0.637173302232	0.565818878365	0.67402431222	0.7727784027	0.483923176521	0.45390147043	0.759504670867	0.63081066523	0.698392944105	0.701662244843	0.512641673932	0.643227634886	0.778275714895	0.777250161882	0.626380697051	0.814651656061	0.699129400314	0.706521157653	0.818820224719	0.812938680015	0.627727856226	0.863817418452	0.812408719641	0.753643528015	0.853062980692	0.869912555328	0.853647952265	0.810258092738	0.710055654617	0.997279196316	0.99567647369	0.994538388825	0.993568792831	0.990059221658	0.969374868449	0.892528796365	0.991217395905	0.994653247366	0.993979403222	0.977060098314	0.948457963667	0.980791556728	0.980166684249	0.990997193243	0.973158617774	0.95182120078	0.984801635134	0.915676707679	0.790085614628	0.665963060686	0.892617449664	0.819603698811	0.647184871699	0.865447003138	0.757636719784	0.671047008547	0.766954114766	0.76639693356	0.748615253515	0.838877502759	0.890186790117	0.868343591116	0.667552061198	0.478691347396	0.738273767172	0.687218697468	0.642379823238	0.536487221316	0.593601895735	0.620175814751	0.682247983332	0.809234441973	0.552232406067	0.67186653667	0.813855843247	0.603664057091	0.81325913639	0.800504643797	0.767726161369	0.872144653079	0.752927842841	0.795244243598	0.872025723473	0.869289476513	0.75781885197	0.854737645072	0.671502815071	0.846466591772	0.866092778575	0.825472207232	0.609072077336	0.691855493801	0.995082396024	0.992982088614	0.835829646607	0.991180639404	0.993563703508	0.990190390802	0.932843318703	0.986304256216	0.988660449343	0.972773981673	0.971622975895	0.971808845106	0.971475357879	0.970664002944	0.885723380551	0.912965407975	0.887134627694	0.58100864238	0.873781263247	0.732022651993	0.725723930587	0.569005972696	0.739744806496	0.762201287988	0.902493725637	0.400383549968	0.626888782103	0.401171620742	0.497385021836	0.496584845251	0.511348897536	0.587641117053	0.601328903654	0.535014308083	0.530445155343	0.720416468474	0.686325480639	0.718761817298	0.723114956737	0.639414342204	0.528377298161	0.772030754342	0.730373058654	0.826300871704	0.810040268456	0.837532907108	0.847394741087	0.863655960336	0.875376884422	0.827319306661	0.757529711836	0.72327847899	0.691502697989	0.866434929162	0.994088149908	0.993628577397	0.959822840873	0.963397317907	0.910819327731	0.991525423729	0.989535370448	0.981499101385	0.989048596851	0.972382413629	0.966517504606	0.980098449161	0.916021284442	0.942056568861	0.920439537218	0.982441383661	0.901663743156	0.963229500446	0.946605563253	0.875697211155	0.715350223547	0.753060138371	0.710895704222	0.707153502235	0.789861557088	0.719514790381	0.768756368317	0.795115694971	0.42726547967	0.661675045459	0.834412780656	0.542643229167	0.470525643754	0.51793088459	0.585005679667	0.523671962767	0.508918528041	0.644745325596	0.683435582822	0.628527231024	0.736424125349	0.756527415144	0.709462027034	0.727550528065	0.833244539158	0.61508985914	0.687396040135	0.605415860735	0.829245844838	0.859842349638	0.833977248337	0.830174456171	0.788095879343	0.796771747373	0.657372223709	0.767431835327	0.738005218595	0.676051848704	0.579963918073	0.997598162072	0.996756813308	0.994008514217	0.995401337793	0.995281287684	0.993931467434	0.98292478525	0.97637589505	0.784918867324	0.781130471738	0.981704737733	0.99070111481	0.858382579993	0.743935021909	0.912473347548	0.917542184018	0.952780135823	0.934526638154	0.947318711302	0.944262985987	0.933354390398	0.858023065986	0.789320231089	0.742324155789	0.793873340035	0.721126451896	0.877818647049	0.633895778996	0.564420428057	0.820197305612	0.640523924084	0.5569457812	0.453751146109	0.462337111982	0.705649318934	0.995570788294	0.991871635174	0.993037240215	0.993484315065	0.989271627662	0.986956521739	0.923779361309	0.992233417296	0.993586710824	0.995165782145	0.990788777131	0.979536152797	0.955312017875	0.985379963187	0.984358486578	0.982773109244	0.981764519869	0.972105704698	0.814950395246	0.948576285593	0.953334401196	0.946937473416	0.834747127671	0.753699335192	0.762992422207	0.823001328021	0.549744354495	0.673161331763	0.593149135563	0.766479550922	0.431860776439	0.61554148331	0.825915041411	0.615673644659	0.551210025929	0.638475938773	0.476336617671	0.507990990025	0.659611324636	0.566392163195	0.55682001181	0.787424987836	0.640935109399	0.755687597024	0.886607910576	0.846729986431	0.845254064495	0.786187220757	0.773516565463	0.845280796617	0.84960278594	0.872351982618	0.858974358974	0.679057704776	0.67782109595	0.851374570447	0.573309075342	0.755404832556	0.651147891084	0.996974912638	0.984413669633	0.994655488604	0.993540188499	0.993592773489	0.97009914494	0.965432098765	0.89219212865	0.991902408245	0.986241930363	0.94011090573	0.987091267936	0.988604292028	0.957838701091	0.969775980418	0.92367617644	0.938525023807	0.92894372939	0.928362650794	0.978554533509	0.888882992836	0.962943412162	0.899994697492	0.909153257716	0.8690184376	0.69156574858	0.88612670409	0.666648819404	0.754144980415	0.735820974858	0.681612903226	0.575571697606	0.632540241721	0.764655904843	0.991748485482	0.987247720925	0.98160054362	0.950751820611	0.950298736319	0.91725009212	0.874920297556	0.992754003676	0.994858881544	0.99373972094	0.986128759	0.974899866489	0.979028348614	0.96587968098	0.879066814791	0.889817426944	0.964274423016	0.959073888508	0.879342251361	0.644301075269	0.719943124967	0.549538001389	0.759456735105	0.852856071161	0.865224274406	0.582475052031	0.688337944243	0.897729094309	0.717747077577	0.867654843833	0.881523122613	0.875180336628	0.811053634631	0.640283174536	0.772836801752	0.564913395837	0.679882685205	0.652589213845	0.616739376313	0.626393653516	0.85109743478	0.844854823773	0.793129442171	0.883327986312	0.79740397351	0.796393001346	0.799785867238	0.759868246294	0.859527797288	0.796739656749	0.866227240802	0.740916789597	0.821295847471	0.643280901323	0.758445855793	0.837103588427	0.724137931034	0.706033101975	0.993820048183	0.993596136686	0.993809673696	0.958010471204	0.985655521569	0.960090798712	0.927342459916	0.974785039827	0.920139993637	0.885887805658	0.933953291768	0.830463293704	0.70997076973	0.871441494173	0.871636267513	0.830095802678	0.833174046936	0.91730474732	0.868613138686	0.850254759989	0.732230002122	0.56590884833	0.915263213643	0.683446375583	0.668611185443	0.629444857234	0.653850273107	0.773037632986	0.780676071334	0.808850873931	0.907070067057	0.79896635376	0.572998932764	0.445312915404	0.603036876356	0.526491133799	0.715467958839	0.825346342515	0.749291405958	0.745417073435	0.823695959926	0.681326912788	0.616741984076	0.87930392209	0.774193548387	0.880408361692	0.726093741592	0.820051413882	0.814259715234	0.825611604243	0.787808931539	0.829458208549	0.695727986051	0.633499350368	0.869771965849	0.497420075536	0.684177181775	0.688343427904	0.961646448058	0.957312252964	0.951789317192	0.943267656225	0.964469427799	0.953036779062	0.99349286314	0.975263157895	0.978299989415	0.978027782179	0.851409863766	0.870865308283	0.92708554447	0.885121912519	0.965675177678	0.868539623642	0.844169573951	0.75235646958	0.718832891247	0.724640008565	0.626875132052	0.587106351394	0.594594594595	0.311683463979	0.608939149165	0.723824786325	0.765274347686	0.642212129308	0.667592988457	0.685198242664	0.493774174747	0.614307100086	0.655168702578	0.576442848722	0.610715825787	0.697194055475	0.706882677968	0.787254638344	0.628118642253	0.844324324324	0.890901227226	0.830371567044	0.819222335134	0.781114952463	0.786065618075	0.89601686213	0.782186712424	0.884691848907	0.766356152513	0.707147889232	0.749756888169	0.647510822511	0.904563428449	0.77739523374	0.705595073787	0.990730987992	0.988794638182	0.957235626419	0.939895054858	0.967451229856	0.98752049072	0.983506898557	0.990344827586	0.914565752922	0.982778658214	0.972448274028	0.977795317022	0.926783911588	0.892628797886	0.943830327392	0.970319874148	0.804655117441	0.681964056483	0.822782072769	0.900519122788	0.727776003407	0.720040175504	0.717453278429	0.644893236563	0.500506099835	0.710297433695	0.59211780909	0.670915782175	0.646180294402	0.812812599766	0.989980488319	0.989872883591	0.970031958925	0.94783247612	0.912158599599	0.988466828907	0.993484999737	0.98911780243	0.732837407014	0.994216310006	0.982970671712	0.974379250356	0.937400530504	0.892515207617	0.938705777217	0.963808521831	0.961666402661	0.96378375533	0.969150326797	0.954049639037	0.839110736487	0.798848122867	0.777825572642	0.690545628082	0.857173040355	0.653835943722	0.727513788714	0.670578285231	0.858577227088	0.686579158853	0.802965191233	0.842033491518	0.546789487944	0.678590904133	0.539263037933	0.588909307102	0.793345956181	0.71734660751	0.730646642537	0.715194308198	0.68611995897	0.756441048035	0.861806724971	0.811684444204	0.730632856989	0.868265404882	0.84142779881	0.856023190895	0.754980511044	0.867286424106	0.805794746818	0.748887683125	0.65323936026	0.733555102479	0.814376029326	0.917483572121	0.870303874806	0.850881881347	0.838770785098	0.994294770206	0.993587722065	0.987530780112	0.938262437679	0.962200222352	0.985960097118	0.980822635578	0.977874940736	0.953992456038	0.984302911386	0.981692153024	0.986199631288	0.93944197844	0.954339821147	0.941804788214	0.985640375884	0.922707861022	0.721812098359	0.798100896504	0.693964145539	0.870008990428	0.776470588235	0.710390022196	0.73714468221	0.870833110386	0.508069653854	0.688600457471	0.628445779256	0.636822871883	0.623654203129	0.992013870646	0.985015144269	0.972150156192	0.962292208827	0.971533273142	0.994426039859	0.97885499815	0.922198731501	0.868047808765	0.983994103091	0.885819521179	0.888702402182	0.958123509144	0.938883921527	0.951299042811	0.968394437421	0.930078042607	0.677087794433	0.828537429684	0.690958019376	0.851925910335	0.552724774037	0.674824250753	0.831440399108	0.873733108108	0.667830687831	0.620575998271	0.630151612214	0.558991487986	0.678091758891	0.899871904355	0.736543143089	0.736373390558	0.71883432272	0.993842300266	0.991706472101	0.965979926043	0.964790946243	0.940401572294	0.948858833474	0.892689684569	0.812596332713	0.956052063024	0.953372542786	0.961896742277	0.969242074323	0.829161153744	0.93295736046	0.970075338496	0.982828124182	0.968289085546	0.970554333019	0.932959701094	0.854641629199	0.786608888654	0.64842790797	0.695842797528	0.882659297444	0.883072667305	0.863667930979	0.628857248716	0.65636983383	0.565614261168	0.894618714263	0.918336886994	0.855050694705	0.890561605808	0.802107538503	0.700160857909	0.598783545857	0.743683474895	0.780092842492	0.668280611147	0.678621432418	0.841416229395	0.739158471707	0.870162162162	0.853889127632	0.779617007465	0.812868001285	0.796696856686	0.692536204976	0.492251158332	0.700881645739	0.491525423729	0.839890451361	0.993105642766	0.961724009967	0.971655684552	0.966998787495	0.961047186741	0.915472097329	0.864353140176	0.757715883428	0.853399809059	0.726790450928	0.922002635046	0.985713540852	0.961302600973	0.973222286648	0.920456346062	0.950880151787	0.90159113585	0.92024506906	0.89239273493	0.768316072114	0.538885288399	0.617528613819	0.587343933412	0.706069942165	0.666044278474	0.609522785899	0.572594501718	0.625727213963	0.570509753894	0.6344589205	0.706154011384	0.775022907347	0.613500565215	0.659231389411	0.762442222939	0.591596098188	0.739227696405	0.805755007288	0.582510729614	0.716648879402	0.652977739999	0.834486515936	0.755956599967	0.794871794872	0.853711435233	0.730372633532	0.661401724046	0.562762181349	0.709232326461	0.49762881654	0.989845058626	0.870974565068	0.895702610071	0.866163495269	0.907288968762	0.890453168995	0.884841363102	0.692771721875	0.942052015467	0.758325808679	0.980808773132	0.955602314571	0.985330329544	0.940314191142	0.980469365254	0.884354099742	0.857348472733	0.924500212675	0.840677602659	0.478870993462	0.670605612999	0.590600074942	0.654942613847	0.775477537082	0.55378146788	0.824212972745	0.519461077844	0.578913772009	0.468453260181	0.82244090277	0.822883760775	0.666559278351	0.800246081421	0.709461270437	0.67900167468	0.517145899894	0.666325706595	0.570491278605	0.901762956669	0.860360841251	0.877388449325	0.574945031372	0.655711206897	0.785287628478	0.846481876333	0.851084285867	0.604172210101	0.581247645191	0.589757529629	0.835620862264	0.988859416446	0.955913299663	0.949861613796	0.923933800127	0.98758025471	0.72704529728	0.811076325165	0.754084356647	0.989528795812	0.994658007751	0.952068802769	0.908087075402	0.913824057451	0.875763318593	0.863772849392	0.93518907563	0.952138010835	0.755637294099	0.809826344769	0.61745638539	0.81467668225	0.755996822875	0.688176014351	0.839786950732	0.691354728467	0.884377003633	0.650447189097	0.60379369139	0.628136438385	0.897626506664	0.851417608186	0.78654689338	0.771314267178	0.990870454903	0.98958554729	0.979707706866	0.917151624167	0.974508144701	0.934796437659	0.888900623086	0.869088994207	0.861429177269	0.828854986011	0.946644347963	0.96902399328	0.981651376147	0.972206258816	0.988461135005	0.943564460296	0.909248463841	0.855359725719	0.664376945369	0.889633173844	0.839884485801	0.754776733875	0.74531085353	0.673630777451	0.68721595466	0.989067591717	0.94621901805	0.963245086028	0.961842521345	0.9858282595	0.986310025274	0.987144648829	0.976211778327	0.981940361193	0.932982640715	0.978200200095	0.932547616542	0.965018607124	0.941683516016	0.956319069816	0.950708304808	0.874879278893	0.600941478549	0.656415694592	0.68815671366	0.732025109458	0.548613698047	0.711344582405	0.763740683147	0.643734248485	0.694991438356	0.614882226981	0.552589256996	0.880546075085	0.66243954863	0.878274845968	0.78021978022	0.664238303384	0.742306246308	0.593481989708	0.527876883753	0.870991957105	0.886886993603	0.68245962333	0.876596432613	0.590210464307	0.832718594055	0.829722039834	0.623336745138	0.593151850276	0.880692070905	0.524577656676	0.689386562804	0.703838340639	0.995460543679	0.990110988375	0.990954509598	0.886514998135	0.79412696736	0.984546176237	0.934109354977	0.987770808075	0.97860125261	0.995053672911	0.982977829148	0.991722114528	0.981323038397	0.98808708028	0.992148652185	0.988522087085	0.886268624719	0.624103450081	0.836752228547	0.904057480981	0.801260659993	0.897411313519	0.778065072183	0.912784196795	0.893016819246	0.779038613081	0.747747747748	0.678382942791	0.787730842709	0.612664738026	0.67743699087	0.99505913272	0.995256916996	0.984147952444	0.975204874974	0.974248927039	0.745376658656	0.914316585629	0.743957219251	0.937734156509	0.992843611871	0.955288870008	0.960856526543	0.987155866716	0.986840720076	0.945925886656	0.986641221374	0.984406491991	0.993634893306	0.977813995058	0.955236576289	0.958945525911	0.924432449595	0.75371909577	0.7800679983	0.859425257052	0.712220273215	0.806721354856	0.506955260755	0.733874412644	0.852298819886	0.989530988275	0.984597531385	0.978854347483	0.967388427127	0.961297847524	0.977363655506	0.991909729615	0.993821019008	0.99243339814	0.988645920942	0.985366110438	0.987142330189	0.985850052798	0.988464998148	0.76097665453	0.98147270909	0.977607232969	0.844398668991	0.784662479548	0.858638189892	0.883161512027	0.834065759517	0.606578453956	0.766923736075	0.838953888507	0.995151004058	0.994650723726	0.988870222596	0.983015981856	0.974569536424	0.803353739686	0.95662220355	0.727248379667	0.990240319026	0.976090981222	0.984629246833	0.987671232877	0.99211480839	0.991186654076	0.989504067174	0.992779783394	0.990816003378	0.974547182764	0.954845873209	0.964310445853	0.80922945753	0.762091226585	0.882682746218	0.710673707793	0.752066997386	0.699798022749	0.818385053494	0.805197571626	0.993887337303	0.983299862594	0.984210526316	0.974776111494	0.945505827258	0.769040735874	0.987316351337	0.984013551427	0.994016062149	0.994001894139	0.994325943049	0.978751380634	0.991408664676	0.984963987172	0.990148826863	0.939049641625	0.937393887946	0.925794863546	0.797907927574	0.768936577074	0.754729079833	0.835296637396	0.776120981387	0.813237886639	0.720571823351	0.993589406757	0.97880933648	0.978158797151	0.979688987623	0.986762620161	0.990567537491	0.992302825812	0.994095940959	0.994657448146	0.979358526516	0.97891243845	0.967218383416	0.598704803022	0.741619744251	0.989430292781	0.992846999421	0.991785150079	0.988862621487	0.995471062194	0.990314769976	0.996866186149	0.99029535865	0.955084745763	0.954357725299	0.939329430548	0.828028856355	0.779013718947	0.701514514093	0.785198266174	0.876393856512	0.761814145258	0.870787110407	0.992954784437	0.991206490448	0.98667371761	0.982543507363	0.985015564818	0.985492876898	0.857165715505	0.976182881446	0.98624888469	0.991668424383	0.987288361908	0.988102758475	0.983572895277	0.985304922851	0.987777894848	0.766536141391	0.789221938776	0.916032953105	0.912711864407	0.790489317712	0.770510856358	0.888350806237	0.979211963727	0.992633905083	0.984886117423	0.984235417761	0.982050469855	0.979701304165	0.972906014443	0.97431018078	0.864498072556	0.934104789457	0.982298087561	0.993173344536	0.991773887366	0.988234670624	0.984599156118	0.938560687433	0.967777602275	0.930637685792	0.567049605591	0.633940423724	0.707528957529	0.685214626391	0.624768848735	0.53905834839	0.795505378635	0.77264957265	0.993944544778	0.99465436822	0.989998947258	0.992753623188	0.991173225451	0.984911632815	0.946270543616	0.958802091586	0.941036865144	0.992750958659	0.99092348285	0.990443184205	0.989023167449	0.988322550103	0.73075504505	0.819650211264	0.803512153335	0.895942720764	0.766767886634	0.778551458564	0.692348508967	0.770911991492	0.811042814752	0.990628619564	0.989246178176	0.978047250679	0.975247524752	0.951399116348	0.976141678491	0.984354491521	0.727665858032	0.702647875294	0.703407027662	0.790503384095	0.963605675405	0.984868249413	0.971361379671	0.918878584373	0.958624338624	0.94536104564	0.883448896417	0.795801526718	0.860994416379	0.708557560409	0.755352007669	0.778658242758	0.708366789786	0.827861013707	0.994117647059	0.98766798419	0.983177273449	0.980731975496	0.982353251968	0.785676336202	0.956467402624	0.96799914379	0.97373758941	0.970116156283	0.987414066631	0.989775482239	0.993212551559	0.987257792755	0.991467846421	0.988818565401	0.976506693476	0.806383316572	0.821904761905	0.843255863313	0.604881931547	0.687074111246	0.660968358463	0.790376725103	0.822645776127	0.991906238503	0.980111543723	0.969139402938	0.972483399734	0.970334269217	0.781465380129	0.980471237529	0.990785850455	0.992123917039	0.987416063025	0.99119266055	0.983726179852	0.982279542833	0.971254953765	0.746526315789	0.775502665048	0.69982436532	0.747324486301	0.735172413793	0.772963878227	0.821331774459	0.919884169884	0.991830749895	0.979407571677	0.921623815968	0.903324560932	0.743344207092	0.980773271696	0.986075949367	0.989168726011	0.978882118092	0.94608203084	0.950203469694	0.908506535247	0.933397891113	0.849167895513	0.685994743335	0.847070084016	0.696210627298	0.670405613737	0.659230072946	0.715514038533	0.837014063419	0.988478659335	0.978564227729	0.972657905892	0.898708721423	0.954305799649	0.96073064168	0.992413066386	0.977414248021	0.98779204378	0.987544859616	0.958843808008	0.964662054284	0.942319949012	0.804513651428	0.75888619344	0.883173864778	0.733177916711	0.70173187941	0.7528965775	0.859039291998	0.895503992283	0.991799831791	0.991817466562	0.959417218543	0.955763863289	0.855028183111	0.804099267612	0.993782929399	0.99561769616	0.993605870021	0.978871751532	0.977916314455	0.970873272255	0.90264106288	0.7266705527	0.774912448265	0.580622910808	0.709960159363	0.64762816422	0.784702549575	0.741287717807	0.996409146116	0.982927600379	0.974416135881	0.969900906152	0.81527948321	0.992815257013	0.988942130483	0.992886285176	0.989918084436	0.99017121116	0.985876897133	0.982399747062	0.72048398273	0.710699851096	0.73970713073	0.798856409982	0.776333315574	0.753420265071	0.718553291369	0.850864667619	0.993190865284	0.98422961678	0.984976825955	0.978381256656	0.966415134446	0.934557917849	0.982525814138	0.996348842061	0.992895575406	0.966185125736	0.967424282749	0.928704047531	0.844239728928	0.827091169148	0.739859238167	0.740243190145	0.85282312015	0.6730624933	0.692185430464	0.840441332485	0.994300490791	0.997587834295	0.93984479529	0.868838496753	0.690082424887	0.710033967758	0.904925605629	0.995705906996	0.974785039827	0.938842450534	0.982377460033	0.981559536354	0.958158104871	0.719476667196	0.652281799547	0.828689699093	0.785538296733	0.718642452481	0.795072847682	0.769596713158	0.832978949607	0.997169959646	0.995061209478	0.991815749436	0.981391414675	0.906834300451	0.910268023659	0.795159074094	0.989078570671	0.990486257928	0.989152756569	0.986409608091	0.986708159713	0.953688917279	0.714194915254	0.70334723559	0.860413354531	0.719489398067	0.867927552492	0.8814547768	0.707668498853	0.986182163388	0.954273617359	0.983044600074	0.919978941827	0.951291825498	0.957478082839	0.966605214643	0.994523144979	0.987978083941	0.992504618633	0.984843700663	0.740566541956	0.635539437897	0.629199723124	0.723887762723	0.659853780885	0.973636030758	0.623611922852	0.686797079047	0.992642035003	0.988815025852	0.986682168904	0.954847277556	0.958302387268	0.991646399492	0.994636942005	0.993071593533	0.991438084668	0.87104	0.801428266894	0.824533161623	0.691518069739	0.834275354591	0.894316305332
383	0.470821712079	0.432911392405	0.281604645025	0.284995808885	0.611291369241	0.410855142872	0.343180489878	0.317052980132	0.35196302396	0.284083703234	0.0	0.222146202831	0.460591526779	0.249986694342	0.268797790994	0.276068376068	0.40523436662	0.471515661131	0.210371305354	0.25202134968	0.240313360152	0.250545114734	0.260076368265	0.253397282174	0.251824056702	0.320455722424	0.252937406537	0.996123833325	0.998158002456	0.996294390118	0.996412096361	0.996197718631	0.996096157797	0.99466858051	0.994984903536	0.994958069661	0.994245491445	0.99579379328	0.949748227315	0.803716005813	0.991678652147	0.988476773497	0.985304696331	0.980725623583	0.986366453212	0.986070986381	0.984905660377	0.986846874838	0.986792550173	0.963311285655	0.950562263564	0.950599421248	0.921219031823	0.94028919172	0.735938238538	0.618904958678	0.726392503904	0.822776911076	0.689436435125	0.710416666667	0.702933416111	0.904811014284	0.819278988711	0.905651515942	0.900940699548	0.666331232456	0.627418174213	0.594788952579	0.735244696492	0.512442007592	0.784631860776	0.664149548503	0.568759894459	0.803729456384	0.655567946471	0.64577884716	0.745521796565	0.772820324392	0.765796739074	0.83450018424	0.731399747793	0.736026936027	0.876284314242	0.708375324882	0.882103702134	0.891843504818	0.844678709541	0.869286584397	0.802230483271	0.638880017034	0.829052719143	0.923664122137	0.858573281453	0.788283658787	0.843313218835	0.997754872946	0.995403707676	0.996084895941	0.993927229685	0.994416007445	0.990874682429	0.994983619984	0.99363122753	0.991785604271	0.990923624362	0.996305797845	0.98092014156	0.987862579716	0.9806723553	0.977887483287	0.990963236804	0.988102627767	0.972513897468	0.979575079544	0.975199291408	0.983513388971	0.954021800899	0.928004506119	0.948393126006	0.978945195583	0.861142916623	0.684549802454	0.670883461558	0.75517384106	0.524925480522	0.781073150283	0.692660311507	0.795926871191	0.662500653663	0.908704549032	0.785504255868	0.898092500653	0.506463233736	0.65516879849	0.529461059027	0.497017997572	0.638364280802	0.643350376891	0.652014460104	0.626755008676	0.673577321769	0.74229017226	0.844602048857	0.779689292045	0.753417482847	0.73053008747	0.881436562288	0.61391377233	0.884197828709	0.749151125738	0.853310980721	0.886702885173	0.883443987775	0.8813276669	0.873984608807	0.653850216542	0.979941367073	0.889355889461	0.894747693418	0.85008781899	0.723054590699	0.996413750704	0.996315816405	0.98805601318	0.993340846225	0.989268393355	0.98492848721	0.983220094709	0.982024793388	0.974457083764	0.972891566265	0.929089190041	0.969084913438	0.991834625323	0.991260089456	0.979172010465	0.987953047776	0.991287412874	0.987410350343	0.94244902184	0.944001656143	0.983483791547	0.941688559213	0.914293152825	0.92992898914	0.912036797767	0.66821624445	0.764760672704	0.811615320566	0.715000782105	0.771286972109	0.792411414236	0.923709102186	0.783457871683	0.904569683797	0.917601425726	0.724180902435	0.434675603498	0.622152935581	0.829142488717	0.680982247263	0.615526997726	0.542596617717	0.57569037436	0.663571875652	0.567036316813	0.614998955504	0.848717546884	0.749986874573	0.682346139696	0.843404876016	0.8204885239	0.781309398099	0.887678122381	0.87613134077	0.713103159218	0.827383452331	0.844042025236	0.760144657767	0.765529680123	0.574591651543	0.732154996601	0.716631163298	0.690005178664	0.655387818844	0.996624904117	0.996315062183	0.97743198681	0.971613825497	0.967722102674	0.947656085768	0.887487073423	0.987348282246	0.988165680473	0.981521184278	0.958094648294	0.935199127681	0.742259414226	0.933765896704	0.932121336973	0.951768488746	0.894320782193	0.949737357091	0.910948302549	0.779029733959	0.943844492441	0.903057265532	0.773230145951	0.621568219634	0.652038107137	0.598473912147	0.621154045374	0.668133710573	0.715777928657	0.659470932339	0.581151288446	0.684955752212	0.785389321759	0.496998420221	0.460393964795	0.781511714195	0.658551974341	0.72453129126	0.734397294298	0.525364245454	0.661707126077	0.804042087717	0.80238070157	0.65054438861	0.835359057375	0.714572227793	0.726745704288	0.84424760097	0.834758137312	0.646892950392	0.881042454813	0.835700332612	0.775342465753	0.873470887804	0.889357218124	0.872518396951	0.83320883577	0.73324191762	0.998364509864	0.997322348095	0.994665572425	0.994336902801	0.991428276361	0.972556275054	0.89907120743	0.991630069749	0.995596743638	0.994120377534	0.97914623445	0.948014440433	0.980931766646	0.981145683083	0.990898277913	0.972549019608	0.952844272844	0.985257230612	0.919627136199	0.795107349298	0.675427746856	0.87695028084	0.830435006966	0.666335442707	0.881913070572	0.776353202709	0.670699906123	0.790332640333	0.789271234016	0.770254810192	0.861828260535	0.912143345069	0.886305449606	0.670608984334	0.492278600693	0.762136181575	0.71600952633	0.65302472383	0.541604754829	0.618546945642	0.631397174254	0.692066969175	0.832883240667	0.553450892156	0.695072954113	0.834690767695	0.618116582601	0.835553466019	0.826424191604	0.791467718497	0.892933618844	0.778222620239	0.818821552358	0.892016323114	0.889401888772	0.782785801196	0.873770404637	0.693120574871	0.865984227294	0.891143049863	0.847345132743	0.608630257767	0.713555254096	0.995503091625	0.993963576837	0.845433255269	0.99148848895	0.994435571127	0.990110739119	0.935347276013	0.986624138286	0.987995446549	0.967309781203	0.971153350847	0.973487562698	0.967810162497	0.966418485237	0.892451950474	0.91221826809	0.885532757004	0.606959863365	0.892269481527	0.750365115794	0.749755318601	0.56419868791	0.743563336766	0.779868003949	0.920859183567	0.403828149381	0.645310952406	0.402646903123	0.518025367086	0.509325830989	0.522945458382	0.591922813307	0.619027371778	0.550777338603	0.533153410594	0.743483870968	0.711189809187	0.742472976536	0.747967053145	0.657032554257	0.533482491285	0.795727706923	0.749361679954	0.843366574427	0.830599088003	0.861750668695	0.865728833132	0.882482903735	0.892453122579	0.849468085106	0.783697897357	0.744059071291	0.713738630924	0.886116969292	0.995463683695	0.994184266912	0.962306900103	0.965175407057	0.915255976198	0.992138202131	0.988960441582	0.982242411728	0.986424641333	0.973856884526	0.967504756029	0.982426215951	0.915821970671	0.944963601631	0.921477583449	0.983569521462	0.885918928738	0.962444205018	0.950364203954	0.882981482442	0.673006963933	0.766368738308	0.712512284695	0.71136056543	0.80710503316	0.745558441558	0.791843358986	0.811759795482	0.457678135866	0.692878028404	0.858708249921	0.567616223658	0.466077922078	0.532187930852	0.596853386833	0.533295033164	0.518694765466	0.670093359908	0.710505755508	0.647726680902	0.75851231011	0.782991825035	0.736264900662	0.757157062857	0.855909280067	0.634936522151	0.714420407522	0.615231301794	0.853104359313	0.880796795953	0.854269250917	0.853463681278	0.813975498186	0.82163248044	0.662364804849	0.791605301915	0.746997348308	0.677041186845	0.581865284974	0.9981638274	0.99826273568	0.9964067553	0.995712098009	0.995186152507	0.993867852215	0.983526041134	0.978455097769	0.73777961889	0.733893557423	0.984818754518	0.991950879728	0.851744034933	0.753756260434	0.899448318934	0.91896373057	0.955341415397	0.938843912752	0.941574415744	0.945976538382	0.938303341902	0.866172915702	0.782028985507	0.754141507973	0.815758202015	0.73890730247	0.897048873159	0.658333766436	0.537196068288	0.839962709758	0.670859648207	0.579244101065	0.46754409055	0.465342437409	0.733382765743	0.996807250631	0.993505154639	0.993818256748	0.993738773415	0.988802712004	0.986952469711	0.926594154338	0.991389031266	0.993633516455	0.995278419297	0.992038875103	0.976527265273	0.9374577944	0.985309979968	0.984312106513	0.983892479737	0.980955322215	0.972242138687	0.803553851733	0.950721029152	0.953917531147	0.954625687883	0.839622641509	0.761122160578	0.765804522323	0.837750920691	0.550390015601	0.691158026756	0.616739393302	0.790176940341	0.432171049192	0.644907795474	0.846418696854	0.644728568434	0.563956553833	0.673506660937	0.48767540863	0.524188481675	0.69799756961	0.594493773972	0.560656081329	0.814257822806	0.669713271009	0.785105827019	0.902843353268	0.86683616717	0.867057775915	0.808943303032	0.800707301851	0.867454136832	0.87181393373	0.894614079729	0.880954884846	0.704777977007	0.69368988479	0.868749344795	0.569323999582	0.764462382283	0.651480400334	0.997860090691	0.986834661867	0.995905624648	0.995036194416	0.993741985124	0.972024388994	0.968905536456	0.897613389813	0.992810188989	0.988941711451	0.944092010934	0.986771522317	0.988561326886	0.941888871563	0.970800644256	0.909418054699	0.918784872908	0.910988782717	0.930984380676	0.979259715591	0.864759832116	0.965563460151	0.903070470667	0.910144778196	0.857440166493	0.687277673153	0.904692311707	0.668496158068	0.748991671468	0.767478071314	0.683321087436	0.596302326803	0.656492991272	0.793425282588	0.992551780431	0.988780814163	0.983150370181	0.956706412159	0.954665152063	0.924836769318	0.880356957559	0.992922713985	0.99487599918	0.993576128063	0.985627132665	0.97695396006	0.979827089337	0.967710321349	0.868987963011	0.878280754639	0.965212021408	0.96126706155	0.880311870708	0.643014590112	0.743969552024	0.570318610836	0.776407812257	0.871416614354	0.886827458256	0.609753555984	0.709402597403	0.916531900464	0.734564698558	0.888854425145	0.905334023822	0.893786843341	0.833359902226	0.661659996882	0.801966442236	0.57306160451	0.710696491042	0.679082193934	0.645339361758	0.65222396651	0.869040659049	0.863696773165	0.819089666772	0.900605554395	0.82120130374	0.82311209207	0.821260583255	0.784613788453	0.881875230712	0.822278241689	0.885777566841	0.769366103321	0.845433994007	0.660168906358	0.77979261112	0.854017647366	0.737483787289	0.730400333611	0.994577450379	0.994668033837	0.993441278951	0.961133271965	0.986918005768	0.96257153168	0.929058095387	0.977332440369	0.922845898923	0.886814044213	0.933333333333	0.824891988965	0.723478444632	0.863978801891	0.861944344055	0.815061766682	0.821650767316	0.92212882265	0.878791031577	0.86365778313	0.754894851342	0.568257607336	0.929871741829	0.703818689848	0.694027901144	0.65350331675	0.685487243831	0.801106114643	0.79645511721	0.83327281216	0.925540143351	0.820148331273	0.583203084297	0.412803073568	0.613951519001	0.54311791859	0.743265501302	0.843093922652	0.770897509529	0.771649375397	0.843995749203	0.705181780192	0.639428631446	0.89981813458	0.797102970505	0.896240839353	0.746283553081	0.84063578375	0.836852006689	0.84352879028	0.809493902758	0.850151442691	0.719982984154	0.650005283737	0.886919831224	0.503350127253	0.691054395463	0.713010998132	0.965030262273	0.962530238304	0.95924927416	0.952953314418	0.970379576407	0.957536717341	0.994054331112	0.975120797779	0.977568740955	0.979367617476	0.840965346535	0.869864075663	0.931391854078	0.890398223232	0.968224587382	0.873388891765	0.855048523642	0.761999372582	0.738499792789	0.749464332375	0.633549984525	0.609235866639	0.621922077922	0.311084500443	0.616589571068	0.746740377595	0.787211740042	0.64943398195	0.690597933841	0.716478746493	0.500077611631	0.644326130076	0.669170562589	0.600837038975	0.631800484058	0.713298067355	0.724535218644	0.807968922253	0.641438427765	0.859765748655	0.906495699435	0.850294365013	0.844290115399	0.804175893705	0.809232392509	0.911800390357	0.802858189813	0.900865460268	0.789829791733	0.738297984873	0.772094494832	0.665786415971	0.914962437396	0.798246074673	0.715633423181	0.990947433392	0.989361702128	0.958030420211	0.9465866156	0.96945853608	0.987503227472	0.985132414434	0.992436800663	0.911534326524	0.985658274866	0.972370812776	0.976360552958	0.923942931258	0.87997316683	0.946696968132	0.970395410776	0.810917393109	0.684386422977	0.814891034774	0.886509414442	0.723076923077	0.717412627123	0.736543617241	0.614033285391	0.503979193758	0.712264150943	0.601489757914	0.693277092121	0.669918187539	0.832502078138	0.992068805686	0.991552052748	0.971444654828	0.95191716219	0.918537590113	0.988324033891	0.9932262534	0.990301279406	0.731347929854	0.994248446567	0.983572895277	0.977758327756	0.938872772482	0.874580298569	0.944755352467	0.965166461159	0.962254421699	0.961955683512	0.971500076613	0.958828675827	0.842251492077	0.790690409247	0.795716985093	0.690778232279	0.877127824203	0.661776141843	0.744484722941	0.691410282883	0.878923766816	0.690255766515	0.822233875197	0.860541864055	0.568459463747	0.709663686675	0.566018749007	0.610255328128	0.82248270764	0.745352767216	0.753756920643	0.734624085863	0.710175475576	0.785341429637	0.879764618565	0.836812344766	0.752150199287	0.888200713836	0.864653716216	0.877895398805	0.782098700201	0.884304418132	0.825677889952	0.774835839864	0.669823800201	0.757804315944	0.835659075582	0.934279705573	0.891173546801	0.865894385306	0.860931236509	0.99463475031	0.994045174538	0.988946317998	0.938160348042	0.96463837047	0.98587628866	0.979732842008	0.975613520605	0.956321004306	0.984154109057	0.981088203379	0.986727712331	0.922592630818	0.935984381422	0.941004162598	0.985254691689	0.906287008908	0.731577036768	0.825019425019	0.716801325875	0.879357537572	0.784309666736	0.723369116433	0.759251559252	0.895732121402	0.516433385174	0.69667064873	0.633926701571	0.657328716819	0.642860842094	0.994047313594	0.986405852747	0.974458404426	0.966187833843	0.975626199243	0.994247855786	0.979660316969	0.924434809539	0.863374656362	0.983647863424	0.872141425561	0.875	0.958382939076	0.922432835054	0.931374563386	0.964502520835	0.922855082913	0.700010452597	0.846161968113	0.700851108543	0.867612293144	0.556702627368	0.701027202808	0.852611940299	0.899061758944	0.686783093934	0.628711565846	0.634837902637	0.565628944047	0.691944619257	0.91870766024	0.766196736892	0.761076778045	0.730404551201	0.995106285365	0.992719815432	0.964197276104	0.960081883316	0.940041493776	0.949024868435	0.897097076267	0.815766256682	0.955637898204	0.937393284007	0.961963505526	0.966471854814	0.833583130911	0.917846296392	0.969230769231	0.981590386091	0.96697191069	0.969293756397	0.926207723175	0.839971072886	0.801104402126	0.675196747798	0.724941965437	0.89808520575	0.907542073551	0.88650706723	0.634258541376	0.673322932917	0.58182199392	0.911305890332	0.936712813573	0.876197957581	0.910247055144	0.82435782478	0.730527638191	0.604729905714	0.767527287993	0.805900948367	0.692679340405	0.693755256518	0.865120852958	0.757855531658	0.891632373114	0.875196643943	0.800633579725	0.835806856187	0.817831876821	0.716135716136	0.491862097655	0.728937346758	0.491152059299	0.86327863793	0.993992749871	0.962002381322	0.972415202289	0.96890284714	0.966597938144	0.926855726019	0.874234598797	0.752466932606	0.84141288585	0.689287194364	0.915898913995	0.985228951256	0.961073825503	0.971583011583	0.918914736679	0.951513279802	0.896394317074	0.924138292849	0.889454470667	0.792867454419	0.542646283606	0.641622684467	0.606272140029	0.728198364548	0.695088285848	0.641590599098	0.582241325086	0.646755705121	0.575855089012	0.632171971546	0.730446634515	0.801967696112	0.639325311334	0.672175874915	0.784365162644	0.592716617832	0.762754173384	0.831269431417	0.604378338745	0.738355736168	0.663951859729	0.857408687331	0.777068369247	0.819903708798	0.875747473144	0.751690358303	0.680936699598	0.580533389332	0.729414824447	0.515737994901	0.991307904694	0.87203718048	0.89649312529	0.87294996886	0.906880710267	0.893033148311	0.890175219024	0.653782554775	0.939171365024	0.739640060163	0.980536532619	0.948109330045	0.982805383553	0.940267870888	0.979077996	0.881191174202	0.85416124499	0.926695047243	0.858593259368	0.502465355271	0.67563111798	0.57909589757	0.668405557564	0.791935819962	0.560775346879	0.844114309295	0.537843198664	0.584272580896	0.46790314271	0.840121136174	0.842454654749	0.671663696404	0.826291325012	0.72965618295	0.69628262589	0.523656025788	0.687949971097	0.564814332587	0.920045628954	0.88159266208	0.894183786056	0.588398513167	0.681918586305	0.807112465199	0.865722910378	0.870358781811	0.620057157703	0.604056113067	0.611629881154	0.853832816687	0.990364691256	0.956427910801	0.948550046773	0.925515383819	0.987047697368	0.729016163401	0.824868282403	0.742702251877	0.989976475401	0.993247391037	0.931465451007	0.891125718981	0.909137788779	0.86293059126	0.865411328909	0.93567251462	0.94678173319	0.745901212721	0.822872505429	0.625160858599	0.827817967267	0.772480479859	0.705570155099	0.860523168131	0.713674990876	0.901930099113	0.675849880445	0.61096660077	0.635742035742	0.914657541349	0.870538037257	0.808728335769	0.792834151232	0.993850253677	0.991802428142	0.982337235572	0.917544947303	0.975209172606	0.934465265555	0.894389438944	0.876362888295	0.84625737654	0.830179924731	0.943998773696	0.965027434491	0.981565876389	0.971931615208	0.987192622951	0.939959016393	0.894024108746	0.868835311961	0.685142497904	0.897944352159	0.848274421762	0.743402061856	0.749305341155	0.673848401064	0.686485357833	0.990041067762	0.94274554145	0.960576272949	0.962425365452	0.986363170307	0.986115396483	0.986217457887	0.975019275251	0.980617372577	0.935162351007	0.977886346104	0.914285714286	0.96511627907	0.925810473815	0.943111474907	0.950419173996	0.880578252671	0.607478587842	0.651340996169	0.679162584438	0.731801555819	0.54990906729	0.733471502591	0.781500287913	0.65638904884	0.72615191725	0.632277620989	0.561126229851	0.900343642612	0.686634494335	0.897588786024	0.798296350826	0.68954437714	0.763120641745	0.605860805861	0.535693859512	0.888505025126	0.908087852607	0.709182337227	0.896375782442	0.609034349349	0.858867125463	0.851575013348	0.648419834885	0.609801682068	0.895004145937	0.550627526058	0.716050686378	0.713778705637	0.99762874375	0.990958129977	0.992295444039	0.89252457993	0.797090984114	0.985735696935	0.936085913878	0.987541827542	0.979708371571	0.995271867612	0.983169129721	0.992323831943	0.981449393538	0.988571428571	0.991512858531	0.986630328585	0.885830891586	0.618205062644	0.828475571399	0.888865958105	0.797341333471	0.920324526732	0.76958670733	0.904860930595	0.906350691196	0.772179177998	0.751730599074	0.678589836099	0.785988185304	0.629184100418	0.706908508936	0.996919759741	0.997941221885	0.988337891532	0.97106208312	0.972473741398	0.694835680751	0.922379244885	0.74438759528	0.941046122133	0.994141227259	0.944934149124	0.958172755768	0.986530255514	0.98611967921	0.947610912668	0.987369292887	0.985083903045	0.99398603537	0.978125802311	0.956706810631	0.961568343088	0.934680378275	0.760430129763	0.792405851229	0.874555847366	0.737374785903	0.827071166469	0.523724636921	0.753623188406	0.872999322246	0.991512424583	0.986709252009	0.978936552787	0.967119888332	0.963449989646	0.97881748072	0.992932127637	0.994578282441	0.993122915063	0.989526645446	0.986838722945	0.986928104575	0.986696916572	0.988632253397	0.762153685311	0.98262478795	0.976794332067	0.846082426368	0.786505850214	0.876923076923	0.902111621663	0.851920790032	0.618952983631	0.771828923978	0.857622912682	0.996499716889	0.995902059215	0.990052302328	0.982279915521	0.974752961871	0.793336451999	0.958555601149	0.677561052136	0.991799917999	0.976135130947	0.985611510791	0.987444684573	0.992195923397	0.990469358475	0.9896458045	0.992231818879	0.992371134021	0.975349388892	0.960757990396	0.967649659333	0.80790842872	0.762401818933	0.900516528926	0.733034737774	0.775324201864	0.720053975503	0.841588275038	0.829034941764	0.99516236941	0.983794384806	0.983859360543	0.970194049159	0.947518836061	0.771138148776	0.987510322048	0.986353062807	0.994668033837	0.994861253854	0.993123973727	0.978938716803	0.991403571611	0.985622593068	0.990483579002	0.945150085541	0.938866438711	0.938445433133	0.805361124073	0.789730290456	0.762207846411	0.858755880815	0.801197975834	0.838314296146	0.724767785792	0.994867847062	0.97561350479	0.97506311505	0.976033057851	0.986660509979	0.990375161708	0.992276799506	0.993616144975	0.993349022818	0.973227206946	0.976800083603	0.966114103436	0.584492203961	0.742920285758	0.990916597853	0.991986438588	0.991874099979	0.98809584894	0.995165355141	0.990438001234	0.997959183673	0.990934377254	0.962035791869	0.936297828335	0.950426106838	0.826893193826	0.78358247556	0.68967642527	0.793741183846	0.892838795849	0.777307454057	0.890734626496	0.994454143987	0.992637660412	0.988432142119	0.984526112186	0.986808883393	0.986644237141	0.866687496745	0.977574750831	0.987491669657	0.99103924194	0.986754966887	0.988071979434	0.98457345606	0.983904039368	0.988989504013	0.754340636627	0.788479501816	0.930582774626	0.927278369711	0.808769477662	0.768766444823	0.901480904131	0.980839935788	0.993936279548	0.987201321154	0.982960377746	0.98329552485	0.9781201849	0.972303732304	0.975118728061	0.86993966273	0.939748953975	0.983946488294	0.99271682823	0.991863219693	0.988614604358	0.985886473679	0.941281325364	0.967398570474	0.933836150845	0.572455151734	0.639549955929	0.728300701497	0.703891533844	0.627882978175	0.549709422997	0.822483361065	0.79649525399	0.994502074689	0.995700025595	0.991877441908	0.994050671864	0.992405193206	0.984646298109	0.950097746682	0.960695311291	0.941900592326	0.993125032066	0.99123891981	0.990460560057	0.989486161934	0.989519650655	0.707713682911	0.829460602579	0.802529793017	0.911336682376	0.766866059818	0.788985626707	0.696165803109	0.789397164962	0.831418814033	0.992595639654	0.990836079077	0.97967936281	0.974899701677	0.951505188534	0.976594980239	0.985846879647	0.739905232798	0.657562806213	0.660166840459	0.749974181555	0.967547519703	0.986747540649	0.972025116137	0.925270607827	0.964245117288	0.953038385106	0.893420168502	0.8143700176	0.881821486058	0.726195383347	0.775894342762	0.803042182845	0.736190227332	0.84945009338	0.994562429465	0.988162025838	0.981815363951	0.979951925536	0.980909137815	0.785328906412	0.957574524367	0.974191526044	0.978632478632	0.975146952666	0.987915719893	0.989911467984	0.993267710512	0.987863828037	0.990535466283	0.990522303492	0.980158115021	0.804414121052	0.822258964555	0.862487046632	0.604331830665	0.693783853495	0.672783825816	0.811560272618	0.847164555631	0.993429495406	0.9802672148	0.969554186299	0.973650085585	0.971858672598	0.78701594533	0.982381593948	0.991209018513	0.99189702036	0.988433934011	0.990168467407	0.986668717633	0.985661614093	0.974818102069	0.736609437648	0.789929392362	0.69869562958	0.766691045868	0.752486531289	0.791814306989	0.837372217321	0.938121662653	0.992327365729	0.981539730831	0.922024406995	0.909086142715	0.743062692703	0.981939456131	0.985886473679	0.988907718379	0.979784504874	0.946413934426	0.955671719812	0.921033364711	0.943073206596	0.865240201625	0.705084568257	0.863759086189	0.714835822449	0.686374253828	0.678398752274	0.741487431977	0.852362307492	0.990178525756	0.978964820476	0.973300217324	0.900878552972	0.956320524154	0.961544393604	0.992487393228	0.980004122861	0.987460170624	0.988248634161	0.96022580144	0.964768239451	0.951768488746	0.80814879515	0.763597033375	0.901915234113	0.735409768212	0.706711199249	0.77365375593	0.878923533392	0.911483128433	0.992504363898	0.993237358471	0.957473226758	0.955356683639	0.858620157432	0.759892965574	0.99464855408	0.995413311589	0.993549708201	0.97854121531	0.979362294913	0.971350261157	0.914518246259	0.739094437257	0.797720207254	0.592456349412	0.720006224389	0.653858136878	0.80211866618	0.768855690424	0.997421484194	0.985282009057	0.97149372862	0.971849935317	0.826114151681	0.994531290306	0.989817433788	0.992642550582	0.99056313468	0.990091856745	0.986515697375	0.985178323298	0.742492844132	0.718350815246	0.76727800228	0.825533468983	0.801175674973	0.778879265366	0.7403125	0.871920673449	0.994372250077	0.983056938954	0.986475942783	0.97993137153	0.973744292237	0.939875568568	0.982936035989	0.996229491491	0.992651936521	0.97022565817	0.970375760096	0.942191142191	0.864440078585	0.846464228441	0.759060156291	0.759319749054	0.868331678771	0.689933026371	0.71121113353	0.863254946649	0.991753852497	0.9979512395	0.941794242123	0.876611226611	0.648268342074	0.715488658492	0.913795815636	0.995191815857	0.976405131111	0.943480057863	0.98423249343	0.985386436143	0.961744373408	0.708684632494	0.673862679023	0.845779136653	0.807885379628	0.728349102942	0.801852139273	0.788518362178	0.854251012146	0.996723829025	0.99589469903	0.992313604919	0.982756840475	0.916815273261	0.90749700848	0.751651527663	0.989438807206	0.990709197894	0.988171766521	0.987035703262	0.987637150363	0.9579002079	0.716561497879	0.728857799123	0.87890705858	0.741774000104	0.890250899797	0.899772209567	0.723857656437	0.984960082411	0.957723913381	0.985086140396	0.920201552779	0.955537172991	0.96174947444	0.969339986625	0.99588540863	0.987534410222	0.992164544564	0.986225328947	0.734502191609	0.640093725592	0.636288016636	0.748541666667	0.668212369093	0.976189259619	0.641712062257	0.709810044236	0.994045480211	0.990622423743	0.987510322048	0.952072202915	0.96073352673	0.991738950847	0.994556565501	0.993335383984	0.991741935484	0.888252447407	0.822249973983	0.843268727082	0.691003978711	0.852040816327	0.912726894471
10384	0.454426014124	0.426249798203	0.289422662645	0.291432846988	0.607728401877	0.406160076735	0.342225113858	0.333333333333	0.339152119701	0.272442982693	0.222146202831	0.0	0.450511202958	0.2324570932	0.252343538336	0.249959112468	0.392084952652	0.465765910675	0.202232118903	0.235306804702	0.215662975965	0.237595975642	0.259808431192	0.234283228192	0.256817819361	0.307241324671	0.229955851093	0.997191887676	0.998226117807	0.997690652391	0.997804839806	0.998218496201	0.997485726258	0.997072660742	0.996973491964	0.996642182581	0.994865346327	0.997175436761	0.949908304952	0.797893176645	0.986381017233	0.984052040709	0.981556195965	0.976559625795	0.98167167009	0.981164834009	0.979333614509	0.982465406148	0.981584762707	0.959420289855	0.944714587738	0.947299077734	0.921234868108	0.93357737811	0.735319331333	0.617973976716	0.730791695428	0.830159656288	0.69750775484	0.713435690379	0.700295483326	0.907446360959	0.825214899713	0.913446183328	0.905852417303	0.678772157371	0.64606112326	0.606867591559	0.741147479509	0.513420472272	0.791124713083	0.672413793103	0.570774780595	0.810501424195	0.661211661428	0.652633263967	0.748328660772	0.781835707401	0.772582359192	0.838345864662	0.740337711069	0.747886728656	0.885388667885	0.714656852132	0.898076091656	0.900290104223	0.85027027027	0.871162991786	0.812279846095	0.643000706176	0.83751392056	0.928283898305	0.858715207959	0.786825970759	0.844729644435	0.997918942823	0.996354926057	0.996847911742	0.995906371366	0.996414258595	0.993231094659	0.997077091706	0.995390980988	0.994659965447	0.993057746923	0.997593261131	0.978138075314	0.98279750354	0.97704041516	0.97294037443	0.985130111524	0.982379319441	0.966510944307	0.97341566801	0.967899659864	0.977654797953	0.948577449947	0.923558897243	0.94249099767	0.975053944529	0.858788554441	0.690227477597	0.675302790943	0.757690887024	0.531785545831	0.789062917624	0.701594048884	0.799277441292	0.676197588819	0.919173536024	0.795875420875	0.909478622454	0.511000594627	0.66736189101	0.535477666168	0.49520732364	0.64579509878	0.647520705604	0.649492250134	0.63186695279	0.682801791592	0.746821920735	0.854753992925	0.785376229726	0.755396452233	0.735283049298	0.889398464164	0.614685763147	0.889780631354	0.758286262389	0.860082304527	0.894306317942	0.892801462287	0.888535031847	0.885355876738	0.658242172765	0.975348788419	0.889049686445	0.897497897393	0.849428375744	0.724090524535	0.998014836485	0.997391213607	0.989079645088	0.9947767041	0.989897395422	0.987140616832	0.985512571519	0.985144603066	0.977324263039	0.975740240479	0.92669203151	0.964058641164	0.988615400833	0.986054314774	0.975622515171	0.984249488108	0.986830415469	0.982424752684	0.937081024017	0.939720242808	0.980438307443	0.936751418365	0.910558742299	0.923515312916	0.906915454354	0.669543904518	0.770213215115	0.813578215404	0.727263057122	0.776223776224	0.796129445007	0.930100158144	0.791570317427	0.913754882297	0.923105716272	0.732125834128	0.451816239316	0.628922678745	0.839978064162	0.687584748061	0.618821497949	0.548523206751	0.584958517401	0.668954509178	0.575978552279	0.622076607533	0.859320046893	0.753079807177	0.686112600536	0.847600828949	0.825769375369	0.789365943005	0.892469670247	0.885649863102	0.718973810796	0.831074929034	0.848631760396	0.761749701509	0.774602143553	0.579014173895	0.737330630535	0.717859035506	0.692177679184	0.651675250889	0.997809990614	0.997808161987	0.982449687352	0.975950026028	0.973982550546	0.950887351885	0.885566629753	0.98374154298	0.983523979431	0.977931608807	0.950421052632	0.931892807965	0.733127034093	0.930008470987	0.92731092437	0.948479238297	0.887539122593	0.947271676908	0.908445146014	0.765338157825	0.941056164455	0.895008969083	0.772409408773	0.609758684699	0.645603228547	0.598401598402	0.623012309155	0.673312309584	0.720511454449	0.67328405491	0.587197286842	0.695322041098	0.788328176678	0.494331918552	0.467051467051	0.791443561036	0.666559382041	0.735208535403	0.741507602718	0.518801888328	0.667376717435	0.814675096966	0.811489064431	0.652373578256	0.840987868284	0.718255250404	0.735961640916	0.849158104255	0.842761161682	0.646833217919	0.88882337175	0.842706313295	0.781433102188	0.879700053562	0.896898349729	0.8768366465	0.839803974952	0.734825656479	0.998123925165	0.997164312346	0.997070976516	0.996324880559	0.993575227763	0.97473926943	0.89591117192	0.990409948361	0.990915735617	0.987902377446	0.975152663719	0.940882554042	0.974562463867	0.978565799842	0.986814345992	0.970951954954	0.946241075178	0.980478129241	0.917287276184	0.78725196063	0.663110316918	0.877353986526	0.822966003579	0.663145539906	0.886758474576	0.789939892439	0.678565728574	0.800667974341	0.788982556598	0.770646581446	0.869674447817	0.918944998392	0.893294957894	0.681709962436	0.502384652484	0.767277087421	0.726428339994	0.662963559277	0.546109276006	0.626065969429	0.63572305557	0.700361779102	0.841041711692	0.555780933063	0.701709908841	0.84078481827	0.6256497295	0.847063838858	0.833939264328	0.799587104971	0.900266382525	0.786842953886	0.827591749263	0.901264876981	0.903013434673	0.781712188276	0.884102007596	0.704566283897	0.872349493873	0.894898391194	0.849411511797	0.611510791367	0.715258928096	0.997707378074	0.996244327369	0.844781823973	0.990065878908	0.990121899958	0.985712784956	0.931009058353	0.981532973086	0.983745844108	0.969086305128	0.963647825173	0.966703199207	0.963804713805	0.965127238454	0.885237239776	0.903008626131	0.878778220452	0.598562013182	0.893292522033	0.75780792764	0.759298171885	0.578734930161	0.752875072205	0.784374006149	0.923633269517	0.423205475092	0.65138785494	0.408199643494	0.535008591065	0.515225593878	0.526397933373	0.600645508338	0.62306106953	0.549844069255	0.539308855292	0.752500263186	0.72041850933	0.754357650097	0.750481695568	0.667819700921	0.542829848211	0.801349325337	0.761029020942	0.852151683	0.837450540049	0.868164794007	0.870515154761	0.892234208125	0.902433884733	0.853444064485	0.791828793774	0.751564654715	0.720581849761	0.89330675619	0.99737146462	0.995734720416	0.965026518931	0.969097003981	0.909713867239	0.990399324788	0.987492834436	0.979573571993	0.985631882538	0.971546000632	0.960255872483	0.978703215604	0.911533214398	0.938184498736	0.915921288014	0.977799884811	0.884700899947	0.960133933243	0.944700949955	0.878108136705	0.658203021468	0.764350453172	0.719983118801	0.716300026504	0.81388277236	0.751920733323	0.80634479812	0.818839808409	0.474804149905	0.699387483356	0.866487503359	0.580528391593	0.475335134849	0.534548996266	0.607304460246	0.53031433138	0.526512322629	0.671357483011	0.720964828392	0.660752231194	0.764228076738	0.789393857321	0.738782571089	0.766577682862	0.866503952884	0.641298505858	0.717217056749	0.617207983306	0.86208755661	0.886122909834	0.860631646449	0.859295404579	0.822122089905	0.827498786342	0.673062573286	0.800912261873	0.751484938481	0.686259986244	0.582518628125	0.997607779916	0.998124413879	0.997278056951	0.997813980118	0.997075718016	0.995518966236	0.986332098701	0.977824049974	0.733720623185	0.728691603619	0.979145821265	0.98779204378	0.85164369035	0.742323452717	0.898709985667	0.914918353327	0.953289299868	0.937841817417	0.940005226026	0.945117792119	0.934881770041	0.861218923739	0.767716958813	0.752526315789	0.822109811361	0.754814774401	0.899447865789	0.665712468193	0.546457025273	0.843748349268	0.678734959003	0.592630065499	0.479750778816	0.485307306779	0.738218763511	0.998109442285	0.996004836251	0.996007354873	0.99591794013	0.990152943641	0.988065691503	0.925980443697	0.991010296347	0.991308900524	0.99183588026	0.987135551221	0.972511105304	0.936738370245	0.980096375445	0.980632598284	0.980227023068	0.976589155425	0.966055668703	0.80672091303	0.949843923602	0.946719132192	0.948424675669	0.831684756456	0.765176998238	0.772104474417	0.840545973971	0.558160504959	0.701903086518	0.620682257026	0.808007666915	0.436326791809	0.659665437443	0.852809706258	0.653391778479	0.567701328743	0.675530456714	0.486756032172	0.530417134006	0.70307277628	0.603451972556	0.571474393243	0.821793905459	0.673947789025	0.790382770018	0.912764249398	0.879472489461	0.87463930747	0.816554090276	0.811044506923	0.87236084453	0.883608778109	0.906096175691	0.889276326377	0.709443099274	0.704286869776	0.873161863002	0.566746602718	0.763998100164	0.648854150051	0.997818181818	0.986154814349	0.997286295794	0.996519538048	0.996024688775	0.974712643678	0.970489744663	0.89547442179	0.987954962032	0.983241106719	0.94045865769	0.982894177646	0.983877810776	0.939030855689	0.966401695813	0.908152031455	0.915801675536	0.909317230786	0.928866306764	0.975709349806	0.866293203678	0.960254455602	0.897760878749	0.903530895334	0.856922995277	0.693580233737	0.906612714301	0.674736056308	0.764561291012	0.782742191636	0.693098463351	0.60486550209	0.661917098446	0.802950975726	0.995006501951	0.990763094363	0.985943356935	0.961385931956	0.957767245919	0.926916221034	0.878710906493	0.987867377889	0.990908615915	0.988587128817	0.981650408648	0.971066907776	0.976279191813	0.963808521831	0.863856691254	0.872561492791	0.959800577276	0.956192877403	0.873512374934	0.647802109547	0.745830273786	0.569255319149	0.782521399133	0.875553658146	0.894675986756	0.615539965986	0.71832776983	0.921562366965	0.746732285548	0.891601202088	0.908836423176	0.897083865475	0.847305064527	0.666348600509	0.809783497846	0.582190335514	0.713992103413	0.688648995297	0.651576914825	0.655687823627	0.876993166287	0.873928610177	0.829266984825	0.90776931679	0.831996623048	0.828114947459	0.828330756518	0.796507936508	0.888948671043	0.832618945564	0.897234477564	0.769640914037	0.854537652864	0.660921409214	0.781439353673	0.856092884533	0.739760821251	0.732652735684	0.996974597048	0.996863237139	0.994984063953	0.963185065443	0.984347917433	0.962881177708	0.924668435013	0.97215509089	0.919936625297	0.885717317487	0.928327106246	0.824678772433	0.711282410652	0.860519342872	0.859203875316	0.808856088561	0.815345566073	0.918060376565	0.871484665181	0.86614677919	0.768714670611	0.579165559394	0.93290785379	0.710169402079	0.705148704829	0.661398594006	0.691536451389	0.814022140221	0.808503870215	0.835555555556	0.932057214977	0.823730237933	0.593240155179	0.418767210337	0.624237187449	0.548135067159	0.752439817827	0.852694867941	0.783127396677	0.773156899811	0.849590630592	0.712047743379	0.642860969729	0.905236379054	0.80392996734	0.904464766003	0.753697749196	0.848631927036	0.842635534943	0.851452595268	0.812706887347	0.855547120703	0.726952086386	0.651948892124	0.896249260076	0.504873913965	0.695867073299	0.712789036457	0.968238894165	0.963678353979	0.959705991222	0.953808922559	0.966937783881	0.956590287997	0.988292478963	0.97085495623	0.974909071741	0.975065754866	0.835498290823	0.865275142315	0.930447650758	0.884955752212	0.964031040268	0.861788617886	0.859120821269	0.761160595232	0.749035769007	0.753171979955	0.645010258299	0.630814720946	0.637577491655	0.327137546468	0.62932375181	0.760706495717	0.785488958991	0.652724563644	0.696843898025	0.723776601491	0.500158311346	0.650071881156	0.675241157556	0.612445298324	0.638305867196	0.720132506946	0.731381557859	0.812767780634	0.647560650493	0.870700328363	0.914611822978	0.859816592481	0.850857568978	0.805799128517	0.813973517063	0.921959095802	0.812026060023	0.909139554795	0.790626179818	0.736751214247	0.778232097703	0.672684162311	0.909637592464	0.794599807136	0.710388580492	0.994230264883	0.991029986962	0.960668840046	0.953441722973	0.970751280291	0.986833789762	0.983468463725	0.989644423311	0.908018375444	0.97927079497	0.970547727514	0.974950214862	0.921261509154	0.879381117777	0.939001264223	0.964589752964	0.797724265679	0.680924732328	0.817486809519	0.886151411237	0.735566982983	0.727703485311	0.73962879226	0.616258970195	0.510186757216	0.714056568465	0.61646003693	0.703070222033	0.670964635386	0.835726776535	0.993277310924	0.993801218743	0.975370486329	0.955464952172	0.917449981621	0.988829759208	0.991627420199	0.984742463303	0.721119754458	0.99172601592	0.97906088049	0.976162973853	0.934485127067	0.869665999368	0.943036649215	0.959867972966	0.957719814893	0.958582363427	0.966357671076	0.956544557573	0.838921244556	0.792235381592	0.792985274431	0.699936628644	0.891735493714	0.674386632826	0.75619289072	0.696972887602	0.881602042445	0.701632696617	0.828919916546	0.869418794134	0.570364774444	0.716101004616	0.566796368353	0.612573335486	0.830298459218	0.753542755536	0.763180546589	0.741170155663	0.714301075269	0.786704353971	0.887915179054	0.847190768899	0.758921406024	0.896760374833	0.87246189476	0.88067361668	0.7935198663	0.893157390657	0.833351310538	0.784730102124	0.674333225354	0.762864012824	0.840846560847	0.934989003916	0.890584970111	0.868206738702	0.870237408941	0.996948492661	0.996230958488	0.989355040701	0.943901537161	0.961615522514	0.985491247437	0.981212817034	0.977124868835	0.955343915344	0.979402133728	0.977023608769	0.982792991292	0.923161938845	0.933148216063	0.930929671942	0.981912824018	0.906742281033	0.724955040728	0.827662721893	0.71887380487	0.886864005056	0.788251438222	0.732091162693	0.769919949107	0.903655547266	0.528895468725	0.70375079466	0.642151364632	0.67085897779	0.651806465244	0.996546310832	0.988145639289	0.976376291922	0.966465672273	0.974928594097	0.990887189693	0.974728861746	0.919987366426	0.862977462702	0.978710015732	0.869091290221	0.870657681659	0.954070319924	0.920377160817	0.929181289613	0.960023083784	0.916075836353	0.699738764195	0.844438459467	0.703703703704	0.871180755726	0.563276479259	0.711097073068	0.854537766267	0.90894274749	0.695631553986	0.638829100301	0.644425540964	0.573796877515	0.696217430849	0.921756232392	0.763926301045	0.762141368809	0.733648626861	0.997297297297	0.99330823923	0.969800599779	0.965871731984	0.940221128921	0.9545382794	0.895569116477	0.811560448867	0.949721843183	0.935408970976	0.956075060279	0.960792513984	0.820683111954	0.914225721785	0.964529331514	0.977578475336	0.960862494098	0.96472368627	0.920582606847	0.833210409862	0.808	0.687506645401	0.732323232323	0.90187361067	0.91438410596	0.892423919983	0.636056931998	0.681748262876	0.599379712315	0.914954763172	0.938206720815	0.87808526552	0.912063373917	0.829512431385	0.731724248411	0.615515409139	0.771936399165	0.810353168844	0.702759174926	0.706655226042	0.870249155405	0.762603018302	0.901275771115	0.8833788049	0.80498841782	0.840823071592	0.824269114448	0.726120033812	0.494536968283	0.734780757769	0.493610223642	0.872954259337	0.996302751809	0.968848996832	0.973956976926	0.969232384753	0.965200021027	0.924770835528	0.870788958922	0.751432396252	0.83392319476	0.681407513077	0.910245643502	0.980889073536	0.957247406939	0.967135657287	0.91899000526	0.943205081098	0.894456066946	0.923035752516	0.883494127517	0.784459238241	0.535524121981	0.655074146393	0.62134013497	0.731725697061	0.709170120072	0.647738827937	0.592855997006	0.658494715949	0.58369507676	0.643893655333	0.733354724852	0.806441223833	0.639219470355	0.679584626914	0.789434245036	0.604483586869	0.772013579461	0.840967741935	0.609552812951	0.747143540416	0.673756613757	0.866102430556	0.787599087849	0.827251133664	0.880669546436	0.75964359448	0.687320038392	0.583418135076	0.736417657046	0.519847166207	0.992701110474	0.878028228355	0.902951370654	0.875496268064	0.907138344915	0.892804232804	0.887121655407	0.645533596838	0.933741295632	0.727994075328	0.97700063012	0.94519830251	0.981319140054	0.936682365254	0.97552813219	0.873806776461	0.848269271608	0.915170770453	0.86151299984	0.512863949179	0.678243051542	0.576607314213	0.673514538559	0.801796057176	0.568111947419	0.847335472671	0.551994036526	0.5939817758	0.478169495087	0.844580559254	0.848992214994	0.677557349874	0.829834842834	0.736814008114	0.703357004519	0.536087394601	0.696118378726	0.584997875053	0.926172721984	0.890170644835	0.905553173242	0.590365306558	0.691795889896	0.817363344051	0.87248500292	0.880312782595	0.628471486114	0.604202401372	0.614422608413	0.855167238422	0.99048977651	0.962483625884	0.955155049033	0.933224153415	0.984380732743	0.723176420696	0.820351556201	0.728824373903	0.983104760912	0.991236763862	0.930429332498	0.892432573972	0.904601630292	0.856760866146	0.857502623295	0.928859130617	0.943844944997	0.744531747717	0.823464276298	0.644619422572	0.829339750968	0.780719333404	0.719810825013	0.863674941651	0.719102318656	0.910605012505	0.680080589576	0.624728044574	0.64349112426	0.918350079323	0.874210498381	0.815645135524	0.80068913535	0.995714882943	0.993967296396	0.984187653804	0.921386795932	0.975875691335	0.939073966528	0.899658164607	0.883358682541	0.842986114777	0.821976866456	0.942586224862	0.9623509726	0.975250626566	0.969819960454	0.983597137335	0.939716867785	0.891515848938	0.869504908237	0.6860670194	0.895165987187	0.845121431615	0.748935499133	0.757674345385	0.684333759046	0.68945686901	0.991938438989	0.947693920335	0.964137931034	0.95769250958	0.982016833081	0.981645602811	0.983969187529	0.972533808575	0.977620915033	0.927699481322	0.973882945249	0.916155740712	0.959654789008	0.923692438133	0.938132498696	0.944928144341	0.880416777986	0.611634968835	0.654961187094	0.687841817417	0.746768939792	0.551515793937	0.738730645247	0.784898002777	0.654491081918	0.730988542499	0.635656021752	0.570765041909	0.903871687291	0.693369722267	0.905026144488	0.804195053913	0.699269131556	0.77000427899	0.61202156622	0.545290623674	0.891600363112	0.913362000319	0.723201880945	0.906944295374	0.622506666667	0.866472208718	0.86258377377	0.654935622318	0.616309240138	0.907711824092	0.558799587562	0.716640629209	0.714103178406	0.99716118179	0.992455993294	0.994133668552	0.899819590364	0.795907632423	0.984503478811	0.935868120181	0.983830323394	0.973488589697	0.991405062628	0.978232431584	0.987685243164	0.979215380618	0.984040319194	0.987801063497	0.983848977451	0.891006138244	0.616539785171	0.829616557035	0.887818995001	0.800063304495	0.923399289162	0.770827745293	0.902958956411	0.906705539359	0.772498953537	0.75791038437	0.689040735874	0.790285925691	0.631008909993	0.706554878049	0.997277771961	0.998005458744	0.988317019261	0.977502223617	0.978680738786	0.696238097716	0.917038790553	0.738083825957	0.936724826571	0.990147266915	0.940240097308	0.954412072941	0.983432945371	0.983014416776	0.941921858501	0.982788659522	0.980983571919	0.990022864269	0.975808985234	0.953936570128	0.960908610671	0.938969115632	0.768849520194	0.803290831173	0.882890452684	0.739438856538	0.831752055661	0.528027385537	0.755384206328	0.875345671134	0.992805380324	0.987391646966	0.981139983236	0.970473478857	0.965679286129	0.973365490484	0.988444208852	0.989569208303	0.987544483986	0.985655201298	0.982279542833	0.983730450299	0.983593626755	0.984401349073	0.766544019624	0.977144055358	0.973823360034	0.852288269332	0.794890664424	0.882377718107	0.907750631845	0.855410251002	0.619398207426	0.777588138034	0.861330802489	0.998215223097	0.997701749804	0.991006535948	0.986236604329	0.976783452934	0.798112607359	0.959516711125	0.670969806892	0.987039456493	0.971868085555	0.982157939189	0.985202287873	0.98890052356	0.987564658551	0.985887518294	0.990932777488	0.989065867634	0.969285789418	0.961874670879	0.969336870027	0.814360770578	0.767272727273	0.904651530317	0.738206544836	0.780280492988	0.724948388121	0.848388464801	0.831874834261	0.996956019733	0.987578293594	0.987943597002	0.976039687566	0.949544201823	0.766411894043	0.987683562293	0.985554618305	0.991948975324	0.989519467589	0.989116215792	0.974960712415	0.987999582594	0.982092365693	0.98607448043	0.946065989848	0.936169088507	0.940837249039	0.805817028027	0.793895148918	0.767548294396	0.859969071615	0.803675812312	0.84305171313	0.726474012914	0.996545949341	0.982342492947	0.981504833964	0.981773165464	0.988071570577	0.992083597213	0.995589393542	0.995904866908	0.995200584277	0.981023667703	0.980491445019	0.967779793023	0.583812543666	0.735639412998	0.98852571188	0.98826610791	0.9865736613	0.985454164923	0.992132592049	0.986369593709	0.993237267856	0.987603088722	0.958115735612	0.933554817276	0.954205756082	0.836230123092	0.792255750158	0.701147017231	0.799189938179	0.899732830426	0.78162674388	0.895091282159	0.996020317327	0.993327077468	0.990098488439	0.984001706485	0.987808723069	0.986070686071	0.863061723149	0.971832477365	0.98348144276	0.987185546978	0.982872340426	0.983536937031	0.980073413739	0.979405153939	0.985413715305	0.755046113307	0.791033716191	0.934781465313	0.927520177243	0.807286166843	0.771124907924	0.900360398558	0.983310446815	0.994864539119	0.988	0.987020463704	0.978547768021	0.982087676112	0.97448551029	0.978099499868	0.866940149364	0.935976097743	0.980480638052	0.989435146444	0.98834094848	0.984904465322	0.982350160214	0.940525217949	0.961615102255	0.935271646859	0.578087103237	0.649603384453	0.737997329773	0.708661001742	0.633971795411	0.555014554115	0.824980111376	0.798372080651	0.996614294027	0.997285729199	0.992975098296	0.995711521364	0.992778649922	0.987599831862	0.95036986517	0.955707522357	0.936232797563	0.988385476614	0.986965890577	0.987552952251	0.984337222748	0.984492875105	0.702036104114	0.828273143709	0.80815782458	0.911578280161	0.774617996604	0.791005568982	0.701632933467	0.790170532783	0.835558604676	0.994022337581	0.991704730404	0.980113488469	0.975242591136	0.952433338572	0.978122055899	0.986927421042	0.736645832239	0.658993035249	0.64941764612	0.740270683027	0.965538978777	0.982434258393	0.967520299813	0.926641541483	0.960583864678	0.954867964791	0.902688455456	0.816060398078	0.886982311196	0.732226367506	0.780535666932	0.808787458675	0.739844333085	0.852584792846	0.996547575456	0.989817342011	0.984720758693	0.982165206508	0.982529993686	0.781575744748	0.958300918002	0.971328075037	0.975546222955	0.973287058947	0.982619687154	0.986457403811	0.989287571503	0.983218836856	0.987201007134	0.98613226874	0.974599494098	0.808223510807	0.828107709332	0.867568567352	0.606067011944	0.695180976431	0.6754613229	0.815538102314	0.848471849866	0.994556113903	0.982287900225	0.97127165188	0.975452333086	0.976047272344	0.789323617931	0.977273928439	0.986709561732	0.98703064533	0.983570300158	0.987573099415	0.982327721426	0.980784293248	0.970529417956	0.744404256434	0.797645327447	0.710378458603	0.774367172928	0.759497014847	0.798072894847	0.842807240394	0.936769025367	0.99530589892	0.983803113168	0.924105217766	0.905541292255	0.735576167269	0.977711505258	0.981509691653	0.985546711353	0.974153717365	0.93950791412	0.954034021223	0.918591624433	0.942030538441	0.869813794912	0.70608974359	0.871524651803	0.716772823779	0.689114781872	0.685014317531	0.743947563167	0.852060922356	0.992489046526	0.980765165927	0.974141115626	0.8996468666	0.959796329691	0.964663940442	0.987406202445	0.97424712251	0.984592002516	0.984336399474	0.958588633002	0.965336301479	0.951441417614	0.812847113067	0.76889542518	0.906286195641	0.742915941111	0.710194303966	0.775497181751	0.882128066263	0.916960187854	0.994659965447	0.994880367778	0.961692697341	0.955418021609	0.854144805876	0.753673383711	0.988770530514	0.990750844375	0.989246750535	0.975485296439	0.975690607735	0.969936708861	0.914077565888	0.746464006755	0.801088622311	0.594694567745	0.720135435404	0.656480059319	0.80315128287	0.773556954658	0.997580729988	0.984885856731	0.976740497965	0.975300823306	0.823692045938	0.989056087551	0.984791273338	0.988642875749	0.987343758172	0.985369191095	0.98142024878	0.981316259053	0.751884488799	0.726497537207	0.769616908851	0.829803086748	0.804733099862	0.782532332748	0.7452053339	0.874644474876	0.995617924774	0.986387434555	0.987903225806	0.982075621785	0.972691188145	0.93856	0.977534015399	0.993246402411	0.989698231009	0.968028987052	0.971374045802	0.941779374472	0.866069074611	0.848475255883	0.761048689139	0.764357482813	0.873467647372	0.68903122498	0.708843393837	0.867821860637	0.996951539998	0.998119809892	0.942223643535	0.87531145629	0.646117995975	0.715850515464	0.912592275596	0.991863558129	0.972470316276	0.940776647874	0.9788754598	0.980584562103	0.96119181423	0.720510656257	0.677356970185	0.853488372093	0.812129940791	0.732440413415	0.806563951034	0.795531628533	0.857165546085	0.997912099384	0.996860282575	0.992684711046	0.983362291371	0.915030231687	0.915410740819	0.745986630875	0.984898885897	0.985787229563	0.984686385567	0.980903415351	0.983399873923	0.960239622541	0.718626364931	0.732147611694	0.888320050668	0.746489361702	0.892412472066	0.898621891335	0.730017006803	0.989179535666	0.960573476703	0.985525487728	0.92648909396	0.958660690746	0.963086897417	0.970412338684	0.990139515368	0.983577029032	0.988855009988	0.981340741129	0.749188268484	0.646590184831	0.642698059179	0.749986718376	0.673363095238	0.974679587371	0.641549370304	0.712602187069	0.995917085427	0.9915926646	0.991157429338	0.957993863083	0.960057061341	0.987889000053	0.990469208211	0.989753776988	0.98778818823	0.894300738301	0.827503847991	0.846630684551	0.699515177066	0.855769741384	0.918090185676
10385	0.351006599745	0.465416689377	0.42537639101	0.438267929635	0.38520051457	0.363950350783	0.357425307557	0.420785466204	0.439428885228	0.435093659549	0.460591526779	0.450511202958	0.0	0.422645246479	0.415994291674	0.429060584304	0.287639327899	0.321205538963	0.451334166621	0.451884216275	0.455768915149	0.471714301035	0.440114016335	0.429594535037	0.46465679677	0.422795100818	0.437910662029	0.99305043698	0.99683059532	0.996173672743	0.994919828544	0.988009974004	0.994590294352	0.992484386578	0.994928148774	0.995006374841	0.990769230769	0.99533947675	0.952994853838	0.824068614313	0.982391938478	0.988314033783	0.986312271208	0.987227928264	0.986027411871	0.989238719301	0.988575699338	0.987057439298	0.988172615876	0.966913922835	0.952472703918	0.961790917338	0.927412879396	0.931338311933	0.766442370306	0.646343414946	0.73866752702	0.829510662298	0.72809013108	0.731209985474	0.728253900406	0.891693290735	0.832563138098	0.897358490566	0.894137856989	0.694766805343	0.705720304651	0.652365828713	0.750854538549	0.588232089349	0.799800686524	0.689369133377	0.616294922834	0.819715856513	0.688330222857	0.680843015401	0.756771515946	0.785226163358	0.782285837279	0.863685813751	0.769477170313	0.763107211641	0.895241206577	0.74298245614	0.890081015984	0.898683208184	0.850197109067	0.874863148675	0.825547565461	0.689539426622	0.847698834649	0.911821497533	0.845354195692	0.783732158964	0.836599914785	0.993889913089	0.9917756221	0.991808074898	0.991922627272	0.992631354122	0.985862696798	0.989853617291	0.983454420109	0.980280943546	0.974970710406	0.995973936537	0.971828002542	0.981201210769	0.979725067672	0.984282907662	0.982929544611	0.987499332229	0.97927185756	0.981454988608	0.974165769645	0.980336187758	0.945582586428	0.941425248467	0.949485199485	0.967812416733	0.874952959518	0.729581700048	0.697024634745	0.757948169917	0.604245157867	0.792972768123	0.717498923805	0.790272247929	0.703187466234	0.909357042177	0.793096100575	0.897743224274	0.576958878607	0.706548231598	0.573701298701	0.56234318752	0.668890103882	0.682972001307	0.68593699253	0.678765485764	0.706586499043	0.766201449746	0.853436109	0.792772901072	0.782142857143	0.75692894092	0.904839058112	0.660857328426	0.898883710849	0.778521316784	0.861759133965	0.898724517606	0.895453307923	0.903760569648	0.894027294326	0.707221221549	0.972384492831	0.871993919983	0.88577815627	0.831848492931	0.73730991647	0.991537078176	0.995773903856	0.975120939876	0.990798032683	0.978581703873	0.987191701069	0.986606431039	0.986024430576	0.973727772735	0.958161240144	0.934111261872	0.957222665603	0.982601270214	0.991188024206	0.984957627119	0.989155281484	0.992592200646	0.979859335038	0.948473996472	0.956384627719	0.975321717947	0.943085106383	0.923515490534	0.926533254221	0.915883859949	0.695553636952	0.778110303549	0.810030640219	0.748895831089	0.790236460717	0.803466335511	0.912565389132	0.798318433376	0.899198289685	0.905226103439	0.72519575244	0.532027699632	0.676133260513	0.849102727929	0.708807208395	0.657192829034	0.605260273973	0.625777583761	0.703432296999	0.627022917345	0.667979498247	0.855477603886	0.763480525117	0.710654936461	0.856858418985	0.850949246587	0.804223277132	0.899106901218	0.897884834974	0.734762368734	0.830865202061	0.857594936709	0.794282572842	0.793946704683	0.624678663239	0.758076715289	0.729634002361	0.70754666524	0.672850459752	0.997888290571	0.995984360139	0.983506251663	0.977021186887	0.971753504364	0.954819440673	0.878891440167	0.975678402634	0.979917118266	0.983242872951	0.963120869751	0.935106725303	0.766682876749	0.935878190006	0.936609232078	0.955541271627	0.899328498523	0.953097580431	0.919441632479	0.783262380773	0.948600860192	0.917405705738	0.812553648069	0.655405768301	0.685093568509	0.641910237981	0.678061306371	0.714285714286	0.74468544297	0.698887938409	0.639495572847	0.734903479056	0.795137763371	0.547804320618	0.54652232747	0.815701528516	0.695642725198	0.759414911036	0.748443473512	0.575111306546	0.697120051774	0.826741996234	0.820279758341	0.679736087827	0.853960939214	0.734482382459	0.756123880436	0.871519642565	0.860373216246	0.685709661758	0.902491991965	0.848101265823	0.804649643382	0.881197786698	0.890020144825	0.896476253009	0.854376965084	0.756376716808	0.997889516172	0.987345137449	0.995233808187	0.995215565361	0.9804831227	0.964765189705	0.881920392178	0.975136058051	0.991436726927	0.994780570942	0.986673773987	0.955264419236	0.977116704805	0.978403106548	0.990707113865	0.972291788778	0.947799277057	0.977486523623	0.925121677274	0.810691254064	0.724123250492	0.902229384905	0.840029841202	0.696023341258	0.87620682257	0.806193272824	0.717579871774	0.815643957696	0.789744966443	0.786002041145	0.869316375199	0.911716798784	0.884054841844	0.723118135548	0.577964721845	0.774955830389	0.734055354994	0.691688862315	0.605068290275	0.650605682003	0.663296750824	0.742672413793	0.844789842382	0.612174289112	0.718734633667	0.839613421653	0.666344397895	0.864651915812	0.852393329002	0.815277405521	0.913887989641	0.812629286881	0.840143252483	0.908221177234	0.914566054101	0.808201202843	0.875343519842	0.715939496533	0.87838566958	0.888317256163	0.836481410919	0.640561388472	0.719506279308	0.994302595484	0.992711909163	0.837974411354	0.988883006882	0.987124920196	0.987022657164	0.943152730375	0.984807436919	0.989525997969	0.967414529915	0.96670212766	0.972523117569	0.971553377371	0.969992577669	0.885286249331	0.923732424372	0.900586368282	0.6471886553	0.88831293753	0.782531386389	0.773829787234	0.660517399021	0.782102408678	0.797101449275	0.910168031021	0.507763391178	0.683898761443	0.512502051759	0.612138351099	0.583983639201	0.59193240665	0.632232755803	0.653994066586	0.593181570635	0.590242835266	0.77006715702	0.74139626352	0.770597210113	0.768213356461	0.698733495015	0.602171342578	0.817787418655	0.785337495963	0.861596548004	0.852593956461	0.872764712258	0.872545829266	0.887699081372	0.898218286568	0.868367515258	0.808517626451	0.757976152111	0.740598196613	0.882196728277	0.994676887044	0.994312496709	0.967565268251	0.962452269835	0.905831258938	0.987287003899	0.982588508416	0.985393677701	0.992141871084	0.975456194643	0.961775323848	0.98163766414	0.918393369461	0.940285775219	0.916675546084	0.968827864073	0.910153318323	0.968322915563	0.955070672328	0.894139076396	0.757582264212	0.765766732865	0.752777777778	0.750818616136	0.817602717911	0.76992005151	0.810255300736	0.824081060688	0.564965694683	0.72209935811	0.855952964233	0.628522957369	0.544776519826	0.587722663743	0.636294194675	0.59630948527	0.580875202593	0.707906573457	0.739373722156	0.695825263611	0.774422254695	0.80488340192	0.758514949075	0.789985941386	0.875987319327	0.680021774633	0.7392574954	0.680160407522	0.859436435125	0.886946577357	0.859392758565	0.855428230055	0.839617516027	0.834016281484	0.706574543884	0.805098103158	0.764232008593	0.701794803107	0.614705410178	0.997893960933	0.996307627387	0.995866016536	0.997049059388	0.996616263086	0.995041147922	0.98457719326	0.97628333509	0.814214663886	0.812161800161	0.976537087399	0.989450127877	0.87220790378	0.77957423875	0.922262243965	0.922620003211	0.945743485473	0.937593184239	0.954177469707	0.951973649259	0.932260975739	0.872543813064	0.82028101514	0.75452995097	0.840892113969	0.795058862544	0.884731182796	0.678226325961	0.643105198483	0.824017116876	0.709910492829	0.654209135523	0.560113154173	0.571878839682	0.744252244362	0.99478889716	0.979879704051	0.983828927071	0.987706655362	0.989923631735	0.984385861719	0.931757691898	0.984971159443	0.992684478372	0.990568037304	0.987400565907	0.981586327319	0.960296169117	0.977831989818	0.977191580069	0.976272443197	0.978102577731	0.96827578914	0.837346174425	0.957246182695	0.958319870759	0.944340179098	0.85974982401	0.78965013789	0.781114483955	0.838529947498	0.621206424236	0.723154996491	0.654715341156	0.825622775801	0.52333117304	0.708362652233	0.850183229144	0.674083698771	0.608020487114	0.694717547075	0.564787661562	0.567371666577	0.720214043901	0.630293159609	0.62523010287	0.843603446395	0.700226610554	0.810495626822	0.915334164453	0.874739954013	0.88461954757	0.837550222608	0.819178082192	0.867818574514	0.876392776772	0.905539422497	0.902417821244	0.736334405145	0.73018733956	0.876848090983	0.629445733715	0.771175118901	0.678423348231	0.996739244767	0.980352591334	0.990066575082	0.995834890799	0.994068424955	0.978099873043	0.967048103412	0.897465990931	0.985365077682	0.980682000107	0.947379633575	0.987303636755	0.981203007519	0.963277139482	0.967693463561	0.935453049525	0.945793096089	0.938636485544	0.936649158538	0.977843740061	0.907417317778	0.967953154112	0.916577540107	0.917854862737	0.882302359327	0.73593471329	0.88903267551	0.720380170645	0.808420824765	0.802079982846	0.697304918388	0.631716053403	0.708069101246	0.801960049269	0.990520827848	0.985970878946	0.972274931478	0.971787827557	0.958622160606	0.937254485614	0.88392904989	0.994069681245	0.992699571497	0.992830390583	0.985583853916	0.967144242163	0.963122376322	0.949398103761	0.894472897994	0.897036718918	0.953132472501	0.947346027018	0.901354377733	0.698714820238	0.750398300584	0.620555914674	0.791332263242	0.865102956277	0.886115693683	0.660172228202	0.741374684767	0.905367536107	0.766036118107	0.875607282046	0.896881852704	0.886290148739	0.842249807756	0.691754348293	0.820451908734	0.618803418803	0.71664931792	0.702749512882	0.672207735767	0.692815051089	0.893308427645	0.877239257061	0.845326671373	0.903575473224	0.855952126523	0.831233709818	0.854543491172	0.811401628804	0.890463215259	0.853483828956	0.897220708447	0.794312169312	0.87950890917	0.697046228176	0.790935515125	0.840668824164	0.739041903333	0.734747724947	0.994085027726	0.9941774296	0.994604031106	0.971701599704	0.983087805137	0.968377342419	0.934243042871	0.976593254602	0.927375795497	0.900816677412	0.944477007513	0.842348639639	0.72558012558	0.895567242675	0.888995521433	0.851606704388	0.846532797858	0.917030567686	0.891778613649	0.863139673266	0.789118921521	0.66801227192	0.914543609464	0.7220114359	0.728489690165	0.697800139164	0.710613016473	0.818084765667	0.826264361645	0.827261037291	0.916080937167	0.814923150561	0.624777999031	0.543972543973	0.658990208413	0.588314996477	0.7519771529	0.859612875163	0.799892125135	0.791235844412	0.860822760477	0.72575683989	0.675619946823	0.905002146844	0.82831733637	0.901710798736	0.776812852801	0.868740884784	0.844193705123	0.867882295136	0.819184600411	0.868834450181	0.749793876766	0.688090427565	0.893824603477	0.568454935622	0.708337770206	0.71601564593	0.964526124586	0.966092687075	0.962730923695	0.95376092052	0.958498235105	0.953171562367	0.989839657088	0.975266705589	0.976621297038	0.975284968574	0.860801959636	0.879696840307	0.940165908483	0.895775549392	0.964217455935	0.880145407891	0.856922010768	0.777777777778	0.776897972286	0.779505452975	0.696478985777	0.674169919264	0.683425444009	0.485102721308	0.686600401934	0.779537740423	0.796501868197	0.711791334339	0.725650838139	0.745048692417	0.563855936732	0.676246966837	0.712548849327	0.647065182142	0.667047246235	0.738203463203	0.749810626556	0.834888262096	0.682596252497	0.869690856551	0.916457628967	0.860409537776	0.853166468875	0.828147986705	0.838512703086	0.919101613607	0.825743645214	0.905050942987	0.810543567331	0.760358587515	0.791509999455	0.698706402489	0.909673942334	0.796961475855	0.728250977033	0.973870094004	0.990495802313	0.96155893941	0.955633953389	0.973483025929	0.984215017065	0.977822795607	0.980953400032	0.924630021142	0.980395290608	0.972749704967	0.985142735859	0.934412174472	0.899392518384	0.947727757627	0.965522711649	0.819282919771	0.716782650914	0.86934234922	0.894973022063	0.789123315617	0.762874506877	0.75360698504	0.693980376558	0.595422308188	0.743217631451	0.655643998077	0.725228617536	0.69222432945	0.823557821304	0.983833226973	0.978085106383	0.96978021978	0.964540883832	0.925134258521	0.981539774849	0.986754265127	0.982100047946	0.753175071004	0.994167550371	0.978374940372	0.978841041999	0.942004173131	0.898645044276	0.94508057676	0.963397167259	0.956123535676	0.966238454188	0.974058842139	0.957062387076	0.8511395633	0.834668961437	0.801073810944	0.737754010695	0.880573163586	0.728100235596	0.775258062791	0.731648808572	0.86997037436	0.736625959148	0.82023080674	0.860129855838	0.611609094884	0.730898289235	0.590540836435	0.65131112686	0.84470151697	0.767505321181	0.782476024412	0.76698923562	0.74210411675	0.81311601784	0.907397260274	0.86663025669	0.785640747765	0.906502521829	0.881512192461	0.891168985868	0.813465843936	0.900204763444	0.856986780291	0.807673362159	0.702067155201	0.78061583419	0.837441063009	0.915792904873	0.882702702703	0.855102150827	0.864473335102	0.996697032657	0.995441776647	0.991335587489	0.948542391014	0.958248798719	0.979666790866	0.96935432738	0.977263068423	0.961315902272	0.977216814633	0.975240128068	0.983427175183	0.952891020517	0.955652220041	0.935901517563	0.98115317042	0.936197362824	0.759400107124	0.838968542692	0.740465365071	0.881066666667	0.797552241997	0.752065234771	0.784398990712	0.893038316244	0.590512394924	0.731115879828	0.676204900741	0.722586590059	0.690308087291	0.995337501325	0.987674169346	0.961020931226	0.950294590252	0.964863417247	0.993636652879	0.978142659132	0.92836202761	0.888674595521	0.982478496336	0.900456330256	0.895065319723	0.954025446381	0.947597326827	0.957677008751	0.973970783533	0.929805902685	0.731655958102	0.835342899231	0.744096411704	0.862775271955	0.649253731343	0.732622601279	0.839212117968	0.904285334043	0.72605517315	0.674623937214	0.682442254886	0.627669401728	0.716607965321	0.904505571406	0.770926552439	0.769709431308	0.753851178488	0.996316564934	0.993753969934	0.961536412551	0.973688381677	0.946643809932	0.948105919335	0.893814820786	0.828687821612	0.956530980976	0.957251255744	0.966776350706	0.97258243794	0.837532023911	0.941958116296	0.971522686218	0.983739837398	0.970464807437	0.973160035928	0.942291128338	0.879654326256	0.826263056918	0.728437600948	0.74568506286	0.889055632972	0.90096035195	0.881357758621	0.669584712288	0.713595101252	0.655672894666	0.896949444864	0.914090640288	0.870468564008	0.897377914176	0.821977542789	0.73576334433	0.649052948773	0.770861573497	0.804431861491	0.714905854903	0.714083971539	0.859311524482	0.763143631436	0.893026552533	0.879937151216	0.831068914716	0.860929655023	0.836870667885	0.752942435266	0.560103126007	0.757167492994	0.569672131148	0.866687911621	0.994972455474	0.969311377246	0.976691451775	0.970547581074	0.964230584979	0.927024431879	0.872743284897	0.779163729053	0.87472586253	0.768872719491	0.933886054422	0.989695057834	0.972810150877	0.976079098448	0.936827527432	0.956205155461	0.912518534209	0.929856895056	0.907623699299	0.806522940851	0.596557171651	0.678832896917	0.677447129096	0.739723040017	0.728828150221	0.679115399209	0.644083401029	0.694213528932	0.645974053822	0.672101254961	0.732979472458	0.798303794716	0.654794223043	0.697712241136	0.78457201713	0.635331639548	0.766867211001	0.848507950338	0.636599751096	0.750605457187	0.696099442778	0.879753792042	0.794742052579	0.839457567804	0.890724130387	0.789763346175	0.712495949887	0.636777868186	0.748979153234	0.570507308684	0.993877012404	0.877559726962	0.904604913326	0.872527472527	0.912686567164	0.903129018431	0.901632279265	0.734777736272	0.94594017094	0.773087636597	0.983517652063	0.961699644581	0.986897717667	0.945003708806	0.980940279543	0.890387679235	0.87311827957	0.935117164459	0.853690186537	0.54969443551	0.702505718998	0.652629305691	0.70418177939	0.804983049023	0.615351583468	0.830820859745	0.612941493664	0.644527896996	0.557163377135	0.828146070446	0.840263527379	0.706146764148	0.844070357181	0.738862456747	0.720030514385	0.579507008217	0.706233709818	0.634495373359	0.910137631875	0.884360699865	0.905863192182	0.626135871917	0.727297429488	0.83304385584	0.882909520993	0.883316274309	0.667024474023	0.630184581976	0.652426652043	0.843431053203	0.989941683163	0.964984879834	0.954157496377	0.928208420264	0.977710555644	0.745544341851	0.825230032123	0.772333207689	0.989335304366	0.995775019805	0.958751983078	0.924068084204	0.922679588902	0.888623453841	0.872928176796	0.941104814364	0.954598493688	0.78935483871	0.8276469646	0.707558201339	0.822650704524	0.7971803909	0.745131424923	0.855930382467	0.734489444205	0.899013849221	0.708348993289	0.67510344457	0.685426920608	0.90200278462	0.858532652513	0.812220244836	0.805431344749	0.994391534392	0.991211617813	0.975719662832	0.931174305074	0.970131740359	0.93488372093	0.898823153523	0.893154904147	0.874578989575	0.851575809199	0.949994725182	0.971092757306	0.979488263904	0.980718575493	0.989527688158	0.946474850584	0.92882109946	0.879403501189	0.701542625169	0.897914320948	0.859331175836	0.780805876404	0.791403219808	0.729898685061	0.722282139776	0.986961361107	0.950010613458	0.961856667025	0.956311453627	0.984756258932	0.985026283651	0.989882489329	0.97654176839	0.982105987612	0.938889183598	0.978759558199	0.949594099857	0.968580773149	0.946337536893	0.96324073096	0.961019649495	0.899453433627	0.654167790666	0.682049088284	0.735143769968	0.779338227471	0.603907256333	0.764328142559	0.792103839913	0.672147106544	0.753791354094	0.668052480968	0.633846985672	0.887807239284	0.711560349033	0.904139198098	0.793751697908	0.704114957544	0.773781148429	0.632480942856	0.588399570354	0.878102860851	0.905919036611	0.740556337266	0.89411892597	0.656260127471	0.883897795043	0.883755588674	0.688871984351	0.665933830232	0.893593106032	0.593865098125	0.724341136029	0.747236749879	0.996486745449	0.991831105453	0.993211709801	0.905749596991	0.793874833555	0.978330486763	0.931606440842	0.988943227727	0.984000842061	0.98790130008	0.980927152318	0.991546914624	0.989689094639	0.989793748671	0.993032830149	0.988637570351	0.913616952268	0.68820610284	0.849211937388	0.922531834408	0.819764957265	0.913725490196	0.811246943765	0.899688540436	0.894895056095	0.783110828565	0.785268817204	0.727074352014	0.79266791544	0.654292970227	0.714868740349	0.994169405279	0.994791666667	0.982201854418	0.977856650951	0.963984182965	0.777485118264	0.898534139829	0.774553691818	0.931034482759	0.993844521093	0.962941144969	0.966574702886	0.985454931521	0.986835819311	0.94621471343	0.984282277466	0.984594811447	0.993792087542	0.979005407698	0.946919736207	0.955707713705	0.939694737966	0.794660971703	0.807982855612	0.870573221312	0.734855795004	0.820879590094	0.5616468039	0.74462814368	0.856419646704	0.984903668514	0.98340337252	0.979842987481	0.968606513615	0.957867721756	0.970271274619	0.989264050674	0.993874749182	0.992475625265	0.98876225815	0.986622783735	0.985970878946	0.984345881476	0.987620064034	0.787546578819	0.984713375796	0.973813941161	0.863321614999	0.804343197786	0.86628991843	0.891981232672	0.845258436566	0.645018370434	0.79527899314	0.849439402029	0.993728074838	0.996615368343	0.991000052941	0.983936170213	0.978627911947	0.818318479545	0.957951596674	0.749000540249	0.989734906609	0.973327643231	0.9791533034	0.986504436534	0.991094147583	0.990054488705	0.989521591871	0.99451303155	0.988928514398	0.970710405794	0.940705982724	0.955195014505	0.830278927285	0.78355301777	0.892142742839	0.745749946202	0.778351624704	0.745912623961	0.838952115096	0.827488049842	0.997661813158	0.98411767841	0.983440369407	0.97370671227	0.94074710176	0.783525919644	0.98731546128	0.9755498612	0.990048697862	0.993526821245	0.990569536424	0.97814787313	0.991653460116	0.985791538543	0.990492468753	0.935425144571	0.939001551715	0.92775254164	0.822319802935	0.805860609632	0.782915656157	0.857212291408	0.796725857196	0.840948275862	0.742737699646	0.997350572276	0.984555167672	0.981698233667	0.982717234758	0.976586502808	0.978088926892	0.991599766069	0.99532188613	0.994612581207	0.983560181479	0.980782726046	0.968341437061	0.661096293071	0.768626618552	0.983051750786	0.992256285138	0.989485422973	0.98951048951	0.994476898566	0.987685121291	0.997155948807	0.990532418488	0.958442390898	0.959203289368	0.943320272664	0.848713422137	0.802457264957	0.743861695922	0.813471502591	0.88786930462	0.790607175223	0.878536039636	0.995652404432	0.992927266969	0.980481041011	0.972780298121	0.968926253059	0.982319511682	0.85110274341	0.976730470216	0.987403408489	0.984684924222	0.986425339367	0.989382598078	0.97621323139	0.983381847049	0.987143388408	0.80255082982	0.8057565525	0.914682856686	0.915709630896	0.810307955518	0.786361214704	0.88364104766	0.965022997112	0.994694115774	0.988701769346	0.981876954056	0.982856838631	0.98568170971	0.981501169466	0.977930593315	0.872190861647	0.936672610364	0.98427372224	0.992162677399	0.988726402553	0.988669160877	0.985958193713	0.93976490981	0.97207178507	0.923705136471	0.609930592632	0.683302988112	0.745578452053	0.715995938218	0.657182438193	0.617771584758	0.819324346098	0.788373471257	0.991964429207	0.996723390762	0.993311746908	0.993857558909	0.994489774293	0.991168333688	0.948366533865	0.958027058698	0.938517179024	0.988664053395	0.991378851578	0.991421763304	0.989888238425	0.988436240187	0.777151965994	0.826086956522	0.832388357903	0.897411210954	0.795400816677	0.797531652303	0.723551131803	0.795666630913	0.823117618768	0.99394743828	0.988942639945	0.977863279397	0.975675819215	0.95979419721	0.981134075252	0.986234646336	0.764824762006	0.746298390136	0.748047611353	0.81485628966	0.977978723404	0.988950857624	0.972175379427	0.923453206472	0.952403820501	0.943919174456	0.886836767375	0.817161186848	0.879223425936	0.741420590583	0.780654170471	0.797602332865	0.750242954325	0.839039811392	0.995657009692	0.991709183673	0.987089201878	0.984582893347	0.985294117647	0.780956973691	0.962194801785	0.970423143351	0.97469717362	0.976572067515	0.985920750893	0.988838692533	0.993892808255	0.988212180747	0.991820692586	0.98808574012	0.972998932764	0.828974057863	0.839282855771	0.855621555092	0.647971743551	0.711378649052	0.691170958933	0.807502149613	0.840230259585	0.995124019504	0.976229638669	0.970267379679	0.977713489767	0.964098728497	0.778431267711	0.978057265186	0.989853137517	0.99089272477	0.986562866588	0.991541552125	0.98348332451	0.978324081417	0.963764254503	0.776975744387	0.803512506652	0.752120236178	0.784877759188	0.763094537478	0.788759278897	0.837388787651	0.916166369192	0.991234091989	0.981043663472	0.91788600131	0.891224268689	0.77704674484	0.98220056153	0.986064571033	0.985896076352	0.978916141336	0.950917649548	0.94621158935	0.918201955805	0.92837375875	0.86913803176	0.719324821467	0.859065801469	0.727907976779	0.702873686468	0.702072817098	0.750669093245	0.83680293388	0.981727925644	0.982234589041	0.975311280928	0.900517692267	0.964980126759	0.966026117422	0.984804208065	0.974881592252	0.99013000796	0.98775879504	0.953359007274	0.959315119961	0.944935454497	0.817400530504	0.774610434505	0.893911930909	0.765215068127	0.741118119575	0.786214324179	0.873642327132	0.899794616798	0.992048767559	0.990902359039	0.962919427228	0.956664896442	0.861028474288	0.825079702444	0.989373572074	0.99610710716	0.994292056445	0.973472540351	0.978262027812	0.970946378979	0.910373263889	0.764215476699	0.794723604645	0.632170376712	0.744990892532	0.685277554304	0.803665768194	0.767264934369	0.989668761316	0.984164939689	0.978480809379	0.965369816161	0.810359681241	0.993393713372	0.989379779099	0.99377604304	0.989833200953	0.991473487876	0.986501567731	0.983207567223	0.77077733577	0.763904532046	0.770132163305	0.822787539075	0.802794196668	0.781706462567	0.748426319471	0.860906666667	0.995880209159	0.985899067006	0.9685149366	0.96122657215	0.954874323383	0.926866155342	0.983445476877	0.996844264451	0.994627054362	0.959527278614	0.95984539403	0.931842499465	0.860964279994	0.844855219575	0.761786062642	0.76780550498	0.862895390262	0.698794529434	0.711049369523	0.851709195956	0.973922299095	0.995346623658	0.942891072007	0.868899983894	0.73924702349	0.743310854905	0.916458987973	0.996092306067	0.975742100223	0.955289974924	0.977013940619	0.982785186759	0.952432084183	0.778311965812	0.721312367376	0.850353243417	0.814596726271	0.75	0.819833297713	0.796281149463	0.845172358334	0.994926540535	0.991204832044	0.984869325997	0.97696859839	0.916653118734	0.908104041273	0.817726376379	0.987488638186	0.990512232823	0.9882115548	0.985551128818	0.985319148936	0.951683040747	0.756209604188	0.747829369573	0.87974987975	0.748976513682	0.878974027374	0.886007592365	0.732615715823	0.990639293692	0.950789923143	0.975254885302	0.93427479295	0.952693683592	0.966649020646	0.974290874323	0.994795539033	0.987875536481	0.984988821463	0.98174388367	0.785132876934	0.71245697074	0.691762431533	0.759616936569	0.69817007535	0.969300559131	0.657378630372	0.714546822922	0.996502013992	0.992338387869	0.984011085647	0.953712632594	0.946391311326	0.986456944815	0.99512195122	0.990366802519	0.991685321394	0.884029906944	0.821875839828	0.839909076149	0.727001067236	0.847163215918	0.903620930482
10386	0.42896704514	0.423112514289	0.30006537372	0.280393534786	0.574931575714	0.38935000539	0.33534444932	0.336250600352	0.35000548426	0.29719116444	0.249986694342	0.2324570932	0.422645246479	0.0	0.22479855287	0.229496442557	0.351387273633	0.437822007701	0.222795115332	0.228428057162	0.212041741791	0.242114282654	0.251655991679	0.238666373239	0.240066670251	0.281982800064	0.200771987869	0.995477968241	0.996518069111	0.996603152699	0.996723217589	0.996608912203	0.997457492452	0.997039856222	0.997361756015	0.996498302207	0.995655398962	0.997884269544	0.956127801621	0.80352267252	0.993219979872	0.989920424403	0.988555078684	0.986181238374	0.989880159787	0.989146049481	0.988910215398	0.989744685397	0.988932638076	0.96599690881	0.956275390207	0.956616745723	0.932210638867	0.943767773783	0.753089096033	0.629961110223	0.746415337522	0.843356043131	0.713621118684	0.73026704637	0.715901814301	0.911720910445	0.840721262209	0.923010660062	0.912180999357	0.691887163787	0.665318012623	0.623676146444	0.75247900298	0.533271668752	0.804931991596	0.682472204055	0.590109471162	0.821690676814	0.668128494683	0.657078093799	0.760580279232	0.787563644242	0.785146173689	0.856584093872	0.755245892751	0.759243428083	0.897770527461	0.727551467367	0.908265908594	0.908596891642	0.862860892388	0.882680953422	0.827641028452	0.654668351926	0.847787610619	0.933040497107	0.867280316815	0.799162736474	0.857340425532	0.99621232048	0.995577085088	0.996812410349	0.996284895446	0.996053754266	0.993796127928	0.99672771415	0.995233303321	0.995235322145	0.99425593022	0.997354637321	0.987306960017	0.988756298064	0.985369732309	0.983666542928	0.993116958755	0.99007629515	0.979722915229	0.984124464201	0.976671683509	0.984690106641	0.95694799659	0.936536430834	0.956833761782	0.980626962584	0.873395973154	0.712876065855	0.688571732879	0.76540903997	0.559171127246	0.804271424709	0.717970765262	0.804513702311	0.69245710586	0.923335138062	0.806554586082	0.916963226572	0.524908404878	0.682804132634	0.545395590143	0.511057849439	0.651851042918	0.657708628006	0.666450427073	0.650857390927	0.689502702113	0.758076715289	0.866746178033	0.795729575647	0.771076523995	0.748219043994	0.902481121899	0.623675675676	0.902695096872	0.768567424814	0.869722687713	0.90549809472	0.903855565827	0.898333333333	0.89416763229	0.674570727719	0.980375517132	0.8976416373	0.906974271741	0.858383504715	0.738502673797	0.995668251453	0.997467553023	0.99299177064	0.99471821687	0.990954078646	0.990908129823	0.989277562503	0.988066698631	0.977814516559	0.97782182461	0.936256707681	0.968648706095	0.994669793721	0.993638002333	0.985188319932	0.990868064773	0.995243883105	0.988505747126	0.944589761384	0.951956440506	0.986354260327	0.947620059499	0.925762784701	0.934816570597	0.922068230277	0.683444707911	0.781596925705	0.823482042197	0.743195266272	0.79279573403	0.808789431114	0.934747840921	0.807610544218	0.921106010462	0.927091784304	0.742046063203	0.471147611844	0.651794480201	0.852188869778	0.704032921811	0.631441048035	0.567363467221	0.602942779292	0.689285906474	0.587482373359	0.6334931839	0.871402393015	0.763246288872	0.697364139278	0.865104530553	0.843429130222	0.79848509618	0.901508189632	0.897257670377	0.727646232025	0.841919930657	0.861595466434	0.777314153948	0.783484831891	0.593709884467	0.749757202978	0.7276235395	0.709203568185	0.660490843671	0.997152799747	0.997783641161	0.984908868697	0.978734603642	0.977811823129	0.959650740279	0.893232360941	0.990347387961	0.988857051894	0.987684858692	0.961677666596	0.942367434387	0.739679456047	0.940779610195	0.937433609518	0.960626972664	0.89763399324	0.955919061023	0.917948172192	0.780851407352	0.955560269396	0.907480525024	0.790612944706	0.617443544494	0.652524167562	0.605253363109	0.640754394401	0.696707574201	0.740273736394	0.685284066638	0.61198349322	0.717952848934	0.803496277112	0.510352698223	0.495215957619	0.804891393555	0.676505697233	0.747955957702	0.751936293226	0.531316901795	0.683292039211	0.829007469504	0.826928303528	0.660491493384	0.853714661407	0.726113955769	0.748679814635	0.870707950155	0.858364393773	0.659608857281	0.900558477471	0.856691368788	0.795660921103	0.892296023404	0.905714751781	0.891366120219	0.851043904589	0.741236664489	0.997681403805	0.995964101747	0.997038134024	0.996389700027	0.994354795761	0.977741268748	0.900058538662	0.994990941064	0.996515679443	0.995744680851	0.985626064736	0.949364395511	0.982992293383	0.984487063699	0.993172605078	0.981693363844	0.955723083457	0.986382349836	0.928102131296	0.79666790866	0.667711931969	0.898385106497	0.838956891964	0.681092164904	0.892757660167	0.805054921617	0.69588377724	0.818990938824	0.800418252989	0.78649214098	0.879750185244	0.92647218306	0.901778975741	0.701749692332	0.516179738739	0.779333921482	0.735496558505	0.682536235818	0.565269789099	0.634893940216	0.652178608067	0.719651312957	0.853082641014	0.566461505237	0.708954002292	0.850883852077	0.638128956121	0.862132154791	0.850746268657	0.811231864661	0.909688544024	0.799282374687	0.83525713976	0.912874493927	0.916409506794	0.797095118489	0.892743440553	0.713148279435	0.879836189245	0.904838364376	0.856917640663	0.628932163492	0.72256015503	0.995890410959	0.995252914183	0.848920863309	0.994184202178	0.99564293305	0.99298842027	0.942373242437	0.989071038251	0.991780968138	0.977272727273	0.974713132172	0.976568684363	0.975207490956	0.974690246744	0.895693064016	0.912234042553	0.894374899264	0.601917672343	0.902972727758	0.781951245762	0.774649383765	0.600580114949	0.774520737082	0.797791358422	0.930400172117	0.445404303268	0.663547380876	0.428555816622	0.554638279383	0.541306100511	0.547498502913	0.620959843291	0.635356084714	0.565212661808	0.553637753987	0.764931331843	0.731914893617	0.765454941228	0.760177566046	0.678777113946	0.564465915191	0.813366551127	0.772497580905	0.864899806076	0.848134126555	0.882671284771	0.879319683675	0.90326258075	0.910175812467	0.866893635715	0.801552591297	0.759682437507	0.732264441028	0.897835773393	0.995534290271	0.996844264451	0.97004938665	0.973305084746	0.914308384025	0.994131768472	0.993887337303	0.987861363999	0.99225792767	0.979963764255	0.970943796394	0.98581938373	0.919027910432	0.946645367412	0.927742896669	0.984645523376	0.900310525752	0.969527034176	0.95663142075	0.891706795078	0.673725406101	0.769069954436	0.73965002134	0.735377687235	0.822394231789	0.763999785649	0.814066551426	0.834750780493	0.505888650964	0.718903194527	0.877344641983	0.594359731103	0.488344676062	0.547649022935	0.620313862249	0.552537989007	0.540304305601	0.68339016074	0.730682428802	0.670427681066	0.773093346306	0.804263247301	0.751503882752	0.782589912518	0.876361685001	0.649885832337	0.731056102043	0.626670996374	0.875218150087	0.896122260293	0.869304361926	0.866030265228	0.83548562127	0.835979702079	0.689164420485	0.810128643543	0.767110062218	0.69950238108	0.594463150019	0.997896618815	0.997365925614	0.99650645776	0.996526498605	0.996620551273	0.995574288725	0.989133301683	0.985787977682	0.747476365967	0.741452191128	0.985620706183	0.993933588761	0.869154869155	0.745519134507	0.91344966443	0.927422371867	0.965157911612	0.948947032546	0.951064841727	0.957446808511	0.943587296538	0.869523708497	0.787882084194	0.761869278263	0.83523393371	0.774797151846	0.90206185567	0.672742869397	0.567152233072	0.845290880923	0.701453957997	0.616847094307	0.506247962621	0.512244571307	0.754428165318	0.997450876261	0.994683961512	0.996493651384	0.996824724809	0.991631355932	0.989853137517	0.931419457735	0.995243380371	0.994705633206	0.996718882303	0.993388429752	0.981186915394	0.952416675597	0.987288135593	0.989142583426	0.98529489553	0.984818727109	0.974230342715	0.823447686224	0.961367649419	0.955792191029	0.956728966958	0.849332107512	0.784306313118	0.785188393244	0.849010165864	0.57985086637	0.719631207203	0.637586805556	0.826494345719	0.462783171521	0.684847829612	0.867061356297	0.66931603136	0.589595690265	0.684806124147	0.504826987743	0.549889255038	0.713054858763	0.612448492735	0.58667676003	0.840867007951	0.688220713439	0.806535101909	0.919774806474	0.891088026244	0.886174467625	0.834941980262	0.822844573207	0.883735979292	0.895850463191	0.916607387141	0.900917032937	0.723289609753	0.709158348334	0.888041538212	0.584649382849	0.775844585579	0.669588599086	0.996533249291	0.985574883326	0.995883905013	0.995093595008	0.994922246906	0.980135249366	0.975873015873	0.900367627471	0.994174654451	0.990406651388	0.952659574468	0.990221362562	0.991847243081	0.955924932976	0.972987458463	0.925674601071	0.935631693931	0.926179889645	0.93780109196	0.984859714134	0.874398717263	0.968100377479	0.909314249092	0.914027630181	0.879770275348	0.720408053112	0.913839526117	0.70542552044	0.790941519836	0.802548452725	0.70874627674	0.617669376694	0.681589866783	0.818259613842	0.994740440751	0.990659165694	0.984628342809	0.969079780498	0.966450101182	0.932562824727	0.88493443939	0.995769434162	0.996512918054	0.995831997435	0.98944168933	0.980204410974	0.981850023882	0.97159272263	0.885443307758	0.888162127386	0.968157936634	0.965473281632	0.888486526787	0.659030598429	0.754853081574	0.580482031418	0.799935876884	0.882657742754	0.902524581451	0.639432380133	0.73184716789	0.927018299247	0.761626973508	0.89602772594	0.913893488596	0.901937567277	0.857926494789	0.683465580099	0.827089655172	0.601792573624	0.721507906112	0.697081081081	0.659613715278	0.668916365207	0.891034785471	0.883986390078	0.843466941476	0.915872246459	0.851013874066	0.839370932755	0.845133459153	0.813998287671	0.899314248394	0.848688489053	0.906933710678	0.783135182739	0.873914930556	0.67002960851	0.789915062896	0.863822452058	0.749759177994	0.741328314063	0.994830951	0.995876506661	0.995033549955	0.970999209069	0.99097041483	0.971607826457	0.937225024144	0.980023376899	0.922768787053	0.891285683623	0.93731041456	0.838363226291	0.71950488031	0.877157251581	0.868903088392	0.826207484806	0.831007005722	0.929262844378	0.885692819577	0.875742841707	0.78158892985	0.608235230877	0.938976902971	0.723328174201	0.726684636119	0.681295771636	0.708614272614	0.825994242457	0.828203753351	0.842893835616	0.935651988939	0.831624794179	0.60730986294	0.434554413025	0.636492761541	0.558322056834	0.761627906977	0.865877497828	0.793902176255	0.787029448724	0.859470133289	0.720614389652	0.652739391969	0.91166380789	0.821391822367	0.912395255196	0.764744145707	0.86750822679	0.851835876422	0.866092361376	0.823847067718	0.869336258914	0.739364330021	0.658504662704	0.904414566436	0.520788684098	0.708709986175	0.721089527479	0.97022729698	0.97144373673	0.968768383336	0.960417110023	0.973079799167	0.964179421769	0.994926272396	0.978160614895	0.982301828456	0.982444940951	0.854065840557	0.881130063966	0.94601528676	0.89356488387	0.968504772004	0.875920982381	0.867752755151	0.75530021039	0.763505209725	0.772889032676	0.673671330531	0.651519196882	0.663790793634	0.336018906435	0.647626796854	0.771105730428	0.797090476448	0.677610333692	0.712117134091	0.732597530325	0.520333013128	0.664710000539	0.690698178664	0.624743603584	0.642829994027	0.730328577605	0.74235383119	0.828927410618	0.659062719085	0.883473999455	0.921577170243	0.869270409547	0.863915526344	0.822386679001	0.83055646303	0.926067073171	0.82229664038	0.916865122321	0.797152054122	0.75117370892	0.786340136054	0.681002998092	0.916141880618	0.805462230411	0.726674864995	0.992361958309	0.990824236671	0.969265128151	0.961242793081	0.975866303593	0.992330634853	0.988180172506	0.994870424793	0.91722972973	0.986698590051	0.981035036966	0.984207737149	0.931071390346	0.897285790314	0.947794587684	0.974861367837	0.804956377455	0.683853240666	0.84021348437	0.906845222216	0.757975443676	0.745713981472	0.760089328442	0.632819534933	0.533912856836	0.732410361798	0.640612495332	0.720962716235	0.684939661237	0.839434053272	0.991502018271	0.992456438589	0.980371464753	0.963000158571	0.921937231161	0.992113816806	0.995978410414	0.991806331471	0.723949692267	0.996610887524	0.986872055476	0.981735159817	0.944002137323	0.888119339371	0.952456586192	0.966940397351	0.968304616039	0.967023645425	0.973775671406	0.964441142129	0.850055711784	0.820379223291	0.806531982885	0.727942747276	0.899664840134	0.705347593583	0.772982212489	0.716658680722	0.885954058852	0.722827846735	0.834424544126	0.88064622486	0.586572052402	0.725869362193	0.571287994752	0.621277290793	0.845231607629	0.76682836431	0.773182411842	0.756325333912	0.727104633457	0.803354412978	0.904673306337	0.860805061634	0.772823204719	0.908140605535	0.884391174067	0.891634672579	0.807274908655	0.905499946184	0.851391162029	0.795791199781	0.67864554888	0.775820137275	0.85102739726	0.938907275785	0.903368602894	0.876716016151	0.882770682071	0.995849960096	0.995976920227	0.99124102997	0.947112559432	0.966513810387	0.989367923024	0.986490765172	0.985462648557	0.962435787671	0.987714987715	0.985823918141	0.990026525199	0.940709989888	0.952105960265	0.939586645469	0.988089541128	0.923640611725	0.740023536964	0.841205385766	0.737699663444	0.899115798445	0.798558847078	0.744291265237	0.784783657713	0.910854802199	0.556280412812	0.721388769824	0.660202042029	0.686353055811	0.66655982906	0.99502592867	0.988118175979	0.981335324232	0.971434684926	0.979137691238	0.995551318716	0.982429986157	0.928027681661	0.86024612092	0.987909640471	0.888182299947	0.885373197401	0.96348104645	0.939188473355	0.947348906192	0.972624542416	0.929045621116	0.709894850364	0.854083801013	0.729032258065	0.879696857279	0.58262350937	0.725404599659	0.856738119421	0.916422988995	0.715321076472	0.655780535598	0.665752540732	0.596027568242	0.713296174035	0.925165313693	0.775476839237	0.771629289381	0.749497145964	0.996110994324	0.995030661874	0.975099760575	0.974143844652	0.945963297844	0.962645665939	0.90447056298	0.819164882227	0.956904787178	0.950795175579	0.968408777695	0.973780197706	0.830703624733	0.931839898078	0.972620184655	0.985236739428	0.971775691018	0.974882591948	0.933548387097	0.857964837507	0.829997870981	0.713194967201	0.747286656735	0.908468044107	0.919091250067	0.89829961257	0.659558588336	0.697655705166	0.620098436908	0.919797610076	0.940939597315	0.888036312547	0.918051298597	0.83385955362	0.739994598974	0.62285038693	0.78188119348	0.81784568539	0.706931122311	0.707621372389	0.875080076874	0.767565226805	0.907650421998	0.888750608733	0.820609231105	0.855070900954	0.838583310974	0.741718315879	0.508636412402	0.74434876211	0.504416199914	0.882346700615	0.9949789007	0.974369927381	0.978195607521	0.974832749283	0.972356599862	0.931060202451	0.875879507476	0.764501976927	0.846679844009	0.68698904622	0.920382165605	0.988867884898	0.969863159576	0.977277553621	0.932120438345	0.954350018578	0.902369367464	0.937960155912	0.899363732768	0.796400574142	0.538327620913	0.670705022149	0.642715107218	0.744201241424	0.72326706072	0.661993179235	0.61934122992	0.679309783493	0.610236642039	0.654311730048	0.742846324444	0.808991204257	0.647977442794	0.689983757445	0.791889989714	0.617124655833	0.778755364807	0.855884272352	0.612645231019	0.75372211771	0.678617294521	0.883095499451	0.794463363726	0.84370904325	0.89381691064	0.77487083654	0.700032358969	0.593694132943	0.746404807899	0.533920137398	0.991986926037	0.884533446954	0.909187466808	0.883933829434	0.915566439523	0.899935787671	0.901544089955	0.657091083515	0.941741357234	0.738818745988	0.984282073067	0.953907284768	0.988180666948	0.94708434755	0.982656514382	0.882571337647	0.86189862543	0.934022385262	0.871375344241	0.523717742799	0.697571861219	0.596355009166	0.689644150863	0.810286451336	0.578213787928	0.848912060435	0.575205988475	0.613694813545	0.485999681207	0.849593276949	0.851364469852	0.691384066202	0.840931134821	0.742008639309	0.710165433174	0.548404397962	0.703036876356	0.597571459274	0.930470128898	0.899672025378	0.914985903275	0.597342264477	0.69986431479	0.827406764961	0.887677852349	0.890568677032	0.635720411664	0.613099110822	0.629443014404	0.866081110388	0.993160566391	0.968314523393	0.964724173055	0.938344820217	0.990141516934	0.712738580313	0.82480561144	0.739499865555	0.991563406275	0.996413312938	0.948769409528	0.911242916909	0.910439823432	0.875298234452	0.86544991511	0.937900026448	0.954656213582	0.76449742268	0.830533781262	0.676398768447	0.839276267062	0.79936	0.740142416835	0.872424892704	0.732358003442	0.915612722674	0.693066652367	0.645682391456	0.662321008763	0.922237672478	0.878146975146	0.823557925351	0.806557019932	0.994081589516	0.993149585229	0.983374808069	0.928704641125	0.979118947424	0.948529019168	0.908418869329	0.890214797136	0.855945325431	0.828477243726	0.947845327152	0.970812182741	0.983949313622	0.980006313796	0.99049178596	0.945486239501	0.912937691738	0.885387437945	0.701389264285	0.908005354752	0.85929756518	0.766306948062	0.773520827806	0.708180839612	0.711223610513	0.993436027738	0.953678185287	0.9688807812	0.96613408355	0.990907649204	0.991090841597	0.990211041524	0.979221880632	0.984349389309	0.941298013245	0.982180738227	0.935350537862	0.970013386881	0.939868160137	0.954320075957	0.95831123369	0.892990325893	0.631230130934	0.674339118825	0.71399702191	0.76835617894	0.563357632933	0.756079311635	0.797882683375	0.672248028519	0.754648843853	0.647883526557	0.596522490415	0.907181608208	0.710744248985	0.911926605505	0.810516034511	0.705588171342	0.77764553127	0.615139571297	0.555245655439	0.897272481772	0.920536912752	0.734298994703	0.913907284768	0.633293774949	0.881427244413	0.876963783694	0.661818971131	0.630054088791	0.915753461271	0.563875926434	0.726009481772	0.726024446718	0.995534290271	0.992795083704	0.994809322034	0.905334335086	0.800414915687	0.986034115139	0.942666594955	0.990656190274	0.983600525624	0.99682018125	0.985396052701	0.994934571549	0.988651289865	0.99182416649	0.994517659462	0.991515537173	0.900664039302	0.634187493409	0.849191323633	0.910179322088	0.818501920615	0.926712806481	0.792826523414	0.917194036254	0.916903447167	0.785079365079	0.780927835052	0.70764896614	0.80244801967	0.64437968809	0.71777924653	0.995870831128	0.996709129512	0.989462480043	0.982646420824	0.982175258832	0.701899300258	0.919891156463	0.728521411258	0.940901360544	0.99554825375	0.952184842488	0.960152607037	0.989714770438	0.989927371044	0.952584365656	0.990389235944	0.988567765372	0.996216897856	0.980726464047	0.962409638554	0.971043914948	0.949259140817	0.758024954676	0.816255551394	0.885714285714	0.7484741407	0.837526652452	0.542090456611	0.761845855967	0.881884681583	0.994201064895	0.988205918291	0.984424666243	0.976644982404	0.970844235596	0.979216372409	0.994317268	0.995991983968	0.995131244708	0.991423579861	0.988760470788	0.990446874005	0.990534432332	0.991259859305	0.762472358557	0.984626802375	0.97998835301	0.864453665284	0.80820752711	0.888291358288	0.911501597444	0.8642278157	0.63911072739	0.79770189351	0.865841953717	0.995965601444	0.996619658797	0.991540210437	0.989162770931	0.979615795091	0.792707774799	0.96276511345	0.6715226071	0.992601595941	0.980287693127	0.988575699338	0.991934200053	0.994176196527	0.993237174407	0.993234672304	0.995152281589	0.994683961512	0.977342835869	0.968473745873	0.974460779054	0.829960817992	0.782444172041	0.910393692398	0.745755426606	0.789490651193	0.739065260453	0.853956680249	0.841227270289	0.996709478824	0.989993080321	0.990776570368	0.983774551665	0.952615780446	0.769719428269	0.989673710545	0.988590317765	0.995559314866	0.996078639182	0.995766971797	0.980400466151	0.99398543843	0.987715768294	0.992425050677	0.953582887701	0.946026826271	0.943832361201	0.819873783292	0.805253865497	0.785241401582	0.870017798393	0.809980295042	0.853207059836	0.743817578418	0.996295512278	0.987533016376	0.987035069075	0.987214319962	0.989842344725	0.992847993168	0.993946795519	0.995646402973	0.995674421058	0.98699291007	0.983934443905	0.971727635697	0.573471051916	0.73860504558	0.993506147868	0.99385528128	0.993847785733	0.991216931217	0.996393338284	0.992578062874	0.998737572984	0.992881806109	0.969591891171	0.952322542798	0.959260251943	0.85371587327	0.808151941955	0.699274402839	0.813173781803	0.904433967262	0.790129372305	0.896993881351	0.99544612126	0.992936215076	0.989347536618	0.985760517799	0.989053034329	0.989699390372	0.866766949608	0.981151271754	0.990802410403	0.994157947846	0.989885947923	0.991092731032	0.986000636335	0.989111475237	0.99013105534	0.780205724031	0.814035651196	0.937450135631	0.935982928781	0.82058949167	0.79152921145	0.907268439108	0.986005768614	0.99427693286	0.988290398126	0.987933315692	0.985537299942	0.986441396112	0.980038224676	0.979449502209	0.86895011169	0.943122335546	0.986628462273	0.99502855934	0.994582824367	0.991245863137	0.988525896414	0.949580741141	0.973273942094	0.943872075553	0.587501333049	0.666381431169	0.745260087506	0.723618895116	0.637186036611	0.581651768988	0.832752239446	0.803927898843	0.993793804505	0.996094162356	0.992684090548	0.995134591993	0.993544290401	0.989798087141	0.955541408032	0.962230024471	0.942526293424	0.995344407999	0.993515811852	0.992173039293	0.99223982141	0.991099809282	0.709085119932	0.836655532809	0.831958151324	0.917735042735	0.796415539815	0.801508872596	0.722195499973	0.803535083021	0.841596840476	0.993530940135	0.9904433236	0.984102753066	0.977616294489	0.958573925942	0.98179316185	0.987203891709	0.738035799649	0.658654621713	0.656930772955	0.752143579912	0.973650658734	0.989595375723	0.973052631579	0.933966822355	0.967386091127	0.960179139913	0.900415822582	0.823589086443	0.894161756829	0.742813114406	0.790698921847	0.813828066012	0.751644559474	0.857762080591	0.995345146787	0.992462845011	0.987638533674	0.986184349293	0.986590038314	0.779739926152	0.960983795689	0.974773609314	0.979246196032	0.980962509971	0.989880159787	0.992568607676	0.99558313177	0.989605981863	0.992892000849	0.99224435591	0.980494564059	0.828873014181	0.846522781775	0.873229651007	0.623837520043	0.711853585869	0.685364419015	0.821489909833	0.855190367719	0.9941774296	0.986116263049	0.975859859004	0.979347244516	0.979511258137	0.793346505046	0.98482014004	0.992746279802	0.994288736118	0.990733837469	0.993347412883	0.987416728349	0.986588521041	0.977754124534	0.744500397562	0.803444243648	0.727672349094	0.789252412009	0.770878974085	0.804384664266	0.853120650894	0.941230486685	0.993671219872	0.984790470113	0.927917121047	0.907162951742	0.738222669705	0.985820856039	0.988100929615	0.99152721881	0.982117348288	0.948655644182	0.962137964511	0.929099444235	0.949601690782	0.868562032568	0.719688783229	0.874564833164	0.726862787202	0.69854358535	0.69709321034	0.756869453651	0.857373693849	0.992299578059	0.985891406584	0.978972087314	0.904695911732	0.962557665487	0.966705545541	0.994799681613	0.981291522721	0.990142561874	0.99085738585	0.96655982906	0.972339855267	0.957203231156	0.824838402035	0.78063419557	0.912895325311	0.763487912909	0.73477628816	0.789717113047	0.889163355171	0.922271402353	0.993435332733	0.995034337031	0.968943436499	0.960963190835	0.862691001698	0.764699639142	0.995967100027	0.996952661167	0.995354974927	0.98169920732	0.981269621668	0.977917644549	0.923602080624	0.746904355252	0.804500026722	0.608058999572	0.741680042804	0.675826236006	0.810057069021	0.775589919204	0.996489735135	0.985777211697	0.983319967923	0.977476515798	0.823187782319	0.995636905395	0.991408570216	0.994837486172	0.993019197208	0.992655277024	0.988747943315	0.986625623607	0.762053044132	0.747067330869	0.77662587506	0.836365593713	0.810024686058	0.794477041503	0.757562731718	0.881751358261	0.996412934536	0.988987717069	0.989160764112	0.984875301689	0.973023604346	0.943791131729	0.98496	0.997583652886	0.994739057239	0.974777687955	0.976195582243	0.94774524471	0.87266037434	0.855404972788	0.76923909514	0.773772596	0.87795148248	0.700912379204	0.71931696905	0.871133194422	0.993940682471	0.997148138368	0.945229110512	0.874537558308	0.639742903053	0.703780143385	0.919813872957	0.997573967618	0.979492083732	0.952043480578	0.986502285046	0.987795171133	0.969008042895	0.717883055911	0.683529859262	0.861770365619	0.825195575937	0.747546928328	0.819957310566	0.807547786309	0.863575520694	0.997149794152	0.996190073024	0.993976540209	0.987966561951	0.919359203334	0.922284242164	0.756320860169	0.991669781599	0.992973116849	0.993529910904	0.989601570375	0.991075223119	0.965578253177	0.720565484129	0.744923789519	0.896663997865	0.755863998278	0.896136045636	0.904522881401	0.742850999785	0.991182407309	0.965031982942	0.989605430632	0.931071049841	0.962139391031	0.965739663741	0.973793103448	0.997560199427	0.991534504929	0.994258373206	0.988551439021	0.772705248991	0.66061452514	0.666416389574	0.761109021546	0.687594065792	0.976925508376	0.652360055657	0.720068721142	0.995553673513	0.991604229768	0.990312450098	0.963081861958	0.962596847449	0.994355396986	0.997246346113	0.995348099593	0.993718726711	0.898146655923	0.833378066456	0.853953840333	0.717650820721	0.861861539288	0.920592338234
10387	0.428776660404	0.414575866189	0.289526604707	0.280552259735	0.571492254541	0.382696133785	0.32487004104	0.329783835587	0.341795699513	0.295244313854	0.268797790994	0.252343538336	0.415994291674	0.22479855287	0.0	0.237702211951	0.353038674033	0.436424629369	0.246155512237	0.253632257713	0.242559686035	0.260846334687	0.251119606772	0.237060211867	0.25973607982	0.284907269239	0.231708658818	0.995278316982	0.997157595536	0.996399067994	0.99662518456	0.995770776063	0.995877814185	0.995253414904	0.995472492761	0.994600603462	0.993445049426	0.996200327194	0.951681116515	0.797884841363	0.990804354719	0.98824961626	0.987418058786	0.985364301623	0.987565097247	0.987047457267	0.986275865738	0.987743138822	0.986197377502	0.963628629161	0.955202389206	0.955971498458	0.926178792405	0.938436830835	0.743065693431	0.626448389497	0.737676810973	0.834831941768	0.708996707863	0.723490940281	0.712293030932	0.909269379742	0.837018793168	0.918569049793	0.910564322011	0.687373875102	0.657050592034	0.619502252735	0.747972753811	0.529258495277	0.798444481218	0.672448480235	0.582373397088	0.816899880681	0.660596117036	0.654318328667	0.753631862452	0.782112942448	0.778885850625	0.848029917078	0.746510873093	0.754357908204	0.889111918841	0.716501884525	0.899645486774	0.903713743562	0.856418089575	0.877502045269	0.815795230803	0.645065789474	0.842893835616	0.929239484795	0.863420364141	0.796341334461	0.849493180491	0.995800965778	0.994851589178	0.99554754585	0.994704792163	0.994360202181	0.991569286591	0.995365982096	0.993553160008	0.992499471794	0.991509684266	0.996410472973	0.984486306791	0.987406074717	0.984239475354	0.982116402116	0.991125198098	0.987650377941	0.97627369982	0.980147835269	0.974580361452	0.981985778246	0.954282069002	0.931306958858	0.950093507881	0.978440951572	0.864688236555	0.705082932049	0.681844747888	0.762538600788	0.554462774958	0.796957600604	0.712294246957	0.803248807162	0.687785971901	0.919191919192	0.801369499443	0.910699876271	0.517839607201	0.677064220183	0.541920526231	0.505679039183	0.645148989486	0.651994572592	0.663017097244	0.643441069785	0.68707112515	0.75141486552	0.861647466061	0.789761751449	0.760608184612	0.740342881944	0.894850131841	0.617753330098	0.895577992549	0.76297252245	0.862797972171	0.899961983381	0.896918402778	0.889707919969	0.891115270285	0.664128779639	0.978832618934	0.893011683254	0.901988862371	0.852328301084	0.731526436536	0.99578348179	0.996736326788	0.9890878271	0.992938448567	0.98970057337	0.989662992458	0.98813684991	0.986605719145	0.975843354262	0.974131480492	0.935215228207	0.967765878486	0.993618379068	0.992488759587	0.984271916398	0.990465091641	0.993461984604	0.987151579506	0.941201533873	0.948018747337	0.983113456464	0.945831345736	0.92111045608	0.931097495432	0.91724724778	0.682025915372	0.779327972736	0.817996786288	0.735200987495	0.786982248521	0.803851947493	0.932450401574	0.801261996925	0.914150290249	0.925102525362	0.737615561374	0.459759581694	0.643902704468	0.844127089561	0.697065907598	0.623155257855	0.561172681116	0.593432284021	0.682164715988	0.582165467237	0.62788947425	0.865247082863	0.757094211124	0.690060061685	0.856621983914	0.835230352304	0.792432314885	0.89494121454	0.891212482392	0.719109001672	0.836342017079	0.856156564284	0.77049898669	0.777656378039	0.588985538182	0.74699897723	0.722688626277	0.702835216372	0.655057865409	0.997369667	0.996630337493	0.981020040293	0.975736568458	0.974804975754	0.954117519749	0.886985208045	0.986982749497	0.987294192387	0.986242386053	0.960809303808	0.937690375675	0.737374825024	0.936641914632	0.931747125219	0.955166524338	0.892838025907	0.952946163629	0.915480993842	0.778672680412	0.951005291005	0.900878360394	0.780723793232	0.618644974847	0.654289235386	0.608700265252	0.63933901919	0.691370010787	0.730982205258	0.683341324383	0.608598010908	0.712280325761	0.798352801852	0.50455432661	0.488944018984	0.796288209607	0.671412331511	0.73886562619	0.743592534146	0.527163198248	0.675963243592	0.821145185503	0.818763557484	0.656967345619	0.847062038808	0.722406390957	0.740121498844	0.860260586319	0.850385519768	0.653945388089	0.893216488153	0.847241098124	0.788000433981	0.886600724285	0.898882499729	0.88464264297	0.845900197846	0.738474070052	0.997266035752	0.99480767193	0.995356200528	0.995444432673	0.991817215728	0.975782571912	0.897207178507	0.991493433994	0.99441664472	0.995329830706	0.984065437935	0.946614306941	0.981652349136	0.982720237464	0.991698153371	0.978868004672	0.951798294401	0.984096055611	0.921338733745	0.79405204461	0.670166507583	0.895514398887	0.830510274518	0.673755047106	0.89011811234	0.802521678991	0.6959415933	0.813844014122	0.79702546544	0.783344037679	0.875587474257	0.920908845009	0.898456408326	0.698270339526	0.503460956089	0.775455195555	0.72837756826	0.676018197574	0.561044922942	0.625784801905	0.644580909287	0.715574166532	0.8478652053	0.559062752491	0.704409363092	0.845496348391	0.627401659085	0.853847394741	0.841704882654	0.805576327315	0.904413741197	0.794543580843	0.831531141869	0.905967255493	0.907853516258	0.788418586915	0.885986528668	0.707943416757	0.87624321273	0.900144176857	0.853671764833	0.621777421938	0.713963480129	0.995374020922	0.994947900221	0.846162086882	0.990610328638	0.994274505646	0.990884519582	0.939104096923	0.986978615287	0.990415335463	0.971895459626	0.972120633911	0.971356360573	0.9725038484	0.973585503724	0.889747827478	0.912434325744	0.887221269297	0.603518416712	0.895207667732	0.772898099431	0.772618858324	0.603965702036	0.771007735509	0.792480077018	0.923048027904	0.43051391863	0.660567687933	0.419537723506	0.549932267678	0.536572286572	0.540951553335	0.612507464307	0.629098472823	0.559498616311	0.549125388262	0.759519889532	0.725575572851	0.759378902221	0.753497164461	0.672860057996	0.555936378729	0.806991948992	0.76647894878	0.858117912614	0.8412561377	0.873872901031	0.877438530127	0.897422010399	0.906235050231	0.85975676564	0.794382328879	0.753492105967	0.726540673788	0.897115639058	0.99554447568	0.995067170445	0.967998304546	0.971674681604	0.911969601013	0.991909729615	0.990536277603	0.986508020822	0.990053436326	0.978520920836	0.966883563456	0.983937024626	0.916988723596	0.942942145248	0.923130010087	0.983201267829	0.897120880295	0.967590393244	0.953518260683	0.889286286233	0.690842961061	0.763611081399	0.736519933997	0.735237483954	0.819730230098	0.764542343884	0.811587173269	0.827828795446	0.499439192437	0.717402988283	0.871013234975	0.586913849509	0.491338751069	0.546745303626	0.615112802392	0.546691038116	0.534478118103	0.680345572354	0.727121642631	0.66711337443	0.7670405522	0.794117647059	0.743030170768	0.771240773665	0.869900417604	0.645820903618	0.724022647614	0.618142548596	0.866804505142	0.891481280521	0.864646246764	0.860173160173	0.826990743247	0.830375612412	0.684504921207	0.802447741796	0.76282977471	0.694319880419	0.597739148982	0.998111227702	0.997582128778	0.996408766834	0.996639361479	0.996417470102	0.995058613258	0.988631578947	0.983509269471	0.759032292444	0.752722613709	0.984059511158	0.992567029466	0.863035685624	0.745462356353	0.90786372402	0.922789804842	0.958946470463	0.942590332679	0.949488558473	0.955108523028	0.938531527719	0.866010477854	0.780454718107	0.758589559768	0.832952310064	0.766519823789	0.902073177265	0.671248997058	0.57793867121	0.843193689372	0.695051845484	0.607522837184	0.502845682693	0.506440966677	0.747041178075	0.995973083241	0.992786676567	0.994063394466	0.993875072602	0.990276383237	0.988917306053	0.929242030446	0.992512128243	0.992921662881	0.995775912139	0.991488456219	0.979436887061	0.949532210639	0.985414574856	0.984600679694	0.983111674055	0.98273487978	0.973340358272	0.820120488351	0.958039718129	0.954821054891	0.952767685403	0.840617243984	0.77661637931	0.780934377532	0.843484759515	0.570541639906	0.711995696611	0.631610284168	0.821307688175	0.458860248614	0.672095782548	0.862750362455	0.661560038839	0.582953311618	0.675926950747	0.498836643039	0.537673816967	0.708394537838	0.60220695624	0.582564600529	0.830589513719	0.679157034568	0.797084297165	0.914344350832	0.884143348061	0.880506875169	0.823532593995	0.816293758698	0.878409641147	0.888657989719	0.907741019762	0.895409268081	0.715573414422	0.703744013931	0.88150226635	0.572273607227	0.77369542066	0.665736667024	0.997065143336	0.985819355521	0.995156110146	0.995317654571	0.994828223125	0.977860945654	0.972760386422	0.896980650649	0.992497093945	0.988407954908	0.946080772701	0.988206915036	0.98961845133	0.953137538116	0.970162023421	0.923939490109	0.933227006911	0.923570283271	0.936234979973	0.981196852057	0.881832240175	0.966687884575	0.900676719774	0.9045750941	0.87512048838	0.714808831449	0.907806371891	0.702017756255	0.786788891885	0.79167779499	0.703587637778	0.60990645109	0.670352415709	0.812166488794	0.99349286314	0.988985967699	0.983192394559	0.968307449329	0.964507730726	0.930282993917	0.882528833832	0.994723790429	0.995361096468	0.99392226902	0.987763353905	0.974990608061	0.97776130467	0.967836102118	0.880389134017	0.886493714897	0.964523986021	0.960994223329	0.887253599702	0.655068078669	0.751389109382	0.5741506092	0.790264967745	0.879267635972	0.896701665076	0.6358663592	0.730538922156	0.923642807281	0.760465612986	0.893499308437	0.913664463867	0.902700961177	0.851255951404	0.676277079433	0.819132540731	0.595677862352	0.717358078603	0.692498516961	0.654884979702	0.658801982331	0.88483222946	0.877142075007	0.83474025974	0.910370768404	0.841239418623	0.835199913434	0.835162470411	0.806630719129	0.89335939621	0.839740470397	0.898789162187	0.774422052606	0.864140730717	0.662928723812	0.785465272191	0.861127532649	0.739548294089	0.736667024359	0.994737396064	0.995358404979	0.994306800211	0.968855218855	0.989083200848	0.970505543472	0.932658851239	0.978160614895	0.919535329852	0.884469189999	0.930763512796	0.831449236539	0.713088891307	0.867172878456	0.864314933858	0.818733046115	0.821257069683	0.923905545237	0.882100979815	0.870964264539	0.778464818763	0.603668347099	0.936455561469	0.718956336528	0.715484322057	0.677013333333	0.704768055107	0.819477687357	0.823356336597	0.838663178688	0.934313153287	0.830418653948	0.603174603175	0.432327010419	0.630695443645	0.551787450049	0.757373461012	0.860989219351	0.788896651798	0.779679494168	0.853234103097	0.712227121196	0.646626297578	0.908016471469	0.811216771126	0.905325443787	0.755773078795	0.857588805167	0.847982786444	0.859878154917	0.817251225688	0.858808077491	0.730230010953	0.652448313384	0.899532964049	0.515582402309	0.705448564911	0.716177255739	0.969124301304	0.968013557168	0.963824565148	0.955199320558	0.967918998135	0.956307333369	0.993883147015	0.976412100698	0.97904478247	0.97866355289	0.849517138915	0.87725362974	0.941019624573	0.891894764815	0.966989366767	0.873648324722	0.86486773611	0.764477933262	0.759995735153	0.768357630857	0.668365180467	0.636867341502	0.652694610778	0.339156529661	0.643467907782	0.768735237277	0.79356857667	0.673199806691	0.702255639098	0.730498773508	0.521857196102	0.656888029228	0.683629873993	0.615488179223	0.6383531961	0.724807246455	0.733570542886	0.822839539534	0.653179812762	0.875923511517	0.914479760935	0.863188656781	0.857887664606	0.81226927253	0.821826280624	0.92287219597	0.816349625478	0.910362330579	0.79174831265	0.743695877131	0.781300901292	0.673700239286	0.911395124047	0.798778180245	0.719406806785	0.991955969517	0.990108386825	0.966364263356	0.95707057257	0.973684210526	0.990328922897	0.985232403718	0.992749760102	0.909622373203	0.983650069009	0.977978513015	0.983503410353	0.925783544236	0.891785695322	0.945362742493	0.972494467278	0.805511054149	0.68748656203	0.832980168432	0.90343873097	0.751578046432	0.737476759628	0.752785145889	0.643483775499	0.532309010118	0.730333441243	0.637389545406	0.718604277215	0.680596047943	0.838840765694	0.99120343384	0.991413579265	0.977888918136	0.960236261998	0.91946593197	0.989154704944	0.994086901431	0.989489330078	0.726185390859	0.995456226555	0.984578007817	0.980399427875	0.938053097345	0.886461489396	0.950451640167	0.963843958135	0.964981164111	0.964030679714	0.971733305312	0.960921366164	0.840444679725	0.812968917471	0.804495839187	0.724303298343	0.894055201699	0.702182148002	0.766254529951	0.71263146712	0.882996994418	0.722608087008	0.831461887281	0.875335782029	0.580133965038	0.718732872958	0.560076356695	0.618033677349	0.837655629859	0.758890701468	0.767631250339	0.749201018363	0.717541099235	0.796247531271	0.897581481684	0.855145018229	0.765576071699	0.901329298606	0.877377975867	0.887138541217	0.800870511425	0.89766442953	0.841724269308	0.787981241139	0.671879256797	0.766310794781	0.846564518712	0.935152105662	0.897560187429	0.872918680846	0.876269035533	0.995965601444	0.995035386078	0.990629112924	0.945634793732	0.963185614726	0.986846292564	0.981045648397	0.978720025409	0.956115530404	0.984865440981	0.984048492583	0.98719102313	0.939252336449	0.948091764457	0.938137788823	0.986419098143	0.923178807947	0.729198911245	0.833359987206	0.73254450485	0.893394271138	0.79582490148	0.741795007966	0.777575692736	0.906113889337	0.548548868971	0.718287272144	0.657647946534	0.682652840786	0.666258061078	0.995248402935	0.987825065414	0.97627028465	0.965949725143	0.976303570476	0.994821664465	0.979814077025	0.923730613979	0.869641808573	0.986984815618	0.887273304077	0.883735638242	0.959729398604	0.935838486338	0.946622978543	0.968452254923	0.924120389996	0.708736819453	0.850510980648	0.721549112938	0.874259729272	0.579752483136	0.719339246826	0.85728	0.911309144918	0.711824755423	0.651696986153	0.663841201717	0.593286410395	0.708454810496	0.925230637202	0.771760996031	0.766443821436	0.744874715262	0.996119762991	0.995041932591	0.969848179212	0.969042855639	0.939468346322	0.953918029306	0.895159563076	0.813705068632	0.954567116759	0.948458548533	0.965519064996	0.972573839662	0.831197149391	0.929558815741	0.971200169411	0.984323215319	0.969722633919	0.972728229967	0.929410502602	0.852336150534	0.825075673092	0.703878547288	0.737778013695	0.905473965287	0.91617662782	0.894346915767	0.652039785118	0.696210661529	0.612238290524	0.919553192632	0.940218555817	0.885061189282	0.918240343348	0.832509639928	0.73596292704	0.621146319232	0.779146407347	0.813171313877	0.704476643599	0.70581231735	0.872703062583	0.760868391208	0.900803998262	0.881559058519	0.812982494292	0.848413125336	0.831138237499	0.734420811344	0.496922665239	0.740535896472	0.50158508409	0.875310928817	0.994883820081	0.966437589899	0.976668418287	0.972347300948	0.967646122839	0.924095040663	0.866191390184	0.753593429158	0.838823153182	0.694103849024	0.918762908436	0.987845130193	0.968019549511	0.975846178293	0.927286237461	0.954136214384	0.901218933038	0.930866864704	0.889118129397	0.795560940684	0.529526704299	0.66315228967	0.634638069705	0.740561681786	0.71865115531	0.656621300497	0.613641269156	0.677566045907	0.60707227178	0.654357932988	0.734592552617	0.808244407129	0.64414390046	0.685518284449	0.786431889381	0.611224819563	0.775303752074	0.847322445879	0.610308389045	0.749034749035	0.67412311142	0.873624267645	0.789248725958	0.833178970308	0.887635551196	0.766518616	0.693946731235	0.588476921414	0.742598640184	0.522463186078	0.992215442878	0.877251713694	0.901870396863	0.877256703344	0.907260848781	0.890769312904	0.891358024691	0.653408486653	0.936871240752	0.733440085402	0.982198675497	0.951157627656	0.985785733088	0.945515020326	0.980374571353	0.88103931841	0.861573900466	0.928510365463	0.864885249434	0.525345868276	0.693808312129	0.586637258594	0.683337762424	0.805254691689	0.576509600471	0.848832271762	0.571996561358	0.612765275031	0.499151823579	0.846608620875	0.851385525962	0.685948629398	0.83603032095	0.738404352745	0.706064390032	0.54323630137	0.696477844506	0.595711605468	0.92689434365	0.896041197296	0.908800778926	0.590299110752	0.69309075157	0.820885836353	0.879794300407	0.883306494901	0.629391946093	0.60382971818	0.62036935854	0.860875209607	0.991896790703	0.963840135335	0.955177578092	0.930383795309	0.988048651507	0.717464562717	0.817294130411	0.733555102479	0.990951178451	0.995474160615	0.947726194867	0.906794885343	0.909689058686	0.872725349132	0.864803345508	0.936985433819	0.954125046245	0.758075748647	0.827197276016	0.670568296171	0.835207178675	0.789921779386	0.731933619638	0.868115399026	0.723852964851	0.909256872852	0.689385833512	0.645748554294	0.661602430833	0.923056400406	0.876928020566	0.820311660398	0.804183645748	0.994938577529	0.993378897907	0.982250396197	0.924933545986	0.976296768707	0.939271255061	0.901623686724	0.884643877659	0.847006179416	0.829080685375	0.9461760841	0.968873648114	0.981983880314	0.977531628957	0.989143037841	0.94476652261	0.911763153728	0.878869448183	0.698845863445	0.905759162304	0.857365507605	0.758990134719	0.771918678526	0.707458519036	0.707269894149	0.991232703074	0.94849558458	0.962957015149	0.961974367122	0.986286919831	0.986560846561	0.988447805083	0.976307578402	0.982802278962	0.936462628185	0.979575638923	0.932959712382	0.967945293301	0.938509250348	0.952107783801	0.957136053342	0.886228836407	0.628964627459	0.667306052856	0.708919191383	0.766021733369	0.562115621156	0.751199744055	0.795225521367	0.665139839414	0.74650462465	0.642242306865	0.592716302123	0.907288317256	0.703747704936	0.909438432133	0.806084885232	0.702803839688	0.773627678523	0.61161387632	0.548349119709	0.894061860114	0.918255838869	0.728012941494	0.908258868129	0.628545288198	0.872328826864	0.867465904092	0.655459910129	0.620645437059	0.91072	0.555372987184	0.721430901381	0.719673364135	0.996287063067	0.99164860722	0.993764202294	0.902982277668	0.79545695786	0.986385151306	0.937969521357	0.987711213518	0.981225089155	0.995029610829	0.983423080984	0.993156093709	0.988467183896	0.990465596695	0.992636617051	0.98878366224	0.894107508349	0.625124940818	0.848354020507	0.905606285836	0.81359450684	0.924312172144	0.791576440017	0.914816202044	0.913671373556	0.78292773056	0.777146836664	0.710436996182	0.800341296928	0.639926779369	0.715039287873	0.995774573496	0.997034369539	0.987999787607	0.978779560811	0.97731750173	0.717480314961	0.915843196873	0.733877901978	0.937218304258	0.994289340102	0.951120597652	0.958128469469	0.987939698492	0.987622976833	0.949283469181	0.988706584274	0.985609210106	0.995281782438	0.980347614771	0.958328881291	0.965673471563	0.944057431534	0.76517529393	0.810484732009	0.882053727547	0.745633246087	0.836302717651	0.534733092244	0.755848894613	0.878078883821	0.992005049442	0.987066680801	0.982557217612	0.970633611747	0.96537027171	0.977041895895	0.992190842961	0.994948697711	0.994403083584	0.990386646947	0.987516530019	0.986761980408	0.988115449915	0.988940288191	0.768187688334	0.982969270641	0.978554827805	0.862215381349	0.802704852824	0.881321716957	0.909259947936	0.859217877095	0.633593539704	0.790635091496	0.862744054902	0.996610349028	0.996311129848	0.990926355771	0.985477288387	0.978597668104	0.798962178356	0.960633245383	0.692307692308	0.991458399241	0.977143464626	0.985193075899	0.988775942397	0.992604722413	0.991460200316	0.990191425407	0.994637505915	0.993741381139	0.975802600159	0.962276180862	0.970237139339	0.823069508407	0.776028926938	0.90730307218	0.743446797105	0.785151433932	0.733895951287	0.850441294464	0.833886332013	0.996399258671	0.987041954328	0.988470488682	0.977421587944	0.949409059308	0.771826968785	0.987785448752	0.986701420288	0.993565061448	0.99481865285	0.994192799071	0.979493684266	0.992525135548	0.986898409847	0.991377933897	0.953582670864	0.944977607166	0.943854733552	0.813457126087	0.801857585139	0.779400708839	0.866121394748	0.808607863974	0.849465829173	0.739065420561	0.996092718729	0.982712275339	0.982611461591	0.981503135963	0.98785959356	0.98924330369	0.993430811613	0.995020658968	0.994	0.980853100734	0.982250430293	0.9688862572	0.581082546914	0.735920892602	0.990653212958	0.99260081391	0.991956820828	0.989758749934	0.995978197598	0.990796572517	0.998215597775	0.991414034344	0.964551841601	0.948494200277	0.957963418547	0.850319829424	0.80262947783	0.708306911858	0.808980908846	0.900951374207	0.786784234569	0.894150122094	0.995245139476	0.992846999421	0.988309065788	0.984394338912	0.986533057632	0.98773006135	0.859677332905	0.979591836735	0.988924634777	0.99194573972	0.987977027535	0.989526026238	0.984868525475	0.986499314418	0.989200635257	0.77379559715	0.807626575518	0.936319252813	0.930913348946	0.817484417452	0.787439613527	0.905877319643	0.982200905942	0.993866976843	0.988423344485	0.987538282818	0.983342175066	0.982667512154	0.977753058954	0.977477956018	0.867869461396	0.938300850651	0.984011858754	0.993034668355	0.992475625265	0.989987750972	0.98728005088	0.94408462867	0.971112639543	0.941110337813	0.585891365643	0.660743823702	0.742293597758	0.71775481947	0.640350411468	0.575883797928	0.830354275929	0.799012239639	0.994448596135	0.996103007004	0.993758595155	0.994301392993	0.993981310385	0.988867094312	0.953207706966	0.959768589778	0.941597328952	0.993243599894	0.992045816099	0.991029970452	0.990772657369	0.990274327396	0.70773547943	0.834023112067	0.824599160659	0.917070830891	0.788211360351	0.803021468328	0.71643382745	0.798428899695	0.835463258786	0.993863083272	0.990359148215	0.98256302521	0.975656223539	0.953382663848	0.980355916988	0.98586125033	0.735983041865	0.680686695279	0.679188580015	0.764080765143	0.973922722213	0.987836208253	0.972378301738	0.930583824317	0.964695874096	0.958548664944	0.899367054944	0.819944598338	0.889809223534	0.740006361998	0.789253986942	0.809846650525	0.747700252838	0.852749599573	0.995355710365	0.990361701001	0.98649726224	0.984321565739	0.9856649854	0.782487987186	0.960862285475	0.970637268083	0.975539105246	0.981112054329	0.987777659688	0.990149348586	0.994543832957	0.987619047619	0.991955543795	0.990354038584	0.978731323443	0.824477421414	0.840068056146	0.866908392876	0.619260918253	0.70497372472	0.683098591549	0.816546184739	0.852605378497	0.994296276736	0.984032991435	0.973783769382	0.978327016495	0.974980037264	0.788385721897	0.980908703072	0.991485738612	0.992191209835	0.988204665002	0.991992835695	0.985229730443	0.983247286903	0.975680985504	0.751851068331	0.801240918492	0.729047440766	0.785760378576	0.766606248001	0.798594600306	0.847156208278	0.939103255012	0.993475057883	0.983551758901	0.923298699886	0.904679656717	0.736385746008	0.982157939189	0.986326054696	0.989327415861	0.978357263514	0.945188152208	0.955445544554	0.926033591731	0.947015570934	0.867696867062	0.716349522937	0.872181254676	0.723314230625	0.699236070303	0.694365669645	0.752093444984	0.854371540652	0.990422564858	0.98336443615	0.97571884984	0.902467560094	0.96253679422	0.96646389844	0.992799661161	0.980379679712	0.988472927242	0.990453966907	0.963758460801	0.968980639641	0.955807002562	0.819527409209	0.779120296767	0.909694555113	0.75817271856	0.7266867211	0.785909749423	0.886096972944	0.919112499327	0.99323896049	0.993253570864	0.963584091998	0.956818542626	0.856968927002	0.777518928363	0.994282083863	0.996225623821	0.99504950495	0.977919320594	0.978976428116	0.974136554734	0.920644359155	0.751637467384	0.799082862323	0.605118635031	0.737468638232	0.677533133818	0.80834720954	0.771407217596	0.99586097108	0.985068304564	0.977917644549	0.971670482986	0.817908686088	0.994691299039	0.989311603789	0.994008199306	0.991663149008	0.990972812234	0.988244016098	0.985491130527	0.75553055868	0.747434801197	0.772979313286	0.833521293164	0.807570809016	0.789151450054	0.752868017583	0.877557527767	0.996	0.987005440811	0.986615985866	0.981378424658	0.970095055004	0.937678273505	0.983823764168	0.997379454927	0.994331006246	0.970534466072	0.972719978604	0.94626579242	0.868057033411	0.852328985893	0.767939096161	0.771303559042	0.873715914592	0.698265646881	0.715806846617	0.867803837953	0.992681762741	0.996206133418	0.941806056043	0.873756285439	0.665686955592	0.714440531021	0.917085020243	0.996948010945	0.977630532733	0.950026581606	0.983245851227	0.985175772978	0.963836730327	0.727151753872	0.677870541039	0.859100847955	0.818387339864	0.743761638734	0.817068625885	0.801695099424	0.859188034188	0.995787034599	0.996304313394	0.992935842691	0.98608159796	0.917278617711	0.914109772423	0.768454593733	0.989344698988	0.991395793499	0.989311603789	0.987084480203	0.988763449409	0.963838664812	0.724398552267	0.743041375605	0.891894770476	0.753743760399	0.893369127517	0.90431539691	0.734219981767	0.989612592082	0.960219113971	0.986560135457	0.929323387822	0.961161949351	0.966239383869	0.974699624199	0.995872360692	0.988988079329	0.992043706572	0.986250661026	0.770007519605	0.651642638941	0.660870030499	0.754690682963	0.684024239824	0.975190538765	0.651342837311	0.715464138411	0.995563770795	0.991941469621	0.988953797132	0.959963700422	0.960017059388	0.992561895654	0.996195910604	0.993565400844	0.992352222635	0.894951227356	0.831405312768	0.851488352028	0.712128462806	0.859393419784	0.920453937155
[truncated: 40,680,495 more chars]
