# Supplementary material for: Stochasticity constrained by deterministic effects of diet and age drive rumen microbiome assembly dynamics
Source: Nat Commun. 2020 Apr 20;11:1904. doi: 10.1038/s41467-020-15652-8 (PMC7170844; doi:10.1038/s41467-020-15652-8)
Supplement: Supplementary file 17 — Source Data [file 41467_2020_15652_MOESM17_ESM.zip › Source Data/Figure 1Bi.txt]

	29	238	244	3383	3389	3403	3468	10065	10216	10219	10222	10231	10233	10237	10239	10245	10250	10253	10257	10258	10278	13004	13011	13054	13063	13132	13200	13	43	58	66	172	3390	3404	3458	10061	10175	10217	10223	10228	10263	10266	10271	10273	10276	10277	10279	10280	10281
29	0.0	0.686991451231	0.589216944801	0.77799536202	0.796405941623	0.847953819194	0.815405321462	0.83893102203	0.924709527498	0.648655622645	0.663306554777	0.684421387847	0.950749025241	0.706781573818	0.756269833146	0.766223132037	0.770410534469	0.650213598229	0.724530624808	0.668194694824	0.639342567707	0.864793949684	0.863275039746	0.870060004138	0.63897845335	0.624418484441	0.800621439669	0.818106527253	0.775713544369	0.610013994713	0.772286421791	0.763859631095	0.817861217716	0.79238144597	0.993074577498	0.51367247962	0.79405269375	0.620687871735	0.795760880749	0.680502230985	0.867938219135	0.867197600455	0.648143352841	0.663474410462	0.822414058887	0.819640531388	0.57453798768	0.7901094363	0.827923750644
238	0.686991451231	0.0	0.665765719823	0.649623829265	0.820301217248	0.831695331695	0.936767427514	0.85643285341	0.952510385148	0.497411716468	0.766326167607	0.358159465388	0.983593192704	0.560933360505	0.792903619357	0.772288299278	0.927586030053	0.554362827787	0.853474628082	0.717632615479	0.757211785238	0.809616268969	0.744511791372	0.959519161615	0.677222589336	0.587063655031	0.849927998354	0.884645041896	0.906720263863	0.640603284089	0.901116917717	0.837117926213	0.795529460239	0.860929538319	0.996920392137	0.737241237959	0.879010456516	0.550464841543	0.90241160842	0.822547403133	0.922585958411	0.887627754096	0.478475543898	0.353753323788	0.899770349579	0.917533240209	0.504435607219	0.917461293961	0.820814572247
244	0.589216944801	0.665765719823	0.0	0.691365584813	0.810953972744	0.813811054969	0.904761904762	0.733728415245	0.854060134997	0.582481602617	0.52467822033	0.58504577823	0.985876136768	0.656591313183	0.485326169598	0.55572449445	0.799754551033	0.594903160041	0.768554737109	0.715699275732	0.659655048877	0.910026492765	0.778669375317	0.729139988731	0.696705524582	0.639043865486	0.845341264551	0.896360840595	0.731565695494	0.626873331965	0.618595146871	0.586038465452	0.789349355518	0.836805911937	0.997543500512	0.71470903796	0.772047604516	0.449247157636	0.649600081512	0.79450295402	0.914703618168	0.916837361737	0.702974358974	0.66114311936	0.892937105638	0.9040544723	0.409181027909	0.900322036497	0.743686546605
3383	0.77799536202	0.649623829265	0.691365584813	0.0	0.736567741935	0.636633714081	0.89526210196	0.864027891715	0.928564097301	0.645707252026	0.823331977217	0.806431852986	0.985111915566	0.505378536834	0.681469047256	0.66359798586	0.917992404803	0.560409207161	0.778740759623	0.735462735463	0.662129539268	0.547397484405	0.507339449541	0.930807587519	0.76520854527	0.502748240612	0.786423755854	0.89537037037	0.86993966273	0.622025342536	0.877877467316	0.751736111111	0.655929495439	0.786361763494	0.994350282486	0.801363892734	0.718966925276	0.595600328947	0.889258142032	0.773756122712	0.881019830028	0.858669955802	0.78013381369	0.651946988692	0.884383617608	0.892110167737	0.751747359829	0.880264710409	0.628385643336
3389	0.796405941623	0.820301217248	0.810953972744	0.736567741935	0.0	0.631530043362	0.794794691	0.885599131918	0.926454615981	0.763064040937	0.881719879055	0.899994855702	0.976055903813	0.742498972462	0.80264506869	0.662121988724	0.883320403413	0.779988659209	0.772092067406	0.788908950219	0.721917382752	0.771422682537	0.719862345267	0.870894207854	0.726075144805	0.668461379168	0.713278008299	0.880346311369	0.741995841996	0.850905881742	0.876924666736	0.801060052488	0.597340536048	0.701635089541	0.988094621875	0.833505580819	0.784784733296	0.788241388241	0.840065952185	0.779775514446	0.707952657807	0.747449111721	0.828933035946	0.74474009901	0.850548093253	0.844925645708	0.826221079692	0.766828663013	0.722291021672
3403	0.847953819194	0.831695331695	0.813811054969	0.636633714081	0.631530043362	0.0	0.716196748302	0.858981590688	0.876610378278	0.720543729161	0.912415441737	0.9230101598	0.981336053034	0.57526004487	0.754680504681	0.716654797029	0.88851819535	0.705530260398	0.609116867224	0.662212665745	0.686016644406	0.697877780619	0.646938879543	0.891002570694	0.768937274253	0.731093300452	0.677064031295	0.879713947626	0.741799050959	0.763536139302	0.867500769152	0.743118328992	0.52412371134	0.517127697934	0.973493604562	0.871692307692	0.72647914646	0.745540533594	0.863571282471	0.778774752475	0.7100762415	0.788434849653	0.816955783188	0.641248720573	0.756575923183	0.824574121058	0.860495968976	0.701487942535	0.534821794347
3468	0.815405321462	0.936767427514	0.904761904762	0.89526210196	0.794794691	0.716196748302	0.0	0.947056702889	0.935048198361	0.916748235537	0.941564080298	0.948930933703	0.981050906484	0.830294961082	0.891784181484	0.845611525493	0.926181761946	0.876997379643	0.742728390004	0.734999228752	0.743370137241	0.79097118792	0.895254185225	0.848187545182	0.820364788229	0.825696594427	0.799214226634	0.851805921563	0.633651056776	0.95498525379	0.904315583479	0.910447761194	0.747049078484	0.735216514046	0.989268947015	0.824577667903	0.760984362984	0.88342196293	0.897493837305	0.729542158691	0.683050496689	0.716070414537	0.810267280153	0.819181743421	0.72618620159	0.61079619325	0.935430972635	0.360300937854	0.795103888089
10065	0.83893102203	0.85643285341	0.733728415245	0.864027891715	0.885599131918	0.858981590688	0.947056702889	0.0	0.761816687217	0.841035120148	0.846655126769	0.937959934587	0.985401459854	0.864135150309	0.88755919947	0.851010743928	0.75215782984	0.850880786563	0.835451436738	0.906323665061	0.804391422842	0.949221949222	0.869782630881	0.939786938397	0.944189836032	0.809411159681	0.925601525066	0.931403852096	0.955186122154	0.906868811881	0.537648206128	0.47909211737	0.90083071049	0.902134680829	0.998457424928	0.900518453878	0.885232498723	0.791190696717	0.884526795311	0.905228926857	0.935750012891	0.956575427043	0.897464962902	0.896726602121	0.928527607362	0.969109567741	0.852699320701	0.932617739202	0.875134553283
10216	0.924709527498	0.952510385148	0.854060134997	0.928564097301	0.926454615981	0.876610378278	0.935048198361	0.761816687217	0.0	0.931853222325	0.947207501019	0.973401534527	0.977724416288	0.922043422733	0.928538661502	0.905713266398	0.850663375501	0.832803690415	0.859514687101	0.955478046779	0.849709197591	0.944563992212	0.953830439224	0.918611239891	0.964831804281	0.875739949555	0.941416120881	0.797422680412	0.941915146504	0.983895943016	0.704392499358	0.7467253377	0.929349790838	0.879025598679	0.997838394236	0.94913425474	0.923281505728	0.865265760198	0.902044162098	0.930870576079	0.919174193548	0.925944999485	0.83929860753	0.961954571092	0.971753147068	0.961195268728	0.957773119984	0.954248702	0.932481658201
10219	0.648655622645	0.497411716468	0.582481602617	0.645707252026	0.763064040937	0.720543729161	0.916748235537	0.841035120148	0.931853222325	0.0	0.785496027704	0.578877415397	0.986724534082	0.585030887834	0.691813967704	0.597412519737	0.898550724638	0.473619506198	0.766579874406	0.54992823457	0.623579034	0.892370711726	0.715802368314	0.916808236808	0.630093724531	0.632800041154	0.827861670876	0.855450236967	0.821308681506	0.545032497679	0.856343379371	0.740744528533	0.720774193548	0.841138848772	0.998148338648	0.676713735558	0.748824371294	0.452542721845	0.853975730889	0.616460990344	0.881673286223	0.892743180648	0.516750850428	0.433973866257	0.88513859057	0.852550808793	0.500127726971	0.861392242487	0.717787007127
10222	0.663306554777	0.766326167607	0.52467822033	0.823331977217	0.881719879055	0.912415441737	0.941564080298	0.846655126769	0.947207501019	0.785496027704	0.0	0.667477696675	0.971039441041	0.788487824634	0.38758397737	0.839587857973	0.784243783123	0.756399837464	0.858654381613	0.837247128189	0.807007701331	0.91054021121	0.89756048183	0.788168036343	0.788968582685	0.789849528182	0.85395268026	0.83440596588	0.753597214399	0.759206219313	0.814183169577	0.767467802454	0.892124251574	0.873069448706	0.998266013872	0.785245150451	0.931069437405	0.733898132081	0.466314667208	0.832386218195	0.934536899708	0.937742396407	0.771872444808	0.822569991362	0.941277890467	0.930194304513	0.371092760525	0.93764963578	0.86038944532
10231	0.684421387847	0.358159465388	0.58504577823	0.806431852986	0.899994855702	0.9230101598	0.948930933703	0.937959934587	0.973401534527	0.578877415397	0.667477696675	0.0	0.99227524521	0.746836729509	0.671449576636	0.833510773131	0.870179028133	0.630162129091	0.891457899284	0.754285714286	0.799518763119	0.913974110692	0.921255842308	0.787262386637	0.622591766376	0.750960012288	0.866529879456	0.929040196883	0.765201747623	0.681486805627	0.907200163524	0.868281758958	0.902193455592	0.882238193018	0.997849902734	0.775744876578	0.932641432641	0.658504098361	0.776792539367	0.825581992908	0.936649725345	0.959532834751	0.517800348825	0.45723466109	0.92700804235	0.921259029928	0.442054411391	0.941606585877	0.865986220975
10233	0.950749025241	0.983593192704	0.985876136768	0.985111915566	0.976055903813	0.981336053034	0.981050906484	0.985401459854	0.977724416288	0.986724534082	0.971039441041	0.99227524521	0.0	0.968835651203	0.978223437658	0.990074944298	0.950850661626	0.974436013648	0.952593645315	0.983794526831	0.94998977296	0.978416899975	0.991475110367	0.982702149437	0.980959133033	0.983430500153	0.982067834819	0.759922159062	0.983468528596	0.948925696118	0.979583503471	0.977327029638	0.977219086711	0.980926011383	0.99856828757	0.972434915773	0.98627979064	0.978815944328	0.973124300112	0.963453444205	0.974669264691	0.972678434382	0.979812471179	0.987366276108	0.98627281509	0.987012317683	0.973181633482	0.986210418795	0.979406667346
10237	0.706781573818	0.560933360505	0.656591313183	0.505378536834	0.742498972462	0.57526004487	0.830294961082	0.864135150309	0.922043422733	0.585030887834	0.788487824634	0.746836729509	0.968835651203	0.0	0.648774559449	0.677974683544	0.847458492976	0.54519069199	0.596224116931	0.64025477707	0.666939359853	0.754975314297	0.650210563702	0.918943813325	0.731935794217	0.523419922274	0.770901639344	0.830201239183	0.725051334702	0.607034815157	0.893130550168	0.742286382351	0.63133593269	0.740989489874	0.98599110384	0.741425071458	0.776840607693	0.6073676132	0.853623778502	0.745432149456	0.789991796555	0.82585563002	0.723346482914	0.53249796251	0.692847338722	0.841587219789	0.667851701371	0.811255234399	0.689500509684
10239	0.756269833146	0.792903619357	0.485326169598	0.681469047256	0.80264506869	0.754680504681	0.891784181484	0.88755919947	0.928538661502	0.691813967704	0.38758397737	0.671449576636	0.978223437658	0.648774559449	0.0	0.681721733859	0.829552984352	0.618350861149	0.706704476403	0.77385733896	0.678196102439	0.881163983546	0.777147775022	0.726028796079	0.769817612287	0.717551020408	0.828153751789	0.900372962755	0.722085638189	0.665831073822	0.855076891741	0.722472992849	0.748566748567	0.792316742544	0.996429117992	0.818394785089	0.743168567807	0.655623053755	0.487304489133	0.780827529701	0.890525885001	0.901281200551	0.801666411082	0.733990648506	0.851179305098	0.88431281814	0.448971318537	0.889330479976	0.710842148088
10245	0.766223132037	0.772288299278	0.55572449445	0.66359798586	0.662121988724	0.716654797029	0.845611525493	0.851010743928	0.905713266398	0.597412519737	0.839587857973	0.833510773131	0.990074944298	0.677974683544	0.681721733859	0.0	0.937006268794	0.664922529845	0.784607594937	0.755070916578	0.650785553969	0.877012136292	0.732725892179	0.918419440474	0.750543066431	0.618712376288	0.80006133088	0.854508301405	0.758783160914	0.734513274336	0.742057026477	0.750190171915	0.689425734466	0.838371438801	0.993471053303	0.783073632753	0.628934962235	0.604920626818	0.889103280187	0.733128520225	0.754987212276	0.794926759557	0.776335292614	0.697733509503	0.874118780748	0.853992082669	0.770368869072	0.809252088853	0.760602054307
10250	0.770410534469	0.927586030053	0.799754551033	0.917992404803	0.883320403413	0.88851819535	0.926181761946	0.75215782984	0.850663375501	0.898550724638	0.784243783123	0.870179028133	0.950850661626	0.847458492976	0.829552984352	0.937006268794	0.0	0.826037929267	0.781660280971	0.922855970455	0.853723814916	0.910953991188	0.918181818182	0.844125070829	0.864322120285	0.844340351058	0.908514259192	0.815979381443	0.851273835977	0.894910705069	0.746622142307	0.651555464593	0.895677322729	0.860239471511	0.995985589295	0.881313261059	0.925020458265	0.895035022662	0.500896562324	0.868251097908	0.898219354839	0.923061077351	0.876224858174	0.934779264729	0.933988332822	0.940755343432	0.811359337457	0.930190716085	0.878302806423
10253	0.650213598229	0.554362827787	0.594903160041	0.560409207161	0.779988659209	0.705530260398	0.876997379643	0.850880786563	0.832803690415	0.473619506198	0.756399837464	0.630162129091	0.974436013648	0.54519069199	0.618350861149	0.664922529845	0.826037929267	0.0	0.682264881104	0.652760736196	0.650746421792	0.88234092534	0.702708206068	0.861477640294	0.635947978053	0.610384279924	0.816499614495	0.80055487053	0.826216842647	0.419076036629	0.826412002663	0.713382292942	0.743655736861	0.799794238683	0.994152046784	0.731243918677	0.660685154976	0.404620123203	0.845171832712	0.777640455224	0.855342353002	0.871984395853	0.457489462321	0.516941789748	0.863817198817	0.856670113754	0.550573248408	0.860326894502	0.59386346203
10257	0.724530624808	0.853474628082	0.768554737109	0.778740759623	0.772092067406	0.609116867224	0.742728390004	0.835451436738	0.859514687101	0.766579874406	0.858654381613	0.891457899284	0.952593645315	0.596224116931	0.706704476403	0.784607594937	0.781660280971	0.682264881104	0.0	0.736458598726	0.64270375294	0.848730086018	0.822822060987	0.816088424931	0.891640083042	0.731028840254	0.866905737705	0.760970863844	0.730184804928	0.663744039379	0.788812901909	0.757434046663	0.708393186948	0.678441425276	0.986297867989	0.806043282973	0.748081906407	0.777334356613	0.824511400651	0.78125641552	0.771944216571	0.804471274364	0.83605717506	0.674612876936	0.682680087438	0.810770419995	0.828339258507	0.76529465836	0.733435270133
10258	0.668194694824	0.717632615479	0.715699275732	0.735462735463	0.788908950219	0.662212665745	0.734999228752	0.906323665061	0.955478046779	0.54992823457	0.837247128189	0.754285714286	0.983794526831	0.64025477707	0.77385733896	0.755070916578	0.922855970455	0.652760736196	0.736458598726	0.0	0.624210688434	0.769010629599	0.854100866021	0.914298926168	0.702491103203	0.679622118396	0.735301682012	0.892236503856	0.753517859904	0.725906095552	0.906123494748	0.882515055629	0.733168495338	0.701328116957	0.986755646817	0.674063444883	0.805223956739	0.696907428337	0.905360519189	0.559804174182	0.789858429858	0.826176289295	0.684567901235	0.575921853424	0.754491629236	0.596916071613	0.724746315843	0.717171717172	0.715981781894
10278	0.639342567707	0.757211785238	0.659655048877	0.662129539268	0.721917382752	0.686016644406	0.743370137241	0.804391422842	0.849709197591	0.623579034	0.807007701331	0.799518763119	0.94998977296	0.666939359853	0.678196102439	0.650785553969	0.853723814916	0.650746421792	0.64270375294	0.624210688434	0.0	0.719193887493	0.81301436385	0.874303980202	0.761873182676	0.661617722823	0.755342211211	0.854511685498	0.768490741699	0.744175233766	0.794117647059	0.752445332104	0.677245942314	0.638204452709	0.975068253232	0.576673866091	0.63337599181	0.643692973865	0.838580658394	0.436756644948	0.837276578159	0.817947528478	0.710421720952	0.688494303603	0.690550576184	0.663430084636	0.738334015555	0.70549495781	0.689432063264
13004	0.864793949684	0.809616268969	0.910026492765	0.547397484405	0.771422682537	0.697877780619	0.79097118792	0.949221949222	0.944563992212	0.892370711726	0.91054021121	0.913974110692	0.978416899975	0.754975314297	0.881163983546	0.877012136292	0.910953991188	0.88234092534	0.848730086018	0.769010629599	0.719193887493	0.0	0.739873804193	0.933179368745	0.787121673776	0.740089235345	0.665724708421	0.88568200493	0.853472687021	0.919983544174	0.932947740185	0.897532626427	0.681811165423	0.575689016865	0.979694390319	0.876631686716	0.916326946596	0.892959770115	0.896993517431	0.71935965409	0.871548310793	0.812006157004	0.887370259994	0.827330779055	0.885184052208	0.743125904486	0.908215759181	0.780896286812	0.770587333231
13011	0.863275039746	0.744511791372	0.778669375317	0.507339449541	0.719862345267	0.646938879543	0.895254185225	0.869782630881	0.953830439224	0.715802368314	0.89756048183	0.921255842308	0.991475110367	0.650210563702	0.777147775022	0.732725892179	0.918181818182	0.702708206068	0.822822060987	0.854100866021	0.81301436385	0.739873804193	0.0	0.936767790454	0.830515338666	0.610347119268	0.85966709347	0.950957305211	0.877033615602	0.63368874308	0.890912801674	0.755158044517	0.665384418116	0.826242952332	0.997648742588	0.876919936725	0.677537336178	0.702506393862	0.881951864855	0.884139771153	0.874314418986	0.857917348609	0.896742470805	0.763405815552	0.898759910551	0.944152498712	0.834475755268	0.865523051003	0.481070063694
13054	0.870060004138	0.959519161615	0.729139988731	0.930807587519	0.870894207854	0.891002570694	0.848187545182	0.939786938397	0.918611239891	0.916808236808	0.788168036343	0.787262386637	0.982702149437	0.918943813325	0.726028796079	0.918419440474	0.844125070829	0.861477640294	0.816088424931	0.914298926168	0.874303980202	0.933179368745	0.936767790454	0.0	0.864093531424	0.86655666701	0.917346833351	0.886921051273	0.691893570763	0.889561036141	0.877212844792	0.859156373328	0.912467666839	0.866515018353	0.992679280301	0.924961399897	0.815769250474	0.890006706908	0.755208867905	0.888003312287	0.764243614931	0.832757286562	0.92664152503	0.925321006677	0.927725665078	0.857090890194	0.787177386317	0.853759011329	0.884983040395
13063	0.63897845335	0.677222589336	0.696705524582	0.76520854527	0.726075144805	0.768937274253	0.820364788229	0.944189836032	0.964831804281	0.630093724531	0.788968582685	0.622591766376	0.980959133033	0.731935794217	0.769817612287	0.750543066431	0.864322120285	0.635947978053	0.891640083042	0.702491103203	0.761873182676	0.787121673776	0.830515338666	0.864093531424	0.0	0.649099535738	0.666751852798	0.921937263717	0.707861715749	0.733271945979	0.918020265798	0.874328025155	0.740185289451	0.781585677749	0.991124260355	0.753628354637	0.880259555916	0.656151097499	0.834357385873	0.762507040811	0.82126963016	0.848713760719	0.620118585156	0.6068506378	0.930107526882	0.834858611825	0.611755763871	0.773373414174	0.789168573608
13132	0.624418484441	0.587063655031	0.639043865486	0.502748240612	0.668461379168	0.731093300452	0.825696594427	0.809411159681	0.875739949555	0.632800041154	0.789849528182	0.750960012288	0.983430500153	0.523419922274	0.717551020408	0.618712376288	0.844340351058	0.610384279924	0.731028840254	0.679622118396	0.661617722823	0.740089235345	0.610347119268	0.86655666701	0.649099535738	0.0	0.77833987198	0.867395903204	0.758948893027	0.635546370447	0.794610716857	0.768297055058	0.714950372208	0.816293847187	0.995054350626	0.699135980251	0.799109199816	0.624581120792	0.846974358974	0.733243690525	0.792209134119	0.759781432033	0.712147023902	0.626360090331	0.870716590688	0.833515085423	0.685600245625	0.810023669857	0.793138866064
13200	0.800621439669	0.849927998354	0.845341264551	0.786423755854	0.713278008299	0.677064031295	0.799214226634	0.925601525066	0.941416120881	0.827861670876	0.85395268026	0.866529879456	0.982067834819	0.770901639344	0.828153751789	0.80006133088	0.908514259192	0.816499614495	0.866905737705	0.735301682012	0.755342211211	0.665724708421	0.85966709347	0.917346833351	0.666751852798	0.77833987198	0.0	0.896717498062	0.795190713101	0.878461618096	0.916022668727	0.884858125096	0.66687383468	0.686765695357	0.976877419355	0.816982687552	0.864697132892	0.820670419916	0.87988080559	0.718031088083	0.830124223602	0.900325362805	0.807395914145	0.806355409297	0.906296505363	0.83226679153	0.848559417615	0.811836271781	0.739658365919
13	0.818106527253	0.884645041896	0.896360840595	0.89537037037	0.880346311369	0.879713947626	0.851805921563	0.931403852096	0.797422680412	0.855450236967	0.83440596588	0.929040196883	0.759922159062	0.830201239183	0.900372962755	0.854508301405	0.815979381443	0.80055487053	0.760970863844	0.892236503856	0.854511685498	0.88568200493	0.950957305211	0.886921051273	0.921937263717	0.867395903204	0.896717498062	0.0	0.809479409479	0.866204470199	0.857665173284	0.858959893322	0.870166174872	0.84035178479	0.9922616591	0.888551269506	0.867322875013	0.827052142488	0.886201407076	0.869180175048	0.816545087692	0.829857526327	0.838192721257	0.908105052166	0.946245383668	0.867706708268	0.886753779144	0.899933013861	0.895191565955
43	0.775713544369	0.906720263863	0.731565695494	0.86993966273	0.741995841996	0.741799050959	0.633651056776	0.955186122154	0.941915146504	0.821308681506	0.753597214399	0.765201747623	0.983468528596	0.725051334702	0.722085638189	0.758783160914	0.851273835977	0.826216842647	0.730184804928	0.753517859904	0.768490741699	0.853472687021	0.877033615602	0.691893570763	0.707861715749	0.758948893027	0.795190713101	0.809479409479	0.0	0.895119041444	0.884357253485	0.883181654584	0.673655802367	0.787770343862	0.983656581329	0.83560512185	0.765225882716	0.856218622225	0.735275947282	0.76188992731	0.638070539419	0.650778864566	0.826379891164	0.770610057708	0.764385252224	0.660810176737	0.746326929004	0.637772497159	0.812641781811
58	0.610013994713	0.640603284089	0.626873331965	0.622025342536	0.850905881742	0.763536139302	0.95498525379	0.906868811881	0.983895943016	0.545032497679	0.759206219313	0.681486805627	0.948925696118	0.607034815157	0.665831073822	0.734513274336	0.894910705069	0.419076036629	0.663744039379	0.725906095552	0.744175233766	0.919983544174	0.63368874308	0.889561036141	0.733271945979	0.635546370447	0.878461618096	0.866204470199	0.895119041444	0.0	0.907079874181	0.770953163517	0.794411901923	0.815996684625	0.997933670834	0.744211232015	0.702669404517	0.505272952854	0.90497248933	0.840999844423	0.947158472776	0.948309728109	0.658970907961	0.573053368329	0.897996918336	0.924807331806	0.601826671456	0.938290077911	0.577012204542
66	0.772286421791	0.901116917717	0.618595146871	0.877877467316	0.876924666736	0.867500769152	0.904315583479	0.537648206128	0.704392499358	0.856343379371	0.814183169577	0.907200163524	0.979583503471	0.893130550168	0.855076891741	0.742057026477	0.746622142307	0.826412002663	0.788812901909	0.906123494748	0.794117647059	0.932947740185	0.890912801674	0.877212844792	0.918020265798	0.794610716857	0.916022668727	0.857665173284	0.884357253485	0.907079874181	0.0	0.622757245821	0.898049736869	0.888940448569	0.997429173736	0.878246586593	0.854580757243	0.762799073836	0.816153137476	0.893155775782	0.889553470145	0.904203323558	0.878819104539	0.914250589079	0.934768161137	0.941953874061	0.847701736466	0.905197206245	0.862839569452
172	0.763859631095	0.837117926213	0.586038465452	0.751736111111	0.801060052488	0.743118328992	0.910447761194	0.47909211737	0.7467253377	0.740744528533	0.767467802454	0.868281758958	0.977327029638	0.742286382351	0.722472992849	0.750190171915	0.651555464593	0.713382292942	0.757434046663	0.882515055629	0.752445332104	0.897532626427	0.755158044517	0.859156373328	0.874328025155	0.768297055058	0.884858125096	0.858959893322	0.883181654584	0.770953163517	0.622757245821	0.0	0.741020502544	0.790181780836	0.99907824662	0.881805633659	0.775368956743	0.67039048888	0.778151603201	0.879915694237	0.911056334412	0.925292068047	0.856116584565	0.832763634508	0.901221995927	0.957365541447	0.750852027061	0.904455015089	0.731584052274
3390	0.817861217716	0.795529460239	0.789349355518	0.655929495439	0.597340536048	0.52412371134	0.747049078484	0.90083071049	0.929349790838	0.720774193548	0.892124251574	0.902193455592	0.977219086711	0.63133593269	0.748566748567	0.689425734466	0.895677322729	0.743655736861	0.708393186948	0.733168495338	0.677245942314	0.681811165423	0.665384418116	0.912467666839	0.740185289451	0.714950372208	0.66687383468	0.870166174872	0.673655802367	0.794411901923	0.898049736869	0.741020502544	0.0	0.605452754885	0.979945211144	0.828173374613	0.717499614772	0.740133450577	0.863860876724	0.701224574512	0.787787684014	0.761468838893	0.798104314497	0.689701338826	0.795364612776	0.793049549315	0.831912927405	0.694475993805	0.637675185491
3404	0.79238144597	0.860929538319	0.836805911937	0.786361763494	0.701635089541	0.517127697934	0.735216514046	0.902134680829	0.879025598679	0.841138848772	0.873069448706	0.882238193018	0.980926011383	0.740989489874	0.792316742544	0.838371438801	0.860239471511	0.799794238683	0.678441425276	0.701328116957	0.638204452709	0.575689016865	0.826242952332	0.866515018353	0.781585677749	0.816293847187	0.686765695357	0.84035178479	0.787770343862	0.815996684625	0.888940448569	0.790181780836	0.605452754885	0.0	0.972107438017	0.856339916465	0.838209629401	0.839760157138	0.851714741118	0.643142338605	0.821600621601	0.839053132107	0.833229813665	0.720784233006	0.776396877568	0.711548474435	0.838900005131	0.705308775731	0.673755213429
3458	0.993074577498	0.996920392137	0.997543500512	0.994350282486	0.988094621875	0.973493604562	0.989268947015	0.998457424928	0.997838394236	0.998148338648	0.998266013872	0.997849902734	0.99856828757	0.98599110384	0.996429117992	0.993471053303	0.995985589295	0.994152046784	0.986297867989	0.986755646817	0.975068253232	0.979694390319	0.997648742588	0.992679280301	0.991124260355	0.995054350626	0.976877419355	0.9922616591	0.983656581329	0.997933670834	0.997429173736	0.99907824662	0.979945211144	0.972107438017	0.0	0.940453540392	0.985565110565	0.994536082474	0.996923550223	0.970422462382	0.954956351051	0.928357901247	0.9883348818	0.997126289321	0.981050906484	0.978712357217	0.999181376311	0.985491588208	0.989935815148
10061	0.51367247962	0.737241237959	0.71470903796	0.801363892734	0.833505580819	0.871692307692	0.824577667903	0.900518453878	0.94913425474	0.676713735558	0.785245150451	0.775744876578	0.972434915773	0.741425071458	0.818394785089	0.783073632753	0.881313261059	0.731243918677	0.806043282973	0.674063444883	0.576673866091	0.876631686716	0.876919936725	0.924961399897	0.753628354637	0.699135980251	0.816982687552	0.888551269506	0.83560512185	0.744211232015	0.878246586593	0.881805633659	0.828173374613	0.856339916465	0.940453540392	0.0	0.724462159538	0.695157721402	0.847972972973	0.650216807764	0.872627887789	0.879495755081	0.700932653166	0.727868852459	0.75203231249	0.818587052299	0.715292675452	0.813251155624	0.868566741849
10175	0.79405269375	0.879010456516	0.772047604516	0.718966925276	0.784784733296	0.72647914646	0.760984362984	0.885232498723	0.923281505728	0.748824371294	0.931069437405	0.932641432641	0.98627979064	0.776840607693	0.743168567807	0.628934962235	0.925020458265	0.660685154976	0.748081906407	0.805223956739	0.63337599181	0.916326946596	0.677537336178	0.815769250474	0.880259555916	0.799109199816	0.864697132892	0.867322875013	0.765225882716	0.702669404517	0.854580757243	0.775368956743	0.717499614772	0.838209629401	0.985565110565	0.724462159538	0.0	0.663559061572	0.885961783439	0.763218745183	0.781633386376	0.740319606638	0.839762002462	0.842113315314	0.759568403909	0.803013104943	0.871154726191	0.708574057978	0.622085013012
10217	0.620687871735	0.550464841543	0.449247157636	0.595600328947	0.788241388241	0.745540533594	0.88342196293	0.791190696717	0.865265760198	0.452542721845	0.733898132081	0.658504098361	0.978815944328	0.6073676132	0.655623053755	0.604920626818	0.895035022662	0.404620123203	0.777334356613	0.696907428337	0.643692973865	0.892959770115	0.702506393862	0.890006706908	0.656151097499	0.624581120792	0.820670419916	0.827052142488	0.856218622225	0.505272952854	0.762799073836	0.67039048888	0.740133450577	0.839760157138	0.994536082474	0.695157721402	0.663559061572	0.0	0.854276771512	0.76362225097	0.891651589558	0.880132040437	0.580888429752	0.560622400246	0.881713817138	0.891302088746	0.551175055041	0.867167790764	0.680283644211
10223	0.795760880749	0.90241160842	0.649600081512	0.889258142032	0.840065952185	0.863571282471	0.897493837305	0.884526795311	0.902044162098	0.853975730889	0.466314667208	0.776792539367	0.973124300112	0.853623778502	0.487304489133	0.889103280187	0.500896562324	0.845171832712	0.824511400651	0.905360519189	0.838580658394	0.896993517431	0.881951864855	0.755208867905	0.834357385873	0.846974358974	0.87988080559	0.886201407076	0.735275947282	0.90497248933	0.816153137476	0.778151603201	0.863860876724	0.851714741118	0.996923550223	0.847972972973	0.885961783439	0.854276771512	0.0	0.84198064649	0.88986013986	0.904776563542	0.870420798438	0.911728647323	0.924241651797	0.941599049046	0.545686054803	0.884769025914	0.85084849724
10228	0.680502230985	0.822547403133	0.79450295402	0.773756122712	0.779775514446	0.778774752475	0.729542158691	0.905228926857	0.930870576079	0.616460990344	0.832386218195	0.825581992908	0.963453444205	0.745432149456	0.780827529701	0.733128520225	0.868251097908	0.777640455224	0.78125641552	0.559804174182	0.436756644948	0.71935965409	0.884139771153	0.888003312287	0.762507040811	0.733243690525	0.718031088083	0.869180175048	0.76188992731	0.840999844423	0.893155775782	0.879915694237	0.701224574512	0.643142338605	0.970422462382	0.650216807764	0.763218745183	0.76362225097	0.84198064649	0.0	0.824828873678	0.820665390387	0.749831597492	0.756130228725	0.768032491903	0.616054209017	0.812532100668	0.64580105361	0.797422680412
10263	0.867938219135	0.922585958411	0.914703618168	0.881019830028	0.707952657807	0.7100762415	0.683050496689	0.935750012891	0.919174193548	0.881673286223	0.934536899708	0.936649725345	0.974669264691	0.789991796555	0.890525885001	0.754987212276	0.898219354839	0.855342353002	0.771944216571	0.789858429858	0.837276578159	0.871548310793	0.874314418986	0.764243614931	0.82126963016	0.792209134119	0.830124223602	0.816545087692	0.638070539419	0.947158472776	0.889553470145	0.911056334412	0.787787684014	0.821600621601	0.954956351051	0.872627887789	0.781633386376	0.891651589558	0.88986013986	0.824828873678	0.0	0.604072982891	0.888607070759	0.822766570605	0.833085100919	0.676334287946	0.932580810672	0.701372407388	0.84850669413
10266	0.867197600455	0.887627754096	0.916837361737	0.858669955802	0.747449111721	0.788434849653	0.716070414537	0.956575427043	0.925944999485	0.892743180648	0.937742396407	0.959532834751	0.972678434382	0.82585563002	0.901281200551	0.794926759557	0.923061077351	0.871984395853	0.804471274364	0.826176289295	0.817947528478	0.812006157004	0.857917348609	0.832757286562	0.848713760719	0.759781432033	0.900325362805	0.829857526327	0.650778864566	0.948309728109	0.904203323558	0.925292068047	0.761468838893	0.839053132107	0.928357901247	0.879495755081	0.740319606638	0.880132040437	0.904776563542	0.820665390387	0.604072982891	0.0	0.900939985539	0.852323491656	0.863175156298	0.738466334165	0.941534838478	0.735083655084	0.877819452294
10271	0.648143352841	0.478475543898	0.702974358974	0.78013381369	0.828933035946	0.816955783188	0.810267280153	0.897464962902	0.83929860753	0.516750850428	0.771872444808	0.517800348825	0.979812471179	0.723346482914	0.801666411082	0.776335292614	0.876224858174	0.457489462321	0.83605717506	0.684567901235	0.710421720952	0.887370259994	0.896742470805	0.92664152503	0.620118585156	0.712147023902	0.807395914145	0.838192721257	0.826379891164	0.658970907961	0.878819104539	0.856116584565	0.798104314497	0.833229813665	0.9883348818	0.700932653166	0.839762002462	0.580888429752	0.870420798438	0.749831597492	0.888607070759	0.900939985539	0.0	0.505630688538	0.859796777173	0.857232049948	0.546987951807	0.785327627984	0.766297916131
10273	0.663474410462	0.353753323788	0.66114311936	0.651946988692	0.74474009901	0.641248720573	0.819181743421	0.896726602121	0.961954571092	0.433973866257	0.822569991362	0.45723466109	0.987366276108	0.53249796251	0.733990648506	0.697733509503	0.934779264729	0.516941789748	0.674612876936	0.575921853424	0.688494303603	0.827330779055	0.763405815552	0.925321006677	0.6068506378	0.626360090331	0.806355409297	0.908105052166	0.770610057708	0.573053368329	0.914250589079	0.832763634508	0.689701338826	0.720784233006	0.997126289321	0.727868852459	0.842113315314	0.560622400246	0.911728647323	0.756130228725	0.822766570605	0.852323491656	0.505630688538	0.0	0.782233787438	0.816789944654	0.532470180447	0.785340850846	0.751176590956
10276	0.822414058887	0.899770349579	0.892937105638	0.884383617608	0.850548093253	0.756575923183	0.72618620159	0.928527607362	0.971753147068	0.88513859057	0.941277890467	0.92700804235	0.98627281509	0.692847338722	0.851179305098	0.874118780748	0.933988332822	0.863817198817	0.682680087438	0.754491629236	0.690550576184	0.885184052208	0.898759910551	0.927725665078	0.930107526882	0.870716590688	0.906296505363	0.946245383668	0.764385252224	0.897996918336	0.934768161137	0.901221995927	0.795364612776	0.776396877568	0.981050906484	0.75203231249	0.759568403909	0.881713817138	0.924241651797	0.768032491903	0.833085100919	0.863175156298	0.859796777173	0.782233787438	0.0	0.833574230849	0.895406216615	0.704230395417	0.844692908562
10277	0.819640531388	0.917533240209	0.9040544723	0.892110167737	0.844925645708	0.824574121058	0.61079619325	0.969109567741	0.961195268728	0.852550808793	0.930194304513	0.921259029928	0.987012317683	0.841587219789	0.88431281814	0.853992082669	0.940755343432	0.856670113754	0.810770419995	0.596916071613	0.663430084636	0.743125904486	0.944152498712	0.857090890194	0.834858611825	0.833515085423	0.83226679153	0.867706708268	0.660810176737	0.924807331806	0.941953874061	0.957365541447	0.793049549315	0.711548474435	0.978712357217	0.818587052299	0.803013104943	0.891302088746	0.941599049046	0.616054209017	0.676334287946	0.738466334165	0.857232049948	0.816789944654	0.833574230849	0.0	0.923469650869	0.576103303428	0.861083794835
10279	0.57453798768	0.504435607219	0.409181027909	0.751747359829	0.826221079692	0.860495968976	0.935430972635	0.852699320701	0.957773119984	0.500127726971	0.371092760525	0.442054411391	0.973181633482	0.667851701371	0.448971318537	0.770368869072	0.811359337457	0.550573248408	0.828339258507	0.724746315843	0.738334015555	0.908215759181	0.834475755268	0.787177386317	0.611755763871	0.685600245625	0.848559417615	0.886753779144	0.746326929004	0.601826671456	0.847701736466	0.750852027061	0.831912927405	0.838900005131	0.999181376311	0.715292675452	0.871154726191	0.551175055041	0.545686054803	0.812532100668	0.932580810672	0.941534838478	0.546987951807	0.532470180447	0.895406216615	0.923469650869	0.0	0.907195421096	0.797102927675
10280	0.7901094363	0.917461293961	0.900322036497	0.880264710409	0.766828663013	0.701487942535	0.360300937854	0.932617739202	0.954248702	0.861392242487	0.93764963578	0.941606585877	0.986210418795	0.811255234399	0.889330479976	0.809252088853	0.930190716085	0.860326894502	0.76529465836	0.717171717172	0.70549495781	0.780896286812	0.865523051003	0.853759011329	0.773373414174	0.810023669857	0.811836271781	0.899933013861	0.637772497159	0.938290077911	0.905197206245	0.904455015089	0.694475993805	0.705308775731	0.985491588208	0.813251155624	0.708574057978	0.867167790764	0.884769025914	0.64580105361	0.701372407388	0.735083655084	0.785327627984	0.785340850846	0.704230395417	0.576103303428	0.907195421096	0.0	0.782336649913
10281	0.827923750644	0.820814572247	0.743686546605	0.628385643336	0.722291021672	0.534821794347	0.795103888089	0.875134553283	0.932481658201	0.717787007127	0.86038944532	0.865986220975	0.979406667346	0.689500509684	0.710842148088	0.760602054307	0.878302806423	0.59386346203	0.733435270133	0.715981781894	0.689432063264	0.770587333231	0.481070063694	0.884983040395	0.789168573608	0.793138866064	0.739658365919	0.895191565955	0.812641781811	0.577012204542	0.862839569452	0.731584052274	0.637675185491	0.673755213429	0.989935815148	0.868566741849	0.622085013012	0.680283644211	0.85084849724	0.797422680412	0.84850669413	0.877819452294	0.766297916131	0.751176590956	0.844692908562	0.861083794835	0.797102927675	0.782336649913	0.0
13005	0.811012287286	0.681797293847	0.769779044904	0.458716533824	0.742134802533	0.623588328479	0.900025660765	0.845728900256	0.915216055703	0.761870650839	0.831861998985	0.837848849053	0.983620733506	0.641015207772	0.752651611266	0.819556502766	0.888797870162	0.743927332109	0.75565841005	0.724542947605	0.765411222137	0.487349520506	0.658801993288	0.855069490743	0.772556581752	0.615128375954	0.682908045387	0.884943036026	0.849256572516	0.772970195272	0.848703391131	0.796332144677	0.721013933878	0.696023019217	0.99743799959	0.872320834825	0.865566758326	0.796020920931	0.860749808722	0.841469060234	0.882020451159	0.851825266612	0.83415485726	0.712185410179	0.878235174241	0.908480528871	0.78775385555	0.891601412559	0.687183940338
13012	0.792332923329	0.718823170111	0.726742120489	0.518463810931	0.728980597475	0.53672949567	0.896040110509	0.870174901841	0.908436686572	0.7207855139	0.857265692175	0.866781743413	0.983874239351	0.59223202515	0.709399979763	0.745750708215	0.903434900219	0.630055450984	0.712706622046	0.754925418724	0.755823457295	0.63996948894	0.435798651594	0.895398773006	0.799564931451	0.711760498621	0.735694543966	0.895840793984	0.873012616679	0.523794887557	0.864062818682	0.714285714286	0.649820604818	0.650463555806	0.996424375543	0.863233044365	0.669221787908	0.679905944896	0.875114410658	0.863296072198	0.894068230714	0.87866087401	0.855351384552	0.695165394402	0.895880948753	0.919167996705	0.803836005683	0.894795918367	0.394439352276
13032	0.833687373711	0.791510162079	0.844551610917	0.681392235609	0.726635877744	0.757660023688	0.826014998707	0.913505154639	0.9586214013	0.843044240487	0.89345603272	0.901775633788	0.986775334461	0.739736558864	0.83196113526	0.816024952702	0.899184810649	0.852103260311	0.83834759879	0.849423631124	0.791272915053	0.6694767143	0.625333060053	0.876789498165	0.721824503989	0.663998347364	0.764267604905	0.949524203558	0.798413439104	0.878094251683	0.895778568115	0.826283367556	0.628581791803	0.744511184756	0.987400598988	0.889685035311	0.82604679803	0.844357172385	0.853919300951	0.790368565652	0.862461809331	0.798801281389	0.836386215461	0.849272081897	0.864565150426	0.879866749948	0.852182387034	0.741915519109	0.780099861018
13059	0.74145463891	0.823982847516	0.742034001832	0.765529219452	0.762985842986	0.66116589179	0.889989224691	0.914390917459	0.927723177723	0.806629834254	0.801460890738	0.789205702648	0.98392920714	0.745741164505	0.687553909382	0.833189589569	0.847768222768	0.760918367347	0.721942537503	0.704074338813	0.760541011322	0.743778049776	0.834570411795	0.778187971081	0.742770167428	0.752523441103	0.672090755095	0.891841970241	0.811120827118	0.681976983148	0.901917668116	0.780380971784	0.742867424048	0.644508373574	0.994774590164	0.835114816141	0.87974747989	0.807853993643	0.842011321332	0.814039598869	0.897867968148	0.929362312897	0.827618069815	0.737151023325	0.868785656072	0.886502117112	0.75136125388	0.889883845878	0.699913181145
13061	0.85014379622	0.882178924819	0.615521537914	0.704894605216	0.814525254603	0.71618172537	0.864759561161	0.924786674161	0.979133636782	0.796268847432	0.72277127363	0.777789082769	0.991158536585	0.799410629001	0.582581364696	0.796532846715	0.887996726845	0.698220930825	0.81282390001	0.851553333673	0.80907043407	0.872815286624	0.509524051404	0.725717213115	0.805342931008	0.859219821849	0.880295414914	0.964320500333	0.762976667695	0.616241466044	0.910586552217	0.770393364205	0.747303543914	0.807113894164	0.993960178124	0.906285130301	0.654102446717	0.728525329099	0.718842351982	0.883362449902	0.921465968586	0.941920614597	0.872082884546	0.831820499745	0.888849305308	0.904968271165	0.668903803132	0.851533742331	0.415756709868
13064	0.753511739977	0.807026476578	0.815301822613	0.761043460539	0.708050934483	0.740317977986	0.843602865916	0.922876817138	0.965385204472	0.75417113118	0.83394889957	0.834442130923	0.987115755301	0.774802191114	0.84483805668	0.716121850015	0.923929136672	0.795023154038	0.90068979509	0.7209349697	0.757894736842	0.755938755786	0.816439328634	0.941495346221	0.587065431911	0.675899427637	0.585500716772	0.912901079781	0.756207674944	0.841762746605	0.924716923391	0.896266192532	0.652994257588	0.786442588513	0.993868478872	0.774535809019	0.850606814604	0.787492969269	0.877416073245	0.714402954452	0.838184054109	0.872795132675	0.76376017613	0.747301975158	0.914951989026	0.848689292888	0.805705004568	0.784627947331	0.780969845151
13073	0.858289595554	0.700531479967	0.814624203822	0.459882383022	0.802927231499	0.64852700491	0.92366961167	0.904878922849	0.984319754035	0.768013519742	0.899659777586	0.910698812376	0.990326850626	0.607920993688	0.778138967899	0.79624174708	0.966179861645	0.651565452781	0.788128690694	0.824073600818	0.830136424249	0.706335834993	0.540943559469	0.960578995996	0.875565036315	0.667521542881	0.855395683453	0.927063536905	0.917198764161	0.668775394744	0.937749564861	0.822770611329	0.708830794566	0.767549498586	0.9991794451	0.885009215646	0.746088374701	0.737644341801	0.944455789259	0.894460461285	0.920386751697	0.908554420896	0.886530654196	0.694972409565	0.903829483453	0.928456965624	0.849719816607	0.914762831677	0.653476482618
13086	0.662082109926	0.577531078938	0.696184452153	0.645848264564	0.695609554764	0.669141365009	0.837609914126	0.890631406314	0.923668821176	0.581974776992	0.826657177715	0.630472497194	0.977778910351	0.58844213423	0.746072100473	0.736234684021	0.885298040423	0.543409346559	0.792590327677	0.590155546459	0.681470452328	0.651129510375	0.77817403709	0.881301063666	0.519625788082	0.581822849807	0.531971809249	0.870012340601	0.843703283674	0.669035114818	0.897811715267	0.81982441813	0.633506774509	0.629530477759	0.990758804805	0.733073650761	0.817551020408	0.589293053843	0.866816578934	0.697984847704	0.856149925346	0.874653241549	0.573515793806	0.5323001381	0.854109239408	0.836472779963	0.608343107757	0.805445874571	0.694150161216
13089	0.737285943401	0.715871140112	0.690266393443	0.584370179949	0.695321001088	0.520028796215	0.845788359242	0.877290508544	0.924987120041	0.68530532386	0.819889728405	0.817669365584	0.973588575523	0.606018731767	0.69003727723	0.697115139137	0.87171561051	0.675567423231	0.68534725421	0.668756423433	0.672562264735	0.609896314547	0.685325419566	0.832688238633	0.70414624183	0.661801866845	0.570653577887	0.882255732287	0.817861765467	0.679387733995	0.851047403366	0.752716834119	0.604180679878	0.592967942089	0.977003196865	0.810572913986	0.765218282435	0.695252837977	0.842221423805	0.732491329779	0.826878328766	0.825198637911	0.774723571355	0.648533415524	0.856249359172	0.836902286902	0.757848911652	0.812535407117	0.598355178617
13094	0.728383604022	0.813508116135	0.796078831819	0.78356220537	0.774748257165	0.835084302773	0.856606104277	0.958038370781	0.977510782502	0.761391625616	0.838913198331	0.810827374872	0.992144059583	0.784442744198	0.840704361545	0.793801842145	0.912096939823	0.777993858751	0.917368018363	0.764211820137	0.787450537027	0.857990587272	0.83141254462	0.92408578923	0.386972010178	0.69728118415	0.737397662324	0.942151312403	0.792477168361	0.825190682334	0.92736599128	0.915193624195	0.751147321198	0.84479027105	0.995375128469	0.766993279639	0.89847819426	0.784840069937	0.883779221444	0.788908950219	0.88910074723	0.888934594817	0.745829042225	0.74658270619	0.948906601267	0.862944162437	0.78132816089	0.78760971103	0.814968495466
13116	0.913704540785	0.969594939292	0.874256065924	0.922303333503	0.866961621566	0.786173797611	0.911701363963	0.908417233097	0.637935444268	0.925361689075	0.852993359355	0.876456520633	0.976113031104	0.860250025409	0.843119359091	0.967856418576	0.795692874316	0.895069596696	0.741742046956	0.928057553957	0.856952693017	0.848835431426	0.940354620739	0.839926214388	0.862495563555	0.931387608807	0.817584897917	0.817566528226	0.863164387787	0.925142475741	0.882461161079	0.841095332621	0.859960957567	0.736536783202	0.982798341269	0.951548604722	0.960111930806	0.942824939802	0.837223524615	0.914174118614	0.907280008214	0.931458429384	0.93371979685	0.93410180557	0.932400101807	0.951493885133	0.889035801465	0.940171814277	0.868939471267
13128	0.822397427252	0.887292020811	0.87508988187	0.834020618557	0.604862590264	0.679538072898	0.795785222389	0.904427701517	0.815392561983	0.833058021887	0.88832019654	0.907932593506	0.975162929132	0.798758273898	0.851942865919	0.821960583568	0.853615702479	0.82413509061	0.802760531582	0.847398248326	0.764979579176	0.773672293125	0.823125064122	0.890412376468	0.728985358861	0.777053926891	0.663403263403	0.824065444755	0.699039709317	0.898589796765	0.879147530832	0.798232089629	0.501997198734	0.647278382582	0.970740281224	0.863239923621	0.807048186582	0.860217278841	0.822261102249	0.77767398412	0.780496656125	0.803641630457	0.795379196022	0.850955348406	0.8671875	0.855237102658	0.868857509628	0.721278463366	0.760680237052
13135	0.8173922254	0.881994110223	0.878571803072	0.832026522128	0.717377466582	0.770842105263	0.69390991753	0.91991991992	0.947054790909	0.880263504611	0.914842484719	0.919546861069	0.987323205867	0.861617431385	0.864443979933	0.841989758595	0.922058745979	0.853261155201	0.837104546407	0.821069794351	0.803124670115	0.839453638035	0.8382992093	0.778446909667	0.823483304593	0.76879222973	0.795430505606	0.889411640324	0.648929404282	0.917315123604	0.871246444	0.896962383925	0.597563559322	0.77388450749	0.984377474006	0.861116965227	0.712412816613	0.847039560556	0.892309308678	0.800021195422	0.739466440822	0.757591761289	0.813085100756	0.875289169295	0.85634083635	0.764912467408	0.895376873886	0.651976805482	0.768308080808
23100	0.828200293317	0.939977114324	0.93652439973	0.914745224588	0.81733291365	0.85507548152	0.778521384503	0.958418008441	0.974234600741	0.915350534272	0.95121699137	0.959122270063	0.989430051813	0.92062998653	0.93466349633	0.912755840397	0.939393939394	0.91516348703	0.938762822505	0.884513343391	0.859574023805	0.922473369706	0.886569637955	0.927377220481	0.696903912751	0.853503184713	0.842661366252	0.949390913369	0.772512842017	0.966808020522	0.950708628595	0.948835037102	0.719748559455	0.877401455269	0.984548728924	0.878895257947	0.864204574926	0.908373818106	0.919879455471	0.842259721203	0.904931420794	0.909532515017	0.868598629492	0.93135725429	0.928486169495	0.850970899332	0.933844877644	0.682481751825	0.858778228744
10	0.809474448015	0.843421865349	0.615396458814	0.709296935359	0.809800664452	0.733360807748	0.914735099338	0.679575104419	0.858374193548	0.732913808222	0.847389147445	0.932542738334	0.981027586914	0.732260049221	0.764886433395	0.614833759591	0.749470967742	0.712742425022	0.807731747334	0.884787644788	0.779006095671	0.918547847997	0.701983699831	0.938165649881	0.911402117755	0.768133911965	0.889440993789	0.911118009209	0.912966804979	0.775475314718	0.383933175209	0.539875725363	0.760211486627	0.871639471639	0.9971072886	0.862933168317	0.740875725065	0.665133109331	0.831345125463	0.87222567932	0.894218814753	0.930118364604	0.882913194265	0.819061342116	0.902316265215	0.965842228586	0.809953822473	0.890207408936	0.740164778579
30	0.779980281252	0.8663231126	0.863939985613	0.857363861386	0.84252377735	0.860436329878	0.803988603989	0.96138358286	0.975506407606	0.704503201818	0.873425499232	0.87890625	0.985625545459	0.800112930548	0.850550576184	0.814513238081	0.941298057048	0.854243922538	0.868076587444	0.612926502422	0.687716576157	0.832475288303	0.93349071128	0.919664578912	0.715866024787	0.823927998759	0.757993470488	0.923547083808	0.786467258659	0.88755186722	0.959630375303	0.946838046272	0.744460013493	0.793901047609	0.978692594125	0.760958232227	0.852913968548	0.832108477383	0.922368082368	0.453818597165	0.869093926664	0.869281722211	0.817889718076	0.809366788603	0.846976552859	0.699301428422	0.848564236914	0.703807014825	0.881115636439
33	0.842586816386	0.920082601962	0.906418901529	0.873017513044	0.782463813392	0.728944920947	0.688842760768	0.932454098785	0.825956411451	0.882352941176	0.920492433957	0.936872457649	0.971199341699	0.778669135041	0.879014879425	0.846193310076	0.833203913651	0.814973427584	0.683945284377	0.78551143698	0.778549222798	0.814224560318	0.885147293198	0.812901887575	0.835513826894	0.81697585242	0.833869795452	0.685952986353	0.664030798044	0.947934528449	0.865535788167	0.85392737574	0.718935218883	0.722242427391	0.912336148386	0.854556739423	0.778098131082	0.884896562451	0.851160391955	0.77405596588	0.517198378884	0.611799471201	0.853278645969	0.820481057087	0.828671508783	0.69791612263	0.920852202552	0.687642310081	0.833488276005
36	0.819052078456	0.945440454663	0.92973418504	0.907351876745	0.815330102652	0.786441904959	0.485224616983	0.962939958592	0.944668946223	0.927617272445	0.957289527721	0.960733793672	0.984559164136	0.885029077248	0.920924261874	0.844534579247	0.946741270335	0.896209852318	0.808759199218	0.794026457214	0.792999740731	0.815629193765	0.918295945668	0.814832113758	0.808174163072	0.847948970596	0.746869642022	0.866015787287	0.671578070495	0.961726469059	0.919776409089	0.945051546392	0.730891305479	0.768718801997	0.976563310173	0.855479062063	0.709089035449	0.88895807389	0.913703225806	0.698089636146	0.689459726483	0.686935768393	0.833316013717	0.860426674932	0.820600061862	0.629103073385	0.943451614565	0.431249676317	0.834392929136
39	0.784671532847	0.815988402195	0.80403696247	0.767369566344	0.766057441253	0.635195357032	0.704798584366	0.86887286685	0.913607808525	0.78155969491	0.818714954473	0.851484637232	0.984113884877	0.590304280557	0.790779047031	0.792961514715	0.890452209127	0.742095730918	0.681794739556	0.626430531821	0.68852629391	0.797858583769	0.860376385666	0.895881006865	0.741908927193	0.76229082216	0.677496615641	0.878740567265	0.642074506939	0.852936578248	0.872925311203	0.869827986983	0.686098654709	0.679954145172	0.985138997142	0.812947401183	0.823514225228	0.793146482242	0.855591186511	0.708189880021	0.777800937989	0.857952477513	0.76589429836	0.707837250233	0.645089631658	0.744801215232	0.818022295623	0.683828108781	0.637004040195
46	0.872948485633	0.906010591804	0.931713318979	0.915208890718	0.84983147524	0.854988936345	0.849501266215	0.930462552797	0.651062074655	0.870465787304	0.895064881986	0.947179487179	0.972750089638	0.86304737516	0.91537636057	0.892085228144	0.82883068674	0.769167523124	0.828425096031	0.900647948164	0.848186180917	0.880830080131	0.929339477727	0.93688994474	0.888502810424	0.889043711617	0.862261516985	0.707596899225	0.855655147402	0.932933140137	0.889363893896	0.845080537601	0.800134624346	0.821690986236	0.946542827657	0.863390511513	0.893446825967	0.870288133843	0.852380707792	0.848225848226	0.839689521345	0.853882693102	0.721406411582	0.927517606539	0.906936178945	0.919275980443	0.917994977192	0.849404731227	0.864307391595
3190	0.887591011471	0.931131339402	0.923763095115	0.898500936914	0.805886364829	0.82685199646	0.836549019608	0.95539343408	0.965366158982	0.932235195997	0.933746770026	0.935463789168	0.987460490181	0.89099010414	0.905712070302	0.901173308523	0.928020029209	0.902266583489	0.87316719341	0.895640412028	0.841607935265	0.799729785907	0.900963431058	0.91002664716	0.832109996899	0.894951182582	0.627975100696	0.953884764195	0.858258636054	0.945759162304	0.930800896253	0.90565646082	0.717324113364	0.771646947964	0.974733764878	0.902235655844	0.871044714182	0.901368718002	0.906469212783	0.785336198312	0.880529815193	0.864396155453	0.883134546976	0.918664517136	0.892152792194	0.878012840754	0.933737750817	0.787475885083	0.849508247906
3407	0.839471101699	0.71592716081	0.809431260229	0.608664408172	0.755522218199	0.521638687818	0.841093065223	0.80739979445	0.883242464767	0.787498714917	0.897349643221	0.899416760462	0.983034391129	0.540238107404	0.791690033138	0.823112606413	0.922950313754	0.748590177381	0.615860201318	0.695772624667	0.765250965251	0.655324382495	0.689211279117	0.899015920449	0.840436378467	0.661020439685	0.765512972611	0.907300474325	0.837080684344	0.778523489933	0.857252967473	0.816376663255	0.695748747353	0.650320049556	0.996499536703	0.891052983195	0.837732760385	0.809499278797	0.906225980015	0.862952818976	0.840689690775	0.8629854744	0.88538120293	0.639160982614	0.802948101136	0.874740556247	0.854987983842	0.840094606406	0.688920819008
10016	0.648601577707	0.642755392755	0.477806523614	0.778139795347	0.839523907244	0.875254582485	0.927285743506	0.89450078997	0.95929194511	0.622329849605	0.329154238916	0.52301212767	0.983983781044	0.709203324549	0.308353559871	0.785013651532	0.858797122889	0.608989678141	0.846239610785	0.715768584949	0.746349433269	0.901905972046	0.874550336931	0.771895758815	0.633008039642	0.727532679739	0.836914262329	0.911029298972	0.745232725036	0.660334852286	0.884721231271	0.814121110604	0.84262295082	0.836072287923	0.998978914586	0.75127420999	0.879648891369	0.619986716395	0.487192518805	0.79909799098	0.927708375998	0.950855683269	0.635749731417	0.647507629705	0.892177267882	0.91622497813	0.262906988538	0.906272310046	0.812092833876
10027	0.816764132554	0.858263704911	0.796291592583	0.702574560285	0.794697903822	0.702121150316	0.80458828349	0.918236104731	0.974763729246	0.767294634196	0.909988356199	0.911377610651	0.991168409299	0.753857084856	0.736783471744	0.724962025316	0.935836526181	0.666072610622	0.794762484775	0.806675159236	0.635238776971	0.864610373085	0.551676898879	0.925289120868	0.859841004608	0.832685620781	0.828278688525	0.936299861744	0.871971252567	0.629082705225	0.928549555987	0.797895592945	0.682331212805	0.790925403743	0.980571603865	0.722335647203	0.461307860373	0.692299820926	0.905333876221	0.740094436461	0.878691550451	0.868931293805	0.80634253804	0.829258353708	0.703319607544	0.861169801598	0.838496698832	0.747625370238	0.464118246687
10178	0.698184607517	0.703082939713	0.525676086296	0.811750355763	0.883329065301	0.913282163371	0.928020828016	0.938129642821	0.971073538399	0.654519543974	0.376299586151	0.544275582573	0.991398067095	0.765039210726	0.354030996012	0.797284336985	0.887757180689	0.684162436548	0.905287123704	0.76643299807	0.800193689791	0.903186523239	0.908952959029	0.792684793144	0.651993942453	0.766936840495	0.850058730402	0.935681470138	0.735837469935	0.714475567369	0.905672856779	0.878179791223	0.878484120084	0.889706633957	0.997961264016	0.770518495904	0.916725762334	0.671733142915	0.507331675884	0.813660782809	0.919447993867	0.945430436557	0.676915219612	0.689635911237	0.942529900669	0.929826363917	0.361146271075	0.91488061905	0.865860474569
10182	0.837821171634	0.825660916607	0.69670754669	0.689597058373	0.493360782295	0.679640412708	0.883246127013	0.88813334015	0.95824164577	0.685163402035	0.876667173792	0.896258589972	0.990136261948	0.730960854093	0.738358526935	0.485392574559	0.936236630674	0.692527416475	0.824300965938	0.834924199888	0.758656013112	0.872329577321	0.66749682338	0.928644658602	0.745270098909	0.737731789776	0.804167094324	0.907155680944	0.817854571634	0.729005085007	0.859509202454	0.778909313101	0.671703155514	0.835344871861	0.993444302177	0.848553021781	0.636687534993	0.579519245554	0.879881717141	0.774087403599	0.772367745249	0.82647465792	0.844701052091	0.759669354016	0.873911493609	0.880543079862	0.813695563696	0.79547779824	0.700500357398
10189	0.55728095434	0.615973853539	0.495188146036	0.620011242271	0.815325986198	0.724113257692	0.924135099066	0.899728858648	0.959035280864	0.521825904508	0.619120109606	0.525289054144	0.903947903948	0.570454776681	0.520251751091	0.71305318717	0.806748937478	0.411830755882	0.652863973955	0.700188977987	0.708999589996	0.892556502219	0.742257030972	0.749692244563	0.641272902604	0.655048692978	0.840402588066	0.824667658985	0.737676237522	0.32548697127	0.887763454062	0.722525092984	0.756659467243	0.790842283776	0.997232614155	0.726286708278	0.755131143366	0.497512692959	0.730945821855	0.801728572898	0.913351834721	0.929131839393	0.61690545884	0.529970387011	0.881070063694	0.905883568366	0.418244756669	0.905917280917	0.674159599469
10192	0.651577360844	0.845780645161	0.803725813092	0.841235409565	0.775024725418	0.79224133478	0.629053177691	0.884384694933	0.93334023393	0.793007137685	0.877230769231	0.904972716977	0.979947555144	0.803403423988	0.816363170044	0.780786787711	0.897836662871	0.784277313525	0.72196802221	0.682737972331	0.577311577312	0.850572341961	0.856393914474	0.849447871844	0.841505949938	0.767497280216	0.843981938029	0.85692052293	0.755344047433	0.864103896104	0.862571738793	0.863645726056	0.739383543843	0.766881362975	0.984564384129	0.554165158488	0.581531809759	0.763839933651	0.855632895076	0.636940356716	0.798971482001	0.789986524308	0.780338420015	0.788533980082	0.581419301679	0.709168755221	0.827236713485	0.586010657561	0.807817421387
10195	0.731270442864	0.765506573859	0.791795188155	0.736250128986	0.719099370808	0.646214974973	0.691215340762	0.899380165289	0.963912728777	0.71179084427	0.834118852459	0.844286742775	0.982125430171	0.534384469211	0.747476300282	0.715530050725	0.914693413297	0.726888591157	0.696471675826	0.679971122112	0.678137128072	0.850417224683	0.809714520435	0.938059972034	0.747796679647	0.69362935362	0.759423445844	0.848051409619	0.589234685925	0.797716658018	0.914260627034	0.841358024691	0.649618360247	0.725300954753	0.982821070061	0.764863887597	0.826717400247	0.773301574151	0.865361833634	0.681886655239	0.755902651653	0.83234959097	0.714507933216	0.654518274138	0.643481839695	0.75359899854	0.761422624248	0.621789239754	0.72259761696
10199	0.717227885903	0.835242380855	0.663692448886	0.796346517935	0.71349009901	0.732650972364	0.871196546053	0.866912555709	0.940727067631	0.705559825775	0.724404247752	0.757331565257	0.984513499745	0.746128769356	0.645659686928	0.720296778128	0.592472952879	0.754995655951	0.664934800326	0.817419321843	0.725135995073	0.86472541507	0.773285125019	0.753569594248	0.771713167658	0.63867788955	0.865795968737	0.856401295164	0.654163231657	0.706963100201	0.83874603012	0.73062598847	0.73254376931	0.768332218391	0.992610458254	0.815471311475	0.81029119282	0.783084270528	0.472108704536	0.765505872656	0.843659942363	0.844107830552	0.834935979843	0.755419222904	0.820296953926	0.898205141468	0.662452849424	0.819374679651	0.775424595867
10202	0.727687496796	0.854793544117	0.612041831658	0.837273283065	0.837449299173	0.875057324841	0.880558825035	0.91645414669	0.977333061058	0.820102040816	0.405140139634	0.70038594353	0.991681460817	0.830298726987	0.333636961692	0.795172797652	0.868797222789	0.80419295746	0.850585788913	0.798350137489	0.711511930918	0.881790437436	0.896359395599	0.775198159039	0.752656613703	0.812458480249	0.82521886039	0.924470371508	0.715590211871	0.832445173191	0.898403631356	0.844762775577	0.806203537554	0.812685725997	0.988657265481	0.755776587605	0.784502894283	0.811739441661	0.498906464575	0.7292916859	0.914228621202	0.924130879346	0.770018431292	0.845151438025	0.822292217029	0.845813163045	0.498452012384	0.821791273284	0.807568889115
10205	0.842461157281	0.93479263854	0.927622163157	0.910023597004	0.869410122525	0.769842491406	0.685062090998	0.952547247329	0.974709571296	0.904037809514	0.942746536267	0.940586972083	0.988151779787	0.826992799877	0.896367249198	0.900962861073	0.940680579829	0.902653960447	0.7761323597	0.802091878589	0.821680300458	0.90289869917	0.923014090259	0.92657432676	0.85031587528	0.893285310008	0.853291406774	0.942910140148	0.804018802624	0.943659065112	0.949160375905	0.937806873977	0.78380052656	0.81634337598	0.969441300545	0.823532432849	0.824948875256	0.905168863262	0.910482921084	0.742395289986	0.805190115049	0.874704004942	0.824930405196	0.851365896161	0.67652173913	0.803567724538	0.914149931013	0.598581778943	0.842556028514
10208	0.867029189966	0.950272583686	0.92064621012	0.909962271847	0.705903509223	0.731681199327	0.635786347109	0.971621069824	0.950955348932	0.903400388032	0.928716079384	0.940441101738	0.983351098929	0.783789270669	0.899123917557	0.774975948149	0.89751711454	0.888888888889	0.756991321119	0.781593966572	0.723474970599	0.738165529879	0.887964278466	0.912901079781	0.796536358112	0.828279212478	0.856857420974	0.924211388775	0.620206376097	0.947082350528	0.922217118359	0.915717771452	0.758042173311	0.697087776866	0.932099396666	0.888316063499	0.888008130081	0.92795742939	0.876622385097	0.715957501411	0.668563810696	0.616187455234	0.874372374219	0.813254546381	0.778342653787	0.577509791796	0.919142668495	0.594504877177	0.827310260462
10211	0.701334441041	0.851286546692	0.838663239075	0.830753353973	0.803629933954	0.830004644682	0.657388690199	0.939146606054	0.954084798345	0.824100868127	0.86361307511	0.867002674347	0.982226331741	0.834608865376	0.840311587147	0.754342813221	0.900413650465	0.787878787879	0.835944321742	0.670139247035	0.716814159292	0.849474551824	0.924925541748	0.866473299839	0.763144409142	0.749495367735	0.781177080633	0.840468539442	0.699142634451	0.863608054806	0.910016013224	0.916040744933	0.77857402503	0.783082511676	0.979817843097	0.754404091543	0.754293942199	0.815535991714	0.888528305774	0.606213309782	0.774352587057	0.788421706711	0.750155569384	0.812135897304	0.856554846676	0.547522170057	0.856489334361	0.584431694836	0.81005932422
10214	0.857113057989	0.933195235629	0.922755202148	0.91957299062	0.879557087642	0.855810096403	0.748880791255	0.971569390402	0.965207457029	0.928486169495	0.943401080525	0.944527658695	0.986380520017	0.920561229753	0.915079773546	0.888328530259	0.951913589863	0.901764919	0.897967605488	0.822551406226	0.846673596674	0.905220135548	0.951627043474	0.9392426134	0.887705213319	0.886578646429	0.895635871263	0.92108687731	0.809101346415	0.948814177743	0.958601369579	0.967450271248	0.844476895796	0.865533955282	0.974741437555	0.863754280378	0.884728606104	0.905445467312	0.943921365753	0.771052906188	0.893047013447	0.869676010193	0.844383105047	0.904835870353	0.887045936031	0.774820558495	0.93836465001	0.734323089701	0.848305875039
10259	0.815503476693	0.894009923781	0.849229827604	0.918918918919	0.886922878514	0.882967286131	0.93562651036	0.81602951727	0.743537135823	0.8910190691	0.770255159093	0.946020408163	0.937929980125	0.880050955414	0.912044333723	0.926999135784	0.789495281083	0.854703476483	0.859872611465	0.947201473447	0.871245957185	0.907910874898	0.918288334182	0.925705184196	0.929232333503	0.881398572675	0.9011367728	0.7135218509	0.93794134323	0.899299835255	0.798104022547	0.690823721547	0.878328954824	0.842479151652	0.995995893224	0.892789422436	0.92500765228	0.826569403062	0.858040778783	0.903220819376	0.911042471042	0.917505650298	0.892386831276	0.942719787245	0.95447121274	0.968332815896	0.846004793228	0.94698251551	0.904508469372
13006	0.752407436016	0.858742903902	0.836511983682	0.800409416581	0.637216978699	0.785228028868	0.844548398705	0.951224510708	0.97558974359	0.79745797458	0.846630755158	0.847888186084	0.991440362766	0.827194457181	0.832664057337	0.70043202033	0.900102564103	0.828358208955	0.914310459015	0.812787723785	0.792537083611	0.850909462497	0.779158602424	0.911542610572	0.395039137949	0.70073404856	0.72445358704	0.932970083273	0.735325946921	0.865657813465	0.920077872842	0.897642616594	0.724159241901	0.826659804426	0.992917265449	0.808679612645	0.871365908395	0.838931689779	0.87237521075	0.780308104488	0.783313603376	0.795706655711	0.784097922238	0.794651531421	0.934068177179	0.849042938438	0.828600560795	0.784282565233	0.814172422614
13013	0.732070226021	0.773073579792	0.782604262262	0.731375358166	0.695766513691	0.781894478276	0.849308732076	0.900829833009	0.952214930271	0.749743799959	0.809775429326	0.819359445124	0.992053384952	0.74502113788	0.808913960461	0.711164185172	0.895098441345	0.784035159444	0.888147506749	0.791551600696	0.749474008313	0.811197384553	0.634687850087	0.910739047815	0.657688789511	0.600615858353	0.756594169366	0.927125089937	0.757638209078	0.833264717991	0.879219382267	0.860524436282	0.70897482107	0.837912936091	0.990558292282	0.759336099585	0.859051504335	0.77416041902	0.85442100424	0.739040848916	0.805073843462	0.780139659068	0.763368983957	0.764020244364	0.912448979592	0.850522395779	0.78592181049	0.79714007483	0.811550462939
13047	0.687808388158	0.796222562532	0.800376647834	0.749093323798	0.703284258211	0.642484928987	0.726936890713	0.922577345947	0.858217740697	0.787610619469	0.81993406036	0.815691665394	0.986981285598	0.643547238889	0.813800101471	0.783685064935	0.88002252137	0.731952451406	0.746669378623	0.65283095931	0.69231557377	0.716048753124	0.872197651365	0.901456111567	0.644868347623	0.727328619736	0.649112000821	0.814273254323	0.709083427631	0.808784998716	0.910717938229	0.849350649351	0.590110003084	0.480762315714	0.98278776702	0.737445024036	0.861324644912	0.776080381402	0.854258031617	0.660187185025	0.807048186582	0.842944282126	0.737795801037	0.649280391957	0.799011867774	0.730779160428	0.786688377773	0.690032746623	0.778163619651
13049	0.883094082412	0.948205128205	0.893848749808	0.884743675271	0.813094745552	0.685280229932	0.848659793814	0.894066272797	0.877307553864	0.912431265738	0.929885350318	0.928290113038	0.981403903137	0.900899060074	0.890519877676	0.911324024055	0.914434102946	0.901183947517	0.814568859828	0.815561368416	0.805867215646	0.747425585327	0.898881568868	0.826413928093	0.821008103563	0.910541486514	0.507941419142	0.940621617442	0.885076477883	0.925883870968	0.871981917189	0.88805321054	0.788989878124	0.716984053259	0.980752405949	0.912042745582	0.896997903135	0.912550857496	0.890471311475	0.830853482124	0.89450867052	0.91956331428	0.902222680625	0.899200164069	0.908407102287	0.885666856876	0.93231775892	0.853706178678	0.769546480607
13052	0.745873559639	0.818041237113	0.811995682788	0.742920513746	0.689436473279	0.751650846059	0.793264248705	0.929253808417	0.94996640306	0.767653287876	0.834468629962	0.829314688191	0.985929957893	0.757958513042	0.818135245902	0.735990164942	0.916472838166	0.784761217866	0.86752926679	0.752745269887	0.732022762545	0.764972449663	0.825265643447	0.916744330537	0.6427437119	0.70923013245	0.482065104707	0.904460908761	0.76605028049	0.840207522698	0.919549726324	0.887683209051	0.587936046512	0.740831042175	0.982101288086	0.7862011981	0.839921862952	0.784956256147	0.881874356334	0.69443290403	0.829736459846	0.884880169781	0.75553366855	0.746134817563	0.88551149514	0.81060645565	0.805775357106	0.720987909476	0.772586633663
13057	0.740712114186	0.696228442761	0.681498112052	0.527345350266	0.680033028849	0.471037131882	0.846304202459	0.856762021942	0.918719211823	0.630153846154	0.810129156921	0.810228664761	0.976446596992	0.545700158026	0.651797975688	0.659055078065	0.877770935961	0.63522913257	0.685578834684	0.659535264613	0.654255045966	0.612781186094	0.623891550301	0.839115908507	0.662903061743	0.624223123941	0.58946122575	0.889106059047	0.806115608725	0.64441697569	0.842620597734	0.736240171551	0.588456583355	0.604902667628	0.977608874281	0.803845167906	0.729100745126	0.654640764724	0.846531363427	0.729545806052	0.81984858629	0.818396711202	0.768011527378	0.62844717319	0.854473039216	0.837974945647	0.747589654645	0.79276737625	0.568422669329
13058	0.75654758854	0.804937643166	0.788346360776	0.759983700081	0.759252605102	0.763003718987	0.776925044768	0.899541050484	0.937015108207	0.804733727811	0.904704097117	0.912672623883	0.98955322278	0.757111708331	0.779306855553	0.789042343299	0.902307064108	0.780932030932	0.672227574667	0.815497403523	0.741915708812	0.823637103336	0.666937037413	0.822076793292	0.725892947486	0.736473713789	0.868557096791	0.880180087998	0.783043545161	0.740368852459	0.862424149712	0.801726764855	0.69952329694	0.762831677082	0.993359215366	0.84711102045	0.69743121129	0.771802474185	0.862090007628	0.818778524178	0.831053737001	0.766509916173	0.86076986077	0.783296859891	0.850365704998	0.830707445165	0.838128583752	0.754375223226	0.777664612721
13065	0.802191019904	0.758389947387	0.793928898849	0.563790635862	0.796734147221	0.828945350442	0.794526877856	0.90635554191	0.957385781602	0.841728091728	0.813216932291	0.857244752395	0.986565569182	0.773876761818	0.803421840889	0.823138230367	0.872874410981	0.817030835205	0.849081565155	0.843976703791	0.807658789153	0.57001428863	0.720826126768	0.827099687035	0.71509797949	0.689412971033	0.747804201551	0.88715473868	0.77497555201	0.848447460415	0.880161694724	0.838650494343	0.711125970886	0.805489873548	0.991388148452	0.856199785067	0.835659704534	0.800861803632	0.835280910343	0.796634590645	0.880532565671	0.828375051293	0.801314978426	0.872938052193	0.894393476045	0.862457373153	0.797545699883	0.735292611745	0.808268179263
13080	0.856617260591	0.946764091858	0.905396263725	0.899932104246	0.811539271426	0.813100710405	0.784155299056	0.948549019608	0.934788297483	0.901773105288	0.931656728027	0.938056321899	0.976499948009	0.906217508838	0.881846473029	0.895239083083	0.911655414246	0.894006572427	0.841443127469	0.89225870439	0.838763750655	0.881849940039	0.908632607453	0.841040159379	0.828743322442	0.854253981559	0.834138148226	0.908294423168	0.800021039344	0.939059627003	0.894070898254	0.910023431398	0.718145500421	0.812575510847	0.973809648525	0.893746078226	0.852079321293	0.896629449075	0.883733055266	0.824042911233	0.821285984451	0.845903873369	0.855650622015	0.916823210186	0.90136957767	0.840101388816	0.929767974196	0.739876530292	0.8190267335
13126	0.816134696829	0.871358227329	0.63442949931	0.683313658061	0.793606455618	0.687885010267	0.836873582182	0.917887056164	0.971917913902	0.782369570804	0.744661332246	0.766920755103	0.987225344916	0.781524627018	0.597981239804	0.774390865532	0.876150799774	0.674988465679	0.788677702841	0.830400656646	0.784824462061	0.843607481425	0.538642284313	0.701597114889	0.779171127084	0.83268121911	0.848462966784	0.948445635923	0.7355799049	0.597542718497	0.903298735998	0.760401207717	0.717561983471	0.768234140298	0.993308282288	0.888900308325	0.638958514502	0.708648843558	0.739495798319	0.85500206697	0.901817055544	0.922946175637	0.855882808067	0.808923076923	0.878601770817	0.874539511233	0.68912976787	0.818920308483	0.486555829228
67	0.799896049896	0.849076081346	0.639853841799	0.69794948608	0.735762623634	0.681062093191	0.909826709557	0.79792129893	0.893483774132	0.716029586717	0.842145751064	0.901776061776	0.979123817359	0.726992287918	0.740022571048	0.614279852277	0.81326018322	0.689347433583	0.800205655527	0.890971039182	0.796311645255	0.908833084103	0.618709843228	0.911758606387	0.824262631444	0.743757123614	0.890273019828	0.923631647211	0.83179028399	0.704608031586	0.465873836608	0.63695349915	0.723879821187	0.839177185601	0.995130795131	0.86099906919	0.696196015854	0.664506764813	0.815716200887	0.86853874155	0.840103896104	0.865547089618	0.883207889956	0.799772938384	0.896585466344	0.967207978696	0.78328874254	0.870343543046	0.675617060828
3189	0.825609692953	0.870314187278	0.59762100082	0.803848924565	0.796400974952	0.758118470485	0.792422597819	0.906964764063	0.963287614726	0.822941358343	0.585223789086	0.761924299928	0.983197582091	0.820724273933	0.479225226146	0.796514896009	0.874291017841	0.790523178127	0.807099318752	0.843962147706	0.77684884141	0.851844241241	0.788611224908	0.720882185838	0.762673753066	0.825238709677	0.831325301205	0.95048583833	0.709933157158	0.825380395404	0.889558543244	0.777036733019	0.712288333074	0.778203270544	0.992156053256	0.901602184328	0.788923076923	0.783309233629	0.577130528587	0.843444024245	0.892563266574	0.910978002685	0.853862860689	0.819443730399	0.878809645972	0.890033291719	0.518376134092	0.757744446163	0.723545449869
3368	0.783898744683	0.877910570781	0.619703117777	0.836177122532	0.774522028263	0.790781604455	0.82094034797	0.903287402591	0.734490417893	0.854731299365	0.663817372166	0.732826388532	0.976598583598	0.82091543514	0.606799098915	0.823077710658	0.849888940544	0.81321114143	0.840619868637	0.835128033387	0.773239582256	0.770778652668	0.866413584364	0.724102245679	0.727333230943	0.81468459152	0.697057604642	0.830269766479	0.670577242525	0.875978638461	0.862627722159	0.789278922753	0.716746212907	0.692674581368	0.986248255183	0.859207266722	0.83231441048	0.804335454498	0.658192671881	0.762507784928	0.842803815844	0.883917024468	0.821582137492	0.86804697157	0.900077101002	0.840846318203	0.650097565985	0.802747082516	0.779426922284
3408	0.872316208805	0.855623490726	0.85737704918	0.812030848329	0.77853774807	0.639533089937	0.810979703558	0.85073090385	0.684183410613	0.845947894141	0.910965897488	0.928359126781	0.977990479603	0.714007881673	0.856610325282	0.880010211897	0.884904688305	0.821197494095	0.675623112749	0.773997944502	0.7933274893	0.835335181193	0.835959885387	0.896268772256	0.873366013072	0.814346861946	0.826504779127	0.805928527164	0.848718612477	0.887682283587	0.856914920994	0.814025015378	0.733119470171	0.658324715615	0.995875012891	0.908066093581	0.866263578602	0.854179566563	0.886670430632	0.875045292199	0.798231552821	0.893715818801	0.886431745376	0.775312066574	0.816466728186	0.877442827443	0.883636363636	0.830148838647	0.7744538679
10260	0.869872555596	0.84606712785	0.774678111588	0.701876730592	0.745956281329	0.691984204318	0.876590265259	0.891786447639	0.965984996403	0.704939919893	0.902545824847	0.932127159358	0.989075501557	0.761829411464	0.773363891011	0.589754035749	0.940704963519	0.671719758271	0.826450921341	0.866953669537	0.77382360504	0.89362137811	0.644723412941	0.944001235267	0.814422489305	0.789641516227	0.829030762096	0.921611042439	0.851086900398	0.713151108819	0.900518453878	0.788036809816	0.681098095877	0.843234323432	0.992800575954	0.87329945069	0.57031888798	0.642239604776	0.882569746609	0.79990707759	0.863029240369	0.87485849542	0.843862722869	0.795378861622	0.875242867369	0.905867717188	0.844715737856	0.786326981355	0.682267903829
10267	0.852834246505	0.921375171642	0.701825557809	0.905852417303	0.90235396687	0.912556624421	0.897970658897	0.980538006929	0.987047424783	0.904698807461	0.459874671518	0.761996550675	0.993616051072	0.900400222909	0.423039983824	0.878493808441	0.897093319735	0.896106536546	0.921373929784	0.879348931841	0.867299545756	0.889137282796	0.947427066451	0.79751749502	0.815911847958	0.896789342045	0.856814114037	0.94939685136	0.716013323085	0.901729962125	0.951398441082	0.922062106759	0.850053771701	0.853121801433	0.99183423497	0.892291231467	0.933759383242	0.904494382022	0.541838134431	0.84210256673	0.921080915093	0.928812174446	0.867648562954	0.902171149642	0.931594438242	0.851440329218	0.579416983523	0.870418514554	0.875655049606
10282	0.769115905463	0.810892354896	0.639302467877	0.696960393	0.800010314063	0.688929832642	0.918170136212	0.691700819672	0.80032817147	0.687916367736	0.763821138211	0.895032133021	0.974833155026	0.733584636544	0.727166454892	0.734614016364	0.791098348887	0.660533578657	0.733890275585	0.887274959083	0.723069027457	0.909267395525	0.686290486861	0.882068930094	0.888900182964	0.778884155418	0.885123669461	0.826891447368	0.891276343587	0.694801852805	0.680958967266	0.505918367347	0.760337813482	0.82606010704	0.996407677307	0.856550028178	0.717054263566	0.594597370583	0.804546615581	0.867188707434	0.901394678606	0.910855499641	0.840481332922	0.822997085741	0.897132360445	0.964928615767	0.754804506296	0.902916602594	0.676165140431
13007	0.79259335885	0.767413190877	0.739718309859	0.63299922899	0.585578118525	0.637363767222	0.863073110285	0.898214377605	0.95879474633	0.638029546507	0.844434236717	0.845278958963	0.992426568417	0.653192795743	0.719930569737	0.547728432874	0.9306721607	0.67051696699	0.824191567745	0.764911379399	0.704299412311	0.813516703443	0.669139086398	0.946238778248	0.595589361376	0.646009486492	0.685227272727	0.923485982756	0.813250517598	0.718140929535	0.91118658022	0.753907651309	0.571798055038	0.7741018351	0.994020310325	0.800535199671	0.733722657651	0.66376063967	0.886288998358	0.735561995446	0.784429280397	0.842471759426	0.756702309004	0.66700903862	0.885192968069	0.875604053001	0.756477214542	0.761919472763	0.681808838643
13016	0.855553244592	0.86966849117	0.901045152654	0.804888131039	0.697427351318	0.740051679587	0.867123429876	0.957994930423	0.984259307202	0.845278137128	0.895849366374	0.899160529433	0.992489711934	0.842197304804	0.885558862773	0.743431855501	0.968725728784	0.883882954018	0.928916778109	0.811496152456	0.841728855721	0.76507608976	0.819817966782	0.951763485477	0.714578950069	0.752047268581	0.556651781078	0.945710281829	0.813300031221	0.908736552154	0.953031243534	0.94796764721	0.690275611024	0.779868003949	0.987459190548	0.867252974651	0.903187599773	0.87864958772	0.930258949758	0.779939652482	0.803450784742	0.821415607985	0.849301552682	0.80092927207	0.919418826318	0.860627905762	0.886143710109	0.810351966874	0.811654096498
13043	0.838367093198	0.871893810773	0.888581101878	0.852450576606	0.704145696051	0.718655064106	0.757976935409	0.893000721575	0.952022286422	0.819241080635	0.907473673449	0.939449917898	0.981036338476	0.826269666376	0.882599580713	0.796410859451	0.911370202229	0.858083093377	0.850253677036	0.85530513533	0.798213455879	0.845600328947	0.820473409161	0.930029455842	0.793843951324	0.773199070488	0.712452791143	0.893370565726	0.799160143087	0.896748135874	0.900530845746	0.845293091058	0.59473602404	0.758102930517	0.983787691037	0.861862790578	0.818778860954	0.853053632324	0.87880968289	0.74208262064	0.836690312225	0.862988220707	0.789528145695	0.845069698061	0.869199178645	0.873217445613	0.874967947074	0.69315661905	0.789489937722
13048	0.796127033308	0.851171854967	0.766618940479	0.684183516371	0.7734678045	0.688343684238	0.86205474509	0.898684751336	0.940450478247	0.767602014596	0.903689359967	0.904450127877	0.986716395034	0.748965517241	0.728936235282	0.773406044544	0.902602077548	0.657816504357	0.723729246488	0.82796471071	0.759020021617	0.869761246029	0.42860061287	0.872971719981	0.784709480122	0.806043135842	0.880769429117	0.933505154639	0.855718050747	0.586456075152	0.871564346263	0.754297994269	0.688581314879	0.765895953757	0.991868244982	0.861480758362	0.594312602291	0.683868974042	0.865874276346	0.830534745544	0.896464516129	0.874446389947	0.863228468283	0.789365738604	0.854057926517	0.898837933181	0.829354327488	0.801984269778	0.488892309271
68	0.882876818723	0.896230781097	0.87448728466	0.872697334568	0.791007623295	0.828727291442	0.885046777278	0.918400989079	0.98133443333	0.832422961971	0.923053341508	0.928402913119	0.991701244813	0.871638580136	0.883988347728	0.709438397465	0.949365783232	0.881488333847	0.906059519541	0.875025714873	0.834958971977	0.886571457927	0.838385907415	0.952998295543	0.832992641047	0.80624516129	0.817260458142	0.948935290469	0.847038706669	0.914708622296	0.923968474733	0.890108762569	0.757340375952	0.862657834817	0.99277531221	0.879140693421	0.776205128205	0.845693038628	0.893460728412	0.781484743304	0.868550432128	0.900960446143	0.856655290102	0.855740064778	0.901385325808	0.891801914274	0.881798144446	0.779083552394	0.86295591337
10264	0.84121274409	0.860161273859	0.540481400438	0.70256881671	0.662377766341	0.647461436306	0.910023597004	0.825042180071	0.852412875493	0.679230808572	0.672600030428	0.771952150674	0.975798250966	0.728418912049	0.543674546008	0.63075674579	0.812496801597	0.687120632492	0.754346720895	0.891889132765	0.768694939562	0.903023504818	0.590952986023	0.749026040599	0.794065432412	0.780350373937	0.881042799959	0.898230315466	0.708937570709	0.660691355488	0.807873210634	0.586435154539	0.721656902045	0.824148734015	0.995595390525	0.891399938644	0.661525932712	0.695761365384	0.626389313755	0.859948586118	0.771751412429	0.822272331266	0.878162689248	0.802224716808	0.893262718338	0.968716122038	0.615181115181	0.876406793534	0.612988869601
10283	0.848529939966	0.857208377924	0.683130081301	0.732687404386	0.602960069891	0.702045187943	0.910259693695	0.862262609761	0.929994890138	0.722500255337	0.886975896293	0.921622445868	0.98436310098	0.753591552871	0.766702122271	0.535376044568	0.873990802248	0.742691249873	0.812274734758	0.898063200815	0.818033038408	0.91732002851	0.662606577345	0.932845370323	0.846839546191	0.770241931359	0.902638995644	0.939561565253	0.852323491656	0.752487434609	0.548522129767	0.728187919463	0.740750243752	0.861333333333	0.996931574102	0.871649563486	0.74049603578	0.682906857728	0.841470243853	0.884696339648	0.788296835735	0.840548562071	0.891462539715	0.811789881286	0.903488253839	0.973505154639	0.822098044196	0.869847269755	0.722661228652
41	0.902786442088	0.949096541043	0.959540845215	0.921578757039	0.851400603978	0.834142812855	0.865697976129	0.961623997931	0.949371020345	0.909565937193	0.952911002821	0.963956541888	0.978399506274	0.837601563304	0.930631092868	0.911758670224	0.899363255164	0.919199215727	0.829990743598	0.880931481386	0.86932642487	0.898395997731	0.923911367025	0.944928438083	0.886203888974	0.898642346357	0.886304641263	0.874630273468	0.844032878993	0.970277994284	0.950661977658	0.927272727273	0.805968597276	0.838520288876	0.925288845138	0.892210613427	0.912474900891	0.936433867372	0.90912841671	0.808800582544	0.801413280682	0.846855720877	0.926795078137	0.893981624858	0.884819450883	0.849166971327	0.944730341704	0.817532601946	0.906621216816
3182	0.949386741189	0.965359510716	0.971302654504	0.945793046698	0.892914528585	0.907926546988	0.921268791652	0.985068479044	0.985673057102	0.960548001648	0.972423654376	0.973139224933	0.98883825713	0.9312957559	0.950554221791	0.941774350069	0.951453308596	0.954694883912	0.927916858649	0.955073506734	0.909733326456	0.909837749024	0.946975125397	0.962727788963	0.872407804679	0.933144183647	0.885678846452	0.958673416675	0.916722771764	0.980964204428	0.978376151985	0.968926263973	0.847316391491	0.88507292852	0.978646585517	0.943669224036	0.935520246028	0.94002271085	0.947733223802	0.891575622638	0.918171002948	0.936209744013	0.941182551168	0.954986896871	0.937743589744	0.933139232609	0.965264613966	0.888619854722	0.924829040053
3201	0.857572614108	0.864427732564	0.795901597247	0.713623009123	0.752103896104	0.67171873389	0.824686755721	0.894215387791	0.798564123754	0.772157125897	0.915041711449	0.942049833034	0.970545977011	0.754643406875	0.767584724071	0.77282964783	0.866122617633	0.660437580438	0.757927142124	0.848951625367	0.761683209264	0.843462152009	0.635701461913	0.894246688742	0.828103404146	0.811808499638	0.821609862219	0.825110018121	0.860583411191	0.680854372959	0.868730650155	0.726501875739	0.653594771242	0.734694935462	0.972499353838	0.873980802972	0.599013715519	0.676995499457	0.867963363178	0.813388687078	0.849870399171	0.88372213314	0.834861434861	0.844165207539	0.865549673639	0.869730602887	0.850277264325	0.767657992565	0.595279810368
3394	0.909550356901	0.9737155275	0.964609987619	0.952262607435	0.873923707144	0.888043084252	0.846465907318	0.981650425047	0.983708623015	0.971274499637	0.978408389883	0.980390133141	0.987010978816	0.963201566768	0.950635059392	0.950125970487	0.962436442876	0.948598614128	0.952893882389	0.942661974746	0.910785688321	0.951721286054	0.958264633141	0.944493529442	0.809749074455	0.923448454947	0.903845153234	0.968691491575	0.883205589447	0.985834808874	0.978437775359	0.975118728061	0.827210671669	0.903457612997	0.986083705473	0.931470633974	0.89040247678	0.930056121388	0.951310280664	0.888755669082	0.935635057022	0.944923620493	0.88510771152	0.972996740986	0.94434692824	0.904522613065	0.974624787251	0.789948654115	0.90434287489
3405	0.713077557756	0.548909146779	0.784404840933	0.81694255112	0.870364631753	0.860891850333	0.900854524864	0.954543122467	0.950290145329	0.62576340775	0.865757467813	0.561628441539	0.989897959184	0.754412815019	0.868370151685	0.819421824104	0.942792584604	0.678865741926	0.910417304357	0.770527070635	0.79296875	0.853875671527	0.929514969144	0.940843621399	0.635160584313	0.757787601522	0.719950561335	0.903021567921	0.880895861286	0.746817174372	0.949722963267	0.919677073221	0.782155750387	0.811987836932	0.976769286118	0.766239096973	0.91960774299	0.691611376845	0.936559909956	0.752553916005	0.921863725389	0.942504499871	0.533604573312	0.529749103943	0.94092697634	0.871315339585	0.644578313253	0.879671457906	0.879393380469
3409	0.858985024958	0.950222038624	0.915461051331	0.880535317522	0.767524216227	0.670801033592	0.777639364684	0.957374165848	0.923160565422	0.931384217335	0.920065671335	0.925838183035	0.969958847737	0.830058635943	0.88278764241	0.912664203612	0.855641277896	0.899365226815	0.77348009464	0.808190879512	0.799751243781	0.716378643281	0.902092867795	0.895331950207	0.773387386463	0.901316471442	0.704330667774	0.865158042248	0.798105942346	0.938256847357	0.917028760604	0.857915614858	0.598751950078	0.586550953594	0.983935326735	0.892498706674	0.905762397652	0.908831613338	0.867945940369	0.779627510145	0.834320756678	0.850764843142	0.873812120268	0.866494579246	0.854397444485	0.837956433161	0.920424130121	0.784161490683	0.755863209009
10221	0.726320136272	0.771364125698	0.526579431609	0.757976813378	0.782556997363	0.826073572418	0.846241047045	0.899548069022	0.946746170453	0.736258091031	0.453545232274	0.669802638307	0.985598284051	0.760098044222	0.397156977633	0.70635284528	0.837668345841	0.704170509273	0.787468722872	0.737489745693	0.648505427792	0.873501997337	0.841433530733	0.738118531487	0.720093743632	0.716387959866	0.803907417908	0.894682605111	0.680458701379	0.757506965225	0.86206542392	0.793882978723	0.737442568788	0.773008666942	0.993106286655	0.773406604694	0.740490797546	0.712005766063	0.515440159779	0.676186541342	0.870195532167	0.906002265006	0.736983194144	0.769360873353	0.859539641944	0.803671437461	0.416117328428	0.76753507014	0.753115544387
10227	0.858103216465	0.952239112572	0.933227507809	0.933706768076	0.856328982805	0.870579769737	0.827999174066	0.961208005351	0.963231886297	0.937625443878	0.955911619125	0.956051836296	0.988232886524	0.919173316963	0.925786035116	0.89568235174	0.956537411813	0.925268182518	0.86013914467	0.879808927012	0.837645603546	0.868349494639	0.940980923643	0.926648096565	0.834022354923	0.908041237113	0.794463953729	0.944665255768	0.868453736286	0.955548663876	0.947525465583	0.94169185838	0.781547372776	0.797508915189	0.972169252177	0.867874048158	0.844916773367	0.911496209191	0.942437923251	0.734995860927	0.86934050031	0.908720540457	0.908485255384	0.925138632163	0.862772226492	0.805704192426	0.950650148459	0.754761659631	0.90002055076
10261	0.713318631725	0.880099831916	0.640528186897	0.871049949032	0.813857927988	0.854004180048	0.856243280602	0.88815185223	0.936670071502	0.815128623928	0.400141714748	0.744157691526	0.936976708784	0.837028768583	0.385713562497	0.863224500127	0.774770173647	0.853084911423	0.76041402405	0.857564951605	0.763635434238	0.862914716059	0.883027290251	0.756995958459	0.801761668523	0.826286999642	0.835595390525	0.846524009419	0.717936874519	0.867541521427	0.847441195979	0.808110580344	0.794635072062	0.811173757048	0.996524228174	0.792723376027	0.846388296251	0.849104859335	0.426143591309	0.75329673149	0.890614588139	0.906096563011	0.843269821758	0.87992055813	0.879853628786	0.897063369397	0.50972328002	0.842957063358	0.810955414013
10262	0.862740050456	0.929948356087	0.889364739472	0.911379451494	0.874697055639	0.863159510772	0.895564578301	0.901034730048	0.813063986874	0.881533101045	0.914439589473	0.948082415341	0.747644032398	0.867468038507	0.901102810388	0.846130392805	0.861156685808	0.898303352412	0.841287627973	0.926869182776	0.871606712167	0.88741315897	0.88787045524	0.935801961892	0.917268015042	0.869232743136	0.898915111317	0.471682598417	0.893863671493	0.910868670235	0.83465655893	0.835220895827	0.84841151331	0.854070186271	0.993431855501	0.891091644895	0.903212646609	0.886412652768	0.870562394647	0.871735435018	0.866618638399	0.902444033682	0.924413821473	0.910331782629	0.931020408163	0.951691320989	0.908558030481	0.881400235764	0.914471328457
10268	0.938114457208	0.975539568345	0.978890198289	0.967090039595	0.941334991708	0.909586504834	0.838429752066	0.985997425997	0.979801102695	0.97311911015	0.984580035742	0.985136589616	0.987816115491	0.955262080262	0.955464759959	0.954447962414	0.953624980677	0.963535514355	0.925470925471	0.921879015264	0.922227952553	0.9384978695	0.970728212476	0.967688654898	0.951279301364	0.956055291933	0.95163290616	0.951138887454	0.910625517813	0.991104215154	0.976629259755	0.976723916944	0.912543986752	0.930392511765	0.936877933062	0.897961285008	0.934402705888	0.959539660422	0.961909650924	0.881963139366	0.907943731899	0.893286547293	0.903157459563	0.973592272914	0.902579090396	0.883141862037	0.980329884233	0.821366024518	0.910240592227
10269	0.857494613727	0.876401059711	0.717348234696	0.81707876625	0.482531853679	0.748419335101	0.91417451864	0.872097177563	0.913767560664	0.751978352989	0.823419227459	0.838609685451	0.985179169627	0.794559480309	0.72918776585	0.657316455696	0.834584929757	0.823107082845	0.805420219245	0.897070063694	0.810921362102	0.905532651295	0.767415901365	0.840855593082	0.799686060054	0.787686643485	0.892110655738	0.903835321829	0.755646817248	0.838178741732	0.844646320302	0.715244243379	0.765647445106	0.836349653935	0.995500792474	0.910269497754	0.831106142981	0.812125863392	0.784710912052	0.877951139396	0.773277276456	0.83107382207	0.88390798709	0.809494702526	0.892023791368	0.971347590827	0.765972574911	0.879889694618	0.802854230377
10270	0.75543675715	0.885366733674	0.716825984171	0.841035692181	0.759006082029	0.759917461955	0.889850266826	0.885056284209	0.913582799256	0.747623966942	0.727542763495	0.753752827473	0.97350449294	0.77553011244	0.701654628349	0.779439635302	0.623113500103	0.806202349062	0.72480361452	0.845654191154	0.751383787699	0.849021627188	0.82609588338	0.737716800414	0.758938633337	0.745874075224	0.852070699217	0.835664697959	0.662909676414	0.852666528325	0.836732586358	0.794096472282	0.777627822476	0.796036933292	0.989033726464	0.821946811257	0.857715636887	0.836629050626	0.589516502755	0.746585657164	0.823624007885	0.861180124224	0.816504250467	0.827776346302	0.862991154084	0.919491083533	0.720906335097	0.8359080341	0.784252049709
10272	0.98691328765	0.995292432073	0.99612244898	0.995596518177	0.988750709531	0.989143237568	0.988787738518	0.998769735493	0.996613648025	0.997743821147	0.998067927598	0.996427477799	0.991639904165	0.986237830674	0.987794334537	0.99491482329	0.984299640841	0.989771913675	0.975024211224	0.985261003071	0.973090946439	0.987015642572	0.996331023237	0.989720923061	0.988405207486	0.995069590673	0.99495755081	0.984365356922	0.98442897654	0.996601091771	0.996924496386	0.997957933429	0.980522491884	0.981565396498	0.535072404231	0.946890859691	0.990712390284	0.988694758479	0.990696723406	0.973709985051	0.962613934806	0.902373856746	0.990737882062	0.996725840282	0.980189931584	0.97867494824	0.99857179291	0.983894958199	0.98863578193
10284	0.879456882255	0.925270200721	0.925180889824	0.902868620281	0.857261496938	0.855259091377	0.868804966374	0.960402165507	0.76229550498	0.88137603796	0.929838915878	0.936450900878	0.985336341263	0.873064698042	0.908337595908	0.871828968903	0.929504051195	0.909881178952	0.905157387471	0.911154578679	0.882128099174	0.877114504602	0.900158884732	0.945719602978	0.853715922459	0.862072528154	0.859745367974	0.833428172366	0.847007571829	0.942812742813	0.955145390802	0.901514762516	0.817767181507	0.834360594603	0.992768968545	0.885325358358	0.928963711954	0.906962319739	0.920719794344	0.858031732863	0.874650367761	0.913587265492	0.88478857202	0.89636719152	0.947722487547	0.903680949654	0.921198440386	0.850392075939	0.889197816909
10285	0.665668868704	0.514095335725	0.773905044207	0.818741344822	0.814638684999	0.872473581615	0.83771251932	0.967650834403	0.967312535334	0.598438543325	0.85444359562	0.513930780635	0.986621732026	0.752476258552	0.853387671931	0.81652404238	0.928252042967	0.662824650377	0.898907382824	0.729122878967	0.762448559671	0.866762251011	0.919248634577	0.929468698517	0.592073760888	0.744726823747	0.793011029791	0.924681881407	0.811073236236	0.760020634511	0.951222016841	0.931270774738	0.792195726231	0.83514726363	0.976853042539	0.743555509911	0.883453458059	0.675297266691	0.908858166923	0.728906330683	0.876508820799	0.900869833754	0.49899489717	0.482115404325	0.907431084744	0.789080727951	0.624565706111	0.736230990547	0.855399446211
10286	0.889354221602	0.941155327343	0.950645095228	0.909259068955	0.847962301279	0.832468266612	0.734503225806	0.971604938272	0.969931006076	0.912421529279	0.95693877551	0.962921233227	0.982403191979	0.898624111299	0.92538912988	0.905393682707	0.926578107301	0.924150672278	0.863434095443	0.889687756779	0.878691059005	0.898327690571	0.91388832072	0.951312599928	0.859563176158	0.879606246457	0.887437393504	0.92186209744	0.826046463497	0.967028423773	0.965742502958	0.945389344262	0.834944929934	0.883319553535	0.909821704627	0.877977262205	0.909565751741	0.934509075908	0.920800205181	0.827323987378	0.854477804765	0.820872434774	0.854487245688	0.907079418861	0.903576186085	0.847080822772	0.949838767467	0.716815070256	0.852160065752
10287	0.890944902296	0.910330982653	0.90084171628	0.906356237767	0.841457716867	0.8569883056	0.84384539763	0.931621287129	0.890574997419	0.883936861653	0.893412438625	0.951124345415	0.971283523922	0.890683484592	0.909142067836	0.770729960612	0.926086507691	0.879205679597	0.896631287494	0.906507413509	0.852766441081	0.858377044122	0.915316793111	0.922341140582	0.875485983221	0.881270989408	0.7001915213	0.806808774834	0.881321645314	0.937208579422	0.914402103852	0.880341002465	0.773469493546	0.81734355574	0.983779316045	0.889845804755	0.777207392197	0.827026468156	0.888620352754	0.766944977441	0.867896181941	0.871911506255	0.85868102288	0.922494982245	0.900667693888	0.882836908977	0.925804299861	0.800629482483	0.88145630568
13014	0.924998712203	0.964188878089	0.969394001224	0.931708815399	0.901047309498	0.875684808766	0.831542140176	0.973759737597	0.98225094901	0.944427355685	0.972448149654	0.973466680273	0.982161969319	0.935687713398	0.951797427162	0.930957344044	0.964194111009	0.955414664076	0.95362584722	0.942284076955	0.91518200955	0.947562097516	0.938251477481	0.960022609321	0.896888346553	0.914454428755	0.89855445239	0.964109419992	0.901025826074	0.979095870662	0.97150617537	0.968150265414	0.840296738962	0.922261120264	0.988397166033	0.934293475475	0.931224489796	0.952219482121	0.940512086677	0.877338555893	0.927199711682	0.931470255831	0.89072949892	0.949158610813	0.949259826442	0.927344235148	0.964098118211	0.822368083688	0.903270382312
13033	0.843121065125	0.912156621566	0.916296182738	0.879480999026	0.748707876783	0.842531801395	0.870904595096	0.963752117883	0.980368980934	0.842945919573	0.921474767021	0.925573787251	0.994179515981	0.883397998775	0.906784841076	0.762045431395	0.947993216507	0.890693028735	0.943536859302	0.87451945256	0.834482049172	0.886641749014	0.871995100291	0.953361474313	0.733408037488	0.773353909465	0.697897340754	0.926853139649	0.777008882462	0.937380719039	0.958209261731	0.957150892264	0.7401940545	0.877249987106	0.993828112946	0.860443622921	0.86721185791	0.888208348345	0.917468769199	0.751755472945	0.850938724985	0.877412382276	0.849610884915	0.866878458701	0.942930196881	0.827984861838	0.901399816083	0.764717969793	0.884433962264
13051	0.950298415312	0.977005620848	0.975543893616	0.95848033952	0.92600226734	0.944052367802	0.929840780688	0.985973893013	0.996105958908	0.972758461775	0.976339172379	0.975842209877	0.995825697414	0.966914384608	0.969933976638	0.943022547227	0.982374340319	0.969970890149	0.97393871526	0.953697552001	0.941948717949	0.940170503854	0.95705053178	0.974132621638	0.800924280128	0.946866345266	0.911828177988	0.982743567357	0.948203068685	0.983029056313	0.986793611794	0.984807545246	0.89297108161	0.928626523371	0.992513204451	0.956588512337	0.931610864802	0.952275876225	0.974578866769	0.912179553176	0.965237066749	0.980296577557	0.937824366682	0.969040564013	0.96512517208	0.924019227787	0.973410757946	0.870108584306	0.944484204069
13066	0.791224636935	0.818637479542	0.749808761283	0.712472490916	0.774602847122	0.731265356265	0.869010898622	0.858892247784	0.946356223396	0.741581671877	0.826396300249	0.903994286589	0.988280851931	0.755451395965	0.743086620577	0.767612076853	0.860300528232	0.644226345653	0.793764010597	0.855849404062	0.767272353968	0.900669357723	0.655885498905	0.897462241858	0.607279011844	0.794353182752	0.848590824933	0.896776846759	0.856215213358	0.686827611057	0.850087099088	0.714650201561	0.689843428101	0.812651191518	0.989734640456	0.838389014142	0.635093088498	0.622682212748	0.832618025751	0.833058532564	0.899938233477	0.90601407221	0.800339453788	0.835549192064	0.865782087267	0.905427078483	0.784643621903	0.782220855122	0.633851821531
13091	0.857831830572	0.876002082249	0.834120516946	0.779757253738	0.780216318387	0.746066479108	0.836106750392	0.909569752282	0.977136294827	0.767645677917	0.938763899664	0.943512797882	0.989317568969	0.779425489993	0.793998965339	0.767018415063	0.940282925301	0.787315956506	0.822876698123	0.860884052689	0.795402298851	0.902959072235	0.762376237624	0.944886007111	0.77331746935	0.823597032083	0.854256098838	0.94390665062	0.864757108383	0.821116059733	0.916666666667	0.801194494936	0.669707455175	0.779431026353	0.98861083538	0.886512986336	0.734516949592	0.767553719872	0.91222048882	0.788524074268	0.90107932516	0.944377646505	0.85184021779	0.838242947851	0.869111307329	0.882024543108	0.872146118721	0.747547484867	0.739714613061
13107	0.842316395803	0.871386249872	0.75859434683	0.74219269103	0.773256412898	0.671710459053	0.868261628504	0.908918794453	0.732035851472	0.753083892102	0.863168045475	0.871516633552	0.964074903318	0.735626335606	0.703421667174	0.783147208122	0.845531370038	0.735157486344	0.741324921136	0.852669220945	0.759380766865	0.799254988008	0.761635891958	0.842909911759	0.817046550586	0.85419870809	0.828454031844	0.801016479285	0.806176016469	0.756438595589	0.884977486697	0.694542118942	0.684497479683	0.697455666924	0.983699830847	0.902057107768	0.755081249045	0.735624519107	0.838759057047	0.848718740352	0.849593913848	0.895573678002	0.868200729365	0.828822387907	0.880943886652	0.915680702661	0.809775967413	0.870878558263	0.675523760858
13122	0.884868250764	0.771939746028	0.820278859955	0.651610247968	0.720018665422	0.663082068433	0.889101338432	0.843016069221	0.638725641819	0.811952601752	0.890886800163	0.909034970772	0.967938540333	0.650637578737	0.808798732819	0.829152403822	0.830394886071	0.795909978419	0.742100681108	0.833916083916	0.777617254012	0.680328710837	0.70079868933	0.902607797573	0.831187410587	0.696681975334	0.812025021972	0.803844563869	0.883955861783	0.868363862155	0.824792707421	0.710709889208	0.671861247735	0.670633278146	0.99411825405	0.915014164306	0.853978671042	0.829409334986	0.843151353295	0.863054850572	0.844983701557	0.843159525039	0.880467376693	0.799742996659	0.887042166821	0.94414395673	0.851278634756	0.873640814223	0.749009926452
13129	0.857025218734	0.925168677162	0.903063044697	0.856682522633	0.787422680412	0.790771434418	0.838265515824	0.937836038712	0.964635333914	0.894380986529	0.923916907918	0.930461381596	0.990935940523	0.888085539715	0.89250152408	0.870974296454	0.920045102763	0.888633461047	0.890427698574	0.828945350442	0.848773981738	0.811979778379	0.821735810639	0.905021049389	0.521158242316	0.819515698748	0.753597861842	0.952530182379	0.856201071281	0.935078964967	0.901484895033	0.912999133051	0.736462837142	0.793734890181	0.992613490639	0.884166325277	0.866136514248	0.879882962887	0.886131535948	0.844078269825	0.882818930041	0.903916234666	0.878077615009	0.870298446443	0.911766205947	0.900211984903	0.904820136554	0.774567066298	0.800674984659
13134	0.762787790395	0.840678667494	0.810717417092	0.775143640975	0.728610183639	0.703354731829	0.759671381032	0.869720681971	0.853830592873	0.788398735161	0.831320347433	0.881442501161	0.972070493662	0.816982687552	0.811022002879	0.772488948288	0.901654650137	0.779248306881	0.812345424567	0.752289306224	0.691413145052	0.710505917007	0.83557409983	0.871453808584	0.701331414178	0.794600207684	0.641177694548	0.77049862216	0.760633861551	0.858697349925	0.856461809514	0.795943644527	0.603563242342	0.602894476547	0.984633753829	0.808561359867	0.794996131029	0.742843784093	0.862236461348	0.674588284344	0.841003748438	0.84883902135	0.72990688238	0.80988829127	0.856825806452	0.800408184625	0.845209858719	0.712848698538	0.704719519768
23067	0.787988797843	0.780284301607	0.734504185282	0.742204813689	0.750259713277	0.770618556701	0.862393870367	0.881120685207	0.945049837319	0.708696774194	0.798577350187	0.866029691272	0.987275525911	0.740816745331	0.759418509419	0.716245265636	0.893198368021	0.720800947135	0.792427662631	0.820429609025	0.735242427375	0.83061487008	0.753603118428	0.89818934299	0.661258125608	0.747725392887	0.675885643257	0.850080240203	0.821258044426	0.758021875486	0.869879269425	0.771645855814	0.656846473029	0.79246358783	0.989662479971	0.823529411765	0.768555138939	0.680442766255	0.854702613707	0.765774180158	0.875285092266	0.893354021205	0.756875744549	0.771781668383	0.88026106172	0.857969051217	0.764041482698	0.768508002065	0.734130255565
11	0.902962153157	0.960605903945	0.913195876289	0.94257630626	0.859221022994	0.875614425415	0.756275009094	0.950383260825	0.881389320892	0.936068801161	0.959934251079	0.967721975869	0.949425760931	0.917091508317	0.906180958742	0.84844592859	0.903369621566	0.891598635941	0.821103043411	0.905480868666	0.811964925025	0.874496436319	0.952327018122	0.740769590279	0.906083025072	0.899123034612	0.847049649077	0.795364789025	0.771398801771	0.97294203351	0.885442021855	0.902413864246	0.802259592857	0.8296566077	0.97955795372	0.91143108717	0.680346463188	0.879335410177	0.903114186851	0.791447471222	0.684999219522	0.723808534939	0.903296246231	0.95709929188	0.895182090168	0.782531380753	0.962896160783	0.751878530342	0.880941298164
59	0.749068322981	0.89123059525	0.863461637025	0.883853711229	0.82187662001	0.833830641012	0.819365505839	0.933570214738	0.808463481264	0.817338896616	0.892844374074	0.896334273263	0.985251945924	0.830209933436	0.847757228977	0.817838169187	0.86846038864	0.844849730285	0.750947260625	0.78931674464	0.699958728849	0.824885739229	0.922395700026	0.911296984717	0.827228607918	0.816840367351	0.775043936731	0.783415138207	0.846058220242	0.910393708935	0.915653964985	0.872916559824	0.744279946164	0.699032641871	0.969254578282	0.768874240396	0.799866714513	0.840483196531	0.895347643011	0.621646815122	0.869425763063	0.918649667062	0.828896355647	0.891664097029	0.880904754578	0.771826738079	0.877536380406	0.706821929101	0.826185333745
10224	0.667385721623	0.81299734748	0.589644473831	0.768975549997	0.774588477366	0.770778027364	0.806091058244	0.912412489141	0.968083473991	0.768542657057	0.435855846723	0.695649961842	0.98048582173	0.758739837398	0.383289393632	0.791746932982	0.848907984246	0.753453989294	0.719613821138	0.689913779909	0.671239889424	0.837027977373	0.857353314707	0.759196639	0.739822560203	0.771451976244	0.806216659828	0.905255062804	0.652138157895	0.752554032548	0.895554420031	0.804570207135	0.707520032874	0.699604743083	0.98587151267	0.731909239575	0.795390954876	0.776036063726	0.474011414594	0.699383350462	0.865297741273	0.86579931363	0.748756091305	0.725622195022	0.789891586502	0.797224085445	0.449303366216	0.739646180591	0.754235558277
10226	0.90841034643	0.941444905912	0.939775051125	0.920472036942	0.88458555251	0.877662031098	0.904653919497	0.949352784056	0.961850899743	0.900215805159	0.950071326676	0.952439398589	0.973540379016	0.86914551305	0.91224583397	0.919694267516	0.889048843188	0.920569847289	0.82072628837	0.897538461538	0.860237739927	0.90042003893	0.936274509804	0.926147190606	0.906644924582	0.908805516957	0.894508894045	0.879612451041	0.889124257298	0.958200020642	0.946376290513	0.932473910374	0.860174523674	0.876367389061	0.928990429145	0.890686803308	0.904888525261	0.92131822863	0.89345899708	0.822201559998	0.879353939832	0.904335289877	0.910384655048	0.927308145794	0.885705515195	0.920228215768	0.945412726808	0.887649689058	0.893305975891
10265	0.85929699964	0.920674674163	0.878197941087	0.891366612111	0.754136384722	0.811141234846	0.838068327768	0.890732206861	0.885301353014	0.788260602336	0.909598781107	0.933013866232	0.938286063445	0.840741306451	0.875133350267	0.731599532687	0.844608446084	0.873314262362	0.768850873173	0.899499028729	0.835342395486	0.892258986928	0.851878244935	0.813440114996	0.863456263334	0.780434001949	0.886724572133	0.690845576903	0.751145903075	0.915843621399	0.849572474528	0.860173380928	0.844047557774	0.879847752289	0.993537135823	0.887859081366	0.79906208584	0.878041268864	0.847536379883	0.83543586839	0.671724705519	0.711147608294	0.920744243421	0.871429301446	0.902386780906	0.875814290146	0.909614306822	0.821609713612	0.886383392136
10274	0.860546673543	0.852284367957	0.771104642255	0.710214750653	0.656714876033	0.679311051876	0.900638385502	0.887013186926	0.942786708438	0.681465893343	0.866150949158	0.917445721584	0.983467700786	0.740306122449	0.75677051517	0.561335640843	0.885881567459	0.679959047863	0.791326530612	0.902054198043	0.801274802097	0.907486056388	0.558173935221	0.920053503447	0.837923135658	0.794365617931	0.882365059745	0.832895752896	0.81936416185	0.592762513532	0.82185736275	0.72384894476	0.706416340004	0.840008246998	0.994140323824	0.89131773399	0.643254839863	0.686435882928	0.862259516987	0.875541795666	0.777422680412	0.814637658798	0.844450167396	0.814625153626	0.895231767772	0.972333039739	0.829367915858	0.872676866208	0.586083213773
10275	0.93880604716	0.966589802716	0.972307377887	0.961439852323	0.93271665547	0.900815426432	0.911820757147	0.975256673511	0.947487411366	0.965184348362	0.977698574338	0.981907390371	0.982847516463	0.925271808483	0.953348612172	0.964760401283	0.932586578974	0.95124449452	0.878617732632	0.956437064371	0.926150681409	0.913893723764	0.975505205144	0.96479489423	0.950702790792	0.962042894615	0.931158860205	0.900597445406	0.946920018588	0.982980917999	0.969200759715	0.9418200409	0.90174931627	0.905115511551	0.872158798725	0.904512551979	0.952473426002	0.958316179498	0.960993089327	0.921222445924	0.893249445619	0.826798394566	0.928166546429	0.968031149137	0.916146845281	0.952311839104	0.97660519998	0.913092608763	0.928846055262
10288	0.723080122706	0.8158723602	0.804674629325	0.847370052702	0.854189449565	0.910598935456	0.846680853272	0.968859921374	0.975458216838	0.800269067577	0.875025651549	0.822123802657	0.991667095314	0.798179293319	0.868322471391	0.815485658577	0.936729833282	0.780679120652	0.917913902176	0.768023135716	0.776441933979	0.890952233571	0.939531057178	0.941704268451	0.721366995074	0.746877429386	0.740277272963	0.930973635043	0.8409906863	0.832345909989	0.958413076088	0.953018751288	0.806770318756	0.875701517356	0.960514042906	0.756246443536	0.878166838311	0.781995436631	0.931809975757	0.717942048588	0.884321571481	0.916934563932	0.742236992419	0.812399979351	0.923750643998	0.802862515671	0.80678367389	0.735106878526	0.867245208947
10314	0.814539982357	0.895490852873	0.896310759429	0.869533828383	0.820903279455	0.798958172159	0.68433048433	0.97243159525	0.925072343944	0.893823590167	0.907731694828	0.912828947368	0.972585861697	0.829372208819	0.864891165173	0.836329185231	0.913497312939	0.841367943964	0.818797802988	0.790949386661	0.776674424619	0.770490115321	0.936056656061	0.918215228531	0.808562941719	0.827755650959	0.712079597865	0.858075209779	0.776081424936	0.913485477178	0.93609003149	0.92853470437	0.742695521304	0.779379732393	0.917149358709	0.792968144974	0.87676020146	0.869992754373	0.915263835264	0.715798764342	0.794409003682	0.763506520389	0.805037313433	0.855840074192	0.808823529412	0.7292253154	0.90548107053	0.672090500542	0.824818270867
13015	0.885787980397	0.78636200625	0.842868818962	0.444478621962	0.750038749677	0.685381736143	0.869921211185	0.926914391295	0.981095242988	0.798028545025	0.946141315414	0.948083801737	0.985709181851	0.671344730799	0.793064820001	0.801944911155	0.95253262098	0.709984639017	0.826384281705	0.872822299652	0.808833359042	0.654212304228	0.428163265306	0.948849894509	0.848676171079	0.699079549545	0.861418783164	0.963645726056	0.892622993134	0.65937918944	0.937900949448	0.815272950317	0.638033328174	0.833161476593	0.987866323907	0.907817071293	0.640609033313	0.735850998148	0.91371103946	0.842890322581	0.901211652488	0.873443769935	0.878516228748	0.826768426984	0.878846743687	0.92153814262	0.879577141106	0.806193190572	0.560145558915
13036	0.839825263924	0.887310850591	0.886920700309	0.852919896641	0.830616177926	0.83935493875	0.77739708249	0.947330298013	0.973174520974	0.872891005072	0.894704433498	0.900278149789	0.981478623244	0.855548124904	0.871580352102	0.848088273031	0.949145520456	0.878496954682	0.894336128402	0.850826446281	0.824910589333	0.863584769374	0.900637728862	0.939098407429	0.739683843153	0.836711419833	0.799532588938	0.919123754153	0.860005204267	0.901756939391	0.941642092193	0.935696619951	0.763665678473	0.84948024948	0.953871669949	0.841465307601	0.865574783684	0.855497925311	0.923644430687	0.783755658463	0.880970944436	0.909967845659	0.808351511374	0.869881757629	0.898794187365	0.836468129572	0.88694980695	0.727079774292	0.837251356239
13096	0.855942750467	0.91204037491	0.905827984596	0.893017263592	0.842630102836	0.906195237604	0.806087586707	0.964814528195	0.965401497547	0.898539505599	0.921199406437	0.923365350044	0.982043915452	0.90458602647	0.894769167776	0.854247697032	0.94949651433	0.875032168408	0.910228788345	0.850012876642	0.847012611123	0.87076194886	0.931791373917	0.864266501138	0.794871794872	0.842241290189	0.801035732781	0.882292044102	0.781733264141	0.92950811175	0.935410647957	0.957149463084	0.776268021989	0.863902565431	0.989973642049	0.878547105562	0.785424477428	0.869149211275	0.937750797407	0.761232748781	0.820047683218	0.864508455293	0.864415557512	0.902790649779	0.935666204203	0.737952591821	0.905441478439	0.730435680363	0.881504379186
10299	0.876861042184	0.957695861998	0.913386229844	0.935884921654	0.886714300507	0.851711026616	0.804623800186	0.915856606491	0.858326898327	0.899470082832	0.94113145947	0.946336217932	0.931260229133	0.878285772732	0.888355954689	0.91112244898	0.852767052767	0.863615372774	0.712693055129	0.874608472401	0.796166529266	0.878032517823	0.938033641802	0.730919966997	0.94407877953	0.890549314645	0.915332989158	0.714742762784	0.788825659596	0.930966775177	0.856922443942	0.89294678072	0.877882328611	0.846034616378	0.988562007316	0.91379487707	0.801546259792	0.921526166538	0.885116422197	0.831902348195	0.624780407151	0.751404856421	0.921730600444	0.897649112001	0.870088622509	0.794546870943	0.944933469806	0.825545491972	0.897791474063
10308	0.888442521632	0.874680306905	0.857295863722	0.868557096791	0.819251005881	0.799017098393	0.855732647815	0.884089162183	0.867364209878	0.842534214978	0.914815756036	0.944186521096	0.983183856502	0.82900234383	0.852567361464	0.869357462383	0.902959429656	0.843873012627	0.77427901763	0.888269299637	0.797843942505	0.888088302928	0.879476338444	0.914919852035	0.90859641096	0.871855426635	0.865240201625	0.815228008843	0.903205855066	0.889317889318	0.893318302931	0.809237050268	0.763160605748	0.772996345293	0.982855089574	0.898124423491	0.836657654441	0.832845327991	0.889524782831	0.853447387406	0.883558117986	0.909805331553	0.859986626202	0.891480004091	0.859847904864	0.953226056812	0.880277381195	0.869462674323	0.825401698905
60	0.790904392765	0.910080065695	0.91136584617	0.878691387191	0.80248447205	0.839326073557	0.838423442014	0.932335852743	0.965519016005	0.838502288741	0.923198531287	0.923829024827	0.970651395848	0.833231083845	0.88900224444	0.861572987861	0.904482527919	0.88499615286	0.808384458078	0.820337765002	0.764396827032	0.88647900323	0.893278814209	0.891019692752	0.82973731191	0.847620028848	0.842279108175	0.888676811968	0.850020686802	0.924272947983	0.926683804627	0.910389676891	0.773723382262	0.825732141935	0.925521503992	0.786301933361	0.813584480729	0.885779083552	0.877358490566	0.669389865564	0.834917355372	0.870638561047	0.863329032258	0.88105500821	0.841757566446	0.813820673901	0.910467614857	0.72579483486	0.854179502978
64	0.909058027179	0.925488787397	0.92959476054	0.927082263531	0.936241784402	0.93878075086	0.934492185485	0.978716841456	0.984151487084	0.912167026638	0.930450744442	0.932644078207	0.979039926384	0.890814292286	0.913806293671	0.912591157122	0.924668107441	0.914863062878	0.903389050759	0.911106548963	0.88577020137	0.920639803137	0.959627964023	0.972475645585	0.905650754794	0.91758949266	0.907219154755	0.887971941407	0.900615336884	0.934510897635	0.979951678404	0.970305140283	0.9074983205	0.930386283826	0.963744978886	0.895326718421	0.95977482088	0.914759843331	0.954990516225	0.874683347981	0.901977999277	0.946408327321	0.908040045412	0.927864142425	0.950742447517	0.914451827243	0.928589697683	0.9407437889	0.92432876431
316	0.793961105425	0.966961471993	0.759566164918	0.942830985199	0.888159917991	0.915657747482	0.875242668846	0.973420235246	0.963508485806	0.905261549432	0.766957927168	0.805525982256	0.985112416447	0.943797468354	0.724158836011	0.926550818347	0.853116558789	0.9110998222	0.850329113924	0.872095978852	0.718016731279	0.926268217133	0.950291065553	0.766387584235	0.847436221268	0.922558922559	0.911376878258	0.934610472542	0.720987401413	0.947618804031	0.924949083503	0.901820579137	0.867437813492	0.880210730909	0.971741902576	0.754659333944	0.771075176155	0.928028176203	0.724383060831	0.781669226831	0.90905370844	0.893533404787	0.893176590851	0.957211098689	0.823096820003	0.859544496427	0.769862180786	0.852761361321	0.886911420726
317	0.820135925399	0.956892492807	0.942728979762	0.944508428437	0.866392274814	0.882925807634	0.783854851433	0.961635220126	0.937886895394	0.915067631331	0.959667359667	0.964833559428	0.985512533222	0.922046792767	0.924824538602	0.875656287363	0.914384639597	0.932029697794	0.882965973633	0.87055253244	0.795746915201	0.88334901223	0.94905188581	0.926217877976	0.896652110626	0.897705193509	0.866891145367	0.911442995372	0.902989402647	0.972511848341	0.94056915256	0.915553235908	0.826755888087	0.872156697557	0.976372991704	0.803972954557	0.784849749583	0.924337957125	0.928298928665	0.731484898002	0.879521878785	0.903015656194	0.887824897401	0.953972488101	0.815951560706	0.822464535253	0.961307816655	0.751533903194	0.89909457267
3046	0.863138034776	0.855355786275	0.858398141602	0.826778836408	0.811858434196	0.828070353287	0.875795367778	0.932724505327	0.989335770871	0.840235485181	0.914343231002	0.915033340069	0.993945204097	0.833509913728	0.844349358168	0.806714652439	0.969429209831	0.842376999393	0.885777710509	0.851180224901	0.808996188056	0.878263509411	0.859578331484	0.96174779999	0.725359911406	0.822294515326	0.825227886133	0.954494553599	0.886105016074	0.867584097859	0.948759575871	0.898029307731	0.753786526595	0.824278870655	0.993596259402	0.886955198133	0.839781796141	0.8303326213	0.936352137617	0.815213509515	0.924672544722	0.960638730675	0.832552454675	0.841916046382	0.894279361229	0.8762421883	0.842984803352	0.788009543632	0.812028170441
3081	0.818405033506	0.888431641518	0.877608915907	0.896695475343	0.847738101337	0.829358824427	0.74927232804	0.891795602606	0.949566989302	0.873739945016	0.9223546042	0.946893686024	0.990889305056	0.880358317729	0.896278341665	0.876798788185	0.920937340805	0.881588301005	0.876916848019	0.831402439024	0.81797787182	0.92518526038	0.825743776563	0.930091340511	0.742173298324	0.835296517261	0.871366538953	0.949754901961	0.877041208088	0.924020861029	0.895160059036	0.865369018654	0.783803141147	0.856032719836	0.990415009687	0.842316893164	0.807154438589	0.853367346939	0.902857432878	0.81503659348	0.905823406105	0.946025915723	0.819454378257	0.90999136486	0.863733144074	0.876156217883	0.877639908838	0.702500381932	0.827700127065
3187	0.801792413506	0.885439304564	0.857297631946	0.87966654585	0.854399332011	0.842672190575	0.788723603454	0.951168938883	0.798474549888	0.833341975629	0.865302555139	0.882128296434	0.989587628866	0.86857025049	0.865987863828	0.827231591937	0.913972915478	0.866163313854	0.909596948768	0.848781245148	0.823639385127	0.876867407599	0.911990518885	0.915696465696	0.733120789839	0.848239326893	0.8011239463	0.805065792895	0.801960579831	0.888755793969	0.920174165457	0.876000206494	0.781969775925	0.798885590793	0.993456924755	0.837843442198	0.882656483823	0.851686327496	0.900651297426	0.820978000209	0.921674825539	0.940867757859	0.759483790394	0.894878427315	0.935154112241	0.862325289222	0.852898700227	0.776244813278	0.830727818615
3373	0.913080213339	0.965811965812	0.964554579674	0.944590198342	0.89062252076	0.834269220677	0.755205313373	0.972893465014	0.964875381218	0.963846558066	0.974578037091	0.971132726702	0.990284669627	0.933671071186	0.943098327341	0.920491845986	0.958565569461	0.950738916256	0.922389930537	0.919026641494	0.889163728225	0.887794656888	0.946846282373	0.944903871477	0.888703626511	0.92525922417	0.864367452407	0.949504532996	0.892300375205	0.977303916394	0.966066081841	0.948315547186	0.805545286506	0.825628034621	0.96274076413	0.916259521933	0.909119431081	0.948072466821	0.951914514693	0.830084006974	0.915342798332	0.926487625066	0.872481805717	0.963512450852	0.907606989641	0.883064516129	0.97397167198	0.754954007884	0.877983528301
3377	0.808405827481	0.876144879267	0.8377004099	0.800968598656	0.774511862272	0.7328125	0.842435655995	0.845993430999	0.713092939519	0.846153846154	0.853471899075	0.880105880521	0.93499222395	0.771822517106	0.814853123707	0.862033302306	0.8533632521	0.766682269725	0.71936554012	0.808254827461	0.688289982242	0.796204834936	0.909519614448	0.874228959749	0.804209546465	0.813727538654	0.7674272556	0.771616885495	0.793790644011	0.879733906029	0.829319153373	0.782461969784	0.72819706499	0.68805321322	0.985376299159	0.835140771637	0.863511339457	0.824596247321	0.868787689748	0.747273489933	0.847684894197	0.862555526522	0.838593185743	0.816024973985	0.883690741991	0.82593587111	0.880278037141	0.847052686489	0.800187421908
3392	0.877985191365	0.958989229495	0.913986266715	0.907870874139	0.824420304993	0.879975124378	0.833437434936	0.972921097681	0.946206968171	0.947174510923	0.935998353655	0.940195217683	0.963685133602	0.926346193522	0.891416220667	0.928887516723	0.911833428527	0.903327640636	0.872498452651	0.897146408411	0.869244361293	0.876157467281	0.914402103852	0.847290127952	0.793135388257	0.881392931393	0.81951676734	0.913391974184	0.829576288875	0.946422056601	0.910986616869	0.923851836545	0.800166875261	0.833967377143	0.976614872941	0.909213529778	0.871624064033	0.895782411982	0.905959031657	0.847975792988	0.829685219929	0.872913525038	0.91386762485	0.934354938911	0.925703952467	0.856671381424	0.929389903995	0.805979445656	0.870493162039
10057	0.735531211244	0.946320435184	0.863889883846	0.919272839316	0.858192733671	0.815100154083	0.82832972248	0.92648192895	0.902434004014	0.858678323476	0.857528937841	0.906024466397	0.975357873211	0.86882731827	0.858410690605	0.905854753162	0.820820254207	0.884392470637	0.784991309682	0.868192783452	0.727338277709	0.899923096642	0.930801860275	0.856288659794	0.855765797929	0.896569485938	0.881824749716	0.858152370145	0.837211707519	0.936986725892	0.884844746042	0.824176949465	0.818604651163	0.808397459071	0.976206417057	0.798046272494	0.827933875838	0.896923156213	0.803650158925	0.747699307207	0.899907034397	0.902293223396	0.830520720442	0.943458183684	0.850990834144	0.885064631677	0.872211990997	0.811728395062	0.805729541021
10225	0.843434343434	0.94011669567	0.934881347282	0.934955185659	0.899556106122	0.856674521053	0.854100216072	0.977234271651	0.767513471901	0.916294814587	0.943650511112	0.944867017204	0.986742810524	0.883348628531	0.926950859701	0.91495422177	0.939235309212	0.928896618753	0.834709901091	0.877860250832	0.820217793302	0.910211177583	0.955349406188	0.955994242237	0.908845821252	0.90660639063	0.884199691199	0.827871804105	0.899329551315	0.952712100139	0.972210828548	0.929734974212	0.834759303165	0.803862992532	0.965791771534	0.834068300687	0.865754683273	0.923413004369	0.958380202475	0.777869444158	0.915627897394	0.936372513748	0.865561789078	0.943199263126	0.893774577396	0.858866166192	0.937857142857	0.825466858198	0.877009728623
10289	0.886623416744	0.96563714461	0.724774384337	0.950672875198	0.899958745875	0.903991811668	0.854029605263	0.980636237898	0.925344818746	0.953471688445	0.495452466846	0.80221349518	0.964340295466	0.93663406683	0.434844480585	0.913914015652	0.873147720863	0.913119026933	0.875	0.929934025469	0.864210202196	0.897828863346	0.958140245455	0.688032871084	0.862174111907	0.919729008417	0.907136980666	0.857737575166	0.689509480627	0.936184447532	0.909025714578	0.888883220244	0.872296601442	0.858179385581	0.988299892236	0.933196721311	0.825692284155	0.922559441278	0.538720882714	0.879456006594	0.820090572252	0.834146341463	0.919062066128	0.963701431493	0.942139905097	0.852687115295	0.628912223468	0.845002562788	0.895948434622
10294	0.947051495017	0.987215176822	0.982318170136	0.977817900438	0.945617136321	0.93736456506	0.857809099389	0.991220368745	0.950788317395	0.987704706308	0.992111868053	0.99053935935	0.987161051767	0.956865564342	0.964033200123	0.979508196721	0.964745412251	0.974444845175	0.921228304406	0.954421242588	0.937086092715	0.938301488386	0.980902510396	0.959196354598	0.960961114811	0.975887405568	0.952203214101	0.931291776776	0.96	0.992217091268	0.985023755422	0.946613176979	0.90374831274	0.921763942931	0.909979823064	0.90021691974	0.961235926173	0.969350245923	0.975692656298	0.927287836294	0.906402407388	0.916343117461	0.948882782933	0.988454798474	0.856283113009	0.936479791395	0.992497430627	0.855208763952	0.957503867973
10295	0.925837692268	0.965025973358	0.961128205128	0.966855378281	0.926240987603	0.951098985947	0.930310706716	0.962489694971	0.954718927282	0.91774043913	0.963000817661	0.975479634759	0.977762975867	0.926635585839	0.953381383223	0.917403526706	0.914801444043	0.947363010178	0.90060966238	0.94804526749	0.909048675992	0.935052923646	0.962200368777	0.954435088082	0.951441423022	0.940942646224	0.933798810447	0.870140612076	0.90816273646	0.978258618905	0.941470451852	0.936986863711	0.920857719998	0.936542443064	0.964901414267	0.916009687226	0.945219532212	0.947727272727	0.928479679392	0.903414684699	0.922045654537	0.940192128912	0.943622633702	0.970175348383	0.953197167197	0.949739854318	0.965034606511	0.928545651389	0.931566760998
10296	0.711300749935	0.818172479326	0.810918774967	0.850534539474	0.848743848744	0.878784763276	0.729464608395	0.975506843676	0.965698393078	0.813053325098	0.87863631724	0.831352459016	0.988640433915	0.790432335636	0.87258155087	0.820325659742	0.954264524104	0.773819301848	0.869327193656	0.71673687455	0.774833754317	0.89224137931	0.940767263427	0.856265799928	0.704645227157	0.741918853431	0.821083621714	0.884563758389	0.7186481031	0.839846980976	0.94576794443	0.972840012299	0.823410748461	0.867052620697	0.982371134021	0.757628775794	0.791722159615	0.779325286289	0.942634306532	0.756688227684	0.774515378651	0.787703734269	0.760227272727	0.768294561701	0.893911439114	0.672139665385	0.812708002662	0.635071822067	0.876676429783
10300	0.888090028134	0.977338576159	0.96667526438	0.963344550867	0.89762053851	0.886702568351	0.648013313917	0.985175970559	0.962542153048	0.9768756157	0.98498946178	0.986996233036	0.989794866509	0.962894248609	0.958658988071	0.941902313625	0.963476005188	0.942189358292	0.892908678623	0.879223803364	0.891681379167	0.92505297979	0.970941315884	0.917472196237	0.929970692581	0.916389696718	0.944224765869	0.92937750273	0.839207507821	0.986981200854	0.948585052348	0.975532958241	0.897978324302	0.899401197605	0.975907367984	0.8886585113	0.894639079511	0.956560145492	0.963613810213	0.854149291076	0.854197042283	0.817114355484	0.885529944326	0.944444444444	0.870528109029	0.785919916252	0.986075296545	0.674929986516	0.897412008282
10302	0.982414644179	0.990195077112	0.990529049341	0.9867136798	0.977237614584	0.969641214351	0.979570885946	0.991507648232	0.988325055046	0.989458062535	0.991982544274	0.991442978658	0.991554741555	0.967036321091	0.984062531723	0.988936256598	0.967125812894	0.987444495483	0.956048428121	0.991521528168	0.973862238622	0.980409162798	0.985454915323	0.985125153878	0.987311576917	0.986263454639	0.977508472836	0.960991633732	0.985592260986	0.992907436912	0.98496009822	0.983084526418	0.961020261236	0.976566113367	0.984318146876	0.981172618439	0.986860198625	0.986768552233	0.986021834507	0.975203210207	0.961147086031	0.989026203784	0.988702305757	0.991728785867	0.974929936306	0.991321865799	0.992567705152	0.981674856675	0.980893021355
10303	0.951430057202	0.980272670936	0.97857988775	0.974885018862	0.956875	0.912032251395	0.807101328904	0.989032024419	0.971933095127	0.981472856182	0.987480116989	0.987432397631	0.990328223068	0.962962962963	0.964073085609	0.958226418967	0.96799751437	0.960980645161	0.94341563786	0.934404214658	0.935005701254	0.959036268895	0.978092054513	0.95870940969	0.960687708494	0.955940286129	0.960947237225	0.959200622891	0.91215653622	0.993554758563	0.97268494568	0.980215364006	0.925317245683	0.940855464893	0.942368489246	0.920633278146	0.931915331926	0.964006016285	0.97069748246	0.897190426639	0.902598752599	0.916921640824	0.910257076084	0.982342007435	0.892925233163	0.892273130975	0.985071553588	0.78113676364	0.906695598264
10306	0.596955045777	0.729055986923	0.652421942648	0.697592393805	0.740675870596	0.717382413088	0.705586362703	0.899288675093	0.941812221482	0.602354747888	0.821734937313	0.769908799103	0.983613231552	0.65713413393	0.712225832656	0.70616306224	0.88188290734	0.616888752744	0.657032363118	0.548766157462	0.500666461602	0.786782342434	0.80698987638	0.879630579785	0.663603594456	0.681808859721	0.792377234436	0.901216819839	0.777846407247	0.663153565369	0.877596970627	0.792874980888	0.648765432099	0.651467639953	0.985338596401	0.625179119754	0.690967446126	0.641307135895	0.858542559706	0.545389048991	0.842072794571	0.840061554245	0.677300046232	0.599795709908	0.79040725827	0.664548132073	0.699562073531	0.628571428571	0.692150449714
10310	0.860945980874	0.949176035731	0.939803439803	0.922942566526	0.849961170075	0.811642603915	0.674389803395	0.976033737914	0.955214660764	0.94587920568	0.95674352173	0.95873015873	0.982611363985	0.902122219381	0.916628399408	0.874700270394	0.939050756718	0.903027193433	0.848018409614	0.827890737318	0.827296614972	0.867781310904	0.943251533742	0.915433403805	0.876020408163	0.88148606173	0.857828713025	0.905572755418	0.786043143138	0.964245117288	0.948470043713	0.959741856177	0.778317737683	0.796652200868	0.908706852138	0.83798796482	0.85981978292	0.910084553516	0.933227344992	0.738608740626	0.797365021958	0.788225590267	0.838513164688	0.912436483088	0.827169347403	0.724345658496	0.955580574177	0.639685071785	0.836269323609
10311	0.701028264352	0.635141376302	0.803929594761	0.838964773544	0.853749417792	0.869446869704	0.84102749265	0.980567550895	0.983328187712	0.624601460455	0.881807056904	0.647046780633	0.990593527938	0.748811531974	0.884531034834	0.819776633179	0.967376762375	0.703456764796	0.902366712672	0.73136932868	0.805634238039	0.883830616221	0.939697465249	0.961548373795	0.612913096695	0.764821014679	0.809174880025	0.942644935011	0.811986141993	0.78772854044	0.980362926027	0.977472865042	0.80714174978	0.848378434208	0.981460500566	0.771836923551	0.912589559877	0.706658420944	0.940329112626	0.729411156491	0.876878582864	0.895496238277	0.588192795954	0.571597147401	0.892780337942	0.776993355482	0.654918410149	0.754024998714	0.90297243185
10318	0.850600175158	0.971655154771	0.958779716355	0.963035019455	0.910530932356	0.93742639152	0.862483929031	0.976832393644	0.951364662426	0.949343724364	0.961769191662	0.975607266789	0.947194046587	0.935986952755	0.93216374269	0.92810291351	0.922532320952	0.935876457353	0.840986697926	0.912189131102	0.820487804878	0.949294622777	0.971058799552	0.90205046508	0.951591579376	0.929954295691	0.931265112929	0.810552298673	0.869670567614	0.954891864058	0.939111270565	0.956916794283	0.893554536555	0.93265369169	0.964777161635	0.847762571121	0.80487804878	0.946151474669	0.942346026067	0.856502242152	0.869625662942	0.85758323058	0.939082115662	0.96910327894	0.871043496018	0.877755925888	0.961952363952	0.870454895123	0.929671904591
13038	0.898638894617	0.974398361495	0.975085515903	0.950402213455	0.877517298358	0.823408834683	0.818733916624	0.973839446012	0.845458746213	0.973934014059	0.978427880946	0.981819110362	0.98275862069	0.899928593288	0.958167938931	0.965296153063	0.945782204652	0.953635944936	0.868815668673	0.89266144313	0.886022610483	0.900864494348	0.957880781194	0.951656037852	0.903007480535	0.927330660911	0.885387704665	0.873295249858	0.852749974203	0.983200206132	0.963582273287	0.92398467433	0.767866350418	0.786777966713	0.951287189764	0.907561300913	0.942909666548	0.955777240706	0.951202046036	0.867842773135	0.876533031021	0.876394673248	0.919983522991	0.925360909184	0.884534818372	0.862122546227	0.979889750919	0.821391911312	0.890584981047
13068	0.765129682997	0.862721046714	0.832033837843	0.818442182785	0.829089784558	0.848797953964	0.785061132231	0.954021811479	0.963716496695	0.812650448143	0.837692346757	0.84696946526	0.98849287169	0.827716118522	0.838463882963	0.759244209671	0.912673602214	0.828370026051	0.914163527136	0.822931043296	0.801908083709	0.831810058718	0.90268234336	0.914065708419	0.705795702748	0.805170821791	0.642203720835	0.9080495197	0.827479658049	0.849287588087	0.932828179398	0.900667992453	0.755120946989	0.83119888906	0.990972970201	0.813108038914	0.854426831133	0.83760201201	0.88410088839	0.73421892699	0.907416932414	0.909879394406	0.751246338079	0.839754726622	0.936559742975	0.844284754175	0.820256776034	0.745389344262	0.825953573985
13077	0.962989616531	0.987339187258	0.985339781115	0.977318007663	0.956445634267	0.970876762722	0.960591133005	0.992430829029	0.995495264909	0.98434542385	0.986810734033	0.984826111309	0.996643271285	0.982099267697	0.98274812259	0.98061897514	0.988840542616	0.982856268177	0.982506102522	0.974061781976	0.968746797828	0.983169276279	0.977629772739	0.982463337094	0.952813435486	0.966796474687	0.960061601643	0.98696700703	0.962757201646	0.990032369111	0.99181753094	0.990729893547	0.943142093358	0.966812227074	0.991597930222	0.970335515548	0.963647472125	0.978364521917	0.985516115871	0.957827607488	0.977496917386	0.98687650587	0.964987935726	0.98458554512	0.980540981101	0.957655564162	0.984325699746	0.944836761846	0.96986721144
13093	0.830996119017	0.919009198828	0.891986062718	0.925845932325	0.854677377559	0.87460782801	0.880985588099	0.881898682043	0.840358651963	0.908435472242	0.884906045752	0.964531009739	0.9868939743	0.885129255183	0.945451759538	0.888974005413	0.862825930125	0.924191063174	0.92597901203	0.934416118421	0.8837485172	0.881507341616	0.911463664278	0.946213802715	0.863738508682	0.859493475009	0.759702340964	0.834297520661	0.896328517425	0.960897900072	0.881595881596	0.837264150943	0.776846245407	0.820438560199	0.993811242909	0.879833187458	0.887966379664	0.902456647399	0.893012988346	0.823453274657	0.915283165244	0.948085457736	0.892403100775	0.950367363716	0.948518100708	0.892597213558	0.886891040418	0.84443414207	0.895223895944
13130	0.874896351575	0.884817292846	0.823472058295	0.732399443786	0.796325132358	0.711136293397	0.861355406105	0.909461201341	0.930123342107	0.785961111971	0.934032216824	0.940968122786	0.987284659557	0.779349943607	0.788132992327	0.773117839607	0.927852608763	0.708862712823	0.81328821901	0.850002573738	0.780785123967	0.884209985089	0.714007482958	0.928556658395	0.737711626004	0.844302097324	0.854880447159	0.906988774507	0.889119385956	0.748873348873	0.906784904104	0.757432605905	0.64662589406	0.787641787953	0.99028975776	0.884603485614	0.669660729867	0.714787822401	0.907763496144	0.813024992222	0.909561794261	0.939325029717	0.849283163397	0.85798085829	0.87777948955	0.891393762691	0.865688487585	0.78549319026	0.673772011121
13207	0.851333125843	0.884607459304	0.80040063691	0.720501056756	0.799563591022	0.695916683852	0.880903065452	0.917015017805	0.908259724159	0.74322440762	0.902543891078	0.910188562914	0.932259057785	0.744355500821	0.741757116527	0.773011160029	0.870551164833	0.696545332853	0.732655993432	0.870781596167	0.780581118809	0.865781483197	0.670240599189	0.891441581289	0.880407515487	0.864839710445	0.879506837961	0.750012944649	0.861295681063	0.651060299684	0.896067705646	0.728323996505	0.714774849554	0.762247913318	0.97828671871	0.895127993394	0.66082712561	0.728801283046	0.879888843145	0.873468964086	0.853380340108	0.913506802545	0.88499197016	0.851977750309	0.878180416345	0.931940174058	0.848515970011	0.881544975731	0.614924757782
3391	0.894113368317	0.879469583613	0.946805226875	0.855225113589	0.812769943279	0.834753421121	0.826357554069	0.951307763879	0.954573675497	0.939296794209	0.951502101917	0.956051873199	0.990336674377	0.836459885902	0.930875339726	0.897964415731	0.937810430464	0.918007425743	0.913244590636	0.907007947157	0.863290352649	0.776804123711	0.855821601069	0.930240995076	0.783714490821	0.807965197576	0.694702433456	0.935172699927	0.856288670514	0.965724968841	0.948622525456	0.918562750952	0.679916861522	0.826565583134	0.972038111019	0.90105970535	0.88020994134	0.919473520572	0.918560898923	0.796226022769	0.890844887573	0.864041450777	0.892175176422	0.933247356203	0.926173805601	0.859901868671	0.936635292907	0.764778898371	0.865482888556
10313	0.882291990467	0.857892570488	0.893808033653	0.887041136797	0.864155251142	0.873326467559	0.927285891601	0.907942889542	0.943868338235	0.872028873421	0.897346761413	0.927438805357	0.932034853921	0.847068470685	0.88126406218	0.897228755496	0.934581850075	0.845528873348	0.834153341533	0.886996346421	0.852731591449	0.882909277821	0.912793974484	0.96	0.927800787442	0.883908283413	0.909871688742	0.78486838703	0.932600580672	0.858526228574	0.927327079683	0.874133771367	0.851606217617	0.855744835085	0.920689833221	0.880721649485	0.910411001078	0.857903167468	0.935135690789	0.88534107402	0.887427506214	0.895737535521	0.864334868319	0.885596707819	0.897530674059	0.944204444907	0.891476048826	0.918205260444	0.871216800494
13042	0.734362139918	0.674466128538	0.787275227956	0.665661264762	0.741267387944	0.759995909602	0.871829105474	0.92640360305	0.743455765586	0.72764040342	0.836133813899	0.810140127389	0.984324104235	0.621679389313	0.855895196507	0.761068237206	0.899800215153	0.769517487873	0.900458015267	0.766491237034	0.773995077933	0.73817179605	0.732587127957	0.93236863711	0.660624523991	0.544867193108	0.75464913182	0.828806161746	0.799752908473	0.811507018356	0.916990788127	0.846781181508	0.695133244161	0.793223998766	0.98625993335	0.744395536902	0.895348244765	0.757631727464	0.866591813821	0.760885229027	0.832185089974	0.830913661314	0.757410737221	0.722239248136	0.935362185859	0.886620846468	0.775208800163	0.834494059812	0.849841561893
3195	0.717124980283	0.698741711481	0.789796980739	0.836886102403	0.889199009953	0.866227726394	0.861963995171	0.973951250131	0.964921465969	0.70280452072	0.87498703185	0.711830868569	0.984813023353	0.770762910188	0.873294245836	0.835123216602	0.956335078534	0.686078063035	0.908471579385	0.768355091384	0.802232353404	0.886709785103	0.944889258605	0.942098914355	0.658088616789	0.781353178555	0.827566290365	0.913194079983	0.896448303078	0.756359049821	0.966630053873	0.947702885717	0.831203659883	0.850236468734	0.890169775728	0.732070931632	0.930126002291	0.695018353435	0.955875449851	0.777368614867	0.900572809922	0.84259647651	0.624553665196	0.683979746307	0.915711606585	0.866455361859	0.708248763986	0.844454911812	0.870566727605
10304	0.966699213731	0.982136477313	0.983816793893	0.979162410623	0.962736116115	0.968636665475	0.955471194788	0.987422026792	0.97604912999	0.983531096563	0.989856983467	0.991651394828	0.98637311232	0.960547053739	0.981230659971	0.983870149632	0.970726714432	0.976841460926	0.944176114698	0.971720265442	0.958510474825	0.965939220885	0.987902815899	0.978981903932	0.97402860911	0.984119666001	0.969104439312	0.957115009747	0.978092054513	0.986850215739	0.983536990644	0.97280782157	0.950146476846	0.962814586543	0.839786928908	0.907859078591	0.980861244019	0.980317785751	0.980013256514	0.94878914083	0.939596281268	0.882431324313	0.966536645453	0.9868347196	0.95650845386	0.967991739804	0.98870516408	0.957026653706	0.968853714577
13037	0.838407005838	0.897297856921	0.901832258065	0.881377881378	0.861230030281	0.895865713398	0.902487251535	0.951874708292	0.978510251752	0.86875551175	0.909273260299	0.917084000207	0.985561056106	0.886975353202	0.900812840827	0.857304526749	0.936465092136	0.88907858658	0.928740847685	0.860212270256	0.813798836243	0.885297615969	0.93267694211	0.949979201331	0.824065023921	0.853372129274	0.822175950026	0.924033508507	0.863119457486	0.915802636378	0.942957892553	0.93885245055	0.791158377646	0.864652253191	0.988363031846	0.837257545898	0.880543079862	0.876163244086	0.925845485572	0.778658600188	0.930915911222	0.949160472007	0.859961476391	0.899389297174	0.941531945664	0.837968054465	0.904437564499	0.845579078456	0.889901605386
13133	0.951592754528	0.982115165926	0.981652321806	0.973413334713	0.943175894067	0.907708225556	0.834770861478	0.987157578582	0.979578085316	0.980212380212	0.987160392378	0.988451822447	0.989392378991	0.974050046339	0.971540121237	0.963940825971	0.975224174571	0.966937025366	0.961486973535	0.942821692602	0.943556754513	0.960134262845	0.979307149843	0.965420560748	0.955206246468	0.963370343468	0.941989811831	0.973294539409	0.946556933014	0.990739295562	0.98021955261	0.980815842401	0.917022384175	0.917078499714	0.982569901956	0.943034697048	0.944327027166	0.971136375435	0.977383042446	0.929278200187	0.944646758922	0.943109265507	0.907677912356	0.9834625323	0.934292640157	0.931077759766	0.987840065952	0.863212435233	0.927396835247
14	0.823664440735	0.952129313025	0.909809390981	0.936025714138	0.858814923189	0.86446126724	0.652223726695	0.956713551669	0.915735882384	0.929079487046	0.953157976013	0.955562445099	0.97853014038	0.92021880483	0.913603130471	0.891268533773	0.939217621695	0.90824833014	0.794509237279	0.853049380797	0.802100665557	0.904663319704	0.960171284115	0.746149042465	0.914431344283	0.877483099324	0.896842763364	0.838462740197	0.767985799311	0.96360223184	0.907099854681	0.942523388639	0.850464363978	0.864122217008	0.967139811782	0.836603342676	0.703952467063	0.889484364431	0.936652520443	0.77189685771	0.630618416936	0.723531554029	0.867868493722	0.925722573293	0.833858878263	0.754389643063	0.957446808511	0.700041545492	0.858194257282
28	0.843274244004	0.957750854303	0.950854369934	0.953992021139	0.880417754569	0.880920302622	0.827833871136	0.965350899943	0.981101708115	0.904737197115	0.965841864293	0.96726052156	0.989787497421	0.937287261475	0.955130184213	0.911298621115	0.949846840766	0.936869340233	0.919133574007	0.862151105587	0.841405113282	0.905239745513	0.95318381026	0.924277095902	0.882068433239	0.91695249974	0.712589815683	0.961592505855	0.896274653031	0.971650424722	0.96856846473	0.951030528436	0.831473563458	0.855661507999	0.96435437776	0.853926755888	0.870914442092	0.931568821174	0.930174821558	0.725508607199	0.931526836894	0.934071647689	0.876073939078	0.94243710529	0.9055638787	0.795296212875	0.949628406276	0.704484118746	0.891432715218
31	0.975720164609	0.984264841116	0.984921807346	0.985992536169	0.975579598145	0.984251968504	0.9765841635	0.986386201955	0.989037446852	0.95218348436	0.988628864409	0.99021656051	0.985036644951	0.973842239186	0.976541078501	0.951868399675	0.958711131602	0.978759254532	0.930178117048	0.982525164785	0.959085315833	0.964783340989	0.991961332994	0.989942528736	0.978167047474	0.987898677059	0.981403472722	0.914146341463	0.953361474313	0.987248701733	0.985670419652	0.982669860849	0.969852865521	0.973883090844	0.920328120995	0.949329511721	0.984001630407	0.977220255503	0.977135857916	0.955223880597	0.953933161954	0.933411994049	0.973079886977	0.987741342323	0.964724473671	0.98263655625	0.989203503769	0.98136009832	0.976080956762
37	0.927745206782	0.982273037185	0.96925329429	0.972709142437	0.933555520288	0.898797963362	0.743027363315	0.988650693569	0.97012727464	0.983391148954	0.989787411421	0.988492520138	0.989237761872	0.968343519824	0.960702559024	0.952576997238	0.969285789418	0.952720410945	0.923418481952	0.900545530843	0.915355056061	0.951273184533	0.981616879047	0.946051314472	0.960079216177	0.95030271124	0.965926472915	0.954765921552	0.897880437655	0.991236405871	0.968160563232	0.98503557974	0.912841371296	0.925464527027	0.938309295715	0.893226840418	0.91820083682	0.96196797303	0.968041075077	0.875812503303	0.876999419311	0.844622353313	0.893554172381	0.96748990614	0.833804290947	0.846317130121	0.988708244027	0.734819410126	0.912797103731
44	0.954310209629	0.984426101853	0.984575569358	0.983168831169	0.963034713859	0.928923988154	0.882273130512	0.990846681922	0.989068193649	0.986265737176	0.991128533113	0.989955472714	0.991932564514	0.974662598893	0.971624619512	0.956667526438	0.984383133784	0.974888450763	0.953668752262	0.935202492212	0.936851977283	0.967534488124	0.987489660877	0.975387182562	0.961205117623	0.973946120577	0.970347167841	0.979858067209	0.955532304473	0.991953182151	0.987414842165	0.988295007251	0.924609191196	0.94566353187	0.905178701678	0.914807302231	0.927417684821	0.976225234619	0.982782762018	0.889533971442	0.931030879356	0.909394223751	0.910723608646	0.986505423782	0.914223557443	0.894327731092	0.990478654592	0.865119425509	0.936535964684
47	0.969173668746	0.986791583474	0.990607452782	0.98237704918	0.974701843151	0.978787723523	0.973344311223	0.991999179403	0.989014373717	0.982967371229	0.992369518771	0.993566176471	0.989493548223	0.970829721046	0.983921029868	0.98239633681	0.975975359343	0.977077363897	0.95451068387	0.973476702509	0.955505317782	0.97790507365	0.989293361884	0.984264925181	0.973338760558	0.987873182262	0.979922779923	0.973654420089	0.975754449316	0.991343775763	0.986871121596	0.987434875881	0.964943032428	0.973930963421	0.82716810522	0.928091501257	0.972122944961	0.985809768638	0.984759371963	0.949868482129	0.956824153743	0.913222290767	0.972405271829	0.989967753493	0.970269718022	0.97120662869	0.990405715744	0.967157592241	0.973265044814
3188	0.838894924725	0.885731901557	0.897540983607	0.860565552699	0.841546194103	0.836684321489	0.859112740794	0.934424541898	0.734775888717	0.868602615591	0.900040841331	0.918417546377	0.983416082305	0.807359639695	0.901343001583	0.876231810059	0.881504379186	0.87388312622	0.855366190696	0.865467625899	0.827669777755	0.85761215481	0.898485468686	0.939309490633	0.812295751634	0.834459285235	0.774218548179	0.799524891551	0.846854776081	0.923673596029	0.929280971743	0.856059052696	0.775236715476	0.818821096174	0.976384448799	0.852782210326	0.89731502357	0.881114551084	0.878971410974	0.802681298204	0.846734577796	0.914559900939	0.874754572698	0.874556942518	0.937967804778	0.865280665281	0.8847631242	0.844466189422	0.855975327679
3206	0.910873817201	0.981418298252	0.963052124764	0.956192877403	0.879070259967	0.875912792225	0.854572318083	0.984854859066	0.85072112854	0.973066806944	0.980705047977	0.979897392943	0.956183006536	0.945731165368	0.954931928434	0.947321754551	0.95146857564	0.951631518204	0.911747791081	0.941831163377	0.913070965703	0.921027792344	0.965607359398	0.906670181914	0.929689129981	0.927604194109	0.9212373964	0.829252849304	0.900439083743	0.96766353165	0.959509912184	0.929618768328	0.86529209622	0.842032967033	0.95785480982	0.933841703918	0.907872696817	0.935786587938	0.956163808925	0.898979214048	0.84392666561	0.887717448603	0.917643332277	0.978798215691	0.925421598408	0.895049925643	0.980641448229	0.867508550381	0.905372052723
3364	0.885238315595	0.934637185314	0.931262729124	0.911394992335	0.893403367836	0.909848213829	0.880819175692	0.983118477594	0.977675371224	0.93040630437	0.937182869901	0.934501375166	0.992776110291	0.914542957424	0.922448358118	0.904491245877	0.969482846902	0.917423701133	0.956966274989	0.900612870276	0.878747501666	0.908886848281	0.949043938161	0.952813253321	0.652760860739	0.897391215212	0.82757381258	0.941285157052	0.878055055313	0.940898345154	0.97698091974	0.970042796006	0.835038823469	0.8852004111	0.988726042841	0.90330997084	0.903951925036	0.901641025641	0.96357700352	0.836925767786	0.932370625418	0.966157317198	0.868542672281	0.929851432072	0.951492917558	0.852789256198	0.930160346144	0.824947535446	0.897011494253
10025	0.873914607203	0.945297749656	0.94260710288	0.954248366013	0.911902434004	0.918900975435	0.909421962353	0.939985686535	0.814162914449	0.907036203723	0.943109218132	0.968444625407	0.978750444817	0.908097392365	0.948369427398	0.943404837974	0.891629144494	0.936046511628	0.887663294871	0.923854241094	0.860500844984	0.924347471452	0.939018192906	0.956947363026	0.930621766913	0.906171574904	0.910103135102	0.80654426095	0.925548871407	0.977814297453	0.929356438174	0.873434477141	0.870715790555	0.866591352573	0.968250716919	0.868002658351	0.913282442748	0.929076560418	0.897945659377	0.854109905927	0.915780824732	0.937077269932	0.933600164204	0.965205856844	0.946435845214	0.929389903995	0.945063329773	0.898726407856	0.917198427689
10176	0.853411265711	0.961267786511	0.947449293178	0.965662588671	0.9263326944	0.923088787209	0.787163732122	0.968196788802	0.946327392603	0.957994440441	0.9652919559	0.978481401783	0.920270201116	0.956403827457	0.933323122479	0.923120118434	0.938601009581	0.922682000205	0.868699790206	0.91738594328	0.809455070372	0.965205788771	0.975547370575	0.888860223931	0.948335715744	0.929466357309	0.955782840023	0.795642296572	0.868212640406	0.956881397994	0.932177224309	0.962074620746	0.930991671409	0.938895781638	0.928549334983	0.749472492409	0.729200819672	0.924783326455	0.944886334479	0.874657144336	0.81977976529	0.760548849685	0.896683541688	0.97144471265	0.832701178883	0.855851174392	0.966716165702	0.812882961742	0.918700858215
10179	0.900960290683	0.975050260323	0.965254934211	0.966573816156	0.928359760853	0.91394520972	0.764236488937	0.978929973146	0.984492918433	0.951957846885	0.973263675476	0.972956298201	0.994351152878	0.962207958922	0.961166043342	0.94477741919	0.953375374754	0.948480164863	0.934377406932	0.905135079398	0.902219462983	0.963538984447	0.967864476386	0.964894112774	0.926946721311	0.930356496094	0.93292208802	0.968186528497	0.920211937042	0.980388087579	0.971081848696	0.967599259412	0.904999221305	0.913467524383	0.975271598551	0.893301657801	0.898930701213	0.955270242286	0.95025490499	0.851155544015	0.931102464332	0.941194740656	0.868843960601	0.974436942741	0.861948359222	0.863579474343	0.967113714609	0.747429339121	0.905420040225
10183	0.938112268698	0.985792968549	0.97731471977	0.979808385701	0.928360068525	0.89851115347	0.831324054432	0.989170792079	0.954784763085	0.98535025276	0.988441080196	0.990553444912	0.975078201118	0.945444290622	0.954264081445	0.935648882296	0.939506555177	0.950715094145	0.878685330462	0.93410214168	0.905253913313	0.947238506634	0.983391429157	0.923582027817	0.957028852056	0.949677086024	0.943889435271	0.893108443709	0.920639037294	0.98549373122	0.954313412056	0.972062448644	0.905033435281	0.920327393286	0.932637669181	0.926770151101	0.889835728953	0.958850289495	0.970278192009	0.879997925634	0.835465989743	0.891760570661	0.912309762915	0.98579589316	0.916795069337	0.847219329306	0.991790240649	0.831484443527	0.920078273856
10186	0.867845940248	0.959859047035	0.9576331602	0.944092395748	0.922439099758	0.899923332481	0.849802371542	0.966028855009	0.951659156084	0.900614124872	0.948137623059	0.96434392828	0.908522004579	0.921554662461	0.934927161058	0.937166928894	0.913867267513	0.941812984892	0.894287022435	0.889161303504	0.850340833376	0.937346938776	0.951785169362	0.95157732752	0.938381890163	0.936029524835	0.929954295691	0.843034596037	0.926722585293	0.959087171053	0.948022714483	0.945888107612	0.901671380818	0.914996402508	0.954284542845	0.868406242006	0.908220433941	0.941019591753	0.936125707872	0.827339610022	0.913347381405	0.904307692308	0.902526705012	0.962624457493	0.937219730942	0.871267692943	0.942880415415	0.827489122089	0.893015889235
10190	0.913663077963	0.986777542482	0.989185291997	0.981703535249	0.974475178413	0.930214525717	0.855355381341	0.992031460209	0.987155583178	0.987991718427	0.990967874371	0.991860704719	0.989400565989	0.973349796779	0.974333966429	0.976287019453	0.974725502382	0.980797026636	0.940628697844	0.952371112718	0.884609403349	0.974922600619	0.985803929637	0.982879377432	0.976593778873	0.982269687387	0.977458058484	0.973419167272	0.972518607193	0.991474318985	0.986754281575	0.985262290013	0.952353706112	0.952697785633	0.913331951068	0.849728331177	0.905738127125	0.982882041706	0.97946442392	0.913201852526	0.941466964703	0.867323651452	0.910450862248	0.991221275497	0.862399505257	0.9569442993	0.990011841631	0.878436448356	0.942541208081
10193	0.939227663319	0.949928027966	0.967604695269	0.934667421164	0.887805889672	0.85676065034	0.929826374535	0.969099242931	0.745347698335	0.894698882077	0.955049292537	0.972106855356	0.953600327768	0.863990167964	0.931126098508	0.892612649433	0.870921181504	0.899912654781	0.836337566571	0.950023137436	0.896501908988	0.887319603513	0.933138790764	0.957864298255	0.914371838757	0.9217750258	0.893713813069	0.7230403555	0.885412349772	0.958193201221	0.937068699145	0.908601323281	0.841064402568	0.856795488644	0.929732239591	0.919756901525	0.957856959754	0.952501419795	0.908381265407	0.889165112907	0.865273178808	0.882608022301	0.90880421858	0.920847039474	0.929315209028	0.963076603047	0.959823716306	0.921055343708	0.922341082082
10203	0.966008885215	0.990765442233	0.990996981943	0.989937881821	0.978787251656	0.95584308893	0.884900990099	0.993626972298	0.994032614846	0.992082669272	0.994596523424	0.993245663409	0.990595931718	0.981295993459	0.978380583316	0.982359539105	0.971912135398	0.981848946316	0.954619787408	0.946739186208	0.959736381423	0.960740095331	0.99049711337	0.983922498196	0.96900015296	0.985066941298	0.983388361535	0.967307791471	0.950785773366	0.995456188362	0.991674375578	0.992424630189	0.948336433147	0.959729464608	0.916799670494	0.926398026316	0.964901509337	0.980421453965	0.987187371874	0.921335538557	0.931330028914	0.917881613518	0.950781612753	0.993229380386	0.876734067059	0.904509834449	0.995397361154	0.856731461483	0.958427427633
10206	0.848553252616	0.883827575665	0.892597673119	0.866619079182	0.661905251259	0.772259051504	0.827614462768	0.92455719463	0.972513155878	0.838447791677	0.911700673384	0.919499923769	0.985076142132	0.808547355598	0.862858300415	0.742049827831	0.918765646554	0.858430513826	0.797380976551	0.802680527952	0.791572918797	0.837108679053	0.848784695793	0.941453428864	0.811313110852	0.789096859977	0.870273593606	0.90464485072	0.768354040456	0.915183836726	0.929358922009	0.896192364394	0.7562852745	0.807619340614	0.964002658895	0.859724349158	0.861273438691	0.876579849563	0.88241881299	0.774766451083	0.705671213209	0.748375543617	0.85643285341	0.799184921039	0.828766078601	0.841158583724	0.874746038196	0.773340143003	0.85176878377
10212	0.893488683817	0.969894014643	0.965284868287	0.956143047443	0.907058398306	0.855085831412	0.7710874376	0.983688961838	0.956977102372	0.967983581324	0.978225478225	0.978245327341	0.983065544504	0.93604324986	0.946262276729	0.935582353839	0.962727179382	0.945553167537	0.89269138573	0.871159360918	0.888803247521	0.920306905371	0.969406485825	0.949704294163	0.938530429473	0.941106942803	0.932863100448	0.934438040346	0.860702677604	0.97742966093	0.969944093963	0.95872496935	0.869038411962	0.88345012366	0.954989209742	0.879969222878	0.90727124183	0.955265322912	0.956830852642	0.824831072368	0.886432730458	0.86498714653	0.879209144269	0.948809828513	0.874527434352	0.830432981148	0.976522227326	0.758994098024	0.881780464068
13034	0.854663774403	0.798317603611	0.905692221143	0.698711697377	0.788019863439	0.826488706366	0.877603629614	0.906479625919	0.954122306228	0.864096633256	0.916314153203	0.937688647874	0.988349514563	0.767933782955	0.910889070147	0.858497298399	0.889523221725	0.885887117445	0.899141630901	0.887959780434	0.846700298569	0.681475787855	0.722429381417	0.942503863988	0.829535606872	0.689147446458	0.624510006189	0.918234778574	0.89001447178	0.919776986217	0.904531908334	0.862750115143	0.694111570248	0.826665978424	0.988778504144	0.877595066804	0.863215509745	0.868438675115	0.876204140193	0.788652335676	0.906359694404	0.877208344064	0.860937741786	0.883282051282	0.914632273914	0.912001245265	0.892729317926	0.806066838046	0.863608374384
13071	0.836425479283	0.868154365851	0.882316917581	0.870934699104	0.835759264994	0.867226718574	0.887745652845	0.910577859816	0.977110597896	0.858644919731	0.892081574531	0.911174638828	0.984703242913	0.873355766289	0.88360972632	0.865310274669	0.935129586862	0.85216635122	0.892627714898	0.857077041208	0.830696527635	0.893541954287	0.90182985881	0.94828295291	0.837529884531	0.840336997842	0.859495625322	0.906888214414	0.878287777205	0.886364807088	0.917247744053	0.896849308073	0.775383981033	0.846098377543	0.987672710463	0.848836016819	0.86167117554	0.84877923413	0.909193169036	0.813653707332	0.911816215103	0.933699953744	0.830665500026	0.88363524716	0.908891272152	0.873569764432	0.880816326531	0.841986455982	0.855913978495
13078	0.902939659618	0.956771153452	0.953322097952	0.96289272718	0.908987603306	0.874410498257	0.779448105437	0.958643337267	0.946895382877	0.95698814351	0.962949768436	0.978646232439	0.98908051842	0.925102040816	0.955100794136	0.950218874071	0.93241230548	0.957716918352	0.922244897959	0.91803698581	0.899352318289	0.946681676304	0.946544248916	0.946084988168	0.929854924917	0.92442936459	0.896477132262	0.939665379665	0.894818331957	0.983607402443	0.947870702925	0.937043282743	0.849597689292	0.907221277254	0.940786430224	0.89224137931	0.920314654952	0.939303533769	0.936451084732	0.870794633643	0.910515463918	0.910713367279	0.891733195982	0.967431380582	0.915367710942	0.8951349671	0.960175635658	0.783037272821	0.896290223406
13082	0.909388136385	0.976910786992	0.949845837616	0.952243424446	0.897499870056	0.912725021922	0.893488058851	0.979450640231	0.961240310078	0.962607168681	0.957906595658	0.957026832528	0.989218052061	0.949792083783	0.938534036777	0.930448143406	0.941188630491	0.945709281961	0.931824015607	0.940515463918	0.907619096881	0.889609720935	0.951652638062	0.922865869441	0.843269821758	0.936578552584	0.827831044312	0.947057604642	0.899974032719	0.964830376595	0.950539521916	0.932126696833	0.810349301915	0.848858921162	0.982104065377	0.938038932204	0.921361019737	0.930952380952	0.938835401328	0.856274988317	0.931739198091	0.94213849498	0.906395770706	0.974751378369	0.944564434845	0.902085505735	0.956126380683	0.848220282069	0.902861562258
20200	0.914452902491	0.978092054513	0.976515229207	0.973548785508	0.944090036824	0.92547223223	0.835409666581	0.986398763524	0.980404290429	0.976602762317	0.984670413899	0.984099302421	0.989753573441	0.965677987808	0.96043956044	0.96586088823	0.966377887789	0.961965460526	0.903795912095	0.932311490587	0.909883870968	0.974517057131	0.978490218171	0.962807996281	0.96023714607	0.960357198162	0.96245539639	0.963403287501	0.943618178992	0.988198757764	0.980114368142	0.982144689584	0.936817028329	0.948245523238	0.881090008258	0.883559173579	0.928402913119	0.967771924388	0.964038016954	0.896067561266	0.909424978003	0.846416029746	0.898738105089	0.97912489074	0.873563218391	0.925293934034	0.983698159635	0.837414299706	0.924165251839
34	0.891629726206	0.977937749236	0.969947330373	0.966417910448	0.892504570384	0.904732286321	0.730542974647	0.98868942617	0.95897382634	0.981835167116	0.983534012555	0.984917355372	0.984728886137	0.956977044106	0.953780431314	0.943080644331	0.959077690071	0.938819875776	0.887954604075	0.8739252046	0.869639794168	0.912044701987	0.974007220217	0.898559017843	0.910447761194	0.919114206997	0.929378678194	0.910775637689	0.843327592506	0.988427856547	0.951750972763	0.979332437739	0.891618421739	0.88679245283	0.945945945946	0.89529393452	0.8670591881	0.947779049204	0.959439184645	0.832402817636	0.815063851968	0.830663615561	0.903020833333	0.943147102988	0.873191401406	0.756051556114	0.987197356874	0.708248974718	0.908191285426
40	0.851162790698	0.922881311952	0.924143640691	0.879518072289	0.831248364303	0.737703215083	0.761072565079	0.958614952688	0.922772689425	0.92438111088	0.93853769207	0.941718426501	0.975805200848	0.726234169036	0.904069317654	0.902016399361	0.934117402165	0.876037344398	0.72985267511	0.745458320357	0.838012396479	0.825591041062	0.927028423773	0.904707292916	0.847343991748	0.887482419128	0.817754814467	0.848721961398	0.703153600753	0.929272879231	0.93615804523	0.920886403645	0.754873778289	0.751906403426	0.923854166667	0.854832839391	0.884898043681	0.915042218284	0.932604074861	0.802039215686	0.775711674066	0.846258077965	0.876200417537	0.799719815286	0.725041425021	0.757954426126	0.939992757747	0.762784164803	0.81309381652
3181	0.960852590482	0.987636211232	0.987046226169	0.980917431193	0.956563094483	0.91495385906	0.836107014957	0.993071957172	0.985080115577	0.990549692865	0.992609170874	0.992998589268	0.991858887381	0.979753704863	0.977301124531	0.960229047371	0.982768584187	0.978532907482	0.963786265915	0.94886036154	0.945209801241	0.958549222798	0.986436433825	0.972423955373	0.959289916185	0.97118216239	0.950790305585	0.976618042024	0.963041182682	0.99314454464	0.985304922851	0.988292478963	0.924968341072	0.899288162404	0.94048057206	0.941423472601	0.954129878272	0.972849250197	0.983985765125	0.917652027027	0.938620544189	0.920766033567	0.914958638495	0.989314896292	0.922638649313	0.919533527697	0.993524804178	0.84907047579	0.936163522013
3393	0.947672903528	0.983955281818	0.96594075756	0.974518334369	0.9138696038	0.944884744885	0.92206440872	0.99128901794	0.969690678846	0.980497925311	0.981590044225	0.984720214743	0.965042536736	0.973604165593	0.950105447251	0.954430900581	0.951110649782	0.953651975998	0.939887611486	0.949684232322	0.908472287154	0.943743536711	0.971136996186	0.928671692228	0.902787779035	0.946906332797	0.937334096705	0.945791280824	0.923746935795	0.98666388831	0.969616840359	0.980171434473	0.906906437321	0.929888530055	0.987533762726	0.957687321753	0.915866625374	0.928890737083	0.965048342899	0.906763310215	0.878835234672	0.923804573805	0.948053300021	0.981578266494	0.959925635199	0.906272908158	0.983284321312	0.879429312581	0.94273287423
3397	0.916970898091	0.969753470064	0.962819519752	0.953044830267	0.900229837025	0.862637362637	0.832673885881	0.974160743008	0.972474681901	0.957232573831	0.974888076982	0.97778810889	0.984728098235	0.940775897648	0.949660284126	0.908080288214	0.953674370293	0.946270510896	0.923957903426	0.922092722093	0.895311362928	0.916800331143	0.955541802053	0.940588908542	0.903958000926	0.928363485132	0.733958333333	0.946066947785	0.887891440501	0.98196319658	0.967936079693	0.965380044438	0.834967661173	0.852071931196	0.983367118873	0.927874636779	0.909095604566	0.942678803641	0.951779801325	0.828741390106	0.895225187656	0.919800280855	0.880722954321	0.960749792875	0.92486176425	0.858003667802	0.971812080537	0.801993562455	0.890155440415
10209	0.803541839271	0.893962768693	0.896118545865	0.881644625122	0.870345399855	0.88605249614	0.787966504704	0.969192725774	0.980611560872	0.88971914455	0.908129375096	0.904190388265	0.987704918033	0.871119762319	0.889399979556	0.869787408013	0.959985561801	0.873464562882	0.906054707509	0.79797356375	0.807080924855	0.88214744413	0.948481589594	0.957954545455	0.803035723412	0.857541034376	0.820250284414	0.938595131028	0.824023214841	0.91149526422	0.972697300639	0.963470319635	0.821025375453	0.848781245148	0.980905196883	0.830499742401	0.893943279143	0.880803594484	0.948422891195	0.724691741788	0.900010350895	0.880196230312	0.827170709003	0.851516709512	0.893375750423	0.735733236227	0.897375435719	0.730618556701	0.875604486058
13035	0.893334710104	0.967389632364	0.961247443763	0.960287326834	0.925539066136	0.898599066044	0.820337061279	0.975652352579	0.98735218509	0.966909875655	0.974220501325	0.973304694692	0.988558001737	0.958935594259	0.954746980584	0.942522292994	0.975115681234	0.954084247207	0.93911844323	0.933333333333	0.870014923069	0.946009630161	0.962520424837	0.958798990575	0.917753770893	0.949565127888	0.925547821604	0.974438260153	0.941203823301	0.976261740118	0.972879963018	0.96818088807	0.891877936696	0.924045407637	0.969537923227	0.879385626958	0.858969114338	0.95149330587	0.965374174051	0.875200165298	0.944682388152	0.907012666049	0.884500360936	0.968831701441	0.873119819912	0.938900414938	0.969639662663	0.832451045896	0.906437548089
13041	0.846153846154	0.941267070541	0.909598157154	0.942974569741	0.853267060164	0.874319186106	0.802249974198	0.906393046341	0.960463320463	0.934660698667	0.91378870581	0.976957345486	0.992941898527	0.928607957451	0.954587202776	0.891428571429	0.876550836551	0.940171378726	0.942620435716	0.920205391528	0.886850783182	0.910447761194	0.914003783425	0.950391914191	0.86152354712	0.876017726476	0.839752194115	0.95985344961	0.827211588205	0.983671782153	0.902797778235	0.889668596015	0.747492503361	0.883440971325	0.984852388067	0.88694578747	0.866673493421	0.915957721062	0.894142989025	0.82973000931	0.93035031518	0.952776202506	0.864629046414	0.958217842111	0.934736949951	0.875045442742	0.909621289662	0.756072457802	0.883718541346
13069	0.932818134982	0.97237003684	0.981225447681	0.959551482259	0.927760577915	0.877918885703	0.849105122403	0.983494797273	0.829562362116	0.968927857253	0.981290355382	0.986220974738	0.982567030278	0.940163098879	0.955044751831	0.958405369674	0.958134523626	0.966351316799	0.898063200815	0.948006755028	0.922460716853	0.899708633645	0.967286624204	0.965772432932	0.939079583016	0.960353327855	0.917472731015	0.872152224222	0.946071354919	0.98496318039	0.976012301384	0.938536933994	0.879328112119	0.865403429278	0.912605905006	0.92034037318	0.949277950707	0.96608601819	0.954508280515	0.904845360825	0.915242018538	0.837846169655	0.918703370208	0.968283200327	0.919844795017	0.953418560116	0.979190043864	0.870140527234	0.92454954955
13108	0.877892561983	0.906637939879	0.886348524372	0.85431959345	0.794826694258	0.750590409693	0.852531710838	0.872038645357	0.824906126228	0.852670539248	0.922626025791	0.929905346636	0.962898609975	0.80909555442	0.875599061895	0.860623980424	0.87150866725	0.853063317098	0.731221257026	0.84372274383	0.792936573311	0.834674319684	0.890574712644	0.877782357791	0.890695895998	0.860261559057	0.847725162488	0.741273524104	0.869016851029	0.922143631576	0.848098663926	0.819745125134	0.795123463168	0.753962108306	0.956241956242	0.899784150478	0.873023993452	0.873061666066	0.889617710362	0.844754521964	0.806091894682	0.882037809715	0.89497033789	0.866550415427	0.884629165174	0.894660370505	0.91736551442	0.87885643768	0.810427999589
13105	0.938554154341	0.98041539968	0.974511819116	0.967096441465	0.898331514112	0.863619951514	0.814122157178	0.988228004957	0.948010335917	0.979444272286	0.983920524375	0.98622391282	0.986856292037	0.954823142872	0.959944680633	0.956158770807	0.961343669251	0.958174513238	0.94701986755	0.935670103093	0.91992965396	0.925033467202	0.967049887087	0.938499767045	0.927371440279	0.947648854172	0.914485618036	0.935764608371	0.896650220722	0.989729225023	0.97263668749	0.951768819416	0.831110188405	0.869190871369	0.986552187856	0.952599783136	0.911903782895	0.956418219462	0.964475106832	0.896048600654	0.903314487266	0.935824448815	0.902767699803	0.976091101149	0.940656176077	0.887695516163	0.984279475983	0.833341943483	0.90152101057
13180	0.881315489159	0.942715845869	0.939390826442	0.917624619826	0.84995843724	0.913384202928	0.893123446562	0.970583681684	0.983780153934	0.942594600176	0.948610329119	0.948517700252	0.987888740634	0.93052134647	0.924636493959	0.918091532712	0.952373573015	0.927199711682	0.934318555008	0.92034623113	0.880157170923	0.909628943441	0.937003026728	0.939045844976	0.788050990631	0.884694932782	0.872876087857	0.947600062134	0.885174418605	0.955306683258	0.953555578491	0.96135067071	0.822369786263	0.894654984706	0.984387116786	0.900701899257	0.883483174929	0.913083967096	0.942054343351	0.864230849076	0.916943177105	0.939682375459	0.898254157385	0.945508858673	0.947160113081	0.875032570744	0.944644140906	0.839202726428	0.907854050711
10173	0.725351026076	0.765643357001	0.559132117755	0.634941729708	0.842888785865	0.780788303256	0.951532576886	0.72152287381	0.916513009629	0.64997952498	0.718404222922	0.827491338904	0.992265024681	0.710578537628	0.692745088084	0.683435707396	0.831796762958	0.587400449255	0.822215437847	0.82190661081	0.732711334393	0.921004286589	0.623868145284	0.929505925812	0.864859376586	0.742014867983	0.865940726283	0.918061402608	0.91188429667	0.56456919597	0.732794350918	0.584242177148	0.793529139448	0.870360851239	0.998769735493	0.814134384115	0.663881813551	0.544783010157	0.883961830892	0.843667987444	0.94180846142	0.958145260566	0.818779535648	0.748736019611	0.916615698267	0.933243773897	0.707215234992	0.93743279914	0.630844703357
10180	0.94004635591	0.987109315054	0.985514638376	0.989762489762	0.970802166624	0.965903855015	0.95835261453	0.991185815312	0.987997537957	0.982058642608	0.99054589814	0.992857142857	0.987973296642	0.979108280255	0.975596115715	0.937369732093	0.974148543291	0.972188139059	0.931923566879	0.958150005116	0.940140664305	0.985690923957	0.992256749873	0.983969583312	0.982206405694	0.985110643323	0.982305436963	0.963804627249	0.966599659811	0.988158978583	0.986779400461	0.987547208329	0.95848142997	0.965819005457	0.928439425051	0.936247629785	0.931945719825	0.981197986232	0.975369206398	0.931048698789	0.955006435006	0.912060817752	0.950411522634	0.988441671355	0.936402613312	0.963054951878	0.991025444903	0.953648156694	0.959776879382
3194	0.966568544996	0.993109927967	0.989175123601	0.988926612693	0.967252816679	0.93772855501	0.935145345787	0.997071589186	0.994137660298	0.993722864466	0.996266141161	0.995210578375	0.990328618968	0.978267651035	0.986720614172	0.978112033195	0.989217482334	0.985497417706	0.965165852137	0.962933959802	0.950754400671	0.972258434583	0.993866625084	0.982382550336	0.971679028995	0.983862517028	0.97469816273	0.981845847106	0.969384534456	0.993695161036	0.993934323363	0.995625683487	0.944695615603	0.895350669819	0.853528209964	0.926890492626	0.973869137473	0.982699868938	0.985817082073	0.932365625329	0.947252285384	0.877758557425	0.950023623287	0.990919528233	0.947711056716	0.943174016372	0.997398543184	0.931038091252	0.953211488251
3398	0.945884422371	0.96763088938	0.969774590164	0.96	0.931188144463	0.871959685299	0.846408097919	0.971278567017	0.904585265327	0.96890124601	0.971411068001	0.972020088142	0.984337411066	0.932033369159	0.951590665373	0.966913454174	0.944461617723	0.955530450858	0.903884538615	0.954265159301	0.928324653225	0.91058412894	0.963978714695	0.966867936213	0.955371732026	0.957506059512	0.931697235856	0.866246643256	0.95827077401	0.975488675147	0.963559627361	0.923313512405	0.889170590366	0.847156153051	0.947509539033	0.930097287281	0.960135273622	0.958823529412	0.959657136991	0.930534706765	0.916748539221	0.940253843773	0.911852846957	0.971233369292	0.926176561058	0.961018711019	0.976235595391	0.87536694649	0.910151631971
10290	0.897858661274	0.942948354874	0.937775952357	0.955791426216	0.939035156047	0.954032465859	0.934164898297	0.938718662953	0.967781908302	0.747058823529	0.943210887138	0.959942481512	0.986458066171	0.920295430066	0.946369172509	0.894284398506	0.934118133003	0.943906957596	0.917012873775	0.783705839942	0.856544881401	0.952983539095	0.943595528664	0.967416602017	0.945348480196	0.926611194377	0.938279915083	0.897733153918	0.913765371245	0.964966832504	0.93469850931	0.935477242371	0.924189784807	0.947455694891	0.926415874328	0.855867939128	0.914244633871	0.927086565312	0.914716321177	0.763448669399	0.933772088926	0.894932781799	0.932270091135	0.955006435006	0.942355117139	0.906552765913	0.938921110712	0.917935483871	0.936125276876
3410	0.941527756141	0.982569233149	0.977889757302	0.975539271339	0.95173453997	0.940748387097	0.924109688456	0.987290762554	0.973006515669	0.983772609819	0.984730477557	0.987655590989	0.979553043925	0.970719679458	0.960740095331	0.977450930149	0.952838969904	0.966498299144	0.914727487543	0.963173096761	0.947621758708	0.949510561566	0.980176663928	0.962082362082	0.969762197622	0.963869765516	0.970025410984	0.937383371346	0.956971366211	0.989307588498	0.973033011314	0.980139946491	0.945157102051	0.938862362466	0.917813890902	0.946990441746	0.964924912569	0.960638077481	0.970635206841	0.950849483036	0.916748845176	0.862661833247	0.951042422985	0.983088424852	0.943603993002	0.956489983306	0.990130057061	0.931558542259	0.934478666873
13183	0.993297587131	0.99795186892	0.998570480421	0.995798534611	0.99060208613	0.991903248949	0.993103448276	0.999179276738	0.99866509216	0.998768536097	0.998982447214	0.997752923753	0.999285860029	0.987452820565	0.998066157761	0.996539792388	0.995892591261	0.995087252444	0.982454350709	0.991498950172	0.980883864337	0.995293876925	0.998572229871	0.993931289858	0.995012976439	0.997224791859	0.995675007723	0.99279501827	0.990093901558	0.998041741819	0.998461222815	0.999284802043	0.983190677529	0.992270830113	0.522429474333	0.938852980404	0.995404177092	0.997634596596	0.997851662404	0.978953884246	0.969081727301	0.894904622346	0.992688327069	0.997440360397	0.982424768814	0.988087222251	0.998672927726	0.99189078218	0.992418809548
13193	0.950585175553	0.985949687484	0.974763081994	0.976532616562	0.923417556655	0.909734787779	0.904148709694	0.987787207617	0.745985703926	0.985919867481	0.986861014165	0.991241628027	0.965831317861	0.939078981219	0.956465937676	0.972588676146	0.927069304879	0.956117707796	0.87589400566	0.964042157471	0.92721240085	0.927546702446	0.981378600823	0.941472526332	0.963963039014	0.96090630995	0.940470624903	0.839252336449	0.943469887044	0.991265467401	0.963570504528	0.928159142445	0.888050772512	0.868059887711	0.937998963193	0.945143093723	0.95013393777	0.957460053953	0.964910470096	0.935467083008	0.855055887705	0.859943977591	0.958233766234	0.985332851314	0.936501391609	0.934469063545	0.990010813037	0.9292704396	0.939951423699
13387	0.963862993611	0.99043062201	0.986206896552	0.979911527453	0.951426772975	0.932958567562	0.92356754496	0.993956129839	0.802868318123	0.991869494971	0.994316126699	0.99408683023	0.994093876282	0.964774140075	0.977258631383	0.982222222222	0.983937418514	0.984094807422	0.957314546208	0.97055916775	0.959912308174	0.948979061672	0.985395411466	0.964371539024	0.947387461884	0.977135101274	0.95219665272	0.902138114904	0.966352201258	0.993090090562	0.988121287902	0.942717791729	0.907814791536	0.888406176394	0.95594759643	0.951125468945	0.959960582957	0.97137633847	0.987946799667	0.944351289038	0.93980318258	0.958635817622	0.946231497463	0.992200499168	0.940117274661	0.954433043936	0.993260756869	0.913043478261	0.9604578564
63	0.985726844909	0.994453289507	0.994674313806	0.992907801418	0.987672864764	0.986533024929	0.988436322338	0.99753035604	0.995777114018	0.994956253217	0.997142273933	0.995082471058	0.991404451266	0.982094439044	0.984584758307	0.99305874547	0.974765681327	0.988810183759	0.935642298051	0.986233819601	0.970001546312	0.969728065675	0.995703764321	0.990095434614	0.986014699878	0.994123408423	0.990807209627	0.969750154863	0.981576359779	0.995761397705	0.995575448886	0.997335519574	0.973726402896	0.975501343808	0.784764457272	0.920452791356	0.989961073551	0.987518052404	0.991893694526	0.97071454442	0.95720266708	0.90304280557	0.986984815618	0.994249037227	0.968125448396	0.981608478803	0.996928275227	0.984967824968	0.987977187484
312	0.941595368615	0.979036279448	0.97432775241	0.976680244399	0.963466570886	0.972806436828	0.958574131847	0.97971250892	0.982653061224	0.950030593514	0.980786732733	0.979293544458	0.983170274243	0.955801104972	0.962271784757	0.961668773704	0.949183673469	0.960638730675	0.92630138375	0.952977099237	0.922279528162	0.961569743798	0.978818283166	0.975162262994	0.962172549813	0.969051631684	0.972780762343	0.937506392554	0.953140220456	0.979619008603	0.977572761099	0.978982637831	0.958907618999	0.961495135689	0.87908496732	0.894989040118	0.945194357049	0.965559529893	0.963401616429	0.919216771746	0.951354396026	0.873594931535	0.958350388866	0.980871954011	0.95938261576	0.949974266598	0.979406543241	0.943285561279	0.964571137694
315	0.958381021746	0.981504443067	0.985061556689	0.980871633149	0.967486452689	0.926680455016	0.847008724553	0.989338025982	0.990467802932	0.984778669428	0.990760227914	0.9862936054	0.993515182707	0.975298476739	0.978332306428	0.9651914981	0.984561985184	0.974286156865	0.963874022231	0.948018395081	0.948978533651	0.969238709677	0.987858208571	0.981629475869	0.958720542178	0.972827214271	0.969451371571	0.982967232695	0.966368179925	0.990848109823	0.988199979298	0.988041853513	0.945993756504	0.949149898612	0.908228340333	0.919254658385	0.943222216498	0.978104083433	0.985239471511	0.91349156777	0.933132279534	0.911802853437	0.897958123344	0.984814049587	0.921439249446	0.912611717974	0.989185291997	0.84567581564	0.932706222865
3369	0.912426158151	0.876389460683	0.85797116322	0.7591019105	0.825098609093	0.736196950968	0.916097661908	0.929886064855	0.952009907632	0.811149502346	0.954696528097	0.954627110815	0.974674459141	0.755895017429	0.796440261866	0.818860591183	0.946024046648	0.792727459754	0.790342423621	0.897472849864	0.841648590022	0.872294483574	0.770204479065	0.954719321824	0.923080857157	0.854545454545	0.915441937487	0.908446697357	0.938187098112	0.80846325167	0.939375193319	0.804692714484	0.746890547264	0.84245688539	0.908485255384	0.915034027635	0.795637670003	0.789963305597	0.935122352457	0.901389464952	0.88968303294	0.845072606067	0.928686021839	0.851409755094	0.883132220796	0.961164037691	0.899045860265	0.903332301661	0.784802306425
10291	0.972985513224	0.993241513491	0.989789667143	0.991495030229	0.979552847627	0.982577504484	0.977355771705	0.995794009027	0.988602525927	0.991790661878	0.994098494098	0.993054846287	0.981535322622	0.979497118376	0.975268434176	0.985854576909	0.971352294897	0.979224234981	0.948385780589	0.975727161	0.959303221828	0.975754475703	0.99479910259	0.979737721779	0.982902503562	0.986124672388	0.989496988107	0.960168793742	0.972450085126	0.988457178192	0.989742011592	0.99478953821	0.97184841454	0.970527617477	0.87072243346	0.922133880482	0.975081699346	0.979946524064	0.982302695514	0.952751844019	0.949399701139	0.864781491003	0.981361342807	0.991707192219	0.965668744253	0.965610109799	0.994385750013	0.973312804722	0.982277313937
10292	0.973792314492	0.993183578621	0.993924415611	0.994315832989	0.984271652518	0.935087084604	0.803166363872	0.997102948784	0.996893123447	0.995446077417	0.99763981529	0.994643592913	0.995987447914	0.984671570392	0.990454195535	0.988710422333	0.990161557581	0.984929810074	0.972223651047	0.948765623386	0.965379632029	0.985761452745	0.994343309678	0.990870895793	0.978240788258	0.98994453947	0.99137975801	0.990553306343	0.967424676068	0.997089397089	0.996171951787	0.994538897476	0.951843569608	0.955513979836	0.94320066335	0.933364374774	0.98444741992	0.99139093455	0.98968274439	0.941522293325	0.946676368172	0.935697987969	0.916909015372	0.996385977593	0.875927452597	0.923205516665	0.997117413908	0.810652725296	0.941416541819
10297	0.984864864865	0.993762462294	0.994188417618	0.992121150107	0.986697602475	0.985467942486	0.988077496274	0.996004917025	0.994360709525	0.994978993749	0.997256655151	0.995104538501	0.991137370753	0.982683982684	0.983434117587	0.992886540318	0.973751666154	0.988042922841	0.949681690858	0.986602577214	0.970239622351	0.969251200327	0.995213849287	0.990345606738	0.985975609756	0.991994663109	0.991054444502	0.96937307297	0.981659883571	0.996809714933	0.99457106274	0.995919200163	0.973742470267	0.97448034575	0.874807593638	0.949905239973	0.989088313278	0.986547545697	0.990091424485	0.966726757662	0.957087728325	0.878529623165	0.986940874036	0.994990543373	0.970717273748	0.981071576334	0.997247846695	0.985138113053	0.986803744054
10298	0.901462581403	0.933856264575	0.93606340819	0.929567753911	0.907827202737	0.884680670486	0.821824381927	0.98598205278	0.969705022588	0.936367982153	0.944295266677	0.940800253713	0.98828001267	0.906038851351	0.924899936802	0.911111111111	0.972468774914	0.919911012236	0.940139358108	0.878399151869	0.89764868603	0.915391539154	0.962531004275	0.948993717389	0.909947864553	0.920834220047	0.899147121535	0.927433534019	0.900747863248	0.945046150563	0.979398959329	0.965103368054	0.883408071749	0.903867698053	0.962551199532	0.872982158029	0.921040114159	0.921107266436	0.968657348581	0.848750267037	0.889671361502	0.876190983127	0.847006770084	0.936095803306	0.897414203374	0.830410297667	0.942419440042	0.807140580172	0.885896076352
10301	0.960770069016	0.988765782015	0.987873805364	0.985870462046	0.953328829063	0.943576254577	0.955659155659	0.992978833247	0.992662257131	0.990704399917	0.995084485407	0.991056743421	0.989629857796	0.9748472871	0.97695262484	0.971526604189	0.978813559322	0.98022249691	0.941892099995	0.951448304299	0.942384277217	0.963241350906	0.99086523658	0.981365495108	0.965481921541	0.981585889412	0.955433487071	0.978555889361	0.953575323259	0.994917012448	0.990501264777	0.991979434447	0.934506201671	0.940566331293	0.825920562681	0.923382724973	0.939048206393	0.977021012318	0.980849420849	0.916619074814	0.933924588974	0.881184019872	0.950145107794	0.988458962337	0.934903331962	0.925138150349	0.994143935892	0.940182860685	0.959065834923
10305	0.931208226221	0.993361928105	0.988595285372	0.99315313474	0.979093717817	0.97690106296	0.975261753233	0.996316947158	0.988121447955	0.992426955943	0.994012887513	0.993786605551	0.989724285278	0.982909460834	0.970767356882	0.981832944281	0.971839639547	0.976932891044	0.942421159715	0.960165466524	0.864097570975	0.975718002347	0.994508009153	0.97804903067	0.985587414362	0.985239852399	0.989525569932	0.969001796254	0.969541057831	0.994655429364	0.98895140665	0.994090376484	0.967400246812	0.970094034222	0.864924417115	0.809289952936	0.859856393543	0.978975437157	0.979698020812	0.927674897119	0.944912641316	0.875711429011	0.972888318357	0.991117010415	0.872624445916	0.961985434637	0.99450269775	0.970826082506	0.982836125868
10307	0.966335197845	0.98971299249	0.977332170881	0.988676720366	0.971158833904	0.98733655925	0.952538517216	0.993198330499	0.971633400382	0.988557290861	0.990391986508	0.992202329041	0.958598073376	0.979403627421	0.963193947449	0.970660396647	0.953169322812	0.956202128206	0.921303412235	0.958948505582	0.954470369606	0.971430039566	0.992521641141	0.958979127919	0.982109083474	0.963758389262	0.989241750284	0.906012510986	0.952005804913	0.979292850857	0.968260511129	0.991481500488	0.977830726199	0.974946943424	0.933206008362	0.952798103679	0.952295460374	0.966217263288	0.973178501696	0.954192144264	0.921006315354	0.926346779608	0.985827341851	0.986835338887	0.969617654606	0.943389354285	0.992616899098	0.961435347494	0.975815580941
13083	0.942231075697	0.974804789172	0.96989671459	0.970307860603	0.940669956946	0.922788371366	0.848770277342	0.981016949153	0.979537505873	0.974646564766	0.979622446341	0.986812730388	0.983094793611	0.97117079747	0.960475944128	0.965342437409	0.954898992535	0.961812600801	0.917556776937	0.946686104025	0.934796238245	0.940922564876	0.98144212327	0.95984103744	0.941234286897	0.959765910753	0.954140927652	0.948511328554	0.95089707271	0.982394550694	0.976846057572	0.973201765775	0.898186012373	0.929376015089	0.948592027585	0.938041097319	0.942895706795	0.954828253255	0.965678627145	0.915241791671	0.929477103636	0.91782110931	0.913407674991	0.979390028105	0.934971173324	0.918891873387	0.980697384807	0.856084324776	0.917404437038
13163	0.939283101683	0.969800747198	0.965337058306	0.961887948492	0.922231526062	0.882426256751	0.756311287294	0.971721162343	0.877933295177	0.973064323228	0.975563231428	0.981783366972	0.9808745994	0.940769071739	0.948638613861	0.959884500361	0.949112857069	0.955193693927	0.924953483564	0.951735948934	0.926778460577	0.918096521694	0.968480338966	0.94151985823	0.930696643119	0.9478125	0.921936965143	0.870234183487	0.929198912361	0.980675823889	0.966108743113	0.915825438733	0.876358695652	0.848556060369	0.950736864032	0.914223331254	0.940595084088	0.952889676377	0.959879742899	0.91530740276	0.89523710048	0.873482361524	0.895006001148	0.972400913053	0.872223660368	0.925140427319	0.979724837075	0.803079163633	0.913828903654
13177	0.974191526044	0.993047989624	0.994309952411	0.983386979545	0.961383496416	0.939145334649	0.949934810952	0.99553014553	0.860056185621	0.994592908391	0.997525773196	0.99586049881	0.995141867797	0.967753604465	0.986285125032	0.988348713719	0.986577879513	0.98734833558	0.960415482404	0.978829389788	0.971569903671	0.948999689022	0.988324033891	0.973318046798	0.966281707569	0.983335937093	0.959409401576	0.904046725073	0.97427719977	0.995822454308	0.990021308664	0.949896480331	0.926850932651	0.893692564745	0.933666562533	0.96132855138	0.974648178808	0.989787411421	0.990463850739	0.951701427003	0.94287504569	0.961029488382	0.973390378796	0.995227968256	0.957138420126	0.966092798656	0.997517712158	0.950907483488	0.973010847563
62	0.966570068309	0.975742625141	0.982987445555	0.9728464901	0.959365605888	0.959263450262	0.955367290009	0.988570251763	0.984127802113	0.973837359015	0.983250778737	0.985237582654	0.944603727217	0.956178970001	0.959852896108	0.974157303371	0.953723267199	0.969900868047	0.90631719054	0.963916730918	0.936558696101	0.947938594239	0.978913966938	0.978319223622	0.965881812146	0.967089652326	0.969819121447	0.904850457152	0.954842050751	0.974965085605	0.984040362438	0.984412654463	0.948866576959	0.961934316007	0.880344525246	0.938729276079	0.974783455487	0.968825806452	0.964267378581	0.933726830279	0.929554153305	0.895030190432	0.976432890589	0.974411674031	0.948412901902	0.964959708864	0.982581967213	0.959406552648	0.962159383033
3045	0.878691875319	0.911997563946	0.933100551592	0.902493524961	0.865916069601	0.849045103616	0.893797184248	0.9229243988	0.925499974556	0.858414280629	0.924252357658	0.945735256897	0.971281221559	0.838523761375	0.918482647296	0.912438212448	0.90636608824	0.895612477809	0.797067745197	0.860717730064	0.840378934501	0.876489377884	0.915895880718	0.95188092568	0.910214375788	0.889873675632	0.87987344356	0.833409844427	0.914808754346	0.92634966035	0.915607524148	0.867638867791	0.823998364677	0.854859302385	0.950700280112	0.857636770388	0.90028850534	0.907446103664	0.906104238491	0.834151329243	0.871807967314	0.905009427712	0.893136004083	0.916683580272	0.918266065732	0.90103177455	0.916422139027	0.870993997355	0.882615759545
3162	0.935639412998	0.986988654106	0.975507238856	0.979063590438	0.920209973753	0.910824044171	0.843674793345	0.99155326138	0.959605448567	0.988003963908	0.991002637158	0.992836750584	0.985483201991	0.955728356661	0.961415123616	0.970417873397	0.962214915714	0.962652795839	0.903888024883	0.936911144657	0.91976598412	0.947278115739	0.983415392589	0.942701798411	0.969588828549	0.962177410929	0.955301999372	0.942453570494	0.933494178118	0.989941851328	0.971324296142	0.968430344255	0.918230422476	0.917657534964	0.883624967354	0.904265303994	0.950173872424	0.964873765093	0.971196838931	0.918615626639	0.864431639602	0.840485025872	0.934048678356	0.973358309918	0.882847795607	0.909746722132	0.993255862212	0.848706176962	0.9263771738
3174	0.980236949661	0.994759286852	0.994672131148	0.990642673522	0.985076946992	0.984984830565	0.984609822858	0.996396952852	0.991344667697	0.996395839769	0.995507453543	0.996720303372	0.989763013769	0.984543733047	0.985395496094	0.993260148073	0.981349819681	0.988189380713	0.957725574492	0.986844809866	0.966998401485	0.980700133457	0.993860008187	0.986375599938	0.980800653595	0.989067092981	0.986670111082	0.980892377608	0.980222624903	0.996276760782	0.992588398785	0.995181464015	0.969369276142	0.976111685626	0.844591110653	0.943892520719	0.989239598278	0.984829721362	0.989324026074	0.966354366168	0.957081545064	0.875761015375	0.989872894492	0.996404171161	0.972008612735	0.981288981289	0.998053777209	0.982798578565	0.986019018247
3185	0.969121264458	0.990644976872	0.992538086848	0.988662367381	0.97735493002	0.946944083225	0.861240269578	0.994168489014	0.992703773192	0.991770833333	0.995042858618	0.994401824591	0.994304944344	0.982916601957	0.989463354166	0.983886794402	0.987179487179	0.987222106794	0.961277631102	0.968915687701	0.969120025038	0.985150571132	0.993375426974	0.985695640825	0.980993698998	0.99008816318	0.983379501385	0.985581443945	0.978735662285	0.994141033689	0.992502733378	0.993155656953	0.958126144988	0.968302123653	0.885770915919	0.934704504035	0.977920597077	0.988307756551	0.98816260838	0.957061318532	0.947585918293	0.856471816284	0.931214718796	0.992205767732	0.939120514416	0.960668840046	0.994819458115	0.895076842928	0.950709717673
10220	0.961759868421	0.979070954569	0.982287372118	0.982734841906	0.971172655204	0.982527843057	0.977526936891	0.986090513935	0.986180068588	0.980868586628	0.976058838448	0.987780662899	0.971928397071	0.968880301027	0.977980720446	0.981838474026	0.967651123509	0.972960563237	0.950574595749	0.97559605861	0.961987704918	0.983272986894	0.989426058665	0.984823625923	0.980619958399	0.982067834819	0.982547993019	0.951362167154	0.97798580393	0.971230413563	0.982102679485	0.984211866565	0.969569240259	0.982945497509	0.903078735721	0.938938324639	0.975360179199	0.978776849336	0.976950535441	0.959066131852	0.959313675126	0.929570967246	0.97915918074	0.983464325814	0.966892476952	0.976041720452	0.975473234276	0.977384363488	0.973342865897
10293	0.989809572826	0.99703537109	0.997145915091	0.997033399826	0.992268041237	0.989768774299	0.99404027949	0.999487941011	0.998462405822	0.997643804743	0.998374727005	0.995717563089	0.997352072512	0.984725050916	0.993294045926	0.995326628061	0.99446466096	0.993767560664	0.981975560081	0.98742395583	0.979583461578	0.995914824082	0.997760244337	0.995584762296	0.995631191262	0.997332238867	0.998046875	0.9910608785	0.990832303255	0.997119193374	0.998361495136	0.998878066194	0.98373481573	0.990432590916	0.771531161836	0.934965178206	0.993882856706	0.996920075971	0.99591503268	0.976107106076	0.979012345679	0.969101267772	0.990747879722	0.997853638594	0.983373285051	0.988314978543	0.997656170386	0.992622194897	0.991920638167
10309	0.937880443265	0.992766726944	0.986400164846	0.992658463447	0.979782189568	0.942913284037	0.888548428979	0.995445134576	0.984872033986	0.993062027545	0.993839835729	0.994331650005	0.99125019301	0.98569296485	0.976379974326	0.980387123274	0.983525023314	0.978002685118	0.949462199578	0.961967755271	0.933419756287	0.984825023227	0.994752006586	0.978929887384	0.984801807353	0.984131099933	0.987322699642	0.974968840881	0.970427448326	0.99396775871	0.985715025102	0.994845360825	0.963993964306	0.96381031614	0.892046043762	0.923598529945	0.947650453421	0.982461602325	0.984	0.932226328666	0.9458166502	0.872885752828	0.932245661436	0.991528488042	0.928858645221	0.961530420238	0.995467888963	0.910197317313	0.953377784669
10319	0.985605593255	0.994894312264	0.994807310492	0.994277831707	0.987230975183	0.984466019417	0.987683465052	0.99867014475	0.997440229355	0.995804553594	0.996651615849	0.995009420991	0.996642929807	0.980164784864	0.993200040597	0.993505175563	0.98955613577	0.991529315712	0.974875394161	0.983965684522	0.976019676163	0.990512624331	0.996135658718	0.991897435897	0.989546861521	0.994977964538	0.991785604271	0.988813054857	0.983331618479	0.995889214326	0.997135842881	0.997045489277	0.976143958869	0.984688896881	0.88522826254	0.932992327366	0.987473903967	0.994052197098	0.992961338366	0.965744264993	0.96105230706	0.944424506537	0.985624069415	0.995712098009	0.972999133934	0.974487424469	0.995928338762	0.979222108495	0.987537031362
10320	0.973478373478	0.994649930552	0.996512105047	0.994440440647	0.990142671855	0.948411676878	0.845183308341	0.997526283241	0.997420819148	0.997113104444	0.997342056839	0.996305797845	0.996925126839	0.986779400461	0.9900812925	0.985072337815	0.99319096255	0.992287917738	0.972226492442	0.969643959662	0.972223656358	0.993318943365	0.99743852459	0.990182400661	0.99018404908	0.992771208757	0.992654285862	0.994105480869	0.985692810119	0.996272134203	0.996598814738	0.998152330117	0.971921462985	0.972043901429	0.894062983996	0.942380044323	0.977529242766	0.992250464972	0.995272110592	0.96195905675	0.957545948744	0.959499948342	0.927573719607	0.996091138199	0.901139513397	0.966278101582	0.997230911235	0.855514876502	0.957902321033
10326	0.986846837589	0.994999234577	0.993894372647	0.994485294118	0.988473215664	0.987743220469	0.989639431707	0.997955219303	0.996520671306	0.996318265494	0.996045025859	0.9957247557	0.99389964923	0.981192497331	0.991175128062	0.994928748922	0.988641015145	0.989596083231	0.969196360494	0.985914055323	0.974189583653	0.989090538336	0.996747636955	0.992107016555	0.988741251648	0.994980793854	0.993637436503	0.98615242589	0.98303254666	0.995583401808	0.996728518121	0.997047143875	0.977082369868	0.985621854781	0.864297419091	0.92965594806	0.991857506361	0.990775853234	0.992149666106	0.974913895029	0.961690545884	0.909305185489	0.988403119869	0.995714504362	0.973217922607	0.982553938268	0.996337555318	0.986496854381	0.989790188371
10327	0.984105686861	0.992209922099	0.993254637437	0.992922713985	0.986561918545	0.991177677472	0.986194106738	0.994865739077	0.994963769978	0.991988084844	0.994602026786	0.994683841947	0.99091187583	0.986930773943	0.994091279544	0.990628501579	0.991366462819	0.98944834298	0.983152950786	0.98287969655	0.982203477009	0.993651118734	0.995814831828	0.991866570576	0.988488768909	0.993209876543	0.985673057102	0.984443414207	0.988741995455	0.990199618301	0.993120443577	0.99488674132	0.984723369116	0.991954200836	0.954328035797	0.965495995071	0.987528750319	0.992794276597	0.991603522425	0.973667905824	0.979987621209	0.976944058463	0.985981549245	0.993133838901	0.984965481974	0.98278811758	0.99264330234	0.984280283571	0.98820754717
10336	0.931935550506	0.982664888707	0.977908463309	0.973928663074	0.939691734768	0.94569346063	0.864934529333	0.982119919848	0.991463101054	0.977283239965	0.983794526831	0.982403191979	0.992949110975	0.968223153162	0.967376898766	0.966360856269	0.972229364875	0.968732379927	0.934300602841	0.916286227238	0.892011529751	0.921299380028	0.972010827928	0.967339789821	0.938834802997	0.9637599094	0.948014440433	0.981957832878	0.910801033592	0.988334279668	0.98099054665	0.975950468198	0.92666046896	0.900903225806	0.98713263678	0.927653889631	0.952636693775	0.96816894154	0.960139358541	0.877648031415	0.945700423248	0.920070041716	0.949765330858	0.947492564865	0.924159459598	0.845084306096	0.982413087935	0.861299609295	0.956798358132
10342	0.930273336772	0.969985658677	0.975690720596	0.965455384142	0.955268595041	0.938999384868	0.918451400329	0.977115295808	0.988084844127	0.939126417903	0.976792712097	0.974457215837	0.98540667415	0.951632653061	0.963042150275	0.961620686145	0.969903959735	0.964678781674	0.936632653061	0.907484247733	0.90356738974	0.948421429668	0.967049222137	0.974791645231	0.952048867396	0.961957639317	0.960651009477	0.965405405405	0.937654830718	0.975565750812	0.971575166752	0.972507537432	0.931504023107	0.950105664656	0.932048316628	0.893883415435	0.938805741431	0.963993621727	0.96316004912	0.873581011352	0.934948453608	0.912153474258	0.95189286634	0.967738631708	0.940307660858	0.899694316357	0.975901153885	0.897628093233	0.938819430211
10343	0.973454564456	0.991593586218	0.988100165563	0.990445529131	0.981158737635	0.938717216307	0.888686036201	0.995945102932	0.994380268498	0.994903796152	0.995462982058	0.99441051651	0.993176531403	0.980565462346	0.98855138982	0.98576806064	0.990945988136	0.983300487501	0.974776451129	0.949761262196	0.966355918963	0.981026438569	0.992145514675	0.982173573104	0.981435643564	0.989166102401	0.982570578719	0.986960150219	0.970297547456	0.994985897838	0.99386598742	0.995030026921	0.96404494382	0.959891372467	0.805957712738	0.940629061606	0.966156075347	0.983010214718	0.989632471101	0.937261462854	0.944116571787	0.858572173007	0.933931739902	0.993566796368	0.962410686549	0.917051658967	0.996172347799	0.88899869961	0.949644395992
13095	0.964408784653	0.977933289064	0.978099215646	0.975567368636	0.966826353474	0.965134706815	0.970940083175	0.987207041244	0.987707437001	0.980343980344	0.983250431428	0.979009578154	0.99124726477	0.965603215794	0.973701578921	0.976039392863	0.980434337226	0.974780477844	0.950643667633	0.964238275263	0.956015789204	0.974076342111	0.979346830807	0.981016879585	0.972078383592	0.974057933863	0.973907237146	0.972687134203	0.969633022801	0.983035163479	0.985672619352	0.986138008358	0.954837714109	0.962269970186	0.601086733648	0.912184637429	0.972185430464	0.977941930851	0.983466857172	0.952554932332	0.943864699532	0.87607714403	0.968563797	0.978754915479	0.957186544343	0.958664875478	0.984113244055	0.967333981875	0.96780622413
13176	0.956842050264	0.988792611425	0.984893947232	0.980893042575	0.936469726307	0.909227813263	0.835497835498	0.992306892608	0.987304890739	0.989704658902	0.994432415713	0.99213413372	0.993900863183	0.978086722828	0.9799927809	0.968032998195	0.982101977107	0.979775980087	0.968783916481	0.942189932538	0.946466697912	0.967447646693	0.982742585512	0.968103403346	0.95627513664	0.971668142284	0.95136968432	0.980181495776	0.913411764706	0.995613118864	0.985758095535	0.985919867481	0.881486126352	0.930339425587	0.960529056447	0.945521650985	0.939666770154	0.968108389786	0.983621002436	0.916880129646	0.942764635229	0.945081283868	0.910978918806	0.991388701561	0.93363015117	0.917690288714	0.992242048099	0.854059395642	0.930547625227
13360	0.968046178426	0.989046424733	0.990915586404	0.984429420201	0.978010633356	0.973771835459	0.972217934866	0.991590606092	0.989837815644	0.991793188346	0.993795137829	0.993771696957	0.987048085258	0.979401417427	0.982092893117	0.990640419146	0.977520016424	0.984141600164	0.965227145261	0.983618306542	0.966918374685	0.977193700143	0.989907228056	0.984987918359	0.974361583071	0.985717955304	0.98373565289	0.975820557671	0.9838052504	0.991448588502	0.988206942522	0.989582269431	0.964331735478	0.968991449469	0.871481405383	0.929952310138	0.989076059214	0.983756553922	0.985989671217	0.965142061569	0.961366094885	0.877055921053	0.975499279391	0.991607389591	0.968947906027	0.978668323496	0.993673146589	0.970755733415	0.97296328537
3164	0.959971113174	0.981147540984	0.984880216581	0.976828830676	0.968071915685	0.933859721083	0.871678681771	0.985835257891	0.989109775518	0.984188100005	0.986459658946	0.984875581217	0.987853424518	0.968565013268	0.97016293279	0.981977395377	0.965993732984	0.975935691977	0.939681567667	0.967105600246	0.954138817481	0.960182199703	0.980103055967	0.975506843676	0.970571763149	0.97686137392	0.973830620235	0.963647597961	0.968924220524	0.986182005672	0.98090937083	0.982417582418	0.949546017334	0.944321286797	0.818004215722	0.906897967563	0.979154958361	0.975099037917	0.979222108495	0.952621800165	0.932975871314	0.868305982818	0.926227396837	0.984019668101	0.945611613761	0.963724931336	0.986926769482	0.894115230564	0.940344403444
3178	0.985247519609	0.994944544751	0.996193807221	0.992876316333	0.986681234067	0.983272239145	0.982577132486	0.997726098191	0.996068694393	0.996794871795	0.998154792414	0.995986828566	0.995888791819	0.984687323365	0.994565496027	0.99220792536	0.993068487482	0.992472674778	0.974615898464	0.980187803116	0.972767279317	0.989589775304	0.995684783725	0.987771387119	0.98769609351	0.99420079739	0.990351195725	0.98776314425	0.983781254873	0.996780893043	0.995969200558	0.997426659804	0.971842693127	0.982763991278	0.606543797888	0.927644839527	0.988579071921	0.994197492488	0.995465086318	0.968816589574	0.960542027932	0.94104848736	0.985162896867	0.996080251689	0.969837348157	0.969940507254	0.99835450198	0.977144630022	0.985859524178
10328	0.993450340275	0.995121207501	0.998378433161	0.996948738812	0.994055245221	0.991658613499	0.992644429688	0.998879951125	0.998777007746	0.997453656549	0.998687001313	0.997161394972	0.998886132348	0.988963701716	0.997676415619	0.996767513511	0.997757847534	0.995327102804	0.992811218549	0.989529328047	0.990003570154	0.996953696182	0.998380402875	0.994589352254	0.99343368017	0.995817393522	0.985180642853	0.99530084789	0.993138409545	0.997340425532	0.99847273838	0.998884494473	0.989560411443	0.993556305615	0.929212566299	0.973524769615	0.98803852002	0.998060630805	0.998070772199	0.976962064199	0.987930240884	0.986425801184	0.988757154538	0.996443270159	0.990973630832	0.981597614886	0.998074877147	0.983597371504	0.99318724897
10346	0.989806425041	0.996114122098	0.997043079276	0.9963161934	0.992059399814	0.990993757036	0.990543735225	0.998770680736	0.997846705973	0.997335656095	0.998475842097	0.995206282829	0.996128769356	0.983396149537	0.994105091981	0.997357723577	0.992822353243	0.991926005417	0.974024651115	0.987931475326	0.979987684729	0.994585482965	0.996843016447	0.994761709121	0.994105391534	0.997126141845	0.997429305913	0.989927539956	0.989283874292	0.996294962178	0.9975414874	0.998265571596	0.982391102873	0.990635451505	0.898917337986	0.940272513062	0.993371067258	0.99568677792	0.993768515681	0.971875965798	0.972316558609	0.932741181907	0.991464856805	0.99662611185	0.974491097393	0.979001810189	0.997349643221	0.979909799098	0.989462915601
13076	0.876128100665	0.872471190781	0.827903176386	0.713509635096	0.807034760601	0.664975139679	0.88592020592	0.916059517701	0.951725554643	0.792753028126	0.936692111959	0.935839803841	0.983978774427	0.752971787154	0.779282260117	0.802717972209	0.950082169269	0.707207207207	0.786949645426	0.852781477308	0.780005140067	0.879860826852	0.525451392431	0.935593394722	0.904509823883	0.858119570246	0.868259772364	0.925872541954	0.922588636012	0.641546391753	0.923554461033	0.799489013797	0.700861313116	0.789918565096	0.979851973684	0.889476114731	0.645520482174	0.732434934678	0.937272959836	0.858521232135	0.890830369569	0.936227113763	0.86732591677	0.843309949306	0.857829108749	0.932753082582	0.882268851789	0.876071666923	0.417430957627
13356	0.976443847505	0.995177508722	0.996316947158	0.994044868833	0.986651490066	0.955637707948	0.950598184818	0.997944184612	0.996193219816	0.997326615598	0.998062904624	0.996725170138	0.982316262905	0.985077677841	0.99133183765	0.994697664933	0.986727712331	0.989642619084	0.962489779231	0.986248653086	0.974358974359	0.990159397263	0.996219281664	0.990209213645	0.986845459644	0.993820803296	0.992468014858	0.975042541123	0.984387923904	0.985439149068	0.996505293453	0.997543123304	0.970138458359	0.973049718623	0.864181640323	0.933388157895	0.992939370683	0.991550311711	0.990159901599	0.970849700227	0.963341594382	0.906547833703	0.953051643192	0.997127615921	0.964781162017	0.979967823966	0.998465787051	0.950221125167	0.959248614248
3158	0.986232596656	0.995065535852	0.9954899549	0.993827795494	0.987144264165	0.985595966871	0.989666752777	0.997734294542	0.995361302958	0.996291336149	0.997650663943	0.995898697837	0.99098776179	0.985971020429	0.990089399745	0.994687643663	0.98742397691	0.989622932292	0.951564180022	0.988484474604	0.972556100077	0.985108349594	0.995904995905	0.989983995044	0.985696771557	0.994324923902	0.991729983977	0.983777640008	0.981768270575	0.996689084325	0.995880747644	0.997435897436	0.976499818831	0.981378026071	0.73743938925	0.948813018178	0.989235185565	0.98957257898	0.991578947368	0.972036663042	0.958615694998	0.878806648085	0.988317998553	0.994963769978	0.970253359319	0.982113144759	0.997950504688	0.985264567984	0.988790044737
17	0.978888831677	0.994886218358	0.992759534979	0.993552348787	0.984322623898	0.981472951533	0.985505011565	0.997336065574	0.992205927597	0.995797888695	0.995528455285	0.995715597266	0.990320444241	0.985227446386	0.983430749682	0.992783452762	0.972515639422	0.986302770111	0.956293617238	0.986804418985	0.968591224018	0.963625217125	0.996027704217	0.988186347527	0.98546452531	0.989837294051	0.986116110454	0.965049342105	0.979182769104	0.994750386001	0.992930690026	0.996530612245	0.968278490139	0.970461095101	0.849840911424	0.957477329781	0.981946144431	0.984079704191	0.989067688378	0.962804595333	0.952550048891	0.875526342816	0.985806849738	0.995091773608	0.971833860598	0.980136561142	0.996737523576	0.983084730125	0.986187138691
18	0.98154353766	0.995289539706	0.992852767	0.994774054719	0.986162028192	0.98001537279	0.986516391333	0.996819860484	0.993325803471	0.995484864033	0.995726495726	0.995199673169	0.990920683499	0.984801346458	0.985242481299	0.99104462423	0.985316767635	0.985978917204	0.969296679757	0.983408439164	0.965777709265	0.980767263427	0.996634713441	0.990023142196	0.986769794423	0.992702605478	0.986613808372	0.98250308769	0.977712428417	0.995156137277	0.993640047187	0.996730690642	0.970817220933	0.975474031327	0.847908745247	0.948909976917	0.979166666667	0.986425339367	0.988133599304	0.958013101563	0.956304426238	0.916503856041	0.985068479044	0.995802405938	0.973331970982	0.975450590429	0.996427295463	0.98172953554	0.988321466988
22	0.984815618221	0.994562987279	0.994374264819	0.993430169892	0.987585350714	0.988809034908	0.987935656836	0.997636298238	0.99588540863	0.995579542534	0.997349778299	0.994884125441	0.989678078692	0.981504189659	0.98501223491	0.995106534815	0.975415316566	0.988721997232	0.948906601267	0.986046273021	0.973952434881	0.973763771458	0.996322214844	0.992787223081	0.988377427741	0.992792421746	0.993604291314	0.967211424447	0.984908000827	0.994011666925	0.995581132463	0.997031881685	0.977376033058	0.97914623445	0.854841200391	0.93062692703	0.991406210036	0.986915984134	0.992109038737	0.96930549814	0.967272351848	0.921194952356	0.989374323	0.995692307692	0.972362966375	0.983811549837	0.997341241436	0.987763496144	0.9888136289
77	0.969257932181	0.988963952349	0.988379267791	0.984518526164	0.964425027305	0.963561290323	0.967964335701	0.992973754908	0.968042196711	0.98976744186	0.993748719	0.993519185269	0.973388132546	0.961062310577	0.971913279688	0.985958079229	0.966594270349	0.980208225956	0.939487337546	0.980400247576	0.955592360644	0.955383822772	0.987982744454	0.9740999741	0.982062320623	0.981261970081	0.972307213608	0.932614555256	0.971418178039	0.980483753763	0.983365190887	0.973451327434	0.942144897429	0.949138467926	0.891212089846	0.946060449496	0.980868134129	0.974829086389	0.980835608675	0.956149010235	0.936056469611	0.899326773692	0.985374961104	0.989275586491	0.965833076052	0.976106010017	0.995167840436	0.971362109072	0.973585100346
78	0.972753172753	0.987447913987	0.987382027082	0.9818799547	0.976238651102	0.975801884364	0.978075391696	0.991548134405	0.985969256164	0.989998968966	0.992843999182	0.991277578245	0.975913493568	0.973353830387	0.978117490669	0.986299268954	0.976581037862	0.979228791774	0.957161158084	0.977361597036	0.96179462027	0.974611984788	0.989754098361	0.982018291738	0.974028629857	0.981205142769	0.980032072836	0.961323681489	0.972422373127	0.981360671016	0.985776861634	0.989119277356	0.965601201886	0.969973079312	0.825090345896	0.919496985002	0.979170941925	0.977371357719	0.983863507888	0.954910598601	0.950608335491	0.869201363777	0.981169167098	0.989302062439	0.964890668309	0.972418817652	0.992923439824	0.976280101067	0.978179198188
91	0.986645271494	0.994448157097	0.996002050231	0.993827160494	0.986106070818	0.980038071719	0.983258409549	0.998764033371	0.997113402062	0.996703070266	0.998059045868	0.996103363413	0.992830439904	0.983204465154	0.986409850304	0.993767560664	0.979587628866	0.987772297575	0.95780633929	0.975938303342	0.967187741836	0.971857025472	0.996826046893	0.991222182062	0.983651782977	0.991950879728	0.987697079349	0.97943577555	0.975964775965	0.996999172185	0.997219218291	0.998358806031	0.969871097997	0.972167615106	0.814382996286	0.926456198177	0.98595304009	0.987609705731	0.991578082473	0.957325599461	0.952506596306	0.868056989469	0.981389578164	0.995991159994	0.966249487074	0.96859074363	0.998462720984	0.975884989952	0.984571869375
96	0.935530755256	0.985256972009	0.988486842105	0.982358402971	0.954977904861	0.92323169788	0.769729001503	0.993183226606	0.994210689548	0.98532906292	0.989961073551	0.988380462725	0.991680788784	0.971861360719	0.975203647728	0.972132575175	0.97839346635	0.97372488408	0.932220795892	0.916477624252	0.86248641937	0.885570089608	0.984907597536	0.977631647077	0.952254098361	0.97630258188	0.965683479343	0.981450777202	0.923848111786	0.994707896648	0.991221275497	0.989405472125	0.925141462908	0.864183440548	0.913605794102	0.899808913908	0.952909726506	0.97597846345	0.975693908028	0.833809400156	0.926848249027	0.863132829485	0.92420943494	0.951141576045	0.82656105339	0.845744680851	0.988489800113	0.749496202139	0.945851168068
98	0.979507348375	0.994244012745	0.992313604919	0.992285934688	0.983932828859	0.980866166032	0.982022936254	0.997631673789	0.993919093017	0.996497914199	0.996119082878	0.995694294941	0.996211345484	0.984744547968	0.989171519052	0.9873340143	0.991754702396	0.988494529765	0.975222688645	0.974916473914	0.969671962038	0.990039533809	0.996622140335	0.987404501342	0.988150569488	0.992159290209	0.988940568475	0.986879487577	0.980321077162	0.995655097502	0.992792421746	0.997538840178	0.972259600455	0.981070597362	0.675176646552	0.943260220369	0.980011275691	0.991535483871	0.993839203204	0.96727762245	0.953967104583	0.930845848171	0.981084293762	0.994759017573	0.971180965079	0.968494931115	0.997336065574	0.976921491861	0.985912596401
104	0.970608020699	0.994449868955	0.994056159049	0.993417669444	0.986628660275	0.984364552795	0.990495376827	0.99660214168	0.995053076368	0.995056133484	0.996527777778	0.99477191184	0.991603952286	0.981776298951	0.986107564227	0.988764618763	0.986292899103	0.989008731382	0.961197850013	0.972553453947	0.958945794007	0.990245405072	0.996417604913	0.99205079234	0.98886618999	0.993397637592	0.995039016072	0.982231404959	0.986121899436	0.994413985725	0.994543114543	0.996718621821	0.97515913678	0.984278030616	0.879422382671	0.91927096741	0.975194751948	0.990090834021	0.989629857796	0.95298990422	0.970416343419	0.911549179482	0.979224806202	0.994348250527	0.963901138345	0.985236015804	0.995389580452	0.987843197857	0.988483882577
110	0.992192716626	0.997041269193	0.996134282808	0.995814190914	0.991254694172	0.991218665441	0.992513972209	0.999182338512	0.997953964194	0.997444024128	0.99797242498	0.996743665412	0.996340905626	0.985060216474	0.994524159611	0.996147021546	0.992429667519	0.991230753543	0.981503125159	0.989795918367	0.980545743101	0.993069004179	0.99786628734	0.994158938361	0.993307645508	0.996723158056	0.996306745319	0.990155865463	0.98766383963	0.997330321388	0.997751545812	0.998371335505	0.982534545641	0.990349075975	0.635097778233	0.933561608831	0.994912494912	0.993954918033	0.994190490751	0.981602343389	0.975871451307	0.965577297408	0.992613111727	0.997245881573	0.984017102718	0.987100103199	0.99806763285	0.991511990592	0.991630517989
114	0.976978118843	0.993408856849	0.990039533809	0.99247694131	0.984212712921	0.977324263039	0.976708074534	0.99628578798	0.993597356328	0.993601321018	0.995190585828	0.993836988342	0.99558838617	0.982560525236	0.985158648925	0.983113294443	0.990086229153	0.98569296485	0.974558883874	0.968069217696	0.964444444444	0.988373887546	0.996000205118	0.986655632564	0.984647663886	0.991316931983	0.989954432477	0.985818539413	0.976753839768	0.995335579166	0.992468791912	0.996712047264	0.970338104128	0.978027672695	0.632887189293	0.938609162196	0.972680121193	0.98717484615	0.990946502058	0.950093380369	0.960717247098	0.951186721133	0.976593651287	0.993719110379	0.969891589169	0.956972443611	0.995688327687	0.967378961495	0.981454770245
116	0.99012244058	0.996832209279	0.996841408121	0.996625594356	0.991652926628	0.991818367764	0.993221035333	0.999590520551	0.997950714688	0.997849572475	0.998375387115	0.996228915049	0.99277206556	0.984120521173	0.99136705261	0.997461155682	0.987601823864	0.991727518766	0.975875407166	0.989881956155	0.979591836735	0.990403756827	0.997659390424	0.994662834856	0.991164373128	0.997435897436	0.997533908755	0.985929235352	0.988261943987	0.997120378465	0.998362166035	0.998980476118	0.982300884956	0.987660033935	0.655027431677	0.93407043407	0.996025477707	0.991687618657	0.992445896284	0.979102326539	0.975010283834	0.970140064645	0.993320659713	0.997343686146	0.981340810604	0.988216445294	0.997758989508	0.991805797398	0.99079942752
139	0.972018515629	0.992252466298	0.993099186322	0.991730411412	0.980101057457	0.941276815715	0.894086496028	0.996377936459	0.992956287549	0.993581780538	0.996612952889	0.994230372965	0.99300231541	0.979935175181	0.9892202659	0.984807267875	0.986430495132	0.987198017758	0.969439728353	0.975307366463	0.964750401742	0.986274509804	0.995576586771	0.986511024643	0.982445334155	0.984654466276	0.985456811925	0.982971654034	0.97928485921	0.993033894781	0.992652765561	0.995671441822	0.964317295189	0.96423744672	0.811839104292	0.924139715395	0.981250643865	0.987861811391	0.989887002735	0.964614664099	0.962468160316	0.930394190871	0.936318304592	0.992977020398	0.958049886621	0.961646985056	0.996704937445	0.912503235827	0.950498630703
3156	0.989242863053	0.996404725218	0.998156398832	0.995271624608	0.988708173625	0.984373393647	0.991533298916	0.998559300232	0.997836947005	0.997632405168	0.998264863486	0.997233748271	0.994781006959	0.987925918346	0.997549770291	0.995916700694	0.995982901581	0.99425080848	0.984139977489	0.98839060975	0.97824742268	0.9886089589	0.997954068846	0.992674370615	0.99050584452	0.996185173729	0.989050717901	0.990294770533	0.985508746507	0.99379684673	0.997736159704	0.998462720984	0.982414399503	0.984803845557	0.850316993969	0.960378717711	0.989141013164	0.996492494971	0.997537198563	0.973093242264	0.962369482063	0.931610707102	0.98874025102	0.997124370956	0.980730794855	0.982958383125	0.998054474708	0.986820428336	0.990751207481
3167	0.992846405059	0.997117117117	0.997228210656	0.995260663507	0.990239343752	0.991241176774	0.991824062096	0.999277978339	0.997005988024	0.998245976063	0.998670076726	0.997227356747	0.997128057849	0.986769909235	0.996520849322	0.997032792756	0.99411521784	0.993105577279	0.976719142608	0.989599423334	0.979746835443	0.994857025303	0.997334153594	0.992760742541	0.994679218254	0.997003048623	0.996169177409	0.99182448515	0.989002438139	0.997512953368	0.997834046723	0.998870056497	0.983306547773	0.991399854937	0.566129365571	0.935530455413	0.995584762296	0.996070726916	0.996502957058	0.978424355583	0.967359204186	0.932795698925	0.993269828122	0.997735344073	0.978220669817	0.987084678679	0.998871042233	0.990608390526	0.99103878045
10128	0.99415594402	0.99633419887	0.997157071784	0.994293865906	0.989115366843	0.990828025478	0.990788598332	0.998469856166	0.998162140086	0.997142857143	0.99807750683	0.996749949218	0.998275424803	0.984987574175	0.996963716411	0.995850832364	0.9957116602	0.993283126399	0.984987574175	0.988186169671	0.979970364315	0.994608341811	0.997464760166	0.993045256968	0.99413014877	0.995707496551	0.994573286234	0.992528912087	0.989534704766	0.997130559541	0.997449890345	0.99857766941	0.983286336837	0.990982682652	0.482321684038	0.942055598062	0.994719203818	0.99529604254	0.997456894359	0.981125301328	0.97212686376	0.955828220859	0.992729879173	0.996233138203	0.983336720179	0.985374394891	0.99847738923	0.990609849451	0.990831762848
10155	0.964118564743	0.98729601322	0.988775037331	0.983876802232	0.976979166667	0.950279098615	0.876764950166	0.993688240468	0.988400393558	0.992133726647	0.994458412438	0.992274014937	0.988064615701	0.974588477366	0.985629234243	0.983064764446	0.979907824556	0.982141935484	0.959670781893	0.947936573524	0.959365605888	0.975029665171	0.986320390846	0.978835978836	0.973004875545	0.982376114452	0.981200664728	0.97383856735	0.968463780183	0.989916315817	0.988101396793	0.988458962337	0.95090493031	0.962164128684	0.885773516455	0.907388245033	0.968378225267	0.986618951299	0.987102765167	0.927367325702	0.929521829522	0.898356064928	0.943806803428	0.990293267245	0.889833565208	0.914006582728	0.993925666632	0.861683404079	0.949059723083
13084	0.988076883544	0.995610453246	0.996132118683	0.994586036059	0.990220300597	0.98998774009	0.99045762364	0.998159226875	0.996929218486	0.997135696384	0.997565552569	0.99613093723	0.986880911217	0.986577181208	0.991781655844	0.997260829867	0.988740467782	0.991225832781	0.975188122839	0.989790188371	0.977461325684	0.990005609097	0.996035175113	0.991592330565	0.988941307766	0.993954918033	0.994867583658	0.983686451547	0.98796543921	0.989931679252	0.996727681767	0.997555634771	0.983347039474	0.98756998305	0.652614864519	0.941194518306	0.995418681598	0.99251627454	0.991535794412	0.975832990539	0.977090610232	0.953667162114	0.992095673151	0.996325780772	0.983498854087	0.987712323816	0.998168311794	0.988949145605	0.990093954248
13179	0.991540723165	0.996209210594	0.996424558178	0.995796596268	0.989771142222	0.990669059216	0.991864476597	0.998973622088	0.997123484693	0.997638603696	0.998167565917	0.996832209279	0.991528451135	0.984691534419	0.99389033145	0.997149111643	0.99106225601	0.991193938153	0.978466091749	0.989650578953	0.977379055061	0.991914022518	0.997551270279	0.993311036789	0.991141431626	0.996812175433	0.996497192603	0.984553599011	0.988127806741	0.994225613529	0.997844716991	0.997751201063	0.980500386897	0.988864831426	0.549352251696	0.932460867334	0.995708593032	0.993106286655	0.993859065554	0.974918718068	0.96762385936	0.926440329218	0.992066762827	0.996927016645	0.982109997955	0.986630738937	0.998468059031	0.991270860077	0.991185363604
3157	0.990773377566	0.99711726552	0.997638967305	0.99556997888	0.98940919946	0.989077794951	0.99161751009	0.999484296839	0.996902906106	0.997936548878	0.998363255076	0.997638239975	0.994461538462	0.986462926879	0.997339609127	0.996419071005	0.994734940381	0.993826207748	0.984514408779	0.988673222468	0.975098160777	0.992285934688	0.998257035936	0.993071354705	0.992326188162	0.996693190038	0.993891707216	0.985615977648	0.985890652557	0.994508056577	0.997731023102	0.998870114529	0.984136858476	0.98922447288	0.732809836235	0.937802991233	0.992504748704	0.996484516363	0.996503136892	0.972409501089	0.965184954927	0.927009563195	0.990371175648	0.996911991765	0.982125430171	0.981981981982	0.998255336617	0.987306501548	0.990833247502
3186	0.987809325345	0.996378498629	0.996285979573	0.994098156968	0.988729454735	0.989333609486	0.990639138801	0.998652430808	0.997094832953	0.997304023227	0.998149480827	0.996078431373	0.995464618873	0.984230868333	0.994138516119	0.995475811012	0.990039427267	0.990692864529	0.960319505282	0.989547759495	0.97684199595	0.989146164978	0.997011849562	0.991789222055	0.989203084833	0.995637949836	0.991987929868	0.988247529901	0.985819300349	0.996771505936	0.997615962685	0.998245070713	0.976553951962	0.988232843903	0.791173416407	0.932410718914	0.994015065525	0.994076691261	0.992557754923	0.974980453479	0.96396771674	0.945241064007	0.991571279917	0.997206848394	0.971505265331	0.98576363446	0.998246609252	0.988176113675	0.990787226334
3385	0.966445408457	0.990969014377	0.987683709377	0.985873065337	0.971313406271	0.930393226326	0.852037355872	0.994800332779	0.990319558655	0.994070529491	0.996183993399	0.995858784553	0.995967116488	0.981595409192	0.988445865786	0.978131930476	0.992297283231	0.985268181347	0.972496510366	0.954007475083	0.961869042038	0.980711396868	0.989249534836	0.973515458005	0.97462347844	0.9777025267	0.974842110757	0.984035893155	0.967676133689	0.99592519068	0.98918525451	0.994614747307	0.95253776593	0.955704137066	0.94614022294	0.935000779991	0.963561076605	0.974353628023	0.992326437497	0.95042618836	0.953925716972	0.937558636506	0.925566343042	0.993669243942	0.937959606422	0.944339424491	0.997206270371	0.876905467978	0.946103120619
10101	0.985661233753	0.997541235529	0.996424740794	0.995796811728	0.989048455419	0.983287193684	0.989599423334	0.999076307282	0.998048179157	0.997433396643	0.998473049321	0.996525826394	0.992957746479	0.985304622921	0.983504734752	0.992058643861	0.979454517438	0.99078482568	0.959077456883	0.984015574568	0.968846391117	0.975948006755	0.997653420395	0.993517184606	0.989207351219	0.996503856041	0.992067580097	0.976110796478	0.982657169402	0.997319173068	0.997434318555	0.999284509634	0.972144846797	0.975050260323	0.856371767851	0.927537719388	0.986309067688	0.9888883173	0.993859379797	0.963360511921	0.963088978245	0.950619824083	0.984546437954	0.99795144935	0.97188857654	0.979066272864	0.99795751634	0.984904497843	0.991493286871
10102	0.985526585917	0.997145478642	0.995324015248	0.995205304769	0.99033617765	0.985919804102	0.990880213137	0.998978706021	0.996728852543	0.997343821832	0.998277870638	0.996644465911	0.994718667479	0.985782471819	0.99412301145	0.99493414387	0.989266547406	0.989709103877	0.969330760638	0.98919194494	0.97605893186	0.987676325304	0.997461800091	0.992832275241	0.99179289731	0.995190831884	0.990978985136	0.988114145192	0.982229070365	0.997127173857	0.996425653595	0.998779433454	0.980700133457	0.985842523724	0.884188449537	0.961393116127	0.988104315998	0.992321474277	0.991750687443	0.971757214748	0.965527854725	0.921994164918	0.988518119842	0.997146060544	0.970194801892	0.984635215262	0.997865853659	0.987737584304	0.990515043345
10125	0.979054890631	0.994364176657	0.992745849298	0.994052806973	0.989356205436	0.977233104297	0.977443609023	0.9977416209	0.996301053172	0.996508702572	0.997556381408	0.995503091625	0.995304205798	0.987445136266	0.993583868011	0.992769857434	0.991780118161	0.991090173588	0.981933244871	0.980835254932	0.976141505553	0.989558274044	0.996122251135	0.990119390696	0.987168389429	0.994137611848	0.990932509016	0.989803800402	0.982653588023	0.996287320167	0.996407308561	0.997239687165	0.974615622743	0.975354472802	0.723379094041	0.95462478185	0.983138316897	0.992796501158	0.992629747159	0.964798183132	0.966071981025	0.934763595205	0.976814879695	0.996106956254	0.971269362507	0.967452707955	0.996833503575	0.966413311422	0.97908764736
10131	0.975060050084	0.993705903254	0.993319161858	0.992889069484	0.986794287762	0.982016764034	0.984592622825	0.996440557307	0.9957247557	0.99491353001	0.996973670937	0.994734710409	0.994134007585	0.983516205693	0.989405176328	0.986783029814	0.991856677524	0.989143668831	0.972897810588	0.969032389075	0.969537975651	0.992900608519	0.996057021535	0.99031353556	0.988901220866	0.994803606908	0.993569131833	0.987042138557	0.986805093847	0.993154883531	0.994915340418	0.99625240555	0.978328648096	0.985391766268	0.901487367563	0.941520467836	0.979244709932	0.992761749414	0.993306627453	0.957866748479	0.971088522245	0.953007135576	0.976214781543	0.995026642984	0.972143435981	0.967450456926	0.994940039468	0.978834902061	0.986289544508
10158	0.952644041042	0.980772245154	0.983225672015	0.976994666946	0.951515151515	0.890289180568	0.833919848732	0.989845058626	0.988997170701	0.984082102838	0.988891196013	0.9868681605	0.992817363244	0.968878480354	0.973311179189	0.957219251337	0.981557162318	0.972845953003	0.956804579755	0.935618729097	0.929414232524	0.957093642343	0.983142559834	0.970083451425	0.952544132918	0.968532018671	0.959854973464	0.979621848739	0.929334948133	0.990638476912	0.987856582047	0.986551292744	0.905699100142	0.914913756836	0.954588358679	0.931005601214	0.926427678199	0.973866498741	0.976407954486	0.873545669913	0.943307914804	0.918564382412	0.896584340515	0.980567309199	0.920967573767	0.894057940368	0.989167230873	0.819515005499	0.914379802415
13087	0.945262937136	0.981360962149	0.980170265781	0.969157028238	0.937194769732	0.920483560002	0.912702151044	0.986647193824	0.979743134593	0.979755817594	0.985723153321	0.984318205421	0.992738965821	0.957994088057	0.971024990945	0.959749599048	0.973373707842	0.97346237902	0.927500907535	0.945532180796	0.937294246747	0.951732029543	0.974906677727	0.959939333717	0.950331125828	0.963835902796	0.949212000628	0.968390203056	0.951204155517	0.988890053454	0.980806342252	0.975171410763	0.90236484715	0.9241249214	0.903124673425	0.935318971363	0.951713395639	0.968834971763	0.971186352525	0.92278235325	0.932924592569	0.918226497961	0.937794533459	0.975951277914	0.930285714286	0.926675094817	0.982458871763	0.90313657951	0.923537684254
13143	0.987944979651	0.996520849322	0.996837057443	0.993139463445	0.988132707291	0.98955399662	0.989920287992	0.998564838544	0.996716601683	0.996821164889	0.997458057956	0.996631965707	0.991742698405	0.984302533	0.995525044495	0.995118726801	0.992407141391	0.9930456126	0.979104021202	0.989151570975	0.978844672657	0.991821713351	0.997554264751	0.991880363842	0.991152242449	0.995378215991	0.993105931985	0.984984058418	0.987420735165	0.990834191555	0.997334836759	0.998060234814	0.980009274048	0.989702399341	0.596734442391	0.938797478087	0.993264618839	0.995375603741	0.994479938666	0.976599144374	0.966942999846	0.888409371147	0.991973657131	0.997033096322	0.980498264243	0.985715764414	0.998265925435	0.989025078209	0.990581972667
13173	0.988286668379	0.997244757386	0.996947496947	0.99438374349	0.991252894263	0.989276413216	0.989845633109	0.998875485586	0.997134963675	0.998466100828	0.998986006895	0.99786259542	0.997356783409	0.989123252859	0.997058674375	0.996146240049	0.996930318224	0.995716471188	0.98668360864	0.98907940396	0.979415228634	0.992557855031	0.997967479675	0.992620304412	0.991784989858	0.995800686229	0.992817197681	0.99241025641	0.988072592669	0.996405463695	0.997239969333	0.999083689676	0.982736474336	0.989320188951	0.640450588838	0.949189797066	0.993079584775	0.995593359295	0.99816504409	0.97789771267	0.967958921694	0.893431704068	0.991688045151	0.998571647197	0.985541187252	0.98245251858	0.998982757744	0.988646243543	0.991832984534
13378	0.936625600334	0.986832555728	0.985113971158	0.978834880946	0.947087733975	0.909619176092	0.805419489317	0.991067255258	0.958829339294	0.98867473635	0.990831831058	0.992244454785	0.987915719893	0.958380667149	0.967851622875	0.976097259427	0.959037271924	0.971193202425	0.912940204482	0.950121843729	0.939750260146	0.929048630172	0.985751897166	0.960008331598	0.963525835866	0.967530440212	0.955479094985	0.926528060028	0.947549890294	0.993321158362	0.980058163689	0.9672097233	0.919494622533	0.921218761413	0.870870402164	0.902046328036	0.959468541591	0.964492112251	0.975349559814	0.932518541732	0.88636126474	0.817793742517	0.913560294041	0.986835285581	0.896653390576	0.930350867992	0.994729226953	0.843275826232	0.934342910486
3165	0.990912376723	0.996205322804	0.997238981491	0.994663382594	0.988105704091	0.987374903772	0.990206690377	0.998561594575	0.99722336487	0.998047276465	0.998165698563	0.996931260229	0.998365261814	0.984880216581	0.996636257072	0.995617387759	0.994755244755	0.993234932349	0.983143484701	0.988819366089	0.976635273532	0.991700819672	0.997650903891	0.991346896729	0.990826623178	0.995470688147	0.992471510339	0.992475002577	0.985738645171	0.997522708505	0.997020598962	0.998669804564	0.979447456752	0.987718030757	0.652943598189	0.952324685333	0.992635777846	0.996395097332	0.996619025665	0.973342976701	0.96304897559	0.912564366632	0.989067656766	0.996923865675	0.980147359804	0.981014628073	0.998262025252	0.986738627602	0.990868516904
10144	0.982996702391	0.994882816498	0.996428389204	0.995289057299	0.989472597791	0.980538768821	0.980454685732	0.997949454042	0.996716096259	0.99671811702	0.997864442976	0.99632521819	0.995004078303	0.98419818534	0.995626080765	0.995728234337	0.994766278413	0.992839973406	0.988479967377	0.985772045652	0.979765817584	0.994887786923	0.996432757478	0.992290296053	0.991761175812	0.995582948125	0.994957291345	0.990433575066	0.98906878416	0.994746871298	0.996616772606	0.998059937714	0.980830670927	0.98053452804	0.799414574026	0.943607095253	0.993365654504	0.99455264916	0.995297004396	0.975255180946	0.977546606242	0.933096963157	0.979210621108	0.996214059143	0.978555016594	0.980744344945	0.997653540094	0.978559704555	0.978703798505
10159	0.978811369509	0.994354342024	0.994370810092	0.994966873812	0.986749482402	0.959215122252	0.959347915807	0.997326340686	0.997015078997	0.995679679062	0.997756132388	0.996109546967	0.998057061049	0.98527607362	0.991634360335	0.983678465776	0.995059441099	0.992613490639	0.983946830266	0.968995431446	0.975584629649	0.994564938727	0.997035522617	0.990514486029	0.988880387656	0.993509169586	0.993290668869	0.993087438741	0.987484484899	0.997003977478	0.996298200514	0.99764452865	0.975708083523	0.972108878674	0.739067731136	0.9592760181	0.969493781031	0.993917839287	0.99569319114	0.959255429162	0.974380165289	0.970726176364	0.959122580645	0.996100164204	0.972243560199	0.955454026271	0.996623350046	0.948245704291	0.961388375436
13088	0.968872802482	0.989319092123	0.991910296452	0.986742716202	0.980113930606	0.954157672937	0.953236296067	0.994341272699	0.994336028011	0.992281171204	0.99295882443	0.992112676056	0.985164722734	0.976982097187	0.98724099214	0.989181465605	0.984346841048	0.985014113421	0.963171355499	0.980175645832	0.966089466089	0.979377212333	0.992124776272	0.984629667836	0.977443225313	0.988454798474	0.983992564288	0.975122580645	0.977129255925	0.98728616466	0.992489711934	0.993442287002	0.96090598821	0.965376466332	0.796031950528	0.918921699763	0.986480258104	0.98762312413	0.986970349851	0.962545266425	0.950284237726	0.893982364771	0.956519493932	0.990964164699	0.957677921812	0.968209443665	0.994266994267	0.950792670373	0.95540943183
13168	0.989662479971	0.995996098763	0.995700685843	0.99321964249	0.988507532226	0.983046493707	0.990299778133	0.998662964106	0.996191064443	0.997222222222	0.9981638274	0.996518533688	0.992942981335	0.984762489134	0.985919085761	0.99551089119	0.983323038913	0.99045762364	0.956844096743	0.986343567101	0.971047344289	0.97641025641	0.996932828954	0.991544212426	0.985511682481	0.995156885981	0.987611624426	0.97987823754	0.982206589769	0.997520148791	0.997428909343	0.997132029089	0.974877229258	0.972001239797	0.729857819905	0.927693494472	0.9890447425	0.988555521188	0.993538792882	0.965041112892	0.955468306039	0.872886597938	0.988436919265	0.997023351296	0.968141774227	0.980994911206	0.998157908202	0.984975559557	0.987161711087
3160	0.986403030775	0.995876926249	0.994964028777	0.994017534812	0.986381828577	0.987207922835	0.987359477801	0.998657579513	0.995555555556	0.997211031918	0.997439573945	0.996915801378	0.994454998203	0.983982750655	0.994365620038	0.993137003841	0.99173126615	0.989183063768	0.979465064942	0.985360824742	0.973827134951	0.989599423334	0.997331143502	0.990371175648	0.988834255276	0.992654285862	0.991915003887	0.987567343556	0.980888081018	0.995850191929	0.99628271981	0.998148909914	0.977474438159	0.985995850622	0.586324609496	0.932978778334	0.989720394737	0.992236024845	0.99402769912	0.976738148398	0.96483220084	0.930027947417	0.988182854774	0.996289998454	0.980355857246	0.978936392075	0.99794502954	0.985638270393	0.986903841196
10347	0.990396530359	0.995692749462	0.996932358505	0.994663656422	0.990588478643	0.989017756338	0.989794866509	0.998972620332	0.997737672888	0.998047376805	0.998369592908	0.996419986703	0.993870044953	0.98569823271	0.992865151361	0.995006114961	0.989099696643	0.990570388971	0.972111553785	0.987383968409	0.973857554549	0.990061984529	0.997446765051	0.992480428513	0.98501758141	0.994441585178	0.993193771269	0.990620007215	0.985222692983	0.9974196212	0.997637148141	0.998669872615	0.981100898482	0.983796893545	0.731487675603	0.954484742628	0.993556635132	0.991451671044	0.992213912509	0.972724455006	0.971204458664	0.92286699964	0.98865570051	0.996206295499	0.979636735738	0.983505368536	0.998773257003	0.987664473684	0.989740432954
10348	0.989902632528	0.997134817089	0.997347209468	0.996620929756	0.992054073577	0.991602232577	0.993211622525	0.999077396207	0.998050482249	0.998359310911	0.998881545501	0.997550520514	0.992558234365	0.985525712247	0.988202390033	0.997661056592	0.975682331213	0.993147883003	0.957392589572	0.990993757036	0.976379974326	0.975465140053	0.998063792928	0.995374890796	0.991152242449	0.997945873774	0.996501517724	0.97212794405	0.988451822447	0.997425334706	0.99794987443	0.999081163859	0.981039723839	0.981979198847	0.856952146231	0.92905838331	0.9962241045	0.990545678759	0.992844364937	0.977011494253	0.969929457803	0.956432387998	0.992488166289	0.997953859532	0.976414131101	0.987992961391	0.998979956138	0.992204728448	0.992322260327
13027	0.996103163616	0.998064877527	0.999086016045	0.997554015491	0.995994453859	0.995515009429	0.995393356196	0.999489847975	0.999080882353	0.998571136967	0.999291569679	0.998577813897	0.999594135254	0.990767513823	0.998177861011	0.99807682575	0.998570261438	0.997658794788	0.994622837721	0.993480696751	0.991618541422	0.998168498168	0.998884268181	0.995601248018	0.997266929851	0.998262202913	0.998771058426	0.996519602825	0.994766278413	0.998462484625	0.998775697597	0.999593537242	0.994872057843	0.995490417136	0.901982829109	0.9784704862	0.996851193499	0.998670348778	0.998677315969	0.98686708049	0.990877876288	0.985579873185	0.997029905776	0.997759788198	0.994715447154	0.993818893582	0.999086248033	0.994895615334	0.994701716848
13085	0.987950566426	0.996624731513	0.995512722452	0.995189601351	0.989066529139	0.990377725458	0.990953017374	0.998360571751	0.996923234706	0.997335109927	0.997357589308	0.996633511859	0.995210923171	0.983902190525	0.996238690658	0.995629192925	0.993025998667	0.993355481728	0.97931737137	0.988235895862	0.977827961404	0.99417565013	0.997453526865	0.992089582905	0.994510800508	0.99486705677	0.995063252083	0.987252634284	0.987529630011	0.994853054712	0.996823770492	0.997754987499	0.981563497786	0.991354021924	0.640133435976	0.93257505892	0.993879736829	0.994350572646	0.995504240319	0.975888717156	0.966031909418	0.949263082216	0.991977372075	0.996829941712	0.981119559116	0.985412032487	0.998062805873	0.990670494156	0.990177018316
13153	0.98949861011	0.996932515337	0.996941428353	0.995498030388	0.990822850072	0.986287351617	0.991058581706	0.998770806658	0.997231762957	0.998463036016	0.998679197358	0.997552394065	0.994906794336	0.986657160318	0.995223577236	0.99624021949	0.993643307531	0.992437790609	0.984008963129	0.989262156773	0.974551051821	0.988763471066	0.998065271626	0.99281092739	0.989634673035	0.996510673235	0.991466173144	0.989209187606	0.984545641871	0.996604064831	0.997439311687	0.999387911247	0.97981878089	0.983948140145	0.627828228413	0.936590862528	0.991128333248	0.993633516455	0.99519918284	0.971981870622	0.962132125952	0.944144976642	0.988586705054	0.997342056839	0.980411161557	0.982623985106	0.999388441545	0.987393666086	0.991407528642
85	0.939129061134	0.98954248366	0.972891252216	0.984093763081	0.958546490164	0.94421476791	0.89729303548	0.98826610791	0.985109060403	0.985328023475	0.991376623377	0.989883187317	0.992916297724	0.983021717619	0.9697583788	0.939523042552	0.97745385906	0.968436454849	0.960002083225	0.94801798975	0.935345053792	0.964897618053	0.987608039154	0.964598981039	0.957497661852	0.964939904477	0.960351264658	0.968359087564	0.937819465669	0.993684210526	0.976428683673	0.985915492958	0.931960608774	0.930217871803	0.98016372796	0.928021373566	0.91750964647	0.950740468438	0.974823713763	0.885359043254	0.912530919425	0.935412728418	0.939524610854	0.987662711067	0.918405676127	0.890911014707	0.98738729348	0.878924471932	0.960035570435
322	0.96756645797	0.991946992864	0.994003150887	0.991941653491	0.982524671053	0.946541522138	0.918135245902	0.996017360225	0.996422548168	0.994994637111	0.99706254748	0.994102994256	0.993094343455	0.981722177092	0.987943262411	0.982169992909	0.991209689784	0.986755641587	0.967404549147	0.946169139012	0.961329923274	0.986048169459	0.994619562459	0.986587488482	0.980953345828	0.988643339472	0.987904879049	0.985656472517	0.952855382087	0.992921261862	0.995098539773	0.996236969235	0.94652022172	0.967277016977	0.906091760012	0.929942810458	0.966553143903	0.986999027486	0.991751527495	0.924933251181	0.933935166188	0.930395619018	0.939111270565	0.99490419894	0.942328230687	0.911635819972	0.99624021949	0.893940942066	0.948093004283
335	0.963465179348	0.996950754688	0.995844734975	0.995626525631	0.988827960847	0.981384466711	0.989068805231	0.998879951125	0.995821443131	0.997555510287	0.998182001818	0.995742092457	0.993721836869	0.983698678682	0.985957468303	0.989797464518	0.988279657562	0.988825680618	0.958689819268	0.969299583206	0.949507828837	0.988728675873	0.997064480211	0.991016282987	0.989291847661	0.995205304769	0.993459042363	0.986617632036	0.982077935378	0.997954173486	0.996843659319	0.99878308488	0.974003377514	0.981180321162	0.773561811506	0.905401965277	0.967156614293	0.991528018781	0.990150784383	0.945835253161	0.960210709354	0.896407430088	0.979354047424	0.996646511864	0.951521298174	0.978821836126	0.99756826587	0.984208649585	0.990136763435
3192	0.990992390123	0.997326615598	0.99723190486	0.995781458998	0.990770985638	0.98909184461	0.992868585603	0.999175937371	0.997113104444	0.998042246265	0.998467511238	0.99733360681	0.992829705506	0.986889947253	0.994583823003	0.996525826394	0.991339313331	0.99218990854	0.978081630563	0.990127519539	0.974201537588	0.989316897791	0.997849682572	0.993286857733	0.990394441038	0.997110274008	0.994002998501	0.984911120298	0.985598093561	0.996791886578	0.997836947005	0.998768978252	0.981465182501	0.986444536424	0.560004127541	0.932835436518	0.993334700574	0.993287897563	0.994247855786	0.9706842078	0.964505613908	0.935363964894	0.990383621135	0.99712156258	0.978044526521	0.983773663408	0.999077538052	0.989487245555	0.991976546829
3370	0.989903672797	0.997237427738	0.997653540094	0.994983106379	0.991538977454	0.99160309252	0.992595258909	0.99897498975	0.99774289525	0.997949348918	0.998271655144	0.997244616798	0.993272514143	0.986444478418	0.997254283826	0.996847831613	0.994972812147	0.994273443092	0.96422565357	0.991404011461	0.979154900652	0.993049166922	0.997860199715	0.993936591131	0.993390278625	0.997124518614	0.994238386748	0.985088440971	0.989587092118	0.992688703532	0.997847588787	0.998672927726	0.982381124105	0.991350906096	0.722661464216	0.935216031982	0.995612244898	0.996403616934	0.997342464353	0.977013863835	0.970241466303	0.893147025583	0.992694721679	0.998158661961	0.975293517101	0.988408197061	0.998572084247	0.990462027588	0.992220686831
10321	0.975075607467	0.992854183927	0.995663173112	0.992434841183	0.987361604345	0.940091210614	0.87663960025	0.996783731908	0.996469183239	0.995848684552	0.997530483099	0.994525641688	0.997627153616	0.985661233753	0.99197200494	0.984871874035	0.993353756685	0.987062050406	0.976789766866	0.959915065513	0.967155181374	0.984584346387	0.995462280204	0.988349110579	0.981783564041	0.989708939709	0.988335763383	0.990943631916	0.953871843039	0.996768645437	0.995538956323	0.996383737149	0.952231956612	0.971441971963	0.944915034038	0.935048765304	0.964885101988	0.992719330178	0.994930684875	0.931761268781	0.936314363144	0.937600748791	0.928032078321	0.995237109132	0.919194006717	0.918382314422	0.996696603696	0.844492889027	0.939287194364
10323	0.995692528588	0.99735166794	0.997968718261	0.997349913363	0.995377741256	0.995208726235	0.99518812388	0.99887755102	0.998467980799	0.997958558742	0.998481781377	0.997053743777	0.999188188137	0.989447516615	0.997975196153	0.997772941236	0.997957307732	0.99623332994	0.994723758308	0.993276283619	0.990902121135	0.99776126997	0.998478393183	0.995600797995	0.996558007694	0.998262025252	0.998463665694	0.995802620803	0.994047313594	0.998052280882	0.998469465844	0.998882113821	0.995076670598	0.995182451825	0.930287232955	0.961732741466	0.996647704185	0.998056464812	0.997659628593	0.986968344364	0.990876941213	0.986908049504	0.994673768309	0.996843016447	0.994105091981	0.993097053369	0.997563080672	0.993465720557	0.995720181383
10324	0.986319116961	0.995985795893	0.995484400657	0.994232155732	0.988166294701	0.986711305691	0.989240080699	0.998143947206	0.995665187326	0.99731820526	0.997647780732	0.995996304281	0.993642655729	0.984620905316	0.991713978825	0.994374264819	0.98647951285	0.989198642115	0.960834572205	0.984661313568	0.972935282268	0.986529562982	0.9967199672	0.99048849832	0.988236497545	0.994937755049	0.991616208663	0.986861162839	0.980812114298	0.997410131565	0.996184977058	0.99763811871	0.975848665457	0.983322974933	0.746617085012	0.926991492653	0.990043112297	0.990489973124	0.990848799548	0.973764711982	0.956492463873	0.912661498708	0.988614015112	0.995369179316	0.966211358735	0.979279466889	0.997947981327	0.98545266959	0.988673222468
10329	0.985672757475	0.994638622538	0.995168337188	0.994015991746	0.987522096288	0.986482303168	0.986527101254	0.998140783969	0.996588265702	0.996590380741	0.997848691287	0.995475345776	0.992399342646	0.984800246482	0.986678963009	0.990573770492	0.980149909537	0.989592457108	0.966416760809	0.984532095901	0.972682119205	0.98063552557	0.997125109092	0.990886495443	0.985347610021	0.994618648453	0.992016588906	0.979066272864	0.983064935065	0.996264203808	0.996591613303	0.998045569099	0.974561312429	0.976342412451	0.567903150706	0.925627517818	0.985707675698	0.988092156355	0.991760222474	0.973304248468	0.963266576735	0.922969405187	0.986417128934	0.995979795897	0.974589784476	0.975593220339	0.997841726619	0.984291029351	0.987725631769
10330	0.986247544204	0.995584308893	0.996621102749	0.995273082259	0.989954432477	0.986330935252	0.989058629232	0.998559744869	0.997631673789	0.996398250579	0.99755114535	0.995800686229	0.993350383632	0.98240589198	0.995101041029	0.994081028676	0.993924728415	0.992097295633	0.978723404255	0.986134647974	0.977532721839	0.991279815337	0.997238840313	0.992264053636	0.991427259274	0.995774067203	0.992255266419	0.986272384786	0.98520281457	0.992765231771	0.997222507972	0.997438655807	0.97993795243	0.987082106133	0.857886329675	0.932510288066	0.989144349429	0.996287320167	0.995281083299	0.973515414856	0.966411740389	0.931941221964	0.986678370424	0.996098562628	0.974896254931	0.975380460188	0.996621967448	0.980751415337	0.98880213684
10331	0.990963855422	0.997524497163	0.997223222091	0.996181039377	0.991469884531	0.991431815836	0.993053395542	0.999690002583	0.998241712779	0.998036074216	0.998872662055	0.997016614372	0.996506370736	0.985718688996	0.996924654024	0.996412464125	0.994104566375	0.993505489408	0.984383026816	0.989993294476	0.982194616977	0.993920346231	0.998048379642	0.993472855367	0.994157142125	0.998032922663	0.996369671196	0.990772899279	0.98867061636	0.996781728523	0.998346765861	0.999176742989	0.983276202348	0.991488036539	0.817607784276	0.934897178878	0.995576814278	0.996685140105	0.995878413189	0.98264574457	0.971452299388	0.969444300585	0.991183029926	0.997215633701	0.983841918386	0.986435018521	0.998252107752	0.990901571547	0.993189557321
10333	0.995476741198	0.996324467814	0.997862160236	0.996730690642	0.994543114543	0.994380013284	0.995484632357	0.998874910504	0.998157248157	0.998056067117	0.998579689561	0.997454175153	0.997864008544	0.988304093567	0.997868993861	0.998072142459	0.997133497133	0.995918367347	0.991558606662	0.989890738282	0.985962395615	0.997654018768	0.998678190137	0.99548787366	0.995941146626	0.99743813086	0.997330732509	0.994663930221	0.993004475078	0.997431154953	0.997852211711	0.999185087094	0.99413972138	0.99445186479	0.886987704918	0.952436966194	0.996028917625	0.997129088486	0.997756132388	0.980869118025	0.98695093758	0.97529218782	0.994250513347	0.99714183637	0.991035044825	0.988743158112	0.998269808152	0.992529294377	0.993667330576
10334	0.950533312722	0.996520137148	0.995611797122	0.995186399017	0.987614181762	0.98033290653	0.986934828455	0.998872141905	0.996818555008	0.997230769231	0.998372826197	0.995610453246	0.992148865664	0.983585665494	0.981181018259	0.989421756599	0.977935139573	0.989873158756	0.949125758271	0.970109530146	0.935082943865	0.977607361963	0.997044134135	0.991775893087	0.986369647035	0.995479993836	0.992281171204	0.977368583479	0.98133347084	0.996703749485	0.996821653765	0.998570407434	0.971450657047	0.974559686888	0.829396055875	0.894078441425	0.951005409819	0.989001952924	0.991206993507	0.936278806001	0.955502909821	0.928776978417	0.977974475093	0.9963161934	0.935763888889	0.97515270732	0.997041269193	0.98091818415	0.989453744944
10337	0.995161124266	0.997137014315	0.998164857012	0.996828157774	0.994844297793	0.994371674171	0.995683453237	0.999590268886	0.998359563234	0.998770428813	0.999085598171	0.997552394065	0.998573902414	0.989407211245	0.997662601626	0.998374148969	0.996719126467	0.995094783097	0.988490527602	0.991716520939	0.985428424833	0.997139792635	0.998065271626	0.995789257472	0.996544891012	0.99815270936	0.997635204606	0.99609475361	0.992169791881	0.997941857474	0.998463587012	0.999387911247	0.992586490939	0.994649380048	0.894002360064	0.951341938127	0.997348697293	0.997535554757	0.997548518897	0.98681499794	0.984050216094	0.976384824683	0.994241941288	0.998159885504	0.989287353976	0.991001706573	0.999388441545	0.993953059342	0.993555646481
10338	0.972991152274	0.994655978624	0.995286402295	0.993521184698	0.983624397575	0.969863718179	0.96146893239	0.998043858746	0.996702390767	0.998352214212	0.99826406617	0.99528495285	0.997747632455	0.984337411066	0.990194576375	0.982433743553	0.992065127782	0.990858668858	0.97123406869	0.965361290986	0.965551028828	0.98819301848	0.996213284208	0.987303225806	0.985088346441	0.990510083037	0.987702165039	0.99152980064	0.976492517993	0.997103847745	0.996396767386	0.998462011689	0.961397153946	0.970007239632	0.678320957096	0.936267696268	0.967920467357	0.986066673547	0.99353215954	0.943158875602	0.954801675544	0.885036119711	0.961140967342	0.996095556126	0.9495488105	0.946979935544	0.998873124008	0.949008498584	0.974297023595
10339	0.978921135974	0.992678525393	0.995887312359	0.993086368796	0.978784254589	0.946127251148	0.942886758228	0.998037190083	0.997414951918	0.996899865661	0.997643442623	0.996194590147	0.997637269505	0.987160392378	0.994773251345	0.973766460009	0.995450315376	0.991033700917	0.981613681886	0.975350660066	0.963777490298	0.96590089626	0.996713904292	0.990160029002	0.973867595819	0.988511100761	0.964017213667	0.993470149254	0.979217540396	0.996574987026	0.997314188317	0.997325102881	0.95544940028	0.947073474471	0.912760012419	0.955782840023	0.960510078157	0.990057995029	0.995879474633	0.946807958028	0.956307404909	0.945428186807	0.952815513844	0.995669879891	0.954316287684	0.946067181306	0.998149766151	0.928678484676	0.960488987466
10344	0.973692419673	0.991222635275	0.989601029601	0.989976750194	0.980837325557	0.939747829682	0.890699605564	0.99606889774	0.994304944344	0.994722409065	0.99497255425	0.993614501262	0.992079004218	0.980353836659	0.986658456486	0.985633658286	0.988609888688	0.982764848547	0.970582184736	0.947017815647	0.96497046326	0.978439160262	0.993213018664	0.985271237424	0.979988711581	0.9885986733	0.982554517134	0.984534744927	0.970967741935	0.995842644078	0.99306920451	0.995260907639	0.96381031614	0.957703299558	0.810249235712	0.941961514587	0.967354925081	0.981228934405	0.989271714463	0.937682064087	0.944294325504	0.858764971224	0.933122176645	0.992876316333	0.959919633198	0.919874640898	0.995882655687	0.892661215195	0.94979338843
13149	0.982135481206	0.995282535125	0.996625594356	0.993637436503	0.987072086048	0.948373191009	0.940212349242	0.998356192531	0.996709342383	0.996505832177	0.998063891578	0.996010842326	0.996015529219	0.98253141281	0.994699826725	0.993885038728	0.99239035426	0.991287859376	0.974767596282	0.986153136058	0.974372169617	0.983812304698	0.996936118062	0.991244334569	0.984100290475	0.995779722079	0.985975043828	0.987940009277	0.981915883022	0.997522836352	0.996815286624	0.997851332685	0.967158938346	0.969141854585	0.601296763238	0.93167574232	0.979238046535	0.993923477007	0.993340846225	0.950098150635	0.957374342037	0.915143401473	0.945959882432	0.995898697837	0.963980557687	0.962653664609	0.99867102842	0.927220394737	0.956909818406
13152	0.99105490438	0.997651383641	0.99613093723	0.995504010627	0.989908351354	0.990086867655	0.991481063328	0.999693110327	0.997133056878	0.998260424661	0.998782405763	0.997046392015	0.996134282808	0.985657613671	0.995838830813	0.996042216359	0.994061332105	0.992345767209	0.966025836639	0.98907215442	0.977659356425	0.992450905381	0.997559363401	0.993128205128	0.992895925306	0.996515322333	0.995482082349	0.990352542721	0.986109682066	0.997327989312	0.997954173486	0.999184962559	0.98323907455	0.989724091867	0.533842291336	0.943836317136	0.994195223789	0.995282777009	0.996225645211	0.975825532353	0.965060117151	0.942886439375	0.991066385994	0.997345584482	0.973610474298	0.983370345504	0.998676710098	0.989355168884	0.990703851262
13374	0.988039387534	0.997030361989	0.9964263835	0.995081463265	0.990086229153	0.989751473226	0.990633523751	0.999179318835	0.997535681281	0.99763981529	0.998778998779	0.996629557757	0.991838816628	0.983373285051	0.994096992519	0.995624077749	0.992812403738	0.992017193737	0.971540776253	0.988631708316	0.974204819896	0.99283887468	0.997858454008	0.991463101054	0.992977813963	0.996094352228	0.994645523349	0.981370934541	0.986173450962	0.993197980006	0.998050982202	0.999080506743	0.979376127868	0.989282769992	0.742061453088	0.931469607592	0.993668300654	0.993829699712	0.994373689325	0.972765255068	0.965373318906	0.951053984576	0.990526207394	0.997133350397	0.972923265556	0.985291071059	0.998570918185	0.989735694124	0.989858116068
10120	0.975266656361	0.993449669925	0.98928462088	0.988836542401	0.977911957475	0.982483994878	0.976544416439	0.99774428381	0.98788998358	0.995897435897	0.996643954032	0.994895875868	0.996737190925	0.984299332212	0.991760337724	0.982912068352	0.994663382594	0.988031914894	0.9722689504	0.977172689119	0.973088182425	0.989059304703	0.996024870044	0.979645335389	0.983623232631	0.982125430171	0.986209025884	0.982820697459	0.973083071211	0.995055624227	0.98831188804	0.996221791075	0.974954908529	0.980327531157	0.646158586689	0.950474237375	0.975196488721	0.983965464076	0.993865344308	0.966283445894	0.960241025905	0.870092497431	0.984973240016	0.994371962139	0.973243464052	0.967905580288	0.997347344794	0.974557578866	0.985562893565
10332	0.99306920451	0.99773988083	0.996107554417	0.996196350553	0.989639452963	0.987353485503	0.99111937216	0.999279575979	0.997630697914	0.998043959438	0.99877507273	0.996926072032	0.996417971548	0.987106017192	0.994894833572	0.994997447677	0.993304146279	0.992504748704	0.982808022923	0.988389416902	0.97803897309	0.987170934469	0.997646938462	0.993395934372	0.991627954464	0.997525262941	0.991219008264	0.990706799525	0.984057971014	0.997828671871	0.997941751569	0.998872546507	0.97113594041	0.985215818041	0.75606990051	0.935467270482	0.989037446852	0.994015991746	0.993226600985	0.973193955703	0.963813068652	0.96224273998	0.989358954491	0.997945768283	0.980421300805	0.982125227332	0.998566308244	0.985377407064	0.990647482014
10340	0.985995850622	0.995364170186	0.995583174978	0.994639451575	0.987428571429	0.98144138571	0.986952469711	0.998348728005	0.995351479779	0.997522324885	0.997748093556	0.996198304649	0.995689655172	0.983889173935	0.993856864953	0.993857493857	0.991012860906	0.991351351351	0.982144689584	0.98423574262	0.972187758478	0.988164462512	0.997435239805	0.990169701987	0.987202457128	0.993278874987	0.989536931524	0.988609888688	0.981833281428	0.996785732801	0.996388028896	0.998458296932	0.975931113186	0.980612720958	0.534143189455	0.950046444422	0.985822160579	0.9925508251	0.993619429865	0.967202906072	0.958942457232	0.928722909016	0.984667184667	0.996498094551	0.975124633808	0.974675629201	0.998048880674	0.981722428748	0.986911264557
10341	0.974216171617	0.995493188569	0.994280753715	0.993850253677	0.989567193472	0.983290620195	0.99093997735	0.997434713457	0.99609716017	0.996099563767	0.997150272251	0.995096286459	0.994489795918	0.984899500051	0.988801791713	0.988904723127	0.989421249936	0.988534575421	0.964799510254	0.981765097577	0.969880756579	0.991506779227	0.996429846483	0.992181069959	0.992059856467	0.993523182893	0.993717169636	0.986513615072	0.98482815564	0.995154888923	0.995280114919	0.996934239436	0.978751933987	0.987424625058	0.860512925939	0.927860441252	0.984575310281	0.99249087075	0.991609536478	0.968733876793	0.969281517369	0.941167395217	0.982695576042	0.995903737839	0.969237058613	0.985287261048	0.997039003472	0.989835728953	0.989138231376
10345	0.994329896907	0.996723661308	0.99785615844	0.996721479432	0.994630872483	0.994056768111	0.99392816713	0.999076875737	0.998768030389	0.997845380393	0.998982654255	0.997447025785	0.997858017136	0.989699133095	0.997354228147	0.996947496947	0.998049381449	0.99539524175	0.991534931158	0.988531053197	0.988902589396	0.997238275456	0.998470558246	0.994549568079	0.995522767744	0.997739184051	0.997632039535	0.994854643684	0.992468791912	0.996805605647	0.998564102564	0.999080647633	0.992885864522	0.993611869558	0.823889031595	0.955790337471	0.995405115638	0.996092745874	0.998465787051	0.98442496132	0.986398763524	0.982213540328	0.993616473616	0.996929061316	0.991929304796	0.988089689814	0.998469075321	0.992816091954	0.993956775581
13148	0.983391788735	0.995389816617	0.994075284744	0.991593623456	0.984812480628	0.979801086845	0.983832766965	0.998049982039	0.995069084185	0.996612083569	0.996844301929	0.995504010627	0.994590732803	0.982447188489	0.991752367376	0.991651394828	0.991268169911	0.989351354119	0.970098989693	0.982171217788	0.970697100555	0.984033570442	0.996021017191	0.98816628936	0.986560097745	0.991979434447	0.984753270835	0.986819749781	0.978321461753	0.995772542146	0.99579228243	0.998160167629	0.971629010626	0.97804010516	0.571479977381	0.928050908344	0.984572158365	0.991769123926	0.992631255757	0.964289400351	0.954531394989	0.888174476622	0.98537062793	0.995493188569	0.965448504983	0.97243380486	0.997549019608	0.980078044773	0.985036384134
13150	0.978673844402	0.993111602324	0.99436186571	0.990740740741	0.98278811758	0.945053248958	0.892729809332	0.997219075085	0.996391752577	0.996187924995	0.997650423945	0.99569319114	0.994878885646	0.982180347176	0.992438563327	0.989885057471	0.991546391753	0.987977805179	0.975523580316	0.970077120823	0.969870505082	0.982436318817	0.995904576636	0.987297981102	0.984060488403	0.990609359682	0.985629361592	0.987806138266	0.97668997669	0.996895695364	0.995468355734	0.997127910555	0.964797846456	0.963993792033	0.807985967809	0.928104238554	0.983799856454	0.989055240062	0.992605145586	0.962608110208	0.954058668322	0.906359694404	0.939102564103	0.994654879992	0.962043496102	0.958606344254	0.997950294645	0.910753851703	0.953715608125
13154	0.989167999175	0.997233748271	0.997139646542	0.995283986057	0.990597716588	0.98749038708	0.991864476597	0.99917889767	0.997226217382	0.998357289528	0.998574773491	0.996934396076	0.986118907885	0.985712098791	0.988187974136	0.996741841878	0.985206492706	0.991501126357	0.963974077665	0.991290091198	0.974602848183	0.981064483112	0.997653300684	0.993208129663	0.987373994502	0.997120674585	0.992273218977	0.975388734425	0.984617766995	0.991132192205	0.997844716991	0.998875600532	0.978849625999	0.978657593566	0.649496195764	0.927636643572	0.992541125983	0.99012244058	0.994575507906	0.970996542292	0.962159096768	0.940637860082	0.989594065526	0.997439180538	0.971171539562	0.986423463571	0.998672317827	0.987984595635	0.992210321324
13379	0.97169173128	0.993385354762	0.98938582028	0.989243975592	0.983530515453	0.974450478407	0.979533530726	0.996272520191	0.993885376723	0.995028482651	0.997330047238	0.994948974333	0.979202059202	0.978380604314	0.983051717939	0.984285934371	0.984765260649	0.987604586303	0.952952077006	0.976948521811	0.953114465017	0.981104801239	0.995471387402	0.986815468466	0.980073952342	0.990974635614	0.985345320376	0.963536255973	0.979794823725	0.98377197545	0.994305533986	0.995875438235	0.962841530055	0.975140420221	0.765895653978	0.922547243075	0.978148835292	0.987959310774	0.988849310825	0.951163638257	0.953918968118	0.878360145304	0.976925475522	0.994523378972	0.95493451583	0.976369719783	0.997218358832	0.978036778037	0.983042961278
10325	0.993136652325	0.994506053515	0.997666751205	0.995724102825	0.992100133374	0.989715914876	0.989774005522	0.997757733272	0.997857689365	0.997451190294	0.998382449578	0.997666040895	0.998580985202	0.988243640418	0.997370816058	0.995045500506	0.997041571028	0.994814174589	0.994425863991	0.990638514373	0.990198080457	0.994511358439	0.997669588125	0.994481912937	0.991101673492	0.993056264679	0.991508951407	0.995705301907	0.991491542799	0.997440229355	0.997859763555	0.99847738923	0.987296383567	0.990273867417	0.975904844556	0.982468657629	0.986606463396	0.995402298851	0.99705254599	0.98083427283	0.989249513668	0.989170965929	0.988234692312	0.996439833181	0.990051266433	0.981682531515	0.997058823529	0.981847848256	0.990534351145
1001	0.983248888429	0.995070856439	0.995801976143	0.995170323177	0.984776304888	0.983967112025	0.972749793559	0.99825111877	0.997425732379	0.997941857474	0.998265394623	0.995903108516	0.994680306905	0.983224222586	0.99357011635	0.988468211042	0.989496988107	0.989223584954	0.973813420622	0.973707184306	0.968360300938	0.986663246986	0.996727514445	0.990407426509	0.984793590856	0.991032776747	0.988744320529	0.989472054498	0.979097682119	0.996485969717	0.997016767822	0.998463193484	0.972492244054	0.981811605436	0.803576029268	0.916769547325	0.9810538174	0.989480740473	0.991998358638	0.957893647838	0.951426209177	0.924619747358	0.97356327774	0.996919917864	0.960346329218	0.961460551602	0.998362166035	0.963767370046	0.984179165811
1004	0.983231315262	0.995197956577	0.994498777506	0.991820877211	0.986090361135	0.982718952912	0.984287548139	0.998157625384	0.994775125499	0.997440360397	0.996954314721	0.995108529502	0.992773169118	0.982189201567	0.992891596852	0.992080012185	0.990779633234	0.989788624528	0.979441249809	0.981912936849	0.970674186106	0.990915586404	0.99654049654	0.988403714916	0.986393176279	0.990360457366	0.991678224688	0.985417950298	0.982601533948	0.994138817481	0.995291950258	0.997859327217	0.97551314368	0.983240797861	0.659386855327	0.933978197451	0.989606684329	0.991381079417	0.992753253381	0.968401008697	0.959487944065	0.930234944085	0.987157094421	0.995913989479	0.976959934754	0.974782968169	0.997250089117	0.982794817963	0.987121173404
1003	0.978987485193	0.994578282441	0.994492044064	0.992936841028	0.982978284417	0.975121576657	0.968947611948	0.998155359705	0.997435634424	0.998052280882	0.998272006505	0.996224875013	0.998369426752	0.982371223315	0.995526409435	0.986173943984	0.995076418094	0.991820877211	0.978397106027	0.975138121547	0.97053539346	0.989882473173	0.997351263244	0.990238890316	0.984851565677	0.988089737666	0.987759090675	0.992391527863	0.982683090244	0.996911355915	0.996720807501	0.998673198612	0.966726757662	0.975911056208	0.772302638333	0.94096848578	0.982146500714	0.99095952332	0.994992591079	0.960014427784	0.966644360941	0.945659989728	0.972636560025	0.996727179749	0.964887210371	0.957160596026	0.997552643655	0.963394001538	0.974620068567
3202	0.979208898591	0.995560832086	0.995059186824	0.993078512397	0.987193503045	0.981815363951	0.987339801795	0.997310993898	0.995445134576	0.996379060625	0.997230485178	0.995675453048	0.988892888363	0.98478070852	0.989534704766	0.987996922288	0.993788819876	0.991436236071	0.976039899224	0.979865771812	0.970056467907	0.991439768977	0.997327027861	0.989941411313	0.991381963681	0.993471840837	0.99221385933	0.9817370551	0.982418725618	0.989089775561	0.994725683851	0.99773406118	0.97587981494	0.985558441558	0.51129299627	0.943010808295	0.976732214558	0.993779160187	0.995359150209	0.951843569608	0.964153982025	0.925046651462	0.983388704319	0.995045672705	0.975690152452	0.963237597911	0.997427321842	0.976613028406	0.98967208882
3395	0.985643462095	0.995691865832	0.99457939146	0.993020272004	0.986965966691	0.988091571707	0.986081039282	0.997328263885	0.994754435588	0.997224649226	0.996228915049	0.996419254182	0.996321275291	0.987841013589	0.993475379753	0.992150866463	0.994754435588	0.990260905223	0.983958312047	0.984714029238	0.974881614165	0.993544089768	0.997037642372	0.988151658768	0.991334930425	0.991454751364	0.992676637442	0.990721171194	0.983669250646	0.99669643318	0.994143033292	0.997543877603	0.981406879455	0.987096774194	0.408204230789	0.937313739595	0.98833819242	0.992274014937	0.99518393278	0.974268884985	0.964798183132	0.914095895349	0.990716385579	0.995795303046	0.984442966071	0.980804150454	0.997648261759	0.986736582357	0.989738327347
3399	0.99203187251	0.996916910745	0.996516036479	0.995166598108	0.989324765508	0.987863203908	0.990806260007	0.998764542366	0.996805441055	0.997837281153	0.998366179924	0.9971299713	0.997440491426	0.987510876798	0.997037944947	0.994280753715	0.994641384996	0.993015612161	0.980856835748	0.989310309384	0.976896498376	0.99045174538	0.997441408249	0.991741935484	0.992748442447	0.995770797875	0.991422518473	0.990290259271	0.985294879097	0.997414149772	0.997426262418	0.998667076797	0.980957309185	0.987589202606	0.471122112211	0.945637065637	0.990980834273	0.9955619775	0.99712540424	0.972252420148	0.962972539691	0.923116615067	0.988941711451	0.997020292833	0.977953240361	0.983990019753	0.998565794191	0.987020345094	0.990335680872
13026	0.997752694213	0.998275249835	0.999393019727	0.998680203046	0.997442324416	0.997055389146	0.99806250956	0.999695090965	0.999084435402	0.999186661244	0.999294283698	0.998988059097	0.999696770607	0.994643488807	0.998890737659	0.999495840686	0.998880976602	0.999087406206	0.996765880034	0.997057331304	0.995112762816	0.998580985202	0.999292714964	0.996535384929	0.997680750227	0.999083549717	0.998979852079	0.997450800449	0.997853309481	0.998978966714	0.999186950556	0.99989877518	0.997854625326	0.996937212864	0.948482997353	0.987803018753	0.99908934534	0.999388690779	0.999290528556	0.994276662068	0.994997192302	0.993276283619	0.998061620078	0.997869858498	0.995545657016	0.996716264751	0.999595448799	0.997762749784	0.997158081705
1002	0.983010463068	0.993621399177	0.9954864851	0.994440726823	0.987860551982	0.985070016474	0.985211995863	0.997320278279	0.994945066282	0.996803958967	0.997444416049	0.995279872762	0.974992313211	0.98350071736	0.984969325153	0.992127594316	0.978542322175	0.987147190376	0.958393113343	0.982713381695	0.968508002065	0.977696695616	0.996619025665	0.988322827323	0.984152139461	0.991429161504	0.990585557625	0.961739310274	0.981650425047	0.981154543101	0.995259198186	0.997228637413	0.973476999586	0.974944349537	0.649992256466	0.930735930736	0.989432103832	0.986361522963	0.988900308325	0.966625207297	0.96458894181	0.919210703032	0.985308571724	0.995062744291	0.974952522712	0.976583233595	0.997641267562	0.98360317624	0.986311239193
1007	0.976404843216	0.997636176773	0.998052979454	0.996194785828	0.989013266998	0.982102448056	0.991115702479	0.998867438867	0.998866388417	0.998249137443	0.999183048251	0.997334836759	0.995085491963	0.985053235053	0.991624106231	0.989990807885	0.995465553666	0.994350572646	0.972051597052	0.96967672303	0.966580711707	0.99301812208	0.997953021851	0.993702900795	0.993258771258	0.997421085207	0.994005787516	0.989773255514	0.986536868268	0.994724592708	0.998249768352	0.998872084081	0.977437383564	0.985830273569	0.836728379145	0.920304777595	0.977758417465	0.994426381793	0.99681724846	0.963864154069	0.96886636326	0.95273233913	0.980052710454	0.998047677764	0.968210018971	0.97608774757	0.998565720725	0.985680436798	0.990952087189
1010	0.93309015112	0.989960670669	0.986791187245	0.990471751851	0.968580375783	0.923140667081	0.878901373283	0.996682046762	0.99263141508	0.99429549344	0.99619517713	0.994322580645	0.995978966904	0.982577319588	0.983439621477	0.946004319654	0.99180115199	0.982208430308	0.959793814433	0.927022410848	0.914407395866	0.950473039342	0.993197629477	0.977752365111	0.967600925688	0.980677332225	0.939841798501	0.987828348505	0.964539007092	0.9959372884	0.99212026957	0.995456657546	0.91317490098	0.925837195979	0.810438847053	0.877125673994	0.910925323838	0.980354451432	0.98976426799	0.8543274244	0.9296875	0.880683885049	0.908821233411	0.992135761589	0.888779883307	0.893513428616	0.996595481275	0.858802780371	0.940256781942
1014	0.980237972064	0.99619810933	0.994979765381	0.995681455966	0.987461139896	0.977581242287	0.976038008676	0.998867672037	0.998454484571	0.997219790969	0.998979018837	0.996003074558	0.997133790562	0.982497441146	0.995812908497	0.990299193301	0.99526041935	0.992503209243	0.983111566018	0.968141411027	0.976900072187	0.993327516296	0.998055768739	0.989472597791	0.99050293592	0.995358910891	0.993387063443	0.990911438162	0.98488299855	0.997000879053	0.998044261451	0.998872315342	0.97309602649	0.977664029781	0.852436194896	0.930203829524	0.978787723523	0.992879624374	0.996202011907	0.953519668737	0.965460186143	0.967703657845	0.977680185998	0.99773988083	0.972317629569	0.949171041006	0.997336884154	0.961273045628	0.977282072368
1044	0.988701736201	0.994647176901	0.997126141845	0.994643592913	0.990137555152	0.985782722918	0.987893838274	0.999278127256	0.997522708505	0.997730554982	0.998261225325	0.996509240246	0.995077680357	0.985132017431	0.995396183948	0.996215027364	0.994529314616	0.990637860082	0.982978723404	0.98260063832	0.972209308332	0.98899629782	0.997744746284	0.992038463527	0.989667519182	0.994937232009	0.99275399824	0.989860320745	0.982366059852	0.995855781185	0.997834493426	0.999383793776	0.97916342715	0.987050657827	0.714979338843	0.936368792863	0.989323478082	0.994830972811	0.995681011877	0.968680321493	0.961667961668	0.949555509613	0.985714285714	0.995780373591	0.980382087099	0.973237529939	0.998255605151	0.981117474075	0.989186962566
1053	0.983944836104	0.995298206163	0.992865878516	0.986908049504	0.984229242901	0.982916474861	0.984383829044	0.99795207864	0.992620682587	0.996312608829	0.996851513305	0.995412376389	0.991548291839	0.98391284427	0.988723523137	0.989943623343	0.986676232448	0.986821942997	0.973222012931	0.983643426702	0.967892496281	0.982742775452	0.996335504886	0.987988296289	0.979886225112	0.98604770454	0.986330232797	0.98212451202	0.978474689737	0.996296677297	0.992627860544	0.997348562105	0.973547424219	0.979222382226	0.670427736178	0.946136910552	0.985728848114	0.983063026073	0.990708122734	0.969520671369	0.958956951088	0.872215949913	0.985507246377	0.994686015022	0.972768995411	0.975599669148	0.997860308727	0.981558321807	0.986706886855
1090	0.988359515838	0.996726175252	0.996123635622	0.996314496314	0.990301779727	0.988532227512	0.990230860198	0.998975094804	0.996512105047	0.997847037113	0.998170173833	0.995918367347	0.995821230189	0.984815286624	0.994509126036	0.992984596614	0.994050061551	0.992331288344	0.979923566879	0.982605136601	0.976076800657	0.994685200327	0.997350993377	0.992395827981	0.994916115913	0.996406017354	0.996913739005	0.989614395887	0.987732591104	0.995984349259	0.997027927235	0.998468919057	0.981867820533	0.989292700504	0.69681724846	0.92999538769	0.99153147638	0.993835405322	0.996218508866	0.971038392167	0.971891891892	0.956749537703	0.988683127572	0.996419986703	0.98111474071	0.981268757115	0.997246443323	0.989129877455	0.989560411443
3357	0.987019676522	0.996214446491	0.996123437898	0.993140517021	0.988340899711	0.988941224657	0.988893459482	0.998052580331	0.996409335727	0.997436817553	0.997560107762	0.99591815909	0.996126796453	0.986852833265	0.995118974985	0.993695983732	0.995178250834	0.99181962268	0.982368528333	0.985981069327	0.977718451586	0.992538457607	0.997045188242	0.990956736204	0.992678834715	0.994454713494	0.992901234568	0.990230860198	0.986288659794	0.995881171807	0.995490417136	0.998060531823	0.981351741191	0.989498069498	0.532419528723	0.940651906519	0.991326973114	0.995479064988	0.995502861815	0.976087404659	0.968904448105	0.931576514101	0.990637378466	0.995806055646	0.982849267521	0.981785252264	0.997654258032	0.988616552148	0.98966223132
11005	0.98233562316	0.996614516543	0.996828968903	0.996098963145	0.991412756712	0.968478874686	0.968651714359	0.998458376156	0.996811027672	0.998046674206	0.998267074414	0.997339609127	0.992539220195	0.990393950232	0.986846800918	0.995514094918	0.981174776258	0.990772070132	0.96924020234	0.989123743074	0.973436293436	0.977554576202	0.998058847568	0.99288989644	0.987153344209	0.995675230397	0.991850208903	0.979686533306	0.984080219155	0.997005678885	0.997533528596	0.997645854657	0.976135130947	0.962729712988	0.897354061567	0.962279664937	0.991405770411	0.988357716876	0.993748398668	0.974678311198	0.960972587889	0.879056351087	0.968327659135	0.998051182112	0.973897021189	0.980074719801	0.998670552743	0.964831096714	0.969826037871
11016	0.976486430495	0.996193807221	0.995384378686	0.994750115806	0.9883805374	0.975805621332	0.989556405749	0.998041943629	0.997421218217	0.997216638318	0.99805795472	0.995177756118	0.993236318918	0.985346859309	0.981188017585	0.989265998773	0.984217855485	0.989410373721	0.933702223588	0.975616029631	0.959735701012	0.974102050254	0.996824258567	0.991113866501	0.986811838675	0.99494062984	0.986034964312	0.980664839994	0.98154866798	0.997204534866	0.996599340478	0.998255247088	0.968921578784	0.968424866712	0.673153357766	0.927238998248	0.970453962555	0.989049021127	0.993320316514	0.954606694994	0.953721917383	0.907339496927	0.977447887033	0.997120230382	0.955350269438	0.977730370987	0.99784659557	0.981130129924	0.989502933004
11017	0.987482542802	0.993527508091	0.993546404425	0.995168088825	0.984976428534	0.97470567066	0.964269117571	0.998662000823	0.997836612754	0.997632039535	0.99846876276	0.997028384056	0.997953021851	0.982193112623	0.997243069383	0.987033539231	0.994230967343	0.990040045179	0.980146343959	0.961467324291	0.967830076816	0.983270040029	0.997646818089	0.990196584284	0.9864202573	0.991131734983	0.984813265148	0.991325898389	0.974429318288	0.997208148072	0.997324139351	0.999077490775	0.965340644561	0.979321753515	0.70615527374	0.926509186352	0.968237704918	0.991642591828	0.996202596603	0.938415359934	0.942511502869	0.943773857423	0.966422151049	0.996507626727	0.960840594567	0.930160049886	0.998054175841	0.939961896916	0.978210596639
11041	0.990238890316	0.994183376703	0.995421245421	0.994894312264	0.989503473116	0.989480672011	0.99066618801	0.99703537109	0.996930318224	0.996625421822	0.997566416548	0.995318066158	0.997560107762	0.983939008895	0.995537299052	0.993509456924	0.993758313721	0.992248852626	0.984447268107	0.983976321698	0.978903169645	0.993679274136	0.996443089431	0.991595346692	0.992494929006	0.995903108516	0.992714586219	0.992102564103	0.98632461056	0.996200061621	0.996217735753	0.997658318061	0.98304475158	0.990244403368	0.849359959037	0.937023973828	0.988092814981	0.994568559131	0.99551455222	0.973991261886	0.973401797176	0.965057895276	0.988506926629	0.995816966791	0.983301089502	0.976362510322	0.99674482478	0.984759371963	0.989076616814
11086	0.990747404133	0.993056973657	0.994095189616	0.993358876117	0.988673805601	0.990292254241	0.987992610837	0.995908556232	0.994880982851	0.995088760424	0.996246131994	0.994398900148	0.998067338012	0.985760781123	0.994317028618	0.991882293252	0.993754799079	0.992346548293	0.988506916192	0.981924942558	0.980018444513	0.994491763146	0.995017540292	0.990052302328	0.991475975443	0.994671039147	0.987474332649	0.991071886705	0.987139917695	0.995786877665	0.994988237701	0.996128966536	0.982623894715	0.988800410994	0.915364516625	0.951718494272	0.981365510921	0.991591899513	0.993574051408	0.963793458136	0.974928072339	0.976418721485	0.987371014939	0.994385463454	0.986653761907	0.966434288665	0.995419847328	0.97635861222	0.9873340143
11240	0.981409357636	0.993398999536	0.997017688194	0.994426669419	0.990430124304	0.946529032258	0.897672489762	0.998243438727	0.998138380391	0.997726098191	0.998667759787	0.996090937146	0.998664269201	0.98613037448	0.992517041669	0.986675549634	0.997517840521	0.993196577672	0.987774181949	0.972044563648	0.978883080586	0.991653786708	0.998048479869	0.989536389536	0.988007380074	0.992546198043	0.987553803869	0.995542193655	0.987423998337	0.997197134849	0.99783024229	0.998868079852	0.972682420151	0.971040066431	0.855708518787	0.945337122191	0.975210861963	0.994406463642	0.997939312761	0.964254169481	0.980588571132	0.97607457276	0.939840265533	0.996597061098	0.973963157353	0.961915692821	0.997943761888	0.910157663479	0.958004436878
13074	0.987008969997	0.99590415728	0.995507682883	0.991393001691	0.988641057414	0.985037917606	0.987546315356	0.998256141971	0.996098362339	0.997229490534	0.997354631938	0.99601695348	0.996939712333	0.983986128111	0.994911459393	0.994403174926	0.993326146106	0.991301233178	0.977866177071	0.985457524707	0.976878018703	0.990793309805	0.996838831387	0.990949295485	0.989823436625	0.991778006166	0.991659802306	0.990016981423	0.984007428807	0.99659916525	0.995897015078	0.998161107422	0.976077541761	0.986398062754	0.433078148281	0.941116126385	0.990400816952	0.995166846625	0.995192307692	0.970703527955	0.961459192086	0.881034394119	0.988261339649	0.995904995905	0.976398467433	0.979491428867	0.997754414617	0.984604331315	0.990063511575
13099	0.991976959473	0.996322402697	0.996536796537	0.994377715308	0.989080045328	0.989571618444	0.991477564432	0.999078954101	0.997029449424	0.997747863029	0.998375881845	0.996637627999	0.993995522084	0.985142973441	0.992486546858	0.995736040609	0.989756722151	0.991423758232	0.980360232014	0.990600255428	0.973549313102	0.988977904781	0.997253166489	0.992817566181	0.989339560384	0.996001230391	0.99363122753	0.98757636429	0.986515697375	0.997532514265	0.997748669668	0.998675024206	0.979014504681	0.985402210229	0.4379004562	0.932862552451	0.994192858234	0.991690176968	0.993162567609	0.972316558609	0.965765395291	0.897420115915	0.99157635215	0.99642528853	0.981754242903	0.987083440971	0.998778004073	0.990374769609	0.990495656617
13123	0.994360131255	0.997657602607	0.998273673521	0.996025477707	0.99055150457	0.993374783406	0.993346299519	0.999081773198	0.998059739597	0.997958871256	0.998684410262	0.997562090507	0.994825487013	0.987115755301	0.998279178054	0.998076923077	0.995813122287	0.995114255178	0.985188191133	0.99093455564	0.984157808667	0.996438927608	0.998174349612	0.994680851064	0.996356090895	0.997137892262	0.997132616487	0.98894518655	0.992406362237	0.993952749449	0.998367680065	0.998780673678	0.985334837453	0.9936459134	0.595176043743	0.944087338027	0.9970544919	0.996727179749	0.998168684505	0.981532779317	0.974172389054	0.969320447921	0.995391469097	0.997454434375	0.986382805752	0.989492660314	0.998883248731	0.993262556145	0.992460519613
13145	0.991255593848	0.997445721584	0.996638141809	0.995808199571	0.991242079233	0.990388056649	0.992605905006	0.999283520983	0.997746132568	0.997952288318	0.998375634518	0.996637114032	0.995114255178	0.987379777111	0.994313277482	0.996344621008	0.992111463989	0.992035127132	0.979644801791	0.990803188228	0.974365547296	0.990915586404	0.998066748067	0.993432192519	0.992079610073	0.997231195201	0.995685005394	0.987266379133	0.986822463582	0.997120822622	0.998362417481	0.999082568807	0.979834353619	0.988587291795	0.583000102533	0.933978197451	0.994395761158	0.99363841576	0.994692523603	0.973547424219	0.96442342296	0.943880168257	0.991369567451	0.997446243424	0.980935875217	0.987391484084	0.998370423181	0.990680526397	0.99202739306
1000	0.96190081789	0.994139420111	0.995899328515	0.994547044601	0.985897967648	0.969952665157	0.96930549814	0.998248957099	0.996494664673	0.997527175313	0.99836542882	0.995590421986	0.995698043634	0.981155264236	0.988963825874	0.986921426382	0.99092736739	0.988079946565	0.94264645637	0.960306442491	0.956660819317	0.987263109239	0.997030666052	0.989672622121	0.986818576611	0.994220846233	0.990074441687	0.987495478737	0.978968089515	0.99741294562	0.996395097332	0.998769041391	0.964692482916	0.971959232242	0.678584326472	0.918108776267	0.963496539349	0.991429604006	0.99229663106	0.934742075823	0.950434602649	0.932579629343	0.958537972393	0.995990953947	0.936701718389	0.945707005044	0.997847699088	0.954550139132	0.977782349311
1018	0.988290762137	0.995677900695	0.996306176893	0.995263103697	0.989414145607	0.987846954014	0.984277217481	0.998762886598	0.997833040966	0.997937506445	0.998568507157	0.99671559068	0.995796811728	0.985341602173	0.993965737663	0.993352763716	0.992776803219	0.99043505091	0.979601250577	0.978592013174	0.973457268267	0.990850210754	0.997847919656	0.990490464623	0.988341174064	0.994319062129	0.992342319036	0.992552751345	0.98403069425	0.99782496116	0.997628988196	0.998767967146	0.977615420488	0.983947804474	0.74697924197	0.928449920099	0.982245484401	0.990595287309	0.993009509124	0.957078430356	0.960333488685	0.949777823706	0.98344199524	0.996810535521	0.975562172708	0.960233187591	0.998666461507	0.970498736397	0.987646059608
1057	0.939579866889	0.990498812352	0.981980126654	0.986772076681	0.96656598271	0.954832041344	0.920170248105	0.9958615695	0.985605550665	0.989857697283	0.9951772613	0.994231858681	0.996296296296	0.979837465281	0.977317048137	0.961617405583	0.985812665044	0.978324818083	0.951445324555	0.902391158395	0.933043117745	0.984730461697	0.991772509899	0.969502074689	0.97413660389	0.973566911993	0.980475646485	0.978927700213	0.958476428348	0.995530377839	0.986240430375	0.99371490392	0.951950078003	0.961960193317	0.84940664352	0.900569063632	0.93140738452	0.971684903801	0.984112245951	0.898865882843	0.918407649932	0.9341457091	0.941008464454	0.990500774393	0.896645885929	0.885075484511	0.994955733992	0.893271221532	0.960016530633
1239	0.975474031327	0.994268754478	0.99295882443	0.990270879205	0.981731860873	0.970296015569	0.982409217159	0.997744399446	0.994355790446	0.995897646275	0.997457670209	0.994487827285	0.995921696574	0.980528086451	0.987386837555	0.983828315704	0.990969264713	0.988543957449	0.964318483026	0.967961512872	0.960045193098	0.981800521446	0.996025072619	0.987767269737	0.983827493261	0.988495120699	0.983122362869	0.986113254127	0.976075074765	0.996394911675	0.994668853804	0.998162046255	0.965474595486	0.973222102065	0.481230421609	0.91643596842	0.964480734881	0.987358034842	0.991923116246	0.94587070832	0.95097332372	0.893736190329	0.974476406113	0.994474572803	0.957416390094	0.961695739945	0.997551520098	0.972609766106	0.984232620047
11011	0.98758856079	0.996507626727	0.995288816059	0.995785795046	0.990055420314	0.986019018247	0.987403851118	0.999279687178	0.998352044495	0.998147195059	0.998979383548	0.997028992931	0.9981580967	0.987210313603	0.997039456893	0.99469198183	0.992069214131	0.993224514937	0.976876246994	0.985720156154	0.977011494253	0.990354027707	0.997647299509	0.992365230849	0.993364638628	0.99762874375	0.990807209627	0.992876316333	0.984060446101	0.997518866949	0.998559448475	0.999180159869	0.980553400569	0.986045069258	0.678074425317	0.951016207872	0.988117189101	0.996183206107	0.995279872762	0.972784187924	0.961337675092	0.938009283136	0.987811176531	0.997535301669	0.97519729425	0.977660016625	0.998771310091	0.981673101673	0.990443405436
11030	0.972885200268	0.995801976143	0.996222562532	0.99487704918	0.985750425938	0.980119895476	0.984150671538	0.999179403016	0.997741273101	0.997434845065	0.998372164004	0.99591503268	0.998367929821	0.983374980876	0.989518139724	0.988298142966	0.995174537988	0.991301678264	0.968279871488	0.963952892985	0.958588090222	0.991305237316	0.996635056592	0.990846917262	0.990129235779	0.995683675042	0.992792792793	0.992075743542	0.983182873356	0.997732893652	0.997230627212	0.998161201348	0.973397948136	0.984647089129	0.830867242088	0.914550956557	0.963953844583	0.994344473008	0.994987981384	0.933364278715	0.957545468597	0.94632942628	0.977244645799	0.996314684957	0.961994278709	0.950491973071	0.997652462363	0.963154923795	0.986581306018
11043	0.987365563329	0.996578183326	0.997415352804	0.995019455253	0.989541936833	0.987131589871	0.990931832395	0.998753441022	0.997504548999	0.997713929444	0.998557667542	0.995759863488	0.995455014978	0.984920470977	0.99577493817	0.993611540443	0.995425006499	0.993056635059	0.982958066515	0.984132745657	0.975231553752	0.992955922722	0.997212039858	0.991667534632	0.991447266732	0.995628642798	0.992909280501	0.98978581479	0.985893416928	0.995407817148	0.997714760569	0.998448249108	0.979949874687	0.986329246021	0.852541755554	0.945667982547	0.990279716664	0.995313720385	0.996996063808	0.974717927288	0.970778543102	0.953766855834	0.988007716774	0.99709724238	0.981273601986	0.978179910831	0.997312661499	0.987839101964	0.990041493776
13118	0.9863678612	0.994358974359	0.996318453751	0.992713090778	0.985312370707	0.978546499692	0.984948453608	0.998458772155	0.996606160333	0.997430494887	0.997757961783	0.996726510153	0.996117298457	0.982223130364	0.995922528033	0.994190194679	0.991566822646	0.99108195377	0.978851655088	0.98492075704	0.973443129182	0.981146575132	0.997140084776	0.990522303492	0.98481219102	0.99248507309	0.981126237624	0.989381990619	0.979950392724	0.995251612903	0.996609472927	0.998465080583	0.972526337534	0.978840893843	0.550614996655	0.931257706535	0.986498235565	0.995055878869	0.993954918033	0.969621822691	0.955408753097	0.876100726093	0.984735186427	0.99569319114	0.973187330502	0.977486123359	0.998057458338	0.981083581783	0.986045557152
13125	0.987043701799	0.996323529412	0.994704953923	0.995094783097	0.988362512873	0.988654946852	0.98994046397	0.998363087626	0.996415954124	0.996929847004	0.996955705515	0.996536796537	0.996032149761	0.985554425229	0.994620381648	0.994417943773	0.992627105627	0.991732584843	0.979450661241	0.987436800981	0.976427180486	0.991531908381	0.996948893974	0.991588880911	0.991778736361	0.994874948749	0.993530499076	0.990351552476	0.984873430747	0.996813813659	0.99652173913	0.997758418666	0.980460715755	0.987975951904	0.438893159108	0.939226519337	0.990833630392	0.993846469412	0.994796980208	0.975102880658	0.962898252826	0.90473260524	0.989627727856	0.995915866857	0.97941611046	0.981405919116	0.997862160236	0.987204422152	0.989783408255
13151	0.989267839637	0.996720471432	0.995810341304	0.99323146344	0.989561262984	0.985640289246	0.991037857327	0.998665297741	0.996711540438	0.997535175105	0.997759674134	0.996831237862	0.996324467814	0.984278495227	0.995620066208	0.995111269542	0.993423080876	0.992010652463	0.980501250574	0.988622386224	0.976137824634	0.989659056005	0.99765258216	0.99320603222	0.990833163577	0.994651031219	0.991652496522	0.988875154512	0.983993390819	0.997421351212	0.997022740106	0.998568507157	0.977604623562	0.9862830033	0.405224724879	0.934390882489	0.990699100572	0.994133388226	0.995290504223	0.972020029942	0.964932185034	0.919522486364	0.988972482737	0.996311286439	0.978627671541	0.981650425047	0.998263268121	0.987775437876	0.991592761573
13203	0.978044739022	0.996194590147	0.994667487053	0.99392785468	0.985478684784	0.98250128667	0.983252351907	0.998248415847	0.994121590265	0.996908013399	0.997956159624	0.995794224753	0.955532786885	0.984120479459	0.989062659716	0.988757154538	0.990408910432	0.988076270751	0.974900112693	0.97088926606	0.968001651528	0.989622399178	0.996722486813	0.98791322314	0.986303470128	0.992154433777	0.993174061433	0.947795523854	0.97896155042	0.982299052844	0.994333402019	0.998050382228	0.971103055412	0.980334316618	0.733188832121	0.923235445647	0.975588491718	0.990600630068	0.991883283674	0.948606362035	0.95507711417	0.9299767622	0.985313130268	0.996195372751	0.974754989994	0.948603235707	0.998359647324	0.970927835052	0.985492334602
13029	0.99754789272	0.998477852758	0.999190529192	0.99837530463	0.995804553594	0.995937642817	0.995818246723	0.999796685981	0.999185999186	0.999288183852	0.999294141373	0.998582995951	0.999191224789	0.99059893859	0.998991376267	0.999596591196	0.998982498982	0.997971602434	0.995248925954	0.99492540343	0.990427211161	0.998783454988	0.998888327438	0.996534678693	0.996873424105	0.998879665937	0.998979643896	0.997042325344	0.996625939369	0.998672385621	0.999491740788	0.999797509365	0.996219281664	0.996528132339	0.93716904277	0.96573984649	0.998987956685	0.999184754917	0.999695879163	0.990493227703	0.991013530763	0.985123293255	0.997857142857	0.998173793943	0.99463345484	0.993533819152	0.999089575641	0.995931444846	0.996142327801
1084	0.994660094475	0.995614482407	0.996847511059	0.99632596826	0.99125784223	0.989792793712	0.987083546899	0.998569604087	0.998772817917	0.99867136798	0.999189257664	0.997965515488	0.999390367811	0.988926140404	0.998175367461	0.994222582607	0.997341105487	0.994291830182	0.990856446205	0.976130973632	0.982906857728	0.99510927709	0.998578030572	0.992726900225	0.993411383103	0.994574674992	0.99589785663	0.996207267695	0.987359983558	0.998152424942	0.998569677156	0.998270160265	0.985621854781	0.989326217478	0.93838595773	0.966077449678	0.984946345929	0.996927331387	0.997758532858	0.96517004007	0.980190906292	0.970505402222	0.99117993949	0.997246864485	0.986668701979	0.960901635116	0.998779991867	0.974238397056	0.986634016937
11267	0.989160730876	0.996616772606	0.995195502172	0.996819697358	0.994313482217	0.988815924482	0.99154987634	0.998664817953	0.998046774608	0.998356192531	0.998675699078	0.996523339639	0.998263711572	0.987030228758	0.992154065621	0.992052980132	0.996093549216	0.99559403658	0.985191993464	0.982773647783	0.977466817574	0.997849131971	0.998366430139	0.994542271651	0.994701716848	0.997736159704	0.997319587629	0.994950796022	0.993388429752	0.997523603157	0.998048680292	0.999079425152	0.988127193888	0.991849368068	0.881372498585	0.938989317995	0.991309237769	0.994131274131	0.996517820565	0.976244577567	0.983594717293	0.971380038091	0.988040620651	0.997847478475	0.984246330111	0.985688358828	0.997956055187	0.990956736204	0.993333333333
13121	0.980575502402	0.993740700836	0.989257213014	0.989732005339	0.981580172815	0.986854942234	0.980712701769	0.995785361842	0.989916658092	0.995372750643	0.995207993475	0.994473441818	0.991106567851	0.982112740839	0.986640150936	0.988171110998	0.98569811709	0.983899087273	0.960648029846	0.981219211823	0.97023840173	0.986160943106	0.994992846924	0.983612471013	0.982867632062	0.985066172305	0.989475313419	0.977103960396	0.977252752934	0.995042858618	0.989412550753	0.9957002457	0.978506845776	0.981619165634	0.467202141901	0.924338216397	0.985571019239	0.981450948063	0.989441853314	0.968367188711	0.956317447204	0.904894384338	0.988030131049	0.993844575532	0.968158083342	0.976022420594	0.996215414514	0.983131910517	0.987065646974
13124	0.990236382323	0.995917117485	0.996336064322	0.993769470405	0.990324240865	0.989477985494	0.991279368011	0.99826166982	0.997338928407	0.99682913108	0.997464374461	0.995825909901	0.981289404108	0.983833248602	0.991985391093	0.996043822276	0.990276853795	0.990920683499	0.979359430605	0.98958705528	0.973570989551	0.988986896446	0.996950444727	0.992515890917	0.989246766422	0.995697162176	0.994662834856	0.973531674788	0.987143885632	0.986439981509	0.997137014315	0.997963236417	0.982012539829	0.986030506908	0.468373879641	0.934860415175	0.995011961114	0.991594485162	0.993881921077	0.970694087404	0.968258859784	0.9339927228	0.990967410829	0.995509745892	0.982176503539	0.984719425946	0.998371998372	0.990587272355	0.991524558358
13146	0.992284744368	0.996935022477	0.997962613966	0.995092777181	0.992066762827	0.990695296524	0.992298213185	0.998976510926	0.997746248015	0.998054773483	0.99817268159	0.996229683599	0.998269720102	0.988296356605	0.996445978879	0.995227941923	0.997131588383	0.994486138766	0.986668023611	0.988657844991	0.975597252128	0.994488389895	0.997863356565	0.993842996408	0.994821546428	0.996923707957	0.995171563592	0.991682497305	0.989293802759	0.997120970644	0.997543751919	0.998878752357	0.984670781893	0.990232868966	0.430050751012	0.943091095189	0.99021855418	0.996819371056	0.997244335579	0.972210786332	0.969463294263	0.955886124647	0.991267272821	0.997242083759	0.985116468729	0.980674830776	0.998370506162	0.987096774194	0.992334423549
3159	0.98927418515	0.99576008273	0.996391194515	0.995757230817	0.987067167292	0.990478161871	0.987733887734	0.998342398342	0.996163218748	0.997927353749	0.997739532494	0.996905781032	0.996394354589	0.98609394314	0.99578622816	0.994142431405	0.992533831078	0.992558524107	0.981870622167	0.978590267363	0.975713544369	0.994627821685	0.997631429895	0.991897787473	0.993628282205	0.995329042973	0.995424292845	0.988046359337	0.98561900792	0.9964610981	0.996166994717	0.998452411658	0.980837325557	0.990112920851	0.473509418297	0.930169912971	0.983086680761	0.994287791452	0.994421487603	0.968639299854	0.965133222315	0.943091541617	0.98866413603	0.99658808933	0.981220657277	0.964743422085	0.998453767653	0.97688400539	0.987688806125
13184	0.993204983012	0.997955010225	0.998572666565	0.995395712897	0.991544648381	0.991506344658	0.993422404933	0.999692701665	0.998154508638	0.998975357344	0.998983997968	0.997858344806	0.999185087094	0.986860867794	0.998475609756	0.997053145006	0.993745834829	0.995094783097	0.980138521084	0.991921051286	0.979168804515	0.9953010879	0.998879894099	0.995173051248	0.994614094812	0.997229064039	0.995887312359	0.992497816145	0.989594065526	0.998559300232	0.998258731947	0.999489926039	0.983010708402	0.99166538046	0.313631932687	0.947346855153	0.995309233672	0.997124813883	0.995709908069	0.977956324681	0.972731014612	0.904409877304	0.993213716518	0.997546514005	0.979084833954	0.98769198945	0.999388441545	0.99169826791	0.993146481178
11027	0.982753310748	0.994800163132	0.994306918111	0.993470387186	0.986736582357	0.983979591837	0.987394957983	0.997752923753	0.995910647651	0.995708812261	0.996859328302	0.994610260843	0.993600812595	0.983343489742	0.988852857722	0.98905664201	0.990901191024	0.9894023539	0.975929311395	0.979401417427	0.969610150414	0.99093455564	0.996446159314	0.99057859703	0.988144094847	0.994269340974	0.992413368874	0.987805502895	0.983870967742	0.995998152994	0.995301807783	0.997355170134	0.976180698152	0.984302057149	0.72312886888	0.932788559755	0.986171132239	0.990477653202	0.990222041149	0.964153656532	0.967576441617	0.949014589199	0.984005741529	0.995310907238	0.976295844143	0.975661321095	0.996341091574	0.984466019417	0.988882088943
13017	0.995498721228	0.998171103434	0.998682944126	0.997966549743	0.996926229508	0.994508846858	0.996732026144	0.999389281897	0.998981203199	0.998778190704	0.999394214751	0.997669115784	0.999190201437	0.990890688259	0.99787921632	0.997778450974	0.998369925118	0.997664381823	0.994028340081	0.993801127991	0.988273682064	0.997665330153	0.998785732355	0.995713848352	0.997071446604	0.998674281052	0.998774008991	0.996527955068	0.996314496314	0.998670688686	0.999083969466	0.999391758325	0.994782074893	0.995603496754	0.849197043079	0.959894136808	0.996352029184	0.998061323402	0.998883475436	0.984544524053	0.990899795501	0.983573942764	0.995095785441	0.99817147501	0.991990672682	0.993628282205	0.998480704953	0.996129952134	0.99471437284
13120	0.992182276398	0.99662869694	0.996434756035	0.994377427929	0.98877041158	0.988344154184	0.989936848591	0.99887421963	0.9975414874	0.998566748567	0.998781849558	0.997248828205	0.996234288331	0.986159873811	0.994618469818	0.994923600183	0.992726900225	0.991831733715	0.977509794942	0.984367017472	0.976213666889	0.992651561543	0.997761725506	0.992817197681	0.990354350696	0.995385798513	0.994041810057	0.98911592566	0.986515003346	0.99804647337	0.99744153917	0.998980735909	0.977881796204	0.987149172407	0.539060898093	0.936134281767	0.992766174223	0.993639068431	0.993672500893	0.976020171873	0.965455199712	0.936089454247	0.990240394494	0.997140084776	0.978491335372	0.97860907306	0.999287132746	0.988121447955	0.990903980786
1009	0.97804350067	0.992936117936	0.990813045475	0.990882548789	0.984204005782	0.975	0.979522535501	0.997333470078	0.99527793461	0.996511926135	0.996948273231	0.995405115638	0.987557368689	0.98072608607	0.978327228327	0.984332078543	0.97454190833	0.985470916253	0.950846420559	0.952388266011	0.957772526456	0.966862694963	0.995514094918	0.986838046272	0.981482423564	0.989519112207	0.989190858555	0.964706487627	0.976170827316	0.992272422853	0.994974874372	0.997446504264	0.959793814433	0.96971101839	0.758154826116	0.914769230769	0.970697840625	0.982110728422	0.990182041317	0.92904290429	0.955903564805	0.925983037779	0.974262624183	0.994370522006	0.968639869248	0.932066483716	0.9962241045	0.965828630067	0.982691519869
1013	0.984561985184	0.995987035036	0.995178003488	0.995469522241	0.990141648939	0.990216775655	0.988519418731	0.998350685496	0.996182418489	0.997731491029	0.998261936407	0.996408045977	0.991902003998	0.987188028494	0.985478345349	0.994580500026	0.977919933966	0.990950226244	0.963818992467	0.987341772152	0.973873083079	0.975226151316	0.998053079209	0.991318278125	0.986808467123	0.994422927963	0.995343783952	0.971455165994	0.981958629271	0.996375310688	0.994743080967	0.998460117031	0.981555359826	0.979082530807	0.706836018174	0.932580794804	0.991893278604	0.984292652682	0.993010227682	0.971388586534	0.960337596438	0.918784872908	0.990687086093	0.996399362173	0.983983572895	0.982720932653	0.998564028925	0.988241967923	0.991559009728
1038	0.975524292663	0.994079459881	0.995546810273	0.995218792225	0.976847729297	0.937626695774	0.861446097625	0.99802289282	0.998229351109	0.997293640054	0.998968008256	0.996788563141	0.998965285323	0.984687807149	0.994632258065	0.968932239253	0.995625455682	0.990138067061	0.976721328436	0.957718678579	0.959134740683	0.978520286396	0.997103847745	0.988210130941	0.973265895954	0.990929468801	0.977019898679	0.993631238254	0.976971790443	0.997386304234	0.997606784246	0.998756476684	0.946754537371	0.957871628685	0.853017825498	0.929652947604	0.946964988606	0.987377425412	0.994604409857	0.92862749202	0.951701427003	0.939084176489	0.916327170166	0.996261488135	0.940097419422	0.928856662463	0.998239892323	0.857879119163	0.949914272354
1055	0.965873512837	0.990154420147	0.988633428055	0.987866217267	0.970210097209	0.922310963593	0.849776018335	0.99646991642	0.993037152507	0.995014799813	0.996396025331	0.994418316192	0.996696262647	0.986579952514	0.983623442167	0.946858908342	0.994492075864	0.98259878813	0.970579126665	0.943819642394	0.948408570834	0.950716985039	0.99287888952	0.97959608578	0.968072506308	0.977842504941	0.919124544033	0.98822855357	0.967101827676	0.996453345851	0.992628737542	0.994519981389	0.913578958355	0.927092568449	0.860731187269	0.925656733465	0.936747454912	0.981889149102	0.991821099493	0.875743969928	0.945134035673	0.898215122027	0.902444108604	0.992643249404	0.914378780828	0.900707732634	0.996797520661	0.829420319967	0.938724727838
1060	0.98713263678	0.997035219547	0.995922528033	0.995396419437	0.990102582607	0.988540440988	0.987463392077	0.998975829578	0.997027165556	0.998258375166	0.99878098334	0.99704292852	0.993277995621	0.986353683996	0.986892242036	0.99522479045	0.975602255254	0.990599775212	0.960995977392	0.985685071575	0.971579541374	0.973240731284	0.997556505803	0.991887867741	0.988620199147	0.996100764455	0.994243125161	0.972872996301	0.984238990471	0.998045066365	0.996415587076	0.998368013056	0.97889535183	0.978600823045	0.841694880476	0.950632457623	0.992455138662	0.98839835729	0.991931777562	0.967351562902	0.962343741962	0.87773329227	0.99033617765	0.997035825625	0.979700091809	0.978593588418	0.999184713376	0.985960957114	0.989670161084
1091	0.980988789585	0.996716433226	0.997851442603	0.995379402403	0.991514461634	0.983157894737	0.991233046259	0.999486019737	0.998765305073	0.997840616967	0.998674551387	0.995803909528	0.997648862765	0.984974702305	0.991637346387	0.9903125478	0.995884350242	0.993334017024	0.975060050084	0.973624794745	0.967663869008	0.993131727319	0.997751890456	0.992476165937	0.993269426882	0.996292291055	0.994737656709	0.992471122112	0.986972031226	0.997211607973	0.998046975382	0.998976248976	0.980470162749	0.987814952499	0.784883122233	0.925880236443	0.981887024151	0.991859027205	0.997129824202	0.965576058304	0.975215572882	0.907367336425	0.980187803116	0.996819697358	0.973379748131	0.979136391945	0.997442847645	0.988377474929	0.990247908433
1154	0.983910891089	0.994366485711	0.994485012511	0.991800338236	0.987294700961	0.986981035366	0.986409966025	0.996613821764	0.99445385919	0.996099563767	0.996336064322	0.995096286459	0.991836734694	0.984185287216	0.990939631477	0.992874592834	0.987264417398	0.987408506936	0.969084787267	0.982994416842	0.971525493421	0.989562547966	0.995613811394	0.989300411523	0.985646663613	0.990953017374	0.992275208569	0.986204766562	0.981835070699	0.994948713984	0.99445926534	0.996832047417	0.978442496132	0.983713858682	0.648249987151	0.946947152386	0.990397875275	0.989919251144	0.989051468331	0.969559384996	0.962787341511	0.904242735922	0.98784570222	0.994879672299	0.977822065512	0.980106719163	0.996936900143	0.98613963039	0.987806127677
1238	0.981649484536	0.994164021706	0.99264968608	0.99139388351	0.982653588023	0.988420944769	0.984151487084	0.997025488487	0.992916174734	0.995177756118	0.996439289893	0.996119479193	0.989188086495	0.982967873534	0.992062684441	0.991452991453	0.990144243109	0.98802762855	0.972667006629	0.976652501152	0.97554459515	0.993658262159	0.996533265358	0.987042369395	0.991045535487	0.989312506423	0.992278389787	0.977977874968	0.982048901269	0.990313771961	0.99241025641	0.996833341846	0.981132075472	0.988357117099	0.732340097611	0.93045440558	0.986827998162	0.987866947715	0.990692441444	0.969262506447	0.961875321999	0.949622166247	0.989086229086	0.993551028764	0.976707360678	0.973590181762	0.997040212288	0.984708538588	0.986684420772
3205	0.996287894411	0.997747055812	0.997447286466	0.996720807501	0.991634823918	0.993235625705	0.993309315492	0.999487047961	0.997740925194	0.998665914105	0.998473670822	0.997446504264	0.997347480106	0.989186983576	0.996946564885	0.998168125382	0.995276479951	0.994882554629	0.985820667143	0.992011061607	0.977389516958	0.995805412042	0.998062311968	0.995988479737	0.99613251234	0.998252646726	0.997425599835	0.989810097267	0.990816221236	0.998247874259	0.998050882232	0.99938697318	0.985562545117	0.99247694131	0.587790966548	0.962449984611	0.997140376857	0.995783411323	0.996930946292	0.978953884246	0.970318458209	0.95064013574	0.993718140158	0.99774751715	0.985694579267	0.989951830942	0.998979175174	0.993430507083	0.993238397705
11012	0.986478117258	0.994976934905	0.99601369653	0.991485869621	0.987284193115	0.986970349851	0.986604842865	0.997535301669	0.9949632523	0.996199085726	0.997453526865	0.996523695108	0.996527777778	0.987133666905	0.993886907794	0.992766911165	0.992496273835	0.992008606116	0.973756765036	0.984825959912	0.974485596708	0.992114291566	0.99632484304	0.990939044481	0.990219550711	0.990019549336	0.991856509638	0.990726907424	0.98553868402	0.997317513541	0.995481618402	0.997954487343	0.978837617425	0.986898437097	0.632117689419	0.959433090274	0.989981086745	0.992175837752	0.993548387097	0.976453578436	0.965542143815	0.882443769623	0.989278903149	0.995387926617	0.979849639442	0.980193912998	0.998058450848	0.986847513358	0.986975694801
11042	0.987815038534	0.995345950977	0.994947151328	0.994307891332	0.986127047043	0.982817513715	0.983990019753	0.998342226597	0.99626652839	0.997305280614	0.997739300211	0.995564495332	0.993097053369	0.984444215515	0.995066296639	0.987769784173	0.995022037853	0.991627474288	0.983104975791	0.980760279286	0.970105875026	0.985328305006	0.996601266801	0.990546436734	0.987563595252	0.99242188311	0.987103484139	0.987837205676	0.981031787389	0.995003383126	0.996166597596	0.997936335965	0.973440266639	0.981576893052	0.697441486325	0.930680758471	0.982053529988	0.986393144638	0.995040810001	0.963426070647	0.965858228375	0.902165446331	0.982838421135	0.995553717299	0.975852639183	0.972273083965	0.997525773196	0.980717395812	0.98634247284
11047	0.987383660807	0.99435144295	0.99580154626	0.994142130415	0.985914034179	0.98293760921	0.983276556209	0.997839395031	0.995777766335	0.997427057068	0.997754987499	0.996005121639	0.99590750972	0.986393861893	0.995202613045	0.990304143703	0.993924102775	0.990351552476	0.98199488491	0.9831544348	0.97052154195	0.98573847022	0.996522628484	0.988962244687	0.986323041592	0.991238016699	0.986471134979	0.99184516129	0.981682707234	0.997002429066	0.995987654321	0.997950714688	0.962250491261	0.981292956436	0.602061324401	0.94145488219	0.984226967788	0.990098499304	0.992920898738	0.9658561821	0.966098191214	0.958129221884	0.981719597211	0.995790122189	0.974996157196	0.9731961976	0.997952497952	0.978175828701	0.984485770061
11152	0.981392431528	0.994082840237	0.992237230244	0.993040045707	0.982724322061	0.980987012987	0.975164353543	0.997504029952	0.993650132723	0.996150845254	0.996390077871	0.995962105917	0.991416752844	0.984489711509	0.987104095739	0.986795956262	0.986675688336	0.986408673549	0.974149519181	0.970824897472	0.962700562617	0.984132745657	0.995658241588	0.986235662148	0.981018208078	0.987079295613	0.986428645996	0.984452444305	0.973428182864	0.996551904289	0.993760399334	0.996996530475	0.970831155254	0.976074805412	0.641923217169	0.921476859074	0.980433769864	0.981441901684	0.98776314425	0.959000104592	0.951206770452	0.938076622361	0.980163908754	0.9940840685	0.972240923921	0.958619965342	0.997930463576	0.973257023933	0.983383528923
13020	0.995595390525	0.997558370212	0.998884155001	0.997353150769	0.994460117979	0.993280048872	0.993762462294	0.999388503873	0.999183923289	0.998776633704	0.999090173878	0.99837645865	0.998682410176	0.988345578921	0.998382122453	0.998786714524	0.997653779455	0.997458057956	0.992297947808	0.990537240537	0.985093675022	0.997662364061	0.998784194529	0.994993102744	0.99646107179	0.998059937714	0.998158661961	0.995603271984	0.99446466096	0.997645131565	0.998878980892	0.999695493301	0.992419197869	0.994983619984	0.883001531394	0.955868113948	0.997666396104	0.998569677156	0.998577163474	0.980732769664	0.985666751984	0.976810705894	0.996010230179	0.998067436302	0.990965384225	0.989812718666	0.998884437909	0.993167796869	0.9931810086
13119	0.984679089027	0.99588773517	0.995387217467	0.991667095314	0.98600311042	0.985492334602	0.986256071096	0.996601266801	0.994742539044	0.995673002627	0.996118290005	0.995898487567	0.997234739861	0.984536610343	0.994482476755	0.993665713118	0.992062264832	0.989416902132	0.966410650282	0.98426816102	0.974721419728	0.990448313049	0.996621448682	0.986885584469	0.990293742018	0.99050665566	0.989972087253	0.988220098166	0.982596084119	0.995654198355	0.994541709578	0.996820349762	0.980950408945	0.984480885624	0.523755481042	0.955093212483	0.986979033168	0.992153218729	0.992708226353	0.975038839979	0.956130367305	0.884271924844	0.98666322047	0.995477438586	0.970764733036	0.977224273309	0.996823119492	0.984748557296	0.988789468271
1006	0.980741203415	0.995968158793	0.996701540999	0.99606889774	0.977166093212	0.96606311433	0.950119505352	0.998653617109	0.998963354585	0.997927997928	0.999178265112	0.996906738155	0.998661174047	0.984656575018	0.995376553992	0.971234846928	0.997408386461	0.994213979439	0.983111934919	0.959054955281	0.963581655945	0.972734314485	0.998352807948	0.990342679128	0.976370267632	0.992009961606	0.971202827737	0.993973086715	0.980935514116	0.997814889964	0.99823943662	0.999381156206	0.952941176471	0.955470009884	0.863982984904	0.919937856033	0.964534254343	0.9907594871	0.997108334194	0.930007290907	0.949849131204	0.955982351414	0.954046888808	0.997209302326	0.9506936923	0.921874182921	0.998866446826	0.92518134715	0.970317509567
1019	0.971678467305	0.995657119222	0.993917212227	0.987169538	0.988215663781	0.979716444168	0.985552437377	0.998549748796	0.99605993053	0.99689135278	0.997945240664	0.995462280204	0.98681499794	0.984035431043	0.982016236769	0.985922729141	0.984654466276	0.989769028058	0.957050159646	0.95222090077	0.955583229556	0.982955425856	0.997425732379	0.989925218114	0.984072342393	0.992215879606	0.991369449932	0.978381749208	0.981348338022	0.99250663475	0.996167391755	0.998349409398	0.957096740602	0.976273479369	0.783116276656	0.926551331192	0.965970610982	0.982553611299	0.989257308129	0.943014897385	0.960141533979	0.886298738383	0.974834919149	0.99617491988	0.961310291462	0.946859145353	0.997113997114	0.97263681592	0.989241750284
1026	0.980540540541	0.994580500026	0.995717781403	0.993246700092	0.988863109049	0.965000255846	0.952001644483	0.99774636345	0.996411360607	0.997438262117	0.997561471246	0.995716471188	0.996536443743	0.983396995162	0.993292342091	0.991057364971	0.996103762945	0.991619826265	0.981156098803	0.971568827981	0.976396941865	0.99530084789	0.996843177189	0.990653725671	0.98912601626	0.990249910197	0.994139118811	0.991983556012	0.985884292412	0.996295152825	0.996209987196	0.998469700061	0.976522679298	0.97324552377	0.890200102617	0.94119756185	0.986538853763	0.992503594167	0.99662904132	0.967344836467	0.967481348083	0.96549953794	0.951053984576	0.996217349077	0.963167023773	0.966177079024	0.997349778299	0.948444626659	0.964605391029
1033	0.980975029727	0.995276479951	0.995597419883	0.9945540485	0.988815823539	0.977904527003	0.986582030242	0.998148338648	0.996499176277	0.997633257872	0.998265483114	0.995698484228	0.996726510153	0.983736511021	0.990202582028	0.987754477269	0.991144975288	0.990763546798	0.975962767862	0.977200369724	0.971041376823	0.98933114485	0.997136721546	0.989789077407	0.98908051842	0.993712960577	0.989157932779	0.990607905873	0.981375135806	0.997726333196	0.996194002983	0.998668169245	0.974458404426	0.979332437739	0.705379225062	0.927987243455	0.981771633385	0.99360626998	0.993332307534	0.968964982155	0.959902857438	0.907712930501	0.980276745147	0.995996098763	0.96987704918	0.972577126831	0.998157531092	0.980031907776	0.987261800812
1082	0.990935777927	0.994066799652	0.99592003264	0.994165216501	0.990921751689	0.989352444331	0.989614929824	0.997028079524	0.994871268848	0.997027165556	0.998576946534	0.996632996633	0.995006369427	0.984816833953	0.993492959178	0.995323539877	0.993537798749	0.991514160106	0.985733937943	0.98700634336	0.978748524203	0.994379151763	0.995925020375	0.990649884408	0.991459943066	0.992196724678	0.994239572082	0.990540818425	0.989280008246	0.997220220323	0.995388635548	0.997244335579	0.987535410765	0.98980852378	0.638024843445	0.9650525237	0.993572740257	0.99321964249	0.994481630985	0.973411655588	0.976630462758	0.968567026194	0.98971299249	0.995806699054	0.986832703889	0.984375	0.997756590017	0.988618302999	0.988742772348
1137	0.990868985329	0.996026085184	0.996748793498	0.995513637522	0.991779695849	0.991433816031	0.99068004916	0.998162609095	0.99601532567	0.9970388523	0.998278742469	0.996849433406	0.995431935844	0.985586682907	0.995847680778	0.995746835443	0.994891443167	0.992667651102	0.985383678441	0.987057324841	0.981081910216	0.995724538097	0.996854229032	0.991812506396	0.993923742974	0.995397831867	0.996926229508	0.991192585386	0.989835728953	0.996103163616	0.996733693988	0.997661769938	0.991073260825	0.992719815432	0.861035840278	0.9529399755	0.993902748844	0.995190585828	0.9957247557	0.979470334634	0.978260869565	0.961426305827	0.993544751268	0.995619396903	0.987595953434	0.985776861634	0.998374809548	0.990501480952	0.990723751274
1333	0.993113726296	0.995814831828	0.997659033079	0.994075587334	0.988985537084	0.989579608725	0.989534704766	0.998363840884	0.998157625384	0.998158756137	0.998985698347	0.997149256771	0.999186454467	0.984747572322	0.997057779131	0.99502916561	0.996724667349	0.994184860233	0.987493009304	0.984175599796	0.981355324489	0.994391189068	0.998373487852	0.992515507254	0.991275235873	0.994262589007	0.994457274827	0.994767620806	0.98889174595	0.997431682761	0.99795490567	0.999185253081	0.980983707663	0.990446841294	0.811821348084	0.946208518689	0.990328820116	0.996309584828	0.996532911844	0.973674739061	0.974112691972	0.972837228372	0.989221925683	0.997346532633	0.985129354247	0.978007227672	0.998371915543	0.984754693815	0.989277508297
13147	0.989881782045	0.996513714432	0.996932828954	0.991073260825	0.989762680316	0.984401457232	0.991754702396	0.998767334361	0.99701830146	0.997431154953	0.998064187468	0.996215995091	0.992134429746	0.984066186609	0.987566878981	0.996025882713	0.984268969772	0.990776798524	0.969562330831	0.989436980822	0.969745304862	0.981048965376	0.997140814868	0.992481590195	0.986038927953	0.99279575979	0.990720214466	0.979903122746	0.984191765253	0.996800825593	0.997123927893	0.998567774936	0.975631163199	0.976988958828	0.535809837415	0.94956084031	0.991512424583	0.989599423334	0.992727272727	0.968699963845	0.960373561736	0.87839785832	0.98876056919	0.996309395664	0.974114998977	0.98236697438	0.998875657996	0.987769155661	0.991691029389
13170	0.988436322338	0.997026403486	0.994785809222	0.99363841576	0.988108164004	0.986146031094	0.990208709096	0.998972778634	0.995784495168	0.997944923962	0.997452878248	0.996931887912	0.994177435007	0.985394004392	0.993681528662	0.99500687828	0.991671807526	0.989649518344	0.978244216332	0.988821659317	0.973964497041	0.989039131326	0.996834473604	0.991451671044	0.988790380108	0.993516183811	0.991751301748	0.98763269092	0.982641938317	0.997316821465	0.996199476144	0.998567774936	0.979348443389	0.984418532659	0.496192632229	0.9502799322	0.99079660497	0.991864895479	0.993854033291	0.971282475079	0.959857592487	0.884781713344	0.988863683234	0.996616946025	0.976979742173	0.982885592781	0.998364593448	0.987049694229	0.990254911012
13204	0.991658084449	0.997340697555	0.997042476161	0.995496648073	0.990304280557	0.990787183949	0.99167266372	0.999180285875	0.996923234706	0.998565059191	0.998577163474	0.997551644989	0.995618504178	0.98920020377	0.996645318695	0.996645659687	0.995077175529	0.99376437516	0.981966377993	0.991816275382	0.973619380004	0.99325601594	0.997860962567	0.99321964249	0.994104193139	0.996714916333	0.995268949913	0.986738627602	0.988457178192	0.997529466262	0.997131147541	0.999591815909	0.982490472757	0.99042766713	0.696792404414	0.957270212112	0.994899780691	0.995685891839	0.997139062021	0.97733127254	0.967987647967	0.893082729934	0.99136024685	0.99764802127	0.982140123488	0.987377786974	0.998674551387	0.990567972114	0.992325795559
1008	0.985972874014	0.996107554417	0.995403942396	0.992107421074	0.987500645628	0.983802347634	0.988983268983	0.998973832735	0.99527526705	0.99774173681	0.99796437659	0.996424192889	0.995612021021	0.984184480384	0.993687961313	0.99429938413	0.989009860312	0.989557739558	0.972960563237	0.984837619096	0.974196864559	0.986696684404	0.996429664388	0.98991717681	0.987376565204	0.992083483267	0.989184735026	0.988263152476	0.980905196883	0.997628865979	0.996511210302	0.998364844149	0.975553148693	0.982682197712	0.676603618421	0.93114064344	0.988149964246	0.992387614443	0.992325402916	0.973375986791	0.958455749704	0.875025714873	0.988154099712	0.996313175278	0.970461978741	0.977618899596	0.998672588962	0.985009497407	0.989342624379
1136	0.986699659759	0.994777800532	0.989585992138	0.994876786721	0.986472532012	0.986677597868	0.983120625772	0.99774324255	0.995482314287	0.997024267611	0.997659866714	0.995710565286	0.992247271243	0.985618115055	0.99379198046	0.993589091279	0.99106730325	0.990380187279	0.978988168095	0.978493522454	0.974822731477	0.992020868498	0.996940804568	0.99022935308	0.989619905358	0.993525179856	0.993101317957	0.985797355015	0.984626496079	0.994641108878	0.99528156734	0.997548143229	0.980923901835	0.986088927817	0.813389508298	0.95024620435	0.99050293592	0.989099696643	0.990998363339	0.968949865896	0.967126957955	0.942110945453	0.988055398239	0.996007371007	0.977624521073	0.973587446269	0.997346126365	0.982346299908	0.985863552551
11151	0.991139372459	0.996376811594	0.996387469681	0.995338478272	0.99185633744	0.989225031082	0.989177939646	0.998755509463	0.997093475891	0.99813268323	0.998457186938	0.996696092096	0.990512529648	0.986492060219	0.987345679012	0.992387614443	0.985363575025	0.991102374424	0.974324603011	0.985608531345	0.971428571429	0.982832618026	0.997422813257	0.991993345118	0.987552080654	0.995012468828	0.993025192588	0.980750221112	0.985291049447	0.996769992185	0.997407445816	0.999070487994	0.981338615513	0.97916341095	0.814555088047	0.94440987347	0.991224900635	0.987835941155	0.994105480869	0.971109720484	0.972806834757	0.936067363169	0.98969340482	0.996998551025	0.981614419253	0.983138712887	0.998555360644	0.988378125973	0.990161557581
13021	0.996202596603	0.997349778299	0.998678727513	0.997042023664	0.994860461531	0.994899260393	0.996004303058	0.999183089962	0.998773507768	0.998672114402	0.998885850299	0.997356649044	0.99857831937	0.990049246078	0.997365888253	0.997670060275	0.99846688471	0.997249388753	0.993400010154	0.993883168519	0.98833819242	0.998370672098	0.998375799411	0.995802405938	0.995035963935	0.997237710369	0.998155076103	0.996004507735	0.99609716017	0.998050882232	0.999081023128	0.999288111461	0.994662560944	0.994460970356	0.879807692308	0.961705386776	0.997051946732	0.998669259904	0.998879894099	0.987780459003	0.990049751244	0.972057318321	0.996002460025	0.997248407643	0.993490642799	0.993813795237	0.998171010517	0.995197956577	0.994391475042
1266	0.985863172015	0.996413199426	0.997956368467	0.997231195201	0.991938817693	0.976512820513	0.97507210548	0.998973358657	0.998664131943	0.998767650834	0.999083549717	0.997853528901	0.998979070955	0.986218864843	0.997555510287	0.995926265404	0.99691722756	0.993854662775	0.986729277256	0.98698303695	0.985086907333	0.996519068339	0.998367097005	0.992691713845	0.993787238377	0.996297058218	0.995465787304	0.995158881393	0.989570425444	0.997627765458	0.998562775896	0.999386534431	0.984829721362	0.977723921002	0.897876279118	0.949486652977	0.99468547192	0.995780373591	0.996826371826	0.98048730126	0.982157590759	0.977566246463	0.976297212346	0.997950819672	0.978322000102	0.980096408024	0.998671978752	0.973703133025	0.975394709863
3144	0.982567188959	0.996702390767	0.994862573851	0.994431554524	0.988567865309	0.978135313531	0.986326911125	0.997832034275	0.993593386722	0.99803789952	0.99805457431	0.997019374069	0.994969715635	0.986347772531	0.992318721835	0.994162826421	0.987910100749	0.988979865081	0.95657975775	0.983921669673	0.969800393009	0.981983836928	0.996921340243	0.986647344995	0.990373291003	0.992242449317	0.98414507772	0.984877518256	0.979646936656	0.997614479075	0.994219056467	0.998560633321	0.978621834786	0.976250972258	0.667821500595	0.947243444146	0.984379014439	0.990996119017	0.991867407865	0.967607973422	0.946276706078	0.894137734775	0.988600445619	0.995466721615	0.965040357822	0.976022934584	0.998767334361	0.984609027993	0.990206185567
3358	0.989074417646	0.997031425939	0.998060729778	0.995697823303	0.989780117683	0.982173957586	0.990431114312	0.998666871763	0.997125994355	0.998461301739	0.998677719575	0.997651743325	0.996940648583	0.988987457938	0.997151287008	0.99511698881	0.994559917886	0.993861578597	0.983787090853	0.988738162273	0.975035956441	0.98578514087	0.998063102095	0.992391527863	0.993488987232	0.996506729683	0.986618630983	0.9888883173	0.985559566787	0.996909287591	0.997026251025	0.999182964816	0.982269869086	0.982384754056	0.562689403667	0.956824941032	0.987341126027	0.995271138525	0.996625421822	0.974321955244	0.960440918924	0.897620393689	0.989500231613	0.997032033569	0.979265614626	0.983225472431	0.999285714286	0.987482043915	0.99160266257
13030	0.994376278119	0.997562709455	0.998076046782	0.997357857832	0.995903737839	0.993800182945	0.996019189548	0.999491327128	0.998981721908	0.998778812395	0.999293607145	0.997670296278	0.996964791582	0.988366211431	0.997981225396	0.997174000807	0.998370755053	0.997259578787	0.992109256449	0.993499568331	0.988483489605	0.997970882159	0.998685208597	0.995614035088	0.99687105728	0.99765569259	0.998161952415	0.993875988773	0.996316381868	0.997036128571	0.998779247202	0.999696033234	0.994580222927	0.995094783097	0.925299363057	0.959100620612	0.996860282575	0.998878180613	0.998884041798	0.988235294118	0.989575881451	0.982358639678	0.99489405157	0.997766270687	0.991994730709	0.992501669149	0.998481473983	0.994910423453	0.994615462765
13166	0.992787594663	0.997134817089	0.996939087848	0.995187384804	0.990299778133	0.99098776179	0.991874517871	0.999077396207	0.99722963267	0.998461853979	0.998373157092	0.996121657481	0.995412610225	0.986748891494	0.995830155098	0.996237351909	0.995074902524	0.994170587032	0.975230620254	0.989356258315	0.976688061617	0.995297485177	0.997859981657	0.994347088751	0.995220176955	0.996610691727	0.996501517724	0.988172374781	0.989689127185	0.997734294542	0.99723233048	0.999081163859	0.982791488485	0.990835135413	0.376463339495	0.939822645958	0.994999489744	0.995683896825	0.996933299259	0.976599144374	0.972298027908	0.95273325113	0.992179460794	0.997135403345	0.975699407801	0.986129800228	0.998367929821	0.992204728448	0.992219890464
13024	0.993221383454	0.997041872801	0.998474369406	0.996631621925	0.991462222908	0.990097493747	0.98882452453	0.998978132025	0.998977191367	0.997853419197	0.998885059801	0.997558246007	0.99959351659	0.988924452573	0.998073706088	0.996756044402	0.997954382735	0.99622795392	0.992684042067	0.989695980412	0.987101397349	0.996840925303	0.99817147501	0.993340505097	0.994322789943	0.997645252112	0.996922919124	0.995283986057	0.992805385683	0.998152140437	0.99877382108	0.999185833503	0.985414205742	0.990556353931	0.87951683898	0.953298247407	0.986673448627	0.99774636345	0.998471493351	0.965061912347	0.982240927989	0.980948478951	0.99087085855	0.997552394065	0.988498727735	0.971213371853	0.998373074381	0.977915239507	0.989183121588
13040	0.97782546495	0.982847863595	0.988260891565	0.980906921241	0.974414082489	0.977958354495	0.977353871264	0.989832748716	0.992164046202	0.983727434528	0.985578135243	0.986941337248	0.995247724975	0.972803558791	0.984162211238	0.983558603994	0.987788123951	0.981437338337	0.977757557375	0.975638227681	0.972805051945	0.983574144487	0.983928842169	0.982059123344	0.977303676804	0.980034633799	0.979997958975	0.983781302596	0.97688925248	0.988662478934	0.989731598211	0.989873930434	0.973224322943	0.979778379206	0.901410602434	0.955363497712	0.983804848424	0.982061866177	0.984588867485	0.965852162356	0.970789500562	0.96952866242	0.983364800735	0.981633688483	0.979138184212	0.978340091362	0.983609874545	0.974160732452	0.978373438928
13246	0.991318726747	0.996818228472	0.996315816405	0.995480922303	0.990994721043	0.991679506934	0.992262457444	0.998766130276	0.99660371533	0.997737207508	0.997858344806	0.997031273993	0.992024539877	0.986504447398	0.986942772621	0.996328029376	0.976431842742	0.991485869621	0.961762600961	0.989837294051	0.970848784508	0.97487823635	0.997138038534	0.99381443299	0.991023614015	0.997115483672	0.996181236454	0.968845102388	0.987278932671	0.997520789215	0.996915484269	0.998361579028	0.981085271318	0.981407839694	0.714683009734	0.938714652956	0.994574952659	0.989073854559	0.992822721214	0.972805294178	0.965499431877	0.893017263592	0.992465293905	0.996818881478	0.98248758257	0.987021751544	0.998669940659	0.991255144033	0.991785604271
13247	0.991674803433	0.99755014546	0.996743002545	0.99417773238	0.991353131916	0.990907697809	0.992202329041	0.999181920442	0.997338792221	0.998261047463	0.998377117355	0.997556505803	0.994203488076	0.986476180792	0.994622837721	0.996956632006	0.991402251791	0.992144460314	0.956988153948	0.991220010209	0.972135430006	0.992861513359	0.997661888787	0.994053416722	0.991883940347	0.996106756826	0.995175776238	0.983892479737	0.9876574955	0.99784261352	0.997648141521	0.999185253081	0.980058590739	0.989727786338	0.50184388445	0.955412384313	0.995622518579	0.993644284982	0.99326977005	0.976451231426	0.968770866506	0.887658876589	0.993019913775	0.997652701944	0.973925443064	0.988022715539	0.999084202493	0.992735458127	0.992647434261
19	0.986725434275	0.995365363819	0.99517354693	0.994228589096	0.988678265386	0.98175539865	0.989336922201	0.997523730912	0.996695239079	0.996903705233	0.997134670487	0.995685670262	0.997434976658	0.985124390869	0.994779671426	0.993961414462	0.991841371476	0.991456510551	0.979892280072	0.985475896168	0.973642048685	0.985492334602	0.996717948718	0.990999844825	0.992425793245	0.995037990386	0.987364714411	0.988302277433	0.983913652639	0.996682906603	0.996182615424	0.997739416358	0.980189804491	0.981861525705	0.815400516796	0.953361192798	0.986236647494	0.993897393463	0.994135500797	0.971880674449	0.957709251101	0.876822835867	0.987467633351	0.995469288987	0.97667248998	0.978745571994	0.997433396643	0.9854436587	0.989902632528
73	0.989844559585	0.995883503139	0.997434713457	0.995468822409	0.988375713544	0.985168400453	0.989241750284	0.998453528532	0.998245704556	0.997524880111	0.998057160387	0.997023351296	0.99815460324	0.984520758585	0.996727012376	0.993659235017	0.99411795057	0.9925944973	0.982470527934	0.982399258916	0.975831439785	0.989615997533	0.99774532411	0.991110192268	0.991306571209	0.995041834521	0.989651247025	0.991311093871	0.983718759722	0.996892640737	0.997525773196	0.999178602598	0.979687014198	0.983946973228	0.708236509166	0.933601402206	0.986247241751	0.994728954576	0.996710188136	0.968273716952	0.961574313827	0.935823903271	0.985614489004	0.996604588949	0.976895825846	0.972723960231	0.997845711941	0.981947596451	0.989292700504
79	0.971438957262	0.994120983962	0.990024681201	0.990401486221	0.980236126281	0.973367741935	0.954071846975	0.99721016739	0.991312441824	0.996072351421	0.996413199426	0.995473716696	0.995479064988	0.984383829044	0.991491978884	0.98247322298	0.991932981694	0.987527059066	0.973596342528	0.966989890654	0.966564877594	0.986501803194	0.996096959737	0.984874384874	0.982779827798	0.986127646359	0.984649691438	0.984345842836	0.973288988204	0.995432367902	0.991320969158	0.996192632229	0.96780057128	0.971247664521	0.508642997619	0.929217256523	0.973359391072	0.986016159105	0.993405800835	0.954486413467	0.940935277936	0.882755049197	0.965563738201	0.994844031967	0.944736029639	0.955446577629	0.997326890454	0.943964848798	0.975029665171
86	0.976196717873	0.992919248191	0.995016611296	0.992601854746	0.974058709237	0.92465218071	0.860993353221	0.996974754851	0.996658661376	0.994991130126	0.997206703911	0.99532661751	0.997303044448	0.982886480319	0.992963212087	0.963060686016	0.99373499008	0.989280882506	0.979360058082	0.945219745886	0.953597742593	0.967127847706	0.996578183326	0.987134564092	0.972578642384	0.985471648811	0.96701397979	0.98953317982	0.966000314812	0.99643643224	0.995097272206	0.996883440681	0.935923653715	0.948228882834	0.916814714181	0.946481665015	0.954413291796	0.983790002092	0.995215062152	0.913130147406	0.957868259708	0.935375928056	0.921876636297	0.994482327833	0.946597402597	0.90212810788	0.996367221963	0.864933980481	0.938538465545
103	0.989833497588	0.995673002627	0.996918335901	0.994020618557	0.987843524339	0.989173583544	0.98860870916	0.998761482093	0.997830578512	0.997005988024	0.99815743679	0.996609124538	0.997434186894	0.985427677151	0.996006757795	0.994676222165	0.995454545455	0.992792421746	0.985017189184	0.981865018032	0.977562942667	0.992795389049	0.997024725557	0.990686604232	0.992423466776	0.995036451063	0.993783993784	0.9932691312	0.985881131586	0.996578183326	0.996800660509	0.9984582177	0.981739897287	0.988491446345	0.723428453267	0.93549053001	0.991369567451	0.995861355406	0.996294962178	0.973740204474	0.969205246514	0.911442168425	0.988188976378	0.995261883916	0.983449835526	0.976237623762	0.997535301669	0.986162028192	0.990105642876
115	0.984905660377	0.99476359156	0.996212121212	0.995890270215	0.991612736215	0.985305451369	0.983074462047	0.99763423164	0.99711726552	0.996604588949	0.998061620078	0.996722990271	0.99805656421	0.98772692406	0.995305882953	0.994796183868	0.99711726552	0.994561313494	0.992431603171	0.983466830971	0.988871142254	0.996922761309	0.997750511247	0.993399680297	0.99306122449	0.995568609265	0.995870115121	0.993808049536	0.991102374424	0.997209879095	0.997017228079	0.998258553575	0.98552447914	0.983777640008	0.829881504379	0.951344957054	0.985869342617	0.995669210146	0.996922919124	0.974864235842	0.983570136916	0.981647592535	0.981517811048	0.996201816969	0.982583751665	0.973099293727	0.997134230592	0.975814336438	0.982435416774
3169	0.990597716588	0.996613821764	0.997749130346	0.992607043844	0.990065711181	0.990141206675	0.991439327523	0.998766447368	0.997942175121	0.997840616967	0.998062805873	0.997134377239	0.99529772553	0.984463637757	0.997042476161	0.996940804568	0.992591830435	0.993436570608	0.980783973016	0.989532019704	0.980536532619	0.994976934905	0.997547516861	0.993506828137	0.993473383643	0.994026468922	0.995975855131	0.989892739274	0.989453549088	0.995455953733	0.997635812304	0.998771498771	0.981710152415	0.991325898389	0.400885593657	0.940375224878	0.996111338518	0.997320692498	0.99518220491	0.980151961544	0.971807714153	0.939000515198	0.992467237643	0.996614516543	0.982184908365	0.985883329873	0.998567994681	0.991154538442	0.991787712365
3359	0.985879927854	0.995803265264	0.996427842417	0.994059203114	0.988335483871	0.980433335041	0.99002006276	0.997744052502	0.996099763933	0.997333059801	0.997965825875	0.996222562532	0.994289501861	0.98664287535	0.994913271275	0.993896546463	0.9941496459	0.992020460358	0.981340810604	0.986384111384	0.972366325954	0.985070048062	0.996839959225	0.991260988022	0.991759918616	0.994246673858	0.985898821471	0.985596707819	0.984013202001	0.994643041104	0.995898487567	0.998059640523	0.980827707056	0.980119489081	0.638828967643	0.955699123212	0.986320947325	0.995065789474	0.995398537758	0.969476669245	0.962606232295	0.88015212252	0.9881626351	0.995906462672	0.978551731182	0.981155518741	0.997040967298	0.986559277689	0.990067072859
3371	0.992921624949	0.997554763118	0.99756184284	0.996737523576	0.991677797185	0.989905169777	0.994060419867	0.999285532023	0.998058946723	0.999081116953	0.998886357884	0.997357857832	0.99766544864	0.988023952096	0.99746835443	0.996557310652	0.995096286459	0.99501043735	0.986400081194	0.991542263209	0.978936605317	0.992264237366	0.998173608645	0.994781006959	0.993823097565	0.998466100828	0.993853088823	0.991193487277	0.98747561852	0.998051781594	0.997754643805	0.99959339263	0.984918436442	0.989029579125	0.509738765912	0.956109012963	0.993192094701	0.9965212053	0.997048346056	0.979882992918	0.975084589357	0.901478336488	0.990266892065	0.997860853621	0.982514105627	0.98423249343	0.999492179565	0.989787581699	0.993069004179
10087	0.984398408844	0.994869426915	0.995395948435	0.99394188315	0.988720442904	0.980795892169	0.987416842865	0.997430098684	0.996295915218	0.996709511568	0.997451060359	0.995394534848	0.992231024789	0.983237082844	0.990923461323	0.992963850507	0.990225331824	0.98912932007	0.972504727347	0.982348111658	0.970650326966	0.984828293183	0.996627835684	0.990208709096	0.986334897002	0.993923477007	0.987102099778	0.984839108911	0.981285219459	0.995972322627	0.996196741533	0.99785012285	0.975200206665	0.976352746799	0.773452785501	0.942122847597	0.98485468686	0.989901071723	0.991594485162	0.962474802295	0.954768420509	0.916434827409	0.983696212981	0.995588612465	0.97409644722	0.974257836828	0.996726844985	0.983440473129	0.987270954165
10093	0.988569663268	0.996420535897	0.995003314128	0.988128741749	0.987623762376	0.984237461617	0.986944901316	0.998565647252	0.995385325335	0.997437868306	0.996951374422	0.995919824552	0.992358634743	0.985635696822	0.984752998577	0.992885455839	0.97600369174	0.988961005775	0.964445802771	0.984452513681	0.96674535564	0.96945083014	0.996027906503	0.990138674884	0.983025867764	0.989735167317	0.989819004525	0.971013003032	0.980523495466	0.997015078997	0.995902059215	0.997857252181	0.974768280124	0.973961817527	0.64499409863	0.949692622951	0.988270692029	0.984902172238	0.991622394769	0.965279208737	0.960786331824	0.902028241335	0.986321797707	0.995705521472	0.978366243176	0.977447887033	0.997859108982	0.984828293183	0.987210967874
10097	0.978495735332	0.994250218184	0.996621621622	0.990958594472	0.982604193632	0.946154241381	0.91258578874	0.997942810121	0.997220220323	0.997016153925	0.997653540094	0.996518177163	0.997954278116	0.986499616466	0.99591815909	0.986837406255	0.996911355915	0.99261159569	0.981283559192	0.972273567468	0.970632180947	0.98717817212	0.997137014315	0.990202650441	0.981632653061	0.987427216984	0.985235661556	0.993085655315	0.981170141224	0.99679652785	0.996914373875	0.9983609916	0.965879129401	0.966625335813	0.625862957239	0.94640744741	0.97399139873	0.990719736028	0.997128057849	0.94610809413	0.959803668303	0.950819672131	0.929891584925	0.996509777755	0.958201003995	0.940589945991	0.998157719666	0.898111459888	0.954188280006
10121	0.97640634659	0.996111736417	0.997959495996	0.995290022014	0.990093901558	0.982488479263	0.989612259591	0.999179949772	0.99805058226	0.996923865675	0.998779929846	0.996019798949	0.99877675841	0.985628376312	0.991253940812	0.989322757779	0.995075155184	0.993250498543	0.972072163898	0.970628869672	0.962209899363	0.992639918221	0.997656289805	0.992394655704	0.991864544669	0.996918968882	0.993312069143	0.993006633414	0.984431384679	0.997734411204	0.998052480525	0.998979123067	0.978361669243	0.984760335684	0.815474662422	0.92393644285	0.97295780397	0.996711709397	0.995502402126	0.953613029585	0.967356605911	0.961366555356	0.976848279055	0.997033248082	0.966818112206	0.974124100813	0.997756017952	0.981333333333	0.990889548572
10127	0.994152046784	0.996229875688	0.997967995936	0.996635228142	0.99404027949	0.993983275546	0.99487914789	0.99795845455	0.99816091954	0.998059937714	0.998683744241	0.997052695767	0.998477311948	0.989951278928	0.996860441564	0.996253164557	0.997139208174	0.994908091043	0.992285830288	0.99123566879	0.989262705798	0.997353285489	0.998376376275	0.994473441818	0.994733910578	0.997034158315	0.997540983607	0.994674586512	0.99363449692	0.997641388504	0.997958558742	0.998881716058	0.993843628155	0.994257882594	0.841198425277	0.973968966925	0.994410853107	0.99723714505	0.997557003257	0.983781564361	0.987182116489	0.983015296465	0.993544751268	0.996943765281	0.991662853947	0.989590311775	0.997968511935	0.994586865489	0.99378185525
13019	0.994353762447	0.997858890701	0.998881716058	0.997857470795	0.993522516965	0.993469387755	0.995080959213	0.999591440682	0.99918212953	0.998876117497	0.999290816068	0.997457670209	0.999085830371	0.989843591306	0.996250506688	0.995946904448	0.998568726678	0.997350588475	0.990960796262	0.988273084179	0.986493400184	0.998166539343	0.998883078641	0.995391705069	0.995237371434	0.998465002047	0.99907730162	0.996208433673	0.994246969386	0.998358216613	0.999285057706	0.999694827323	0.991889117043	0.992510131842	0.917020514657	0.960776302349	0.994610808887	0.998259355962	0.999287023834	0.980792933443	0.986353375744	0.98208343998	0.993438252935	0.997859327217	0.990640419146	0.98999639045	0.998678727513	0.993459376597	0.994084047328
13172	0.992591830435	0.996832209279	0.997452748484	0.994273735876	0.990004122012	0.991204745347	0.992502054232	0.998566821928	0.99651621497	0.99723516461	0.997867695588	0.997451969627	0.994909905324	0.984833061889	0.997257769653	0.996851833046	0.995081715252	0.994382883113	0.980150651466	0.990290766007	0.981437801251	0.995201878414	0.997761156058	0.993841732526	0.994312699944	0.995897435897	0.995787094122	0.986340060597	0.990939044481	0.994343600555	0.997645613676	0.998164857012	0.986211154559	0.991464856805	0.495154591601	0.951269451269	0.996025477707	0.995997742316	0.997243772969	0.976528721433	0.972027972028	0.951362167154	0.994245491445	0.996526358807	0.980627071119	0.989043361414	0.997962717735	0.992113079996	0.99243508485
100	0.99057824714	0.996195568351	0.995694074226	0.995267002778	0.98931923057	0.988371494726	0.989664616816	0.999072929543	0.997937931746	0.997939206595	0.998569677156	0.99661573172	0.996824583867	0.984636656937	0.994992591079	0.993766923824	0.99319517476	0.991573322372	0.980744610027	0.984162895928	0.976059026882	0.990755007704	0.99692811796	0.992357345727	0.991211935418	0.997007069508	0.993382619035	0.989975196362	0.983629487644	0.997516299286	0.997630941958	0.998768978252	0.97649495211	0.986858443709	0.769476834176	0.932011331445	0.989950779327	0.993700950021	0.994658723229	0.969233956596	0.966161328711	0.907795560145	0.987178161514	0.996401953225	0.978762696214	0.976908674849	0.997437605699	0.985776861634	0.989713521576
106	0.978609067668	0.994197191855	0.995764025209	0.995022812111	0.986936301406	0.967332123412	0.961147856882	0.998131423233	0.996986699917	0.997300103842	0.99783794914	0.995245969409	0.997212903226	0.985549878722	0.992276401833	0.985069247799	0.995532003325	0.991611433306	0.980698766579	0.967146854596	0.973272320732	0.993788819876	0.996491590135	0.989799635701	0.988775615282	0.992407301472	0.992705673944	0.993438183523	0.983188012322	0.996141009595	0.996678258162	0.998449291843	0.963162014088	0.971738450308	0.875207986689	0.941552037373	0.966415211326	0.993027370174	0.99637699912	0.95688260166	0.970694060593	0.96285119667	0.962275948312	0.996166796167	0.962985938792	0.958276548904	0.997521045293	0.942975850428	0.966620017623
117	0.98645268862	0.994825623512	0.994634473508	0.990990524517	0.988832063459	0.987156913516	0.988349110579	0.997200767197	0.995849115343	0.996785066114	0.997018148167	0.995458533313	0.987319587629	0.984022265746	0.993726216188	0.992081447964	0.99418876148	0.990484563272	0.98185754046	0.97960979144	0.972579975073	0.992452830189	0.995774720462	0.990228690229	0.987658764848	0.992209411031	0.992715162868	0.980548187445	0.98383564501	0.988750585907	0.995334853825	0.99741882195	0.979260031266	0.98718950164	0.774419691541	0.930222913427	0.989885959028	0.988255469521	0.993900547917	0.968199353561	0.969169878138	0.929436217199	0.986678461779	0.995033626487	0.979348443389	0.977699837722	0.997008458841	0.986307053942	0.988508127135
3365	0.984938360757	0.996311664361	0.9936663602	0.994361287677	0.986258201168	0.985029479621	0.987436280315	0.998152519758	0.994144236696	0.997227926078	0.996742339408	0.996014714899	0.996019392702	0.985712098791	0.992159258694	0.992669144224	0.990754057941	0.989146016793	0.974792060009	0.985449328825	0.97470567066	0.987615148414	0.996530966228	0.988680216105	0.991345076876	0.992184688159	0.990006696544	0.987230975183	0.980075362618	0.996906578676	0.994457843691	0.99764898293	0.978127418107	0.983194143726	0.468640756735	0.9502181165	0.986104015531	0.993106286655	0.992733227573	0.969654745317	0.957106769088	0.881172839506	0.988151658768	0.995492957746	0.973011654058	0.979168825785	0.997651023847	0.984184852375	0.989135448163
3375	0.990105642876	0.997133937254	0.996938150643	0.991600942333	0.990193548387	0.986272601547	0.992489325583	0.999282198523	0.997228779637	0.998461380654	0.998474369406	0.997039305768	0.995309233672	0.985419321947	0.99501500585	0.996032755201	0.990454685415	0.991918158568	0.972572011216	0.98966011466	0.973804509733	0.988853666019	0.997757390418	0.993214414229	0.988911495422	0.993630246057	0.992280376718	0.987551440329	0.98442576453	0.997527557433	0.99743655473	0.999183006536	0.976292325929	0.985269880511	0.435747303544	0.936214941291	0.992445896284	0.993729440789	0.992842169845	0.970507862851	0.964048416173	0.943776338781	0.989294904786	0.997236862304	0.970278827495	0.983226340857	0.998469465844	0.988611296363	0.992115099073
10099	0.984457569164	0.994546202922	0.99579336172	0.995881171807	0.991282689913	0.953759011329	0.900496483244	0.998969125303	0.998968167982	0.996493941738	0.999079801646	0.997639451942	0.99917990774	0.985752357524	0.996829617509	0.993966663258	0.997214053552	0.993623695171	0.987494874949	0.977666855349	0.981513993597	0.99599074788	0.998565353282	0.993178294574	0.991102929897	0.995662053295	0.995033112583	0.994311423696	0.989216092908	0.997307234219	0.998659931966	0.999692007597	0.982383419689	0.97711386113	0.826715547065	0.953298969072	0.985119811176	0.996279646566	0.996299342105	0.970350404313	0.980012427506	0.971686902609	0.945878822373	0.996913580247	0.97710354741	0.968354759798	0.998666529901	0.912841670964	0.958719374099
10140	0.971962133361	0.993732340098	0.994775125499	0.991774624717	0.985907465934	0.979022057689	0.98223599277	0.997117858981	0.996600041212	0.996705107084	0.997447677386	0.995183439229	0.996622140335	0.98249833683	0.98907327036	0.985296370041	0.994127343911	0.991271308277	0.96857888542	0.948103997534	0.9593709719	0.993019913775	0.996725672772	0.988544300532	0.987746349433	0.990615170422	0.990597716588	0.992047919033	0.983641352177	0.995036194416	0.995882867583	0.997847257817	0.973200889855	0.981801261503	0.650752732522	0.918060631015	0.972435700379	0.987926942524	0.994970490121	0.956731018063	0.969391448219	0.947791993397	0.974994833643	0.995377266424	0.963399630921	0.950317014863	0.997439442823	0.979916576549	0.985917664594
10142	0.995915449811	0.996653144016	0.998685341558	0.996346475872	0.995295561465	0.993402354852	0.995107033639	0.998780797562	0.998372908934	0.998475532293	0.998689846309	0.996459460826	0.999090633525	0.987876338654	0.997379032258	0.997782481605	0.997762749784	0.995337286503	0.993028894726	0.990566516204	0.98941475827	0.99777091038	0.998282915004	0.995314250789	0.995967945164	0.997251628664	0.997144605344	0.995515009429	0.994788473329	0.99785659607	0.998171289241	0.999291677207	0.993770424837	0.99377455733	0.920818278968	0.968197520829	0.996156374855	0.997657483322	0.998784194529	0.9847772783	0.98907940396	0.986048169459	0.994798837387	0.997160819306	0.99220766078	0.98820331333	0.998079061773	0.993595608417	0.995028409091
80	0.982563838019	0.993852144065	0.994176542705	0.993848046755	0.985223456471	0.986463620981	0.98115247953	0.997331143502	0.993732662077	0.996919601602	0.997352881287	0.99540112417	0.991119277293	0.984689971932	0.982891185906	0.989817219083	0.978218432138	0.987199180748	0.966215871396	0.976941996311	0.965036762816	0.981062544785	0.995714285714	0.986414861318	0.986761710794	0.991566822646	0.992581525939	0.977857878476	0.979970058335	0.99546251418	0.995483705414	0.997546514005	0.975545581179	0.974324603011	0.679177377892	0.943745829698	0.982730431228	0.986108252727	0.988228670863	0.960567741935	0.959267852539	0.90400246939	0.987429160227	0.995082722942	0.976382782947	0.968179933665	0.997650783923	0.977096492579	0.985854133566
111	0.97563688364	0.990849329477	0.991715604027	0.9901063046	0.975173730837	0.934943944418	0.807877346022	0.996733403583	0.994831768801	0.995467481817	0.99696969697	0.994335466275	0.996752056158	0.987428631292	0.989547948785	0.968751632962	0.993566079527	0.98738568275	0.981771515374	0.956974542394	0.961256268145	0.979300199643	0.994553833264	0.984785250145	0.970004180602	0.983318376181	0.975247262918	0.990589976739	0.975406794933	0.996400211752	0.994310099573	0.995487932844	0.954976428836	0.955007410544	0.943734825293	0.948890879393	0.948709880428	0.983625607437	0.993065405831	0.924752265381	0.952675877402	0.933558677511	0.916746006559	0.993900836006	0.884143141988	0.918688803746	0.996854851392	0.81327428963	0.946546009365
10143	0.968794761612	0.992886901738	0.989158518669	0.992882200417	0.985346859309	0.97894843893	0.978143192728	0.996437115081	0.989199653574	0.993177536785	0.995153228657	0.993107991689	0.996153067423	0.983804028748	0.982729017271	0.983235709958	0.987773192725	0.984258365917	0.965279886628	0.967376391077	0.960330409953	0.991980102533	0.99534483631	0.982751581956	0.988991566934	0.987761346252	0.992745478696	0.984272072716	0.979727654346	0.995500332362	0.989413680782	0.995843260506	0.978000613936	0.98363924536	0.699383062255	0.932505344599	0.968786420066	0.987142201133	0.988732108415	0.950557887194	0.967890377339	0.964083465129	0.973126245338	0.992278776796	0.962585551331	0.965465851277	0.995137763371	0.970971684661	0.978042086002
3366	0.990118373649	0.997239828256	0.997043983487	0.995703544576	0.990412371134	0.989973398813	0.992087957254	0.998975882022	0.99723233048	0.998156021103	0.998679465692	0.997348967627	0.997352072512	0.987678207739	0.997358260516	0.995733008229	0.995284711189	0.993256704981	0.974949083503	0.990286795154	0.978044526521	0.992748812746	0.997760244337	0.993428483417	0.993903987808	0.996716601683	0.994140625	0.991985615207	0.98609394314	0.99773650908	0.997542242704	0.999184048141	0.980852378011	0.989198086518	0.476275968197	0.951454321999	0.993984809094	0.996612083569	0.996629901961	0.980432543769	0.965534979424	0.889750038495	0.99054227705	0.997240392478	0.97378487275	0.98448890957	0.99867522674	0.989240700891	0.991102474944
10075	0.988352916924	0.997543249053	0.99785659607	0.996414852753	0.99267058945	0.982276406106	0.992591830435	0.999179613393	0.997947138825	0.99774324255	0.998881147333	0.996630762162	0.997042626963	0.988273682064	0.996133889511	0.994506612411	0.995483705414	0.994680034784	0.98460283471	0.98658817507	0.979658927471	0.987216853301	0.998063102095	0.992802796628	0.994302863828	0.997020445906	0.987956767885	0.992797983435	0.987003610108	0.995982073868	0.997949138638	0.998876576623	0.985877744562	0.982075714654	0.674970465869	0.937544867193	0.987647389107	0.997224363917	0.996420901933	0.973187583789	0.961471103327	0.903993421391	0.988676720366	0.997339064579	0.980287012921	0.983225472431	0.99806122449	0.988610712087	0.993138760881
[truncated: 408 more columns]
