# Supplementary material for: Stochasticity constrained by deterministic effects of diet and age drive rumen microbiome assembly dynamics
Source: Nat Commun. 2020 Apr 20;11:1904. doi: 10.1038/s41467-020-15652-8 (PMC7170844; doi:10.1038/s41467-020-15652-8)
Supplement: Supplementary file 17 — Source Data [file 41467_2020_15652_MOESM17_ESM.zip › Source Data/Figure 1Bii.txt]

	23	1211	10122	13227	1068	10126	10138	10141	10170	11335	13136	13238	13239	1234	1167	11066	1271	13224	13225	1307	1350	11657	13235	1098	1166	1272	1352	3380	3382	11273	11360	11165	11275	13234	21358	1124	11328	11339	11349	13233	11164	11337	1180	11150	11322	13229	13288	1188	11182
23	0.0	0.797195819986	0.857008760951	0.832031042364	0.69400296673	0.791977318072	0.772977009655	0.823287598099	0.836257309942	0.804549551938	0.849473684211	0.847534590523	0.874300653595	0.853972270547	0.795577187599	0.727167386495	0.729177747048	0.899554045445	0.877793703881	0.796307198287	0.754817417226	0.771767949942	0.838093735206	0.729183208935	0.847277696027	0.781804733728	0.857043571238	0.892774627179	0.771624444325	0.765843293493	0.880352711336	0.837610524046	0.790859387441	0.841697008073	0.751038251366	0.840179717587	0.862313012707	0.813634659669	0.837963212687	0.827195467422	0.847353522406	0.818835598329	0.827876223221	0.70434597585	0.771401141394	0.822302044266	0.880012697069	0.840033721482	0.771365266934
1211	0.797195819986	0.0	0.926197383825	0.794026135657	0.622163642942	0.904800942768	0.822249973983	0.86449328195	0.903117058244	0.8710812209	0.608546042833	0.819280875456	0.710246989181	0.852469135802	0.81892324369	0.719381199568	0.678410211176	0.882218884342	0.859125750984	0.854980162873	0.802046009243	0.500750168141	0.791191869418	0.654477843198	0.804400225653	0.532450126295	0.859929078014	0.786215731489	0.785184411242	0.780679933665	0.899124162803	0.844366160156	0.777317452097	0.797137267017	0.852325395557	0.861950226953	0.90942370045	0.800146259925	0.848605996844	0.752009419956	0.879858289049	0.86750593334	0.857246077622	0.715516346653	0.692299687825	0.730027832182	0.853610695298	0.651928020566	0.812940752561
10122	0.857008760951	0.926197383825	0.0	0.966833187413	0.866119096509	0.607633587786	0.913492842747	0.973933281614	0.95559905223	0.462672763705	0.925525402979	0.972157532474	0.928937097673	0.968834619118	0.949656515944	0.825114854518	0.935793053695	0.988580246914	0.990535466283	0.973041629945	0.56338318721	0.883670742986	0.950446087178	0.923467555784	0.937652811736	0.916751996723	0.975969755037	0.929254885993	0.959429312581	0.916310669618	0.97983932866	0.93567251462	0.896620891838	0.929225262081	0.966673719848	0.971917098446	0.971435990652	0.907039477097	0.974403176096	0.929624733042	0.974750349252	0.972226492442	0.966271977036	0.839303200536	0.907404536764	0.94768364474	0.984722649441	0.821579941786	0.91308793456
13227	0.832031042364	0.794026135657	0.966833187413	0.0	0.894648741957	0.952195779541	0.833684432273	0.796647691335	0.840428323972	0.944921465969	0.870900680838	0.589135021097	0.849633378085	0.643310775638	0.659614480489	0.923649035211	0.77314498766	0.771138019605	0.666946220778	0.80640388883	0.941031166237	0.818838682654	0.863910243092	0.874869328873	0.814001764492	0.86613803537	0.629262113375	0.880425200933	0.637796108291	0.889541592363	0.730344108446	0.855021555165	0.929979035639	0.77792830346	0.810797691602	0.708084701906	0.863328392971	0.828804060484	0.664323748669	0.871833393773	0.727800042185	0.705304928989	0.799226992583	0.913970588235	0.862032648763	0.703213018986	0.615838687771	0.921644120708	0.840600093765
1068	0.69400296673	0.622163642942	0.866119096509	0.894648741957	0.0	0.83338501292	0.750564274841	0.864565274494	0.85005754944	0.777487867244	0.663800248653	0.90359039058	0.702712440167	0.877860218959	0.824325731542	0.522757905651	0.706374960745	0.941797283177	0.93762081396	0.857391121175	0.670298585647	0.559127439724	0.780274398136	0.628236519927	0.815021725636	0.600977537438	0.908464411595	0.78354351871	0.787193675889	0.647759945632	0.916956815465	0.834818586887	0.578540458653	0.82435730979	0.828208987315	0.887789473684	0.843735162226	0.779206407757	0.89375364857	0.71723639368	0.882482787618	0.878636481915	0.862147951481	0.605088206041	0.60688605469	0.732466857291	0.91981672394	0.648083804387	0.76282450675
10126	0.791977318072	0.904800942768	0.607633587786	0.952195779541	0.83338501292	0.0	0.854221944748	0.86701379849	0.739784277121	0.487094605079	0.967443771182	0.948314489658	0.969080055105	0.938795453377	0.909578860446	0.762487153135	0.903195683752	0.966235111341	0.966754699394	0.890912886894	0.609657320872	0.884957583282	0.97341544778	0.892796281952	0.939288278125	0.785589114524	0.933781740445	0.96956655395	0.944215199791	0.907767241826	0.941997630454	0.784354957418	0.872210428209	0.958918918919	0.853840417599	0.933333333333	0.894065359477	0.884577218363	0.940041024562	0.96898034398	0.941136635933	0.907351044622	0.897208318283	0.762258081254	0.919263382406	0.949909817057	0.963047068538	0.865624839356	0.818630983016
10138	0.772977009655	0.822249973983	0.913492842747	0.833684432273	0.750564274841	0.854221944748	0.0	0.738495715646	0.748222280748	0.834191446885	0.86962190352	0.825764793056	0.834922279793	0.707689093188	0.691985112963	0.843327592506	0.741160352005	0.901846299511	0.884388807069	0.702332979852	0.853910658721	0.769032732622	0.852288126759	0.885555439001	0.74420663438	0.844945820028	0.827966101695	0.854310838233	0.782553326966	0.803684210526	0.833839070838	0.710836938525	0.677921531503	0.81679389313	0.795399188092	0.784643103174	0.630829703601	0.698217317487	0.815752912258	0.847481416021	0.73542173775	0.691292046526	0.659958071279	0.811636976916	0.775734517015	0.806971631948	0.848194160507	0.804114023181	0.737598661858
10141	0.823287598099	0.86449328195	0.973933281614	0.796647691335	0.864565274494	0.86701379849	0.738495715646	0.0	0.729031577838	0.922284151856	0.985803016859	0.815234664689	0.978635137938	0.744144709327	0.565815014952	0.912457560721	0.875112072148	0.88049486707	0.83617603706	0.509658246657	0.929057798892	0.900930746174	0.988106416275	0.889028871391	0.948715275968	0.87226908367	0.706636980492	0.981461230016	0.877748274031	0.891171512853	0.693475756624	0.753033623777	0.835772186546	0.938042909471	0.735955360529	0.749244232299	0.639766081871	0.802782497876	0.693443149	0.986681234067	0.668361402394	0.587834294704	0.546055392363	0.849773182825	0.880262322826	0.934625458355	0.819002150989	0.909290416971	0.858540413288
10170	0.836257309942	0.903117058244	0.95559905223	0.840428323972	0.85005754944	0.739784277121	0.748222280748	0.729031577838	0.0	0.852018641671	0.953321551097	0.891227514902	0.948251820482	0.776435674494	0.756217345873	0.795255930087	0.890336134454	0.917479291182	0.913604193971	0.754055910796	0.892977291842	0.905529953917	0.957504285937	0.919807621935	0.899823523305	0.760513409162	0.771841841313	0.949279120423	0.896768734465	0.793002150763	0.794024091359	0.640689875439	0.868218273313	0.913179425713	0.821339950372	0.808175768459	0.707554661443	0.714980699064	0.825637748309	0.953471502591	0.776910500501	0.672045537626	0.779240453429	0.833587224878	0.868014957603	0.832750795555	0.817659352142	0.794036530156	0.69542565385
11335	0.804549551938	0.8710812209	0.462672763705	0.944921465969	0.777487867244	0.487094605079	0.834191446885	0.922284151856	0.852018641671	0.0	0.918701716182	0.945596127539	0.911601071502	0.941420855837	0.919954140393	0.827842058839	0.878778354026	0.971447994562	0.975632712822	0.924625764284	0.559062549153	0.842987725255	0.917711679967	0.876003754302	0.887237898007	0.859588862868	0.947135636057	0.906988774507	0.92710201498	0.852971954793	0.956725267866	0.866418900982	0.83917180801	0.91807880237	0.873782751385	0.940789127114	0.919104446087	0.873628691983	0.948794220759	0.914620910641	0.9467648606	0.941556412126	0.92007086286	0.784554123441	0.869300273167	0.896555312728	0.966647558497	0.820201391052	0.787455178506
13136	0.849473684211	0.608546042833	0.925525402979	0.870900680838	0.663800248653	0.967443771182	0.86962190352	0.985803016859	0.953321551097	0.918701716182	0.0	0.900767744294	0.54298573109	0.928648760118	0.93533367822	0.728443391367	0.633593343734	0.910818106312	0.906670127174	0.979804321666	0.779431664411	0.563310173183	0.565203971398	0.727004503339	0.735094572368	0.625025831783	0.968640568651	0.566248972884	0.739672234148	0.738742014232	0.981928021893	0.914945193929	0.809622670888	0.737963775221	0.964438274242	0.953357038277	0.979663504377	0.775299722528	0.967206200243	0.472550025654	0.985066053992	0.982315528207	0.984792841256	0.780621001716	0.645617145539	0.622604473372	0.888463528195	0.664347915701	0.819851423855
13238	0.847534590523	0.819280875456	0.972157532474	0.589135021097	0.90359039058	0.948314489658	0.825764793056	0.815234664689	0.891227514902	0.945596127539	0.900767744294	0.0	0.876712328767	0.53358443189	0.672633734054	0.927664245022	0.794606575545	0.695411684138	0.644226717236	0.791949872557	0.954999207733	0.834359379111	0.893621463618	0.87624750499	0.848239895698	0.895255570118	0.671758964566	0.910687301339	0.707620363482	0.898060299389	0.717908414545	0.860711420166	0.928052249026	0.802178238559	0.79834119369	0.633816271294	0.807532716246	0.863336875664	0.656534303757	0.897548024364	0.763857975623	0.733655157939	0.791832878438	0.912804813681	0.865474174428	0.792640738023	0.607748438238	0.928683467531	0.874574674135
13239	0.874300653595	0.710246989181	0.928937097673	0.849633378085	0.702712440167	0.969080055105	0.834922279793	0.978635137938	0.948251820482	0.911601071502	0.54298573109	0.876712328767	0.0	0.913840795001	0.924441017733	0.786171247249	0.667372771894	0.898808602816	0.884579680248	0.974425615968	0.821190340762	0.642058626552	0.382130443672	0.847870808476	0.650375363873	0.689133001386	0.965416969571	0.524621115477	0.715459841864	0.671379915368	0.974143238252	0.90586880268	0.747009075908	0.582649712879	0.959263777648	0.941607356226	0.973443032702	0.727764485592	0.953907395768	0.428396635228	0.975928615895	0.975441841348	0.973789700894	0.83081852005	0.632680551238	0.544857318826	0.865947057312	0.762645914397	0.802347634425
1234	0.853972270547	0.852469135802	0.968834619118	0.643310775638	0.877860218959	0.938795453377	0.707689093188	0.744144709327	0.776435674494	0.941420855837	0.928648760118	0.53358443189	0.913840795001	0.0	0.581532721903	0.915802507352	0.818219698943	0.79888732907	0.753873349277	0.69751598365	0.948913100141	0.865904959751	0.919620774938	0.887287432601	0.822908622909	0.885847347995	0.582452099257	0.919139961936	0.769981120201	0.889293517844	0.597227968556	0.821166534706	0.900707007694	0.830680173661	0.778360164732	0.539307599644	0.728055438891	0.796119559518	0.614385297845	0.92085924251	0.664748953975	0.593950694013	0.707284219252	0.904250885601	0.863365716076	0.770281456954	0.611482460231	0.904004954583	0.856663049656
1167	0.795577187599	0.81892324369	0.949656515944	0.659614480489	0.824325731542	0.909578860446	0.691985112963	0.565815014952	0.756217345873	0.919954140393	0.93533367822	0.672633734054	0.924441017733	0.581532721903	0.0	0.913129012218	0.795525820615	0.781905457581	0.725152606042	0.576229292664	0.928332287089	0.838023764853	0.937231787395	0.868165027834	0.831284223577	0.867275937273	0.652324665091	0.940642097657	0.756118099047	0.873140172279	0.621360734859	0.722004449624	0.871354791591	0.857061355739	0.728824476651	0.641438032167	0.692534639903	0.758459190654	0.578780009539	0.939768976898	0.60100771532	0.5457616548	0.579724460619	0.849966020179	0.84160595419	0.810186387	0.632591514143	0.884302656792	0.838846831899
11066	0.727167386495	0.719381199568	0.825114854518	0.923649035211	0.522757905651	0.762487153135	0.843327592506	0.912457560721	0.795255930087	0.827842058839	0.728443391367	0.927664245022	0.786171247249	0.915802507352	0.913129012218	0.0	0.792256452956	0.963324675325	0.966754973768	0.923032619509	0.6396875	0.640203403902	0.819716859717	0.680497280497	0.852690052464	0.594664460759	0.952403368377	0.858567170316	0.812837306785	0.753937314829	0.943781325893	0.80276342158	0.732405339428	0.864910921766	0.907342096826	0.941182626897	0.913978494624	0.835594907529	0.944072178547	0.78157732594	0.932173276898	0.912445019405	0.921010404265	0.645032009577	0.735636382612	0.831067459292	0.947194036032	0.688238024029	0.803407330924
1271	0.729177747048	0.678410211176	0.935793053695	0.77314498766	0.706374960745	0.903195683752	0.741160352005	0.875112072148	0.890336134454	0.878778354026	0.633593343734	0.794606575545	0.667372771894	0.818219698943	0.795525820615	0.792256452956	0.0	0.887653414455	0.87664551319	0.86412899815	0.822570466975	0.620284995809	0.669040070682	0.776685319805	0.638487901132	0.780561645266	0.857406918405	0.691501504618	0.697370509497	0.698032012595	0.896395221451	0.809670891469	0.811107032356	0.75392315312	0.835078251484	0.847934058967	0.904348286637	0.720467650637	0.849006340242	0.630002073398	0.870310768744	0.867509534507	0.87750195976	0.827526407063	0.614942831551	0.658994833255	0.846121680953	0.844343797178	0.746273324299
13224	0.899554045445	0.882218884342	0.988580246914	0.771138019605	0.941797283177	0.966235111341	0.901846299511	0.88049486707	0.917479291182	0.971447994562	0.910818106312	0.695411684138	0.898808602816	0.79888732907	0.781905457581	0.963324675325	0.887653414455	0.0	0.375844196639	0.865639347723	0.965144356955	0.907436460621	0.920103761349	0.908431219003	0.910740203193	0.936640266778	0.835310243028	0.931738139631	0.79287034592	0.940070197496	0.851585689736	0.838294705507	0.947756896822	0.769242779079	0.897543632838	0.811919831224	0.894898228919	0.880656915034	0.805137478062	0.936458656732	0.850950650445	0.827796610169	0.843705983619	0.941457273252	0.853258296955	0.781088825215	0.625691328394	0.955724159435	0.91342351717
13225	0.877793703881	0.859125750984	0.990535466283	0.666946220778	0.93762081396	0.966754699394	0.884388807069	0.83617603706	0.913604193971	0.975632712822	0.906670127174	0.644226717236	0.884579680248	0.753873349277	0.725152606042	0.966754973768	0.87664551319	0.375844196639	0.0	0.839894459103	0.97071019894	0.902107409925	0.919381614443	0.899039465442	0.896646452081	0.936956181941	0.784607274644	0.923144647574	0.776932826362	0.938816134102	0.817954592793	0.839791633445	0.948387772194	0.751353039134	0.851871801778	0.755498127736	0.87766969761	0.867356637449	0.719846841098	0.926320691261	0.787655361281	0.77461410096	0.815440792906	0.940201426773	0.854107499737	0.764534277975	0.537329785569	0.953128247766	0.907184849904
1307	0.796307198287	0.854980162873	0.973041629945	0.80640388883	0.857391121175	0.890912886894	0.702332979852	0.509658246657	0.754055910796	0.924625764284	0.979804321666	0.791949872557	0.974425615968	0.69751598365	0.576229292664	0.923032619509	0.86412899815	0.865639347723	0.839894459103	0.0	0.929943383248	0.888883031996	0.98368542146	0.875078930751	0.943263152395	0.907882989339	0.64725263046	0.975779088584	0.873083475298	0.905058612314	0.664182238085	0.773967097154	0.821443647108	0.9311791859	0.690979199479	0.726088574619	0.63600511618	0.7725966145	0.627385803131	0.98112125163	0.606498194946	0.54657275021	0.511725733516	0.862626903553	0.892058106245	0.911153119093	0.80552195635	0.899120050283	0.860401699093
1350	0.754817417226	0.802046009243	0.56338318721	0.941031166237	0.670298585647	0.609657320872	0.853910658721	0.929057798892	0.892977291842	0.559062549153	0.779431664411	0.954999207733	0.821190340762	0.948913100141	0.928332287089	0.6396875	0.822570466975	0.965144356955	0.97071019894	0.929943383248	0.0	0.740352348993	0.83511053316	0.81355666056	0.846273776115	0.728763974506	0.955917331783	0.845674524873	0.86624305004	0.764168286149	0.938077585757	0.857904274598	0.762976959009	0.87644142969	0.917899967592	0.961078794289	0.920169626292	0.826335574734	0.938783128033	0.790827972608	0.958916407034	0.925647058824	0.950415816727	0.731446904749	0.777461372146	0.846539566466	0.964532328939	0.699056947846	0.815545122587
11657	0.771767949942	0.500750168141	0.883670742986	0.818838682654	0.559127439724	0.884957583282	0.769032732622	0.900930746174	0.905529953917	0.842987725255	0.563310173183	0.834359379111	0.642058626552	0.865904959751	0.838023764853	0.640203403902	0.620284995809	0.907436460621	0.902107409925	0.888883031996	0.740352348993	0.0	0.749287454008	0.670229962976	0.744641192917	0.588737378994	0.885419409194	0.716399379203	0.764941710186	0.753754382293	0.922600780234	0.836253583944	0.73322875817	0.762436970422	0.877649843969	0.88652407544	0.919417014311	0.762329236774	0.884727755644	0.68368823651	0.902151612394	0.898525811325	0.897035068522	0.681110820016	0.635723666929	0.753447468387	0.874087971649	0.576849208409	0.751065377819
13235	0.838093735206	0.791191869418	0.950446087178	0.863910243092	0.780274398136	0.97341544778	0.852288126759	0.988106416275	0.957504285937	0.917711679967	0.565203971398	0.893621463618	0.382130443672	0.919620774938	0.937231787395	0.819716859717	0.669040070682	0.920103761349	0.919381614443	0.98368542146	0.83511053316	0.749287454008	0.0	0.88473874806	0.66445780038	0.77260288119	0.972837442541	0.566391212852	0.65389848247	0.701100498339	0.984931365466	0.914362458524	0.871044714182	0.659824651882	0.964779337211	0.948575908022	0.982503928759	0.761511092507	0.967962904416	0.362083995693	0.988205824027	0.984186046512	0.986455748553	0.908306476765	0.759328747134	0.517501290656	0.897006359547	0.850345040684	0.826965712813
1098	0.729183208935	0.654477843198	0.923467555784	0.874869328873	0.628236519927	0.892796281952	0.885555439001	0.889028871391	0.919807621935	0.876003754302	0.727004503339	0.87624750499	0.847870808476	0.887287432601	0.868165027834	0.680497280497	0.776685319805	0.908431219003	0.899039465442	0.875078930751	0.81355666056	0.670229962976	0.88473874806	0.0	0.918333591771	0.648152958903	0.87373843566	0.914992511491	0.799684044234	0.821667363142	0.915879115173	0.901627179732	0.788808852699	0.89216398547	0.818250174553	0.888929792269	0.919768054823	0.928706823926	0.889383815887	0.849233785666	0.901585967861	0.889131565263	0.893882646692	0.698085573805	0.784140969163	0.864623376623	0.895426876853	0.766918851694	0.891154345006
1166	0.847277696027	0.804400225653	0.937652811736	0.814001764492	0.815021725636	0.939288278125	0.74420663438	0.948715275968	0.899823523305	0.887237898007	0.735094572368	0.848239895698	0.650375363873	0.822908622909	0.831284223577	0.852690052464	0.638487901132	0.910740203193	0.896646452081	0.943263152395	0.846273776115	0.744641192917	0.66445780038	0.918333591771	0.0	0.827383408997	0.918375867648	0.745435897436	0.7544831913	0.774181837042	0.891724671307	0.828562407914	0.861311220523	0.66372958211	0.924824056302	0.891604010025	0.939393939394	0.638141042396	0.870808107397	0.682651911056	0.891130924449	0.90385707647	0.922111461185	0.878161516489	0.727154386878	0.666683860319	0.832524021077	0.816104965269	0.745724294251
1272	0.781804733728	0.532450126295	0.916751996723	0.86613803537	0.600977537438	0.785589114524	0.844945820028	0.87226908367	0.760513409162	0.859588862868	0.625025831783	0.895255570118	0.689133001386	0.885847347995	0.867275937273	0.594664460759	0.780561645266	0.936640266778	0.936956181941	0.907882989339	0.728763974506	0.588737378994	0.77260288119	0.648152958903	0.827383408997	0.0	0.896542678768	0.817731958763	0.795553686866	0.628695062823	0.88815755377	0.773804485823	0.688356342798	0.783394623712	0.88775728988	0.880012597103	0.865838901457	0.806716064953	0.894998676899	0.751570707591	0.913412652655	0.87117869933	0.920045688178	0.678935003915	0.679769693797	0.738372997356	0.894796967494	0.640755107318	0.777133388567
1352	0.857043571238	0.859929078014	0.975969755037	0.629262113375	0.908464411595	0.933781740445	0.827966101695	0.706636980492	0.771841841313	0.947135636057	0.968640568651	0.671758964566	0.965416969571	0.582452099257	0.652324665091	0.952403368377	0.857406918405	0.835310243028	0.784607274644	0.64725263046	0.955917331783	0.885419409194	0.972837442541	0.87373843566	0.918375867648	0.896542678768	0.0	0.966939563018	0.822803658796	0.907479691951	0.60706795302	0.840265510412	0.906282943285	0.917417732132	0.745890522433	0.610919326571	0.764373935264	0.830905030309	0.643316195373	0.97343058088	0.589308442936	0.643247216971	0.660888748818	0.899852102261	0.893443491156	0.801720520352	0.66755975834	0.925910422771	0.889674681754
3380	0.892774627179	0.786215731489	0.929254885993	0.880425200933	0.78354351871	0.96956655395	0.854310838233	0.981461230016	0.949279120423	0.906988774507	0.566248972884	0.910687301339	0.524621115477	0.919139961936	0.940642097657	0.858567170316	0.691501504618	0.931738139631	0.923144647574	0.975779088584	0.845674524873	0.716399379203	0.566391212852	0.914992511491	0.745435897436	0.817731958763	0.966939563018	0.0	0.781643420571	0.756749753848	0.975992993663	0.915247108307	0.850240795402	0.758018843639	0.959301086725	0.946368948247	0.974271819275	0.779367981196	0.960759560255	0.49851540903	0.982808022923	0.97967290925	0.981524487795	0.893103627212	0.718432963946	0.640571045715	0.8976979457	0.826024368927	0.814906320774
3382	0.771624444325	0.785184411242	0.959429312581	0.637796108291	0.787193675889	0.944215199791	0.782553326966	0.877748274031	0.896768734465	0.92710201498	0.739672234148	0.707620363482	0.715459841864	0.769981120201	0.756118099047	0.812837306785	0.697370509497	0.79287034592	0.776932826362	0.873083475298	0.86624305004	0.764941710186	0.65389848247	0.799684044234	0.7544831913	0.795553686866	0.822803658796	0.781643420571	0.0	0.739589938702	0.810064082362	0.817128760659	0.889956700813	0.656482939633	0.828686341649	0.807395583932	0.855253333333	0.793735350522	0.789569696319	0.685507019467	0.861651259165	0.857127827459	0.87276362871	0.884220552439	0.777058573854	0.640357330531	0.687174359244	0.897788028095	0.828181579638
11273	0.765843293493	0.780679933665	0.916310669618	0.889541592363	0.647759945632	0.907767241826	0.803684210526	0.891171512853	0.793002150763	0.852971954793	0.738742014232	0.898060299389	0.671379915368	0.889293517844	0.873140172279	0.753937314829	0.698032012595	0.940070197496	0.938816134102	0.905058612314	0.764168286149	0.753754382293	0.701100498339	0.821667363142	0.774181837042	0.628695062823	0.907479691951	0.756749753848	0.739589938702	0.0	0.89891621509	0.801712674858	0.699350513304	0.731305977921	0.868700479707	0.905747005119	0.825222175201	0.732325900877	0.901340996169	0.700957804815	0.913891231029	0.869964516802	0.913352124439	0.813352928826	0.680875697295	0.691409507923	0.906238580005	0.735024958403	0.723671195794
11360	0.880352711336	0.899124162803	0.97983932866	0.730344108446	0.916956815465	0.941997630454	0.833839070838	0.693475756624	0.794024091359	0.956725267866	0.981928021893	0.717908414545	0.974143238252	0.597227968556	0.621360734859	0.943781325893	0.896395221451	0.851585689736	0.817954592793	0.664182238085	0.938077585757	0.922600780234	0.984931365466	0.915879115173	0.891724671307	0.88815755377	0.60706795302	0.975992993663	0.810064082362	0.89891621509	0.0	0.822468939995	0.898885764865	0.914380370639	0.790110890877	0.650632114567	0.757282574403	0.800735294118	0.548291547657	0.984662103042	0.578522786799	0.575370889096	0.656288916563	0.902953146196	0.900188323917	0.851072650016	0.639732212362	0.919776698025	0.873415101175
11165	0.837610524046	0.844366160156	0.93567251462	0.855021555165	0.834818586887	0.784354957418	0.710836938525	0.753033623777	0.640689875439	0.866418900982	0.914945193929	0.860711420166	0.90586880268	0.821166534706	0.722004449624	0.80276342158	0.809670891469	0.838294705507	0.839791633445	0.773967097154	0.857904274598	0.836253583944	0.914362458524	0.901627179732	0.828562407914	0.773804485823	0.840265510412	0.915247108307	0.817128760659	0.801712674858	0.822468939995	0.0	0.861068296572	0.866645532837	0.773254541475	0.843294772922	0.719761636334	0.697249182262	0.817661355658	0.909549322408	0.808011123589	0.78969661672	0.788888300408	0.662316910786	0.776875834446	0.864917755329	0.858883356288	0.784964389343	0.709909148532
11275	0.790859387441	0.777317452097	0.896620891838	0.929979035639	0.578540458653	0.872210428209	0.677921531503	0.835772186546	0.868218273313	0.83917180801	0.809622670888	0.928052249026	0.747009075908	0.900707007694	0.871354791591	0.732405339428	0.811107032356	0.947756896822	0.948387772194	0.821443647108	0.762976959009	0.73322875817	0.871044714182	0.788808852699	0.861311220523	0.688356342798	0.906282943285	0.850240795402	0.889956700813	0.699350513304	0.898885764865	0.861068296572	0.0	0.813195962119	0.842731728335	0.912461108474	0.747753462311	0.834002111932	0.885249388493	0.827306120337	0.848762506582	0.809052038794	0.812226163155	0.693695583762	0.609802271771	0.856339202	0.941259324952	0.752156292217	0.830931696405
13234	0.841697008073	0.797137267017	0.929225262081	0.77792830346	0.82435730979	0.958918918919	0.81679389313	0.938042909471	0.913179425713	0.91807880237	0.737963775221	0.802178238559	0.582649712879	0.830680173661	0.857061355739	0.864910921766	0.75392315312	0.769242779079	0.751353039134	0.9311791859	0.87644142969	0.762436970422	0.659824651882	0.89216398547	0.66372958211	0.783394623712	0.917417732132	0.758018843639	0.656482939633	0.731305977921	0.914380370639	0.866645532837	0.813195962119	0.0	0.918839338294	0.880576671035	0.934734629532	0.733886206173	0.883497198435	0.701661437169	0.916029735106	0.908553654743	0.926778676623	0.884763791845	0.756064408197	0.640704298291	0.773144546445	0.843888831491	0.816808895785
21358	0.751038251366	0.852325395557	0.966673719848	0.810797691602	0.828208987315	0.853840417599	0.795399188092	0.735955360529	0.821339950372	0.873782751385	0.964438274242	0.79834119369	0.959263777648	0.778360164732	0.728824476651	0.907342096826	0.835078251484	0.897543632838	0.851871801778	0.690979199479	0.917899967592	0.877649843969	0.964779337211	0.818250174553	0.924824056302	0.88775728988	0.745890522433	0.959301086725	0.828686341649	0.868700479707	0.790110890877	0.773254541475	0.842731728335	0.918839338294	0.0	0.744789405124	0.762119810653	0.851855877398	0.73252312914	0.968387440128	0.757411522411	0.73024303879	0.751730800193	0.754952231878	0.881474265303	0.898494024331	0.825013419216	0.90655904207	0.815028901734
1124	0.840179717587	0.861950226953	0.971917098446	0.708084701906	0.887789473684	0.933333333333	0.784643103174	0.749244232299	0.808175768459	0.940789127114	0.953357038277	0.633816271294	0.941607356226	0.539307599644	0.641438032167	0.941182626897	0.847934058967	0.811919831224	0.755498127736	0.726088574619	0.961078794289	0.88652407544	0.948575908022	0.888929792269	0.891604010025	0.880012597103	0.610919326571	0.946368948247	0.807395583932	0.905747005119	0.650632114567	0.843294772922	0.912461108474	0.880576671035	0.744789405124	0.0	0.753075898802	0.842421663031	0.677222311525	0.948191389555	0.707221308431	0.653690570003	0.696147984655	0.910162236432	0.872410321623	0.809603778536	0.687164932198	0.935088729519	0.879454926625
11328	0.862313012707	0.90942370045	0.971435990652	0.863328392971	0.843735162226	0.894065359477	0.630829703601	0.639766081871	0.707554661443	0.919104446087	0.979663504377	0.807532716246	0.973443032702	0.728055438891	0.692534639903	0.913978494624	0.904348286637	0.894898228919	0.87766969761	0.63600511618	0.920169626292	0.919417014311	0.982503928759	0.919768054823	0.939393939394	0.865838901457	0.764373935264	0.974271819275	0.855253333333	0.825222175201	0.757282574403	0.719761636334	0.747753462311	0.934734629532	0.762119810653	0.753075898802	0.0	0.787436006826	0.776023203352	0.982341570451	0.706307839592	0.624223275408	0.613569321534	0.872867888548	0.87847886127	0.92856391373	0.846688794057	0.837338650436	0.798266351458
11339	0.813634659669	0.800146259925	0.907039477097	0.828804060484	0.779206407757	0.884577218363	0.698217317487	0.802782497876	0.714980699064	0.873628691983	0.775299722528	0.863336875664	0.727764485592	0.796119559518	0.758459190654	0.835594907529	0.720467650637	0.880656915034	0.867356637449	0.7725966145	0.826335574734	0.762329236774	0.761511092507	0.928706823926	0.638141042396	0.806716064953	0.830905030309	0.779367981196	0.793735350522	0.732325900877	0.800735294118	0.697249182262	0.834002111932	0.733886206173	0.851855877398	0.842421663031	0.787436006826	0.0	0.796888412017	0.760684652716	0.803229919252	0.737744582369	0.802693886141	0.861481481481	0.721273209549	0.724358974359	0.803715202863	0.651886792453	0.660387259275
11349	0.837963212687	0.848605996844	0.974403176096	0.664323748669	0.89375364857	0.940041024562	0.815752912258	0.693443149	0.825637748309	0.948794220759	0.967206200243	0.656534303757	0.953907395768	0.614385297845	0.578780009539	0.944072178547	0.849006340242	0.805137478062	0.719846841098	0.627385803131	0.938783128033	0.884727755644	0.967962904416	0.889383815887	0.870808107397	0.894998676899	0.643316195373	0.960759560255	0.789569696319	0.901340996169	0.548291547657	0.817661355658	0.885249388493	0.883497198435	0.73252312914	0.677222311525	0.776023203352	0.796888412017	0.0	0.967943664932	0.60074906367	0.542536285623	0.683552352692	0.887775764681	0.884911305835	0.834268176527	0.651809846839	0.910271297371	0.868836865191
13233	0.827195467422	0.752009419956	0.929624733042	0.871833393773	0.71723639368	0.96898034398	0.847481416021	0.986681234067	0.953471502591	0.914620910641	0.472550025654	0.897548024364	0.428396635228	0.92085924251	0.939768976898	0.78157732594	0.630002073398	0.936458656732	0.926320691261	0.98112125163	0.790827972608	0.68368823651	0.362083995693	0.849233785666	0.682651911056	0.751570707591	0.97343058088	0.49851540903	0.685507019467	0.700957804815	0.984662103042	0.909549322408	0.827306120337	0.701661437169	0.968387440128	0.948191389555	0.982341570451	0.760684652716	0.967943664932	0.0	0.986571592151	0.983918354724	0.986903841196	0.871740370159	0.654140028068	0.565624839092	0.891192244224	0.796907904874	0.801501594158
11164	0.847353522406	0.879858289049	0.974750349252	0.727800042185	0.882482787618	0.941136635933	0.73542173775	0.668361402394	0.776910500501	0.9467648606	0.985066053992	0.763857975623	0.975928615895	0.664748953975	0.60100771532	0.932173276898	0.870310768744	0.850950650445	0.787655361281	0.606498194946	0.958916407034	0.902151612394	0.988205824027	0.901585967861	0.891130924449	0.913412652655	0.589308442936	0.982808022923	0.861651259165	0.913891231029	0.578522786799	0.808011123589	0.848762506582	0.916029735106	0.757411522411	0.707221308431	0.706307839592	0.803229919252	0.60074906367	0.986571592151	0.0	0.568565732872	0.664042821159	0.89382585752	0.889841269841	0.887747615554	0.686243636173	0.920857292211	0.888627204689
11337	0.818835598329	0.86750593334	0.972226492442	0.705304928989	0.878636481915	0.907351044622	0.691292046526	0.587834294704	0.672045537626	0.941556412126	0.982315528207	0.733655157939	0.975441841348	0.593950694013	0.5457616548	0.912445019405	0.867509534507	0.827796610169	0.77461410096	0.54657275021	0.925647058824	0.898525811325	0.984186046512	0.889131565263	0.90385707647	0.87117869933	0.643247216971	0.97967290925	0.857127827459	0.869964516802	0.575370889096	0.78969661672	0.809052038794	0.908553654743	0.73024303879	0.653690570003	0.624223275408	0.737744582369	0.542536285623	0.983918354724	0.568565732872	0.0	0.569528164623	0.866443724527	0.894593461861	0.837986507525	0.677875370303	0.87814473548	0.827831044312
1180	0.827876223221	0.857246077622	0.966271977036	0.799226992583	0.862147951481	0.897208318283	0.659958071279	0.546055392363	0.779240453429	0.92007086286	0.984792841256	0.791832878438	0.973789700894	0.707284219252	0.579724460619	0.921010404265	0.87750195976	0.843705983619	0.815440792906	0.511725733516	0.950415816727	0.897035068522	0.986455748553	0.893882646692	0.922111461185	0.920045688178	0.660888748818	0.981524487795	0.87276362871	0.913352124439	0.656288916563	0.788888300408	0.812226163155	0.926778676623	0.751730800193	0.696147984655	0.613569321534	0.802693886141	0.683552352692	0.986903841196	0.664042821159	0.569528164623	0.0	0.871419611123	0.876637669007	0.884343853821	0.766259422927	0.903790389395	0.879724195137
11150	0.70434597585	0.715516346653	0.839303200536	0.913970588235	0.605088206041	0.762258081254	0.811636976916	0.849773182825	0.833587224878	0.784554123441	0.780621001716	0.912804813681	0.83081852005	0.904250885601	0.849966020179	0.645032009577	0.827526407063	0.941457273252	0.940201426773	0.862626903553	0.731446904749	0.681110820016	0.908306476765	0.698085573805	0.878161516489	0.678935003915	0.899852102261	0.893103627212	0.884220552439	0.813352928826	0.902953146196	0.662316910786	0.693695583762	0.884763791845	0.754952231878	0.910162236432	0.872867888548	0.861481481481	0.887775764681	0.871740370159	0.89382585752	0.866443724527	0.871419611123	0.0	0.738933389545	0.88464349097	0.930158398244	0.690929917734	0.795339623625
11322	0.771401141394	0.692299687825	0.907404536764	0.862032648763	0.60688605469	0.919263382406	0.775734517015	0.880262322826	0.868014957603	0.869300273167	0.645617145539	0.865474174428	0.632680551238	0.863365716076	0.84160595419	0.735636382612	0.614942831551	0.853258296955	0.854107499737	0.892058106245	0.777461372146	0.635723666929	0.759328747134	0.784140969163	0.727154386878	0.679769693797	0.893443491156	0.718432963946	0.777058573854	0.680875697295	0.900188323917	0.776875834446	0.609802271771	0.756064408197	0.881474265303	0.872410321623	0.87847886127	0.721273209549	0.884911305835	0.654140028068	0.889841269841	0.894593461861	0.876637669007	0.738933389545	0.0	0.72733933431	0.871901043032	0.74785967843	0.770867088277
13229	0.822302044266	0.730027832182	0.94768364474	0.703213018986	0.732466857291	0.949909817057	0.806971631948	0.934625458355	0.832750795555	0.896555312728	0.622604473372	0.792640738023	0.544857318826	0.770281456954	0.810186387	0.831067459292	0.658994833255	0.781088825215	0.764534277975	0.911153119093	0.846539566466	0.753447468387	0.517501290656	0.864623376623	0.666683860319	0.738372997356	0.801720520352	0.640571045715	0.640357330531	0.691409507923	0.851072650016	0.864917755329	0.856339202	0.640704298291	0.898494024331	0.809603778536	0.92856391373	0.724358974359	0.834268176527	0.565624839092	0.887747615554	0.837986507525	0.884343853821	0.88464349097	0.72733933431	0.0	0.708426353772	0.836177474403	0.784002070929
13288	0.880012697069	0.853610695298	0.984722649441	0.615838687771	0.91981672394	0.963047068538	0.848194160507	0.819002150989	0.817659352142	0.966647558497	0.888463528195	0.607748438238	0.865947057312	0.611482460231	0.632591514143	0.947194036032	0.846121680953	0.625691328394	0.537329785569	0.80552195635	0.964532328939	0.874087971649	0.897006359547	0.895426876853	0.832524021077	0.894796967494	0.66755975834	0.8976979457	0.687174359244	0.906238580005	0.639732212362	0.858883356288	0.941259324952	0.773144546445	0.825013419216	0.687164932198	0.846688794057	0.803715202863	0.651809846839	0.891192244224	0.686243636173	0.677875370303	0.766259422927	0.930158398244	0.871901043032	0.708426353772	0.0	0.933813247708	0.887897957067
1188	0.840033721482	0.651928020566	0.821579941786	0.921644120708	0.648083804387	0.865624839356	0.804114023181	0.909290416971	0.794036530156	0.820201391052	0.664347915701	0.928683467531	0.762645914397	0.904004954583	0.884302656792	0.688238024029	0.844343797178	0.955724159435	0.953128247766	0.899120050283	0.699056947846	0.576849208409	0.850345040684	0.766918851694	0.816104965269	0.640755107318	0.925910422771	0.826024368927	0.897788028095	0.735024958403	0.919776698025	0.784964389343	0.752156292217	0.843888831491	0.90655904207	0.935088729519	0.837338650436	0.651886792453	0.910271297371	0.796907904874	0.920857292211	0.87814473548	0.903790389395	0.690929917734	0.74785967843	0.836177474403	0.933813247708	0.0	0.658007540154
11182	0.771365266934	0.812940752561	0.91308793456	0.840600093765	0.76282450675	0.818630983016	0.737598661858	0.858540413288	0.69542565385	0.787455178506	0.819851423855	0.874574674135	0.802347634425	0.856663049656	0.838846831899	0.803407330924	0.746273324299	0.91342351717	0.907184849904	0.860401699093	0.815545122587	0.751065377819	0.826965712813	0.891154345006	0.745724294251	0.777133388567	0.889674681754	0.814906320774	0.828181579638	0.723671195794	0.873415101175	0.709909148532	0.830931696405	0.816808895785	0.815028901734	0.879454926625	0.798266351458	0.660387259275	0.868836865191	0.801501594158	0.888627204689	0.827831044312	0.879724195137	0.795339623625	0.770867088277	0.784002070929	0.887897957067	0.658007540154	0.0
11216	0.823953672019	0.77684167266	0.867646308485	0.894468704512	0.768174516814	0.927577173969	0.738236828378	0.963140858306	0.926896480008	0.876361373302	0.729187046285	0.903144916937	0.68160425619	0.827351485149	0.906028460543	0.762584368077	0.685513654096	0.955657095384	0.946728971963	0.960121415114	0.749908896871	0.693273170479	0.731707317073	0.878326602465	0.555704076911	0.796599658932	0.960895023003	0.711717265115	0.773541426626	0.747194513716	0.963020349137	0.853249696906	0.809054096148	0.685248270878	0.929712118784	0.925205293164	0.95795323477	0.696480938416	0.937875751503	0.69124967924	0.962498694244	0.961311678908	0.956539735099	0.818645302258	0.696119340705	0.742792187661	0.899301423027	0.745283991341	0.791423706074
11321	0.912411067194	0.86310809421	0.970478573982	0.819525395504	0.916489444473	0.972132243303	0.84	0.95735340232	0.91651485973	0.947876648323	0.853115497603	0.836732559356	0.78963539533	0.818913896345	0.869981869982	0.921398731239	0.792345743296	0.8583086439	0.837214137214	0.953478625314	0.939236020637	0.843621826489	0.793860100958	0.936249611278	0.6043435747	0.887951994206	0.927674272556	0.847174371368	0.78567683758	0.899105471188	0.92265536139	0.895836631312	0.951044589959	0.715304329854	0.937443190932	0.877480496361	0.951611210245	0.822394631998	0.917009819449	0.828409966607	0.936944473492	0.933001967485	0.948207996685	0.945838975107	0.863617376775	0.780283438502	0.845014245014	0.925704261686	0.860633297174
13231	0.896325320343	0.892545332438	0.985120574654	0.720604381241	0.941844710787	0.960227272727	0.871780074498	0.87345760042	0.889249111065	0.971000886664	0.941907424666	0.649976356854	0.906579556562	0.708136700721	0.741049125729	0.965492227979	0.894957103997	0.620574412533	0.604615946948	0.8466235065	0.973403141361	0.915188817025	0.933454075032	0.923145014319	0.856891738186	0.923188857707	0.771386508229	0.942969315012	0.778035291019	0.938345786091	0.715680673142	0.89502703849	0.944134078212	0.833791850506	0.886966799183	0.768963703314	0.894858950699	0.858008110813	0.707102317933	0.929293971924	0.790723328256	0.77310793238	0.829127425985	0.937110866949	0.921733200441	0.80337750065	0.604808492923	0.945161457523	0.907628437987
13287	0.905928105949	0.863172470383	0.955990220049	0.848565052675	0.873577488103	0.975592246949	0.869082955788	0.980403398134	0.951313194228	0.93828630598	0.651726973684	0.872646675359	0.527807568561	0.908056628057	0.926748631057	0.889003188972	0.75085678679	0.871760315157	0.85424765459	0.976803719764	0.901569483422	0.797245521383	0.468741973596	0.957926293482	0.622048860604	0.859265373504	0.970565210584	0.705025641026	0.732524703299	0.775945231056	0.975663830884	0.901915386234	0.914900233221	0.621373731128	0.962465344423	0.949979114453	0.971424085414	0.78388833708	0.955040800211	0.547699559381	0.974868345586	0.972633861724	0.977997004287	0.936743702934	0.808279093986	0.594676845309	0.86165926232	0.877231798302	0.865134968061
1099	0.789512830048	0.762724162952	0.932876923869	0.830780528745	0.769540440215	0.882676063637	0.857248131382	0.863449583816	0.890142175122	0.864050235479	0.90483611241	0.852082235108	0.895437654831	0.845785639958	0.816425625228	0.860373239071	0.783341206109	0.879813485618	0.876571668064	0.856675116181	0.880653464306	0.790569888534	0.906967085453	0.756556263713	0.876342133928	0.80541216956	0.831504536822	0.906815237108	0.862382412007	0.744286013839	0.87149557061	0.880419171233	0.815819800943	0.8964691178	0.819847986631	0.8363857075	0.885620569252	0.874022405411	0.846407663651	0.905245171646	0.856329714346	0.848971923599	0.851012737523	0.829711286089	0.818736842105	0.836826191221	0.859343183835	0.881851274051	0.857656062894
1112	0.860650087491	0.841489912054	0.94995632739	0.82502617801	0.866617961697	0.946205969068	0.740569507198	0.886423388369	0.880714248311	0.915909328319	0.801420646031	0.847942754919	0.727591180713	0.760386373079	0.808953046016	0.885643127692	0.774110744408	0.904931234639	0.896151432755	0.891735188699	0.891469616736	0.776234003656	0.713441807441	0.916883929503	0.622469583225	0.834192037471	0.858256107835	0.765350990637	0.736681084503	0.779510255337	0.876833454697	0.832970533581	0.913311722263	0.624285268739	0.896056383494	0.82004951799	0.884253881086	0.727637130802	0.860512057792	0.729598428859	0.882062072593	0.881862694031	0.890996248437	0.907052289636	0.80741752469	0.73202206265	0.840533639064	0.861517699574	0.807930156421
1179	0.781327168602	0.688986874487	0.861893364567	0.831379059873	0.613693954595	0.791972112575	0.646501457726	0.817007086286	0.753826993929	0.813354037267	0.670931606803	0.846923879041	0.638415194527	0.821513124035	0.763466404999	0.67881935517	0.687483777189	0.923511426647	0.914913462535	0.82158153139	0.743232711591	0.616750349397	0.737880032868	0.801260851592	0.65087998358	0.670637990613	0.87154335803	0.715457574981	0.779322600878	0.714507933216	0.872680412371	0.696459571782	0.700414507772	0.738718318566	0.791695538617	0.845069687321	0.80117203851	0.671579387478	0.847789473684	0.694001946422	0.863323603003	0.825521371051	0.827429515646	0.660955347871	0.657782404997	0.699669966997	0.88947993596	0.648148148148	0.620332698151
1185	0.804457527334	0.868068735573	0.971367434278	0.775032442253	0.862479304636	0.889219407119	0.758737434241	0.558775999583	0.727546464542	0.896121381596	0.988895743368	0.808147723123	0.978035449762	0.764069821327	0.621473597189	0.927770346743	0.862885634154	0.892886768976	0.836279744932	0.540575847834	0.92546002703	0.903676851372	0.990854441761	0.883058470765	0.916324435318	0.896800825593	0.668528475231	0.985330324169	0.88035350102	0.857342947554	0.66107988242	0.743578947368	0.843346638329	0.934649281039	0.717043515358	0.75663254648	0.63461236455	0.754875816993	0.68026960139	0.989545966998	0.605528031291	0.555544078913	0.551790050111	0.860682561945	0.899692724337	0.919517102616	0.791877648031	0.851062734805	0.810078318219
1187	0.826645602949	0.860438826371	0.967541084005	0.783474598305	0.844200269514	0.895807644883	0.67482389773	0.565199227114	0.649261493655	0.905068216009	0.97548666186	0.791712389612	0.95456173566	0.692371176562	0.580745341615	0.892393320965	0.851925078044	0.861743014439	0.83432874578	0.495576611004	0.914080399917	0.8762191326	0.978588707602	0.902221761873	0.883472179369	0.867879665047	0.702138785755	0.969992806495	0.878044947352	0.827885464844	0.629798005889	0.721712538226	0.801319000883	0.915018844545	0.750721230901	0.715601130062	0.584141800829	0.675972971557	0.637389882365	0.968377823409	0.63168068544	0.423663924673	0.514050613259	0.845345267211	0.869463139771	0.870794356297	0.763250517598	0.810486157653	0.777949829669
1231	0.822599469496	0.873194969204	0.946848977074	0.834896024305	0.833141902475	0.889153384392	0.746438896189	0.681098427061	0.788348700754	0.902179024926	0.954870837224	0.798810338474	0.952996959233	0.762768223619	0.724504692388	0.907080564784	0.856289308176	0.850371455478	0.846507978028	0.701418551917	0.902119177507	0.871655518395	0.957696096221	0.87511085607	0.931938257537	0.86545871082	0.753358267924	0.950315702308	0.859095466779	0.869549285453	0.807670291929	0.749814086901	0.811476696134	0.920328670238	0.763053073528	0.708970169706	0.692535263353	0.815524246742	0.806983047245	0.953154084798	0.778748486922	0.714315493251	0.721628525257	0.8378151701	0.834235559994	0.922744546827	0.853806047967	0.856675494625	0.819278361235
1232	0.703520236088	0.760580038052	0.935546475996	0.78362907842	0.70653526971	0.836401028278	0.71051120046	0.723125163313	0.790465285729	0.86378030421	0.825190682334	0.824922867751	0.756464744739	0.818200588448	0.709416761629	0.793604951006	0.701343330209	0.895945945946	0.853022192194	0.763843050972	0.847003647733	0.729830754854	0.755034766933	0.827001813941	0.762968299712	0.744465135527	0.819038149563	0.794529000411	0.759475753604	0.716573924801	0.867962570439	0.762980160405	0.720833549862	0.810488245931	0.770423438837	0.822094240838	0.768144843873	0.756355821146	0.811434302909	0.760094523785	0.810006796675	0.74165156614	0.766326583458	0.713065666823	0.739884091265	0.734471166279	0.84574743603	0.810658824743	0.74132231405
11183	0.7622663866	0.913856497531	0.978717855094	0.872820076563	0.888400190769	0.890972112809	0.703553516167	0.692085869913	0.782398298325	0.933382836533	0.987786259542	0.865662071177	0.985146443515	0.816705336427	0.774884902365	0.900637479585	0.887003245199	0.915564760236	0.907710280374	0.655032119914	0.960598477184	0.915981541399	0.990634536462	0.88764163931	0.963833254481	0.901495534535	0.776256684492	0.983297442093	0.91310403943	0.915090329437	0.802366113869	0.819230976649	0.764680896251	0.958196980893	0.752172724788	0.817024236263	0.655797490078	0.867580887079	0.799287795403	0.989190323766	0.707981621968	0.636623294192	0.698201058201	0.85899755241	0.906423388818	0.956884708866	0.891623008943	0.934752819648	0.870402617276
11184	0.795801526718	0.88828549263	0.974214094925	0.826851609526	0.860809682805	0.903092357017	0.65596932612	0.598486043211	0.761805046592	0.93086522897	0.986626580966	0.819788543475	0.976103414534	0.743627018327	0.685109930187	0.915862641353	0.860060752069	0.884148891677	0.860839562967	0.522369183749	0.936785826607	0.904438642298	0.988084753665	0.867591096283	0.93933747412	0.906451612903	0.684371216508	0.983036822507	0.878289300216	0.869330961971	0.693827674068	0.798619957537	0.727039882913	0.930364288313	0.717190189329	0.76216557826	0.582009185451	0.802900079093	0.716212628113	0.987496124832	0.627031291086	0.55350726449	0.561806532271	0.870724425122	0.891077149309	0.928210997243	0.826195686152	0.876083233875	0.859933499584
1178	0.844365787944	0.854226804124	0.954333691701	0.761189358372	0.85046534602	0.920424676596	0.719744556114	0.830364626991	0.706579016017	0.904766860949	0.877047063078	0.765883833089	0.817369879889	0.645555210597	0.660833895841	0.889882644884	0.788089148703	0.677694992966	0.740335521517	0.798550572419	0.858851799613	0.813374967473	0.848099958695	0.918848711554	0.710085117359	0.818926626912	0.778407302487	0.857739291789	0.755307967206	0.734438536128	0.71693615257	0.646548532134	0.879662429673	0.77781230578	0.863429275875	0.741982889834	0.757575757576	0.622175512349	0.70766299746	0.849837787734	0.782704402516	0.685800290637	0.788806977469	0.886719565671	0.767088872605	0.751970136873	0.719923152812	0.749275961936	0.690260446331
1243	0.843680826394	0.864952429931	0.970681377056	0.693052302888	0.876024483868	0.907548334019	0.671105540759	0.616683217478	0.742869040183	0.915269196823	0.971549324812	0.705036347471	0.967839401854	0.56914975995	0.571487774554	0.941097586136	0.856279941679	0.852063624077	0.817973907168	0.595326662126	0.955076089222	0.885358255452	0.977746870654	0.880889441766	0.902213072568	0.88111743404	0.584026796462	0.971099454901	0.838620038798	0.919384199303	0.623080502559	0.745751978892	0.802297177901	0.916085361443	0.696396107368	0.563619227144	0.607515876765	0.820078636959	0.647853861993	0.975852856556	0.614117647059	0.554807642521	0.580670223235	0.851049424509	0.885750091379	0.85372161589	0.690426854538	0.919508797276	0.885628680649
13101	0.796576349506	0.533794517038	0.877341205212	0.880010370754	0.565433119702	0.909212009427	0.792497008169	0.970004686768	0.92894927912	0.86374217578	0.480792933443	0.905372309937	0.562381997244	0.916465202407	0.916589243316	0.570562236612	0.635571235862	0.957634141289	0.951318038221	0.961685023751	0.690829785024	0.432384893947	0.64009649438	0.703145173785	0.697538461538	0.551855670103	0.959952025864	0.685386349662	0.753643629525	0.694045706587	0.971665550461	0.871713985279	0.732794780177	0.77593574628	0.945024504581	0.934265442404	0.959002248601	0.764742752677	0.952869391405	0.577864236715	0.969054441261	0.965330444204	0.96253289983	0.695916143428	0.648613495656	0.683863320105	0.921234644369	0.54377666958	0.774140415895
13106	0.763203349908	0.746117695137	0.56537622406	0.94231365657	0.634705548972	0.725624393483	0.879564315353	0.984011627907	0.958744765548	0.69100660066	0.724466287821	0.951381674631	0.794383965815	0.963490924008	0.952045279136	0.580511296685	0.8265321955	0.975218132067	0.976148683531	0.975543761057	0.483410114395	0.687174462379	0.81283258289	0.741247940692	0.854199683043	0.709778531422	0.978999896039	0.866578127394	0.832326598625	0.810930881289	0.986133935908	0.927152664955	0.783501961594	0.883904742353	0.959857696596	0.967236985803	0.978628023353	0.883578048527	0.977139261745	0.783924470528	0.98815953469	0.983336761983	0.979215968721	0.718187461204	0.792241468727	0.82552404439	0.958528428094	0.679069290693	0.863204884807
13140	0.855273039373	0.846596557317	0.981502649901	0.695493300853	0.912065871424	0.952082025528	0.83716851783	0.796925695442	0.856461864407	0.956468910138	0.922600943891	0.656607589547	0.899869757749	0.68191606702	0.663714948345	0.939861460957	0.867210682493	0.566592616101	0.505685724864	0.779578778992	0.964785744591	0.867603550296	0.911430218542	0.885554559359	0.879673264216	0.894409937888	0.739440745672	0.926022810505	0.73630009071	0.92040222281	0.680677573781	0.811795037061	0.921095774499	0.800536249409	0.836690255852	0.690717254609	0.823513701191	0.829376300486	0.666720404106	0.914279740748	0.695099239078	0.715399610136	0.749354413702	0.927076156659	0.83474148467	0.80116835956	0.524984187223	0.945088981049	0.899505939241
1125	0.8255303391	0.863528440178	0.970164556313	0.714584203928	0.887957515489	0.895752696496	0.76402138589	0.61021928444	0.779217386761	0.913809275664	0.969996378873	0.725774278215	0.966180098684	0.646113989637	0.577808974159	0.927110835016	0.854701301416	0.845567903167	0.788188647746	0.556583929323	0.953130721347	0.892751055292	0.974149519181	0.880969722193	0.908259724159	0.912144971182	0.567556209288	0.974606451613	0.831596674034	0.908018375444	0.60861442657	0.791302505429	0.897026604069	0.9102790167	0.687402715904	0.636621642928	0.72047202613	0.808461376552	0.642713301537	0.973908111174	0.620657079878	0.578630080033	0.554689124558	0.87767903816	0.886582809224	0.855674384799	0.725159881454	0.924598653547	0.874526883393
1176	0.835819327731	0.872482189534	0.971288943189	0.711218297806	0.875516956162	0.909500871169	0.729482175384	0.626126360748	0.780475153024	0.934909711802	0.981199917814	0.734507739615	0.972132904609	0.600864330915	0.550232318018	0.923203454302	0.866528282304	0.832987981765	0.779020979021	0.531666057537	0.954191336865	0.894753182242	0.982031931824	0.897928612015	0.889310627821	0.905959991751	0.541438481198	0.977859778598	0.83959454517	0.907531228943	0.537280362756	0.791123264619	0.835292898949	0.90792522787	0.718350383632	0.617616364016	0.651550813327	0.803354056737	0.598253275109	0.982898105479	0.505497368558	0.497600495382	0.506942652145	0.865884673276	0.893948066816	0.838754574978	0.655136809499	0.924718465573	0.874588138386
21181	0.809350008051	0.843157784525	0.965167663114	0.751271725307	0.836704515448	0.90086364826	0.703924279485	0.553698775945	0.679050294133	0.899249392113	0.97177186631	0.769197997657	0.964136780651	0.68036577675	0.533357945256	0.908742452087	0.851757595037	0.859222016406	0.819432684166	0.535958173282	0.906075882197	0.878310514352	0.977556371264	0.87598944591	0.897417090166	0.862010849529	0.693242379024	0.969114798723	0.858622530699	0.847913577632	0.642172860301	0.705164722954	0.824425865171	0.920673329826	0.706955716542	0.730631831512	0.616461785142	0.708626948537	0.598666523282	0.975942680822	0.608774358428	0.523774380601	0.594072980384	0.850567398452	0.874946831136	0.8813059505	0.75338853436	0.832650488497	0.797212726795
1177	0.83143749008	0.877968201528	0.969136118944	0.775467558249	0.877323613642	0.902038709677	0.744181170057	0.552465897167	0.763310517791	0.904940587867	0.985307051581	0.810163796724	0.977074123574	0.725256503265	0.5587332952	0.926792648201	0.866394856516	0.87132794156	0.811645622456	0.532239402545	0.948835992676	0.906916141137	0.988831437435	0.891467221644	0.924885054502	0.921483097056	0.681937585374	0.980694781397	0.876105263158	0.913334029446	0.675627984223	0.775070191238	0.878130217028	0.923132780083	0.758548499651	0.747595269382	0.688198103267	0.76076202505	0.659105363579	0.986694858439	0.574637833298	0.592723492723	0.562233544764	0.882266833961	0.889611070343	0.908515057113	0.792626488482	0.895483737311	0.854187192118
1186	0.818143258576	0.833850610387	0.90824556897	0.849021044917	0.769371249674	0.897388156193	0.715486446733	0.853627760252	0.81758207236	0.867975767704	0.832132303385	0.845538720539	0.767384361801	0.804029494236	0.779063102496	0.856705577173	0.762610654235	0.878274509804	0.865314231936	0.788025719406	0.829200524246	0.773750456991	0.792331606218	0.927215849844	0.684215975566	0.827756673778	0.854269769401	0.816583044535	0.790084388186	0.736005022497	0.850530476389	0.79922492966	0.850794646591	0.748232848233	0.88961213621	0.821332631024	0.871066525871	0.531589494779	0.817399617591	0.781199937988	0.864296233958	0.793125	0.798061894342	0.860540653814	0.773925832545	0.765452653486	0.811578344015	0.723790741125	0.753182644843
13245	0.89882938715	0.877312661499	0.987681568547	0.724058577406	0.934629619976	0.965483387588	0.873622336517	0.868158420002	0.885965371136	0.970468538036	0.902004454343	0.683590875644	0.855393165912	0.739883793318	0.710552345255	0.954076608096	0.860589251138	0.441989238886	0.479628081906	0.846251053075	0.967317865186	0.898460735716	0.895330779584	0.909261381394	0.814533229894	0.921809201976	0.791920892068	0.915766627048	0.75202866477	0.931737403303	0.736984308428	0.811721028905	0.945053797138	0.750960639734	0.891976138013	0.774982897437	0.881105601857	0.801475237092	0.73150801231	0.907790799732	0.75176037835	0.775835154543	0.812929419113	0.937192504972	0.837741393787	0.767855286412	0.447758863033	0.937674997407	0.89202097285
13198	0.841373499052	0.375301916851	0.896284197632	0.896094440689	0.649906697077	0.941013256603	0.838856128999	0.971901603384	0.939561011131	0.888871595331	0.508549649773	0.912411810818	0.634409702676	0.928707763735	0.93218759706	0.693639830945	0.658445207618	0.951693330563	0.94826780242	0.966493900843	0.759608374128	0.466327695341	0.734390281567	0.724452271197	0.736988274018	0.550661703888	0.961089901156	0.700102774923	0.820820453712	0.760199573827	0.971583570137	0.89084581312	0.788626330823	0.805235710229	0.950951057918	0.947467559648	0.968217338858	0.790664780764	0.95716169876	0.652017660951	0.971576362401	0.969472758317	0.969463278298	0.748842050481	0.627028437255	0.751279268104	0.935397039031	0.600618716164	0.798988230436
1203	0.858121640139	0.883980457701	0.968944733885	0.745303148582	0.891171283328	0.900143973673	0.779205180427	0.681283646057	0.780137414116	0.910596542236	0.982063704773	0.76110036086	0.968761202438	0.680759898818	0.624844591794	0.933463998349	0.871693397209	0.844370516686	0.826602214252	0.646251375282	0.953408380238	0.907892004154	0.981455725545	0.907531228943	0.912815234174	0.917744438696	0.637829067881	0.975007713669	0.845435956588	0.911894731367	0.61201592472	0.801477572559	0.899069694922	0.926419676536	0.764837985242	0.69274269557	0.731800766284	0.815150720839	0.696848107281	0.983251130292	0.686274509804	0.65805416041	0.558087740198	0.883235248164	0.876768837136	0.881032431594	0.756837961044	0.91538104329	0.874470503151
1230	0.736936556529	0.597672142968	0.871099744246	0.857194975765	0.572987012987	0.819670442842	0.774174990848	0.815545668673	0.858736447039	0.779545572714	0.688241973779	0.861310427906	0.757320888251	0.858656878457	0.80006225358	0.644628099174	0.752816020025	0.912545549193	0.901722971214	0.840495304056	0.758246346555	0.551892678869	0.860613876709	0.650661821957	0.821152458509	0.649051911719	0.848105246606	0.827582655268	0.846678918351	0.801031303714	0.889400921659	0.756791036888	0.676469057409	0.85169469599	0.757416729142	0.808495018353	0.869960578187	0.795348348821	0.85470311426	0.800267544762	0.87306906844	0.851283380866	0.853000674309	0.51170917436	0.683836218167	0.81756021756	0.871238846234	0.621144008681	0.778272115882
13196	0.836594030009	0.564038899234	0.909786796815	0.854570202073	0.621393164623	0.929247478666	0.806997268334	0.940273396425	0.917377873187	0.888656778776	0.449738192752	0.871527777778	0.497991140414	0.886177173123	0.888906258142	0.685499351492	0.545754544026	0.930666666667	0.927533200878	0.937493412038	0.769646133683	0.465190369248	0.607461139896	0.718561001043	0.629134958845	0.620960607795	0.928293145204	0.598924119381	0.756012658228	0.7108925395	0.940919492407	0.865052821575	0.764324550397	0.744490644491	0.919845069665	0.910771661838	0.940760295671	0.728298702668	0.913108136818	0.537594956333	0.93845992005	0.941041666667	0.943628217151	0.735959765298	0.55310431768	0.612174817898	0.9016205513	0.614386547644	0.766588724344
13197	0.81951193464	0.81904365038	0.966789095236	0.656474061577	0.860858599128	0.918441747826	0.596656438472	0.654770729641	0.752913261271	0.93636268013	0.935056121117	0.64331885133	0.92479253112	0.386634595273	0.579052316734	0.900423175383	0.79289972042	0.836343531146	0.786120471778	0.588110403397	0.927564542527	0.848103928891	0.93248460816	0.870313976688	0.849241515926	0.866582822407	0.599681866384	0.925204437731	0.786571762456	0.875131717597	0.625327327956	0.773619205475	0.850794987891	0.870616560243	0.736548360878	0.621876823511	0.641178347336	0.773635011685	0.605755857494	0.931310818546	0.542748172476	0.56036924368	0.635991605456	0.871372797299	0.844900550148	0.826260085927	0.691556908223	0.889306992788	0.836952540422
13244	0.881002199689	0.842909471481	0.982643039027	0.639406779661	0.916380721111	0.953120912468	0.860635696822	0.816257048622	0.887694019177	0.955088238402	0.908952640688	0.474076439902	0.885056273447	0.578167682286	0.675997680426	0.946045242219	0.828607769357	0.670740094165	0.596804909014	0.778263651877	0.960961120246	0.869696169089	0.89810252647	0.883215529064	0.894736842105	0.899447222953	0.685595567867	0.913557636963	0.738712776177	0.907897522761	0.702620225192	0.872038678485	0.933142917592	0.82132716374	0.799749550825	0.660288866386	0.820173095416	0.829562433298	0.590992153069	0.90276543468	0.77094199042	0.701549162188	0.780096985031	0.922294073996	0.880420918367	0.792083377198	0.484105646054	0.942140081907	0.896125742522
1175	0.794711792702	0.803209328724	0.834272829763	0.863296955773	0.727074008535	0.788175815105	0.742101126539	0.898998374325	0.807603927303	0.804136062926	0.749922432516	0.883402424306	0.682268920516	0.875278396437	0.873180873181	0.693748706272	0.680355276907	0.946594346511	0.94075619296	0.915365610051	0.705605521857	0.698270473015	0.692904026048	0.907431483697	0.569348342456	0.745873559639	0.926167095521	0.742751006088	0.805144931348	0.72008558159	0.918140789542	0.741607539977	0.75147311884	0.705946394318	0.891941195407	0.912157192393	0.87656011375	0.685971279785	0.899454362452	0.717010309278	0.924977703164	0.896410203127	0.91882762563	0.735486230862	0.733850264578	0.715293995537	0.911226611227	0.682973546617	0.657613765938
1208	0.865715795034	0.886294520901	0.96436981673	0.692452141255	0.885619215972	0.902494331066	0.783930908139	0.740374037404	0.666110183639	0.917885205807	0.938320074388	0.76033967605	0.929990247908	0.640295959021	0.635514018692	0.919768403639	0.876513569937	0.806918828801	0.794425631675	0.677046683821	0.907856247388	0.908305578684	0.940420259177	0.946698529794	0.875992984628	0.865601991082	0.70392907727	0.938666116895	0.838982605497	0.83360266903	0.608332901487	0.751295884904	0.899046726051	0.860997462323	0.820988316004	0.67471397082	0.719922142143	0.651200672587	0.666507911309	0.94140061792	0.718044127666	0.575899112564	0.717281835643	0.885055071253	0.902234783064	0.800922805744	0.696365524403	0.819827274138	0.767526146836
11229	0.882728190952	0.87522041282	0.967653875869	0.750052487928	0.881035835731	0.905833549391	0.774465395555	0.81528729573	0.725969867185	0.934862289245	0.926815323042	0.706298132714	0.890931625697	0.655872553103	0.711822788778	0.887750325098	0.831836563206	0.754547837484	0.745124764101	0.793912492074	0.907069645204	0.880714248311	0.904935064935	0.914688970204	0.746717184824	0.837533260291	0.732580236486	0.917440232329	0.780962453728	0.842005874948	0.727708833038	0.746101027306	0.896739700178	0.809900990099	0.857705377852	0.718721943491	0.776707252515	0.737626903553	0.742251570987	0.916273768199	0.801919628731	0.698590078329	0.766297534476	0.882235528942	0.842532125553	0.787063119457	0.64306985006	0.870746175461	0.775670747591
13103	0.857527591488	0.652617477329	0.844736707436	0.932943998331	0.559586300088	0.900056668899	0.849832565927	0.955488060327	0.856897001304	0.83874323762	0.557862122386	0.943617690212	0.684350949205	0.949208647978	0.935329838584	0.64001860369	0.714196274847	0.96812666007	0.972398708468	0.950866141732	0.679912276121	0.53305935598	0.820602807597	0.738367262152	0.819935028103	0.645570932463	0.960566334557	0.684476273894	0.88863206556	0.68264721209	0.952755905512	0.846454819436	0.720370756092	0.855663698488	0.951245646933	0.958449189444	0.893878838873	0.764576110936	0.946995344901	0.720492098626	0.966575859179	0.929342187176	0.961079398028	0.726153203924	0.649785497541	0.814469320066	0.949447241397	0.538668320926	0.691216810724
13243	0.87478920742	0.855299017843	0.958937691522	0.740230004683	0.89377593361	0.955784061697	0.833951229701	0.942200156781	0.867700634954	0.925245288896	0.730777159349	0.817392668514	0.695324901429	0.801992463738	0.839738941262	0.899020113461	0.777257107154	0.768399168399	0.724442596539	0.93346953743	0.90620114643	0.780915792753	0.647592067989	0.927856957761	0.649444215727	0.860749017174	0.868229630017	0.787947346771	0.701179554391	0.858859015029	0.883885643385	0.885183621781	0.934937379826	0.560010333247	0.932100085543	0.858429319372	0.934610338494	0.773758976778	0.88797972866	0.724750847632	0.910388456109	0.866321511778	0.924491169921	0.925636619278	0.85328669138	0.592552366175	0.740598777582	0.891554454935	0.843491735537
1100	0.804592767464	0.9085247789	0.9434570211	0.87954870491	0.851441241685	0.85443700293	0.720299792697	0.736766505293	0.826764144946	0.876036988111	0.97576838351	0.87979771094	0.971757594706	0.815918045705	0.779417967102	0.901847575058	0.894318422726	0.927944132896	0.918002433476	0.710202122553	0.91820496499	0.896005072923	0.976830738586	0.876457245345	0.943018749345	0.898810150574	0.832614138831	0.970486656201	0.893045845119	0.909480705098	0.835727440147	0.812076931342	0.799523935467	0.946153441657	0.732549275836	0.81782325978	0.717903510178	0.863173061529	0.820048374093	0.976056043496	0.798179786045	0.728724245139	0.729481840704	0.820726212563	0.887536539995	0.939043006791	0.890868831717	0.892360199527	0.876669119966
1113	0.764416126787	0.897848339252	0.766713344744	0.902843852416	0.804962857594	0.759803665605	0.692022066624	0.807708643024	0.797092254824	0.778738662729	0.917927244177	0.905546111347	0.915028601144	0.857712068785	0.789025096017	0.79697239537	0.863754165124	0.941608151629	0.937810157322	0.812240553486	0.765073315335	0.856457311607	0.92236869638	0.924194567277	0.868708514086	0.865706930069	0.886124401914	0.91989137814	0.891457179378	0.852403592182	0.899495904222	0.722725566933	0.84058277027	0.887069689337	0.821352893236	0.862666879421	0.786201748774	0.769091490042	0.88028320103	0.915584076799	0.852560016996	0.832877576777	0.815044713309	0.787663986458	0.854990983346	0.896932128598	0.921186931131	0.773737162021	0.808929227218
1204	0.795804047984	0.864597298133	0.973779894505	0.771446462116	0.873823269361	0.902871578079	0.746779767515	0.545540299759	0.771828192683	0.913586673607	0.97643532634	0.78972207656	0.967241733415	0.740890269151	0.621046070742	0.925841650721	0.850049600585	0.879501745974	0.828330206379	0.500840512713	0.932904844019	0.893383309907	0.979237682058	0.877559505249	0.929201713195	0.904248145651	0.633606213266	0.980097963393	0.86321101882	0.877450980392	0.670399170555	0.788136938462	0.837832204273	0.929437364004	0.689239182886	0.739066519662	0.657404483739	0.78889823381	0.659078877713	0.979189203111	0.613190730838	0.551863773232	0.551828001662	0.867571801567	0.882513089005	0.913390727103	0.813535552901	0.903052250388	0.867612782928
1207	0.855113636364	0.889727398737	0.967978788497	0.745960829134	0.870650372825	0.912329329638	0.742584580097	0.619032712475	0.664034085005	0.918631769889	0.980551553818	0.759540589924	0.970553652676	0.62257150219	0.579170545041	0.937905468026	0.888242021	0.859900373599	0.821200643387	0.540400606663	0.925502028925	0.912926298331	0.982413739908	0.925078905159	0.899301274147	0.890518487916	0.606290162478	0.976796714579	0.862668132098	0.862416281605	0.568825806452	0.756215760641	0.863242542153	0.914891422087	0.754910333049	0.646142588334	0.63545868916	0.725155685803	0.617496706192	0.982254590214	0.62858186753	0.461828707293	0.539527428778	0.884065505589	0.901902528017	0.824340372799	0.681869893474	0.857738861705	0.825288778878
11656	0.820586666667	0.841735601686	0.881471530433	0.852351113685	0.742101396032	0.875884311278	0.704623513871	0.805383679729	0.762586896988	0.868886904449	0.84440504745	0.878075885061	0.799513029063	0.817308194495	0.766666666667	0.839908161135	0.770495258166	0.909961081309	0.898816723639	0.767799395642	0.801940518878	0.775688169784	0.822606701756	0.931197231108	0.729147141518	0.811891552392	0.847164115871	0.840391218396	0.83224574248	0.792664316161	0.823821729351	0.76332372103	0.815848977231	0.797375712269	0.860807446693	0.833315672354	0.816240904987	0.507930613761	0.815355024844	0.809147609148	0.834611925295	0.781340038766	0.792590263585	0.839173736629	0.76583716384	0.797372965618	0.839203354298	0.617059038472	0.712030939689
13199	0.801365151595	0.731646876613	0.921345434036	0.878787878788	0.690465031505	0.943116708822	0.806857502359	0.931892118795	0.895594920834	0.89398519754	0.598903088943	0.893940984984	0.568681883611	0.908167495854	0.898798689479	0.75550147569	0.553975639082	0.938214267077	0.929764141098	0.928676625289	0.769999476796	0.663487099296	0.580618471403	0.863669476532	0.697545853785	0.692651259413	0.943358554014	0.623973981725	0.729866301716	0.592940685046	0.9389598256	0.83978807947	0.768861525618	0.724245253657	0.936543726848	0.931241129159	0.926441142375	0.729789473684	0.920915933425	0.546856465006	0.942047244094	0.938143258135	0.942387687188	0.876607759071	0.605997064374	0.603281753038	0.904727234906	0.78866673573	0.756988020536
1174	0.855002110595	0.851722185038	0.976580077726	0.69426353358	0.911923556294	0.875218778956	0.783238354159	0.591753440427	0.748723293382	0.915068350746	0.976780185759	0.730666527043	0.969136118944	0.639257842783	0.514469453376	0.911081276464	0.863517881347	0.840965861782	0.777280532862	0.561080514031	0.954189710946	0.892192535607	0.979475014182	0.882725338592	0.882625721352	0.877252952144	0.586586324338	0.978068369028	0.827830560076	0.915334548295	0.570992287385	0.759932375317	0.923200999011	0.901401893332	0.73982869379	0.630949884672	0.739792969366	0.810003673962	0.606850256356	0.978500154305	0.593885777103	0.557617541859	0.578428830697	0.874133166484	0.908934079147	0.846512350474	0.647028316565	0.930781548634	0.833057509309
11202	0.888533193388	0.869814606166	0.978839208505	0.743470149254	0.923239836768	0.947053100517	0.846801872075	0.73821172062	0.861918830664	0.957295005687	0.983370117538	0.701176960733	0.97021623827	0.666872301049	0.604126902244	0.95212902563	0.877521389681	0.738495781355	0.683022774327	0.69010851419	0.969796045462	0.914275373559	0.981430183646	0.90296273356	0.889190712931	0.93426407707	0.633625182406	0.97992523173	0.859663777801	0.927698363373	0.560189475852	0.863801166518	0.924127937067	0.895955541834	0.813767768727	0.680483862558	0.811226089683	0.828774274379	0.541162864052	0.981069327194	0.529522024367	0.599566876354	0.677429337735	0.922207239913	0.918157237937	0.868651488616	0.58782563838	0.940704963519	0.903287206132
10095	0.83125599233	0.884749285529	0.971101248839	0.819300552196	0.874095817172	0.903262676642	0.652118845322	0.572492473459	0.800126236061	0.9109175804	0.988022081033	0.847788171873	0.983442851969	0.78978665693	0.688442211055	0.930268918074	0.876762786782	0.908603844942	0.862387730448	0.56181500503	0.951548346324	0.906610703043	0.991255920471	0.902267846855	0.941029641186	0.929430214323	0.75913682763	0.984724098514	0.898691252053	0.91328112682	0.759573689985	0.813013333333	0.730266267528	0.946744635305	0.762620257269	0.807810350302	0.587864000424	0.847311258278	0.73459260445	0.990033222591	0.646499339498	0.596400355779	0.563196734181	0.872006736488	0.898791620495	0.94125333194	0.862332495812	0.911683436734	0.884121515816
10119	0.859598701368	0.935825545171	0.972051771258	0.9105622701	0.866862200807	0.871463427296	0.689727905505	0.601541059742	0.681505229411	0.892115747536	0.991257740542	0.898183354457	0.985937338434	0.802460127176	0.762016841885	0.907514450867	0.923550134076	0.94678003464	0.934606906686	0.617394984658	0.923380518865	0.94621231979	0.992822966507	0.938141092736	0.956871914783	0.901697571167	0.818095338759	0.987331914231	0.926408301567	0.858103140426	0.775527249948	0.753690381029	0.818429890848	0.9558639399	0.771453259167	0.814201871728	0.564341742633	0.783059820011	0.808061420345	0.991389594896	0.740232312566	0.605186114596	0.611128543039	0.876419856963	0.925234630391	0.949968665135	0.906375856478	0.835278182955	0.807228915663
11242	0.818693275304	0.886702568351	0.972537927488	0.761974635782	0.881849046748	0.794149624644	0.76146403029	0.680631578947	0.718643534776	0.948557089084	0.97508952203	0.751316621024	0.964318861504	0.641022975361	0.609931667623	0.846169826019	0.866708615175	0.849254121958	0.81398513556	0.594808483697	0.945421149305	0.904010038166	0.976867219917	0.886951983299	0.909105042235	0.774548106475	0.663855802677	0.969657743489	0.84181626188	0.906043783387	0.611307788421	0.728968485944	0.882666945782	0.902913631634	0.711777694006	0.668230951753	0.641437632135	0.804350121423	0.602509570396	0.976100563861	0.627527379949	0.615641293014	0.626056117659	0.849171386616	0.895888106005	0.866458333333	0.721349955662	0.927992518703	0.848946684005
11201	0.888607594937	0.888322783182	0.98292782662	0.663246705901	0.924626245847	0.941339919728	0.853566762477	0.758146346566	0.820918845713	0.942848236089	0.975551887766	0.666090961428	0.966893865628	0.560882368136	0.60933125972	0.960772168886	0.888900468994	0.800769870995	0.731911573472	0.694751743302	0.972358402003	0.914060064429	0.978864889943	0.913999688781	0.90028842192	0.928970801408	0.522442780076	0.973651708522	0.821081903563	0.938791443294	0.551301288353	0.851077313054	0.939564154574	0.883654790837	0.783604452055	0.622825403479	0.781185986659	0.839567703688	0.55164579701	0.978611825193	0.555753231123	0.569096844396	0.681957186544	0.926929691979	0.916601348174	0.814483151302	0.613063763608	0.934734341922	0.907051282051
13242	0.837572559367	0.813809793522	0.939040605503	0.834922619978	0.817284720058	0.961490939044	0.809254901961	0.969647809932	0.927663122785	0.905910485003	0.632263391475	0.880295334346	0.487873660462	0.890525662893	0.901970954357	0.83185292295	0.642544316997	0.907567398772	0.901847514962	0.965063211457	0.822897098727	0.735080058224	0.424519057197	0.901914992994	0.571060496754	0.80213405159	0.946025258083	0.592935845948	0.6599296551	0.707545695985	0.955997308071	0.886505336574	0.865639798095	0.602359149465	0.949138023343	0.92974729999	0.961637500657	0.719594771928	0.935402019348	0.518106995885	0.958745615413	0.957488724143	0.955504848831	0.905720394222	0.769435875987	0.555129732249	0.865145228216	0.837164849925	0.799006930795
1206	0.886525565801	0.915742113605	0.975421490961	0.723006880853	0.906353135314	0.934158061548	0.807195140944	0.737413622902	0.728862672048	0.91215483871	0.981143676983	0.69441122953	0.97159004124	0.600615858353	0.623030178185	0.956414726695	0.911274459054	0.730880529144	0.681289722524	0.66647570439	0.959796912237	0.934654691855	0.984226967788	0.940124697274	0.894699140401	0.923883974491	0.636543364029	0.979345603272	0.854276332934	0.924305878703	0.587252634284	0.844628619387	0.901007491604	0.89417989418	0.777104591837	0.615344576306	0.758230291647	0.800406482881	0.591183416426	0.982940034733	0.640417901138	0.531579760128	0.670665774162	0.915920269221	0.92639501687	0.80387720471	0.550417138737	0.912182610926	0.878594905505
11205	0.856158257484	0.894547694835	0.976441792871	0.79114713217	0.874786391176	0.918176684975	0.703472005005	0.651674840864	0.675448168355	0.908157976573	0.985798816568	0.769238801295	0.975869120654	0.655741084313	0.623002534002	0.939035065136	0.889483807246	0.854288827772	0.821087588211	0.54309623431	0.933926434629	0.922355258384	0.988378072611	0.923315740453	0.91830653034	0.896710220524	0.676071055381	0.982031931824	0.854810007328	0.881827622015	0.615670486219	0.757467207501	0.813738715368	0.907046322088	0.750840672538	0.6885682923	0.615424918789	0.749842997697	0.59470854854	0.986356875417	0.605595573651	0.486095316861	0.592967942089	0.894561713632	0.915241868224	0.880305690385	0.730464911827	0.884825383744	0.849620958176
7	0.819846678024	0.860088288756	0.972044563648	0.803416557162	0.859073763621	0.88586561429	0.689962550767	0.539460486723	0.75712333088	0.899847936658	0.983135540287	0.78606518409	0.979107410663	0.727542880976	0.602071779847	0.932597145536	0.862522351951	0.881877362453	0.849860885086	0.509022596179	0.94609958943	0.895857367593	0.986266451646	0.879809454012	0.932016632017	0.917554858934	0.64708991912	0.980992937266	0.858814806969	0.89010873562	0.688580230797	0.753304904051	0.836439032072	0.934770129938	0.710674157303	0.744129469008	0.634098499708	0.802065131056	0.697829449096	0.985057590536	0.629152363348	0.606756262093	0.54061829785	0.869970017358	0.901903908022	0.927179647913	0.80025112483	0.885779792611	0.857053422371
89	0.862433862434	0.909593703467	0.969794582035	0.847528803704	0.870901969201	0.902376774605	0.56278366112	0.648064027688	0.738193958322	0.920193340494	0.985608443047	0.813636363636	0.978820290162	0.684676988788	0.662755184054	0.917960206966	0.90324839735	0.910200569984	0.898268631036	0.612924211211	0.951798134469	0.932327192653	0.989772000852	0.923118164272	0.917079142051	0.903151586495	0.766598072133	0.981706992821	0.898328993056	0.911438717314	0.719679144385	0.800316784095	0.699569892473	0.941000427533	0.778417584851	0.772335699193	0.574299369976	0.794944124986	0.744153005464	0.98831217128	0.686756113395	0.595651242502	0.607843137255	0.883836206897	0.907293354943	0.902739139739	0.836896533248	0.922625400213	0.869316663995
13241	0.922324910519	0.902032308494	0.99171971226	0.724050632911	0.944908794617	0.965404053561	0.885677993014	0.85295052442	0.897135622725	0.97821740503	0.942027471667	0.674652814587	0.926940639269	0.677129106508	0.68901254659	0.971044791721	0.903213889915	0.498814728968	0.605773282764	0.858751062022	0.976865789891	0.9318074191	0.936841006368	0.912911020065	0.894654498044	0.906893840105	0.796308084023	0.942889896306	0.745775321501	0.945393211048	0.696112333648	0.844878309708	0.953755398715	0.831710126715	0.887136119694	0.686461816059	0.862964145122	0.865356004251	0.683399336402	0.945234004894	0.801695813461	0.730506873754	0.814507663237	0.952179879658	0.866532599492	0.822203585281	0.61037324794	0.955767018718	0.909438308119
13257	0.906981649441	0.873115513249	0.985179885527	0.719448060401	0.927652065601	0.962033130981	0.866555201421	0.910369711865	0.871367565879	0.963846033972	0.877165841584	0.699858720109	0.813393451862	0.727286813698	0.758888773712	0.948601506863	0.835886214442	0.541605991263	0.517187581257	0.873565025947	0.958076963187	0.903896103896	0.865587795702	0.916817922522	0.831719876416	0.906004140787	0.790124103262	0.886807985182	0.739915018622	0.92881303013	0.774455537737	0.833896515312	0.942592688888	0.686708369953	0.902846137385	0.749895222129	0.895604684136	0.818725413061	0.766097934605	0.880847126555	0.840125555846	0.7924674921	0.803803700057	0.939346568704	0.835222820124	0.719401749211	0.596040219757	0.93557379588	0.878850527186
109	0.79143428391	0.868152179494	0.491891891892	0.912090195875	0.774003107198	0.469917864476	0.793962775663	0.896269240804	0.805445853253	0.469963199088	0.855819697437	0.924711533441	0.845084104504	0.919084677627	0.881671493587	0.703295571576	0.841651070909	0.964504411002	0.966374344871	0.908677232073	0.526638917794	0.778042712005	0.852507071227	0.911720569211	0.80998869592	0.812829253176	0.940749255447	0.847314919396	0.8677833028	0.825120722779	0.940845506633	0.763144031187	0.827115654024	0.870208924426	0.885875947475	0.927757449033	0.911658370448	0.791699377192	0.929900384757	0.846327451785	0.943414939709	0.919875936935	0.918610062568	0.719440544897	0.837981546161	0.848592822102	0.954282167977	0.735125946531	0.742031975245
10154	0.878742753816	0.915118812909	0.959808316587	0.876286494434	0.884230910138	0.880790579447	0.796079671198	0.692964877123	0.636258599863	0.876375065479	0.978264260829	0.886860158311	0.971998346766	0.79875	0.733340302096	0.914346672217	0.916776125676	0.920910473593	0.919970631424	0.689680693593	0.901666929589	0.917963224894	0.981394865399	0.923125196109	0.922633573913	0.864084764341	0.818229826785	0.977691309987	0.904666172892	0.822837951301	0.802086593636	0.734490654454	0.89239643419	0.935147534147	0.821596244131	0.823638188831	0.687533100307	0.741430385104	0.80895045285	0.980303737107	0.802258098554	0.719151603803	0.727424749164	0.880189174987	0.916543730242	0.921615697735	0.879057126431	0.798646538261	0.732214520248
10351	0.918087649402	0.907027363184	0.980647485717	0.746984160285	0.929112865283	0.966526763045	0.857684210526	0.837336704593	0.828988092116	0.964524905818	0.957616994754	0.758275353152	0.944060274538	0.658828425762	0.6670321065	0.958729663704	0.872474416164	0.842003247944	0.80859088528	0.750871264125	0.970691738011	0.924232117629	0.951827242525	0.960927705809	0.885275659976	0.931181898754	0.670218377466	0.95854277867	0.842845064468	0.92462522277	0.675177157149	0.880857401202	0.956631049654	0.885648823162	0.857273756266	0.692437595651	0.86024121879	0.801859875304	0.666560238399	0.95827077401	0.674220067454	0.66551868086	0.755611232905	0.951816082301	0.921902957583	0.815679733111	0.692299660663	0.931364392679	0.910770992764
13102	0.774146085129	0.805856109943	0.721707242538	0.96720460796	0.672080273094	0.704265791632	0.746940900807	0.838761790609	0.863296657671	0.733913133509	0.839860211738	0.96516660583	0.862227442169	0.934215267411	0.893491735537	0.60831104711	0.875804776739	0.979682802944	0.982897123607	0.840881784464	0.632508833922	0.724684199627	0.943089013303	0.806604992506	0.914913271066	0.779222119055	0.951886447842	0.916008614501	0.944586753097	0.852823730747	0.947826983554	0.826160159949	0.596621236462	0.910350868154	0.842307282226	0.933904145348	0.807839238055	0.866081229418	0.931147023214	0.905327868852	0.927532453991	0.834890804894	0.841863347622	0.604403593498	0.824543135315	0.937387178297	0.97902892562	0.741318104646	0.876068816318
13249	0.861193398223	0.852696774194	0.985646914087	0.71564377122	0.920658059142	0.957580761689	0.860265213061	0.899386245607	0.918190366733	0.954249387734	0.872439478585	0.696603852816	0.828750578198	0.789026475312	0.791307060414	0.942540635677	0.817184070241	0.548205342237	0.522040795034	0.870431718988	0.957422324511	0.858051068265	0.862896138138	0.898350933777	0.842458677686	0.906749740395	0.850081420392	0.881709331131	0.732147555649	0.900506342329	0.838928960614	0.884533898305	0.931041677534	0.69952808173	0.885358522971	0.815324784528	0.918980140125	0.832780847145	0.777754226061	0.884190986903	0.867751246392	0.832562490256	0.870977803192	0.9281793947	0.887951365232	0.753309453356	0.576687116564	0.935891460825	0.8858357528
13253	0.862047244094	0.583730341683	0.926223669482	0.859519983412	0.704970548724	0.973673427576	0.856957087126	0.985527617263	0.955516383243	0.917567357915	0.436389773077	0.887899150909	0.389481201857	0.929963490513	0.933642930857	0.742293464858	0.708506224066	0.891167029098	0.881335749418	0.982153107551	0.806374584718	0.530099296649	0.502180717328	0.754246476328	0.66851225264	0.565701329486	0.973101183339	0.649933408462	0.705363204345	0.704812723411	0.978060462481	0.909597393041	0.775741574779	0.616964331669	0.962296304186	0.953791592782	0.97992576716	0.797712913164	0.958247883473	0.549437052201	0.979584396646	0.981845376244	0.978641077233	0.778077501686	0.708534872835	0.606265134731	0.86790505676	0.680731870278	0.851497375733
24	0.766668448912	0.818399916554	0.923654633035	0.765202702703	0.777029515442	0.844084059029	0.659815658438	0.642773830983	0.680903859353	0.848235913639	0.889498719356	0.797347480106	0.873390112173	0.70890052356	0.621604581516	0.846733274049	0.795066814557	0.854905889176	0.836250527204	0.619897959184	0.86879526352	0.815261467165	0.891547382719	0.878456524025	0.821598204499	0.80061913007	0.705882352941	0.887979139505	0.795234549516	0.802912006752	0.712323020451	0.669896675411	0.803900896152	0.843622261817	0.730779664695	0.693631486695	0.676072835694	0.679323548181	0.71612212105	0.89183556505	0.699161981542	0.639323600462	0.628493380962	0.783095615425	0.811122881356	0.779981114259	0.771764829507	0.794453165882	0.728401529837
113	0.832563571694	0.893412057178	0.973252404712	0.818115106405	0.890287863748	0.84620164673	0.776036187671	0.598125921247	0.648859764089	0.931918008785	0.989203218271	0.803624104509	0.978648788035	0.744930851617	0.62779777743	0.89829099787	0.884722295065	0.876760379038	0.865563815307	0.587862796834	0.920634087449	0.903885373634	0.991388254825	0.906869910211	0.930752086249	0.83848278018	0.739272535582	0.984670360972	0.890473172793	0.823991618649	0.697354717767	0.706479562005	0.896984924623	0.927560366361	0.769674117964	0.746004957544	0.626242334532	0.739676840215	0.710593490747	0.990065711181	0.723298925637	0.603879849812	0.621700573813	0.857007973143	0.917008520038	0.914878099604	0.810925027391	0.825088339223	0.732792258467
3294	0.85384574383	0.862104825291	0.973457268267	0.784970003158	0.865512719643	0.898206394593	0.788339670469	0.663213530655	0.718511500605	0.907391852163	0.980926572516	0.768034694309	0.971626799213	0.737342102516	0.685296736682	0.922294654498	0.889842557001	0.871222076216	0.817617996426	0.627423969482	0.926007905138	0.903501863811	0.981979166667	0.9035639413	0.924650049435	0.890045509233	0.63215835715	0.979098424583	0.862566277837	0.830019985274	0.647950648264	0.750653786625	0.864410342653	0.926227795193	0.727080967061	0.725814138205	0.642887473461	0.750821758032	0.682934643315	0.982338579814	0.655985617597	0.629319371728	0.629726615691	0.870865809985	0.892174464041	0.893828451883	0.78010580902	0.838689482471	0.806006790285
10056	0.864083802706	0.909389767824	0.965103821234	0.849880444953	0.871716491374	0.896358687279	0.713436261214	0.70317394028	0.671120353522	0.93061605476	0.960463320463	0.851755119097	0.953861892583	0.734350830154	0.70083303151	0.897686878574	0.889530347948	0.905300867037	0.90136019105	0.648142333857	0.908281713602	0.922211274179	0.963778555258	0.945123213916	0.888037834781	0.867100707901	0.796549921589	0.960244491242	0.895056556347	0.812675324675	0.724643668663	0.767880672535	0.857765780731	0.909682080925	0.822696929239	0.78264735108	0.641434262948	0.706566132579	0.734655136047	0.960075948068	0.735429287654	0.610364087712	0.665700982928	0.87265917603	0.89360592469	0.886133498657	0.845294148083	0.81117295403	0.734688612559
10350	0.860205922938	0.938072800704	0.973773526689	0.900539747419	0.890525436122	0.91851314972	0.66482620813	0.7044366086	0.689203354298	0.910293271995	0.989828749351	0.87782400337	0.980922918278	0.800197515463	0.774045482996	0.931034482759	0.901740771812	0.938553334031	0.918459203433	0.6772355579	0.938497061293	0.94625679632	0.990768113687	0.922759772454	0.920717172764	0.914991144911	0.833675889328	0.985606295951	0.919645214086	0.83011259492	0.713259409652	0.788925496865	0.793186456643	0.939753394725	0.800646203554	0.841084045133	0.595158818244	0.780182653223	0.785102876283	0.98996482516	0.680303269626	0.623481570304	0.6955410691	0.902144842414	0.921657290078	0.935211707724	0.853640726059	0.835523923321	0.783938416727
6	0.877807063785	0.921608970732	0.973740676407	0.893498516475	0.876932655391	0.911026537749	0.673544006268	0.650896544514	0.659829237818	0.899257412889	0.990514486029	0.883559135848	0.981355324489	0.814633138844	0.75274611399	0.928291374329	0.9053125	0.931163564521	0.924304652976	0.647330084368	0.934528773978	0.934150394682	0.992683806482	0.927523458966	0.941109852775	0.908206561109	0.802020625033	0.987552720913	0.903822958729	0.814389013161	0.763458654393	0.759632640135	0.72261787181	0.94687063931	0.796448818055	0.838692783073	0.549582655257	0.776414451261	0.792575381528	0.991469681398	0.736206265363	0.635610337148	0.641713723255	0.884565296661	0.911631064919	0.937296290548	0.890051813472	0.821747432523	0.773380179808
21	0.846938233576	0.915336787565	0.974682241548	0.8256948086	0.869231171275	0.917525773196	0.656598610819	0.649041499895	0.802276183983	0.919648462021	0.988783299579	0.829468802698	0.979052729336	0.754187038386	0.690484889608	0.937327859481	0.892649142138	0.903734352904	0.877134178276	0.609333755675	0.964396366119	0.923829453309	0.991384679261	0.922080635053	0.903655690952	0.928694292416	0.646661744542	0.985700222786	0.891800507185	0.923068860706	0.674098770577	0.817069928211	0.711562630917	0.93169512703	0.784879021394	0.769324117554	0.627670827163	0.80972002113	0.705575654395	0.98975102231	0.539409905163	0.632929883139	0.575096545246	0.891057934509	0.90276754709	0.907337919533	0.814812881674	0.926595965897	0.87976890647
74	0.844107276418	0.862942310699	0.976399958596	0.784482303919	0.872253180528	0.929241350563	0.672259567035	0.549292790168	0.785186748259	0.939700078927	0.982555102894	0.781712165386	0.977479113694	0.70703635888	0.579273414532	0.937173322183	0.862887903737	0.871667895901	0.817626297213	0.541075885508	0.937037819565	0.900968217217	0.985279532286	0.893260492725	0.914154584333	0.912131697599	0.682457164076	0.981552892131	0.880958707552	0.887723367245	0.637830757139	0.763988445491	0.768870160653	0.930774467194	0.761357475876	0.763507058699	0.598127360749	0.787448854881	0.625046829007	0.984485630987	0.570300492872	0.54693813297	0.563697443704	0.890630773291	0.888012701773	0.916234208733	0.798089038219	0.901385620915	0.879593759816
107	0.823089111075	0.868008948546	0.971439149521	0.778041415013	0.888966517977	0.899131916707	0.792942959195	0.612718015383	0.782859608435	0.910597095212	0.988041215098	0.80433604336	0.977725922783	0.77807486631	0.656952718295	0.941657316878	0.871472508498	0.871600150805	0.823028866868	0.592636837533	0.95776853702	0.900478777772	0.991142887632	0.889378154871	0.937523322139	0.92443324937	0.666738988935	0.984447403462	0.876861210738	0.90698426385	0.721478307445	0.778106023305	0.892191707054	0.92870142383	0.750873495646	0.736799261953	0.716352953977	0.810801999565	0.726217843459	0.989783430001	0.663379213179	0.681579229696	0.585640695428	0.886886130599	0.893722943723	0.92058728968	0.802500939194	0.903367183324	0.872531706534
10054	0.874546231048	0.961360204135	0.971038477451	0.93517103252	0.87938642572	0.862855357701	0.712487438515	0.702821449367	0.540010542963	0.893580104106	0.991544885177	0.934106679379	0.991392273788	0.859584923415	0.827090546637	0.880810613183	0.940618078262	0.969888397557	0.971153340001	0.722260546564	0.924416763433	0.95867073299	0.994053518335	0.955907826361	0.969981238274	0.882858340319	0.888894778691	0.989168923141	0.950082311083	0.86062681064	0.849311482277	0.750481077614	0.791883783357	0.962848621213	0.832827735645	0.894039032669	0.621498059646	0.782190835236	0.862024707204	0.99261263136	0.824710056665	0.676262387919	0.740361919748	0.866237670763	0.936749695912	0.976428683673	0.949742944077	0.842938502534	0.796191671898
10055	0.836396282214	0.886741897254	0.972773797339	0.757104865203	0.8658004158	0.921380731582	0.767568416095	0.625346949463	0.706581829561	0.90438537169	0.985953315431	0.75496515223	0.977423161784	0.662649356023	0.571473061352	0.942739018088	0.872586872587	0.855729166667	0.799802093641	0.578770539136	0.94955613577	0.906461346374	0.989574193548	0.906933264087	0.896452145215	0.912917271408	0.660286328596	0.983305853256	0.849120042028	0.910469539841	0.533544008703	0.770833333333	0.878144039994	0.918923116749	0.745713673382	0.703043022036	0.698343413095	0.758680464359	0.601967941597	0.988160197673	0.557499869021	0.584850843061	0.5807774145	0.883421176225	0.901742269659	0.875719098212	0.702584864528	0.905185338365	0.871946169772
81	0.808883194533	0.862625631412	0.970417873397	0.725610077479	0.888001681025	0.906904092471	0.779869889459	0.562648880419	0.7745914602	0.927756454072	0.98235908142	0.770432755972	0.973036038372	0.679335041037	0.522610429126	0.937846025279	0.844003797068	0.851126552959	0.789966836869	0.491430087556	0.952285442838	0.890419602482	0.984455688279	0.885150385807	0.901813633521	0.90936714166	0.603922608004	0.978546136222	0.865965694865	0.906663155122	0.635897167391	0.785011759675	0.899468393073	0.907592486003	0.733261105092	0.703860840051	0.717186752432	0.767960494876	0.612706561848	0.983040266361	0.558121061272	0.560379633999	0.559506949908	0.880162455826	0.892537944894	0.881410088523	0.756688700031	0.912430116516	0.855722954593
10090	0.840993132594	0.878975310551	0.971946349954	0.808982317041	0.873037329729	0.908266336838	0.742161737765	0.604693802714	0.683326377295	0.907061456002	0.984192581878	0.782879907742	0.975773751476	0.730532415791	0.611111111111	0.937551695616	0.869832985386	0.854746274878	0.838603803074	0.565929737961	0.929272879231	0.893005828476	0.987918839383	0.899007740662	0.911482513154	0.884372083377	0.723967895924	0.98154829399	0.876399180199	0.819944742741	0.690521842773	0.742727176558	0.830494348075	0.921073074732	0.761496409047	0.735278681642	0.607449103056	0.751983605696	0.661639413664	0.987126673532	0.654210995231	0.576314287197	0.602450293308	0.886516677977	0.90443293034	0.891855461662	0.759190031153	0.832755856648	0.773117945532
8	0.811525568031	0.861088039867	0.971645099758	0.785016286645	0.85641723831	0.890693932631	0.743778996204	0.532714225412	0.741159161368	0.927253668763	0.980750221112	0.796937697994	0.970329783935	0.737884314747	0.582701458976	0.901598375592	0.840193450034	0.876475835651	0.823905971246	0.510419972496	0.921607828695	0.890350647309	0.982945091514	0.86940142319	0.922905085978	0.871533761554	0.686040367748	0.976641577991	0.861528689392	0.852567468235	0.688413361169	0.74340668123	0.820776495278	0.920613394534	0.702391879488	0.741290902363	0.632047477745	0.788927701916	0.685607675906	0.9810195509	0.621516047297	0.540664854694	0.588413677716	0.842060988433	0.884554559831	0.917397660819	0.809548710976	0.881354166667	0.826563070345
10156	0.864066381269	0.90129950495	0.972240717029	0.854399332011	0.884629388817	0.923176076308	0.745601173021	0.680398322851	0.646432486038	0.901395251978	0.988836632384	0.822529893014	0.976686864537	0.733926907547	0.651031115267	0.933488492371	0.890867317634	0.881574146469	0.87344939018	0.596826731113	0.946276456755	0.910969958869	0.988119834711	0.919854469854	0.919801826908	0.923535819889	0.711031804346	0.984633630691	0.890641430074	0.914780431835	0.703442554956	0.806212626343	0.889410047947	0.936580310881	0.79409083597	0.786925702284	0.638210526316	0.769530017874	0.685726387124	0.98897532327	0.629509228188	0.652024922118	0.618157266023	0.888343430123	0.900722588753	0.90601659751	0.813516180978	0.899730960265	0.873504273504
3267	0.839962170966	0.787735849057	0.931048530835	0.860641278406	0.760872937891	0.971087301994	0.835381091212	0.981971654856	0.95298635255	0.913354037267	0.572375520271	0.889468196038	0.366384151945	0.915800308801	0.927800444146	0.807785262508	0.64865285781	0.915116339327	0.907866100114	0.980988195968	0.812646126669	0.724209327605	0.383627773213	0.878565522943	0.630971317153	0.733869719944	0.967337994365	0.556011279159	0.710641856575	0.638286840195	0.980927835052	0.904992372034	0.787564766839	0.642386152895	0.962795160173	0.952288980529	0.981163666806	0.74495662172	0.966842105263	0.413614710854	0.983006672227	0.980384059467	0.98213363627	0.888473520249	0.67246225924	0.559405940594	0.873986469039	0.836316872428	0.832105886594
11161	0.87866617344	0.845931731463	0.982178522046	0.61511166771	0.918448015811	0.935144609991	0.818724473767	0.699088145897	0.801889254214	0.950338365435	0.973851480544	0.718825380178	0.968679400288	0.588302277433	0.553004726536	0.957594249366	0.862997963765	0.828112784698	0.749218261413	0.638369405337	0.970005748027	0.889530949034	0.976138828633	0.897619790043	0.903297383766	0.923440012449	0.586691855584	0.977004382573	0.810850594049	0.938047559449	0.567755313634	0.825599238055	0.933923918708	0.907367112216	0.766661305024	0.652753714496	0.798547521314	0.827901597981	0.611328745368	0.97888013187	0.597881933522	0.586647284809	0.652471956793	0.918955613577	0.912565445026	0.810393112748	0.598711889056	0.936678737713	0.900864971254
13270	0.851556688981	0.842740890478	0.982497683517	0.667313644232	0.906305552651	0.947657545605	0.828393956941	0.831094252147	0.864113326338	0.953006436758	0.87812987013	0.585007116875	0.813367741935	0.636921796139	0.687447786132	0.927219796215	0.836132689481	0.616472807293	0.575732173731	0.798151571165	0.947993275898	0.84477705673	0.836457089455	0.892586594222	0.823736902168	0.877359474398	0.736955948299	0.885041981963	0.677501189155	0.893473132372	0.706706967533	0.859772316204	0.929069097386	0.697932399354	0.820053908356	0.711284703895	0.866356277446	0.767901495535	0.669487466071	0.864850869925	0.782427660359	0.725588434842	0.791594883842	0.915271142842	0.875782935944	0.752150565664	0.463763575606	0.923969005148	0.871290221806
3295	0.760238272524	0.907850360608	0.972894980934	0.818936092002	0.8875745839	0.779414816352	0.805027138115	0.686830863351	0.730042016807	0.93137408979	0.976391055642	0.835558604676	0.969206923276	0.807385801344	0.746079866193	0.85012489592	0.870113493064	0.92300430085	0.881260817119	0.675284166006	0.946571308372	0.918482816429	0.978067668001	0.882746718268	0.941946204175	0.796638480008	0.706786374439	0.980284320847	0.873340034919	0.88716872212	0.770880066774	0.740121418681	0.880119565787	0.943590010948	0.734700485699	0.770791503751	0.734865738044	0.865629794213	0.795726996643	0.977399958532	0.718250408906	0.712345227522	0.707238045466	0.838982605497	0.890089045787	0.926621783832	0.86368388041	0.928262793482	0.855206921714
10134	0.805250240102	0.895591526571	0.9600951101	0.839013854501	0.832300745563	0.876457119067	0.6754242216	0.594518808529	0.725816649104	0.880708392454	0.975482524778	0.823601037641	0.968592899715	0.733110402842	0.663276006711	0.903528920443	0.863377609108	0.893296853625	0.884463618667	0.54431185362	0.941126820004	0.891843598907	0.979041760075	0.890247101411	0.919574955725	0.893496701225	0.72821192053	0.97481003435	0.876545830901	0.887654645959	0.723585744937	0.766214339139	0.776106055027	0.916949950316	0.756794802382	0.760309551574	0.580787418309	0.797802897628	0.738628467582	0.977329450915	0.677023236119	0.616372307531	0.596015727392	0.849965733565	0.891220466198	0.908067640438	0.843959731544	0.879575956969	0.845132280665
11228	0.841633091593	0.911662999057	0.918726260471	0.931268561731	0.819546487658	0.898266017078	0.749866950506	0.737722382018	0.669124277303	0.850280393609	0.947277214725	0.913655260633	0.932491652755	0.847569955817	0.756664027448	0.870618529613	0.886972671796	0.948514222152	0.950847457627	0.689128577531	0.872961920442	0.892175017195	0.942899128792	0.949403190029	0.888312096901	0.880027410258	0.843930019202	0.946560486195	0.924441594528	0.792134831461	0.824992097777	0.749771394761	0.823747484377	0.912603980204	0.846589979829	0.869256630557	0.689953995935	0.66531310109	0.831019265956	0.938654802408	0.795800916551	0.738946924132	0.746991766941	0.855641651629	0.873456790123	0.923158005692	0.923040380048	0.705919461676	0.724301279015
84	0.815748951309	0.883029423954	0.973349796779	0.786410821013	0.865078120918	0.890713212824	0.71390993266	0.590037910699	0.753447643018	0.896025104603	0.985982036239	0.771759747102	0.979160218715	0.730733229329	0.596931586912	0.929963111134	0.874206578188	0.856940880767	0.841763535449	0.574474823182	0.957263611067	0.903133009049	0.990763802408	0.90298663325	0.911141064856	0.918182291938	0.695771380365	0.983838383838	0.86055356011	0.912920465262	0.6853125	0.771492370674	0.834659685864	0.924734540912	0.746242120575	0.744052328955	0.622884940778	0.82169641914	0.695531914894	0.988821611551	0.637062789718	0.596181931984	0.536262130857	0.872927597062	0.900157811678	0.899958315965	0.769555915045	0.912162162162	0.866680543269
1227	0.826744985977	0.851610904585	0.971283523922	0.772599017661	0.878027186084	0.900882762893	0.755872483221	0.578715365239	0.751241181082	0.920767306088	0.982199223803	0.79972694812	0.975218508997	0.715766559552	0.597649139231	0.934752213764	0.864693888221	0.869944157403	0.828619142052	0.512467122567	0.930929830987	0.892717510296	0.984588332644	0.889675270608	0.914328527877	0.886874772763	0.634892275355	0.980587536786	0.883238576542	0.891279373368	0.642338039867	0.762199968209	0.878000417449	0.92871965138	0.738953020134	0.714210609327	0.58421163575	0.763764606801	0.640373197625	0.986073141796	0.603422931541	0.565918070285	0.526365054602	0.866450533361	0.89608891685	0.891462401329	0.781141103656	0.894736842105	0.850422695918
11200	0.81822081613	0.827092050209	0.966239027684	0.676866066702	0.86334617211	0.897610207603	0.744793880153	0.603785623139	0.72287817017	0.899767638361	0.953871153745	0.71004469036	0.949171961254	0.590780216318	0.527266979293	0.924565913025	0.841940780762	0.80246391371	0.739135032251	0.525423728814	0.935429147007	0.877053076314	0.957460184409	0.87821594264	0.889243653494	0.882662457248	0.613033755724	0.950211809006	0.810433112865	0.893133001799	0.553218342448	0.759570469799	0.876400930429	0.877338658819	0.699189203896	0.63085282054	0.684322938915	0.73632	0.519982810486	0.95924551962	0.569680851064	0.485675163261	0.573596038352	0.864378046196	0.87676617444	0.813867845118	0.671426313294	0.887279596977	0.834918299795
11226	0.863275708055	0.905343041739	0.966284695696	0.849833955998	0.860770623222	0.919302742886	0.729876080392	0.666284523189	0.701697026312	0.919867481106	0.971838223958	0.858275106893	0.961090686275	0.746963145975	0.649294974433	0.929236307534	0.895021026946	0.899766778958	0.888266998342	0.580129544505	0.905845674201	0.906610757364	0.970107858243	0.937467700258	0.903320162159	0.882085933873	0.764662909622	0.969440598882	0.90245687402	0.815183571873	0.731621816682	0.760404061661	0.850969012333	0.919113858836	0.785489631643	0.768624380057	0.581371009942	0.717645828978	0.73955153174	0.969366323447	0.720258575748	0.628187919463	0.610411072093	0.875999584588	0.905247813411	0.894172253739	0.831000464852	0.805432657681	0.759052279166
1126	0.921195795701	0.916305916306	0.988022726109	0.723584020027	0.945521650985	0.960426650178	0.8837136278	0.834485648439	0.874289291117	0.973465140479	0.981096017768	0.693186582809	0.969516576003	0.620900155199	0.680527436017	0.97487982633	0.897823931535	0.789758816482	0.719033232628	0.770555497217	0.984854024129	0.9304854571	0.980797026636	0.934656139622	0.89375419052	0.942454248535	0.646281338508	0.982684875032	0.856872635561	0.954445950172	0.532642487047	0.900576445079	0.958229166667	0.88898094449	0.836557526392	0.618407934092	0.855459709657	0.874225070926	0.600423280423	0.981156361015	0.647662963739	0.639061851391	0.714730613516	0.951565762004	0.943066457352	0.83029234916	0.585941961273	0.95677352637	0.92048454729
1224	0.843337904842	0.896649338618	0.973315611901	0.757591541226	0.872702730765	0.903869905311	0.738671405425	0.589893811791	0.751614919775	0.929955832684	0.982977406376	0.769379743523	0.976526062221	0.672746060449	0.600684363335	0.926904811068	0.876381071503	0.869212360837	0.825001300525	0.532274133501	0.928750260797	0.911452920391	0.986492756612	0.899984437412	0.897496651901	0.885057471264	0.576135351736	0.979927946475	0.845725979955	0.877882463172	0.57298835705	0.77543044259	0.831677503251	0.918705073176	0.715294873167	0.690388848129	0.622944791721	0.779946481977	0.629907529723	0.986939531057	0.508817834528	0.523345597761	0.567570369602	0.868855876987	0.890462503266	0.882901071595	0.728950642887	0.893312677511	0.841278047772
1277	0.82380952381	0.876413194982	0.974364232978	0.720599759678	0.901166423662	0.924538040673	0.817771952818	0.679941235112	0.802278189989	0.933392401105	0.982305463576	0.724471045309	0.973371716445	0.636627455045	0.601040041602	0.941700321011	0.849242028228	0.801607180129	0.753195930081	0.561457949824	0.949879669352	0.896903992495	0.985107813227	0.875331703002	0.905042364125	0.910677191525	0.522198287185	0.978525707206	0.838728354124	0.910510102856	0.583536617014	0.793918203009	0.906923357855	0.884330100109	0.72535967361	0.652018502944	0.732651878392	0.792537234882	0.587003763184	0.984321815369	0.467429531258	0.581059306617	0.607029584568	0.894808386051	0.897363317083	0.847967184174	0.683307332293	0.913606463977	0.87813731591
1286	0.806125704562	0.902681952586	0.974755280783	0.828424423794	0.865096807954	0.898029045643	0.712027817291	0.664856314263	0.807183364839	0.935159482533	0.987002183633	0.819342584287	0.978098042254	0.771702338176	0.683005852843	0.927159209157	0.864047068712	0.878552700577	0.859262754968	0.588667477139	0.961619348055	0.915357217683	0.990439075084	0.895111111111	0.923060949019	0.930696169502	0.69755530915	0.984645710136	0.866701930706	0.907340364132	0.725864496949	0.789585773613	0.801080060819	0.930987750847	0.739074134024	0.76999471738	0.609954990733	0.815835404877	0.714377030842	0.989427860697	0.58970301208	0.626743275007	0.612518940384	0.875689591762	0.880313965127	0.922149752152	0.828490802676	0.917035340655	0.869723814487
10132	0.842274621512	0.915585752522	0.976892796892	0.857485154704	0.87394216292	0.923524265349	0.684298557391	0.662377066332	0.635842667361	0.911764705882	0.988031983492	0.837416247906	0.977037416709	0.735041851814	0.693472287033	0.929585462805	0.892218689738	0.894594453983	0.880865674748	0.585107498689	0.938448698555	0.92942888323	0.98876056919	0.907242166425	0.914490290012	0.90265624191	0.759559979047	0.984353286325	0.900188916877	0.89276418532	0.664251707721	0.790841388053	0.774136496047	0.925424079437	0.768263312818	0.774225669514	0.607690691322	0.77143456816	0.676601141408	0.98704170309	0.64653548252	0.557524875622	0.625401762571	0.89960383653	0.907494512386	0.904535100435	0.808160937419	0.896508985747	0.863398996949
11199	0.840257275411	0.855959668707	0.967606785203	0.766567754698	0.875051888751	0.889929019648	0.718017029724	0.572541433576	0.640633135478	0.894676707349	0.976180655805	0.73905309966	0.966395164182	0.653911696359	0.546896051404	0.905995253328	0.862694030628	0.843178036606	0.783393126397	0.575808395786	0.921071838182	0.890620130882	0.978564435513	0.900036293877	0.907742998353	0.870213206375	0.72682058531	0.972427983539	0.85650600514	0.839654544509	0.632893716059	0.726456925676	0.869092799584	0.908616322944	0.743688489516	0.739681542007	0.56245077965	0.72552310032	0.555215209929	0.978106691335	0.628850881322	0.486093126845	0.587897000155	0.863089346184	0.887699138156	0.883168624204	0.751891387709	0.848567741935	0.801260851592
11225	0.830877709956	0.890834403081	0.975520195838	0.773343725643	0.874870519992	0.91467296437	0.764117002972	0.612169284559	0.756054464193	0.908558395107	0.986208316179	0.792177954154	0.977501661809	0.702798824803	0.61880624806	0.942424554537	0.866590412811	0.877828523978	0.836421194665	0.553904901397	0.946612550734	0.900984966304	0.988376279381	0.897220928427	0.906372045221	0.913946280992	0.625333124314	0.982953378517	0.871119719416	0.908916238251	0.610861597233	0.767755532139	0.872762181516	0.923541247485	0.719090326714	0.706712672522	0.649530996175	0.784349646689	0.670866058721	0.988509284908	0.551135473767	0.595202398801	0.578011066867	0.877073475118	0.89646003858	0.892785208904	0.76487017689	0.907578177322	0.868475345575
11287	0.889996817651	0.869391979301	0.979751259122	0.72558261325	0.929428959182	0.953849337748	0.861054180461	0.731026140009	0.896710664153	0.964787628651	0.9817446323	0.749276353876	0.97464832277	0.690613474625	0.653461217681	0.962632343782	0.880423391323	0.843498273878	0.773209895915	0.654136131175	0.971365638767	0.906269592476	0.984346654227	0.90601366505	0.898808907302	0.934929724102	0.568336230052	0.97919900652	0.874953833166	0.936672423719	0.591592529005	0.852044609665	0.928351027666	0.915457806894	0.788935529007	0.70976920645	0.816088311414	0.855130572408	0.599596195739	0.984181141439	0.502867666404	0.668420778409	0.646739980195	0.924951522457	0.916241921076	0.886847447041	0.715596330275	0.947666268626	0.916311466888
1173	0.854557035936	0.891558777835	0.972020778686	0.818867924528	0.879433735569	0.896960596489	0.719785421269	0.54679439941	0.716412433821	0.905991843564	0.985986401619	0.768987675129	0.97720709571	0.669785818257	0.583076842819	0.936113852387	0.889034558708	0.856567031356	0.849036850921	0.512241452089	0.927360520653	0.918326797386	0.989832970225	0.9122037791	0.900596009329	0.892471997916	0.663609529833	0.983532701569	0.854050058084	0.88152105594	0.575341039259	0.718416157321	0.834292892285	0.918201685919	0.762158668606	0.720824764014	0.599111956866	0.746040126716	0.63150058492	0.988618138548	0.575671406003	0.556679528627	0.500208637596	0.872128396098	0.887358014304	0.893218043546	0.769419375033	0.882573002182	0.838734848879
1222	0.836055210199	0.888860330026	0.972122944961	0.809915205743	0.864564969408	0.914576480263	0.759774494963	0.630531320203	0.644745057232	0.906274326639	0.983822771767	0.787234042553	0.973278730484	0.688632024356	0.605944490472	0.917818106826	0.869144284822	0.873220409436	0.844027640671	0.551191411364	0.941862888102	0.902117500519	0.986303485917	0.891300968862	0.90297355695	0.88850967008	0.661731624379	0.980055515575	0.857659451811	0.866181440083	0.61920512688	0.761050743749	0.83770585485	0.920871855793	0.709780865847	0.729718413064	0.642830911285	0.766808153854	0.62984854082	0.985106820049	0.568807818952	0.574349153771	0.592855293813	0.868603258889	0.891852393131	0.90083242852	0.764809444905	0.872401877353	0.854280698131
3264	0.90775436548	0.902961888981	0.990743121625	0.735667120847	0.944215199791	0.964380015532	0.901766933109	0.886105263158	0.909743697259	0.976474278545	0.915304374903	0.677480514009	0.900381561308	0.752469071629	0.747431015596	0.971332121527	0.914110429448	0.532792462706	0.454202868209	0.855967078189	0.975754395172	0.930987609139	0.931950207469	0.921816283925	0.886407213557	0.937177684013	0.817539791293	0.935276756589	0.756810982049	0.948674976432	0.740837151187	0.846202901632	0.956667364455	0.76836628512	0.881846087565	0.764408120221	0.878118393235	0.861999788829	0.727243726074	0.945062335109	0.780117944398	0.795516162669	0.819130071972	0.953010279001	0.875381217794	0.761979166667	0.51989984873	0.950748129676	0.914902470741
11198	0.816256650687	0.861313868613	0.970490631541	0.775176862256	0.860424119873	0.906871562934	0.706336778369	0.558353359106	0.718328911087	0.901401141671	0.981453814847	0.780658651333	0.972563472563	0.689680082559	0.582768083674	0.919162757127	0.847915473898	0.857640151712	0.807980049875	0.518328445748	0.919779132156	0.896621516425	0.985171455051	0.889855973474	0.895879417666	0.892755571643	0.689265536723	0.979439732717	0.875903993292	0.857454772302	0.631317829457	0.746927580569	0.830649350649	0.911166201839	0.721447277003	0.728371800911	0.5421256951	0.761265981974	0.628496042216	0.984080521748	0.54698442563	0.540937791119	0.538724373576	0.868922436231	0.884551148225	0.909523317134	0.758815305753	0.870758122744	0.834667217432
1220	0.843040109629	0.862991154084	0.972110129233	0.734464453003	0.875603050267	0.927700930735	0.743889701274	0.573489441773	0.709333194524	0.903738317757	0.986289366527	0.754079497908	0.975724674793	0.655446566856	0.528052634306	0.936245938	0.869916158933	0.846025887612	0.785944484874	0.558838939537	0.938291551571	0.900825588037	0.987327426334	0.909599834128	0.909825518555	0.900667390967	0.59886946509	0.981280534842	0.874895134228	0.899199001352	0.587900723888	0.78278537126	0.863097713098	0.916701116164	0.754879418213	0.699010315756	0.669116103296	0.747090279962	0.571911298838	0.988285464728	0.472913616398	0.484983429992	0.57018543458	0.8815625	0.89545691906	0.876888061246	0.722530176656	0.897523219814	0.866404918117
3261	0.89199016148	0.894956449173	0.985496736766	0.757482975242	0.939282331895	0.959115561118	0.89246172591	0.847622077302	0.906758183738	0.972510400758	0.955985363304	0.709480609051	0.934874058686	0.749934551547	0.705023118958	0.960347353003	0.896049017536	0.549826004429	0.626087414984	0.823651342014	0.967223514485	0.919844112071	0.947338174599	0.912622890489	0.895396179142	0.927799349355	0.762463498805	0.957546677793	0.752885484815	0.935214982854	0.644239341339	0.824606488917	0.94475196373	0.866568838111	0.868366793272	0.801126102199	0.86326606677	0.861511460937	0.684289463817	0.953001250521	0.710709170954	0.763247728586	0.817704229052	0.933646785356	0.867153980613	0.843030271234	0.583018074821	0.950389868648	0.904327779524
1172	0.796472907454	0.854158004158	0.969442006917	0.762756443977	0.872489907199	0.886815985034	0.763724662162	0.555579036348	0.76650707634	0.889378673384	0.981976350471	0.78917318672	0.972259600455	0.730251487008	0.572333630033	0.939112756086	0.858203063319	0.880313140335	0.831039193023	0.531829255375	0.940367697413	0.889792705327	0.985630987089	0.871961441744	0.913862158648	0.891450980392	0.654110676119	0.977443999792	0.874178503286	0.910419514247	0.697115384615	0.779567884769	0.885900399244	0.930854397326	0.717467697464	0.702852908485	0.664261460102	0.779650238474	0.656810418446	0.987538293785	0.599577167019	0.598911450701	0.582137996021	0.860181090756	0.893592315001	0.90600167294	0.799780093199	0.893304130163	0.8634156529
1221	0.823089088034	0.848978961988	0.973025441913	0.724845140805	0.862301546124	0.912055132689	0.766936536955	0.53421506613	0.752915451895	0.928857038999	0.980204144757	0.747763770466	0.968754802028	0.654980120824	0.521243523316	0.911782913743	0.844479166667	0.835083705937	0.765739537302	0.510978357701	0.929420350292	0.883776485251	0.980215364006	0.883664264607	0.894677236693	0.873952188761	0.627178977124	0.976648492953	0.855367350149	0.869739374707	0.573460205823	0.755726802491	0.845713988668	0.893741278619	0.698470424644	0.685241437101	0.659824662712	0.757118137486	0.568252627132	0.98098663926	0.525966215156	0.514009011342	0.567424752629	0.853414596031	0.880190108111	0.886284856951	0.732020725389	0.889663002529	0.845819985533
1276	0.865547111654	0.836893405226	0.958704495134	0.78213873439	0.853877935254	0.903996682391	0.752527379949	0.789839797639	0.589189189189	0.863379396985	0.906677058976	0.791077831681	0.889623128549	0.724679920891	0.679323131561	0.888201341584	0.826114348716	0.843614066349	0.831988261189	0.756576862124	0.883138037938	0.84316599487	0.90205650187	0.909803511706	0.811653608675	0.848328378449	0.772664907652	0.903986728187	0.821526749841	0.773675930781	0.756046705588	0.695099239078	0.88754977992	0.836111689935	0.825613372877	0.763264875139	0.741426756986	0.696268104451	0.741375638842	0.897757290102	0.79027836356	0.705470870745	0.755613577023	0.88752362949	0.835842897757	0.800792657489	0.779286572309	0.766853932584	0.690224467476
1114	0.835888090899	0.860944116263	0.975184300696	0.747711519128	0.889885033224	0.921074639348	0.815536558169	0.512887282776	0.725867908552	0.946582211665	0.98208110657	0.753469821856	0.974806100671	0.677040146943	0.571834843059	0.932361577181	0.873994070309	0.848641792622	0.787454420546	0.570827340046	0.928147520136	0.897381756757	0.985756925171	0.892712230595	0.929266506226	0.889344693384	0.650045234421	0.977417668583	0.869915231647	0.822325630585	0.591064388962	0.759901255769	0.876036988111	0.91742396386	0.736865005983	0.718879778511	0.669744356087	0.757769603923	0.584966442953	0.98558596198	0.57807432612	0.54708638206	0.644989731978	0.875456711676	0.886594106716	0.90303412736	0.767958710765	0.837922895358	0.776178972797
1190	0.845682274601	0.885938225133	0.974905254532	0.771538903095	0.887548111932	0.932563415137	0.735036916793	0.646664220953	0.813987473904	0.943464001249	0.985219638243	0.769993182652	0.976585365854	0.698949220974	0.605028049034	0.953040959868	0.873746867168	0.865109976024	0.834367019336	0.557236669293	0.971885451505	0.904310703873	0.98874025102	0.898757860818	0.904221281866	0.927585849154	0.585830490685	0.983396926885	0.866463382577	0.925632333768	0.621442272798	0.810244470314	0.83511386732	0.917724470235	0.764396782842	0.702299695474	0.695700226304	0.817273826421	0.668484303034	0.98846074593	0.540397420437	0.588598722808	0.517735653077	0.891482583947	0.896853238389	0.886727866812	0.758466652815	0.936468518806	0.899202320522
1357	0.906508373967	0.90051191892	0.982539030403	0.743262337119	0.935322345087	0.951814703753	0.865252323688	0.795133231723	0.868313618759	0.960114852519	0.979270315091	0.726847225874	0.968281756861	0.648170256943	0.656943431607	0.959858935795	0.893601424233	0.835667990801	0.777870694611	0.703492966651	0.969395241589	0.922313876997	0.980214429999	0.924427998124	0.890084868557	0.93112775697	0.574022419873	0.975801447777	0.841303316286	0.933580879661	0.540109175981	0.863298662704	0.935301802979	0.908349353146	0.813185631319	0.691343723673	0.830052251016	0.852285307607	0.567401114946	0.978096910838	0.528261212472	0.6412766179	0.697307431905	0.928358208955	0.918613809399	0.844697560722	0.642358579019	0.94448767834	0.917618948681
1189	0.832419320818	0.85798816568	0.972710547833	0.766831554283	0.854681336932	0.901533079535	0.665290767543	0.55247607593	0.751692532028	0.903173861098	0.9824669967	0.749777614986	0.975713480555	0.674603584526	0.513838499015	0.930436577562	0.865374596228	0.83014354067	0.779187685267	0.506631021649	0.952445510481	0.895688311688	0.98639385662	0.892029248561	0.891452111226	0.905072463768	0.660051316961	0.979934142828	0.845774537061	0.904771816621	0.624230510579	0.745828933474	0.766314804222	0.915938582433	0.730793922534	0.690171835708	0.572546342488	0.800472069237	0.614283450425	0.985607073096	0.55710175255	0.534787338756	0.49961133855	0.876087749466	0.872733921948	0.88407597164	0.728516637297	0.909245779774	0.870270829026
1219	0.82771020624	0.853671121201	0.96966280619	0.736097331732	0.856354741334	0.912608336773	0.747340843594	0.546698830563	0.711301441404	0.923321352295	0.978798221119	0.754211051057	0.971946770796	0.669446314808	0.525155925156	0.926619747464	0.851933124347	0.852091373735	0.795671447197	0.546128370919	0.928989751098	0.897687018129	0.982944855031	0.890269904831	0.91738097697	0.887885393958	0.615816835583	0.975853885048	0.851649218791	0.848979804832	0.602116511905	0.744678597903	0.837305105074	0.914147959977	0.715634724756	0.707891142167	0.615988203697	0.708063752564	0.575780049796	0.983092783505	0.565080530927	0.455244428282	0.551629163852	0.856090296285	0.891863572065	0.887176293528	0.747401247401	0.853082776829	0.820358660724
1355	0.893141945774	0.880089206991	0.984238178634	0.670883418193	0.934498273517	0.955092304501	0.867579668159	0.758764299647	0.834838303234	0.967848353144	0.977752365111	0.674737563961	0.966843980788	0.590253553392	0.616823406479	0.962130669996	0.864915966387	0.803397294747	0.738086500655	0.709242720499	0.974663582843	0.898198575618	0.979531404229	0.910397825291	0.885393958268	0.925180006261	0.515705009766	0.980085053418	0.843249246391	0.941457273252	0.533086509882	0.883530288513	0.942024427321	0.897128563239	0.795986622074	0.650364423788	0.823389274181	0.862408122257	0.527187516643	0.97896373057	0.540425083065	0.571048096506	0.662853262289	0.926564059463	0.922367935956	0.801658928478	0.560083594566	0.956496851746	0.917370011462
3290	0.904490227153	0.922272047833	0.975120303061	0.876062803192	0.898617032339	0.913626056483	0.75252551688	0.740374037404	0.774937395659	0.951293125878	0.99018493646	0.856790900037	0.983575424729	0.765612873183	0.763862928349	0.910359801489	0.904592901879	0.92237157445	0.903412346965	0.739956939558	0.932929377351	0.941923397169	0.99122308844	0.930697698582	0.917569379965	0.895468215286	0.795415202224	0.986496237501	0.902149350991	0.855392795705	0.716328963051	0.776684650376	0.850705839454	0.935677663266	0.834494586772	0.818410832371	0.692356252302	0.802217434712	0.776578292851	0.990834191555	0.599811330643	0.685193834657	0.736281991382	0.906143968262	0.922332129586	0.927938203121	0.853063343718	0.876402751202	0.8305892099
3292	0.869948761291	0.895268529018	0.974712055285	0.828499895681	0.873875747336	0.924555526926	0.705328169162	0.695652173913	0.781522249465	0.949006140077	0.985433131877	0.786036272146	0.977930609731	0.71357615894	0.6759254452	0.927423106746	0.888210427431	0.872258400625	0.83954990623	0.646502835539	0.93491773309	0.918509652911	0.988745482705	0.901818181818	0.937587042864	0.901902836107	0.715904322283	0.981652321806	0.856857593274	0.86665971643	0.709814488548	0.806315121384	0.813834774456	0.923666494045	0.748218018115	0.745788506954	0.685849552867	0.81998738966	0.716901259393	0.987745224242	0.546902840373	0.619304618578	0.663828903654	0.891324772941	0.896378480218	0.905754276827	0.807694304553	0.906608749612	0.87067046337
11253	0.850474261963	0.905078754484	0.957459989675	0.868048613669	0.84090194022	0.887837837838	0.689562325115	0.621030383091	0.647653125658	0.891040780979	0.967489840575	0.851530693174	0.955070138206	0.737619370662	0.658986175115	0.899374348279	0.886291850916	0.90394114556	0.902264725973	0.543619895122	0.900632244468	0.903632164602	0.967612600885	0.932617238669	0.907605868276	0.877837046334	0.762950420657	0.965277055827	0.888788762258	0.786318944214	0.715674489103	0.722548287269	0.829454106026	0.917054061113	0.766410727804	0.782953943886	0.60827805784	0.690888853554	0.734586024662	0.96427087661	0.690648622932	0.606699816802	0.635268862244	0.845943242247	0.887662988967	0.901490196078	0.851801424382	0.77572628175	0.722193211488
1101	0.816557664699	0.863263824048	0.971665550461	0.740760184796	0.865313170425	0.924174057362	0.735433568644	0.626594959401	0.808033604621	0.934953388499	0.976813101118	0.685237944497	0.967458677686	0.610393667986	0.547159951926	0.94110608189	0.831170877764	0.831471868282	0.794987416107	0.546617336152	0.955312549288	0.884774524695	0.979632131352	0.876084910593	0.882365155999	0.917653812034	0.631784582893	0.97448000415	0.841002856236	0.903357817419	0.574528006676	0.797263482937	0.831708084303	0.902324611696	0.68146749393	0.660768052401	0.653923541247	0.810767928919	0.582188132524	0.976991242162	0.508175967929	0.521153243497	0.572309299896	0.882420930966	0.892857142857	0.875821767714	0.679155562523	0.918809201624	0.879109999479
1191	0.828041910177	0.885224003288	0.976322906567	0.81199958407	0.873348188838	0.914624749576	0.670075125209	0.62186716792	0.813634236389	0.925829875519	0.987230317697	0.815047021944	0.984037654763	0.770087674059	0.650778864566	0.930643582213	0.872548509598	0.857506361323	0.815764876934	0.601800481524	0.957098974332	0.913999688781	0.990119390696	0.900062137531	0.929148028176	0.935087084604	0.745477360661	0.98417672746	0.869474125288	0.914995323704	0.731198347107	0.754546892298	0.739875389408	0.940739211233	0.768922600288	0.785845059371	0.577286073826	0.835026709961	0.716772151899	0.988810758097	0.615440869202	0.597558452307	0.593604470661	0.877939646202	0.857068335942	0.935510541546	0.82642446825	0.925567010309	0.89544305104
1192	0.842344244984	0.873370769152	0.974519033975	0.79302434701	0.893992932862	0.927062944267	0.764687418258	0.623749934552	0.80696631557	0.93509127789	0.986885584469	0.79158589616	0.977222592726	0.698402027202	0.596990140114	0.953497984913	0.865414710485	0.842116225786	0.818693048685	0.558809636278	0.965020361282	0.902215749506	0.989989163528	0.898021704138	0.9007011755	0.928171641791	0.629004351701	0.983721409437	0.881926571774	0.921950711197	0.605013725592	0.80809896384	0.904513979278	0.905585175216	0.772659095779	0.704364246748	0.654976602345	0.791817656636	0.625323954091	0.988986103963	0.604525692735	0.609938274807	0.527525553884	0.892001878228	0.905006015588	0.89574589357	0.74499221588	0.926293482194	0.892154833368
1359	0.875272707923	0.905315614618	0.977728514719	0.761164232426	0.914227365555	0.939689624747	0.836566849431	0.726888982693	0.82607324891	0.951153039832	0.986473128349	0.785322069694	0.976946138737	0.705888483585	0.675364744026	0.956994845629	0.887294327919	0.856115862938	0.803652009655	0.675764307627	0.949071394749	0.930289847476	0.988456738769	0.913143574717	0.893293158086	0.910491409473	0.581422381908	0.982766675318	0.855282659327	0.908747243516	0.561586638831	0.823645372689	0.902308499475	0.909764239516	0.789320231089	0.713062324893	0.751589656634	0.814861860908	0.616631130064	0.987138930664	0.49926097973	0.654714614259	0.69246052494	0.913354363828	0.896889826041	0.876984126984	0.725461486168	0.923125	0.887573655942
3296	0.81733220051	0.857949541522	0.975509364067	0.699051014523	0.869878762542	0.921267999586	0.730520334614	0.621083671213	0.78468799161	0.937758250955	0.969158878505	0.749828758101	0.964199123033	0.730095168756	0.644504748982	0.921646056323	0.834015318435	0.856409719313	0.78090799602	0.5903932436	0.925548671637	0.892771210378	0.971978620725	0.887003289645	0.926793861468	0.892432770482	0.662536250989	0.975134687111	0.796101632243	0.853497511134	0.692275639356	0.772224585283	0.809728258024	0.917859559627	0.702693965517	0.735492719983	0.614087039289	0.810383985634	0.656045534337	0.970810475106	0.617552547016	0.538469563403	0.615131750587	0.869877748046	0.856489031511	0.906518680632	0.765995198831	0.892925827746	0.853143213988
11218	0.837519085979	0.84997944924	0.973567382763	0.705417489862	0.864538529305	0.920686289618	0.73820951586	0.4973893066	0.748011023868	0.930705394191	0.977447093353	0.731765935214	0.969814795866	0.647756575554	0.456813124256	0.932086360592	0.862768558498	0.830191618632	0.765811610759	0.504344185073	0.933149372625	0.886093677058	0.981370934541	0.897058823529	0.906936089259	0.881957723913	0.584021750497	0.974621114821	0.829457364341	0.892860854203	0.559710743802	0.768675206917	0.836448598131	0.910179640719	0.734309064687	0.668358005963	0.622378355705	0.764428616319	0.556962025316	0.979879895293	0.533848725449	0.458410924891	0.528303839387	0.875338189386	0.888680229525	0.86058288549	0.691248770895	0.897731958763	0.859420962997
11223	0.820720137991	0.842611575461	0.974002923366	0.729473740222	0.860946117947	0.923368022706	0.733005820473	0.611458500347	0.775731772219	0.922819682573	0.973551106428	0.717525001337	0.96524470034	0.662990131405	0.569431204322	0.932089001371	0.832073261633	0.834715136054	0.78104905139	0.517706938119	0.950442289247	0.88013589553	0.97630456532	0.875576281066	0.892150673401	0.896869050138	0.555258228526	0.974978973928	0.828641895877	0.896197819729	0.59226174745	0.789723661485	0.834103831234	0.909249379325	0.70284463895	0.659670164918	0.664108206752	0.792848335388	0.585938765592	0.975737842664	0.516762016789	0.522100471124	0.538469684935	0.874540710368	0.874632922206	0.857648987362	0.704586378562	0.918877577931	0.883924799324
11353	0.889514501222	0.898015235529	0.978795676788	0.646929249489	0.91907997909	0.949533678756	0.844008210094	0.746010007901	0.810742761225	0.960445769895	0.979952217721	0.70336794392	0.971515558078	0.594964365604	0.629567759449	0.961746361746	0.882556675063	0.833106338397	0.763658268294	0.669465124875	0.96281512605	0.919108413562	0.984116273034	0.916322799687	0.890571517477	0.91804817016	0.495015559892	0.977510622862	0.825416116248	0.922532627496	0.509300265722	0.855440910541	0.920180170743	0.901692267639	0.779023391182	0.646226912929	0.777730759058	0.839699899614	0.591656467834	0.98167322427	0.56178531907	0.607513696843	0.692050733337	0.921692121976	0.911592906383	0.822048475371	0.600960534558	0.937399261686	0.907444039563
13142	0.931386628371	0.919779991698	0.982684875032	0.752547001365	0.934676786182	0.959325551232	0.870467959528	0.82552742616	0.866274489206	0.960708298407	0.967965052785	0.660755752586	0.93820398884	0.621939785394	0.651037582981	0.946812386157	0.897220324733	0.83970626803	0.786321200042	0.76229248176	0.971075466737	0.939120867606	0.953534303534	0.943410041841	0.879835903827	0.929216474396	0.688179993662	0.968764592954	0.808042328042	0.920646583395	0.546535893155	0.901049155882	0.944304594084	0.903441084463	0.814884775217	0.703778071334	0.843644067797	0.855888265792	0.573316283035	0.949717484837	0.665470662727	0.655381400209	0.74673356329	0.948391843599	0.928759616398	0.829645093946	0.610579687418	0.945335276968	0.915246286161
1127	0.821804153675	0.854181705682	0.973062938495	0.725318305155	0.869558433453	0.919059648399	0.715781757252	0.575201760822	0.780282866239	0.932431025508	0.984703632887	0.771997902465	0.974840829739	0.652173913043	0.581052303537	0.930909655065	0.868010233384	0.832282274457	0.768188451115	0.506619037613	0.955687934368	0.900879795929	0.987088110732	0.894709489658	0.904019815264	0.91586700555	0.592989084803	0.981644753803	0.870360635054	0.916353775553	0.572731985485	0.799460288904	0.832933819698	0.897627188892	0.727414079674	0.67543445162	0.66971897695	0.783326324643	0.604976177872	0.986503889146	0.518087448883	0.513238500675	0.460739509763	0.881148825065	0.886282722513	0.873353386578	0.71412247442	0.920227625453	0.884705029264
1347	0.87174691391	0.874165971643	0.977843350417	0.667721852907	0.927854025346	0.95059154636	0.846675137654	0.753603221704	0.862909608992	0.958736842105	0.974818452536	0.668928950159	0.961797986089	0.606698063841	0.591976054193	0.956292152455	0.869714406377	0.784475944564	0.717146169249	0.673642834378	0.967348232683	0.906310858466	0.974832915622	0.903110550652	0.878136574678	0.929204467985	0.52095935477	0.972686995048	0.794173931533	0.925656437836	0.525471698113	0.852961635186	0.928345626976	0.895663104965	0.75868987582	0.635823114084	0.797467007237	0.846922504518	0.530085653105	0.974170702494	0.51187446989	0.590909090909	0.67888270503	0.917951425554	0.905240868184	0.842177013423	0.570970960458	0.942259414226	0.910247682882
11356	0.883131318478	0.895166287957	0.979278863415	0.746838089265	0.915507631401	0.956523984097	0.848332284456	0.755091328994	0.810151063719	0.961835245047	0.980125252316	0.738445378151	0.969453872262	0.633488854329	0.6552047027	0.948826850365	0.889870836166	0.820744375424	0.771479277586	0.685888666737	0.957083791281	0.915219771625	0.980757293606	0.922652508849	0.889296604476	0.914281261364	0.587722064543	0.976865478957	0.869734625105	0.916327170166	0.503322949117	0.862101860194	0.89885177453	0.888335408883	0.802266258525	0.679549876426	0.798756061564	0.817731915342	0.541145281018	0.981117474075	0.507456416719	0.582778702163	0.687194424217	0.908054393305	0.897115888831	0.831913567422	0.634812464236	0.930880829016	0.89645691757
13258	0.928601784955	0.901425239699	0.985999588223	0.758825072122	0.943329150983	0.967768680692	0.889257329333	0.912131907496	0.891616829294	0.970697504055	0.903906087679	0.771546043962	0.888734066161	0.775974194891	0.775921478542	0.95831167481	0.899758580875	0.511106454317	0.623238514328	0.891007023288	0.970585145498	0.920983778127	0.913928256243	0.937104946978	0.884647302905	0.923670490094	0.818114680593	0.921123548922	0.76314537864	0.933951879226	0.791256318066	0.843404255319	0.951285946257	0.753788470551	0.92518326865	0.837238758708	0.901920330106	0.845495376486	0.776382310681	0.92243968106	0.837786561265	0.821948546678	0.825024795114	0.945304708414	0.862007262776	0.777928374081	0.686645087188	0.937288752535	0.903373594336
1331	0.836916706482	0.855603894759	0.972943778612	0.736974525632	0.884018598819	0.92688105225	0.783715548075	0.548010107391	0.785897771953	0.939552394896	0.980482740722	0.727770754319	0.971738009283	0.646043464698	0.510408514635	0.935795543089	0.848953689621	0.815192921837	0.742330646006	0.533298153034	0.943310062464	0.897505621503	0.983606557377	0.893297139278	0.907012906235	0.908195696348	0.586399578281	0.976798384173	0.857414448669	0.895023572551	0.586127890023	0.782278211875	0.880234505863	0.893526228143	0.73002962564	0.683982912294	0.703425671389	0.758897454853	0.55796639013	0.983132405443	0.511586265009	0.519086357947	0.582159624413	0.891523289971	0.885032081624	0.889039383205	0.702926905619	0.912388276866	0.872743353624
11217	0.838523766721	0.930458109781	0.973663985244	0.871776130312	0.881042826664	0.907773250116	0.779337803856	0.707005033557	0.819330583259	0.920520833333	0.989349051238	0.877649527807	0.98890372958	0.823821853962	0.789637790365	0.928183370414	0.89792613488	0.933461959639	0.904891020962	0.695364238411	0.94855439954	0.935204958592	0.991835469202	0.897254575707	0.9567349889	0.92184337537	0.784626693269	0.986174877483	0.906900904692	0.872899926954	0.807987551867	0.858965535497	0.825026068822	0.946091644205	0.733061531034	0.785680516888	0.696293176074	0.879457242032	0.833474576271	0.991238468278	0.756189676878	0.686993559111	0.688870414632	0.882340647858	0.916710319539	0.955064342051	0.899495920595	0.921946169772	0.888169145463
13250	0.860354654845	0.819970132345	0.987315875614	0.722236698108	0.901412840224	0.955411389146	0.843643779742	0.800177945256	0.888356092984	0.957369378737	0.921036333609	0.688085886358	0.878775447413	0.758904109589	0.647785039942	0.941948145853	0.817916362499	0.648865292526	0.561234580753	0.78091390798	0.954806387642	0.865758552563	0.898901325631	0.885192297711	0.872088229231	0.923642768338	0.805985011268	0.915242018538	0.740431564026	0.890005728868	0.813823453275	0.825406890721	0.932552693208	0.789413773478	0.844506318269	0.751258389262	0.854417406843	0.819938054491	0.697805974095	0.89906368968	0.807843342583	0.754445999896	0.783517452414	0.928448500652	0.855895424837	0.817579116383	0.596016184251	0.934900542495	0.891164907925
13254	0.81378768021	0.800470684539	0.949590934499	0.8647753158	0.779245575107	0.955701058878	0.818909090909	0.968181345534	0.922746336664	0.903935543849	0.609803619956	0.887212568931	0.452211126961	0.911462612983	0.919196083484	0.804402483452	0.651178451178	0.933398831377	0.924922440538	0.967583906608	0.821348955363	0.745364392335	0.343138259711	0.873259771063	0.596641237008	0.803921568627	0.960641399417	0.581112191129	0.656618337332	0.729718543046	0.969344717622	0.877381764737	0.881397994003	0.676467564511	0.951071637505	0.943017865514	0.953116842435	0.713600333751	0.950110282533	0.368361870687	0.961198377198	0.964149582775	0.968260511129	0.911511760439	0.749013089549	0.566121230833	0.887245555269	0.83102350888	0.798242458502
1248	0.883896117579	0.86367842089	0.980803594221	0.737411568872	0.917872141857	0.951791129157	0.863033719595	0.749346985686	0.868893397846	0.959937727037	0.980423471228	0.732984840565	0.970004095004	0.678431372549	0.619013099984	0.968654946641	0.866860979545	0.815451758716	0.772547797174	0.65521575199	0.974683544304	0.8969328974	0.979610750695	0.904362242255	0.906065126807	0.937225296034	0.593220338983	0.980159342071	0.83314118017	0.929507174049	0.605581395349	0.831636689699	0.936831168831	0.891850015494	0.790925124258	0.695818286492	0.79813241003	0.837141060574	0.610976253298	0.979972269296	0.533814152817	0.663388883138	0.638537999586	0.922644456012	0.916388308977	0.865577499741	0.679386941438	0.948530170191	0.916042753137
1354	0.86756584537	0.849764285344	0.948549084174	0.772558066377	0.848035117057	0.948824199731	0.762508549482	0.861408035385	0.777556371264	0.916836654637	0.852440290758	0.82074924917	0.780345628063	0.721566384107	0.754931635529	0.884755273823	0.769279194208	0.879451193967	0.867099544431	0.785906571655	0.856452798488	0.822157129407	0.826578797156	0.953318364576	0.691310659477	0.808005003127	0.746058528869	0.82863655201	0.785325656331	0.727639507467	0.725819053076	0.776903445342	0.855908686319	0.753162250794	0.876185344828	0.797742139692	0.823383216118	0.609781862357	0.742858662695	0.812959320981	0.748933256071	0.751916957905	0.815810070441	0.907025552233	0.750434004945	0.763639205878	0.767038931218	0.735537190083	0.712427144047
3423	0.816988541611	0.858447009444	0.973323607565	0.794370685077	0.859101254433	0.83297487279	0.710402899169	0.628333688927	0.711053274553	0.934731934732	0.983172950518	0.786827497865	0.973774945147	0.719056146634	0.66076431101	0.852444350892	0.848663584675	0.879700843367	0.839079240479	0.579937974548	0.941498697016	0.897112582781	0.984969518604	0.858261053522	0.932370700971	0.844391660069	0.670975323149	0.979959078747	0.859589041096	0.870820507377	0.708799324752	0.702127659574	0.84524819686	0.933045128638	0.704100016378	0.732806070646	0.657488750804	0.798287854468	0.714809226126	0.984800041931	0.605976520811	0.633981403212	0.60490434415	0.834821428571	0.886816583182	0.901836605446	0.805592261747	0.90566435039	0.826701101565
3426	0.835013064576	0.867145235123	0.971173218991	0.728861745814	0.878994595162	0.910750507099	0.759932375317	0.587034686971	0.800010531304	0.935924369748	0.969448933841	0.74835978836	0.962084326116	0.699007832898	0.562332966515	0.912245004435	0.848496022757	0.846348004417	0.771479650857	0.588466023534	0.931354457742	0.890960659699	0.970612755315	0.877831375839	0.919725128846	0.904547595374	0.626495817007	0.975864759428	0.837152556758	0.877091444807	0.676359832636	0.785679961557	0.859726603575	0.914802425256	0.692657323738	0.6965619537	0.707412914189	0.829744351331	0.652243589744	0.971002442447	0.54834955565	0.585166561911	0.626427748088	0.870389884089	0.859059693608	0.895458350774	0.759366975842	0.910438413361	0.882322203062
11244	0.829637150644	0.859466221852	0.970492312471	0.765537617389	0.853920176684	0.882733100537	0.74459974587	0.579906740144	0.690253812464	0.915684210526	0.978788986991	0.78112407211	0.971452299388	0.694191522763	0.607519823557	0.892507973022	0.856939238769	0.863413605944	0.809885130151	0.515138638054	0.912928620489	0.885467656192	0.980054302423	0.882828919714	0.921018310814	0.849913472128	0.624641833811	0.974667709148	0.855198809271	0.809343034905	0.626624737945	0.729359516293	0.840358271865	0.917347580138	0.679410010303	0.701757180018	0.572903363133	0.730945040927	0.608565310493	0.979065770973	0.570822731128	0.531702708377	0.561377717106	0.835691657867	0.881948120699	0.901111577181	0.765793204852	0.831485355649	0.777975598262
11251	0.916812563001	0.893788819876	0.988587878476	0.708957569408	0.931498981883	0.9585985613	0.860912531539	0.797874579125	0.816943469377	0.970213210702	0.97893863153	0.731522425774	0.964745902484	0.622674841526	0.629177746494	0.966568031978	0.884270664081	0.833935018051	0.763105577064	0.693703195865	0.97807270629	0.919414685132	0.976669431771	0.927587646077	0.891737891738	0.931580317626	0.574860394058	0.978986594897	0.830272324256	0.935085331379	0.558909242298	0.859229747676	0.952709771919	0.901289785729	0.812563923131	0.674484794181	0.81720202874	0.85562005277	0.590880102041	0.976213868349	0.587894736842	0.634459036898	0.704931706808	0.947368421053	0.9243140965	0.803415243648	0.585171281089	0.958766098878	0.929704154318
11285	0.843937702652	0.864550923045	0.976721429675	0.759000734754	0.883872992624	0.935500596257	0.792816515694	0.52118912081	0.83423442339	0.948167539267	0.983264903072	0.76888185654	0.975214293091	0.712441436752	0.549704852949	0.955167212774	0.865462374626	0.861403784662	0.797987210399	0.610694282997	0.953434592947	0.888161683858	0.986287138999	0.892536065231	0.904094659816	0.901194637175	0.60624934023	0.980088151413	0.876692047377	0.919647540124	0.64244004171	0.822662195966	0.879245283019	0.917361400584	0.763982525214	0.694777419866	0.727503705272	0.814000211484	0.607454739084	0.984147541833	0.518034170006	0.596282372598	0.614331975347	0.884243697479	0.899947340706	0.89641143334	0.757300318654	0.922788761707	0.89665051831
1115	0.840962068235	0.843593321962	0.972587268994	0.668985719517	0.881230448384	0.936330749354	0.794341504383	0.67207775151	0.810400753374	0.936022543443	0.968918358889	0.639278767807	0.95800092645	0.553261038759	0.529209621993	0.941005702436	0.850936878467	0.822570532915	0.747975549867	0.587656011375	0.961550550026	0.885606930383	0.969764431789	0.898619432144	0.890337264639	0.91493344426	0.531695512652	0.963200330784	0.819973649539	0.916148256574	0.545081328275	0.821133036283	0.900224625189	0.894261230849	0.733068157386	0.647052631579	0.70361382221	0.798809084681	0.520564665924	0.970463699267	0.480948126347	0.553577933906	0.596126815555	0.893733968487	0.887681729911	0.844138289576	0.661772362803	0.917647668931	0.889927310488
1247	0.849672174141	0.865786240786	0.973969190096	0.764321972444	0.880117713873	0.930395619018	0.712266112266	0.631190178943	0.802932186707	0.946258784622	0.98153183194	0.757651467833	0.971760627995	0.681019422464	0.570507862851	0.934185533138	0.863591604042	0.84965595737	0.812519399897	0.587339660027	0.948545049017	0.894475737688	0.982772764561	0.895480808915	0.888120485631	0.888677205087	0.641212626315	0.980242616574	0.854205802546	0.892431928771	0.566282420749	0.81702641668	0.676494930685	0.915449495988	0.770978555845	0.710771796342	0.64343919766	0.812689137013	0.587011349306	0.983431347481	0.546627810158	0.521851164708	0.557892566244	0.879742898611	0.890759796279	0.885605436573	0.707141015726	0.919576828266	0.881639158826
1284	0.845918097754	0.855227882038	0.973884991551	0.718877178337	0.869363981486	0.935254394556	0.732879581152	0.626702997275	0.820591765381	0.943681032688	0.976127732135	0.762688758389	0.967963856659	0.685022254425	0.575694624773	0.937018460107	0.850065257113	0.841054770963	0.771860343929	0.55835697027	0.956006060923	0.888501379418	0.978206982029	0.896071502806	0.898147670399	0.90778486593	0.595340539406	0.975872557612	0.859125315391	0.905516737929	0.627410325524	0.81387228189	0.811692371822	0.903957728968	0.754141424972	0.689852485695	0.678383498211	0.806580468832	0.597925047639	0.978367241823	0.48825749633	0.524916943522	0.532246339184	0.886382623225	0.891006177364	0.874507363618	0.737003375747	0.918166770122	0.879123724688
3419	0.874016579545	0.867387944359	0.982193112623	0.695203336809	0.921010237489	0.945912532839	0.841163545046	0.725311550948	0.869114042864	0.955685009882	0.978726700057	0.658073980928	0.971372870921	0.638084402151	0.590430224713	0.946364904666	0.871772132088	0.77347289486	0.674338679442	0.676569389041	0.966376024644	0.90522756827	0.982763959129	0.896043202825	0.89533384893	0.930240995076	0.666631711409	0.976302096749	0.80995902931	0.918299291371	0.575054387237	0.854189796458	0.923982088931	0.889118956414	0.762468527348	0.681267376593	0.800294457882	0.855462184874	0.546175817201	0.981985691492	0.59256155055	0.57153231663	0.682440846824	0.918188458729	0.912010880937	0.869520157529	0.579843271576	0.9376615321	0.909020338457
11338	0.843636363636	0.86114443691	0.976585163697	0.759041233303	0.906335508314	0.916136434755	0.805033112583	0.612068508404	0.814658358855	0.940801601095	0.986825595985	0.755610972569	0.976730899081	0.68570979735	0.603363110878	0.953228000419	0.871104067618	0.836321451171	0.776535723702	0.559878807208	0.955799936555	0.910144316865	0.988191650556	0.896209054104	0.916266443934	0.922963895886	0.570647268093	0.98153557271	0.876908346189	0.91906294518	0.57151098757	0.808524309274	0.899615121	0.912783688873	0.758845235511	0.716744581385	0.755471537356	0.807882559438	0.594792950126	0.987701928088	0.583682563259	0.556174168811	0.562128933957	0.893696835209	0.906129151878	0.893278765937	0.750183920126	0.922227455906	0.88346258646
1102	0.855314176449	0.86216188206	0.974988420565	0.67107195301	0.900893837228	0.939795865499	0.824229028523	0.646897714105	0.858064516129	0.948205503819	0.978914567645	0.712975650891	0.970072239422	0.638472742405	0.534791460041	0.947611870485	0.860628640395	0.811429469383	0.73297716321	0.615205913411	0.961976786933	0.891906032543	0.982663759992	0.889376371044	0.897215163616	0.932023145493	0.581751054852	0.977408155863	0.848990806298	0.909958071279	0.574554548296	0.837472743711	0.90730072274	0.890346766635	0.736135812449	0.677906179093	0.767375436369	0.832417582418	0.532829626477	0.98115649428	0.496364211192	0.584889909214	0.661169102296	0.900808229243	0.894758998106	0.87824455332	0.678028918933	0.933035250078	0.896101192025
1195	0.826945535619	0.8698016469	0.97335665055	0.787724723518	0.883084317208	0.921603148302	0.65602482512	0.617834394904	0.804046970015	0.937882352941	0.987750441192	0.777929944693	0.978856170388	0.690356121653	0.597141068447	0.947641803449	0.868995175163	0.866192021778	0.831858870335	0.521924964382	0.953705647701	0.902530851286	0.991699953312	0.905935167302	0.901212812273	0.916953214546	0.617099783881	0.985189021233	0.890267729841	0.919333717458	0.628638375423	0.80397576273	0.784559015964	0.930686371442	0.745771841	0.724818057167	0.588941164032	0.793125297006	0.627545865461	0.990066225166	0.573331929012	0.547791625385	0.481717176986	0.88166797797	0.908914015251	0.891337188102	0.768989983306	0.921953754222	0.879513057954
1252	0.822409023196	0.852390097057	0.973195876289	0.727478069023	0.870157068063	0.911676180592	0.741394760424	0.59388024268	0.777766102763	0.925693025206	0.977944236371	0.747558464868	0.966716626182	0.695513989475	0.569800271881	0.932847475273	0.836644591611	0.842497376705	0.785950369865	0.544978581628	0.94402945818	0.885546588408	0.978996620743	0.88668584881	0.899127363391	0.899122807018	0.592371493476	0.97799460245	0.843662344536	0.886083258964	0.630538015968	0.793522267206	0.873052510098	0.904667535854	0.708270351976	0.690909090909	0.678410596026	0.792983013177	0.638437350104	0.976667012341	0.588853116588	0.599059315391	0.54979350724	0.873311254797	0.884361988088	0.883372487601	0.74160828192	0.913763474457	0.870594369135
3416	0.849564108016	0.856557589587	0.973939019365	0.721618642733	0.878426449048	0.902105153998	0.770895876126	0.639765958568	0.782257217848	0.939368553327	0.979106029106	0.687852734849	0.973353989156	0.614555677026	0.58499634312	0.905960678248	0.849385568743	0.782449150765	0.738323635792	0.605389696169	0.952380952381	0.888469996858	0.983273596177	0.876640008363	0.906269462321	0.885747078464	0.619319081552	0.978012860402	0.797260853472	0.89226330973	0.621565253663	0.780391739408	0.881964463546	0.886926163306	0.726321467098	0.655365441487	0.693081361495	0.824776608682	0.634911337132	0.983006942286	0.576121921637	0.594172628061	0.611491250979	0.873207626451	0.874980251725	0.87679307287	0.660432556682	0.922472553203	0.865701187747
10349	0.852229299363	0.924913261871	0.973770829048	0.879985325717	0.882156289177	0.916226571399	0.6637391533	0.683141217959	0.684138798616	0.905578501595	0.98910110027	0.855901406225	0.979374000928	0.778343816603	0.745226917058	0.932897060351	0.890718405873	0.922319932998	0.898979324784	0.653353031182	0.935866484728	0.936317055317	0.990455936511	0.91460932199	0.918635986733	0.911544071682	0.80372107732	0.985708367854	0.902634774803	0.828418792228	0.707294215651	0.775297619048	0.801015334694	0.935792705136	0.781128823783	0.816810799409	0.579893229029	0.77245129613	0.762960599777	0.98996378686	0.657206044969	0.609468689713	0.668179210348	0.89668012797	0.910606299627	0.928954633054	0.832968179447	0.83519509534	0.781939242613
10352	0.824049419533	0.857031534106	0.975647507997	0.738577212261	0.877266533906	0.925514232288	0.742098876167	0.591276337329	0.765145140934	0.928245476003	0.98510882016	0.753130779392	0.975272877761	0.672907431551	0.558928197614	0.941746561067	0.85101010101	0.849175506774	0.788793782492	0.51183103065	0.959245998315	0.898342425514	0.987615132435	0.887312143269	0.901528543205	0.91334796697	0.578446406853	0.982233766234	0.857604492239	0.912248436761	0.568973622356	0.794283886104	0.858965607771	0.92222164222	0.734248351886	0.683313935033	0.662300471973	0.790878754171	0.61888503601	0.986921320324	0.472238364414	0.559449704452	0.542357804406	0.888450407787	0.888367185439	0.875633589382	0.689972786268	0.920354443576	0.885293810667
11194	0.844393112138	0.872124596547	0.973437818034	0.746902379595	0.896238114924	0.932486425571	0.803360557665	0.596917790389	0.826713678316	0.945487457978	0.984288354898	0.751289398281	0.973572776899	0.662741064541	0.561358241305	0.952214571986	0.877580661894	0.815865782933	0.750012944649	0.568707269975	0.951614577925	0.905037757319	0.985939344178	0.905509371612	0.904840032814	0.920531849103	0.57749856629	0.980225409836	0.86399958218	0.912750634682	0.574349729591	0.807190916737	0.887237898007	0.89385906213	0.749467405198	0.713436261214	0.743817639985	0.806256201368	0.598001577702	0.984747671205	0.46111776655	0.57899623459	0.588153346061	0.89084306096	0.904395318596	0.882001339723	0.683249045309	0.915394500129	0.882667764512
1128	0.812019641332	0.854532201801	0.970217166494	0.734626126363	0.856407563025	0.905882352941	0.754111363757	0.598518126488	0.779909349636	0.924722704095	0.980171154248	0.751098872001	0.97262688579	0.684105994878	0.577467743627	0.918955613577	0.845829378889	0.828	0.756118099047	0.568146851292	0.935092348285	0.888339817054	0.982268578879	0.880661243768	0.897874114214	0.9042530903	0.634850813504	0.976051645148	0.844226174675	0.871399231134	0.585510129299	0.772338606242	0.84465610693	0.887732147528	0.690749566724	0.680911983033	0.657932500664	0.790518660084	0.607442656258	0.980859253095	0.510774606872	0.546002621232	0.612564895904	0.862996361335	0.875535346058	0.893270489657	0.700723801532	0.89103066395	0.851464435146
1245	0.879480027367	0.845829909614	0.980617189492	0.643800020788	0.9222999223	0.946700898588	0.851585314977	0.73872651357	0.830864390041	0.961530485276	0.976735807298	0.69030708168	0.968190651529	0.591710485617	0.590502302002	0.964872521246	0.86376163486	0.783337658967	0.712239177826	0.637124620697	0.973666406453	0.896095815834	0.978600823045	0.888716356108	0.90245155985	0.930774396859	0.482387373262	0.975453191599	0.819895287958	0.92583359302	0.576311441553	0.84159772356	0.937824372016	0.883797729618	0.753216936302	0.638169934641	0.799266247379	0.848602240603	0.587304934627	0.97824637012	0.544903926483	0.603309203723	0.64559842764	0.923548991055	0.908436750443	0.815805785124	0.578707775076	0.94703215169	0.9137477431
1246	0.822465113811	0.904441453567	0.971106883965	0.843147527242	0.876559970759	0.904249262461	0.78014930081	0.690729243397	0.826146188106	0.92045573325	0.985992217899	0.833736969569	0.982989690722	0.814175847017	0.753767534025	0.937801775609	0.883629501494	0.913139029878	0.884365843449	0.667827004219	0.94890089712	0.919510792871	0.987555739915	0.892726703538	0.955343728954	0.931364890902	0.732244467861	0.982814845489	0.897498152644	0.888481675393	0.771728947642	0.852414599161	0.824317254369	0.942369707688	0.723176312248	0.786727109799	0.714044172038	0.870487650412	0.797384926119	0.985830273569	0.750500052637	0.680496195142	0.647549530761	0.869141239383	0.900756938604	0.945746121004	0.86973979246	0.916381011738	0.88591336904
1250	0.899763095551	0.868796876605	0.988979029542	0.690996049075	0.923312088709	0.955621757666	0.867396974439	0.757752949776	0.837986793532	0.972305777409	0.978891005509	0.703165813395	0.96818088807	0.628919141914	0.582406209573	0.968262146427	0.880572171651	0.790539488032	0.717757009346	0.66338706301	0.979176427716	0.906125200975	0.979314603273	0.917676296987	0.899233972546	0.934887085939	0.560644081974	0.978527764936	0.830627422227	0.94108478803	0.579279000103	0.854620209794	0.951095421036	0.892123464437	0.80451850665	0.642345310947	0.814302191465	0.849287808965	0.631051576838	0.980395175776	0.543507782304	0.629047274232	0.652628311258	0.936739153054	0.926037972043	0.825875787951	0.570918499353	0.952788372333	0.929924144693
11249	0.911099252935	0.881213887877	0.983560794045	0.742163215847	0.921445074564	0.953367336317	0.856304520222	0.768770834436	0.853303825482	0.967414726441	0.96723706177	0.716842272463	0.923495568341	0.636724669488	0.621080230729	0.962618774146	0.849657353716	0.805935592507	0.761852144173	0.707314485758	0.977102458584	0.90675917166	0.935658793472	0.916574846529	0.898312148364	0.934227063259	0.608753245377	0.976473037685	0.816550772334	0.913863002159	0.606845658659	0.865997007908	0.946440784974	0.889952403368	0.80690924843	0.634966072943	0.810085551836	0.838118995807	0.596728497354	0.942069682787	0.640146101318	0.656061638451	0.670529020081	0.938524806242	0.91245969234	0.821770773339	0.660094389093	0.953517522327	0.923865300146
1193	0.821988427144	0.849802371542	0.973488324666	0.738714871955	0.886300093197	0.919010470129	0.791712275215	0.601126819344	0.787822111388	0.927864434886	0.982096923552	0.748394842616	0.97444154782	0.66372958211	0.571147880041	0.942854200988	0.858108108108	0.84601016914	0.778573281453	0.522564451184	0.944756554307	0.893034825871	0.985911872076	0.885250142273	0.898386931059	0.907569967985	0.565167424124	0.979673544811	0.866659689152	0.90697191507	0.577230737472	0.783419361635	0.887015614463	0.909226881221	0.724410289252	0.689766907076	0.703598931322	0.776673120193	0.583390419982	0.985538461538	0.520066802359	0.553775388909	0.567181926278	0.882829963092	0.894511909105	0.887242500904	0.726990692865	0.901014574857	0.87295039703
3325	0.876705141658	0.889508985715	0.979556550041	0.775659292265	0.907147283619	0.954643186239	0.805458799064	0.718611790416	0.77531350399	0.958753295085	0.98552955665	0.713750195241	0.975322490185	0.67867605489	0.624342444559	0.959535791311	0.879523068948	0.811322707514	0.766002587322	0.671934491212	0.948843000934	0.920190220201	0.987383968409	0.914546674235	0.898647263784	0.909147095179	0.692283645079	0.982490272374	0.862101362284	0.844767773003	0.577701137592	0.823177138054	0.863507010917	0.91306137147	0.803278688525	0.729149291076	0.713360154658	0.809300140911	0.599621590372	0.986393861893	0.610847951694	0.559152533636	0.656577115454	0.906361798102	0.907989811301	0.878057572481	0.664775657555	0.86644064314	0.809709936227
1361	0.849248898561	0.819782496116	0.965334567711	0.702935010482	0.884971007679	0.95226013566	0.803618386452	0.789135698495	0.862137652671	0.930670291749	0.89318523901	0.705677867903	0.873865511551	0.644624662092	0.633679378163	0.917103827975	0.793801457864	0.803695754594	0.777847571189	0.674651751794	0.916863486065	0.82368627451	0.883494138396	0.917319135609	0.799222596528	0.872675175827	0.646531730972	0.896535653255	0.768190938853	0.872616802849	0.626262626263	0.808450704225	0.901915628598	0.817462795296	0.808477406151	0.697516215789	0.824188603446	0.746251319958	0.614059342763	0.882249469709	0.667825171143	0.653457086245	0.671291466722	0.890066086227	0.845814051325	0.782789873945	0.70514893839	0.871038137795	0.824377048328
3420	0.870562130178	0.874735811124	0.97911120213	0.72048620168	0.916701331115	0.950314400577	0.836465476627	0.715932309949	0.872586872587	0.957220921155	0.979231246125	0.692267365662	0.972178019609	0.652781371281	0.595285076332	0.949333057595	0.8518634513	0.817528136724	0.724170270411	0.668924951421	0.964267056734	0.907046944936	0.981824753447	0.89764638645	0.898266611638	0.936216552582	0.671895493416	0.978556701031	0.852315131129	0.917314008654	0.57491578129	0.85759627592	0.911435269601	0.897446521987	0.765544596913	0.705332773462	0.793654969222	0.861684796889	0.517544323895	0.981666495005	0.591592850778	0.576893133337	0.68630912206	0.908222396241	0.903166710285	0.88116347799	0.653235019213	0.940832686837	0.904826014913
10004	0.815207031664	0.871777651496	0.971472550026	0.786166152559	0.855966649297	0.900309917355	0.751114841824	0.584982935154	0.729868228404	0.910707766129	0.986848917883	0.780171281459	0.977570862699	0.712596587668	0.624271440466	0.929015544041	0.86974262398	0.864647519582	0.834264529267	0.50860571609	0.922931937173	0.901418735656	0.987373868047	0.884821661026	0.933822769104	0.887017981499	0.606183290394	0.983056100837	0.8641032394	0.854955849313	0.649716927232	0.75601738946	0.844619641832	0.926187386452	0.70140754271	0.706996317728	0.608647508568	0.742350028967	0.647695327004	0.9882328654	0.592057572096	0.55433029909	0.557000884541	0.868466488777	0.893301159314	0.904182904651	0.78715653622	0.859016223501	0.835080435911
11658	0.896856686201	0.879943869861	0.981934551461	0.672294987113	0.923141449093	0.951049677822	0.855054103985	0.764171377252	0.871843434343	0.958020674818	0.970726117304	0.681661997145	0.963256223154	0.594824437836	0.585863874346	0.958298582152	0.873578947368	0.81002416728	0.750039401103	0.68574908648	0.966814159292	0.905121746432	0.972721120308	0.905600083818	0.882242796213	0.912579734393	0.537745331429	0.969130028064	0.776776723727	0.925668927088	0.516643152009	0.842206337352	0.934758627935	0.881038174317	0.776840739539	0.672912035567	0.790970343254	0.85872502782	0.552863318568	0.971028037383	0.556154537287	0.651263802397	0.708213369628	0.927356951098	0.904048134269	0.846411208113	0.610890052356	0.946289826354	0.914900281925
11690	0.89016847942	0.850314661674	0.982747933884	0.678580828552	0.923399790136	0.949453978159	0.849770218161	0.761036214644	0.818258397389	0.95557422675	0.9670558799	0.702163677723	0.957222020819	0.606641257244	0.598763491564	0.951591027647	0.857895291267	0.78832807571	0.762788496924	0.655731623297	0.966367949394	0.890137590589	0.966866371451	0.906893840105	0.895377888819	0.91868982838	0.538567420192	0.971499895985	0.825510474675	0.920458730075	0.600376509962	0.847960708947	0.935236292909	0.89746537758	0.789331313568	0.684216101695	0.817786036634	0.844407912181	0.57570902099	0.967369843084	0.560691807267	0.595600942655	0.657708628006	0.922035505452	0.90450536101	0.804760659168	0.627266058891	0.943537024474	0.915987460815
3352	0.830920180324	0.85780813412	0.977388355003	0.730205278592	0.882352941176	0.926224843499	0.787598528639	0.602082675923	0.773739066674	0.938250966461	0.983405071825	0.755709925271	0.975474031327	0.698317057968	0.596664060464	0.936374487519	0.872255698192	0.840472828077	0.762866108787	0.586672290173	0.937595049557	0.899900736639	0.985695034726	0.898299780953	0.926673916421	0.904846181875	0.595007373078	0.980027940187	0.849952516619	0.885702323634	0.642388929352	0.764324783602	0.872921242548	0.90547987938	0.734273260507	0.707044628273	0.693250237668	0.789829077865	0.639464456487	0.985525975704	0.571503735662	0.564447223091	0.610173024807	0.885861020857	0.88051702396	0.904444675757	0.745738858483	0.894818814246	0.863714330267
3449	0.845081661967	0.862570064355	0.975774444616	0.730328816052	0.876760379038	0.926002802138	0.773982711364	0.636948723359	0.822852639874	0.943408090547	0.979609882965	0.753589527027	0.970749354005	0.704699385225	0.615831024207	0.931185258446	0.852735586272	0.840512040292	0.767285699297	0.594288736118	0.945610436063	0.898024419641	0.982220835933	0.889098137686	0.913364151041	0.909257035451	0.645853143159	0.979033681042	0.824724809483	0.896167979003	0.67585055312	0.799605816865	0.853545950483	0.911451814768	0.717786774629	0.724433169494	0.688599279508	0.843898825273	0.636751225751	0.981438274485	0.576841883048	0.603783444816	0.652378463147	0.881833473507	0.864235269316	0.90655669242	0.756888168558	0.924286606957	0.885615974141
3451	0.870316237045	0.861557606554	0.98074051187	0.692800167926	0.882420628694	0.940898957955	0.798946814113	0.701697059134	0.832887209363	0.95623494922	0.971626045835	0.704356080582	0.96024370095	0.624921923798	0.550065291199	0.937594258672	0.847309004988	0.806069500498	0.719916142558	0.636622992392	0.955856850071	0.884927490707	0.973615872027	0.890143200585	0.881791292616	0.919566011163	0.590669199916	0.976460828537	0.798561911811	0.910320956576	0.562506516526	0.857591400138	0.916151346819	0.888402625821	0.764439411099	0.648767094356	0.764157933736	0.825438781984	0.571824086892	0.971924371924	0.502267215016	0.562389057116	0.65061625235	0.910723663481	0.887952822241	0.854073224158	0.610551057717	0.932473207783	0.90426584718
10003	0.839018170226	0.896335458456	0.971481519613	0.837696060431	0.860713165325	0.888992537313	0.62878349213	0.572835993889	0.686778593914	0.905908210791	0.986701298701	0.834888502293	0.979148387097	0.750039023883	0.684941520468	0.900291120815	0.891979844636	0.892486639422	0.87226908367	0.54032215474	0.925194368565	0.912078710488	0.990239343752	0.907632830051	0.939620292561	0.872770883304	0.687048272224	0.984243806365	0.889435019291	0.854678899083	0.698473083537	0.744653686562	0.706008696108	0.938336544972	0.744582210243	0.761110524649	0.531559176763	0.750039634307	0.722284315291	0.989022369511	0.63853897644	0.522989405563	0.548420777865	0.854795527324	0.896941944313	0.924821437881	0.838763575606	0.850226220812	0.819952098303
10135	0.8100830556	0.907195210075	0.974778284718	0.848934391977	0.878794189618	0.913815348093	0.73131355488	0.624383590389	0.744631941905	0.902136529442	0.990895452899	0.843989501312	0.984683388158	0.75170984456	0.714033172152	0.933633586996	0.882611195317	0.892419262274	0.872078464107	0.578249894825	0.934403933672	0.924018969201	0.993175473064	0.8951201748	0.947208016943	0.915883483047	0.739756251313	0.986477419355	0.900747289759	0.89423679265	0.710845874416	0.773716828222	0.855399061033	0.916709884867	0.751489453062	0.78914174594	0.553682435992	0.795411492317	0.751987281399	0.991440210385	0.672824603758	0.633510030142	0.605531295488	0.881547307893	0.897379454927	0.933028761292	0.84765767171	0.897566027965	0.870275314979
10149	0.813115976773	0.876000415757	0.973780645161	0.765832106038	0.877745740498	0.912808521694	0.742425841866	0.581933438986	0.692777105582	0.91531115542	0.988541069847	0.781583676921	0.980645829021	0.691360601002	0.604209203707	0.92337763878	0.856533866639	0.847964276333	0.795335154444	0.527642448634	0.930998156439	0.909219709293	0.992295679334	0.892194866422	0.916367608051	0.887698018508	0.624947101143	0.984825650886	0.887016428193	0.862594617325	0.618350924862	0.72891662666	0.872990860384	0.900156657963	0.71911995243	0.721619476052	0.619098143236	0.712590080543	0.618422457039	0.989720159909	0.56104005919	0.509680795395	0.566373534338	0.874407832403	0.898247836183	0.897961317303	0.746191298885	0.865887996663	0.824588880188
10152	0.837255006108	0.916364390092	0.969636148423	0.879903503252	0.861585907689	0.902388477281	0.637827597095	0.616032866323	0.677943876213	0.89913152663	0.98898987276	0.863392010119	0.98524251806	0.784956304619	0.70684345148	0.920378358713	0.883822217558	0.923524173694	0.917347580138	0.553748680042	0.921747807363	0.920159054047	0.991487594726	0.907134649535	0.951770989991	0.905332846791	0.777637130802	0.985180579305	0.904681390679	0.850943396226	0.749609252892	0.757379141626	0.761391012884	0.949494949495	0.758879008354	0.837158988972	0.497302443669	0.766272189349	0.762903054166	0.989749961174	0.679945199705	0.577794010226	0.603027139875	0.86344074735	0.911071353399	0.954758678203	0.889439891424	0.825621295622	0.825724845141
10353	0.839820838221	0.895656697009	0.960739745842	0.848381152935	0.819708258999	0.901185770751	0.68482223044	0.657695764818	0.661225779275	0.910824011344	0.957043061203	0.850060843342	0.941368415601	0.73902146102	0.676482917627	0.892633555927	0.873472397809	0.895572615417	0.890845996109	0.553824137383	0.885491353859	0.887920168067	0.956546657636	0.929848476905	0.888599687663	0.868236525379	0.773918568327	0.948507229793	0.863257836949	0.779134003262	0.730558025208	0.739135077416	0.80316492298	0.89452777923	0.765609782491	0.783875410531	0.603143418468	0.670432246089	0.717322792586	0.948243608397	0.698280878075	0.582674278531	0.639230890135	0.857436383752	0.870899582695	0.892324595825	0.84101865437	0.761703460153	0.71909290417
11697	0.83743315508	0.885556309008	0.9748238707	0.764531967689	0.878236160808	0.920517367268	0.721536423841	0.632642239779	0.730488963988	0.943118976142	0.980342952739	0.749668382236	0.971744663169	0.643608943813	0.62028376248	0.927069163964	0.861067089276	0.841278211348	0.804271025573	0.538404294902	0.92196256741	0.90055830612	0.982444223836	0.89021504811	0.902693673001	0.88161209068	0.607603674401	0.977571458377	0.860311718708	0.851844035245	0.572664813552	0.772542300278	0.816523435441	0.901462340794	0.717169524636	0.689226519337	0.627669204963	0.745226317749	0.600899983929	0.983324648254	0.576892472548	0.48904879458	0.584090789681	0.870660960533	0.886846426869	0.863371635448	0.747136100893	0.871460721202	0.826032278348
13323	0.903671411314	0.879343926192	0.986356462862	0.740975103734	0.92969032725	0.958284220776	0.849276569168	0.778101885613	0.88203558645	0.960881713753	0.98130169004	0.708850203273	0.967946100449	0.701687590039	0.665238267334	0.944275947155	0.88883699206	0.771227270372	0.695089100705	0.737886382623	0.968108866151	0.915549805951	0.980080090358	0.909598098977	0.912387791741	0.929466357309	0.701752555811	0.97939623802	0.839168147142	0.913331951068	0.646294960322	0.884722587431	0.91515591008	0.896590792049	0.801353439548	0.707352710953	0.834501516895	0.87868338558	0.661264863727	0.978391110656	0.61511203752	0.649086593044	0.711955399546	0.936364580089	0.916007493755	0.892256933705	0.61237028241	0.955260721999	0.93142151058
53	0.826893188274	0.879247255619	0.972278461299	0.798306878307	0.8689025998	0.907385146083	0.714664967612	0.5687108088	0.752235804625	0.922094373483	0.981243778488	0.790811443156	0.970955652717	0.695319059614	0.62715256201	0.930372778273	0.855047911483	0.878137716007	0.844007609385	0.51108033241	0.937794733217	0.905199261019	0.982511257723	0.893560965328	0.903949777662	0.902918748357	0.614091102597	0.977941560818	0.869815545367	0.890968697124	0.626090612846	0.768070834451	0.838740357181	0.919214203173	0.711100233861	0.729010275249	0.640196392358	0.771641791045	0.65628691077	0.981722283148	0.602977139819	0.582903463522	0.554549283909	0.87451021921	0.884476534296	0.902408244821	0.794091316025	0.902758837722	0.862521661503
3320	0.860374783476	0.861796947034	0.975069956754	0.775347294215	0.889744252131	0.92880921895	0.737542910642	0.67100468506	0.724091451086	0.941669252249	0.974639355203	0.730284404625	0.965211181392	0.636260798026	0.596821629431	0.915848959671	0.855712877963	0.817240486668	0.787223027542	0.597161344187	0.929613288347	0.893571908776	0.976808619805	0.898606091895	0.882196134721	0.883031895708	0.648874061718	0.971520770373	0.862140992167	0.813924575218	0.548460191575	0.757292268881	0.867688166477	0.907874420998	0.781884019383	0.731734028683	0.662937794041	0.74791144528	0.593332632243	0.974924517681	0.451411311322	0.52336255802	0.64888567891	0.885569042432	0.884439359268	0.873158165894	0.71683607657	0.83513207935	0.783174684847
3444	0.871493595851	0.863155176865	0.976305262078	0.657904363731	0.901343889989	0.941966129698	0.809743562851	0.714795570251	0.837758728831	0.949220582868	0.964185902081	0.697599915971	0.950635059392	0.612772795604	0.592072409488	0.937124507976	0.838004601548	0.810627414135	0.745080640952	0.622770558215	0.964308143186	0.885610010428	0.96193037811	0.886222869932	0.883514211886	0.908883116883	0.519629999474	0.971083341939	0.790659716738	0.916853815219	0.578111209179	0.828828828829	0.917540838161	0.890416645047	0.743958758458	0.654011988642	0.749222579455	0.839220847591	0.601611791527	0.961721007016	0.562194801785	0.613164872875	0.624902480886	0.905235081847	0.869959624561	0.81976834779	0.649292550978	0.936790839853	0.899782135076
3447	0.889223613974	0.871183993399	0.982074263764	0.688967748669	0.935084525358	0.952874452178	0.863322161709	0.759958071279	0.863145258103	0.965326947105	0.975399245439	0.712187958884	0.965595152511	0.650792007454	0.62308451509	0.96638220843	0.866429951439	0.806411258796	0.745752110914	0.69454660082	0.97616932323	0.902952048732	0.977892561983	0.907068607069	0.888217990401	0.93193961716	0.528812847696	0.98133347084	0.829758149317	0.930635235214	0.569576939029	0.872360692173	0.939962476548	0.888082901554	0.784117110837	0.65502756629	0.809789473684	0.866680685522	0.60472257518	0.977332440369	0.52139261745	0.630841121495	0.698660018697	0.926780864842	0.91287045764	0.840871369295	0.616331619137	0.953228476821	0.92116032116
10151	0.83378242722	0.890091762037	0.970406021197	0.81688230384	0.872081535022	0.924952322045	0.688095487384	0.607880121555	0.776467518915	0.926199646091	0.988943425471	0.799622522806	0.979466119097	0.736596977851	0.614270135535	0.93599090016	0.864592577126	0.878901568444	0.852125885786	0.552205882353	0.955801682253	0.90881174205	0.991634823918	0.905642730957	0.909611515245	0.92791578074	0.698845750262	0.985978658694	0.890045201303	0.905109489051	0.644967347362	0.80108977411	0.675211003439	0.928105252253	0.76531760922	0.777754448585	0.633905082605	0.788206853059	0.671853498465	0.990420765309	0.604570709718	0.577494030935	0.584527518172	0.883992899655	0.903475711893	0.920356735456	0.778677883367	0.900796524258	0.876339909896
10168	0.802235231506	0.884118166243	0.970196968134	0.818611738742	0.858070598094	0.893895348837	0.732138149222	0.573908913399	0.708534790835	0.888137547832	0.98730356957	0.820668532503	0.975805200848	0.729400114661	0.63859832636	0.921266402833	0.866771819138	0.877925894825	0.857570191551	0.510871290271	0.931382866765	0.903858251206	0.98793489001	0.882777748705	0.912085628182	0.896061840593	0.673096232099	0.982556328522	0.895494732384	0.878275481804	0.674688103565	0.761696685495	0.822322506166	0.929156450519	0.716384058754	0.745479538966	0.605702474959	0.747710549997	0.68203870555	0.986203319502	0.619661052743	0.565685608239	0.569837368614	0.866014618499	0.893499235514	0.907149198392	0.794246861925	0.87779340522	0.850526754981
10171	0.822156354205	0.876471803346	0.97312407037	0.781436186892	0.86966713549	0.908297619662	0.742185861129	0.555322275877	0.725262662694	0.920542231491	0.98426582475	0.79243697479	0.976447598478	0.702851218248	0.601727097747	0.92096130937	0.865502274748	0.85780654591	0.820127361938	0.511206987267	0.935521013241	0.903018926951	0.987688806125	0.893712263169	0.908625768774	0.894436074601	0.625880374225	0.980170410534	0.875947767481	0.885093492113	0.628037383178	0.771795007685	0.850626304802	0.915317559153	0.731485956716	0.734868801599	0.662133670673	0.763820153733	0.662990455992	0.986998916576	0.576034446545	0.575083194676	0.533340268387	0.873849372385	0.895228106974	0.896530230625	0.755085054362	0.895440414508	0.853711677128
3414	0.840397420991	0.859846336307	0.976646522585	0.676981683452	0.897534588578	0.927820169107	0.752421846363	0.642261935957	0.805323590814	0.940132229684	0.975090439276	0.71356652158	0.967650834403	0.656400434805	0.570122584667	0.931009515929	0.853279030911	0.813197122902	0.718663678532	0.60304701865	0.961329431438	0.89139941691	0.978410206084	0.887427888363	0.894209928785	0.913787737317	0.591078457098	0.976590698154	0.827243572893	0.900182529335	0.586914821919	0.821885913853	0.877534003856	0.889124915807	0.737694369973	0.674997374777	0.738013788748	0.82747200757	0.596696490021	0.977127549969	0.470560478163	0.563677898344	0.630329784472	0.894929239125	0.882192784963	0.866604429231	0.665385414502	0.93305396037	0.895162125764
10002	0.789087428207	0.953929961089	0.973206924979	0.924599632449	0.888633033284	0.900093370682	0.701143368987	0.715762273902	0.783321079719	0.928657482583	0.991992512479	0.917471373542	0.987808028104	0.860528097495	0.836625901537	0.913310438131	0.925606808868	0.961506188378	0.956054329016	0.70788179944	0.937427700074	0.9553693033	0.988983006808	0.922710871725	0.967912772586	0.905532359081	0.84802239003	0.987756796016	0.939163095805	0.883717269245	0.829742840749	0.859744408946	0.739919249122	0.961736954595	0.772933304554	0.855663567202	0.674416141503	0.86712509918	0.856054552235	0.992225562351	0.769137430757	0.675077051664	0.726498406229	0.894908307498	0.930562141088	0.96618483536	0.943869551584	0.906616001249	0.854700854701
10052	0.821750831091	0.850066934404	0.975249296855	0.737807419758	0.87161776162	0.913513513514	0.741399142528	0.54275248561	0.737662202303	0.928059049797	0.980287940554	0.762383495654	0.96995488105	0.64781889601	0.531974482651	0.930699715982	0.852458161723	0.828571428571	0.773834304746	0.49475451112	0.917140620924	0.886468784114	0.98308406395	0.88894654904	0.884783840882	0.885948101725	0.614336617061	0.976316737888	0.866351706037	0.875650906061	0.543948648928	0.7562212712	0.849932355084	0.888463528195	0.733069222121	0.689541284404	0.660956384656	0.74574847785	0.554392641928	0.980145054267	0.505810909852	0.495075168481	0.543248288737	0.874856606528	0.880384776244	0.878197824961	0.708625071314	0.884595516066	0.850840444789
10150	0.841884650077	0.86354695103	0.974397203229	0.772527242246	0.882825962091	0.919776409089	0.758490169278	0.572240345154	0.771862719413	0.92578655796	0.988274967575	0.787511845846	0.97793814433	0.707649137393	0.579079105178	0.946731737708	0.876815012843	0.842603736068	0.788405190456	0.524578059072	0.956035884791	0.909684837715	0.988592761589	0.905561932589	0.912034398798	0.920949851586	0.618651211802	0.985506496195	0.881980365249	0.917382198953	0.619964609139	0.794294214525	0.882075965261	0.907729116821	0.751709286676	0.720837067102	0.605621895805	0.786784884948	0.643563303923	0.989450276672	0.536582798189	0.607839049307	0.536600625652	0.883506343714	0.902649285114	0.896490679996	0.713302393492	0.914719019425	0.881649420207
3347	0.867564298112	0.877232601109	0.979507569965	0.732419237561	0.894704146607	0.94611792477	0.76516572858	0.68214062174	0.741935483871	0.956994818653	0.984465819659	0.702818371608	0.974649902893	0.62627511592	0.582174430026	0.940083389098	0.869459024061	0.820407739794	0.751530241726	0.608804768378	0.942684766214	0.910668946578	0.986325313592	0.903786468032	0.893574400329	0.899013888172	0.621226365821	0.980703104953	0.857367099205	0.836707152497	0.534468524252	0.799778819316	0.855290456432	0.913778877888	0.745477829358	0.685112609082	0.672428242196	0.78173066862	0.563119072708	0.985027944419	0.517741598831	0.524493592394	0.625555670423	0.898232848233	0.897759249609	0.870741276069	0.633665925658	0.860865087539	0.798319327731
3317	0.856630067568	0.848879732166	0.961632903622	0.750013031014	0.871986699917	0.906066536204	0.767665672891	0.690415118044	0.709727869878	0.905465134418	0.943217014247	0.72416321827	0.92542442427	0.634145080399	0.586178271246	0.908668250852	0.851152602483	0.829341940858	0.787078973398	0.619352468909	0.902390646205	0.871762870515	0.941495124594	0.907594870996	0.849072164948	0.864041450777	0.667662630393	0.934590028842	0.827233104028	0.801531489295	0.609445393817	0.704651162791	0.879235854458	0.877865755835	0.743787489289	0.690371302706	0.686800189245	0.709845103702	0.611548834012	0.935576824123	0.636554071747	0.577451641342	0.653058048452	0.873246048719	0.874797343235	0.830907112884	0.697935042026	0.784817322102	0.729408112583
10137	0.819177790778	0.896440801079	0.971350543618	0.839319470699	0.870832679123	0.909529491103	0.715460006323	0.596139647716	0.724699333018	0.906966998428	0.988040143518	0.820686015831	0.981401115933	0.739583333333	0.675638948414	0.924650049435	0.866862817212	0.890176745162	0.870044052863	0.566927468809	0.932691802072	0.910524385772	0.989917887953	0.89634975421	0.913494989356	0.908241557493	0.748943810731	0.985162127108	0.903396465982	0.870696893367	0.656755346896	0.756536556792	0.818353434714	0.917526848087	0.751659381577	0.797432239658	0.626098930198	0.793271265341	0.724667021843	0.989529881304	0.603777566741	0.568174694389	0.60608277592	0.868628481345	0.899051633298	0.934244859618	0.799508702242	0.858302967205	0.841246677438
10148	0.822752449936	0.859094923884	0.972755417957	0.696482094968	0.873060796646	0.914909090909	0.764972824653	0.55848956958	0.731671400021	0.936316424487	0.985523849198	0.758917719178	0.975373790677	0.651176133104	0.534596461844	0.925065138093	0.851204882669	0.819327731092	0.740244735045	0.522261633755	0.935650342285	0.898121917952	0.988030184751	0.889080911233	0.912229617304	0.894417729458	0.539690094664	0.981920199501	0.85621192053	0.871984865206	0.580212087969	0.774637372014	0.863046788846	0.895484207779	0.715520968439	0.64	0.66958366481	0.756105313344	0.579469668676	0.986608533167	0.518782691393	0.487941407272	0.541263279083	0.873598905436	0.882551574949	0.855552652208	0.693080707631	0.890840848668	0.85260960334
10153	0.822298163178	0.889473410073	0.933064349265	0.835204807844	0.841950399327	0.885011977919	0.72575781622	0.646423465876	0.553727723294	0.857270575861	0.971914804761	0.840953642384	0.960790415435	0.737307189542	0.673732815615	0.890398077526	0.878151703766	0.899852569503	0.88027167904	0.582400084921	0.895364797804	0.901230672136	0.972452652997	0.912217147057	0.906276063386	0.868266610773	0.714331159536	0.968645833333	0.883996388166	0.800642748011	0.68316313171	0.717386655261	0.826901816267	0.915737687758	0.75140875596	0.756206238065	0.612484713139	0.659673907271	0.701203530356	0.972837964408	0.652841781874	0.57822415692	0.615445149782	0.839409126879	0.878656440095	0.894692722796	0.831986567321	0.75991638359	0.737442444537
370	0.84051136959	0.884440353838	0.939664804469	0.855228436902	0.808251676122	0.897034764826	0.740408078501	0.769394647961	0.66404471124	0.866824962577	0.916572717024	0.874382571622	0.885941239371	0.792023815634	0.749587968686	0.866974358974	0.825533236695	0.917829457364	0.909772104801	0.736132090213	0.853056994819	0.854429072889	0.901971830986	0.938778665292	0.78968375806	0.846517847958	0.821947031583	0.917476224563	0.878133958822	0.764827550546	0.780393769599	0.738642325045	0.834547615357	0.853788851785	0.808440523015	0.819781363873	0.693399426037	0.607963725439	0.77746286674	0.902942378423	0.771689972449	0.688236808237	0.77794943097	0.860922694558	0.797020194155	0.860838261764	0.859703337454	0.720925460422	0.691730868002
1116	0.81871563551	0.863778379504	0.970522831877	0.775060609255	0.858696223144	0.916384651429	0.739158028348	0.579186957442	0.733804227505	0.906203995794	0.982255623402	0.784533898305	0.97117079747	0.685311029796	0.596705660179	0.918838460333	0.855402626167	0.860083171027	0.816717549216	0.48827337366	0.936559877553	0.896314212104	0.983621948675	0.88715095528	0.928396477148	0.90203782283	0.587087882964	0.977922416037	0.859813084112	0.889813546824	0.644293193717	0.758084344433	0.855052631579	0.916806195061	0.712583283679	0.713740255608	0.62555815437	0.757247531061	0.625026737968	0.981792644228	0.498411353527	0.535025167785	0.56036924368	0.864767932489	0.884082496034	0.911900272365	0.782615537953	0.898746081505	0.866924726683
3344	0.815662779501	0.84523871641	0.974090579335	0.710377607605	0.874092009685	0.920179465776	0.731835285389	0.523046729963	0.786287766744	0.933196354249	0.978454136597	0.726129186349	0.972567153323	0.676392017181	0.541631623213	0.93081431861	0.844218981188	0.844814853888	0.753784482304	0.516669325251	0.941083139412	0.888514225501	0.983379501385	0.864724136117	0.924908616188	0.897322834646	0.620120040368	0.975373056454	0.837173415633	0.889481184356	0.647762446881	0.796357793251	0.826485944834	0.906045194778	0.677016610574	0.675098310129	0.649496617483	0.807182761373	0.58565993248	0.981964136781	0.561581321305	0.504754899385	0.589110211804	0.873473917869	0.877907901012	0.894399832047	0.729079058032	0.905345269881	0.868749344795
10070	0.838048986486	0.884007210919	0.970534069982	0.79265050821	0.881026600166	0.921413121846	0.68732674303	0.613882636235	0.681367949119	0.918880973428	0.983068346066	0.781258184485	0.97312407037	0.688847525981	0.631939400228	0.930984605848	0.862209241681	0.865160349854	0.834660836066	0.551031117175	0.927549848627	0.902132085283	0.985657534953	0.888075585319	0.906391752577	0.88829015544	0.667557792106	0.980325504738	0.864202069002	0.815700369849	0.633887421677	0.739852008457	0.798136484306	0.920819748486	0.724507283633	0.735053492763	0.554434106082	0.743869782095	0.659457458622	0.984768961614	0.565645456926	0.517709899912	0.591222700628	0.878775233425	0.887767376183	0.898046935709	0.770883054893	0.831016484936	0.774730960265
10133	0.755759643138	0.905561815016	0.967139732438	0.843594527363	0.861666408389	0.896052025193	0.702236089444	0.640782762569	0.748613486757	0.885947678627	0.988194836524	0.855015102593	0.980824153407	0.789327575571	0.703585246324	0.936514458883	0.87420274825	0.896474972825	0.884368530021	0.58347245409	0.937931392392	0.909208417352	0.991792346363	0.878187261278	0.945979191225	0.915820926279	0.746716697936	0.985148768372	0.906129268038	0.896726745391	0.773040881475	0.786663864222	0.777869785736	0.932283626634	0.74519512325	0.792481359821	0.604996341591	0.815827939027	0.76238040164	0.989971859811	0.705821097574	0.639063627926	0.62574788529	0.873145939218	0.907445923461	0.936231585454	0.864431261284	0.884801150961	0.85966356294
146	0.814588688946	0.880374027059	0.969391990039	0.811029450642	0.87531618887	0.905776663533	0.753170265825	0.570707875312	0.751031200423	0.904636320481	0.98890052356	0.804665497635	0.978049414824	0.739262677644	0.634354278497	0.940375144085	0.860332239975	0.878960709759	0.854147964303	0.500346020761	0.949274594938	0.904736786581	0.992255768929	0.89468695698	0.93078209954	0.922535211268	0.68614730125	0.985478478897	0.88333066965	0.904359313078	0.701454908346	0.773380523381	0.870954115846	0.92588315574	0.743369565217	0.757927218557	0.685350114661	0.797688169179	0.710821395998	0.990293288801	0.640333634383	0.620009468203	0.569797421731	0.867612042965	0.895909597326	0.922967789396	0.818861172508	0.902196131873	0.870906801008
3412	0.916701858108	0.907803244914	0.991303458154	0.727599687256	0.946591853699	0.938510660212	0.880956116952	0.801811233838	0.866750078198	0.97212833446	0.983171587859	0.672725367974	0.972816330718	0.642107440153	0.660994085296	0.951544581052	0.889642223845	0.784777176177	0.718465302723	0.75893372514	0.973483662178	0.923244929797	0.985038435743	0.923999377044	0.89587628866	0.91792746114	0.671646485296	0.983518747425	0.841096465893	0.934989842163	0.57816788359	0.867441860465	0.952423090937	0.882730424882	0.811268209083	0.69509125236	0.831256899543	0.873982672617	0.613346729417	0.985077698878	0.636868290128	0.657418451486	0.719250920786	0.917375202128	0.936404999739	0.85670621147	0.601431980907	0.960828897731	0.907491721854
3450	0.832464076637	0.86283162868	0.976281324121	0.7126793127	0.87755315806	0.915386212625	0.738360137095	0.603250831178	0.765083035527	0.946951826807	0.977521073993	0.738923799968	0.96887763015	0.671027258039	0.592887029289	0.916267444282	0.847634069401	0.826703054477	0.751771188664	0.569274718299	0.925910334666	0.893373872929	0.980654220188	0.883929038673	0.895250961239	0.875065287789	0.642128626539	0.976014951718	0.809836412727	0.857480439006	0.617059038472	0.757220505169	0.821273023036	0.898899264437	0.706339777514	0.717246484086	0.608882293709	0.798316658726	0.587993815642	0.979356846473	0.552188374426	0.516650112395	0.619411180254	0.867907661566	0.867032213845	0.901718105384	0.713493723849	0.884877845497	0.834671951601
3452	0.864504735913	0.849044785468	0.976776735265	0.673182586644	0.910062661261	0.93956474088	0.829816562401	0.658601294704	0.841690885073	0.951512596184	0.976458278839	0.705744929383	0.965488565489	0.629846992245	0.523163485303	0.94565729543	0.853888037215	0.799905018205	0.697024060785	0.627872340426	0.964023067563	0.890897591314	0.978040363903	0.893612543407	0.882568040537	0.91429921756	0.55908607864	0.97390260452	0.819972319813	0.917634635692	0.571848430776	0.840861597814	0.917906510499	0.880625196685	0.751289709476	0.656583913668	0.765213684323	0.830955929317	0.550123297952	0.977160139751	0.515341331352	0.573005361085	0.664143007361	0.908004652638	0.898218829517	0.854457628898	0.62191723195	0.934848643553	0.898589481412
10005	0.808227881612	0.876743465234	0.970550510492	0.838770388959	0.84701162003	0.892877434017	0.661840310566	0.569673422241	0.694640522876	0.893710232607	0.987677970489	0.836082799201	0.97829218107	0.766749637005	0.642087734818	0.909020258018	0.856567453052	0.897759908099	0.874895572264	0.525789473684	0.912255902832	0.897147029677	0.988409396668	0.879829220035	0.933309207465	0.891596944343	0.74952681388	0.982437109355	0.894237859475	0.847126436782	0.733873480835	0.726978741452	0.755142528976	0.935015052424	0.719903303787	0.799800115722	0.538542655278	0.766378765536	0.720377638697	0.98544666357	0.655005777918	0.542598564444	0.590010405827	0.847232395103	0.895195132186	0.932661332225	0.845761565281	0.841919767803	0.811115147112
10369	0.805539249693	0.852056220718	0.972703303521	0.75679662803	0.880901118521	0.907874876386	0.774241302739	0.607048364906	0.777836328187	0.912961210974	0.979548181771	0.744255003706	0.970039394568	0.673076923077	0.563584875977	0.944029655929	0.846802678054	0.838130821449	0.788991791202	0.524400594101	0.947554476864	0.888462549277	0.980498487851	0.884667856018	0.90883042459	0.917779523435	0.60640101738	0.975638956848	0.860494744665	0.908803706824	0.636867999581	0.772588832487	0.886035988635	0.891306622032	0.703687659068	0.684885755182	0.701668615156	0.796284501062	0.635090345344	0.979198086224	0.580624669137	0.590418282839	0.59259647651	0.869345143942	0.891837597801	0.89684783747	0.751009491845	0.907970333229	0.873137060085
11688	0.872943665697	0.903901734104	0.980521810446	0.707615167659	0.896715081472	0.952009907632	0.831970649895	0.772555602182	0.80744919814	0.95852438516	0.973827134951	0.730002099517	0.964230650632	0.635270956378	0.653340265142	0.947926911331	0.86537758035	0.818143878137	0.766614501826	0.699968450941	0.964851718186	0.912146318587	0.97611662531	0.916458593425	0.887815711998	0.918384299881	0.587141506461	0.978221602931	0.839928436119	0.905835682222	0.571710253217	0.875642179969	0.89046526184	0.889856876167	0.774700799657	0.675337642546	0.786241045091	0.842996948332	0.604175498092	0.975354472802	0.571158690176	0.612658490958	0.70932529369	0.901317164959	0.898752751284	0.819455980066	0.619859630881	0.946665285833	0.908030483695
13321	0.882842105263	0.861948538853	0.979289940828	0.717062522738	0.906962287609	0.93427133614	0.778252933507	0.646432486038	0.790310843123	0.950018146938	0.976425777229	0.72225413903	0.963688436557	0.616744857452	0.539575788929	0.928608220872	0.870930837233	0.793708471761	0.718660783805	0.607073719458	0.943270531904	0.897438556466	0.977982406502	0.910554376521	0.882915296053	0.90266584005	0.622118852245	0.973089564503	0.856327556417	0.898197683478	0.51061083286	0.816399662732	0.901178180308	0.90195572527	0.78385305425	0.671616816566	0.728811782588	0.799172818177	0.5770548848	0.975371985634	0.541433867683	0.490356274885	0.604820772772	0.911062568263	0.901027272253	0.855157807738	0.624935333678	0.917246354408	0.875154766818
1129	0.807743658211	0.852990206293	0.97247658958	0.764104186439	0.874507330916	0.910724516902	0.76835978836	0.583350984961	0.760269999473	0.919419314117	0.983814546024	0.761233573548	0.97323373794	0.67503399226	0.568197323537	0.930926380689	0.845950936428	0.835589025225	0.78672985782	0.487206709842	0.940545963356	0.900373467992	0.985806720935	0.864524259609	0.908138261822	0.898852261412	0.611199490932	0.979267593895	0.867509562261	0.887764780272	0.587366436204	0.767606010374	0.857940185341	0.902952261307	0.701403565816	0.688047111253	0.68410976388	0.761075108892	0.59972180612	0.984387197502	0.516952744225	0.54574066303	0.560814356176	0.876952300549	0.886784467252	0.889121777405	0.705799002886	0.906753083839	0.870950860851
1298	0.831803470048	0.878972978569	0.972957688551	0.796311818944	0.882094929769	0.917706122871	0.776679634108	0.613700936546	0.750065496463	0.910212187729	0.984643320363	0.794882594504	0.973917525773	0.688110579921	0.61975282891	0.93842479622	0.875032761965	0.85463868976	0.822938467978	0.516455696203	0.945123550706	0.902994825694	0.986207611739	0.901909631639	0.913381339688	0.910222361089	0.61664910432	0.979916144728	0.890742109152	0.905759162304	0.586447382117	0.782181373851	0.859265459872	0.9090814522	0.734158815612	0.716936376575	0.663848673782	0.772535359932	0.644732645902	0.985830273569	0.534372039162	0.580423225268	0.584671532847	0.888329663416	0.897182506308	0.897323752994	0.725191635814	0.907136179495	0.879569445167
3312	0.879773842543	0.868151308601	0.979743695742	0.675075043446	0.912975015746	0.94589532827	0.812926068805	0.717353361189	0.762772569262	0.955870764381	0.976324572382	0.66551997883	0.967877312056	0.566779838078	0.605094873676	0.932574887799	0.869743914006	0.797706711551	0.745542523537	0.642648852129	0.934817002426	0.894819796154	0.979361025694	0.900666072271	0.904811497605	0.878873534338	0.512208039828	0.973257023933	0.825436408978	0.892426714383	0.528014648182	0.833903012177	0.89671312122	0.891566894965	0.78675037887	0.654514624841	0.764699633505	0.797124515889	0.536414640663	0.978168208754	0.494364781205	0.490857651805	0.650437608092	0.911040843215	0.903408190225	0.811796723714	0.619876297306	0.910101801096	0.880200710851
11323	0.816624739068	0.860603529289	0.972416653705	0.779644895371	0.864960235951	0.917419220128	0.743981334182	0.58486360259	0.779504254532	0.920084343701	0.986918528596	0.791078066914	0.982012892493	0.717610062893	0.614263924683	0.931926480599	0.851636440544	0.858341689977	0.799134473295	0.53341136412	0.946869873525	0.903105066161	0.988913293589	0.883485948847	0.92246198861	0.920899206891	0.673681972789	0.983189767685	0.877648812693	0.893852978454	0.676955380577	0.770405702342	0.844432717678	0.903577798762	0.715604801477	0.73212101877	0.617844579469	0.79823253833	0.668203753351	0.988525530694	0.569395773601	0.595941541373	0.582667227598	0.873083024855	0.887592788971	0.915239995799	0.757218745069	0.894918805657	0.86804426496
11324	0.846153846154	0.843070229956	0.971812149581	0.729007233463	0.888720547516	0.926363212677	0.810014727541	0.613392293114	0.821965923984	0.934009621418	0.981520892811	0.739464812474	0.974626095926	0.659561193719	0.542547086138	0.940055062075	0.846331357843	0.822627087587	0.739084912575	0.5672823219	0.954123143142	0.893740521885	0.984851628969	0.885571100439	0.899652723786	0.914968999114	0.589035318925	0.978662799731	0.866814533164	0.905081194343	0.553738804416	0.787487375751	0.896775544389	0.901436303081	0.725289523297	0.665523970255	0.727743709029	0.793748019854	0.58508827909	0.983960262845	0.527069728249	0.576554025866	0.602816901408	0.889110365086	0.890291364258	0.88560116691	0.674231752491	0.920910413635	0.87669736226
11659	0.909202323227	0.887202411893	0.991533735997	0.708754208754	0.942635415028	0.962164128684	0.875620314645	0.790975377787	0.913601683767	0.972604177601	0.979682208909	0.734270910437	0.967598343685	0.693070340221	0.650521024245	0.9720556801	0.886824235406	0.780253270979	0.723833543506	0.734533898305	0.978083346504	0.917178397103	0.97875663855	0.9213035733	0.894397336524	0.938712545103	0.656084656085	0.976402099901	0.800381638927	0.946372239748	0.597365945437	0.824574507816	0.953556793107	0.886973780424	0.809029467424	0.728865597374	0.799851427359	0.883506465974	0.61033415181	0.978916757543	0.607358071678	0.716005443316	0.744921465969	0.940928714331	0.87890625	0.880372268117	0.668429596272	0.95660790654	0.928776565192
11696	0.882421113628	0.902744936774	0.97998672589	0.676862255514	0.899621506714	0.955183224546	0.82837456937	0.750705255459	0.768482389054	0.96336274001	0.978671887074	0.700052273915	0.969594594595	0.584829721362	0.633511106509	0.951538897768	0.889241659293	0.803397932145	0.737635078969	0.684541265186	0.960410480804	0.925060978774	0.980846462774	0.924463786136	0.892484181285	0.913025492528	0.538292529818	0.973374453868	0.828005450162	0.919525888958	0.532609819121	0.858642333456	0.899116883117	0.884206177048	0.764202875314	0.641492646674	0.771482530689	0.830748270803	0.577941952507	0.980793919786	0.554301243859	0.596004554394	0.701801615241	0.912857886517	0.897599164927	0.797849239996	0.57396572257	0.939040742651	0.908607425001
13442	0.826939562795	0.867886072642	0.97840979863	0.714255487966	0.891079713201	0.929564217787	0.798821593503	0.636402273814	0.82636758015	0.951453749143	0.969830295412	0.730370527883	0.924025602331	0.673889092912	0.579656733705	0.935947164273	0.832010161956	0.837278106509	0.760367689788	0.595142994089	0.946710456616	0.89635883905	0.934879338324	0.882631828478	0.885774058577	0.903364879075	0.591743363303	0.975334448161	0.814208815221	0.871015488714	0.56565603489	0.836373390558	0.877344038878	0.903481594287	0.722270552414	0.713966361507	0.728111828416	0.81518784972	0.565026031882	0.942466325572	0.52123305873	0.567752460138	0.642364583882	0.885871579059	0.881747253331	0.862587394207	0.687480256923	0.927638823344	0.886707265855
69	0.827675396056	0.874507330916	0.975785408621	0.790946326932	0.870003180999	0.922761664565	0.708322212139	0.578564940963	0.718237922962	0.921358450517	0.986305698936	0.79075113606	0.975302181989	0.673753627011	0.59985175773	0.926312460468	0.849584841388	0.849325257677	0.815119800244	0.520218520701	0.92776475602	0.90203778391	0.987261146497	0.893521216295	0.899652887346	0.888019456487	0.698571505002	0.982553862323	0.877043468939	0.867949603955	0.631809775429	0.752454947664	0.820451527224	0.902096424988	0.737941594663	0.753987795739	0.608949938295	0.759258266788	0.652037786775	0.986455270895	0.563204874659	0.508175900937	0.578529458472	0.878307159968	0.889725113424	0.906221916794	0.766306649725	0.88484049565	0.844155844156
3353	0.853431398487	0.879401135777	0.977952109932	0.706687565308	0.894391501328	0.940329324317	0.780434098773	0.725364676251	0.81282332654	0.950276243094	0.971024990945	0.73632258742	0.959592843924	0.646973466003	0.615580633418	0.933412727179	0.849861466883	0.820696133173	0.76497599666	0.645066273932	0.960550410715	0.902111024238	0.97052435619	0.899157040275	0.881994316714	0.912749935082	0.55580075662	0.976975891797	0.83156121697	0.905179615706	0.566178760511	0.857589403974	0.887822185119	0.884427845212	0.753905620873	0.670924670136	0.75202866477	0.822842105263	0.584437612636	0.970292433854	0.500472440945	0.571265204283	0.650062396007	0.897730837603	0.877227930384	0.853982760411	0.674138020698	0.938050347042	0.895244515895
1134	0.832443010525	0.8474558778	0.973348367588	0.729997911009	0.876112643798	0.930550539188	0.777905879887	0.600860169936	0.774040219378	0.933208294259	0.973829842255	0.729715545292	0.965056526208	0.643079154579	0.550137755367	0.931887583458	0.843131107279	0.818684471337	0.753807636136	0.53690851735	0.936718790858	0.88370760173	0.977773183087	0.888276292521	0.895160873832	0.89596636038	0.553571428571	0.973579648073	0.840787119857	0.877661795407	0.571962228909	0.775883069428	0.874726191718	0.889972000415	0.722350415884	0.675371761862	0.68987675129	0.75968013468	0.563314612695	0.977212971078	0.468989400777	0.52842149018	0.569750519751	0.880631336887	0.876336197862	0.877400602097	0.715964027655	0.900279589935	0.867710331243
1280	0.839045092838	0.856736193779	0.975634830883	0.759467812058	0.88002506004	0.93365762782	0.738134034166	0.597453837656	0.696982397318	0.938130323457	0.9825708061	0.761646575775	0.973818481678	0.650646854055	0.57330552659	0.934177740864	0.863102725367	0.829758292351	0.782055976981	0.513684543585	0.935480486781	0.898515886288	0.985795012702	0.90390735041	0.900652646846	0.893158388004	0.605963230259	0.979608736156	0.874294158003	0.826519394859	0.554352916688	0.754382237331	0.833132813726	0.900878880857	0.753256539994	0.699272688943	0.610967298854	0.724130652736	0.572833076473	0.984591520165	0.48907952213	0.475637083746	0.55325027368	0.888137547832	0.888789614758	0.872143266177	0.686131386861	0.840577452355	0.810335863575
3318	0.873252071131	0.860261559057	0.971362822807	0.719570654439	0.902882368216	0.932972972973	0.81386594165	0.688121402407	0.76632445672	0.939598710885	0.966871355591	0.732432715468	0.95816242822	0.670353524912	0.60738550905	0.926361993287	0.862468067358	0.821597710122	0.751561199001	0.633235417541	0.926219671276	0.888963975672	0.969984528107	0.899221587961	0.879528005359	0.886776816699	0.650073359883	0.963239458374	0.840839895013	0.82451572589	0.607723366808	0.762772758493	0.890727443022	0.895602690119	0.771936399165	0.727601572739	0.709196006306	0.772412345161	0.589597209007	0.969446016151	0.56632813318	0.586521513738	0.687824102883	0.8996767129	0.892199916353	0.879233557742	0.686738239718	0.833143919826	0.777812257564
3350	0.856696830185	0.871334159438	0.979488231373	0.66098860905	0.904379980209	0.947653709153	0.796875	0.718408900084	0.819911157565	0.952251876564	0.971021992238	0.691661415669	0.933470437018	0.623095262776	0.600457689707	0.938894930351	0.839493909134	0.803246177131	0.738231917336	0.6532351394	0.963790487154	0.896158056613	0.945179975176	0.895191507077	0.881362062729	0.915857268997	0.518444561219	0.976766998813	0.801116024426	0.896605744125	0.559593023256	0.84803687808	0.896055103319	0.885868437435	0.754416107383	0.666999631986	0.767074198988	0.827455521634	0.5491942324	0.945221024398	0.47564048719	0.577043044292	0.660322412897	0.905772850868	0.875432525952	0.832883257167	0.645290476933	0.940426854538	0.903013329184
11300	0.837447127483	0.866826822645	0.975416212852	0.763082778306	0.878510089036	0.934207091014	0.742945045619	0.614780208112	0.722548242136	0.938515081206	0.980423972782	0.75584360391	0.969838793552	0.654503512635	0.591518914084	0.934314598502	0.856878404824	0.831687872868	0.793791574279	0.540287386908	0.932983960616	0.896218952697	0.982736974262	0.903769214571	0.888674018711	0.892922818263	0.605316321106	0.9774400752	0.872922880273	0.852086634971	0.525624868725	0.762183026859	0.838154560811	0.901973131822	0.751045911437	0.700015956598	0.631264661975	0.727766535307	0.565007509118	0.98173944801	0.489165073295	0.487063525452	0.579905312993	0.886161658908	0.887132703936	0.867619247741	0.675908875677	0.862397820163	0.831488379413
1297	0.840967465753	0.878386137064	0.957080655194	0.839082888689	0.870050547599	0.904185366872	0.800774002015	0.693532127129	0.727781887351	0.902819499341	0.976145637163	0.831802495354	0.967673197859	0.783599685617	0.708171206226	0.916343838342	0.865207738662	0.89067116927	0.877802986335	0.638529865433	0.907099777801	0.885105934437	0.97500914937	0.890671857737	0.930526535729	0.889413988658	0.716805695765	0.97139874739	0.885772076436	0.79166886648	0.740435581212	0.732426060866	0.85428646795	0.922798552473	0.771828844483	0.790878162875	0.650343688389	0.738144659109	0.728866255696	0.974241318177	0.698285471628	0.66815577863	0.684664318385	0.873750991277	0.887728597933	0.927022628235	0.846776737827	0.788845247447	0.753145973154
11213	0.847189356891	0.874486863711	0.974313235819	0.735278845155	0.879612856477	0.931763377969	0.782513547311	0.636629119733	0.691300960789	0.92695814339	0.980046284392	0.731788770612	0.971078180889	0.630781909962	0.58215744043	0.940816221502	0.867927469216	0.798973082309	0.753033917643	0.572503920544	0.936040767511	0.906750246076	0.983038651316	0.914149772445	0.917834950958	0.893047024209	0.587780678851	0.977628405767	0.879891190626	0.886144265698	0.585534461411	0.781287842889	0.867143746111	0.899566921015	0.758548946386	0.640039705345	0.674172601592	0.75070614081	0.598925410872	0.982057722869	0.603923205342	0.485017565613	0.587080103359	0.885366867595	0.90392831093	0.824318744839	0.643252183801	0.889827018122	0.859388691305
1117	0.814910301858	0.88736968935	0.966912912288	0.801049896601	0.848430398478	0.902472239682	0.696908423349	0.595462533951	0.697390750955	0.89717006083	0.98067835766	0.799200639488	0.972667049189	0.694241388378	0.630251213848	0.906263135771	0.862054329372	0.876178370935	0.853519038288	0.490683893012	0.925021240442	0.900126957258	0.984992391247	0.882241115277	0.9099297473	0.879097712659	0.645245586902	0.977894185437	0.863119089598	0.861904509565	0.644350803266	0.743465634076	0.797299444003	0.922829920514	0.692139976017	0.729591292285	0.552227630101	0.7463539719	0.651869787463	0.984404437932	0.564281528052	0.536952049375	0.56118410638	0.855983019369	0.887736100027	0.90546450967	0.782246147351	0.874270696452	0.840753604884
1263	0.800655174266	0.885711292688	0.970975292588	0.807549570565	0.872655217966	0.902487562189	0.719514790381	0.615228966986	0.755448327059	0.928072773429	0.984146149404	0.789002557545	0.979138416606	0.74298033442	0.670940847449	0.932230102443	0.843827913639	0.879798782102	0.84708249497	0.557062026262	0.928324926998	0.896334690855	0.986149003148	0.864941921859	0.935314776957	0.898087158139	0.688066545804	0.980935421359	0.86891025641	0.848044929533	0.717611122814	0.772866591386	0.842969080898	0.923157894737	0.698621178266	0.756094958656	0.614117647059	0.787522700566	0.721971164192	0.984930144943	0.658533986789	0.597890295359	0.605571383349	0.868951612903	0.889775508033	0.924868282403	0.821434225107	0.875131385327	0.837200736648
3315	0.863917525773	0.865882595688	0.981044110866	0.664334934224	0.914771840366	0.90912372995	0.829125196438	0.685225962043	0.80859395395	0.951880012499	0.978596908442	0.687231140489	0.972159441134	0.636909693455	0.573083917901	0.90739303637	0.865134499869	0.817925856405	0.715328467153	0.65040992222	0.966020178786	0.903338367793	0.98336261238	0.900696682957	0.900263280161	0.891027969488	0.628937421252	0.976479083922	0.83811928053	0.919031719533	0.561767451509	0.820020115399	0.920446251694	0.900176220587	0.752829480234	0.677293975524	0.773086237759	0.844762305427	0.560110157822	0.982375676372	0.555229203818	0.543679235484	0.670719035744	0.884547069272	0.913052587471	0.86427311404	0.612886464017	0.944933236725	0.874294004871
3348	0.895086461409	0.859252019137	0.986000408747	0.688271122911	0.933374844334	0.955148647259	0.868463668182	0.750300622157	0.878371342289	0.963853544534	0.972571664261	0.689981689772	0.964448542595	0.645029692745	0.580163747539	0.963987204623	0.865819356183	0.786501663894	0.708001871783	0.694146009119	0.973933896361	0.90100758284	0.974339155975	0.89713278374	0.883649093904	0.925067273856	0.579603162138	0.97366255144	0.821576545865	0.931325113157	0.569381949832	0.862647804054	0.942500649857	0.882669147671	0.796854942234	0.674732872407	0.81256890849	0.871728984215	0.54961711117	0.974406413814	0.520895444322	0.63122183664	0.714522563598	0.934357905705	0.915173674589	0.850261292492	0.608145921857	0.952929032258	0.922695328648
11283	0.822328548644	0.859343395052	0.961059029566	0.76988084615	0.850580726169	0.915370255134	0.743165657098	0.653329115926	0.668206635867	0.911085510813	0.946044287348	0.78140001055	0.932345194443	0.653980319675	0.573249738767	0.898668331253	0.838235294118	0.843346964454	0.819344692005	0.529461501876	0.900967199327	0.866254713029	0.945867317783	0.915416383501	0.866396761134	0.865073567776	0.649369160112	0.942329633855	0.829499180285	0.787021979751	0.606194920999	0.713722985202	0.852597368559	0.885142529574	0.739238321286	0.697052920672	0.652178516597	0.650150705938	0.617297757895	0.939170984456	0.605295079373	0.556321478928	0.615629734106	0.850396596102	0.85337336072	0.846418696854	0.753709508882	0.779986470313	0.737938939252
11291	0.837535014006	0.855739427371	0.972975792988	0.722626960915	0.882764468942	0.926252757643	0.799135492822	0.632537520696	0.807254547389	0.936024614079	0.983572030329	0.749772860884	0.974786838939	0.690100733084	0.577537842701	0.936558119928	0.859210386293	0.823666879116	0.744330553933	0.588156556192	0.955160293961	0.895596816976	0.985896963637	0.888365196208	0.901892744479	0.914482029598	0.6181205541	0.979407438538	0.863151690511	0.901684646862	0.582906344092	0.807011866235	0.877011311136	0.894631262208	0.728405860485	0.677440068493	0.717749289277	0.801017948031	0.590523986833	0.985619817361	0.515041410633	0.572660424271	0.616870402709	0.8820712043	0.889013393095	0.886381651958	0.681697893511	0.912076327025	0.870804306523
1135	0.813590595182	0.858847736626	0.969754253308	0.766371681416	0.874539511233	0.901455536697	0.757521938989	0.554579673777	0.734055292341	0.908911508101	0.981749755117	0.790541954384	0.973568281938	0.692347412992	0.583087206591	0.931176804416	0.866138861399	0.85805646545	0.811271706353	0.460853160046	0.924933534901	0.894988314723	0.985676009893	0.892679386147	0.91444015444	0.882639068564	0.578787561512	0.978807674502	0.876651982379	0.880137342628	0.619466280513	0.746951702296	0.85485547931	0.911722141823	0.72444777237	0.713926569947	0.644582108358	0.740010487677	0.623679763414	0.985199650547	0.535774058577	0.535011394241	0.532587296653	0.86538862263	0.894286012744	0.896937086093	0.77003989844	0.887283236994	0.85480287294
1290	0.848295059151	0.864348370927	0.97386569873	0.725081915231	0.894864366605	0.918976768468	0.797518031396	0.698513800425	0.818806490829	0.924820750738	0.976450887017	0.730720203952	0.971612769055	0.676590837614	0.609804849824	0.946059177795	0.85331288668	0.826339403537	0.761955030086	0.629881877195	0.962953162212	0.892761111404	0.982949790795	0.887894736842	0.886189057846	0.914377265325	0.579887317955	0.976609408448	0.845793397231	0.909580648569	0.60079798404	0.811866859624	0.900147772852	0.889401888772	0.723287522408	0.670832225472	0.727931769723	0.823980406772	0.613470613471	0.981638933806	0.514443500425	0.625657202944	0.663931839697	0.886503067485	0.890656485311	0.87531512605	0.683762032507	0.924664710813	0.885234723315
1296	0.819684367669	0.858324231549	0.972933884298	0.75701426541	0.859706190976	0.91242849714	0.746870212878	0.566798836902	0.762872486048	0.921125873024	0.982276897415	0.774321536264	0.972862395774	0.70009920117	0.591637849733	0.922274387063	0.858948699041	0.862039957939	0.803059776037	0.514123694949	0.950869794412	0.892238210272	0.984579317531	0.885819134993	0.913595669373	0.90466722478	0.592990629467	0.981693363844	0.860726597719	0.878583828713	0.656434659834	0.798313047192	0.839983178258	0.919937287693	0.703635576715	0.695338983051	0.654154499602	0.791907514451	0.654222079795	0.983788839239	0.575712699	0.574548311076	0.541201739222	0.872728230522	0.886547298368	0.895997907403	0.749554647386	0.890100714919	0.866353187043
3306	0.81909335585	0.824922760041	0.952539252289	0.724544033351	0.856957357295	0.876229212789	0.714913198076	0.683064684949	0.680095898264	0.90881680183	0.935696960314	0.7275869292	0.916829043175	0.676418897963	0.647492089839	0.852295615349	0.824182699828	0.839587779108	0.783283022796	0.634560906516	0.89511036894	0.844970106577	0.931400866515	0.890180610338	0.862715794898	0.818596218596	0.702651713657	0.933165130529	0.813418731625	0.74658889699	0.685856284945	0.690568031704	0.853975853455	0.859788907285	0.724473951919	0.731243118545	0.665125078831	0.72031496063	0.663459505181	0.927259632697	0.621047120419	0.581086686022	0.683227880925	0.826554025866	0.849105929102	0.853532214626	0.729239068416	0.780739822277	0.695029224642
3309	0.828088701162	0.851836587502	0.975542365944	0.7203482613	0.873830804407	0.896878541259	0.626366727701	0.564689250746	0.741891750965	0.929266136163	0.98151590252	0.740661183004	0.973734160981	0.671924290221	0.601245459263	0.910819468844	0.859050599896	0.851072693189	0.771309554803	0.54526846166	0.9298318889	0.896286278997	0.98544816554	0.888052339166	0.907609816457	0.876243781095	0.639909820165	0.978672985782	0.841168128578	0.870577814828	0.613508054074	0.754493550433	0.747383766335	0.90982970133	0.69605742447	0.701741502308	0.588937378411	0.797699700646	0.605119796901	0.984662892434	0.51935466974	0.468022200322	0.569138172573	0.863932801169	0.886383846838	0.884346339189	0.724649714582	0.895901173309	0.844131649762
3313	0.859469272252	0.851041666667	0.981172089174	0.721033210332	0.897231124888	0.926573972817	0.817710537452	0.597522236341	0.792059893499	0.929217501052	0.980372709714	0.746344564526	0.974898869412	0.6812715675	0.580145862847	0.939403437288	0.85674349913	0.831516874638	0.754764662525	0.599830166649	0.929578208309	0.885353668157	0.981740400668	0.895212095758	0.914412301277	0.883154309667	0.615947407486	0.976980365606	0.856809007861	0.888420608998	0.600963552576	0.761988773055	0.90566435039	0.900041867281	0.767242780517	0.704556304036	0.71129306678	0.786404673394	0.626016260163	0.983662001145	0.598199152542	0.598909167191	0.623229461756	0.90282760076	0.896434994182	0.896584241408	0.734508631093	0.888691471572	0.858525610841
3445	0.863255167993	0.847436431847	0.976093143596	0.705621769856	0.908541392904	0.928418859078	0.821655376799	0.652330508475	0.835434358352	0.947390572391	0.972531202674	0.694297222811	0.965238144651	0.656449419395	0.564642275996	0.939691664489	0.852567146852	0.81132473005	0.723691140841	0.606456408623	0.948560866121	0.890566633346	0.976826722338	0.891071428571	0.891953903113	0.904387482309	0.602630741487	0.973948835513	0.811902231668	0.895225044798	0.574811399832	0.799326095095	0.902464714557	0.888481675393	0.733644099951	0.681613159989	0.739893617021	0.831898841781	0.604773116438	0.97626359898	0.540483255617	0.6	0.655610370526	0.900147772852	0.886972166367	0.874528301887	0.635819642014	0.918339606859	0.881078251767
3448	0.829444977096	0.857833203429	0.97574569099	0.680357612411	0.886570919384	0.920822942643	0.780463348989	0.616436909101	0.765095729013	0.935470332092	0.977606499323	0.730246815707	0.970818026595	0.61921652496	0.554752931323	0.924848863873	0.847611029257	0.830759533564	0.749041441252	0.560650182665	0.94744048873	0.89370409234	0.980950398168	0.885612528152	0.885179407176	0.892420282279	0.564923044375	0.974955834979	0.842738303396	0.889735638829	0.522490987932	0.792746666667	0.879628170789	0.891922936355	0.706950599935	0.665361413906	0.71187609399	0.793483443709	0.574195613895	0.980377906977	0.460396301189	0.520012556898	0.617941068718	0.87611178359	0.880534008759	0.861704907751	0.657558626466	0.913664563891	0.872324877336
11282	0.819870802413	0.881887303406	0.972485130592	0.797491039427	0.86866298923	0.915542827389	0.711731725378	0.577977766014	0.710474985503	0.900830791881	0.988308366825	0.789278525268	0.978635137938	0.682036804684	0.630029903992	0.927918516584	0.866779178313	0.867333508818	0.841861444515	0.480471237529	0.926946423859	0.904716832308	0.991027647366	0.895118110236	0.913170375775	0.889872688217	0.645144189992	0.985106493777	0.888263409453	0.889380530973	0.595873913499	0.75784465708	0.836614380461	0.919623233909	0.734980226448	0.726650755768	0.614885699096	0.752973661852	0.641779869505	0.990219031268	0.587014087491	0.531305715784	0.533885858162	0.869290009495	0.89528242014	0.894918805657	0.783327212633	0.887135541854	0.851111692388
71	0.803801874163	0.876841115638	0.970537890969	0.80609008247	0.872279888298	0.899629223458	0.72350132626	0.573749601784	0.725902818167	0.899588650986	0.986389572318	0.791839336946	0.976804659871	0.742973993289	0.671139173902	0.930012048824	0.857074847924	0.878874280585	0.852692713833	0.538322333404	0.917941659167	0.900216233321	0.986606675735	0.884068653259	0.939051800742	0.892596290263	0.679072735006	0.980466913877	0.882390540109	0.872781065089	0.674508980149	0.752721033725	0.823566677225	0.921906161436	0.704178666522	0.747858928666	0.601258398208	0.788559863656	0.702928870293	0.984555178711	0.650164665888	0.557483959188	0.575021043771	0.860226431065	0.884998939105	0.930860565304	0.820363062352	0.875589560843	0.838711369956
72	0.821274326846	0.891813169666	0.970246397025	0.797746894083	0.85581614985	0.897238545946	0.668145800317	0.596700856508	0.704733322803	0.909568322655	0.984569671063	0.798963072691	0.975554174435	0.715121136174	0.635944458999	0.91736658146	0.867158282855	0.878121878122	0.844058885384	0.543671825313	0.927671463968	0.912294522347	0.988225487131	0.890217049387	0.908385820624	0.886452828214	0.679055484964	0.981692411713	0.85690039249	0.869739057239	0.654220269846	0.749826490844	0.785090947324	0.913661544894	0.709138126927	0.717781662164	0.581820112562	0.768667798048	0.698536481145	0.98721745908	0.570189357876	0.517754268357	0.555951383068	0.868717732589	0.888654130573	0.897143455059	0.775844904375	0.87777893748	0.843983489211
1103	0.812310475076	0.848557193274	0.971857120767	0.752074797773	0.872990942883	0.911058066525	0.779991566519	0.597383414222	0.763383241397	0.91689373297	0.985539661899	0.768897804054	0.976640826873	0.699593623007	0.597009463063	0.932538649732	0.858201503127	0.852368710981	0.79026335117	0.527340031729	0.940876334754	0.895823507834	0.988459139114	0.889830508475	0.909624474108	0.899441340782	0.571896460644	0.981628522497	0.87849280271	0.895223097113	0.572531830516	0.786501891014	0.862568191355	0.918752607426	0.702132253711	0.673273082818	0.682453909727	0.780188379723	0.603176295033	0.98755638513	0.511399620013	0.546195652174	0.571040250915	0.870479394449	0.885843786234	0.884631447066	0.712762064098	0.892730681108	0.866326051822
1279	0.801257330023	0.854226804124	0.970613833001	0.763484611372	0.867519367753	0.902489305777	0.723304020101	0.551445934619	0.73110032869	0.904662781016	0.982745260113	0.768924302789	0.973719330664	0.707544240919	0.607975491978	0.927105412811	0.848321937471	0.863075079456	0.812545587163	0.487763890348	0.918299117171	0.891855321364	0.983684427922	0.885598503741	0.926953830281	0.88737360643	0.64841045011	0.977114581723	0.872293462266	0.872797414243	0.650393864013	0.750542184607	0.826109606168	0.911850010358	0.697914991692	0.722248464809	0.597011784512	0.767104571729	0.647544453853	0.981873422936	0.598532494759	0.515569856757	0.550410133942	0.860304865316	0.879618967863	0.911965989216	0.787008671271	0.875775755068	0.832651581836
1281	0.810459251394	0.865534030871	0.974690056073	0.745963514364	0.87282512148	0.918897923248	0.741714886902	0.612403917026	0.76867823625	0.931806296413	0.982557234076	0.752713096618	0.974417165257	0.67127703827	0.579963475085	0.934749857135	0.85009179124	0.843447300906	0.79612565445	0.526493561326	0.935534673736	0.894043198577	0.986302791325	0.888273989767	0.88865273962	0.892866447814	0.629481231548	0.978971357539	0.858666948347	0.891869237217	0.565670242683	0.769071288076	0.835724007957	0.911314666389	0.726983784949	0.688063716441	0.633816220789	0.786755386565	0.598234230401	0.984579560155	0.496681765511	0.524564514447	0.584411519199	0.879026335117	0.887965495477	0.882880066688	0.696947560657	0.903440390812	0.863052187939
1292	0.813700384123	0.867707520167	0.974674384949	0.731261522254	0.866232675346	0.916952856697	0.763518156351	0.635719198011	0.771151617322	0.925384898324	0.981848529105	0.766237891059	0.974089236669	0.714226007001	0.607214008598	0.937884956676	0.847897122378	0.857323232323	0.797569572308	0.559526966113	0.948834265218	0.888386757751	0.985299483918	0.881655563133	0.917083333333	0.906596858639	0.598559093076	0.979600333056	0.863822109006	0.902932041901	0.667730626341	0.789743589744	0.873336489401	0.91957328871	0.718276310091	0.696099215603	0.674547096637	0.780206951446	0.652931430709	0.984194655298	0.577454353003	0.601425352408	0.595638727263	0.873174845817	0.888272290048	0.877296759671	0.755373807277	0.908412093363	0.872542869092
1293	0.837748871781	0.857868020305	0.974792942024	0.731704759908	0.885573958932	0.93339893314	0.804944765913	0.639149205012	0.813977874482	0.942893002824	0.984945231792	0.750605837109	0.975758200949	0.675332778702	0.579650404383	0.947114135799	0.859428271702	0.830043457773	0.764921465969	0.596263457885	0.947818783138	0.896135139376	0.986717858255	0.896522919495	0.89476958167	0.907248189255	0.633382539013	0.98083596623	0.875462131615	0.90601424979	0.565566086866	0.808622614428	0.871636477856	0.906006037264	0.745515272316	0.707368532096	0.733742201544	0.805133079848	0.585895117541	0.98468305304	0.519646054988	0.560342129968	0.63199081803	0.882383800231	0.893751314959	0.87871209753	0.703313331594	0.908637355784	0.880743014725
1295	0.852069740079	0.852574469195	0.97471764584	0.746237921749	0.894537417114	0.918839974963	0.807343824511	0.623269873257	0.81020278834	0.942796944957	0.981282024469	0.751764393738	0.973819541842	0.6919612464	0.579566953963	0.943804939305	0.865807269653	0.827127940091	0.763750461425	0.568443995535	0.958439086294	0.897597977244	0.983696504154	0.896723983804	0.90571160071	0.917182743781	0.576549306994	0.977986437141	0.854551258179	0.911139253865	0.571466037241	0.79115347542	0.909306617453	0.905645541752	0.747856290025	0.687599617469	0.731373488843	0.801691579339	0.613501205465	0.983531373775	0.529311899836	0.609287177602	0.595396983868	0.889669749009	0.896158940397	0.875111507583	0.690351061593	0.933525255169	0.889843831883
3345	0.866574746778	0.857098509934	0.97944607163	0.696093831815	0.906789833516	0.951063059335	0.837852038672	0.730858224653	0.869913589945	0.957898035938	0.964532019704	0.641864870554	0.946831530139	0.620338630934	0.576275603273	0.949769083078	0.843348876198	0.758799225982	0.682459993725	0.683289404323	0.968643490116	0.896672412892	0.958747927032	0.904776804339	0.884637290944	0.92119918805	0.64560294892	0.971855760774	0.819793205318	0.908738880167	0.584789846026	0.864386980301	0.911943108136	0.873258473695	0.775302663438	0.649860386702	0.798056611745	0.856524949889	0.476413089673	0.958133043883	0.609006734007	0.563138153782	0.672329338197	0.906099350241	0.884312283283	0.839716902581	0.623703549278	0.944975083056	0.905722155813
3342	0.849681528662	0.857904821086	0.976959473359	0.734919553483	0.884350188048	0.928342135239	0.742203523534	0.628717300911	0.751651116469	0.932137815653	0.976541415819	0.74024332438	0.967410921467	0.647138327182	0.592383933229	0.927287836294	0.853487152596	0.831867671692	0.765297042659	0.568406057089	0.937965781463	0.890097249817	0.979355775715	0.896027976408	0.89324212272	0.888205876224	0.604912243715	0.977112676056	0.85046728972	0.874823233646	0.574738376634	0.785289115646	0.875019626315	0.904781726417	0.752046531667	0.660620122337	0.653787198055	0.776674937965	0.603764555751	0.978685980341	0.505028697804	0.51321758173	0.592969279716	0.892274610584	0.88725876847	0.881556331059	0.672613458529	0.89764638645	0.860486891386
1278	0.865217622929	0.870283754287	0.975535483871	0.779612876078	0.911612057667	0.91561444531	0.781589781484	0.669836238774	0.82808143511	0.933781089306	0.986353455909	0.780103605032	0.980956323742	0.733931552588	0.666300193707	0.948918425854	0.861059944213	0.868137641187	0.816347972263	0.609087057827	0.947642875955	0.905861363279	0.989484643415	0.880565741226	0.936027461382	0.911329534166	0.638912399492	0.982643039027	0.869740328564	0.888246425568	0.72055596196	0.82461193791	0.900934972161	0.92135770235	0.740742742851	0.751256946282	0.65549071618	0.832132259432	0.704877788451	0.987747261305	0.666737131381	0.668655154369	0.624685929648	0.902094957364	0.909541904159	0.918348144276	0.797288100099	0.911773907602	0.872931349517
1241	0.845859872611	0.851690746207	0.972433655626	0.696347151617	0.898558295027	0.866728797763	0.809834341309	0.610611084794	0.729216899046	0.935274742511	0.983703549927	0.759203665666	0.974011241169	0.646514529293	0.55524256651	0.890827879921	0.858626114316	0.836055276382	0.75974875687	0.589088798607	0.957279311431	0.896266861863	0.986825042793	0.890599718148	0.898424543947	0.858408001667	0.562219996838	0.981358740679	0.869792491684	0.907610118892	0.587858593221	0.748724489796	0.908305856492	0.905302044851	0.75107712193	0.680763551993	0.740049685501	0.7988490576	0.597171266018	0.985721676151	0.553156758465	0.532300954169	0.616648411829	0.851680914669	0.898301519693	0.848117089432	0.671465832029	0.926118356107	0.847378277154
11301	0.82510563192	0.865922370618	0.975545308533	0.791741472172	0.869164780801	0.915497365813	0.686095803306	0.578913873568	0.721573805123	0.93194268858	0.984418300654	0.777329654001	0.974753246753	0.700848434063	0.613076154938	0.92862749202	0.867279547736	0.858551764147	0.812994409872	0.491759702286	0.925545978531	0.899383659063	0.986204013378	0.893352965923	0.926173445413	0.883692856768	0.626553372278	0.980906672231	0.875505426687	0.856464379947	0.620436424675	0.758260590157	0.806897279055	0.918012161879	0.736336499322	0.717018224324	0.554431188752	0.732099159485	0.602550364338	0.985302548601	0.576825127334	0.460390838411	0.52359432475	0.875502008032	0.890961110522	0.905436607893	0.756976927524	0.864949748744	0.832713170169
1130	0.834353885135	0.835488024723	0.97196644158	0.741881678395	0.885078969244	0.933463796477	0.821852607354	0.667696173376	0.842664998436	0.943632676408	0.978525707206	0.724791786706	0.967174437093	0.665477483067	0.573933796825	0.942142783345	0.846145822468	0.829341940858	0.771565412046	0.595424253555	0.954796951665	0.886011440458	0.980601558066	0.874889684888	0.904742268041	0.910051813472	0.623630549877	0.97362999588	0.836685396209	0.887378236183	0.583242711408	0.810465116279	0.893914944563	0.892252755783	0.711118251928	0.687329557374	0.750722809231	0.821790496193	0.602453598435	0.9784913039	0.546582875098	0.599336202873	0.65243554495	0.892024411872	0.888185764343	0.883334196757	0.698972709349	0.929305979019	0.886796357616
1309	0.835675561872	0.891319979456	0.967249910728	0.819750519751	0.874009221365	0.915472705798	0.691665797434	0.609249399729	0.685917762645	0.924297417816	0.972203634117	0.801211741356	0.963993453355	0.694060631058	0.640333178126	0.926028949673	0.885693483801	0.869386907543	0.850705980066	0.510359983257	0.92546713163	0.909359605911	0.970675995473	0.923491044622	0.920842970959	0.896047532937	0.647710641857	0.977710441169	0.87370405278	0.819135674216	0.646287307653	0.758102766798	0.839302398007	0.919599545877	0.74699631548	0.749725461486	0.584652479296	0.707539267016	0.679426341875	0.972599928165	0.617336814621	0.531595821698	0.513759569625	0.868615416623	0.883917396746	0.899989668354	0.802472968079	0.815417911986	0.784656657896
1692	0.916444633912	0.903935125019	0.990087764584	0.76545483243	0.946932354483	0.960914760915	0.89852700491	0.825416116248	0.841507051147	0.970293392117	0.981035740336	0.776344313435	0.970702417309	0.672806971769	0.704231252618	0.978102189781	0.906927774268	0.825538623226	0.795701749777	0.748397690556	0.978292939937	0.927566659668	0.982712835199	0.929368614095	0.910935386536	0.937140466478	0.595534155246	0.980455348789	0.876066790353	0.951522162048	0.600585376052	0.885924661189	0.950086691536	0.89480282058	0.849464691251	0.707993647433	0.848978508888	0.877882016219	0.667431804836	0.980889073536	0.60628006555	0.676419785396	0.739462799099	0.94345285105	0.931795386158	0.804444444444	0.643590280687	0.958796223856	0.933994778068
13329	0.878749404856	0.881077733044	0.978059158251	0.737985791893	0.923777789348	0.941993084585	0.833315861201	0.723848494387	0.777963533776	0.958415841584	0.979307847499	0.695748031496	0.975534539474	0.641554404145	0.598294597827	0.960345809391	0.874980400355	0.803412114572	0.759286310518	0.653239377366	0.942773447717	0.909531502423	0.984799917278	0.903652065342	0.889767033421	0.90103328314	0.647720109267	0.978425806452	0.836227765498	0.840467738568	0.544058121432	0.784416547487	0.911424100156	0.889534280676	0.766196124738	0.689388763336	0.711832262143	0.800357819406	0.57933227345	0.984530500696	0.584969035373	0.597443093234	0.677791640674	0.9174072138	0.910272536688	0.8566088672	0.647272916342	0.852822371828	0.816145590294
1303	0.825357199766	0.850347186237	0.972929854356	0.729179777638	0.868485703831	0.915444795606	0.727502368172	0.575687348573	0.745187516391	0.919116877681	0.980057128019	0.732265205017	0.972858617131	0.643362463587	0.55180873832	0.932643833481	0.84803484284	0.834162694463	0.763042111879	0.518901795143	0.924793865868	0.891592110082	0.982663759992	0.884048887496	0.887880516517	0.887817338268	0.6	0.977511788176	0.84339004544	0.882075471698	0.5673648015	0.755358187523	0.841416151671	0.902738727481	0.702721638372	0.671574059416	0.624457844071	0.767540152156	0.580930084069	0.981052958534	0.509326588682	0.498382552437	0.56878914405	0.874671984885	0.877183750789	0.88679245283	0.69838701258	0.890298429864	0.848524282963
1308	0.832023523122	0.902482269504	0.969547879227	0.843660931067	0.863643537272	0.905834506491	0.687394067797	0.592981340119	0.68663886396	0.890901432182	0.987874353212	0.838743899851	0.9783985876	0.732698146791	0.679537693722	0.917255086563	0.879904937946	0.895091992198	0.878650500791	0.538101817409	0.922300332999	0.914380496024	0.989761805265	0.908326324643	0.924847346172	0.892660406065	0.720140142266	0.983104760912	0.903424803233	0.870450469459	0.667680369128	0.74305444034	0.810984608897	0.931460909663	0.741875983291	0.779382866854	0.568888415673	0.756992449218	0.716902313625	0.988642875749	0.654645736105	0.555870615417	0.56245403929	0.858546376505	0.898527698337	0.921842215695	0.839978986078	0.866680619506	0.822201267746
1311	0.844108696813	0.85980627018	0.975071114559	0.731077377187	0.894299973733	0.931372038532	0.802496561938	0.667443091583	0.801043808319	0.943422021243	0.977660629469	0.75145672211	0.969923252437	0.64669594312	0.592676145008	0.937007051449	0.848531195612	0.82047907344	0.767530006317	0.594778178731	0.952916336764	0.89304306673	0.981637976004	0.89343832021	0.882837337781	0.910305443496	0.556297709924	0.978336718221	0.860223048327	0.902549515381	0.53178343282	0.812690436735	0.894936309085	0.892098377813	0.755999783304	0.679554494829	0.748325358852	0.799384027188	0.576104396192	0.981582643983	0.477068107192	0.556161510225	0.615715484683	0.892815697858	0.883224032156	0.854897852279	0.663606316563	0.921517399937	0.884070102014
3326	0.869730989197	0.865771118574	0.976498357964	0.719843137255	0.913383364603	0.898956503771	0.82853245186	0.663393372893	0.782240351428	0.939283292473	0.981255178128	0.726551416111	0.975510624068	0.66225818163	0.593525554283	0.91978443362	0.858219106414	0.836327553792	0.750483053945	0.603095225562	0.935281181276	0.902556077204	0.98695854681	0.891475290319	0.892140641158	0.864760914761	0.581532313193	0.978301301922	0.846178159406	0.881486126352	0.535400758402	0.766171792153	0.903921466242	0.906245133157	0.754781861165	0.71412037037	0.737172388335	0.802580984988	0.563206195958	0.985237947765	0.445967953769	0.567913437029	0.676744549097	0.875569044006	0.911652064425	0.8832822325	0.662850005205	0.900057021409	0.837554494499
3332	0.837176021625	0.840831523425	0.958707821889	0.655118275068	0.866882270095	0.908381159195	0.727129503203	0.719541679807	0.732426066475	0.914900281925	0.918839077481	0.697801619859	0.897322348095	0.612333887043	0.602646246809	0.883201078782	0.817039325549	0.827818723538	0.76918252143	0.621707060063	0.89738483308	0.845663864669	0.915984667979	0.894402168248	0.832945194846	0.831555948603	0.603578947368	0.916748539221	0.768954972055	0.782635983264	0.594572111885	0.732208247094	0.864325284833	0.852229034605	0.72336649637	0.684692749197	0.683943840388	0.68863348798	0.601996389508	0.913209691584	0.608686507519	0.559512652296	0.6571875	0.865507489264	0.845095568158	0.807864350359	0.695577433974	0.810210646467	0.774037712327
3334	0.822177504766	0.866804443296	0.973522167488	0.733437908497	0.878153012299	0.908564934394	0.692953460307	0.607099721683	0.736010877523	0.927494653383	0.970898922949	0.742315169986	0.960899315738	0.688294175613	0.606536900177	0.920198984351	0.844197970074	0.852830582828	0.778891848138	0.561720271622	0.926903340664	0.895461658842	0.972364539668	0.881164401396	0.892761116856	0.885966735967	0.653678287848	0.977164703451	0.829637043671	0.81867586351	0.59389122643	0.75164369035	0.809722729884	0.908217826922	0.694175800559	0.706439393939	0.579496915045	0.77561232552	0.622407299348	0.972643749355	0.527291830838	0.496748686469	0.582765259926	0.877034168803	0.879019988458	0.881203554539	0.710939939627	0.862319216215	0.824475814823
3340	0.885907816055	0.87629078893	0.984411055843	0.673633608528	0.905317431384	0.947756956275	0.83913590604	0.751154492024	0.820015678077	0.956943286072	0.961086675291	0.69197647553	0.946838046272	0.611796413393	0.589847610132	0.945626844803	0.855805928792	0.779865351495	0.724872142783	0.672698579695	0.92601119774	0.889798258875	0.959453868432	0.904766860949	0.87144112024	0.886667012933	0.567945349448	0.968712891734	0.807327858497	0.897754569191	0.534468438538	0.827054522333	0.916510123148	0.876945424362	0.78233557047	0.660270227643	0.761172006745	0.822718180861	0.529474130619	0.958528911126	0.558903821924	0.580578082761	0.686531461258	0.916335494666	0.886127713117	0.81211051101	0.587455141208	0.912453377538	0.88060785229
1312	0.804377709633	0.864637606397	0.972333230864	0.759436178543	0.870746175461	0.908809572932	0.747393786998	0.592617836733	0.770258980785	0.933336805375	0.986040740358	0.791196684329	0.975445625931	0.724923618663	0.613801704427	0.926634933775	0.846949435855	0.86056940244	0.81469315397	0.531087402113	0.93904224174	0.900833333333	0.987288792435	0.879477980554	0.90665978317	0.899948105864	0.612432404053	0.981739399567	0.878609372535	0.883236813273	0.657797832063	0.779248279513	0.839528700276	0.915617063184	0.725136787898	0.744721084147	0.651661138314	0.774914541152	0.645993326625	0.986600700886	0.541358510359	0.567859554355	0.579155193017	0.868240948749	0.894295741449	0.898095781663	0.76148409894	0.898452461053	0.847238055757
3289	0.820906587587	0.8470679411	0.975985221675	0.718588235294	0.879612257661	0.924888934807	0.781310666877	0.595336869191	0.819684133459	0.941995722706	0.975248550124	0.717408438863	0.964809384164	0.673460920077	0.510565212866	0.934708259923	0.848174113215	0.813662001253	0.719567601441	0.575827762278	0.956644674835	0.89765258216	0.977022201522	0.894808102901	0.899586349535	0.9158004158	0.628017037388	0.976234759248	0.848917452457	0.901970005748	0.617266635499	0.832555673383	0.87917080048	0.892124798837	0.714162905652	0.662984006734	0.72546537995	0.814169080853	0.564479337966	0.975534221121	0.581507748884	0.50444779691	0.606702398918	0.878499293601	0.891506216883	0.87850127319	0.688976787759	0.925664817791	0.884886859041
3293	0.889279624893	0.863818285774	0.981829444559	0.654269030459	0.927747483221	0.952499740152	0.85514438051	0.761504728694	0.857308218457	0.961794804513	0.978016253386	0.683214380122	0.968945706744	0.622854161231	0.609383181485	0.959232613909	0.8714601537	0.77227826818	0.697472810382	0.697579577353	0.971446633653	0.901542983101	0.98104857604	0.907581076125	0.887744486059	0.924911106463	0.577482672874	0.976403326403	0.828801611279	0.931654487146	0.579304938594	0.860008536065	0.931389545574	0.880921293153	0.783412629758	0.661655727292	0.811322756937	0.859981981027	0.595516413131	0.979956381763	0.578413235372	0.62767572094	0.699596879745	0.923137667807	0.912800211138	0.836147853819	0.568750654519	0.943885267275	0.913011695906
11310	0.818665531553	0.847287827667	0.973708629756	0.717993170475	0.876950466017	0.90377828524	0.754019716379	0.605867145043	0.766708701135	0.933127194591	0.982728124025	0.760941872129	0.974466325529	0.701422541816	0.594227149132	0.93325697626	0.852081581161	0.850981215238	0.782150165276	0.541228116571	0.949494949495	0.894758909853	0.986273592263	0.880709464762	0.904311688312	0.892532637076	0.558197284303	0.979549465379	0.861641877944	0.89783167953	0.626428683263	0.786574320725	0.855936204816	0.910603452772	0.712342079689	0.673855587271	0.664388279553	0.794442974332	0.609828900378	0.984546774528	0.488413829506	0.541838707991	0.580592879176	0.870038378634	0.886669126562	0.875006526393	0.720351390922	0.917816780376	0.866826572114
11313	0.842566526797	0.859674577676	0.974267922392	0.757814138871	0.888976007527	0.935443759391	0.800126302494	0.621721268303	0.790506163126	0.945380349482	0.984835107764	0.771792979867	0.976264189886	0.699334165626	0.592211724174	0.954160386674	0.870913575064	0.843800743806	0.788812067882	0.559450897571	0.946641457907	0.901532988019	0.989099968857	0.903896375222	0.907379557123	0.906271177605	0.607700421941	0.982278874553	0.883018070379	0.904402515723	0.539647806606	0.796202733606	0.872106420865	0.916276163699	0.751118296955	0.699435385995	0.717126838041	0.781065088757	0.579227413004	0.986747424548	0.520497418063	0.54419284149	0.585281837161	0.893775585179	0.898968638181	0.880120921505	0.701101425067	0.904959966726	0.877674249128
11348	0.894007989348	0.887041463161	0.979049486558	0.695940260833	0.923371245872	0.952101407865	0.858786279683	0.771522129502	0.822332088571	0.958766131571	0.962922460032	0.705316562731	0.949710264901	0.59764239516	0.647526825438	0.951326280682	0.866245724809	0.81396081727	0.757352941176	0.690067767895	0.945863394597	0.904412150464	0.963047777662	0.918403687022	0.87561749259	0.899534786472	0.546435371271	0.969657608978	0.822507152697	0.896573470675	0.537665865636	0.838088635273	0.914714840878	0.872089380808	0.785980651786	0.673527699878	0.805240267317	0.8270820089	0.519261551595	0.961588372697	0.524675050195	0.593177775453	0.717081850534	0.9188506473	0.903756859434	0.800982544162	0.626380528657	0.923991241789	0.892687509787
13291	0.84422853522	0.854191354526	0.978405485621	0.711976641118	0.8868101029	0.935812899238	0.787788416261	0.648426454417	0.782019190655	0.954642392718	0.974181555303	0.718731988473	0.964291211328	0.683992759245	0.584388623625	0.92755270773	0.84745409015	0.811894594313	0.727021819507	0.608944412367	0.9335839599	0.900957136912	0.976260515044	0.887417562445	0.893781581933	0.878407795169	0.62969954381	0.976506955178	0.822240899301	0.860038559742	0.564257964258	0.795601142011	0.855037750586	0.885489465238	0.72441872924	0.686181932641	0.679655045486	0.799884447713	0.589949748744	0.974778669961	0.547802399288	0.527208590548	0.646930621141	0.884476911036	0.874967303165	0.877597554024	0.644176873573	0.902713879555	0.850533071111
1104	0.83239987319	0.876063308759	0.972452636969	0.815620597903	0.882683307332	0.912474226804	0.767132610858	0.618234215352	0.634001252348	0.905376567949	0.987082773587	0.802862685472	0.97884901689	0.719194742017	0.644370585791	0.920785935884	0.864689914387	0.868785825951	0.844510447606	0.553863123063	0.931243469175	0.902873204247	0.990085205267	0.897116134061	0.908574966464	0.885800228192	0.665984574217	0.983812764202	0.893718791064	0.879138641222	0.576737676878	0.767643635594	0.848069608712	0.928205128205	0.756942210786	0.750551181102	0.663667455933	0.771272402376	0.651617001006	0.988360115369	0.572993657284	0.546638982611	0.59592917597	0.869367723072	0.892896403706	0.903240860773	0.760490236809	0.890963637304	0.852511651994
1304	0.818426000537	0.866813371057	0.973359696134	0.811731014001	0.869126275173	0.901828278066	0.762959020756	0.595610951316	0.763432875404	0.911332134166	0.986031612666	0.805138044985	0.979236227045	0.753418893331	0.673898126155	0.924851542383	0.863199787742	0.875946819217	0.844491525424	0.558842375053	0.939667534123	0.903814612983	0.987194289913	0.886658920461	0.949871532694	0.911127510411	0.63782803499	0.980824645046	0.886929571444	0.889866440534	0.711094721315	0.787424022376	0.85012180913	0.921238285774	0.717930545712	0.746838145045	0.671338397347	0.808292370165	0.721773759552	0.986286312484	0.655440690611	0.618339136858	0.600696643445	0.864557902558	0.889740315028	0.932644671656	0.824755872262	0.901692776785	0.870730038423
1306	0.819437802221	0.878278900985	0.973845440972	0.78814270724	0.878889295613	0.909811848857	0.725597557123	0.567709979977	0.712336674188	0.915942635821	0.988153998026	0.789834440578	0.979041916168	0.707951706911	0.619196824899	0.933135756252	0.86581972807	0.864381910601	0.828861873821	0.542467779421	0.931487416592	0.908924365349	0.990445529131	0.901243599122	0.915019455253	0.903624511082	0.696707471507	0.983826654917	0.883497198435	0.880662751678	0.641717919316	0.738973131152	0.839358692235	0.915303677466	0.754677306303	0.749142163332	0.605460895333	0.764904862579	0.678271052912	0.989849293076	0.568898260411	0.530013571354	0.586152882206	0.880289824635	0.897452095178	0.917718218792	0.761240795864	0.882346822012	0.841483101599
1315	0.861223619697	0.863789966207	0.974803800083	0.751749539595	0.910425844347	0.926291714315	0.818892232958	0.662210008984	0.835912009262	0.934491627736	0.984889537307	0.767648458569	0.975772635502	0.686342048954	0.617680946894	0.951194076546	0.867221227756	0.833928946815	0.775815860003	0.600889971924	0.965960585942	0.902257217848	0.986147997709	0.896871561075	0.895421436004	0.927405857741	0.548923109488	0.981700977334	0.875841594656	0.921859388968	0.584235011238	0.818890074707	0.915296095844	0.897717181215	0.770711659096	0.699809402795	0.767871358064	0.818181818182	0.610912391223	0.986288563415	0.49246629659	0.613882636235	0.615751165104	0.901426991733	0.903489784066	0.884223186738	0.694773227192	0.933336810808	0.897117192396
1330	0.817127659574	0.856364485496	0.972273757988	0.780263641615	0.870393634841	0.908996575698	0.763372859025	0.565483411572	0.745351402458	0.896893173364	0.982629498648	0.796907162084	0.974370898569	0.711725790488	0.598745426032	0.931924638285	0.860010509721	0.86802349979	0.827852084972	0.49368159467	0.938256021879	0.894687205281	0.985030406986	0.886500339976	0.922206065642	0.896116099394	0.615697459462	0.979452054795	0.880628604688	0.893140187897	0.653466896228	0.775351512569	0.852624954109	0.928150581365	0.712759067358	0.694039315155	0.660998993591	0.780858155653	0.647040017051	0.98455158113	0.5941111287	0.54574429176	0.54863325145	0.86881799548	0.896084734152	0.901351845086	0.78348144276	0.909095642214	0.874895746455
3338	0.877174374204	0.863817457443	0.984583761562	0.673770749332	0.941440501044	0.957371960683	0.866533550523	0.737891138575	0.894207604483	0.96259729405	0.975627463182	0.663105825396	0.964243392241	0.642653093024	0.597102053581	0.963570316554	0.86744210416	0.777092050209	0.687359447728	0.69792819864	0.975249082328	0.906801797095	0.975641357865	0.901955671447	0.888877381939	0.934936498022	0.633893306651	0.976303807947	0.818834080717	0.926317442043	0.579254018624	0.874787595582	0.945510641636	0.877203015337	0.770232458028	0.659220231823	0.822445207288	0.880888326212	0.550337353238	0.975292050036	0.592676382385	0.599374837197	0.698056178019	0.930618875439	0.918877738664	0.863023679417	0.607943291984	0.950371177906	0.923388773389
3354	0.84971221488	0.858799064206	0.977901693515	0.675138121547	0.906964547934	0.939078906331	0.83008606579	0.714950060773	0.840016840333	0.951183664899	0.962901208837	0.692348368674	0.953926593156	0.634465842075	0.592856394679	0.947544060903	0.835105822891	0.796825730502	0.725681854012	0.652487153679	0.961639793445	0.887034120735	0.963130760819	0.881045957135	0.875338189386	0.910251046025	0.559189289305	0.973591183198	0.806075385676	0.904506494189	0.570853588417	0.836926360726	0.912458620146	0.874941231782	0.73729180186	0.661372299873	0.766809955952	0.844261860588	0.561048529176	0.963540043627	0.560031720856	0.619326807308	0.672618735927	0.901848243905	0.876247294229	0.8349631334	0.628993401068	0.936257889521	0.89638604554
11305	0.813156498674	0.877646084571	0.973373085227	0.791210518045	0.864675785737	0.915648933968	0.68073587385	0.588300278815	0.723700754401	0.924857605685	0.986409378566	0.773964310154	0.976189249085	0.695848703694	0.615641293014	0.923484219269	0.847064989518	0.854975410694	0.82202458802	0.53646574909	0.929395719681	0.901755852843	0.988179791591	0.884501017267	0.903760488967	0.898677496616	0.692461676237	0.983128040576	0.867328091192	0.865152070355	0.602123120154	0.738340592797	0.798190092588	0.907743512403	0.721175584024	0.74480868557	0.585081092504	0.761068017519	0.668278684169	0.98728024819	0.513604547129	0.505445828339	0.58317260074	0.8731456728	0.88363903926	0.912749232131	0.740980187696	0.878901178792	0.838827077051
1131	0.85612656615	0.852074377169	0.97304526749	0.739162342087	0.900626959248	0.925841532885	0.819472936721	0.622637536194	0.807486631016	0.931809862469	0.983077242525	0.754201127324	0.97307751818	0.669630322883	0.534592507565	0.950233766234	0.859540543376	0.833298429319	0.759070205748	0.545094727954	0.965144356955	0.899069135028	0.98588845655	0.887862176977	0.908252125233	0.921529804085	0.584901681691	0.979179614667	0.874729337206	0.917334590602	0.602249648492	0.807782266638	0.914673087997	0.907676294562	0.757810816634	0.691983122363	0.752788791964	0.801341289539	0.602829335744	0.984787333126	0.544846473903	0.562242503259	0.595805727998	0.906100823585	0.906064271814	0.876842927846	0.696754669728	0.929740684924	0.892715920916
1302	0.82026300378	0.860081022125	0.974106359932	0.75956686291	0.87771781841	0.917848055253	0.71072897985	0.535001583782	0.711266494927	0.914420555847	0.983446983499	0.774854727945	0.973934629706	0.66944734098	0.592424004604	0.931864353805	0.853258296955	0.842389877671	0.788009239815	0.461896697714	0.929988945623	0.900676490639	0.98522526272	0.888493351482	0.923280835802	0.892575369664	0.635863818989	0.97881069852	0.873636267345	0.875183862156	0.612323759791	0.751266058958	0.832335958005	0.907316564033	0.725136405381	0.72052678902	0.611175909235	0.737661512391	0.614186666667	0.984434182535	0.548748283511	0.464909528292	0.537246285834	0.879116254603	0.886497890295	0.907010761676	0.761523570345	0.878895257947	0.840767986644
1318	0.825022521329	0.867231930514	0.971655969191	0.788823775638	0.883598435463	0.911605065909	0.784941720046	0.608197582764	0.761787639332	0.909489508299	0.982900668428	0.813019244926	0.975597199341	0.717147602242	0.616999114629	0.937568058076	0.871525051044	0.86537758035	0.829013377926	0.513590391909	0.947393240765	0.905935167302	0.986846193682	0.894319958312	0.917628188545	0.909918343995	0.580509366449	0.979941063951	0.894043226147	0.908073624765	0.63634473438	0.781928158328	0.881596823075	0.921246753247	0.75751384483	0.719399842064	0.69709762533	0.772085178157	0.64699012634	0.985744537989	0.559878035958	0.595210827694	0.568735680067	0.881558278354	0.897312053759	0.90015600624	0.77501171814	0.908289241623	0.871929368995
3336	0.911668253465	0.911957475357	0.981445412609	0.712957643495	0.934721499219	0.958513931889	0.873591530842	0.817466561762	0.844024237359	0.970718491117	0.971035481535	0.699679840445	0.945629271802	0.602652437445	0.652630484508	0.966770186335	0.885765050167	0.814397496088	0.748787230713	0.754245754246	0.97730125523	0.930596081701	0.957921943655	0.93789336801	0.8875116207	0.927525698266	0.578444246021	0.979048405408	0.826045777427	0.928284357221	0.560940175375	0.90043427603	0.953684869348	0.886647653617	0.832671460771	0.660430898581	0.83292072689	0.862156047772	0.545488263657	0.958032584038	0.615154536391	0.632008313848	0.73210665835	0.941880520567	0.921500812241	0.796003114456	0.605219380329	0.956505980428	0.925246241576
11317	0.838422391858	0.849495733126	0.970104787343	0.779010730175	0.874895659432	0.912710724997	0.815641577814	0.64474583399	0.823264579625	0.925016970393	0.978540327597	0.78696544106	0.975794406963	0.7278438295	0.627383557362	0.931528166822	0.853776055305	0.857068172313	0.811908620419	0.621963429415	0.94129363665	0.888877284595	0.978034502409	0.878746807069	0.941304347826	0.914047866805	0.681212823077	0.975486139843	0.853926066551	0.88774389287	0.722011335864	0.807855626327	0.879985364069	0.913319129034	0.695030120482	0.730882662734	0.734888877158	0.824729765357	0.694864850512	0.980469153663	0.623770707336	0.661094620632	0.648382559775	0.86873395841	0.883409484796	0.915309785153	0.80306345733	0.916973691038	0.889131338321
1118	0.843676690126	0.836896031622	0.971900826446	0.745959888403	0.883420776495	0.923764950598	0.821879456975	0.637853555379	0.843108350005	0.933098776453	0.980191826522	0.758768449452	0.976694805531	0.724325170991	0.590275594677	0.941784037559	0.84799325819	0.837644584648	0.767309815467	0.627007260586	0.953083816552	0.888352063859	0.982495441521	0.886133682831	0.934624193213	0.935014650481	0.667425485732	0.976700644893	0.859984089101	0.893313693514	0.719186320138	0.813047191971	0.890553540451	0.897047295532	0.740207747241	0.723411016949	0.743881072471	0.836453306464	0.683918175506	0.980983061415	0.630295657693	0.667871170463	0.664518832836	0.887899699731	0.897850314266	0.908553492022	0.768940584722	0.899911287377	0.889237199582
13285	0.802730447666	0.874748309154	0.977130550713	0.77355138722	0.88532444537	0.923497831922	0.728411891155	0.62827307551	0.725543478261	0.935887412041	0.986339646073	0.799107377264	0.981389131664	0.750401658461	0.654670272519	0.931441590721	0.863341698034	0.875273979752	0.803266711893	0.609594445321	0.929363750523	0.906693077565	0.98789884677	0.884789509289	0.928696910199	0.905681936221	0.730019441963	0.981930820857	0.882613044165	0.820270481959	0.686789514664	0.775564268306	0.811948865119	0.917725787208	0.730806399656	0.771212280517	0.604152395004	0.793462813832	0.690432016963	0.986486486486	0.608693369731	0.519571658783	0.65108418699	0.878797385621	0.895255570118	0.923456405463	0.775119617225	0.840352240352	0.789233482004
21299	0.864110938588	0.868393565908	0.975519941912	0.723966592663	0.921184342237	0.923554905749	0.823573095693	0.652367806328	0.802696272799	0.939464248049	0.979272441769	0.756906077348	0.969422776911	0.681346335326	0.614773504498	0.944371693468	0.855080129053	0.822079087693	0.751768556647	0.576476849388	0.94918215023	0.901386911354	0.980749110693	0.89229311434	0.914075158104	0.906373141386	0.560233918129	0.981826727244	0.856199403494	0.890332805071	0.624553665196	0.838953519541	0.908678209459	0.896200671704	0.765172507471	0.683740226584	0.761676263596	0.802002343168	0.59901308732	0.979652527782	0.583067771404	0.560265039966	0.615570752236	0.913140076174	0.907393656519	0.861105274217	0.696848529489	0.917836931461	0.87440323173
1258	0.928533390137	0.895267286612	0.990816221236	0.707976234292	0.935855780317	0.964055682526	0.872526776764	0.81908433226	0.832141354649	0.97534749541	0.978131833802	0.727344782034	0.966582173711	0.625971316819	0.66453841323	0.972592746978	0.901304713805	0.805902741309	0.735335818936	0.759144566196	0.981781802864	0.921317666807	0.978976947494	0.93653453422	0.893521888323	0.936030103481	0.574216064724	0.979220779221	0.850611855697	0.946718511902	0.573570122747	0.892502932708	0.961459700709	0.893302709192	0.836377391116	0.650936408846	0.838680596065	0.865458975581	0.608855694852	0.977890803405	0.616461514079	0.637600041848	0.72288210978	0.951696921863	0.935109469797	0.792130427967	0.563847603098	0.959968725567	0.933722993424
1316	0.822535061057	0.893570536829	0.972723045927	0.846372538696	0.866400797607	0.916055546887	0.739010989011	0.650274957699	0.762729714075	0.908928571429	0.988530316459	0.835026455026	0.985185952554	0.757389033943	0.715034323744	0.925809985913	0.872728230522	0.899458379345	0.8700178778	0.602459450864	0.935150524595	0.906927884868	0.991246352647	0.889366610738	0.938466343901	0.912397299702	0.745631684846	0.984499349805	0.907383831954	0.877933284226	0.714121338912	0.793902504138	0.801787592008	0.934873510349	0.724257345382	0.782592572972	0.622982158029	0.818818287896	0.745405982906	0.989294808502	0.646106644096	0.606432013409	0.63365817877	0.87449947313	0.902694136292	0.944746755965	0.810197558036	0.870668058455	0.868422427758
3330	0.856735340729	0.891551981857	0.976963243575	0.723540764697	0.897577207029	0.940218511647	0.811044229259	0.709466184714	0.778067612688	0.951189051361	0.981712986879	0.712952770352	0.97320741159	0.636467118539	0.593977154725	0.9432382134	0.872442588727	0.812128790247	0.749309716072	0.648794832747	0.936690346845	0.907993338884	0.984511332542	0.903787209725	0.887341380378	0.891320128591	0.63940617951	0.979074322235	0.832361133008	0.850701141636	0.54262320568	0.800063471914	0.883940198989	0.888342223833	0.728481080502	0.685525349008	0.697090851702	0.787189322684	0.560141821453	0.983625128733	0.578009538284	0.565415953085	0.664226755957	0.891841102469	0.890825351965	0.869666649386	0.65005192108	0.887469617831	0.847882365124
3439	0.891481107509	0.860327664869	0.982905102724	0.686325952356	0.922284399351	0.894458555803	0.838774220725	0.655143338954	0.704749409604	0.950376884422	0.976201610808	0.710082261126	0.970263293753	0.633704590403	0.554499399384	0.897457230513	0.867590696698	0.809548765788	0.718373336128	0.621870047544	0.931795491566	0.902004920693	0.980681346074	0.903532608696	0.904529652882	0.84436447087	0.613298153034	0.972834257867	0.835483188835	0.82579968537	0.573290241868	0.734475602618	0.909557744708	0.898312148364	0.75961175519	0.667493796526	0.713272650296	0.782429432287	0.552385008518	0.979903661884	0.592366090257	0.519210691167	0.660365535248	0.876811594203	0.909445087923	0.843867334168	0.645688619627	0.845609654598	0.751992083746
11319	0.803740822123	0.866492420282	0.973524373151	0.795661375661	0.868797131256	0.914806878169	0.767229478603	0.577425868849	0.776684129756	0.920510925789	0.985120762823	0.76730830586	0.981365813034	0.697837951301	0.599452314498	0.938027578252	0.838848006776	0.871479152354	0.835658423166	0.516087790326	0.923170667091	0.894008973344	0.986909624044	0.865950047423	0.924352602668	0.908177754404	0.686675180928	0.979823323402	0.867576500693	0.879335871404	0.651109008725	0.748966997585	0.853851844024	0.919214203173	0.697612443574	0.742000745355	0.660902977906	0.799253731343	0.647911521529	0.98391560917	0.608612440191	0.569954732077	0.598146588037	0.869744784496	0.889148439159	0.921232516563	0.797356364211	0.892688555544	0.865462374626
1342	0.906461148649	0.861653360804	0.991405770411	0.696950742768	0.947319201995	0.964053970543	0.883257492547	0.74831178349	0.906787613388	0.974312308252	0.971505265331	0.683934838406	0.957942247525	0.649242541751	0.587112171838	0.970451492923	0.870136643371	0.788317367763	0.69628819824	0.738573752427	0.974840797578	0.907332293292	0.971418253108	0.916420079946	0.88381443299	0.936683937824	0.624154741312	0.976205191595	0.843407026204	0.940824087097	0.545026150898	0.885200845666	0.95304773307	0.87517466232	0.831619537275	0.713341724355	0.856489512695	0.87755316356	0.536777536883	0.970155397757	0.578633150039	0.611263807499	0.718835918452	0.940222210631	0.917472935516	0.846655960213	0.606309017329	0.9607255439	0.929739238411
3433	0.879725448786	0.898717222194	0.978714695047	0.795005474167	0.915817917273	0.793138971876	0.764896678002	0.703963558301	0.734487433518	0.947781765226	0.985749690211	0.770629224079	0.977427794593	0.718363758598	0.689776855215	0.848610106438	0.877621283255	0.864715684232	0.830669096589	0.679630504383	0.941735407748	0.909393529595	0.98895711853	0.902487148865	0.914827799546	0.787728026534	0.706600954228	0.981660828354	0.86322811072	0.895482728078	0.627181851142	0.73313596955	0.874733170198	0.91386717739	0.789907863724	0.759336970206	0.725747936274	0.842025103724	0.686888454012	0.988059701493	0.542925986067	0.636288189221	0.70331551912	0.870923983931	0.911701626824	0.9050728017	0.74665282823	0.916576213366	0.846615607535
3436	0.900758533502	0.896273451555	0.981110884215	0.809206762029	0.918291165491	0.947990543735	0.844250743776	0.766389803061	0.790344397045	0.951844740802	0.976612404698	0.773247608593	0.967855863234	0.716010525773	0.686548617583	0.94545829467	0.890496512959	0.815669160432	0.805496389423	0.716499973818	0.931347015314	0.914997405293	0.979611800443	0.922084650054	0.892386831276	0.901758014478	0.749437673275	0.973889802632	0.85159566106	0.834797525602	0.668854322774	0.787130801688	0.911381226949	0.886691111914	0.817336468576	0.793698974252	0.747364003567	0.792507204611	0.637275077832	0.977508472836	0.692709694278	0.679242353672	0.747476316198	0.912237780438	0.913574448098	0.879956573437	0.745883814849	0.838172347996	0.795022717885
11698	0.849272294258	0.882164618403	0.974357659367	0.703699832776	0.863534559092	0.942588672621	0.785736759308	0.707358035058	0.683374274813	0.943592951726	0.963152719557	0.70370759374	0.95649938297	0.586564379017	0.60977893368	0.930187995235	0.869385620915	0.795813977765	0.767536534447	0.602272727273	0.911769323355	0.888744069652	0.965656356677	0.909336941813	0.900160198439	0.875746714456	0.571999159134	0.967367170961	0.819206065073	0.84092333403	0.537431211712	0.791425997562	0.865984761507	0.891044930995	0.746120388767	0.610599926389	0.687045430589	0.73826068646	0.570777224048	0.965024503482	0.597290769715	0.4927732141	0.658726856667	0.882334483841	0.875838926174	0.798587306534	0.624239271782	0.850792663973	0.8160692982
13141	0.899937395659	0.735322572432	0.936576977544	0.927868514607	0.718262119967	0.942877507382	0.888952075686	0.972784187924	0.956508296403	0.929581084554	0.680547050418	0.944602640435	0.648496526545	0.947354970611	0.93178787568	0.777755081197	0.817919373131	0.960580485797	0.965934235579	0.976557232509	0.842740687236	0.667729001748	0.76396185036	0.810950890337	0.776294333469	0.718090555214	0.975338065385	0.77566191446	0.837753672082	0.786210802739	0.965190683389	0.925094024237	0.797170054026	0.791170000512	0.953217612193	0.964855898818	0.962903309607	0.808500700607	0.968852887379	0.73445925323	0.977742119157	0.971702465782	0.980308702118	0.802423304976	0.775342465753	0.789419777744	0.946250897528	0.723831417625	0.876841243863
13248	0.826068601583	0.868286905927	0.976782244042	0.757282059299	0.894567362626	0.912891268534	0.789281045752	0.647495944319	0.712945590994	0.939803503665	0.983280008257	0.746557050846	0.966159052453	0.660412467049	0.60601659751	0.926358190457	0.85755995829	0.833246591027	0.76143637783	0.610344646698	0.934356084325	0.904449989603	0.982361132601	0.89402667497	0.897763578275	0.888324873096	0.643766703349	0.979095870662	0.871384324636	0.823048482008	0.555313972149	0.765613441826	0.884373211219	0.886595271354	0.726523182354	0.705882352941	0.665878396132	0.762532150543	0.616323941428	0.977880658436	0.54651588922	0.526880605526	0.654203184152	0.876623038014	0.894494693365	0.890724532601	0.686203319502	0.845120628197	0.765490845143
13283	0.850885072655	0.871107444834	0.977366992678	0.756548053845	0.891726038796	0.933295530697	0.77780104712	0.641584573465	0.746803736367	0.938371850927	0.983775125304	0.764890939597	0.975562172708	0.705310009316	0.60529732537	0.949014943896	0.87334899504	0.843764656835	0.772068785826	0.576215989074	0.936151314071	0.908281713602	0.986986159884	0.901683641655	0.912594809349	0.895959753125	0.622520726204	0.980821776563	0.870689655172	0.853060798832	0.598901098901	0.775779059309	0.851709045436	0.912453377538	0.741703747386	0.705496351515	0.640601978531	0.768527278461	0.596019479145	0.986093226886	0.545502201719	0.52657807309	0.616574929899	0.888575605681	0.9005339755	0.888197469405	0.703661386653	0.864473411959	0.831684706613
13327	0.859511574932	0.853628281993	0.97700323392	0.711057642013	0.911474897034	0.917833703685	0.810728532438	0.639104853961	0.802668061732	0.940304738051	0.982802382802	0.739907485282	0.97683993824	0.663588253606	0.604623314417	0.947125602613	0.870518658083	0.825714434982	0.749033538815	0.592101105845	0.943324079409	0.900954965298	0.987885690619	0.8924775995	0.902446593907	0.900171580097	0.54697527617	0.979637190552	0.85328836425	0.899320439101	0.547183537726	0.792924203045	0.897095695779	0.88886580806	0.748132222521	0.690542603021	0.739079974678	0.808198967225	0.600084907663	0.986884907317	0.522177843178	0.603143213988	0.631441957314	0.89824120603	0.904272068857	0.877729257642	0.663560160358	0.914125700062	0.871034733399
1691	0.829606991582	0.879405919883	0.976213970397	0.748464958713	0.876338696914	0.925751633987	0.742271326888	0.6442317916	0.736354492032	0.941915724997	0.968237329	0.74476008086	0.95875859196	0.647627047459	0.62372899215	0.924049305009	0.841533817065	0.829024583664	0.805138507084	0.550948625027	0.92133580705	0.895654010667	0.969722367732	0.888982604112	0.905584340818	0.878886725943	0.61797274276	0.969774616953	0.83232	0.840562843843	0.600904406352	0.782251570301	0.832328998837	0.89626904887	0.714456716905	0.692463382157	0.627762947144	0.751813139932	0.603609410248	0.968026748864	0.572173173067	0.527330173776	0.61989043405	0.878694776989	0.872742723603	0.870594423987	0.734155207839	0.874278518208	0.83073286052
10358	0.813012048193	0.870051185626	0.968151875097	0.801226474942	0.860898888245	0.886573711421	0.70949602122	0.551449506212	0.710886691694	0.896635376015	0.986598963514	0.800658803528	0.977220719784	0.727558724832	0.641778479348	0.91775368013	0.860460195715	0.863456359892	0.839598732841	0.500638705557	0.930541585049	0.903380623385	0.989641100764	0.884911024534	0.929852072552	0.888392622563	0.65557209698	0.984227294093	0.879940343028	0.87235841082	0.679130343451	0.741247118117	0.821982895154	0.917392673454	0.722871270988	0.739028671738	0.597632505066	0.775244993609	0.695955369596	0.989355596139	0.62721767768	0.553276533081	0.547032828283	0.851761718337	0.888287714831	0.911001365977	0.808366219416	0.876428047374	0.834723752558
11341	0.842413279421	0.863912389059	0.97793814433	0.701528602196	0.890890052356	0.939906590555	0.812661430605	0.670799261409	0.819586003993	0.951160718965	0.972118185601	0.707332523887	0.963098868159	0.657062470692	0.572309944578	0.938781884435	0.854094397141	0.826023084995	0.739468023713	0.614363530594	0.946554445029	0.905251021905	0.975461398492	0.888255296887	0.884895075836	0.896929824561	0.552115801152	0.974880631098	0.821010849431	0.892382802247	0.525961488285	0.83624547198	0.874626239312	0.891003911343	0.728676311812	0.702325581395	0.746649006623	0.816161295444	0.5158556734	0.972933734315	0.428616667546	0.564672066893	0.657797062052	0.889712453346	0.879829231012	0.870425476377	0.642371640699	0.928761131073	0.888946819604
11660	0.916289953731	0.901629137698	0.985675271809	0.724217601344	0.934369602763	0.954349743217	0.873643165771	0.808564497416	0.878367732787	0.966474594028	0.974624304508	0.716306068602	0.962905559	0.636041666667	0.66957612502	0.964406515065	0.896390479693	0.802695757067	0.745122718691	0.739796997251	0.973918073303	0.922573209702	0.974742750234	0.930551197573	0.883690741991	0.928493136385	0.602661596958	0.973437094682	0.850068775791	0.94070109152	0.55409494001	0.880185313382	0.949868904038	0.877176519654	0.82019318979	0.656892270302	0.837834975109	0.859394837072	0.576345231753	0.973047219199	0.592170518096	0.660328074391	0.707357859532	0.943037309511	0.929820864067	0.839056465922	0.625359326818	0.951691827173	0.918069526242
1105	0.905318588731	0.898360824213	0.983056037563	0.755498934013	0.936767907121	0.956946157008	0.871432298461	0.806151757272	0.823174537133	0.962234787571	0.983005458853	0.726080367874	0.972675638336	0.642028163202	0.667287784679	0.962481962482	0.889490114464	0.810844499844	0.767437029343	0.750405695441	0.97417204749	0.916165179498	0.984867980853	0.922626754363	0.892317186054	0.934560115786	0.57945928986	0.979549892097	0.874901775892	0.940134074728	0.562018907889	0.876832226089	0.937684997663	0.899220403738	0.826263489689	0.680443653866	0.844669358645	0.859829238908	0.617661022314	0.9840862423	0.612872890654	0.608877851932	0.681001914817	0.927043763335	0.922366567538	0.804227608662	0.607971014493	0.947002113729	0.916176318778
3281	0.820133942809	0.854602022297	0.97775260068	0.715665179743	0.887017470447	0.93612608876	0.784928116278	0.63231961208	0.798971236616	0.948589079106	0.977964868517	0.726807657824	0.967573707854	0.678309301962	0.582950271626	0.940503432494	0.843940348666	0.82209875249	0.749148278212	0.583980556876	0.933361362203	0.89612565445	0.979847296525	0.871321800031	0.896834457706	0.878768909755	0.610809099066	0.976667012341	0.838946756199	0.884932081607	0.589802408634	0.822565194252	0.855772758241	0.885374876257	0.724625175278	0.683071074031	0.695760334515	0.802484800423	0.58649699164	0.978864484045	0.575639335618	0.533858925495	0.609651642555	0.882149046794	0.887315043968	0.877327491785	0.695152528207	0.910514541387	0.86738201896
3421	0.870196413322	0.842245014838	0.977869700103	0.693102176319	0.915861344538	0.951067152525	0.845380995188	0.719502513893	0.890165489617	0.955527519319	0.965456063452	0.693163162633	0.953963398828	0.678147702922	0.596244623938	0.946631853786	0.840345882105	0.783157894737	0.680543129309	0.693458538915	0.967810026385	0.894227736305	0.96631029987	0.897769614274	0.899541475615	0.926775612822	0.650219937464	0.967305289463	0.825219007168	0.910579809363	0.670837041302	0.859448482257	0.922643793085	0.872037666754	0.763431542461	0.696288441145	0.799946850917	0.858470032383	0.570015505534	0.965047331738	0.632127918674	0.627785058978	0.708846819445	0.915730633339	0.886850314598	0.870542026709	0.657715304731	0.940552682443	0.901673640167
10165	0.806951446007	0.8843445848	0.970075582292	0.808026825946	0.865580448065	0.906516900461	0.710620399579	0.622079562197	0.691557931143	0.923583524984	0.983085145022	0.815606571188	0.974430353645	0.760731732668	0.672698826597	0.925125915157	0.861389252949	0.88267308598	0.858712715856	0.564827513451	0.915945222729	0.902357430349	0.987139597594	0.876434982258	0.919382415419	0.885214311755	0.682158288545	0.98043174406	0.88597972973	0.809194680071	0.698521757235	0.755485893417	0.795625784847	0.930087390762	0.731868841867	0.763087142179	0.564151342211	0.739997888736	0.704869232405	0.984897853633	0.650873868183	0.551501251043	0.601001147148	0.865771812081	0.890968352434	0.901062278692	0.822164276402	0.815811344276	0.756097560976
10166	0.86750524109	0.871310930387	0.977138792928	0.811914497179	0.920346677672	0.944359210392	0.850532329265	0.735329279069	0.871415260379	0.95053441421	0.985134303875	0.78561398034	0.974430805277	0.727062689326	0.621432251417	0.958140966451	0.871361988607	0.831162117452	0.801912638925	0.662376908248	0.969005908573	0.905401218631	0.986372252677	0.909170575803	0.902743652744	0.938773410167	0.703325873107	0.980973813421	0.886125449711	0.932033310919	0.628528821926	0.841519731318	0.929394738202	0.903078267126	0.825499787325	0.753905436367	0.813664596273	0.830040143892	0.650863653069	0.985079202862	0.655140138318	0.672897677532	0.673620769587	0.921272077485	0.921275380381	0.892072637481	0.724162802679	0.938215220403	0.909987669544
10356	0.820581320795	0.873768697556	0.972670807453	0.806298464947	0.875078864353	0.911829077645	0.76941400667	0.584953642384	0.713833491611	0.925801189286	0.983911408274	0.815829931612	0.976438839587	0.734944801967	0.646854982674	0.936016727653	0.869312783701	0.877133825079	0.85100890364	0.499814116522	0.925092445853	0.896642458689	0.985277995301	0.896086157079	0.937408721052	0.89639261745	0.614515358905	0.979674796748	0.89380813181	0.821287363593	0.671435308914	0.749732505885	0.86103355634	0.928672427337	0.733788765994	0.746072186837	0.620750199521	0.732050805123	0.676283252154	0.986150161408	0.611914983834	0.574389923904	0.579400493464	0.874043182178	0.896681310538	0.922411533421	0.822219888691	0.828583381269	0.773507853403
3279	0.836597470516	0.85799062988	0.976425580313	0.722866174921	0.888673003203	0.921615572789	0.796764301576	0.643242671182	0.798176740265	0.920109324083	0.982469870089	0.744360902256	0.974808210657	0.669941471572	0.590015207929	0.940270453715	0.858400548263	0.832342261748	0.755630393601	0.574687035858	0.956312984752	0.89802890933	0.986129940557	0.884877741631	0.90216202136	0.914532600157	0.606295040271	0.978553953464	0.848073043848	0.914069081719	0.568931225793	0.805396740582	0.895611912028	0.898315723402	0.720582660963	0.674813126226	0.708364332023	0.817834394904	0.610926975302	0.985334650788	0.512863949179	0.58737813188	0.634647651007	0.886533797322	0.887079720871	0.893706147241	0.680528606639	0.929280267419	0.889452491764
3417	0.848352816153	0.839614327925	0.978377265239	0.662661979959	0.893641497595	0.939048408832	0.815951566202	0.654038674324	0.817714345682	0.951850107291	0.970906068163	0.704223124374	0.965209311929	0.66009262632	0.558746736292	0.940210044712	0.853963254593	0.799622720604	0.7042703694	0.620239792954	0.943049280235	0.894588087512	0.975284282673	0.89497883902	0.88317078232	0.887463496037	0.581596581016	0.975119220402	0.821132195148	0.883290515388	0.590243393965	0.807086614173	0.879813485618	0.878743684567	0.720832434764	0.667652027027	0.737658077147	0.827598964114	0.542768935966	0.974003107198	0.540034789943	0.583276788976	0.667310604083	0.882396177876	0.873137863873	0.859325303718	0.668825065274	0.924481198315	0.878462820246
10355	0.81462630592	0.871341973244	0.97685401422	0.762191896752	0.878749538721	0.915774073881	0.751910828025	0.54536761581	0.763423795165	0.914837484171	0.986277693395	0.785668722092	0.978561765012	0.701815129577	0.601474072124	0.926201582892	0.857105054247	0.851550530931	0.789646064448	0.501224837576	0.931670109646	0.901852145006	0.987751256281	0.889485882849	0.929292401025	0.897376583776	0.636769869135	0.9823378795	0.882541036026	0.885294428587	0.640395124002	0.779196395043	0.831819142193	0.909892879647	0.726635132931	0.734844856033	0.643405889885	0.786848555899	0.63610991842	0.986739754633	0.549957482993	0.513997053252	0.591535951153	0.870738937116	0.886105508969	0.916631623213	0.782995525138	0.903838087248	0.856475405533
10359	0.80163273961	0.872148952676	0.962502568317	0.823397016488	0.870826377295	0.911676491881	0.694626818635	0.601429848079	0.700031410324	0.912067254974	0.979991706407	0.79643364368	0.970747283308	0.721717460153	0.620819005939	0.925303454715	0.845605949513	0.86982434128	0.850697893251	0.554197186067	0.920536743893	0.898067885117	0.980521162514	0.878434030131	0.919358178054	0.901144640999	0.721113860083	0.975589573852	0.886937720825	0.841502327771	0.69185169778	0.73991507431	0.819873503737	0.905939822273	0.728055077453	0.774699810407	0.600380087631	0.748273134722	0.704848388296	0.97943577555	0.627241651328	0.532677185856	0.600562587904	0.86412445655	0.885300141799	0.924049315924	0.816921954778	0.84370297338	0.813487115544
10360	0.814278949861	0.905226409282	0.971138646678	0.843308395677	0.878307700274	0.90390637031	0.622354290481	0.618386726495	0.682722785139	0.920493417643	0.989297658863	0.845880755978	0.980061349693	0.756648113791	0.707296891969	0.923381906184	0.880542704164	0.899745731929	0.881382316314	0.562029288703	0.932261588887	0.923806561965	0.991360691145	0.89961709614	0.936494887736	0.895160873832	0.753500522466	0.98603624416	0.907149586517	0.841225337487	0.719521007536	0.74640467787	0.728546228079	0.931393789333	0.756391780091	0.799487742408	0.529707639107	0.74649361524	0.738062611995	0.990972970201	0.636392107736	0.548537165305	0.599379524302	0.871685556826	0.903356964137	0.925849426831	0.84827015566	0.843514989183	0.810736939817
10361	0.818855147603	0.861766375884	0.974469394033	0.751031708719	0.87358117255	0.911333608588	0.719347905855	0.550285924138	0.665099268548	0.899317317213	0.98634247284	0.770696624495	0.978103315343	0.680190683455	0.569571547421	0.934665562228	0.850512230817	0.826463529166	0.765430166432	0.501866947147	0.934295877799	0.908901396706	0.989349051238	0.890536392487	0.911767744602	0.896977879323	0.660520094563	0.982450707133	0.873164570286	0.878987209606	0.633712180186	0.739802945227	0.847566383223	0.899693999274	0.724530327429	0.715862503942	0.624888045941	0.743198442351	0.620965604961	0.988448844884	0.542434262321	0.498466815654	0.555081881986	0.885514140833	0.887205828398	0.890763719433	0.728369384359	0.879020146046	0.840194960075
13268	0.918891873387	0.889711172782	0.987341126027	0.62981069274	0.93395884091	0.965880478907	0.865358522075	0.841951321425	0.850715214564	0.964304244059	0.951686840072	0.687780913557	0.930706243603	0.610297152291	0.634622353368	0.95969279934	0.862621637092	0.751285647499	0.696758778309	0.772879581152	0.967814176345	0.902350438437	0.948213734171	0.933284989123	0.858149462532	0.920384635269	0.590167364017	0.953851688165	0.75961437703	0.919022869023	0.599255967759	0.863312766967	0.947335618573	0.860064029743	0.82559444296	0.674323687928	0.838455890066	0.85320620285	0.598079561043	0.942701648098	0.648239105445	0.652178412501	0.751449275362	0.936608722806	0.882174911292	0.780419725008	0.540715432003	0.945137671445	0.910278250994
23271	0.822343440826	0.858528951487	0.978241724084	0.669271383316	0.885597010998	0.933761018098	0.78033273286	0.618517340121	0.810529650948	0.946170862741	0.971767658284	0.723867133609	0.966237274049	0.688940092166	0.591675863156	0.934076283158	0.848697765334	0.830090175605	0.743514026577	0.573889007017	0.947443557342	0.89739267843	0.975023513429	0.881480702492	0.900287131297	0.899553922855	0.571049277825	0.975901100621	0.822215129269	0.88887716336	0.599286688346	0.821472556894	0.851734683117	0.896110703428	0.704129809519	0.670934495033	0.706571519864	0.826808510638	0.583627986714	0.974985668873	0.527851458886	0.555100325664	0.612547288777	0.88502589031	0.879529561348	0.877531745199	0.668821272794	0.924212289333	0.884818948803
10357	0.816042550905	0.868685810103	0.971899880314	0.803967327888	0.861077337844	0.898988840572	0.691079412391	0.56552311954	0.664102700122	0.890052910053	0.986135181976	0.811727078891	0.976416571011	0.732667017359	0.643456685847	0.911599306249	0.855330892108	0.87392064417	0.841296747537	0.515219480936	0.92160195464	0.902111222816	0.988242704178	0.883900274667	0.928575174367	0.882545205335	0.679611650485	0.981346607283	0.886169303121	0.861443867274	0.677871443625	0.742535908333	0.80593220339	0.927443133951	0.722152554386	0.756631264343	0.583030173336	0.760179544726	0.681808396125	0.987645919489	0.611276913238	0.512769100886	0.569302227383	0.85881104034	0.893028206493	0.913345983555	0.816079818403	0.872029442692	0.82934147497
10365	0.881738028615	0.866886461982	0.980250703505	0.73037222396	0.929851909587	0.954056142158	0.860954174513	0.766073298429	0.827206840815	0.957873933846	0.982859208013	0.718880972339	0.970452446907	0.629124004551	0.634580457683	0.960836993025	0.875958478953	0.789950533715	0.742059772988	0.664427416815	0.965126598799	0.905237426536	0.982868937049	0.910488058152	0.893591792545	0.92703529046	0.565796372025	0.979807345593	0.871323529412	0.928310930499	0.544748290864	0.851350636993	0.928779675135	0.88768115942	0.817237131073	0.677104642014	0.825762355415	0.845814515282	0.586841548551	0.981472904122	0.497276346114	0.590041493776	0.678530663069	0.922892320534	0.921539910032	0.827461139896	0.613408748897	0.939011784164	0.911720569211
10366	0.851223905902	0.864150943396	0.977410411747	0.722416950039	0.903431014704	0.940872441596	0.835056958371	0.700309987916	0.794579321892	0.949480716038	0.979587607502	0.733242205983	0.969835795542	0.623787037518	0.609977088107	0.948361675653	0.867671691792	0.802069181733	0.743873765609	0.601832832991	0.958822296731	0.900730688935	0.982291720603	0.891522951076	0.906983962752	0.912116484659	0.55374335771	0.976325855474	0.861171137933	0.907251529252	0.538693415103	0.827586206897	0.896661616425	0.895392925778	0.751854639286	0.637540793768	0.763625811217	0.816073781291	0.590467597261	0.981305515389	0.518002628121	0.566855774736	0.634716509606	0.907334694519	0.889454621805	0.834243227786	0.615600916476	0.932368653078	0.896458614602
10354	0.842374507087	0.911316733378	0.974186886939	0.848161203767	0.879391714735	0.915592515593	0.762314555726	0.64248348745	0.670279941065	0.89765391277	0.988642284047	0.838946756199	0.977949169212	0.771538903095	0.719522413071	0.937226277372	0.891556117077	0.905832895428	0.885765330251	0.602415382171	0.932560590095	0.922422842746	0.989690184848	0.909248100603	0.939548434086	0.90931910888	0.719032753056	0.984717746127	0.899814471243	0.842683632157	0.715047300476	0.758296873333	0.841223138759	0.931052494124	0.760246566454	0.782636315511	0.600212257893	0.770816770022	0.733518390007	0.988886580806	0.664323095628	0.631510075896	0.648777422902	0.879745169273	0.900860476165	0.929411764706	0.854838709677	0.833098628279	0.818798955614
13259	0.860995303182	0.861997940268	0.974019332072	0.695362167796	0.897366644159	0.896823353756	0.791779962351	0.588444630521	0.749726377235	0.947598253275	0.97605408474	0.705802262254	0.965541995693	0.625659050967	0.518854712381	0.892268760006	0.855884039835	0.803466402956	0.724159467055	0.59385164201	0.927881855659	0.894567195217	0.977821332783	0.897031347312	0.895387786653	0.853613053613	0.613876952101	0.971474177437	0.823603527929	0.863555879596	0.551563470698	0.746472919419	0.885407993339	0.893625827815	0.745676500509	0.706600954228	0.716628126971	0.779527559055	0.548213152886	0.976336231288	0.539371727749	0.526648693488	0.655948553055	0.847100542345	0.883718498379	0.881499896416	0.670833549458	0.895949576359	0.819893446439
13286	0.827505827506	0.852793714788	0.976078028747	0.676832138934	0.883524504692	0.928062015504	0.783003516876	0.625847123719	0.773778382338	0.940092887335	0.97181931206	0.71865636335	0.963662566267	0.662636849479	0.553993543684	0.927838258165	0.84821522035	0.806792058516	0.711927276527	0.573331929012	0.930225248821	0.897192359879	0.975355940979	0.885178431883	0.898406786675	0.883423460899	0.586932505655	0.974984494521	0.822819499341	0.874431491453	0.586031284103	0.788563547634	0.872015880479	0.887301999481	0.705654697914	0.665368421053	0.683460828277	0.784897507509	0.572679509632	0.974697924197	0.52362432333	0.51714806141	0.617470977146	0.882531539549	0.871096415263	0.867013257083	0.645423305217	0.899704402842	0.860643821391
10051	0.819739765154	0.893378748	0.970066632496	0.806862693895	0.874544508069	0.904953560372	0.720664535402	0.579648570679	0.731299623903	0.909029333611	0.986345298438	0.798771846953	0.975127190503	0.684608610061	0.631420253691	0.925258799172	0.865280100334	0.865832029212	0.845808773669	0.519112466481	0.929916317992	0.913922467695	0.988007237012	0.897633289987	0.912612333437	0.893365174956	0.667629602395	0.981731860873	0.878558274138	0.885902186962	0.618118611529	0.755640292342	0.856986387107	0.899092558984	0.728024042074	0.746190225959	0.637292599421	0.7622981007	0.656016531553	0.987213858528	0.634150181036	0.565185762536	0.560476116222	0.868185856896	0.890059215008	0.907189203218	0.797982948638	0.888572464143	0.849870399171
13251	0.860662251656	0.870464178642	0.976590174034	0.711550533584	0.90635591011	0.931572691095	0.782362204724	0.678680256383	0.804321665882	0.936958563824	0.980003108325	0.67690043108	0.972308009059	0.604607721046	0.554803436605	0.94286899269	0.859722585711	0.805945974189	0.73145245559	0.601432483674	0.951385614752	0.899170189447	0.983121052087	0.894550380327	0.895815012157	0.912745047059	0.599537037037	0.976327079134	0.824812901866	0.899100794647	0.542874961023	0.821017452655	0.899279072197	0.901423080918	0.73337633715	0.649560503184	0.725968133376	0.808916526138	0.551958390829	0.983372063	0.543256596237	0.522743832622	0.624635568513	0.90252329599	0.896283854713	0.868670063429	0.618224420724	0.914635411264	0.882963809128
13255	0.864933150858	0.862037084596	0.978165493317	0.714018400125	0.910371982178	0.935291700904	0.818181818182	0.683144542465	0.750467872739	0.948457350272	0.974570163698	0.690571950901	0.963275535778	0.625470482083	0.560016556291	0.923758499897	0.856875390056	0.786003530267	0.716658879718	0.619800115117	0.924214032896	0.89037544078	0.974070072542	0.894186467878	0.881155546417	0.878681409528	0.654173853954	0.970621468927	0.840498507619	0.820580749052	0.55755228505	0.792452830189	0.90511289904	0.897300923776	0.769945530279	0.705470139107	0.711275357761	0.757369495785	0.533139994727	0.973932676519	0.594025797692	0.497026426023	0.652164916455	0.900962288687	0.902164276402	0.867954745053	0.641038907285	0.841999484669	0.78454235889
10001	0.81617725008	0.919325645136	0.967745249101	0.878369184069	0.867501304121	0.885108583247	0.684575389948	0.613666228647	0.745917085427	0.905080144103	0.98766455893	0.868931783517	0.980019568464	0.796189586253	0.716295061471	0.917634854772	0.889505655635	0.931312075274	0.917097903926	0.583328942515	0.922641509434	0.932435254804	0.987878787879	0.914829293719	0.927647241486	0.906357298928	0.784725511869	0.982521460337	0.914895860796	0.876771797688	0.741485987625	0.788982061352	0.770030836774	0.939412834502	0.754329353555	0.804318062138	0.595249406176	0.805978805293	0.771677374821	0.986670799752	0.717095230583	0.619161676647	0.608208760873	0.870214214634	0.911253478969	0.939037711313	0.874661387789	0.873294245836	0.845506493506
10164	0.839490579939	0.851897499101	0.972865449352	0.750558644702	0.882523567803	0.926576299035	0.792772592168	0.61056312301	0.785862785863	0.940484213801	0.980751415337	0.755914146953	0.971669649706	0.65060054642	0.539416511484	0.938710341986	0.858361064892	0.829648084709	0.768931333368	0.541511901648	0.950770191507	0.892160929075	0.983437065995	0.898555975364	0.886524822695	0.910941212935	0.587143977005	0.977200369724	0.871001518245	0.901843676967	0.531829211627	0.80356201918	0.886034563288	0.888550642382	0.756860651361	0.698420997595	0.735862900267	0.774485682877	0.560018978333	0.983480402216	0.479454915679	0.554314668321	0.586346004655	0.885173435956	0.891026643725	0.874593254481	0.680736602524	0.918285331547	0.885793871866
13277	0.790431837426	0.874941911499	0.972615384615	0.791712389612	0.877708333333	0.887661331957	0.703843532064	0.612595119391	0.640639698965	0.903873221081	0.976919892362	0.781336974216	0.968841585686	0.711708909967	0.645376053261	0.897358881409	0.854334413887	0.861482254697	0.834455404206	0.546741017413	0.924751439037	0.900114690856	0.980243082493	0.873848555816	0.92848284415	0.859131518803	0.693625518945	0.974494010739	0.862068965517	0.808136195102	0.678035612314	0.723399745655	0.831132912383	0.920726329442	0.701567869416	0.733648790747	0.574281949934	0.748170763805	0.680114509887	0.978850717012	0.609177298262	0.512035352223	0.607155858339	0.847618051561	0.887799507157	0.910464814334	0.784770623115	0.833082940476	0.749273858921
13284	0.820459512767	0.848985959438	0.973144657336	0.695263157895	0.874731154593	0.919513336453	0.762966092743	0.599111956866	0.754066431542	0.929959046519	0.981966956794	0.733841108643	0.975766362883	0.673522656087	0.537220388706	0.942106086684	0.858655010796	0.812858119119	0.709735071489	0.53115727003	0.934011490012	0.90401680231	0.987915407855	0.889191739176	0.91777257351	0.890557154067	0.57781071353	0.980448234621	0.839855764132	0.883547233326	0.595315277633	0.775713904457	0.854725113003	0.900721078483	0.718721263591	0.65969390457	0.658031638178	0.774655355249	0.55794083093	0.986285001818	0.536118455843	0.473243271547	0.567253299811	0.883914463289	0.890790029573	0.876033057851	0.670805175756	0.893665866639	0.85916523011
11747	0.872570648177	0.839151161003	0.978617248753	0.667928834483	0.920690724847	0.947929479295	0.854057148805	0.695160702193	0.887632288857	0.957050452781	0.970409945546	0.685379202502	0.954570976469	0.667198353486	0.566294919455	0.956816779766	0.847311604733	0.789141021656	0.689685541108	0.68095660801	0.9579264492	0.887911405506	0.968372952713	0.881386578499	0.904996409152	0.921109621532	0.614104637212	0.969964120964	0.802267858076	0.899020268519	0.668642102551	0.818554749132	0.920745920746	0.867538754699	0.754449536396	0.702953762655	0.773081550452	0.874706097497	0.633780584057	0.962925030725	0.620094846006	0.657119265108	0.716070414537	0.921100441215	0.883216237315	0.864515131206	0.706629491945	0.93777320648	0.899701369581
11761	0.895512888512	0.843415265201	0.987871312571	0.633830845771	0.925461948011	0.954056291391	0.859792947606	0.772155893336	0.894825057616	0.959458753461	0.954880199149	0.668543760855	0.927448858659	0.671913147369	0.620204336947	0.954639817314	0.834521064766	0.791296160686	0.672472409645	0.727843095903	0.964443045941	0.884535005225	0.951070336391	0.898294476608	0.867736923874	0.921082769391	0.619529151525	0.952809686433	0.78831847201	0.914272256241	0.680037459029	0.854593733404	0.936823387898	0.840170540217	0.799160477882	0.722626198756	0.814820683463	0.863782643102	0.593432867542	0.934553349876	0.673138647724	0.678320220914	0.749517902747	0.923274461506	0.873049235458	0.851558840369	0.654399499583	0.94662790094	0.90903420314
11744	0.844254409407	0.803034252646	0.967381174278	0.701018415915	0.86914904807	0.908569641368	0.808207572147	0.756213895808	0.856027021322	0.90282676212	0.92339847424	0.691255236782	0.900742355812	0.642748730832	0.634243697479	0.911733946873	0.808975712777	0.787604089807	0.722898550725	0.659459172289	0.918093426337	0.841861444515	0.918011384406	0.862525618792	0.851090472712	0.870135319417	0.640609244812	0.917526848087	0.769259397097	0.850445604598	0.667872306967	0.816440115595	0.883332455077	0.815810152444	0.720468597462	0.709886375704	0.785087019	0.786188932008	0.625421641591	0.904375	0.647632681194	0.667174129876	0.720842304259	0.88604319586	0.839572192513	0.842047301904	0.698844537815	0.886906941466	0.8592227925
1734	0.857066666667	0.856303001925	0.973132169061	0.644463166763	0.898813897344	0.940491052851	0.829537648613	0.730498704321	0.806088055614	0.948311183485	0.965064135989	0.663332804149	0.948505413666	0.597117041834	0.57358490566	0.940096013358	0.852054794521	0.790364994215	0.6988693137	0.630069448126	0.956760177178	0.890628283253	0.963520767106	0.891761497719	0.903675934604	0.906940228201	0.494360006355	0.96805743419	0.797336728739	0.8929642688	0.580164251713	0.843960269145	0.899668717463	0.871503999164	0.735685680268	0.626046413055	0.77311593818	0.817516312132	0.539349254688	0.959979209979	0.570075657373	0.55524123841	0.645443588534	0.898297939611	0.877529455276	0.816735569627	0.598113207547	0.930156078718	0.894219713599
1740	0.805702104983	0.810355583281	0.925344622851	0.827843838788	0.774503120248	0.92546390145	0.74772967265	0.885964912281	0.872441193496	0.869410035692	0.732610847705	0.846869712352	0.647996687028	0.805657029538	0.816391725583	0.855675478388	0.725506712293	0.875978769247	0.854230162901	0.86608750927	0.84783181411	0.745525169282	0.654967715059	0.903479354433	0.638416315488	0.80398514722	0.865594242777	0.720330612881	0.735687022901	0.67798927332	0.860547773364	0.833306653861	0.826817990752	0.637797743418	0.870870058941	0.851447932659	0.851517724475	0.59959715891	0.851911168055	0.642274733835	0.867096637767	0.85898241206	0.868782071421	0.855939342881	0.713546615986	0.691068814056	0.820476564546	0.787606926768	0.773982975612
11737	0.818885941645	0.914497179235	0.975840444125	0.80514378503	0.88263548084	0.888118401987	0.717950065703	0.694355305382	0.757648784577	0.944400898782	0.986201888163	0.830078433437	0.977220017523	0.799241440224	0.778936392075	0.895867940199	0.883752620545	0.902793763733	0.858017263929	0.679270157675	0.934746118338	0.921300167224	0.986002384779	0.889196097866	0.955039883974	0.878163074039	0.733129642312	0.981678915226	0.880838038947	0.864733287965	0.76239787688	0.801975990651	0.747345294764	0.929793541006	0.732909893422	0.79740697797	0.647947593639	0.848029127751	0.785831960461	0.981592554292	0.705699700016	0.627911824483	0.705572642444	0.853121559994	0.901508382824	0.943151647665	0.864025026069	0.906215921483	0.835187688468
11810	0.853921202751	0.893176617433	0.97913330923	0.732077060743	0.88751901789	0.916800998388	0.794950348616	0.702262634807	0.794472229534	0.955786599454	0.970706280949	0.764388489209	0.969653029518	0.743030176464	0.708387908	0.912993584059	0.860536156317	0.843541349035	0.791609715067	0.689136195019	0.937799799694	0.907052460222	0.975828297562	0.899245124764	0.92931869047	0.876942395228	0.651667548968	0.9749336939	0.820640644888	0.875118358759	0.702572683539	0.798750867453	0.859966358284	0.903741638796	0.734703813903	0.742068746359	0.70248460395	0.852582458373	0.714270455031	0.974333662389	0.668500105775	0.6530163385	0.72645364065	0.868204804046	0.869969367276	0.905210295041	0.775658825379	0.92068461699	0.858314612612
1730	0.835850365548	0.908901613743	0.94757793517	0.867439409905	0.835635141522	0.851246551814	0.674844030877	0.715737115039	0.633029456711	0.859350362662	0.961183283769	0.856931060044	0.949616421315	0.785744147157	0.76474906917	0.860805095807	0.886868047868	0.921275588065	0.903388760261	0.666984935285	0.884978631351	0.906228646518	0.959536969444	0.904816874803	0.911331075801	0.836815920398	0.798537515897	0.957524335016	0.885444314683	0.764111204718	0.786873233539	0.709537803901	0.692939071872	0.91128779161	0.73520333568	0.815723903939	0.581995961314	0.73195329087	0.778039131829	0.958292162879	0.74441503441	0.621029458014	0.718645134228	0.817990087525	0.883273419328	0.908890983349	0.882531857989	0.752219784811	0.699837891544
11782	0.858856137733	0.853265391015	0.967157242448	0.668561204084	0.895200629426	0.928255783728	0.817068018589	0.758139534884	0.801042160114	0.936371272575	0.945281150659	0.696953670404	0.900693797246	0.598705501618	0.616992300037	0.923233376793	0.827497235533	0.811721419185	0.756543677073	0.642365158419	0.942028985507	0.868955741062	0.913958333333	0.900104821803	0.869594629755	0.893393314851	0.528633428602	0.945094369053	0.783775185578	0.887872094246	0.594625679632	0.827613812243	0.90182888375	0.858934169279	0.756720212018	0.673921101403	0.786199575372	0.789948043686	0.602840666382	0.910238429173	0.580372250423	0.608795811518	0.67968995496	0.888561196545	0.856162213539	0.78870292887	0.643287412917	0.911310517529	0.861060329068
11805	0.85743424584	0.860949688498	0.971612769055	0.633299772137	0.890144713214	0.930590452261	0.811858548258	0.724413220501	0.813228747085	0.941639794893	0.952565851611	0.679927570964	0.944429964031	0.610238082725	0.599367088608	0.937303087587	0.836691410392	0.825235524505	0.764487959778	0.624819932775	0.94512842284	0.877986889406	0.953851801353	0.873555332735	0.88997170701	0.885810597282	0.51404359644	0.958014867553	0.749586203214	0.870995074935	0.573406327315	0.826077609373	0.891623008943	0.888158240833	0.718923630025	0.622053961821	0.754342829654	0.812076237254	0.574985212669	0.954079497908	0.587881369469	0.624650745954	0.669777988715	0.886196107546	0.860796511937	0.817262625731	0.648101265823	0.920470662394	0.885032081624
1727	0.844503451938	0.858038443604	0.977873829371	0.697026899481	0.888366259015	0.942395358475	0.788792423047	0.629785665385	0.7556114957	0.954804624157	0.973413646277	0.704273594351	0.962544497756	0.640921620638	0.535073068894	0.93961754313	0.852151101784	0.789881638211	0.701702016235	0.613260835137	0.936147868095	0.897468089558	0.975504696663	0.885320382265	0.88582391372	0.891796101324	0.624742920424	0.972541705523	0.832426435628	0.834302782581	0.591498671667	0.784005104754	0.859140179086	0.880785048675	0.735316305636	0.683444127889	0.659738748744	0.785325656331	0.565462573815	0.973602484472	0.558400505769	0.522979811153	0.649950425299	0.889804271396	0.876782238123	0.864818385533	0.669728601253	0.867754847429	0.822004788175
11721	0.853613906679	0.841276506404	0.974563461037	0.66889809797	0.898649722002	0.929572290737	0.817338451695	0.699679829242	0.826664541155	0.939792240831	0.972013256878	0.686031610423	0.961848019233	0.614395615976	0.560784728465	0.945775204001	0.848918186168	0.810241443354	0.746683646397	0.599657644164	0.954455972333	0.891556686278	0.974973711882	0.872275132275	0.88317486999	0.899984157998	0.519931602009	0.966829370703	0.782655246253	0.887119040034	0.558792484695	0.819367354637	0.901634125637	0.878902953586	0.730296575455	0.666506281743	0.759271168274	0.824322877636	0.523506577529	0.974516281265	0.517723681401	0.582980972516	0.656233477847	0.893662271374	0.891672886235	0.833157338965	0.656178943472	0.928165156941	0.886949644081
11799	0.813197424893	0.820836167652	0.955518603201	0.71961230867	0.841005067568	0.896097101601	0.759659845868	0.69604766211	0.756542006568	0.908913192793	0.934550031466	0.729174429127	0.915281613088	0.634606293008	0.61676331049	0.878240789336	0.816322204557	0.820461278036	0.792435863528	0.605503119501	0.90484777766	0.844235443306	0.928088474239	0.886808375969	0.83651026393	0.847336281322	0.598678953817	0.927375470908	0.78718181333	0.851796961838	0.606776450781	0.77094972067	0.854022319776	0.827856354172	0.7331228223	0.707311873801	0.72787007853	0.711861693613	0.595851023808	0.916570831155	0.594593156298	0.594920701828	0.642228429874	0.84003816187	0.833554764309	0.828938365177	0.719768054823	0.862340526067	0.808767872161
11772	0.805243048185	0.851721460005	0.966680378445	0.723971705528	0.865468978483	0.90299202816	0.773805142226	0.643108982792	0.782936799078	0.934033767184	0.971772519718	0.73534832289	0.962880857865	0.676420144483	0.59778867216	0.914736732786	0.83967704729	0.838182960017	0.764927521063	0.558685446009	0.923916465526	0.887506534239	0.973862988124	0.86181704326	0.898549222798	0.867395833333	0.571059703852	0.970387243736	0.841207834028	0.86699481594	0.615949195773	0.791392136026	0.839464182931	0.893773084326	0.700839974155	0.68958245466	0.691380859272	0.79709685933	0.577268619425	0.972276818041	0.509344564359	0.530313298233	0.63946394118	0.849929211892	0.881604542348	0.862313180232	0.726087410034	0.898083216456	0.846785937175
11767	0.859774713128	0.821665211362	0.972247729823	0.592286501377	0.880841363589	0.925020542317	0.817973191467	0.768752936264	0.803181534623	0.917656209489	0.931638010913	0.660799164273	0.892384021278	0.568857953081	0.60502897351	0.919225221512	0.813709174121	0.779462153463	0.713544100088	0.681126053058	0.937747241308	0.858742999378	0.91161187426	0.868716674432	0.851752852884	0.868244290586	0.512937117767	0.929327170005	0.739959155888	0.872422211833	0.611360702298	0.819437124486	0.90511289904	0.828972493162	0.746982804657	0.652755987867	0.792734706715	0.798314047856	0.59599261798	0.897167487685	0.639250091389	0.619382530899	0.688583104857	0.899609882965	0.84740547588	0.753887482564	0.569329470199	0.907137335738	0.857083892271
1762	0.846121237813	0.83001602647	0.96303142329	0.66483545231	0.883395911556	0.923601778145	0.812463905077	0.723608848721	0.790371533229	0.928701915549	0.935025906736	0.688732320311	0.91897039897	0.602366495407	0.597021143631	0.909053199212	0.821379960214	0.797449832776	0.752521293829	0.616644719515	0.927066960075	0.855099697254	0.930091657604	0.882340680527	0.864341887417	0.874245891408	0.53664825046	0.941687344913	0.763112118497	0.864888888889	0.589999480222	0.805178268251	0.893411359005	0.849462365591	0.757419354839	0.687618445989	0.77953669991	0.765667000474	0.57927703169	0.923251730193	0.555800872628	0.583571911925	0.674668055194	0.880307869522	0.849545907922	0.797306432323	0.645661910218	0.893666683957	0.849605317823
11735	0.836901229334	0.846869668614	0.973608543849	0.693611677916	0.877763871506	0.918329370412	0.770567543445	0.625873574694	0.754578754579	0.94070671747	0.970569948187	0.706188548294	0.957889317889	0.611915511962	0.561712321633	0.917141968267	0.848916343838	0.8127090301	0.752625803417	0.53763497498	0.926543015823	0.889341267356	0.971829527212	0.87410765463	0.905939569536	0.866756812981	0.529071297027	0.967121588089	0.79421221865	0.854326797386	0.555174385363	0.780560271647	0.847954438581	0.88249961041	0.694731182796	0.668772373131	0.674212442615	0.773678385074	0.543500185785	0.969527941328	0.47842085896	0.512883243975	0.612392606092	0.870359704697	0.87117433986	0.852425770891	0.676804499531	0.901758389958	0.853863730785
11738	0.841301600674	0.871859425577	0.977648499694	0.725159881454	0.88868159204	0.927360526045	0.748526112589	0.668529058535	0.723868954758	0.954146999326	0.96982492276	0.733110402842	0.958966487593	0.650626643973	0.602732636373	0.920746160981	0.840807408178	0.814707104279	0.751051565664	0.606595132164	0.934812037905	0.896877269426	0.97148885801	0.884521775154	0.888831756479	0.881021294191	0.585045751634	0.975441841348	0.822848462626	0.807326578332	0.599049537683	0.779945170814	0.834674697544	0.883227505033	0.721901709402	0.699100230174	0.638613601804	0.768292044205	0.596497705575	0.968894364028	0.543331766181	0.501112203197	0.627115135834	0.883240543212	0.873441494079	0.852204020464	0.698271400476	0.863395020362	0.810900082576
1731	0.813348834751	0.865112921522	0.957289906284	0.71404717178	0.850938784002	0.901531164613	0.756309561211	0.690388848129	0.676947967225	0.917230609058	0.934370316779	0.735710540115	0.915177654549	0.592857142857	0.608684360879	0.88581475927	0.830627055814	0.823734820451	0.792682926829	0.603488127758	0.891310027695	0.865583840908	0.927383534759	0.899386758133	0.853862428402	0.846465065615	0.521515533165	0.936581593194	0.796341078751	0.838965373383	0.578641783307	0.764220329118	0.845440333507	0.851103512589	0.721945204011	0.671759332178	0.721292495527	0.708999158957	0.590365272631	0.925719878432	0.582677990982	0.510746547607	0.643020357291	0.841671018277	0.83277486911	0.758323825329	0.657611800758	0.853905845835	0.799347386958
1728	0.822516556291	0.861159929701	0.974023307151	0.726825695752	0.885499765368	0.914414181611	0.733858267717	0.613218451193	0.735363365249	0.943534077862	0.977723669896	0.727368310377	0.965410747375	0.626712328767	0.543243946889	0.925449738193	0.848102590945	0.832593134438	0.772727272727	0.515799452286	0.92246843732	0.892907468295	0.979703841773	0.875273522976	0.882882416843	0.877593468878	0.601325757576	0.975293327131	0.832402234637	0.842325386867	0.529362852094	0.757572542571	0.838470379271	0.900695959281	0.700048379294	0.682509605769	0.631845520734	0.751159359191	0.547818702898	0.978517944746	0.47860822033	0.442281669616	0.596209912536	0.871531776777	0.885576317447	0.869085993553	0.669356938297	0.872523597137	0.823563009502
11722	0.806441360314	0.861905008011	0.96848372857	0.73272660704	0.865498905224	0.886730053741	0.695795937648	0.589536166413	0.68549905838	0.928515523089	0.975862426189	0.739185282523	0.970871288148	0.646900129702	0.602665556018	0.899854862119	0.850952480636	0.847037927071	0.805777568824	0.511979358644	0.91556672952	0.886036318096	0.979396386602	0.869458769599	0.91962346126	0.851824893418	0.574351691126	0.973436692506	0.837065921905	0.835554858606	0.612990387114	0.728015275273	0.798380778271	0.906112063146	0.681393099	0.698558046521	0.580629846495	0.718320248696	0.59968161316	0.979140850888	0.548793946082	0.457251391997	0.581281557441	0.844962051819	0.880346365783	0.884077558871	0.740524781341	0.850557428053	0.80126674281
11773	0.798169989951	0.842398596346	0.960227563938	0.712972634218	0.851647493623	0.887002734637	0.711665443874	0.58732822826	0.724627840167	0.908929873919	0.956555469356	0.726776529862	0.950154162384	0.619975134687	0.574985704632	0.897520832255	0.83048544704	0.826717437797	0.786459419987	0.493690851735	0.909314366403	0.860261553691	0.95926806575	0.870175803599	0.888447038166	0.855993355137	0.545588235294	0.955002838124	0.812795959171	0.856263048017	0.574867697416	0.756500556056	0.819442995723	0.881261018355	0.686933190233	0.66727970154	0.647635099547	0.728851010101	0.574441029988	0.959478269836	0.545702592087	0.49298555544	0.554365904366	0.843420089892	0.855795430727	0.841586214056	0.706918958258	0.863518691105	0.81742781608
11768	0.849643893432	0.848038711006	0.97167544353	0.676599291519	0.889090814684	0.929178032838	0.805436487193	0.722507062886	0.767832022091	0.937636420331	0.946035185472	0.695005758559	0.918700020504	0.591360066143	0.592947886959	0.915225360112	0.816210581183	0.791040116551	0.740270551509	0.620516047829	0.934164536491	0.864871888156	0.93626894916	0.886686728235	0.861830920612	0.880171922738	0.511211232188	0.94739280383	0.778104335048	0.861828404831	0.568471172756	0.813110770694	0.891582561648	0.842350263784	0.757426537494	0.671051941926	0.777976253021	0.769941225861	0.559454603107	0.926047827205	0.541819323773	0.547527728828	0.644131065948	0.883432384527	0.854484633075	0.777052914984	0.612030075188	0.898770788142	0.844252546667
11763	0.809623760298	0.842380172061	0.96093789736	0.671572183646	0.854759568204	0.903947570529	0.776102329451	0.673084929226	0.702617258357	0.921422663358	0.94108288427	0.701312226619	0.926670066293	0.580548987355	0.570227472017	0.895126084947	0.817389951781	0.804668495419	0.757167995032	0.566510172144	0.91365263868	0.85214289407	0.936704965121	0.879954582989	0.872700251115	0.861536084067	0.49379885357	0.944800040965	0.790770515765	0.854479544278	0.57444398682	0.779015394315	0.858207410474	0.86674212801	0.710407239819	0.643709921276	0.721258361204	0.746006890072	0.576009251472	0.93206118586	0.546647230321	0.525366054857	0.617844249613	0.843704625596	0.828636789019	0.779769262464	0.62149894259	0.881730374024	0.832827529448
11745	0.83405930202	0.807641093926	0.968869220204	0.669361525705	0.882122010434	0.929028624097	0.810608424337	0.679712709483	0.829679158244	0.932788749871	0.945285633629	0.684616185814	0.930130558956	0.623791898005	0.533556873872	0.932713544609	0.806274306456	0.790672395052	0.719565217391	0.610287979967	0.948414551871	0.859469520707	0.941828254848	0.869412614845	0.871662139306	0.89377157282	0.575776526996	0.942950786091	0.782812989454	0.886679096747	0.621975079806	0.801376701172	0.904357726943	0.843984768962	0.754671777671	0.668700140779	0.758022368559	0.792963040301	0.57386184418	0.939626502942	0.600437363324	0.613076209137	0.639777181762	0.888704491235	0.858361064892	0.836921809004	0.656538560743	0.91121159182	0.862235711714
11741	0.784848324422	0.852685950413	0.950033345303	0.734657605855	0.837649142917	0.87977069669	0.734788082249	0.663061738765	0.691640089925	0.909991656237	0.939431588756	0.741752469006	0.918732640675	0.624183345432	0.594151620792	0.868414236129	0.818400543962	0.818618493186	0.795134175629	0.568782233449	0.873632413757	0.845528031291	0.93491307947	0.882653061224	0.858464719566	0.828838659392	0.579854904847	0.933887712412	0.813882452075	0.834500052241	0.579248026589	0.743228200371	0.826268532053	0.853228150301	0.695976795402	0.672013885236	0.700759173345	0.692785676672	0.593338990242	0.925589555705	0.565546218487	0.511129602663	0.633752991364	0.821301527516	0.831427672296	0.831047381546	0.703106301056	0.839033996683	0.780937062211
1736	0.825674884191	0.845314772491	0.973587825638	0.69750814846	0.867225569819	0.923344585822	0.74541042414	0.607180570222	0.771281350229	0.943045940843	0.972304648863	0.705304311074	0.960380676528	0.612576911044	0.53335775208	0.91997916124	0.836726105939	0.809293777894	0.741363015856	0.524716841325	0.932824427481	0.884512508523	0.974505723205	0.88167539267	0.890211571451	0.882949260595	0.545839061013	0.972471822573	0.809745762712	0.870232216034	0.557238353875	0.785680012795	0.836833263335	0.888517745303	0.706737262953	0.653742396191	0.678048780488	0.769198178159	0.530296564967	0.972186186498	0.499577435031	0.496338912134	0.567437480381	0.871738215488	0.871821922144	0.848693834901	0.656114279734	0.912653741922	0.862770675711
11739	0.8058602236	0.843155500414	0.973096472763	0.671654284817	0.866819627679	0.903137437329	0.754934901302	0.594262295082	0.742451991	0.936638830898	0.968809906222	0.70778128286	0.959744672089	0.600726517903	0.550382752695	0.910613366516	0.840339213736	0.808015885457	0.746891002195	0.500684715053	0.93220516582	0.881622214103	0.971209610605	0.868695289704	0.909048579854	0.873004316397	0.523097969062	0.970431636082	0.80624077588	0.871379274286	0.583367983368	0.784073425646	0.842528735632	0.888427176397	0.681845062093	0.634047481181	0.655761924863	0.781174238432	0.564437367304	0.969942674172	0.537321278385	0.488340620446	0.581901489118	0.858219895288	0.867716535433	0.829450915141	0.669322501692	0.908713692946	0.851067144415
11732	0.807358500612	0.858092665697	0.971627547072	0.749342866155	0.869845428347	0.896546351597	0.717134416544	0.612882787751	0.688206530312	0.933396265995	0.964599927117	0.749683009298	0.956139443467	0.666805714882	0.593218565224	0.901536858557	0.848613960339	0.830401680231	0.79449753229	0.532550015878	0.913766780732	0.885036974878	0.967325702393	0.882513089005	0.907158080782	0.855463238752	0.614465475309	0.967381706747	0.832627118644	0.830198591993	0.59880927512	0.749213626913	0.815413691726	0.897494780793	0.70619698525	0.685480031738	0.621102863203	0.730431098401	0.580648602518	0.965959213326	0.583562222692	0.436506276151	0.564821596735	0.852167508418	0.863065724233	0.870114942529	0.713463450369	0.86001667709	0.800991390556
11729	0.821770651426	0.868236266006	0.97579611302	0.722437036263	0.878547992292	0.914201641629	0.672713926174	0.629408060453	0.714240919781	0.950896580484	0.976507115136	0.73240915774	0.965449871465	0.656266196745	0.610027565403	0.912070840454	0.845349505934	0.838630551641	0.793027867655	0.563177275118	0.92349955523	0.894385653964	0.978175424079	0.879995836803	0.890766289464	0.867968628266	0.602732527588	0.973256234189	0.827753211202	0.834151436031	0.587936046512	0.769194086791	0.772490085577	0.902365636024	0.715758389262	0.721150307555	0.594856661046	0.751447520792	0.587998303647	0.975137979058	0.520159596808	0.461842378873	0.613520540822	0.865927630203	0.881199538639	0.872663066057	0.706662505851	0.867488603398	0.810901924174
11723	0.818152747428	0.850889050639	0.972840398616	0.699852662597	0.86605129281	0.908197743931	0.757207730489	0.601310643695	0.724119783169	0.939632545932	0.973008180918	0.726176626124	0.966349140609	0.619415448852	0.596291834704	0.911769306982	0.842784183647	0.824565091712	0.778536893	0.530726848909	0.933076882542	0.882828494934	0.97771065514	0.866261398176	0.920911597898	0.865160311732	0.499047417443	0.970678450741	0.832785494645	0.864640302903	0.597281756404	0.789956774641	0.832475039411	0.90042837739	0.693796982316	0.657859903637	0.661288610551	0.779156064461	0.582701548318	0.974861060614	0.545944802792	0.505915610931	0.594365312107	0.864454976303	0.874551214361	0.843112645121	0.681349185565	0.909546165884	0.857314461796
11774	0.822087520604	0.863990040461	0.973829272062	0.712200755985	0.869708544817	0.894715004408	0.725002634074	0.571338184119	0.739354161197	0.936629307636	0.974213672992	0.742851113221	0.964462809917	0.665278067069	0.591472017558	0.897924145466	0.851552240374	0.844790519637	0.780201342282	0.527484143763	0.921350086746	0.888336039386	0.976410682739	0.884345916553	0.91714686186	0.855868079111	0.567370644139	0.973753825406	0.816037236856	0.867051416579	0.611140085532	0.75967630304	0.809688581315	0.904200979881	0.700566495819	0.705351011568	0.614105686752	0.771948381637	0.589858314691	0.974711094989	0.517354151282	0.494411365298	0.569070010449	0.849007040034	0.865781710914	0.888030888031	0.734963682918	0.892786509837	0.838257516544
11769	0.799639944933	0.833135299892	0.961826577732	0.701050870497	0.849921834289	0.884814049587	0.750380357799	0.631819375164	0.718678100816	0.913628540135	0.948638293466	0.74328797352	0.940120376563	0.653373437743	0.578372189842	0.889637305699	0.817953546767	0.821723237598	0.7823612344	0.557345123428	0.90387434555	0.859169622366	0.949288486417	0.868263473054	0.881811601696	0.843051657832	0.581155686419	0.951957846885	0.799209902555	0.831652646429	0.609307640368	0.760682854416	0.840547172767	0.866182195692	0.688728913721	0.678379800105	0.662325336146	0.734449886765	0.585636238264	0.950660611065	0.551294846877	0.514694408322	0.611842447578	0.836969601842	0.844305723129	0.84671343206	0.711802664446	0.869175348572	0.814841722885
11764	0.837985884336	0.841496633602	0.966615620214	0.6932438758	0.872369103162	0.924768756423	0.805229372162	0.714808043876	0.766437786101	0.927774606963	0.942721747193	0.709298071395	0.911459133016	0.602228757158	0.599088838269	0.911340206186	0.819629475437	0.816311688312	0.781725624643	0.611602701712	0.931979166667	0.854919053549	0.927516087516	0.883657083657	0.877173130336	0.876434701685	0.503007479471	0.943365196834	0.79240241027	0.869535838661	0.594894848344	0.802236051049	0.879603178725	0.866460108443	0.74414876563	0.665410779696	0.752006294256	0.77335359145	0.588350129267	0.917950297802	0.56189580394	0.593065976714	0.659609710648	0.877478790402	0.83843865783	0.796743344533	0.646200041416	0.900170164492	0.861744966443
[truncated: 355 more columns]
