# Supplementary material for: Stochasticity constrained by deterministic effects of diet and age drive rumen microbiome assembly dynamics
Source: Nat Commun. 2020 Apr 20;11:1904. doi: 10.1038/s41467-020-15652-8 (PMC7170844; doi:10.1038/s41467-020-15652-8)
Supplement: Supplementary file 17 — Source Data [file 41467_2020_15652_MOESM17_ESM.zip › Source Data/Figure 2A.txt]

# Constructed from biom file
#OTU ID	10371	10372	10373	375	10376	378	10379	380	10381	10382	383	10384	10385	10386	10387	10388	10389	377	10390	10391	10394	395	10396	10397	398	399	10400	11340	10215	10065	172	10259	10282	10264	10269	10274	10308	10302	10180	10309	17	10341	1090	1091	100	1092	1093	1094	1095
Unassigned;Other;Other;Other;Other	0.00390843104411	0.0051774350124	0.00659031979257	0.00861793807852	0.00431671021243	0.00645229532473	0.00361366622865	0.00705467372134	0.00437924239107	0.00433134813211	0.00361234389514	0.00365120274914	0.00484795063905	0.00472527472527	0.0049217980969	0.00564721514782	0.00368426928659	0.00621051504444	0.00364611260054	0.00444011262725	0.00467238943823	0.00574532539434	0.00665430347987	0.00473776994271	0.00589535740604	0.00925059765097	0.00586607636967	0.000100826779593	0.00142059868087	0.000410635458372	0.00112004887486	0.000920904532897	0.00541977707332	0.0141576695865	0.037149817296	0.0232868280673	0.000920810313076	0.00101978380583	0.00214877724343	0.00490656644744	0.000511299723898	0.00184615384615	0.00399058630922	0.00524961399897	0.00527131782946	0.00391954615781	0.00248550124275	0.00405321139056	0.000928409325356
k__Archaea;p__Crenarchaeota;c__Thaumarchaeota;o__Nitrososphaerales;f__Nitrososphaeraceae	0.0	0.0	0.0	0.0	0.0	0.0	0.0	0.0	0.0	0.0	0.0	0.0	0.0	0.0	0.0	0.0	0.0	0.0	0.0	0.0	0.0	0.0	0.0	0.0	0.0	0.0	0.0	0.0	0.0	0.0	0.0	0.0	0.0	0.0	0.0	0.0	0.0	0.0	0.0	0.0	0.0	0.0	0.0	0.0	0.0	0.0	0.0	0.0	0.0
k__Archaea;p__Euryarchaeota;c__Halobacteria;o__Halobacteriales;f__Halobacteriaceae	0.0	0.0	0.0	0.0	0.0	0.0	0.0	0.0	0.0	0.0	0.0	0.0	0.0	0.0	0.0	0.0	0.0	0.0	0.0	0.0	0.0	0.0	0.0	0.0	0.0	0.0	0.0	0.0	0.0	0.0	0.0	0.0	0.0	0.0	0.0	0.0	0.0	0.0	0.0	0.0	0.0	0.0	0.0	0.0	0.0	0.0	0.0	0.0	0.0
k__Archaea;p__Euryarchaeota;c__Methanobacteria;o__Methanobacteriales;f__Methanobacteriaceae	0.00815187046343	0.010139143566	0.0117761452031	0.0131928928609	0.00738384641599	0.0119526126507	0.0127025843189	0.0162879966802	0.0125903218743	0.0127774769897	0.007534317267	0.00773195876289	0.00517849272807	0.0078021978022	0.00710926391775	0.00686524194441	0.00480071452495	0.0115644073241	0.00793565683646	0.00433181719731	0.0068455938281	0.00490964170062	0.0111268681139	0.00903481710004	0.0083166649121	0.0063402972664	0.0070835639181	0.000100826779593	0.000101471334348	0.000102658864593	0.0	0.0	0.0	0.0	0.0	0.0	0.000102312257008	0.000509891902917	0.00480916811624	0.00146153043115	0.0103282544227	0.000820512820513	0.00552542719738	0.00308800823469	0.00609819121447	0.0102114492006	0.0105633802817	0.00426106838495	0.0115535382711
k__Archaea;p__Euryarchaeota;c__Methanomicrobia;o__Methanomicrobiales;f__Methanocorpusculaceae	0.000223338916806	0.0	0.0	0.0	0.0	0.000528876665961	0.000109505037232	0.000103745201784	0.0	0.0	0.0	0.0	0.0	0.00010989010989	0.0	0.0	0.000111644523836	0.000428311382375	0.0	0.0	0.0	0.0	0.0	0.0	0.0	0.000311817898347	0.0	0.0	0.0	0.0	0.0	0.0	0.0	0.0	0.0	0.0	0.0	0.0	0.0	0.0	0.0	0.0	0.0	0.0	0.0	0.0	0.0	0.0	0.0
k__Archaea;p__Euryarchaeota;c__Methanomicrobia;o__Methanosarcinales;f__Methanosaetaceae	0.0	0.0	0.0	0.0	0.0	0.0	0.0	0.0	0.0	0.0	0.0	0.0	0.0	0.0	0.0	0.0	0.0	0.0	0.0	0.0	0.0	0.0	0.0	0.0	0.0	0.0	0.0	0.0	0.0	0.0	0.0	0.0	0.0	0.0	0.0	0.0	0.0	0.0	0.0	0.0	0.0	0.0	0.0	0.0	0.0	0.0	0.0	0.0	0.0
k__Archaea;p__Euryarchaeota;c__Methanomicrobia;o__Methanosarcinales;f__Methanosarcinaceae	0.0	0.0	0.0	0.0	0.0	0.0	0.0	0.0	0.0	0.0	0.0	0.0	0.0	0.0	0.0	0.0	0.0	0.0	0.0	0.0	0.0	0.0	0.0	0.0	0.0	0.0	0.0	0.0	0.0	0.0	0.0	0.0	0.0	0.0	0.0	0.0	0.0	0.0	0.0	0.0	0.0	0.0	0.0	0.0	0.0	0.0	0.0	0.0	0.0
k__Archaea;p__Euryarchaeota;c__Thermoplasmata;o__E2;f__[Methanomassiliicoccaceae]	0.0	0.0	0.000108038029386	0.0	0.0	0.0	0.000109505037232	0.0	0.0	0.0	0.0	0.0	0.0	0.0	0.0	0.0	0.0	0.0	0.0	0.0	0.0	0.0	0.0	0.0	0.0	0.0	0.0	0.0	0.0	0.000102658864593	0.0	0.0	0.0	0.0	0.0	0.0	0.0	0.0	0.0	0.0	0.0	0.0	0.0	0.0	0.0	0.0	0.0	0.0	0.0
k__Bacteria;Other;Other;Other;Other	0.0	0.0	0.0	0.0	0.0	0.0	0.0	0.0	0.000109481059777	0.0	0.0	0.0	0.0	0.0	0.0	0.0	0.0	0.0	0.000107238605898	0.0	0.0	0.0	0.000109086942293	0.0	0.0	0.0	0.0	0.0	0.0	0.0	0.0	0.0	0.0	0.0	0.0	0.0	0.0	0.0	0.0	0.0	0.0	0.0	0.0	0.0	0.0	0.0	0.0	0.0	0.0
k__Bacteria;p__;c__;o__;f__	0.0	0.0	0.0	0.0	0.0	0.0	0.0	0.0	0.0	0.0	0.0	0.0	0.0	0.0	0.0	0.0	0.0	0.0	0.0	0.0	0.0	0.0	0.0	0.0	0.0	0.0	0.0	0.0	0.0	0.0	0.0	0.0	0.0	0.0	0.0	0.0	0.0	0.0	0.0	0.0	0.0	0.0	0.0	0.0	0.0	0.0	0.0	0.0	0.0
k__Bacteria;p__Acidobacteria;c__Acidobacteria-6;o__iii1-15;f__	0.0	0.0	0.0	0.0	0.0	0.0	0.0	0.0	0.0	0.0	0.0	0.0	0.0	0.0	0.0	0.0	0.0	0.0	0.0	0.0	0.0	0.0	0.0	0.0	0.0	0.0	0.0	0.0	0.0	0.0	0.0	0.0	0.0	0.0	0.0	0.0	0.0	0.0	0.0	0.0	0.0	0.0	0.0	0.0	0.0	0.0	0.0	0.0	0.0
k__Bacteria;p__Acidobacteria;c__Acidobacteria-6;o__iii1-15;f__RB40	0.0	0.0	0.0	0.0	0.0	0.0	0.0	0.0	0.0	0.0	0.0	0.0	0.0	0.0	0.0	0.0	0.0	0.0	0.0	0.0	0.0	0.0	0.0	0.0	0.0	0.0	0.0	0.0	0.0	0.0	0.0	0.0	0.0	0.0	0.0	0.0	0.0	0.0	0.0	0.0	0.0	0.0	0.0	0.0	0.0	0.0	0.0	0.0	0.0
k__Bacteria;p__Acidobacteria;c__[Chloracidobacteria];o__DS-100;f__	0.0	0.0	0.0	0.0	0.0	0.0	0.0	0.0	0.0	0.0	0.0	0.0	0.0	0.0	0.0	0.0	0.0	0.0	0.0	0.0	0.0	0.0	0.0	0.0	0.0	0.0	0.0	0.0	0.0	0.0	0.0	0.0	0.0	0.0	0.0	0.0	0.0	0.0	0.0	0.0	0.0	0.0	0.0	0.0	0.0	0.0	0.0	0.0	0.0
k__Bacteria;p__Acidobacteria;c__[Chloracidobacteria];o__RB41;f__Ellin6075	0.0	0.0	0.0	0.0	0.0	0.0	0.0	0.0	0.0	0.0	0.0	0.0	0.0	0.0	0.0	0.0	0.0	0.0	0.0	0.0	0.0	0.0	0.0	0.0	0.0	0.0	0.0	0.0	0.0	0.0	0.0	0.0	0.0	0.0	0.0	0.0	0.0	0.0	0.0	0.0	0.0	0.0	0.0	0.0	0.0	0.0	0.0	0.0	0.0
k__Bacteria;p__Actinobacteria;Other;Other;Other	0.0	0.0	0.0	0.0	0.0	0.0	0.0	0.0	0.0	0.0	0.0	0.0	0.0	0.0	0.0	0.0	0.0	0.0	0.0	0.0	0.0	0.0	0.0	0.0	0.0	0.0	0.0	0.0	0.0	0.0	0.0	0.0	0.0	0.0	0.0	0.0	0.0	0.0	0.0	0.0	0.0	0.0	0.0	0.0	0.0	0.0	0.0	0.0	0.0
k__Bacteria;p__Actinobacteria;c__Acidimicrobiia;o__Acidimicrobiales;f__	0.0	0.0	0.0	0.0	0.0	0.0	0.0	0.0	0.0	0.0	0.0	0.0	0.0	0.0	0.0	0.000110729708781	0.0	0.0	0.0	0.0	0.0	0.0	0.0	0.0	0.0	0.0	0.0	0.0	0.0	0.0	0.0	0.0	0.0	0.0	0.0	0.0	0.0	0.0	0.0	0.0	0.0	0.0	0.0	0.0	0.0	0.0	0.0	0.0	0.0
k__Bacteria;p__Actinobacteria;c__Acidimicrobiia;o__Acidimicrobiales;f__AKIW874	0.0	0.0	0.0	0.0	0.0	0.0	0.0	0.0	0.0	0.0	0.0	0.0	0.0	0.0	0.0	0.0	0.0	0.0	0.0	0.0	0.0	0.0	0.0	0.0	0.0	0.0	0.0	0.0	0.0	0.0	0.0	0.0	0.0	0.0	0.0	0.0	0.0	0.0	0.0	0.0	0.0	0.0	0.0	0.0	0.0	0.0	0.0	0.0	0.0
k__Bacteria;p__Actinobacteria;c__Acidimicrobiia;o__Acidimicrobiales;f__C111	0.0	0.0	0.0	0.0	0.0	0.0	0.0	0.0	0.0	0.0	0.0	0.0	0.0	0.0	0.0	0.0	0.0	0.0	0.0	0.0	0.0	0.0	0.0	0.0	0.0	0.0	0.0	0.0	0.0	0.0	0.0	0.0	0.0	0.0	0.0	0.0	0.0	0.0	0.0	0.0	0.0	0.0	0.0	0.0	0.0	0.0	0.0	0.0	0.0
k__Bacteria;p__Actinobacteria;c__Acidimicrobiia;o__Acidimicrobiales;f__Iamiaceae	0.0	0.0	0.0	0.0	0.0	0.0	0.0	0.0	0.0	0.0	0.0	0.0	0.0	0.0	0.0	0.0	0.0	0.0	0.0	0.0	0.0	0.0	0.0	0.0	0.0	0.0	0.0	0.0	0.0	0.0	0.0	0.0	0.0	0.0	0.0	0.0	0.0	0.0	0.0	0.0	0.0	0.0	0.0	0.0	0.0	0.0	0.0	0.0	0.0
k__Bacteria;p__Actinobacteria;c__Acidimicrobiia;o__Acidimicrobiales;f__Microthrixaceae	0.0	0.000107863229425	0.0	0.0	0.0	0.0	0.0	0.0	0.0	0.0	0.0	0.0	0.0	0.0	0.0	0.0	0.0	0.0	0.0	0.0	0.0	0.0	0.0	0.0	0.0	0.0	0.0	0.0	0.0	0.0	0.0	0.0	0.0	0.0	0.0	0.0	0.0	0.0	0.0	0.0	0.0	0.0	0.0	0.0	0.0	0.0	0.0	0.0	0.0
k__Bacteria;p__Actinobacteria;c__Actinobacteria;o__Actinomycetales;Other	0.0	0.0	0.0	0.0	0.0	0.0	0.0	0.0	0.0	0.0	0.0	0.0	0.0	0.0	0.0	0.0	0.0	0.0	0.0	0.0	0.0	0.0	0.0	0.0	0.0	0.0	0.0	0.0	0.0	0.0	0.0	0.0	0.0	0.0	0.0	0.0	0.0	0.0	0.0	0.0	0.0	0.0	0.0	0.0	0.0	0.0	0.0	0.0	0.0
k__Bacteria;p__Actinobacteria;c__Actinobacteria;o__Actinomycetales;f__	0.0	0.000323589688275	0.0	0.0	0.000113597637169	0.000211550666385	0.000219010074463	0.000207490403569	0.0	0.000324851109908	0.000103209825575	0.0	0.000110180696342	0.0	0.0	0.000221459417562	0.0	0.0	0.0	0.000216590859866	0.000217320438987	0.000104460461715	0.0	0.0	0.0	0.0	0.000221361372441	0.0	0.0	0.0	0.0	0.0	0.0	0.0	0.0	0.0	0.0	0.0	0.0	0.0	0.0	0.0	0.0	0.0	0.0	0.0	0.0	0.0	0.0
k__Bacteria;p__Actinobacteria;c__Actinobacteria;o__Actinomycetales;f__Actinomycetaceae	0.000335008375209	0.000755042605976	0.000216076058773	0.0	0.00238555038055	0.000105775333192	0.00142356548401	0.0	0.00032844317933	0.000216567406605	0.000103209825575	0.0	0.000220361392684	0.00021978021978	0.0	0.000332189126343	0.000111644523836	0.000107077845594	0.0	0.0	0.0	0.0	0.000218173884586	0.0	0.0	0.0	0.0	0.0127041742287	0.0763064434297	0.075146288882	0.016393442623	0.0185204133838	0.0589017281931	0.0365654919536	0.00801867641088	0.00328272466147	0.0209740126867	0.00091780542525	0.000204645451755	0.0	0.0	0.0	0.0	0.0	0.0	0.0	0.0	0.0	0.0
k__Bacteria;p__Actinobacteria;c__Actinobacteria;o__Actinomycetales;f__Actinopolysporaceae	0.0	0.0	0.0	0.0	0.0	0.0	0.0	0.0	0.0	0.0	0.0	0.0	0.0	0.0	0.0	0.0	0.0	0.0	0.0	0.0	0.0	0.0	0.0	0.0	0.0	0.0	0.0	0.0	0.0	0.0	0.0	0.0	0.0	0.0	0.0	0.0	0.0	0.0	0.0	0.0	0.0	0.0	0.0	0.0	0.0	0.0	0.0	0.0	0.0
k__Bacteria;p__Actinobacteria;c__Actinobacteria;o__Actinomycetales;f__Actinosynnemataceae	0.0	0.0	0.0	0.0	0.0	0.0	0.0	0.0	0.0	0.0	0.0	0.0	0.0	0.0	0.0	0.0	0.0	0.0	0.0	0.0	0.0	0.0	0.0	0.0	0.0	0.0	0.0	0.0	0.0	0.0	0.0	0.0	0.0	0.0	0.0	0.0	0.0	0.0	0.0	0.0	0.0	0.0	0.0	0.0	0.0	0.0	0.0	0.0	0.0
k__Bacteria;p__Actinobacteria;c__Actinobacteria;o__Actinomycetales;f__Beutenbergiaceae	0.0	0.0	0.0	0.0	0.0	0.0	0.0	0.0	0.0	0.0	0.0	0.0	0.0	0.0	0.0	0.000221459417562	0.0	0.0	0.0	0.0	0.0	0.0	0.0	0.0	0.0	0.0	0.0	0.0	0.0	0.0	0.0	0.0	0.0	0.0	0.0	0.0	0.0	0.0	0.0	0.0	0.0	0.0	0.0	0.0	0.0	0.0	0.0	0.0	0.0
k__Bacteria;p__Actinobacteria;c__Actinobacteria;o__Actinomycetales;f__Bogoriellaceae	0.0	0.0	0.0	0.0	0.000227195274338	0.0	0.0	0.0	0.0	0.0	0.0	0.0	0.0	0.0	0.0	0.0	0.0	0.0	0.0	0.0	0.0	0.0	0.0	0.0	0.0	0.0	0.0	0.0	0.0	0.0	0.0	0.0	0.0	0.0	0.0	0.0	0.0	0.0	0.0	0.0	0.0	0.0	0.0	0.0	0.0	0.0	0.0	0.0	0.0
k__Bacteria;p__Actinobacteria;c__Actinobacteria;o__Actinomycetales;f__Brevibacteriaceae	0.000446677833613	0.000107863229425	0.000540190146932	0.000319182891797	0.000113597637169	0.000211550666385	0.000328515111695	0.0	0.000218962119553	0.000216567406605	0.000412839302302	0.000536941580756	0.000440722785368	0.00010989010989	0.000218746582085	0.000442918835123	0.0	0.000321233536781	0.000214477211796	0.000433181719731	0.0	0.000626762770291	0.000327260826879	0.000661084178052	0.000421096957574	0.0	0.000221361372441	0.0	0.0	0.0	0.0	0.0	0.0	0.0	0.0	0.0	0.0	0.0	0.0	0.0	0.0	0.0	0.0	0.0	0.0	0.0	0.0	0.0	0.0
k__Bacteria;p__Actinobacteria;c__Actinobacteria;o__Actinomycetales;f__Cellulomonadaceae	0.0	0.0	0.0	0.0	0.0	0.0	0.000109505037232	0.0	0.0	0.0	0.0	0.0	0.00055090348171	0.0	0.0	0.00110729708781	0.0	0.0	0.0	0.000108295429933	0.0	0.0	0.0	0.0	0.0	0.0	0.0	0.0	0.0	0.0	0.0	0.0	0.0	0.0	0.0	0.0	0.000102312257008	0.0	0.0	0.0	0.0	0.0	0.0	0.0	0.0	0.0	0.0	0.0	0.0
k__Bacteria;p__Actinobacteria;c__Actinobacteria;o__Actinomycetales;f__Corynebacteriaceae	0.00770519262982	0.00722683637148	0.00140449438202	0.00414937759336	0.00283994092923	0.00349058599535	0.0068988173456	0.00300861085175	0.00317495073352	0.00173253925284	0.00206419651151	0.00118127147766	0.0107977082415	0.000989010989011	0.00295307885814	0.00564721514782	0.00200960142905	0.00985116179462	0.000643431635389	0.000649772579597	0.000434640877975	0.000522302308576	0.00239991273045	0.00165271044513	0.0015791135909	0.00218272528843	0.0011068068622	0.000907441016334	0.000202942668696	0.0	0.000305467874962	0.0	0.0	0.000101853738032	0.0	0.000102585145671	0.000306936771025	0.0	0.00378594085746	0.00459338135505	0.00173841906125	0.0	0.000613936355265	0.0	0.000103359173127	0.000206291903043	0.000207125103563	0.0	0.000103156591706
k__Bacteria;p__Actinobacteria;c__Actinobacteria;o__Actinomycetales;f__Dermabacteraceae	0.000223338916806	0.00021572645885	0.000108038029386	0.000106394297266	0.000113597637169	0.000846202665538	0.000328515111695	0.000207490403569	0.000109481059777	0.0	0.0	0.000429553264605	0.000110180696342	0.0	0.000109373291042	0.000664378252685	0.0	0.000107077845594	0.000428954423592	0.0	0.000108660219494	0.00114906507887	0.000327260826879	0.000330542089026	0.000421096957574	0.000103939299449	0.000332042058661	0.000100826779593	0.0	0.0	0.0	0.0	0.0	0.0	0.0	0.0	0.0	0.0	0.000102322725877	0.000208790061593	0.0	0.0	0.0	0.0	0.0	0.0	0.0	0.0	0.0
k__Bacteria;p__Actinobacteria;c__Actinobacteria;o__Actinomycetales;f__Dermacoccaceae	0.0	0.0	0.0	0.0	0.0	0.000423101332769	0.0	0.0	0.0	0.0	0.000103209825575	0.0	0.0	0.0	0.0	0.0	0.0	0.0	0.0	0.0	0.0	0.0	0.0	0.0	0.0	0.0	0.0	0.0	0.0	0.0	0.0	0.0	0.0	0.0	0.0	0.0	0.0	0.0	0.0	0.0	0.0	0.0	0.0	0.0	0.0	0.0	0.0	0.0	0.0
k__Bacteria;p__Actinobacteria;c__Actinobacteria;o__Actinomycetales;f__Dermatophilaceae	0.0	0.0	0.0	0.0	0.0	0.0	0.0	0.0	0.0	0.0	0.0	0.0	0.0	0.0	0.0	0.0	0.0	0.0	0.0	0.0	0.0	0.0	0.0	0.0	0.0	0.0	0.0	0.0	0.0	0.0	0.0	0.0	0.0	0.0	0.0	0.0	0.0	0.0	0.0	0.0	0.0	0.0	0.0	0.0	0.0	0.0	0.0	0.0	0.0
k__Bacteria;p__Actinobacteria;c__Actinobacteria;o__Actinomycetales;f__Dietziaceae	0.0	0.0	0.0	0.0	0.0	0.0	0.0	0.0	0.000109481059777	0.0	0.0	0.0	0.0	0.0	0.0	0.0	0.0	0.0	0.0	0.0	0.0	0.0	0.0	0.0	0.0	0.0	0.0	0.0	0.0	0.0	0.0	0.0	0.0	0.0	0.0	0.0	0.0	0.0	0.0	0.0	0.0	0.0	0.0	0.0	0.0	0.0	0.0	0.0	0.0
k__Bacteria;p__Actinobacteria;c__Actinobacteria;o__Actinomycetales;f__Geodermatophilaceae	0.0	0.0	0.0	0.0	0.0	0.0	0.0	0.0	0.0	0.0	0.0	0.0	0.0	0.0	0.0	0.0	0.0	0.0	0.0	0.0	0.0	0.0	0.0	0.0	0.0	0.0	0.0	0.0	0.0	0.0	0.0	0.0	0.0	0.0	0.0	0.0	0.0	0.0	0.0	0.0	0.0	0.0	0.0	0.0	0.0	0.0	0.0	0.0	0.0
k__Bacteria;p__Actinobacteria;c__Actinobacteria;o__Actinomycetales;f__Glycomycetaceae	0.0	0.0	0.0	0.0	0.0	0.0	0.0	0.0	0.0	0.0	0.0	0.0	0.0	0.0	0.0	0.0	0.0	0.0	0.0	0.0	0.0	0.0	0.0	0.0	0.0	0.0	0.0	0.0	0.0	0.0	0.0	0.0	0.0	0.0	0.0	0.0	0.0	0.0	0.0	0.0	0.0	0.0	0.0	0.0	0.0	0.0	0.0	0.0	0.0
k__Bacteria;p__Actinobacteria;c__Actinobacteria;o__Actinomycetales;f__Gordoniaceae	0.000111669458403	0.0	0.0	0.0	0.0	0.0	0.0	0.0	0.0	0.0	0.0	0.000107388316151	0.000440722785368	0.0	0.000109373291042	0.00110729708781	0.0	0.0	0.0	0.0	0.0	0.0	0.0	0.0	0.0	0.000415757197796	0.000332042058661	0.0	0.0	0.0	0.0	0.0	0.0	0.0	0.0	0.0	0.000102312257008	0.0	0.000511613629387	0.000208790061593	0.000204519889559	0.0	0.0	0.0	0.0	0.0	0.0	0.0	0.0
k__Bacteria;p__Actinobacteria;c__Actinobacteria;o__Actinomycetales;f__Intrasporangiaceae	0.0	0.0	0.0	0.0	0.0	0.000105775333192	0.0	0.0	0.000109481059777	0.000108283703303	0.000103209825575	0.0	0.000220361392684	0.0	0.0	0.000221459417562	0.0	0.0	0.0	0.0	0.0	0.0	0.0	0.000110180696342	0.0	0.0	0.0	0.0	0.0	0.0	0.0	0.0	0.0	0.0	0.0	0.0	0.0	0.0	0.0	0.0	0.0	0.0	0.0	0.0	0.0	0.0	0.0	0.0	0.0
k__Bacteria;p__Actinobacteria;c__Actinobacteria;o__Actinomycetales;f__Jonesiaceae	0.0	0.0	0.0	0.0	0.0	0.0	0.0	0.0	0.0	0.0	0.0	0.0	0.0	0.0	0.000109373291042	0.000664378252685	0.0	0.0	0.0	0.0	0.0	0.0	0.0	0.0	0.0	0.0	0.0	0.0	0.0	0.0	0.0	0.0	0.0	0.0	0.0	0.0	0.0	0.0	0.0	0.0	0.0	0.0	0.0	0.0	0.0	0.0	0.0	0.0	0.0
k__Bacteria;p__Actinobacteria;c__Actinobacteria;o__Actinomycetales;f__Microbacteriaceae	0.0	0.0	0.0	0.0	0.0	0.0	0.0	0.000103745201784	0.0	0.000108283703303	0.0	0.0	0.00055090348171	0.0	0.0	0.00121802679659	0.0	0.000107077845594	0.0	0.0	0.0	0.0	0.0	0.0	0.0	0.000311817898347	0.0	0.0	0.0	0.0	0.0	0.0	0.0	0.0	0.0	0.0	0.000102312257008	0.000101978380583	0.000102322725877	0.000208790061593	0.00010225994478	0.0	0.000204645451755	0.000411734431292	0.000103359173127	0.0	0.0	0.0	0.0
k__Bacteria;p__Actinobacteria;c__Actinobacteria;o__Actinomycetales;f__Micrococcaceae	0.000223338916806	0.0	0.0	0.000425577189063	0.0	0.000528876665961	0.0	0.0	0.0	0.0	0.000206419651151	0.0	0.000220361392684	0.00010989010989	0.0	0.000221459417562	0.0	0.0	0.000214477211796	0.0	0.0	0.0	0.0	0.0	0.000210548478787	0.000727575096144	0.0	0.000604960677556	0.0	0.000102658864593	0.0	0.0	0.0	0.0	0.0	0.0	0.0	0.0	0.000102322725877	0.000208790061593	0.00010225994478	0.0	0.0	0.0	0.0	0.0	0.0	0.0	0.0
k__Bacteria;p__Actinobacteria;c__Actinobacteria;o__Actinomycetales;f__Micromonosporaceae	0.0	0.0	0.0	0.0	0.0	0.0	0.0	0.000311235605353	0.0	0.0	0.0	0.0	0.0	0.0	0.0	0.0	0.0	0.0	0.0	0.0	0.0	0.0	0.0	0.0	0.0	0.0	0.0	0.0	0.0	0.0	0.0	0.0	0.0	0.0	0.0	0.0	0.0	0.0	0.0	0.0	0.0	0.0	0.0	0.0	0.0	0.0	0.0	0.0	0.0
k__Bacteria;p__Actinobacteria;c__Actinobacteria;o__Actinomycetales;f__Mycobacteriaceae	0.0	0.0	0.0	0.0	0.0	0.0	0.0	0.0	0.0	0.0	0.0	0.0	0.0	0.0	0.0	0.0	0.0	0.0	0.0	0.0	0.0	0.0	0.0	0.0	0.0	0.0	0.0	0.0	0.0	0.0	0.0	0.0	0.0	0.0	0.0	0.0	0.0	0.0	0.0	0.0	0.0	0.0	0.0	0.0	0.0	0.0	0.0	0.0	0.0
k__Bacteria;p__Actinobacteria;c__Actinobacteria;o__Actinomycetales;f__Nocardiaceae	0.0	0.0	0.0	0.0	0.0	0.0	0.0	0.0	0.0	0.0	0.0	0.0	0.0	0.0	0.0	0.0	0.0	0.0	0.0	0.0	0.0	0.0	0.0	0.0	0.0	0.0	0.0	0.0	0.0	0.0	0.0	0.0	0.0	0.0	0.0	0.0	0.0	0.0	0.0	0.0	0.0	0.0	0.0	0.0	0.0	0.0	0.0	0.0	0.0
k__Bacteria;p__Actinobacteria;c__Actinobacteria;o__Actinomycetales;f__Nocardioidaceae	0.0	0.0	0.0	0.0	0.0	0.0	0.000109505037232	0.0	0.0	0.0	0.0	0.0	0.0	0.0	0.000109373291042	0.0	0.0	0.0	0.0	0.0	0.0	0.000417841846861	0.0	0.0	0.0	0.000311817898347	0.0	0.0	0.0	0.0	0.0	0.0	0.0	0.0	0.0	0.0	0.0	0.0	0.0	0.0	0.0	0.0	0.0	0.0	0.0	0.0	0.0	0.0	0.0
k__Bacteria;p__Actinobacteria;c__Actinobacteria;o__Actinomycetales;f__Nocardiopsaceae	0.0	0.0	0.0	0.0	0.000113597637169	0.0	0.0	0.0	0.0	0.0	0.0	0.0	0.000220361392684	0.0	0.0	0.0	0.0	0.0	0.0	0.0	0.0	0.0	0.000109086942293	0.0	0.0	0.0	0.0	0.0	0.0	0.0	0.0	0.0	0.0	0.0	0.0	0.0	0.000102312257008	0.0	0.0	0.0	0.0	0.0	0.0	0.0	0.0	0.0	0.0	0.0	0.0
k__Bacteria;p__Actinobacteria;c__Actinobacteria;o__Actinomycetales;f__Promicromonosporaceae	0.0	0.0	0.0	0.0	0.0	0.0	0.0	0.0	0.0	0.0	0.0	0.0	0.0	0.0	0.0	0.0	0.0	0.0	0.000107238605898	0.0	0.0	0.0	0.0	0.0	0.0	0.0	0.0	0.0	0.000101471334348	0.0	0.0	0.0	0.0	0.0	0.0	0.0	0.0	0.0	0.0	0.0	0.0	0.0	0.0	0.0	0.0	0.0	0.0	0.0	0.0
k__Bacteria;p__Actinobacteria;c__Actinobacteria;o__Actinomycetales;f__Pseudonocardiaceae	0.0	0.00021572645885	0.0	0.0	0.0	0.0	0.0	0.0	0.0	0.0	0.0	0.0	0.000110180696342	0.0	0.0	0.0	0.0	0.000107077845594	0.0	0.0	0.0	0.000417841846861	0.0	0.0	0.0	0.0	0.0	0.0	0.0	0.0	0.0	0.0	0.0	0.0	0.0	0.0	0.0	0.0	0.0	0.000104395030797	0.00010225994478	0.0	0.0	0.0	0.0	0.0	0.0	0.0	0.0
k__Bacteria;p__Actinobacteria;c__Actinobacteria;o__Actinomycetales;f__Ruaniaceae	0.0	0.0	0.0	0.0	0.0	0.0	0.0	0.0	0.0	0.0	0.0	0.0	0.0	0.0	0.0	0.0	0.0	0.0	0.0	0.0	0.0	0.0	0.0	0.0	0.0	0.0	0.0	0.0	0.0	0.0	0.0	0.0	0.0	0.0	0.0	0.0	0.0	0.0	0.0	0.0	0.0	0.0	0.0	0.0	0.0	0.0	0.0	0.0	0.0
k__Bacteria;p__Actinobacteria;c__Actinobacteria;o__Actinomycetales;f__Sanguibacteraceae	0.0	0.0	0.0	0.0	0.0	0.0	0.0	0.0	0.0	0.0	0.0	0.0	0.0	0.0	0.0	0.0	0.0	0.0	0.0	0.0	0.0	0.0	0.0	0.0	0.0	0.0	0.0	0.0	0.0	0.0	0.0	0.0	0.0	0.0	0.0	0.0	0.0	0.0	0.0	0.0	0.0	0.0	0.0	0.0	0.0	0.0	0.0	0.0	0.0
k__Bacteria;p__Actinobacteria;c__Actinobacteria;o__Actinomycetales;f__Streptomycetaceae	0.0	0.0	0.0	0.0	0.0	0.0	0.0	0.0	0.0	0.0	0.0	0.0	0.0	0.0	0.0	0.0	0.0	0.0	0.0	0.0	0.0	0.0	0.0	0.0	0.0	0.0	0.0	0.0	0.0	0.0	0.0	0.0	0.0	0.0	0.0	0.0	0.0	0.0	0.0	0.0	0.0	0.0	0.0	0.0	0.0	0.0	0.0	0.0	0.0
k__Bacteria;p__Actinobacteria;c__Actinobacteria;o__Actinomycetales;f__Streptosporangiaceae	0.0	0.0	0.0	0.0	0.0	0.0	0.0	0.0	0.0	0.0	0.0	0.0	0.0	0.0	0.0	0.0	0.0	0.0	0.0	0.0	0.0	0.0	0.0	0.0	0.0	0.0	0.0	0.0	0.0	0.0	0.0	0.0	0.0	0.0	0.0	0.0	0.0	0.0	0.0	0.0	0.0	0.0	0.0	0.0	0.0	0.0	0.0	0.0	0.0
k__Bacteria;p__Actinobacteria;c__Actinobacteria;o__Actinomycetales;f__Thermomonosporaceae	0.0	0.0	0.0	0.0	0.0	0.0	0.0	0.0	0.0	0.0	0.0	0.0	0.0	0.0	0.0	0.0	0.0	0.0	0.0	0.0	0.0	0.0	0.0	0.0	0.0	0.0	0.0	0.0	0.0	0.0	0.0	0.0	0.0	0.0	0.0	0.0	0.0	0.0	0.0	0.0	0.0	0.0	0.0	0.0	0.0	0.0	0.0	0.0	0.0
k__Bacteria;p__Actinobacteria;c__Actinobacteria;o__Actinomycetales;f__Williamsiaceae	0.0	0.0	0.0	0.0	0.0	0.0	0.0	0.0	0.0	0.0	0.0	0.0	0.0	0.0	0.0	0.0	0.0	0.0	0.0	0.0	0.0	0.0	0.0	0.0	0.0	0.0	0.0	0.0	0.0	0.0	0.0	0.0	0.0	0.0	0.0	0.0	0.0	0.0	0.0	0.0	0.0	0.0	0.0	0.0	0.0	0.0	0.0	0.0	0.0
k__Bacteria;p__Actinobacteria;c__Actinobacteria;o__Actinomycetales;f__Yaniellaceae	0.0	0.0	0.0	0.0	0.0	0.0	0.0	0.0	0.0	0.0	0.0	0.0	0.000220361392684	0.0	0.0	0.0	0.0	0.0	0.0	0.0	0.0	0.0	0.0	0.0	0.000210548478787	0.0	0.0	0.000100826779593	0.0	0.0	0.0	0.0	0.0	0.0	0.0	0.0	0.0	0.0	0.0	0.0	0.0	0.0	0.0	0.0	0.0	0.0	0.0	0.0	0.0
k__Bacteria;p__Actinobacteria;c__Actinobacteria;o__Bifidobacteriales;Other	0.0	0.0	0.0	0.0	0.0	0.0	0.0	0.0	0.0	0.0	0.0	0.0	0.0	0.0	0.0	0.0	0.0	0.0	0.0	0.0	0.0	0.0	0.0	0.0	0.0	0.0	0.0	0.0	0.0	0.0	0.0	0.0	0.0	0.0	0.0	0.0	0.0	0.0	0.0	0.0	0.0	0.0	0.0	0.0	0.0	0.0	0.0	0.0	0.0
k__Bacteria;p__Actinobacteria;c__Actinobacteria;o__Bifidobacteriales;f__Bifidobacteriaceae	0.00446677833613	0.00161794844138	0.00140449438202	0.000851154378125	0.0404407588322	0.00126930399831	0.000766535260622	0.000103745201784	0.00065688635866	0.000108283703303	0.000412839302302	0.000107388316151	0.00925517849273	0.000989010989011	0.00120310620147	0.000442918835123	0.00647538238249	0.0	0.0	0.000649772579597	0.0	0.0	0.000218173884586	0.000771264874394	0.0	0.00114333229394	0.000553403431101	0.0	0.0	0.0	0.000203645249975	0.00961833623248	0.00276101850905	0.00356488083113	0.00142103126269	0.000615510874025	0.00235318191119	0.0018356108505	0.00204645451755	0.00396701117027	0.0671847837202	0.00246153846154	0.00133019543641	0.000308800823469	0.00330749354005	0.000928313563693	0.000207125103563	0.00124714196633	0.0
k__Bacteria;p__Actinobacteria;c__Coriobacteriia;o__Coriobacteriales;f__Coriobacteriaceae	0.00290340591848	0.0047459820947	0.004753673293	0.00585168634961	0.00318073384074	0.00454833932727	0.00514673674989	0.00539475049279	0.0440113860302	0.0038982133189	0.000825678604603	0.00236254295533	0.00374614367563	0.00263736263736	0.0036093186044	0.00210386446684	0.00178631238138	0.00364064675019	0.00278820375335	0.00151613601906	0.00206454417038	0.0013579860023	0.0030544343842	0.00385632437197	0.00347404989999	0.00374181478017	0.0016602102933	0.0	0.000304414003044	0.000307976593779	0.00437837287445	0.00736723626317	0.00184067900603	0.00173151354655	0.00203004466098	0.0115921214608	0.0479844485369	0.0209055680196	0.260718305536	0.259630441591	0.118417016055	0.0739487179487	0.017497186125	0.0322182192486	0.0632558139535	0.0637441980402	0.0499171499586	0.0440656828102	0.0293996286363
k__Bacteria;p__Actinobacteria;c__Nitriliruptoria;o__Euzebyales;f__Euzebyaceae	0.0	0.0	0.0	0.0	0.0	0.0	0.0	0.0	0.0	0.0	0.0	0.0	0.0	0.0	0.0	0.0	0.0	0.0	0.0	0.0	0.0	0.0	0.0	0.0	0.0	0.0	0.0	0.0	0.0	0.0	0.0	0.0	0.0	0.0	0.0	0.0	0.0	0.0	0.0	0.0	0.0	0.0	0.0	0.0	0.0	0.0	0.0	0.0	0.0
k__Bacteria;p__Actinobacteria;c__OPB41;o__;f__	0.0	0.0	0.0	0.0	0.0	0.0	0.0	0.0	0.0	0.0	0.0	0.0	0.0	0.0	0.0	0.0	0.0	0.0	0.0	0.0	0.0	0.0	0.0	0.0	0.0	0.0	0.0	0.0	0.0	0.0	0.0	0.0	0.0	0.0	0.0	0.0	0.0	0.0	0.0	0.0	0.0	0.0	0.0	0.0	0.0	0.0	0.0	0.0	0.0
k__Bacteria;p__Actinobacteria;c__Rubrobacteria;o__Rubrobacterales;f__Rubrobacteraceae	0.0	0.0	0.0	0.0	0.0	0.0	0.0	0.0	0.0	0.0	0.0	0.0	0.0	0.0	0.0	0.0	0.0	0.0	0.0	0.0	0.0	0.0	0.0	0.0	0.0	0.0	0.0	0.0	0.0	0.0	0.0	0.0	0.0	0.0	0.0	0.0	0.0	0.0	0.0	0.0	0.0	0.0	0.0	0.0	0.0	0.0	0.0	0.0	0.0
k__Bacteria;p__Actinobacteria;c__Thermoleophilia;o__Gaiellales;f__Gaiellaceae	0.0	0.0	0.0	0.0	0.0	0.0	0.0	0.0	0.0	0.0	0.0	0.0	0.0	0.0	0.0	0.0	0.0	0.0	0.0	0.0	0.0	0.0	0.0	0.0	0.0	0.0	0.0	0.0	0.0	0.0	0.0	0.0	0.0	0.0	0.0	0.0	0.0	0.0	0.0	0.0	0.0	0.0	0.0	0.0	0.0	0.0	0.0	0.0	0.0
k__Bacteria;p__Actinobacteria;c__Thermoleophilia;o__Solirubrobacterales;f__	0.0	0.0	0.0	0.0	0.0	0.0	0.0	0.0	0.0	0.0	0.0	0.0	0.0	0.0	0.0	0.0	0.0	0.0	0.0	0.0	0.0	0.0	0.0	0.0	0.0	0.0	0.0	0.0	0.0	0.0	0.0	0.0	0.0	0.0	0.0	0.0	0.0	0.0	0.0	0.0	0.0	0.0	0.0	0.0	0.0	0.0	0.0	0.0	0.0
k__Bacteria;p__Actinobacteria;c__Thermoleophilia;o__Solirubrobacterales;f__Conexibacteraceae	0.0	0.0	0.0	0.0	0.0	0.0	0.0	0.0	0.0	0.0	0.0	0.0	0.0	0.0	0.0	0.0	0.0	0.0	0.0	0.0	0.0	0.0	0.0	0.0	0.0	0.0	0.0	0.0	0.0	0.0	0.0	0.0	0.0	0.0	0.0	0.0	0.0	0.0	0.0	0.0	0.0	0.0	0.0	0.0	0.0	0.0	0.0	0.0	0.0
k__Bacteria;p__Actinobacteria;c__Thermoleophilia;o__Solirubrobacterales;f__Patulibacteraceae	0.0	0.0	0.0	0.0	0.0	0.0	0.0	0.0	0.0	0.0	0.0	0.0	0.0	0.0	0.0	0.0	0.0	0.0	0.0	0.0	0.0	0.0	0.0	0.0	0.0	0.0	0.0	0.0	0.0	0.0	0.0	0.0	0.0	0.0	0.0	0.0	0.0	0.0	0.0	0.0	0.0	0.0	0.0	0.0	0.0	0.0	0.0	0.0	0.0
k__Bacteria;p__Actinobacteria;c__Thermoleophilia;o__Solirubrobacterales;f__Solirubrobacteraceae	0.0	0.0	0.0	0.0	0.0	0.0	0.0	0.0	0.0	0.0	0.0	0.0	0.0	0.0	0.0	0.0	0.0	0.0	0.0	0.0	0.0	0.0	0.0	0.0	0.0	0.0	0.0	0.0	0.0	0.0	0.0	0.0	0.0	0.0	0.0	0.0	0.0	0.0	0.0	0.0	0.0	0.0	0.0	0.0	0.0	0.0	0.0	0.0	0.0
k__Bacteria;p__Armatimonadetes;c__SJA-176;o__RB046;f__	0.0	0.0	0.0	0.0	0.0	0.0	0.000109505037232	0.000311235605353	0.0	0.0	0.0	0.0	0.000110180696342	0.0	0.0	0.000110729708781	0.0	0.000321233536781	0.000107238605898	0.0	0.0	0.0	0.0	0.0	0.0	0.0	0.0	0.0	0.0	0.0	0.0	0.0	0.0	0.0	0.0	0.0	0.0	0.0	0.0	0.0	0.0	0.0	0.0	0.0	0.0	0.0	0.0	0.0	0.0
k__Bacteria;p__Armatimonadetes;c__[Fimbriimonadia];o__[Fimbriimonadales];f__[Fimbriimonadaceae]	0.0	0.0	0.0	0.0	0.0	0.0	0.0	0.0	0.0	0.0	0.0	0.0	0.0	0.0	0.0	0.0	0.0	0.0	0.0	0.0	0.0	0.0	0.0	0.0	0.0	0.0	0.0	0.0	0.0	0.0	0.0	0.0	0.0	0.0	0.0	0.0	0.0	0.0	0.0	0.0	0.0	0.0	0.0	0.0	0.0	0.0	0.0	0.0	0.0
k__Bacteria;p__BRC1;c__PRR-11;o__;f__	0.0	0.0	0.0	0.000212788594531	0.0	0.0	0.0	0.0	0.0	0.0	0.0	0.000214776632302	0.0	0.00010989010989	0.0	0.0	0.0	0.0	0.0	0.0	0.0	0.0	0.0	0.0	0.0	0.0	0.0	0.0	0.0	0.0	0.0	0.0	0.0	0.0	0.0	0.0	0.0	0.0	0.0	0.0	0.0	0.0	0.0	0.0	0.0	0.0	0.0	0.0	0.0
k__Bacteria;p__Bacteroidetes;c__Bacteroidia;o__Bacteroidales;Other	0.0	0.00021572645885	0.000108038029386	0.000319182891797	0.000113597637169	0.000317325999577	0.0	0.000207490403569	0.0	0.0	0.0	0.0	0.000110180696342	0.0	0.000328119873127	0.0	0.0	0.000214155691187	0.0	0.0	0.000217320438987	0.00020892092343	0.000327260826879	0.0	0.000105274239394	0.0	0.00011068068622	0.0	0.0	0.0	0.0	0.0	0.00010225994478	0.0	0.0	0.0	0.0	0.0	0.0	0.0	0.0	0.0	0.0	0.0	0.0	0.0	0.0	0.0	0.0
k__Bacteria;p__Bacteroidetes;c__Bacteroidia;o__Bacteroidales;f__	0.0398659966499	0.0181210225434	0.0245246326707	0.0217044366422	0.0546404634784	0.0442140892744	0.0262812089356	0.0280112044818	0.0194876286402	0.0237141310233	0.019197027557	0.0179338487973	0.0354781842221	0.0148351648352	0.015531007328	0.0114051600044	0.035391314056	0.045079772995	0.0139410187668	0.0116959064327	0.00977941975443	0.0114906507887	0.0182175193629	0.0175187307184	0.0176860722181	0.0227627065794	0.0146098505811	0.000201653559185	0.0	0.0	0.0	0.000102322725877	0.000613559668678	0.000611122428193	0.000304506699147	0.000512925728355	0.00214855739718	0.0	0.00736723626317	0.0	0.000818079558237	0.000205128205128	0.00143251816228	0.000411734431292	0.000516795865633	0.000412583806086	0.000207125103563	0.000415713988776	0.0
k__Bacteria;p__Bacteroidetes;c__Bacteroidia;o__Bacteroidales;f__BS11	0.0034617532105	0.00291230719448	0.00421348314607	0.00244706883711	0.00204475746904	0.00401946266131	0.00361366622865	0.00290486564996	0.0032844317933	0.00292365998917	0.00237382598823	0.00214776632302	0.0013221683561	0.00186813186813	0.00174997265668	0.00210386446684	0.00167466785754	0.00117785630153	0.00107238605898	0.00119124972926	0.00228186460937	0.0020892092343	0.00185447801898	0.00286469810489	0.00242130750605	0.00457332917576	0.00276701715551	0.0	0.0	0.0	0.0	0.0	0.0	0.0	0.0	0.0	0.0	0.0	0.0	0.0	0.0	0.0	0.0	0.0	0.0	0.0	0.0	0.0	0.0
k__Bacteria;p__Bacteroidetes;c__Bacteroidia;o__Bacteroidales;f__Bacteroidaceae	0.0281407035176	0.00366734980045	0.00442955920484	0.00351101180977	0.0338520958764	0.0231647979691	0.00755584756899	0.00394231766781	0.00218962119553	0.00324851109908	0.00381876354629	0.00161082474227	0.0222565006611	0.00494505494505	0.00415618505961	0.00376481009855	0.0194261471475	0.0163829103758	0.00257372654155	0.00292397660819	0.0016299032924	0.00376057662175	0.00392712992255	0.00264433671221	0.00315822718181	0.01320029103	0.00287769784173	0.0611010284332	0.259665144597	0.589159223899	0.451685164444	0.0988437531976	0.331015441252	0.324404155633	0.154486398701	0.389926138695	0.0837937384899	0.00397715684275	0.00235342269518	0.000835160246372	0.000409039779119	0.0	0.0	0.000102933607823	0.000413436692506	0.0	0.0	0.0	0.0
k__Bacteria;p__Bacteroidetes;c__Bacteroidia;o__Bacteroidales;f__Marinilabiaceae	0.0	0.0	0.0	0.0	0.0	0.0	0.000109505037232	0.0	0.0	0.0	0.0	0.0	0.000330542089026	0.0	0.0	0.00166094563171	0.0	0.0	0.0	0.0	0.0	0.0	0.0	0.0	0.000421096957574	0.000415757197796	0.0	0.0	0.0	0.0	0.0	0.0	0.0	0.0	0.0	0.0	0.0	0.0	0.0	0.0	0.0	0.0	0.0	0.0	0.0	0.0	0.0	0.0	0.0
k__Bacteria;p__Bacteroidetes;c__Bacteroidia;o__Bacteroidales;f__Porphyromonadaceae	0.00234505862647	0.0021572645885	0.00291702679343	0.00297904032344	0.00886061569919	0.00359636132854	0.00273762593079	0.00228239443926	0.00153273483687	0.00173253925284	0.00247703581381	0.00193298969072	0.00495813133539	0.00131868131868	0.00196871923876	0.00509356660392	0.00390755833426	0.00781668272834	0.00193029490617	0.00129954515919	0.000869281755949	0.00146244646401	0.00207265190357	0.00242397531952	0.00252658174545	0.00270242178568	0.000885445489762	0.00332728372656	0.00121765601218	0.00698080279232	0.0314631911211	0.00368361813159	0.011146333981	0.00794459156651	0.00395858708892	0.00266721378744	0.00787804378965	0.000101978380583	0.00040929090351	0.0	0.00010225994478	0.0	0.0	0.0	0.000103359173127	0.0	0.0	0.0	0.0
k__Bacteria;p__Bacteroidetes;c__Bacteroidia;o__Bacteroidales;f__Prevotellaceae	0.446454494696	0.458850177974	0.597666378565	0.629215874029	0.332954674543	0.481912418024	0.554752518616	0.572984749455	0.559119772279	0.608554412561	0.696356693157	0.725622852234	0.48854120758	0.737142857143	0.697692223559	0.705016055808	0.556771240371	0.456472855766	0.743914209115	0.786333116742	0.791698359231	0.756711584665	0.683538780408	0.693477302777	0.717549215707	0.660742126598	0.741560597676	0.00100826779593	0.00111618467783	0.0267939636588	0.0270848182466	0.0190320270132	0.0829328152163	0.169688327562	0.550446609825	0.201169470661	0.00920810313076	0.00173363246992	0.03673385859	0.190520931204	0.00470395745986	0.00102564102564	0.0953647805178	0.0330416881112	0.0544702842377	0.0237235688499	0.0284797017399	0.0686967366452	0.00309469775119
k__Bacteria;p__Bacteroidetes;c__Bacteroidia;o__Bacteroidales;f__RF16	0.00848687883864	0.000970769064826	0.00183664649957	0.00180870305352	0.0092014086107	0.00698117199069	0.00186158563294	0.00165992322855	0.000766367418437	0.00129940443963	0.00175456703478	0.00150343642612	0.00639048038784	0.00164835164835	0.00240621240293	0.000996567379028	0.00602880428715	0.00781668272834	0.00171581769437	0.00108295429933	0.000651961316962	0.00146244646401	0.0016363041344	0.00121198765976	0.000842193915149	0.00197484668953	0.00132816823464	0.0	0.0	0.0	0.0	0.0	0.0	0.0	0.0	0.0	0.0	0.0	0.000818581807019	0.0	0.0	0.0	0.0	0.0	0.0	0.0	0.0	0.0	0.0
k__Bacteria;p__Bacteroidetes;c__Bacteroidia;o__Bacteroidales;f__Rikenellaceae	0.00938023450586	0.000107863229425	0.000864304235091	0.000425577189063	0.00727024877883	0.00751004865665	0.00175208059571	0.00103745201784	0.000109481059777	0.0	0.000928888430179	0.000322164948454	0.00793301013662	0.00175824175824	0.00164059936563	0.000332189126343	0.00457742547728	0.00813791626512	0.000107238605898	0.000324886289799	0.0	0.0	0.0	0.000110180696342	0.0	0.00332605758237	0.000442722744881	0.0	0.0	0.0	0.000203645249975	0.000102322725877	0.00194293895081	0.000814829904257	0.000304506699147	0.000615510874025	0.000818498056067	0.0	0.0	0.0	0.0	0.0	0.0	0.0	0.0	0.0	0.0	0.0	0.0
k__Bacteria;p__Bacteroidetes;c__Bacteroidia;o__Bacteroidales;f__S24-7	0.00781686208822	0.00409880271815	0.00626620570441	0.006809235025	0.00567988185846	0.00698117199069	0.00580376697328	0.00570598609814	0.00864900372236	0.00454791553871	0.00381876354629	0.00386597938144	0.0176289114147	0.00450549450549	0.00382806518648	0.00276824271952	0.0132856983365	0.00631759289003	0.00300268096515	0.00292397660819	0.00249918504835	0.00376057662175	0.00556343405694	0.00429704715734	0.0049478892515	0.00509302567301	0.00254565578307	0.0	0.0	0.0	0.0	0.0	0.0	0.000101853738032	0.0	0.0	0.00399017802333	0.00193758923108	0.0380640540264	0.0709886209416	0.0428469168627	0.00789743589744	0.00501381356799	0.011631497684	0.0230490956072	0.0369262506447	0.0362468931234	0.0276449802536	0.0119661646379
k__Bacteria;p__Bacteroidetes;c__Bacteroidia;o__Bacteroidales;f__[Barnesiellaceae]	0.000111669458403	0.0	0.0	0.0	0.0	0.0	0.0	0.0	0.0	0.0	0.0	0.000107388316151	0.000110180696342	0.00010989010989	0.0	0.0	0.0	0.000321233536781	0.0	0.0	0.0	0.0	0.0	0.0	0.0	0.000311817898347	0.0	0.0	0.0	0.0	0.0	0.0	0.0	0.0	0.0	0.0	0.000204624514017	0.0	0.0	0.0	0.0	0.0	0.0	0.0	0.0	0.0	0.0	0.0	0.0
k__Bacteria;p__Bacteroidetes;c__Bacteroidia;o__Bacteroidales;f__[Odoribacteraceae]	0.0	0.0	0.0	0.0	0.0	0.0	0.0	0.0	0.0	0.0	0.000206419651151	0.0	0.0	0.0	0.0	0.0	0.000334933571508	0.0	0.0	0.000108295429933	0.0	0.0	0.0	0.000110180696342	0.000105274239394	0.000415757197796	0.0	0.0	0.000101471334348	0.00472230777128	0.0294267386213	0.000716259081142	0.0044994375703	0.00387044204522	0.00436459602111	0.0031801395158	0.0036832412523	0.0	0.000102322725877	0.0	0.0	0.0	0.0	0.0	0.0	0.0	0.0	0.0	0.0
k__Bacteria;p__Bacteroidetes;c__Bacteroidia;o__Bacteroidales;f__[Paraprevotellaceae]	0.0733668341709	0.0707582785029	0.0932368193604	0.0938397701883	0.051686924912	0.073725407235	0.0895751204555	0.0888058927275	0.0840814539085	0.093015701137	0.0785426772629	0.0686211340206	0.0578448655796	0.0708791208791	0.0762331838565	0.0733030672129	0.0577202188233	0.0634971624371	0.0699195710456	0.0640025990903	0.0637835488428	0.075211532435	0.083778771681	0.0799911855443	0.0754816296452	0.0646502442574	0.0692861095739	0.000201653559185	0.000101471334348	0.000102658864593	0.0185317177477	0.000818581807019	0.00409039779119	0.0129354247301	0.0256800649614	0.163212966762	0.00204624514017	0.00030593514175	0.0873836078993	0.0352855204092	0.0	0.00779487179487	0.00266039087281	0.0114256304683	0.0015503875969	0.000206291903043	0.00082850041425	0.00249428393265	0.000412626366825
k__Bacteria;p__Bacteroidetes;c__Bacteroidia;o__Bacteroidales;f__p-2534-18B5	0.000223338916806	0.00021572645885	0.000648228176318	0.0	0.00102237873452	0.000634651999154	0.0	0.000103745201784	0.000547405298883	0.0	0.0	0.0	0.000220361392684	0.00021978021978	0.0	0.000664378252685	0.000111644523836	0.00117785630153	0.0	0.0	0.0	0.000626762770291	0.0	0.0	0.0	0.000519696497246	0.0	0.0	0.0	0.0	0.0	0.0	0.0	0.0	0.0	0.0	0.0	0.0	0.00133019543641	0.0	0.00010225994478	0.000102564102564	0.000102322725877	0.000411734431292	0.000103359173127	0.000103145951521	0.0	0.0	0.0
k__Bacteria;p__Bacteroidetes;c__Cytophagia;o__Cytophagales;f__Cyclobacteriaceae	0.0	0.0	0.0	0.0	0.0	0.0	0.0	0.0	0.0	0.0	0.0	0.0	0.0	0.0	0.0	0.0	0.0	0.0	0.0	0.0	0.0	0.0	0.0	0.0	0.0	0.0	0.0	0.0	0.0	0.0	0.0	0.0	0.0	0.0	0.0	0.0	0.0	0.0	0.0	0.0	0.0	0.0	0.0	0.0	0.0	0.0	0.0	0.0	0.0
k__Bacteria;p__Bacteroidetes;c__Cytophagia;o__Cytophagales;f__Cytophagaceae	0.0	0.0	0.0	0.0	0.0	0.0	0.0	0.0	0.0	0.0	0.0	0.0	0.0	0.0	0.0	0.0	0.0	0.0	0.0	0.0	0.0	0.0	0.0	0.0	0.0	0.0	0.0	0.0	0.0	0.0	0.0	0.0	0.0	0.0	0.0	0.0	0.0	0.0	0.0	0.0	0.0	0.0	0.0	0.0	0.0	0.0	0.0	0.0	0.0
k__Bacteria;p__Bacteroidetes;c__Cytophagia;o__Cytophagales;f__Flammeovirgaceae	0.0	0.0	0.0	0.0	0.0	0.0	0.0	0.0	0.0	0.0	0.0	0.0	0.0	0.0	0.0	0.0	0.0	0.0	0.0	0.0	0.0	0.0	0.0	0.0	0.0	0.0	0.0	0.0	0.0	0.0	0.0	0.0	0.0	0.0	0.0	0.0	0.0	0.0	0.0	0.0	0.0	0.0	0.0	0.0	0.0	0.0	0.0	0.0	0.0
k__Bacteria;p__Bacteroidetes;c__Flavobacteriia;o__Flavobacteriales;f__Cryomorphaceae	0.0	0.0	0.0	0.0	0.0	0.0	0.0	0.0	0.0	0.0	0.0	0.0	0.0	0.0	0.0	0.0	0.0	0.0	0.0	0.0	0.0	0.0	0.0	0.0	0.0	0.0	0.0	0.0	0.0	0.0	0.0	0.0	0.0	0.0	0.0	0.0	0.0	0.0	0.0	0.0	0.0	0.0	0.0	0.0	0.0	0.0	0.0	0.0	0.0
k__Bacteria;p__Bacteroidetes;c__Flavobacteriia;o__Flavobacteriales;f__Flavobacteriaceae	0.0	0.0	0.0	0.0	0.0	0.000423101332769	0.0	0.0	0.0	0.0	0.0	0.0	0.00055090348171	0.0	0.0	0.00310043184586	0.0	0.0	0.0	0.0	0.0	0.0	0.000109086942293	0.0	0.0	0.00114333229394	0.0	0.0	0.0	0.0	0.0	0.00040929090351	0.0	0.0	0.0	0.0	0.000102312257008	0.0	0.00040929090351	0.0	0.0	0.0	0.0	0.0	0.0	0.0	0.0	0.0	0.0
k__Bacteria;p__Bacteroidetes;c__Flavobacteriia;o__Flavobacteriales;f__[Weeksellaceae]	0.0	0.0	0.000324114088159	0.0	0.0	0.000317325999577	0.000219010074463	0.0	0.0	0.0	0.0	0.000107388316151	0.000771264874394	0.00010989010989	0.0	0.000332189126343	0.0	0.0	0.0	0.000216590859866	0.0	0.0	0.000218173884586	0.0	0.0	0.0	0.000221361372441	0.0068562210123	0.000710299340436	0.00112924751052	0.023826494247	0.000306968177632	0.00143163922691	0.00692605418619	0.00314656922452	0.000102585145671	0.000818498056067	0.0	0.00040929090351	0.000104395030797	0.000306779834339	0.000102564102564	0.0	0.0	0.0	0.0	0.0	0.0	0.0
k__Bacteria;p__Bacteroidetes;c__Sphingobacteriia;o__Sphingobacteriales;f__	0.0	0.0	0.0	0.0	0.0	0.0	0.0	0.0	0.0	0.0	0.0	0.0	0.0	0.0	0.0	0.0	0.0	0.0	0.0	0.0	0.0	0.0	0.0	0.0	0.0	0.0	0.0	0.0	0.0	0.0	0.0	0.0	0.0	0.0	0.0	0.0	0.0	0.0	0.0	0.0	0.0	0.0	0.0	0.0	0.0	0.0	0.0	0.0	0.0
k__Bacteria;p__Bacteroidetes;c__Sphingobacteriia;o__Sphingobacteriales;f__Sphingobacteriaceae	0.0	0.0	0.0	0.000106394297266	0.0	0.0	0.000328515111695	0.0	0.0	0.0	0.0	0.0	0.000110180696342	0.0	0.0	0.000996567379028	0.000111644523836	0.0	0.0	0.0	0.0	0.0	0.0	0.000110180696342	0.0	0.0	0.0	0.000100826779593	0.000811770674784	0.000821270916744	0.000712758374911	0.000511613629387	0.000204519889559	0.0	0.0	0.0	0.0	0.000203956761167	0.0	0.0	0.0	0.0	0.0	0.0	0.0	0.0	0.0	0.0	0.0
k__Bacteria;p__Bacteroidetes;c__VC2_1_Bac22;o__;f__	0.0	0.0	0.0	0.0	0.0	0.0	0.0	0.0	0.0	0.0	0.0	0.0	0.0	0.0	0.0	0.0	0.0	0.0	0.0	0.0	0.0	0.0	0.0	0.0	0.0	0.0	0.0	0.0	0.0	0.0	0.0	0.0	0.0	0.0	0.0	0.0	0.0	0.0	0.0	0.0	0.0	0.0	0.0	0.0	0.0	0.0	0.0	0.0	0.0
k__Bacteria;p__Bacteroidetes;c__[Rhodothermi];o__[Rhodothermales];f__Rhodothermaceae	0.0	0.0	0.0	0.0	0.0	0.0	0.0	0.0	0.0	0.0	0.0	0.0	0.0	0.0	0.0	0.0	0.0	0.0	0.0	0.0	0.0	0.0	0.0	0.0	0.0	0.0	0.0	0.0	0.0	0.0	0.0	0.0	0.0	0.0	0.0	0.0	0.0	0.0	0.0	0.0	0.0	0.0	0.0	0.0	0.0	0.0	0.0	0.0	0.0
k__Bacteria;p__Bacteroidetes;c__[Saprospirae];o__[Saprospirales];f__	0.0	0.0	0.0	0.0	0.0	0.0	0.0	0.0	0.0	0.0	0.0	0.0	0.0	0.0	0.0	0.0	0.0	0.0	0.0	0.0	0.0	0.0	0.0	0.0	0.0	0.0	0.0	0.0	0.0	0.0	0.0	0.0	0.0	0.0	0.0	0.0	0.0	0.0	0.0	0.0	0.0	0.0	0.0	0.0	0.0	0.0	0.0	0.0	0.0
k__Bacteria;p__Bacteroidetes;c__[Saprospirae];o__[Saprospirales];f__Chitinophagaceae	0.0	0.0	0.0	0.0	0.0	0.0	0.0	0.0	0.0	0.0	0.0	0.0	0.0	0.0	0.0	0.0	0.0	0.0	0.0	0.0	0.0	0.0	0.0	0.0	0.0	0.0	0.0	0.0	0.0	0.0	0.0	0.0	0.0	0.0	0.0	0.0	0.0	0.0	0.0	0.0	0.0	0.0	0.0	0.0	0.0	0.0	0.0	0.0	0.0
k__Bacteria;p__Bacteroidetes;c__[Saprospirae];o__[Saprospirales];f__Saprospiraceae	0.0	0.0	0.0	0.0	0.0	0.0	0.0	0.0	0.0	0.0	0.0	0.0	0.0	0.0	0.0	0.000110729708781	0.0	0.0	0.0	0.0	0.0	0.0	0.0	0.0	0.0	0.0	0.0	0.0	0.0	0.0	0.0	0.0	0.0	0.0	0.0	0.0	0.0	0.0	0.0	0.0	0.0	0.0	0.0	0.0	0.0	0.0	0.0	0.0	0.0
k__Bacteria;p__Chlamydiae;c__Chlamydiia;o__Chlamydiales;f__Rhabdochlamydiaceae	0.0	0.0	0.0	0.0	0.0	0.0	0.0	0.0	0.0	0.0	0.0	0.0	0.0	0.0	0.0	0.0	0.0	0.0	0.0	0.0	0.0	0.0	0.0	0.0	0.0	0.0	0.0	0.0	0.0	0.0	0.0	0.0	0.0	0.0	0.0	0.0	0.0	0.0	0.0	0.0	0.0	0.0	0.0	0.0	0.0	0.0	0.0	0.0	0.0
k__Bacteria;p__Chloroflexi;c__Anaerolineae;o__Anaerolineales;f__Anaerolinaceae	0.000893355667225	0.00107863229425	0.00140449438202	0.00106394297266	0.000567988185846	0.00169240533108	0.00164257555848	0.0013486876232	0.00175169695643	0.00238224147266	0.0012385179069	0.00139604810997	0.000661084178052	0.0010989010989	0.000437493164169	0.000664378252685	0.0012280897622	0.000535389227969	0.00193029490617	0.00173272687893	0.000977941975443	0.00114906507887	0.000872695538344	0.00110180696342	0.00136856511212	0.00114333229394	0.000442722744881	0.0	0.0	0.0	0.0	0.0	0.0	0.0	0.0	0.0	0.0	0.0	0.0	0.0	0.0	0.0	0.0	0.0	0.0	0.0	0.0	0.0	0.0
k__Bacteria;p__Chloroflexi;c__Anaerolineae;o__SBR1031;f__A4b	0.0	0.0	0.0	0.0	0.0	0.0	0.0	0.0	0.0	0.0	0.0	0.0	0.0	0.0	0.0	0.0	0.0	0.0	0.0	0.0	0.0	0.0	0.0	0.0	0.0	0.0	0.0	0.0	0.0	0.0	0.0	0.0	0.0	0.0	0.0	0.0	0.0	0.0	0.0	0.0	0.0	0.0	0.0	0.0	0.0	0.0	0.0	0.0	0.0
k__Bacteria;p__Chloroflexi;c__Anaerolineae;o__SBR1031;f__SHA-31	0.0	0.0	0.0	0.0	0.0	0.0	0.0	0.0	0.0	0.0	0.0	0.0	0.0	0.0	0.0	0.0	0.0	0.0	0.0	0.0	0.0	0.0	0.0	0.0	0.0	0.0	0.0	0.0	0.0	0.0	0.0	0.0	0.0	0.0	0.0	0.0	0.0	0.0	0.0	0.0	0.0	0.0	0.0	0.0	0.0	0.0	0.0	0.0	0.0
k__Bacteria;p__Chloroflexi;c__Ellin6529;o__;f__	0.0	0.0	0.0	0.0	0.0	0.0	0.0	0.0	0.0	0.0	0.0	0.0	0.0	0.0	0.0	0.0	0.0	0.0	0.0	0.0	0.0	0.0	0.0	0.0	0.0	0.0	0.0	0.0	0.0	0.0	0.0	0.0	0.0	0.0	0.0	0.0	0.0	0.0	0.0	0.0	0.0	0.0	0.0	0.0	0.0	0.0	0.0	0.0	0.0
k__Bacteria;p__Chloroflexi;c__Gitt-GS-136;o__;f__	0.0	0.0	0.0	0.0	0.0	0.0	0.0	0.0	0.0	0.0	0.0	0.0	0.0	0.0	0.0	0.0	0.0	0.0	0.0	0.0	0.0	0.0	0.0	0.0	0.0	0.0	0.0	0.0	0.0	0.0	0.0	0.0	0.0	0.0	0.0	0.0	0.0	0.0	0.0	0.0	0.0	0.0	0.0	0.0	0.0	0.0	0.0	0.0	0.0
k__Bacteria;p__Chloroflexi;c__TK10;o__B07_WMSP1;f__	0.0	0.0	0.0	0.0	0.0	0.0	0.0	0.0	0.0	0.0	0.0	0.0	0.0	0.0	0.0	0.0	0.0	0.0	0.0	0.0	0.0	0.0	0.0	0.0	0.0	0.0	0.0	0.0	0.0	0.0	0.0	0.0	0.0	0.0	0.0	0.0	0.0	0.0	0.0	0.0	0.0	0.0	0.0	0.0	0.0	0.0	0.0	0.0	0.0
k__Bacteria;p__Chloroflexi;c__Thermomicrobia;o__AKYG1722;f__	0.0	0.0	0.0	0.0	0.0	0.0	0.0	0.0	0.0	0.0	0.0	0.0	0.0	0.0	0.0	0.0	0.0	0.0	0.0	0.0	0.0	0.0	0.0	0.0	0.0	0.0	0.0	0.0	0.0	0.0	0.0	0.0	0.0	0.0	0.0	0.0	0.0	0.0	0.0	0.0	0.0	0.0	0.0	0.0	0.0	0.0	0.0	0.0	0.0
k__Bacteria;p__Chloroflexi;c__Thermomicrobia;o__JG30-KF-CM45;f__	0.000446677833613	0.000107863229425	0.0	0.0	0.0	0.0	0.0	0.0	0.0	0.0	0.0	0.0	0.00055090348171	0.0	0.0	0.000110729708781	0.0	0.0	0.0	0.0	0.0	0.0	0.0	0.0	0.0	0.0	0.0	0.0	0.0	0.0	0.0	0.0	0.0	0.0	0.0	0.0	0.0	0.0	0.0	0.0	0.0	0.0	0.0	0.0	0.0	0.0	0.0	0.0	0.0
k__Bacteria;p__Chloroflexi;c__Thermomicrobia;o__Sphaerobacterales;f__	0.0	0.0	0.0	0.0	0.0	0.0	0.0	0.0	0.0	0.0	0.0	0.0	0.0	0.0	0.0	0.0	0.0	0.0	0.0	0.0	0.0	0.0	0.0	0.0	0.0	0.0	0.0	0.0	0.0	0.0	0.0	0.0	0.0	0.0	0.0	0.0	0.0	0.0	0.0	0.0	0.0	0.0	0.0	0.0	0.0	0.0	0.0	0.0	0.0
k__Bacteria;p__Cyanobacteria;c__4C0d-2;o__YS2;f__	0.00312674483529	0.000539316147125	0.000756266205704	0.000957548675391	0.00102237873452	0.0013750793315	0.00120455540955	0.00145243282498	0.00032844317933	0.000649702219816	0.000619258953452	0.00118127147766	0.00055090348171	0.00021978021978	0.000218746582085	0.0	0.0027911130959	0.000963700610344	0.000643431635389	0.000433181719731	0.000325980658481	0.000835683693722	0.000545434711465	0.000661084178052	0.000315822718181	0.00197484668953	0.000553403431101	0.0	0.0	0.0	0.0	0.0	0.0	0.0	0.0	0.0	0.0	0.0	0.0	0.0	0.0	0.0	0.00286503632457	0.00123520329388	0.000723514211886	0.000309437854564	0.0	0.000103928497194	0.000618939550237
k__Bacteria;p__Cyanobacteria;c__Chloroplast;o__Streptophyta;f__	0.0	0.0	0.000108038029386	0.0	0.0	0.000105775333192	0.0	0.0	0.0	0.0	0.0	0.0	0.0	0.0	0.0	0.0	0.0	0.0	0.0	0.0	0.0	0.0	0.0	0.0	0.0	0.0	0.0	0.0	0.0	0.0	0.0	0.0	0.0	0.0	0.000101502233049	0.000205170291342	0.0012277470841	0.0	0.000306968177632	0.000939555277169	0.000715819613457	0.0	0.0	0.000102933607823	0.00062015503876	0.00113460546674	0.00113918806959	0.000311785491582	0.00113472250877
k__Bacteria;p__Cyanobacteria;c__ML635J-21;o__;f__	0.0	0.0	0.0	0.0	0.0	0.0	0.0	0.0	0.0	0.0	0.0	0.0	0.0	0.0	0.0	0.0	0.0	0.0	0.0	0.0	0.0	0.0	0.0	0.0	0.0	0.0	0.0	0.0	0.0	0.0	0.0	0.0	0.0	0.0	0.0	0.0	0.0	0.0	0.0	0.0	0.0	0.0	0.0	0.0	0.0	0.0	0.0	0.0	0.0
k__Bacteria;p__Elusimicrobia;c__Elusimicrobia;o__Elusimicrobiales;f__Elusimicrobiaceae	0.000111669458403	0.0	0.0	0.0	0.0	0.000211550666385	0.0	0.0	0.0	0.0	0.0	0.0	0.0	0.0	0.0	0.0	0.000111644523836	0.0	0.0	0.000108295429933	0.0	0.0	0.0	0.0	0.0	0.000207878598898	0.0	0.0	0.0	0.0	0.0	0.0	0.0	0.000101853738032	0.0	0.0	0.0	0.0	0.000102322725877	0.0	0.0	0.0	0.0	0.0	0.0	0.0	0.0	0.0	0.0
k__Bacteria;p__Elusimicrobia;c__Endomicrobia;o__;f__	0.0	0.000107863229425	0.0	0.0	0.0	0.0	0.000219010074463	0.0	0.0	0.000108283703303	0.000103209825575	0.0	0.000220361392684	0.0	0.000109373291042	0.000110729708781	0.0	0.000321233536781	0.0	0.0	0.0	0.0	0.000109086942293	0.000110180696342	0.0	0.0	0.00011068068622	0.0	0.0	0.0	0.0	0.0	0.0	0.0	0.0	0.0	0.0	0.0	0.0	0.0	0.0	0.0	0.0	0.0	0.0	0.0	0.0	0.0	0.0
k__Bacteria;p__FBP;c__;o__;f__	0.0	0.0	0.0	0.000106394297266	0.0	0.0	0.0	0.0	0.0	0.0	0.0	0.0	0.0	0.0	0.0	0.0	0.0	0.0	0.0	0.0	0.0	0.0	0.0	0.0	0.0	0.0	0.0	0.0	0.0	0.0	0.0	0.0	0.0	0.0	0.0	0.0	0.0	0.0	0.0	0.0	0.0	0.0	0.0	0.0	0.0	0.0	0.0	0.0	0.0
k__Bacteria;p__Fibrobacteres;c__Fibrobacteria;o__Fibrobacterales;f__Fibrobacteraceae	0.000335008375209	0.00107863229425	0.000864304235091	0.000106394297266	0.0	0.000528876665961	0.00120455540955	0.00114119721963	0.000766367418437	0.000433134813211	0.000928888430179	0.00107388316151	0.000330542089026	0.00010989010989	0.000437493164169	0.000442918835123	0.000781511666853	0.00085662276475	0.000750670241287	0.000433181719731	0.000760621536456	0.00020892092343	0.000654521653758	0.000881445570736	0.000947468154543	0.000311817898347	0.000553403431101	0.0	0.0	0.0	0.0	0.0	0.0	0.0	0.0	0.0	0.0	0.0	0.0	0.0	0.0	0.0	0.0	0.0	0.0	0.0	0.0	0.0	0.0
k__Bacteria;p__Fibrobacteres;c__TG3;o__TG3-1;f__TSCOR003-O20	0.0	0.0	0.0	0.0	0.0	0.0	0.0	0.0	0.0	0.0	0.0	0.0	0.0	0.0	0.0	0.0	0.0	0.0	0.0	0.0	0.0	0.0	0.0	0.0	0.0	0.0	0.0	0.0	0.0	0.0	0.0	0.0	0.0	0.0	0.0	0.0	0.0	0.0	0.0	0.0	0.0	0.0	0.0	0.0	0.0	0.0	0.0	0.0	0.0
k__Bacteria;p__Firmicutes;Other;Other;Other	0.0	0.0	0.0	0.0	0.0	0.0	0.0	0.0	0.0	0.0	0.0	0.0	0.0	0.0	0.0	0.0	0.0	0.0	0.0	0.0	0.0	0.0	0.0	0.0	0.0	0.0	0.0	0.0	0.0	0.0	0.0	0.0	0.0	0.0	0.0	0.0	0.0	0.0	0.0	0.0	0.0	0.0	0.0	0.0	0.0	0.0	0.0	0.0	0.0
k__Bacteria;p__Firmicutes;c__Bacilli;Other;Other	0.0	0.0	0.0	0.0	0.0	0.0	0.0	0.0	0.0	0.0	0.0	0.0	0.0	0.0	0.0	0.0	0.0	0.0	0.0	0.0	0.0	0.0	0.0	0.0	0.0	0.0	0.0	0.0	0.0	0.0	0.0	0.0	0.0	0.0	0.0	0.0	0.0	0.0	0.0	0.0	0.0	0.0	0.0	0.0	0.0	0.0	0.0	0.0	0.0
k__Bacteria;p__Firmicutes;c__Bacilli;o__Bacillales;Other	0.000558347292016	0.00021572645885	0.000864304235091	0.000851154378125	0.000340792911507	0.0013750793315	0.00197109067017	0.000829961614275	0.000875848478213	0.000866269626421	0.000516049127877	0.000214776632302	0.00055090348171	0.00043956043956	0.000437493164169	0.000775107961466	0.000558222619181	0.000321233536781	0.000321715817694	0.000216590859866	0.000108660219494	0.000835683693722	0.000327260826879	0.000220361392684	0.000315822718181	0.000623635796695	0.000442722744881	0.00120992135511	0.000101471334348	0.000102658864593	0.0	0.000102322725877	0.0	0.0	0.0	0.0	0.0	0.0	0.0	0.0	0.0	0.000307692307692	0.000102322725877	0.0	0.0	0.0	0.0	0.0	0.0
k__Bacteria;p__Firmicutes;c__Bacilli;o__Bacillales;f__	0.0	0.0	0.0	0.0	0.0	0.0	0.0	0.0	0.0	0.0	0.0	0.0	0.0	0.00010989010989	0.0	0.0	0.0	0.0	0.0	0.0	0.0	0.0	0.0	0.0	0.0	0.0	0.0	0.0	0.0	0.0	0.0	0.0	0.0	0.0	0.0	0.0	0.0	0.0	0.0	0.0	0.0	0.0	0.0	0.0	0.0	0.0	0.0	0.0	0.0
k__Bacteria;p__Firmicutes;c__Bacilli;o__Bacillales;f__Bacillaceae	0.000558347292016	0.00151008521195	0.00140449438202	0.00138312586445	0.00113597637169	0.000528876665961	0.000328515111695	0.000311235605353	0.000547405298883	0.00119112073633	0.000206419651151	0.0	0.000330542089026	0.00021978021978	0.000109373291042	0.000664378252685	0.000334933571508	0.000535389227969	0.0	0.0	0.000325980658481	0.0	0.000872695538344	0.000220361392684	0.000210548478787	0.0	0.000332042058661	0.000302480338778	0.0	0.0	0.0	0.0	0.0	0.0	0.0	0.0	0.0	0.0	0.0	0.0	0.0	0.0	0.0	0.0	0.0	0.0	0.0	0.0	0.0
k__Bacteria;p__Firmicutes;c__Bacilli;o__Bacillales;f__Listeriaceae	0.0	0.0	0.0	0.0	0.0	0.0	0.0	0.0	0.0	0.0	0.0	0.0	0.0	0.0	0.0	0.0	0.0	0.0	0.0	0.0	0.0	0.0	0.0	0.0	0.0	0.0	0.0	0.0	0.0	0.0	0.0	0.0	0.0	0.0	0.0	0.0	0.0	0.0	0.0	0.0	0.0	0.0	0.0	0.0	0.0	0.0	0.0	0.0	0.0
k__Bacteria;p__Firmicutes;c__Bacilli;o__Bacillales;f__Paenibacillaceae	0.0	0.0	0.0	0.0	0.0	0.0	0.0	0.0	0.0	0.0	0.0	0.0	0.0	0.0	0.0	0.0	0.0	0.0	0.0	0.0	0.0	0.0	0.0	0.0	0.0	0.0	0.0	0.0	0.0	0.0	0.0	0.0	0.0	0.0	0.0	0.0	0.0	0.0	0.0	0.0	0.0	0.0	0.0	0.0	0.0	0.0	0.0	0.0	0.0
k__Bacteria;p__Firmicutes;c__Bacilli;o__Bacillales;f__Planococcaceae	0.0	0.0	0.000108038029386	0.0	0.0	0.000105775333192	0.000109505037232	0.0	0.0	0.0	0.0	0.0	0.000110180696342	0.0	0.0	0.0	0.0	0.0	0.0	0.0	0.0	0.000104460461715	0.0	0.0	0.0	0.000207878598898	0.00011068068622	0.000504133897963	0.0	0.0	0.0	0.0	0.0	0.0	0.0	0.0	0.0	0.0	0.0	0.0	0.0	0.0	0.0	0.0	0.0	0.0	0.0	0.0	0.0
k__Bacteria;p__Firmicutes;c__Bacilli;o__Bacillales;f__Sporolactobacillaceae	0.0	0.0	0.0	0.0	0.0	0.0	0.0	0.0	0.0	0.0	0.0	0.0	0.0	0.0	0.0	0.0	0.0	0.0	0.0	0.0	0.0	0.0	0.0	0.0	0.0	0.0	0.0	0.0	0.0	0.0	0.0	0.0	0.0	0.0	0.0	0.0	0.0	0.0	0.0	0.0	0.0	0.0	0.0	0.0	0.0	0.0	0.0	0.0	0.0
k__Bacteria;p__Firmicutes;c__Bacilli;o__Bacillales;f__Staphylococcaceae	0.000223338916806	0.0	0.000324114088159	0.000212788594531	0.000227195274338	0.0	0.000876040297854	0.000518726008922	0.000109481059777	0.0	0.0	0.000107388316151	0.000661084178052	0.0	0.000218746582085	0.00155021592293	0.000781511666853	0.000535389227969	0.000536193029491	0.000108295429933	0.0	0.000522302308576	0.0	0.0	0.000736919675755	0.000727575096144	0.00011068068622	0.000907441016334	0.0	0.0	0.0	0.0	0.0	0.0	0.0	0.0	0.0	0.0	0.000102322725877	0.000104395030797	0.0	0.000102564102564	0.0	0.0	0.000103359173127	0.0	0.0	0.0	0.000309469775119
k__Bacteria;p__Firmicutes;c__Bacilli;o__Bacillales;f__Thermoactinomycetaceae	0.0	0.0	0.0	0.0	0.0	0.0	0.0	0.0	0.0	0.0	0.0	0.0	0.0	0.0	0.0	0.0	0.0	0.0	0.0	0.0	0.0	0.0	0.0	0.0	0.0	0.0	0.0	0.0	0.0	0.0	0.0	0.0	0.0	0.0	0.0	0.0	0.0	0.000101978380583	0.0	0.0	0.0	0.0	0.0	0.0	0.0	0.0	0.0	0.0	0.0
k__Bacteria;p__Firmicutes;c__Bacilli;o__Bacillales;f__[Exiguobacteraceae]	0.0	0.0	0.0	0.0	0.0	0.0	0.0	0.0	0.0	0.0	0.0	0.0	0.0	0.0	0.0	0.0	0.0	0.0	0.0	0.0	0.0	0.0	0.0	0.0	0.0	0.0	0.0	0.000201653559185	0.0	0.0	0.0	0.0	0.0	0.0	0.0	0.0	0.0	0.0	0.000102322725877	0.0	0.0	0.0	0.0	0.0	0.0	0.0	0.0	0.0	0.0
k__Bacteria;p__Firmicutes;c__Bacilli;o__Gemellales;f__	0.0	0.0	0.0	0.0	0.0	0.0	0.0	0.0	0.0	0.0	0.0	0.0	0.0	0.0	0.0	0.0	0.0	0.0	0.0	0.0	0.0	0.0	0.0	0.0	0.0	0.0	0.0	0.0	0.0	0.0	0.0	0.0	0.0	0.0	0.0	0.0	0.0	0.0	0.0	0.0	0.0	0.0	0.0	0.0	0.0	0.0	0.0	0.0	0.0
k__Bacteria;p__Firmicutes;c__Bacilli;o__Gemellales;f__Gemellaceae	0.0	0.0	0.0	0.0	0.0	0.000211550666385	0.0	0.0	0.0	0.0	0.0	0.0	0.0	0.0	0.0	0.0	0.0	0.0	0.0	0.0	0.0	0.0	0.0	0.0	0.0	0.0	0.0	0.0	0.0	0.0	0.0	0.0	0.0	0.0	0.0	0.0	0.000102312257008	0.0	0.0	0.0	0.0	0.0	0.0	0.0	0.0	0.0	0.0	0.0	0.0
k__Bacteria;p__Firmicutes;c__Bacilli;o__Lactobacillales;Other	0.0	0.000107863229425	0.000216076058773	0.0	0.0	0.0	0.000109505037232	0.000207490403569	0.000218962119553	0.000433134813211	0.0	0.0	0.000110180696342	0.0	0.000109373291042	0.000110729708781	0.0	0.0	0.0	0.0	0.000217320438987	0.00020892092343	0.0	0.0	0.0	0.000415757197796	0.0	0.0182496471063	0.00629122272958	0.00420901344831	0.00173098462478	0.0	0.000204519889559	0.0	0.0	0.000102585145671	0.0	0.0	0.0	0.0	0.0	0.0	0.0	0.0	0.0	0.0	0.0	0.0	0.0
k__Bacteria;p__Firmicutes;c__Bacilli;o__Lactobacillales;f__	0.0	0.0	0.0	0.0	0.0	0.0	0.0	0.0	0.0	0.0	0.0	0.0	0.0	0.0	0.0	0.000110729708781	0.0	0.0	0.0	0.0	0.0	0.0	0.0	0.0	0.0	0.0	0.0	0.0	0.0	0.0	0.000101822624987	0.0	0.0	0.0	0.0	0.0	0.000102312257008	0.0	0.000102322725877	0.0	0.0	0.000102564102564	0.0	0.0	0.0	0.0	0.0	0.0	0.0
k__Bacteria;p__Firmicutes;c__Bacilli;o__Lactobacillales;f__Aerococcaceae	0.00201005025126	0.0004314529177	0.00108038029386	0.000957548675391	0.00159036692037	0.00126930399831	0.00153307052124	0.000207490403569	0.00065688635866	0.000324851109908	0.000103209825575	0.000107388316151	0.00220361392684	0.00032967032967	0.0	0.00487210718636	0.000334933571508	0.00128493414712	0.0	0.000216590859866	0.0	0.0	0.000218173884586	0.000110180696342	0.000105274239394	0.0	0.00011068068622	0.00181488203267	0.000913242009132	0.000410635458372	0.000509113124936	0.000102322725877	0.0	0.000101853738032	0.0	0.0	0.000306936771025	0.0	0.000102322725877	0.000835160246372	0.0	0.0	0.0	0.0	0.000103359173127	0.0	0.0	0.000207856994388	0.000103156591706
k__Bacteria;p__Firmicutes;c__Bacilli;o__Lactobacillales;f__Carnobacteriaceae	0.0	0.0	0.0	0.0	0.0	0.0	0.0	0.0	0.0	0.0	0.0	0.0	0.000220361392684	0.0	0.0	0.0	0.0	0.0	0.0	0.000108295429933	0.0	0.0	0.0	0.0	0.0	0.0	0.00011068068622	0.000504133897963	0.00050735667174	0.000205317729186	0.0	0.0	0.0	0.0	0.0	0.0	0.0	0.0	0.0	0.0	0.0	0.0	0.0	0.0	0.0	0.0	0.0	0.0	0.0
k__Bacteria;p__Firmicutes;c__Bacilli;o__Lactobacillales;f__Enterococcaceae	0.000111669458403	0.00021572645885	0.000756266205704	0.000319182891797	0.000227195274338	0.000528876665961	0.000219010074463	0.00114119721963	0.0	0.000108283703303	0.000619258953452	0.000107388316151	0.000110180696342	0.000549450549451	0.000109373291042	0.000442918835123	0.000111644523836	0.000214155691187	0.0	0.000216590859866	0.000108660219494	0.000835683693722	0.000654521653758	0.000220361392684	0.000315822718181	0.0	0.00011068068622	0.000907441016334	0.0050735667174	0.00133456523971	0.0138478769983	0.0149391179781	0.00317005828817	0.00458341821145	0.00568412505075	0.0	0.00184162062615	0.000101978380583	0.000204645451755	0.000521975153983	0.000306779834339	0.000205128205128	0.0	0.0	0.000103359173127	0.0	0.0	0.0	0.0
k__Bacteria;p__Firmicutes;c__Bacilli;o__Lactobacillales;f__Lactobacillaceae	0.000223338916806	0.000323589688275	0.000108038029386	0.000106394297266	0.000113597637169	0.0	0.000219010074463	0.000103745201784	0.000766367418437	0.0	0.0	0.000107388316151	0.000110180696342	0.00043956043956	0.000109373291042	0.0	0.000111644523836	0.0	0.000321715817694	0.0	0.0	0.00020892092343	0.0	0.0	0.0	0.0	0.0	0.0	0.000202942668696	0.000102658864593	0.0	0.0040929090351	0.000920339503017	0.00193522102261	0.000812017864393	0.00133360689372	0.00552486187845	0.00581276769325	0.00347897267983	0.00104395030797	0.00296553839861	0.0	0.000613936355265	0.000205867215646	0.000516795865633	0.0014440433213	0.00082850041425	0.00135107046352	0.00195997524242
k__Bacteria;p__Firmicutes;c__Bacilli;o__Lactobacillales;f__Leuconostocaceae	0.0	0.00021572645885	0.000108038029386	0.000106394297266	0.000227195274338	0.0	0.000109505037232	0.0	0.000109481059777	0.000433134813211	0.000103209825575	0.000107388316151	0.0	0.00021978021978	0.0	0.000110729708781	0.000111644523836	0.0	0.000107238605898	0.000108295429933	0.0	0.0	0.0	0.000110180696342	0.000210548478787	0.0	0.00011068068622	0.0	0.0	0.0	0.0	0.0	0.0	0.0	0.0	0.0	0.000511561285042	0.0	0.0	0.000835160246372	0.00143163922691	0.000102564102564	0.0	0.0	0.00031007751938	0.0	0.0	0.0	0.0
k__Bacteria;p__Firmicutes;c__Bacilli;o__Lactobacillales;f__Streptococcaceae	0.0036850921273	0.00841333189516	0.00302506482282	0.00574529205235	0.0222651368852	0.00148085466469	0.00459921156373	0.00280112044818	0.00131377271732	0.000866269626421	0.00402518319744	0.000107388316151	0.00628029969149	0.00032967032967	0.000874986328339	0.000996567379028	0.00357262476276	0.00128493414712	0.000643431635389	0.00075806800953	0.000108660219494	0.00020892092343	0.000763608596051	0.000991626267078	0.0	0.000935453695042	0.000774764803542	0.0288364589635	0.0270928462709	0.0201211374602	0.055798798493	0.114294484805	0.0141118723796	0.018944795274	0.0199959399107	0.0193885925318	0.0845099242889	0.0067305731185	0.000716259081142	0.000208790061593	0.00010225994478	0.000615384615385	0.000306968177632	0.0	0.0	0.000206291903043	0.0	0.000103928497194	0.000103156591706
k__Bacteria;p__Firmicutes;c__Bacilli;o__Turicibacterales;f__Turicibacteraceae	0.00480178671133	0.000539316147125	0.000324114088159	0.000957548675391	0.0219243439736	0.00243283266342	0.00876040297854	0.00155617802677	0.00032844317933	0.000433134813211	0.000412839302302	0.000107388316151	0.00628029969149	0.000659340659341	0.000328119873127	0.000664378252685	0.0027911130959	0.00867330549309	0.0	0.000541477149664	0.0	0.0	0.000109086942293	0.0	0.0	0.000727575096144	0.00011068068622	0.0	0.0	0.0	0.0	0.0	0.0	0.0	0.0	0.0	0.0	0.0	0.0	0.0	0.0	0.0	0.0	0.0	0.0	0.0	0.0	0.0	0.0
k__Bacteria;p__Firmicutes;c__Clostridia;o__;f__	0.0	0.0	0.0	0.0	0.0	0.0	0.0	0.0	0.0	0.0	0.000206419651151	0.0	0.0	0.0	0.0	0.0	0.0	0.0	0.0	0.0	0.0	0.0	0.0	0.0	0.0	0.0	0.0	0.0	0.0	0.0	0.0	0.0	0.0	0.0	0.0	0.0	0.0	0.0	0.0	0.0	0.0	0.0	0.0	0.0	0.0	0.0	0.0	0.0	0.0
k__Bacteria;p__Firmicutes;c__Clostridia;o__Clostridiales;Other	0.000558347292016	0.000647179376551	0.000432152117545	0.000212788594531	0.00238555038055	0.00158662999788	0.00065703022339	0.000414980807138	0.000766367418437	0.000324851109908	0.0	0.000214776632302	0.00110180696342	0.000769230769231	0.000437493164169	0.000332189126343	0.00133973428603	0.00085662276475	0.000321715817694	0.000433181719731	0.0	0.00020892092343	0.000436347769172	0.0	0.0	0.000623635796695	0.00011068068622	0.0	0.0	0.0	0.000610935749924	0.000204645451755	0.000409039779119	0.0	0.0	0.0	0.0	0.0	0.000204645451755	0.000417580123186	0.000204519889559	0.00276923076923	0.00173948633992	0.00216160576428	0.00248062015504	0.000515729757607	0.00207125103563	0.00259821242985	0.00453889003507
k__Bacteria;p__Firmicutes;c__Clostridia;o__Clostridiales;f__	0.0493579006142	0.030201704239	0.0480769230769	0.0394722842856	0.0649778484608	0.0548973979268	0.0528909329829	0.0480340284262	0.0435734617911	0.043638332431	0.0333367736609	0.0304982817869	0.0483693256941	0.0294505494505	0.0345619599694	0.0271287786513	0.045662610249	0.0593211264589	0.0300268096515	0.024258176305	0.0231446267521	0.0247571294265	0.0332715173994	0.0366901718819	0.0275818507211	0.0322211828292	0.0318760376314	0.000604960677556	0.000405885337392	0.000205317729186	0.00101822624987	0.000613936355265	0.000715819613457	0.000814829904257	0.000913520097442	0.0135412392286	0.0409249028034	0.000407913522333	0.0595518264607	0.135087169851	0.140505164127	0.0384615384615	0.0538217538115	0.118579516212	0.113074935401	0.143269726663	0.173777961889	0.123778840158	0.0935630286775
k__Bacteria;p__Firmicutes;c__Clostridia;o__Clostridiales;f__Caldicoprobacteraceae	0.0	0.0	0.0	0.0	0.0	0.0	0.0	0.0	0.0	0.0	0.0	0.0	0.0	0.0	0.0	0.0	0.0	0.0	0.0	0.0	0.0	0.0	0.0	0.0	0.0	0.0	0.0	0.0	0.0	0.0	0.0	0.0	0.0	0.0	0.0	0.0	0.0	0.0	0.0	0.0	0.0	0.0	0.0	0.0	0.0	0.0	0.0	0.0	0.0
k__Bacteria;p__Firmicutes;c__Clostridia;o__Clostridiales;f__Christensenellaceae	0.00156337241764	0.0012943587531	0.00270095073466	0.000957548675391	0.00136317164603	0.00327903532896	0.00175208059571	0.00248988484283	0.00098532953799	0.00346507850568	0.00247703581381	0.00182560137457	0.00121198765976	0.00208791208791	0.00196871923876	0.00199313475806	0.00200960142905	0.00149908983831	0.00246648793566	0.00162443144899	0.000869281755949	0.00104460461715	0.00261808661503	0.00165271044513	0.00210548478787	0.00259848248623	0.00232429441063	0.0	0.0	0.0	0.000203645249975	0.0	0.0	0.0	0.0	0.000205170291342	0.000818498056067	0.0	0.000102322725877	0.0	0.00010225994478	0.0	0.0	0.000102933607823	0.000206718346253	0.0	0.000103562551781	0.0	0.0
k__Bacteria;p__Firmicutes;c__Clostridia;o__Clostridiales;f__Clostridiaceae	0.0335008375209	0.00711897314206	0.00680639585134	0.00627726353867	0.0833806656822	0.0285593399619	0.0175208059571	0.0170142130926	0.00634990146705	0.00508933405522	0.00340592424399	0.00246993127148	0.0620317320405	0.00472527472527	0.00896860986547	0.0046506477688	0.0494585240594	0.0525752221865	0.00321715817694	0.00259909031839	0.00239052482886	0.00104460461715	0.00327260826879	0.00352578228294	0.00305295294241	0.0150711984201	0.00343110127283	0.000806614236741	0.00101471334348	0.000513294322965	0.000916403624885	0.00276271359869	0.000920339503017	0.000407414952129	0.000304506699147	0.000615510874025	0.00296705545324	0.0	0.0	0.0	0.000204519889559	0.000512820512821	0.000613936355265	0.00205867215646	0.000516795865633	0.00206291903043	0.00238193869097	0.00218249844107	0.000412626366825
k__Bacteria;p__Firmicutes;c__Clostridia;o__Clostridiales;f__Dehalobacteriaceae	0.000223338916806	0.00021572645885	0.000324114088159	0.000319182891797	0.000567988185846	0.000423101332769	0.000219010074463	0.0	0.000218962119553	0.0	0.000206419651151	0.0	0.0	0.00010989010989	0.000109373291042	0.000110729708781	0.000111644523836	0.000107077845594	0.000107238605898	0.0	0.0	0.0	0.000218173884586	0.0	0.0	0.0	0.000332042058661	0.0	0.0	0.0	0.0	0.0	0.0	0.0	0.0	0.0	0.0	0.0	0.0	0.0	0.0	0.0	0.0	0.0	0.0	0.0	0.0	0.0	0.0
k__Bacteria;p__Firmicutes;c__Clostridia;o__Clostridiales;f__EtOH8	0.0	0.0	0.0	0.0	0.0	0.0	0.0	0.0	0.0	0.0	0.0	0.0	0.0	0.0	0.0	0.0	0.0	0.0	0.0	0.0	0.0	0.0	0.0	0.0	0.0	0.0	0.0	0.0	0.0	0.0	0.0	0.0	0.0	0.0	0.0	0.0	0.0	0.0	0.0	0.0	0.0	0.0	0.0	0.0	0.0	0.0	0.0	0.0	0.0
k__Bacteria;p__Firmicutes;c__Clostridia;o__Clostridiales;f__Eubacteriaceae	0.0	0.0	0.0	0.000425577189063	0.0	0.000211550666385	0.000219010074463	0.0	0.000218962119553	0.000108283703303	0.0	0.000107388316151	0.000330542089026	0.0	0.000109373291042	0.0	0.000223289047672	0.0	0.0	0.000108295429933	0.0	0.0	0.0	0.0	0.000210548478787	0.0	0.0	0.0	0.0	0.0	0.000101822624987	0.00040929090351	0.000204519889559	0.000509268690161	0.000203004466098	0.000205170291342	0.00266011868222	0.000509891902917	0.00194413179167	0.00542854160142	0.0478576541569	0.000717948717949	0.000818581807019	0.00123520329388	0.00144702842377	0.00536358947911	0.00269262634631	0.00394928289337	0.00082525273365
k__Bacteria;p__Firmicutes;c__Clostridia;o__Clostridiales;f__Gracilibacteraceae	0.0	0.0	0.0	0.0	0.0	0.0	0.0	0.0	0.0	0.0	0.0	0.0	0.0	0.0	0.0	0.0	0.0	0.0	0.0	0.0	0.0	0.0	0.0	0.0	0.0	0.0	0.0	0.0	0.0	0.0	0.0	0.0	0.0	0.0	0.0	0.0	0.0	0.0	0.0	0.0	0.0	0.0	0.0	0.0	0.0	0.0	0.0	0.0	0.0
k__Bacteria;p__Firmicutes;c__Clostridia;o__Clostridiales;f__JTB215	0.0	0.0	0.0	0.0	0.0	0.0	0.0	0.0	0.0	0.0	0.0	0.0	0.0	0.0	0.0	0.0	0.0	0.0	0.0	0.0	0.0	0.0	0.0	0.0	0.0	0.0	0.0	0.0	0.0	0.0	0.0	0.0	0.0	0.0	0.0	0.0	0.0	0.0	0.0	0.0	0.0	0.0	0.0	0.0	0.0	0.0	0.0	0.0	0.0
k__Bacteria;p__Firmicutes;c__Clostridia;o__Clostridiales;f__Lachnospiraceae	0.0649916247906	0.0435767446877	0.0586646499568	0.052452388552	0.0804271271158	0.0663211339116	0.0588042049934	0.0702355016081	0.0812349463543	0.0606388738495	0.0560429352874	0.0469286941581	0.0764654032613	0.0397802197802	0.0444055561632	0.0408592625401	0.0644188902534	0.0715280008566	0.0430026809651	0.0331384015595	0.0330327067261	0.047320589157	0.0525799061852	0.0518951079771	0.0467417622908	0.0481238956449	0.042722744881	0.000705787457149	0.000405885337392	0.000923929781337	0.00997861724875	0.0131996316382	0.018100010226	0.0113057649216	0.00466910272026	0.0289290110792	0.0554532432985	0.00193758923108	0.116545584774	0.159828792149	0.309131813069	0.738461538462	0.612401514376	0.593412249099	0.627803617571	0.430015471893	0.480426677713	0.561629598836	0.728182380854
k__Bacteria;p__Firmicutes;c__Clostridia;o__Clostridiales;f__Peptococcaceae	0.000893355667225	0.0	0.000108038029386	0.0	0.000681585823015	0.000846202665538	0.000219010074463	0.000103745201784	0.0	0.0	0.000103209825575	0.0	0.000330542089026	0.00032967032967	0.000109373291042	0.000110729708781	0.00100480071452	0.0017132455295	0.0	0.0	0.0	0.0	0.0	0.0	0.000210548478787	0.00135121089284	0.0	0.0	0.0	0.0	0.0	0.0	0.0	0.0	0.0	0.0	0.0	0.0	0.0	0.0	0.00010225994478	0.0	0.0	0.0	0.0	0.0	0.0	0.0	0.000206313183412
k__Bacteria;p__Firmicutes;c__Clostridia;o__Clostridiales;f__Peptostreptococcaceae	0.00737018425461	0.00237299104735	0.000324114088159	0.00191509735078	0.0190844030444	0.00327903532896	0.0110600087604	0.00425355327316	0.000766367418437	0.000108283703303	0.0012385179069	0.000644329896907	0.0076024680476	0.000989010989011	0.00164059936563	0.00121802679659	0.00960142904991	0.0130634971624	0.000214477211796	0.000541477149664	0.000108660219494	0.0	0.000872695538344	0.000440722785368	0.000421096957574	0.00124727159339	0.000664084117322	0.0	0.000101471334348	0.0014372241043	0.0281030444965	0.00593471810089	0.00235197872993	0.00112039111835	0.00162403572879	0.0	0.000204624514017	0.0	0.0	0.0	0.0	0.0	0.0	0.0	0.0	0.0	0.0	0.0	0.0
k__Bacteria;p__Firmicutes;c__Clostridia;o__Clostridiales;f__Ruminococcaceae	0.0572864321608	0.0287994822565	0.0372731201383	0.034046175125	0.0583891855049	0.0563782525915	0.0366841874726	0.0419130615209	0.0301072914386	0.0299945858148	0.0280730725565	0.026310137457	0.0429704715734	0.0223076923077	0.0263589631412	0.0211493743771	0.0473372781065	0.0609272941428	0.0205898123324	0.0178687459389	0.0193415190699	0.0200564086493	0.0278171702847	0.0235786690172	0.0229497841878	0.041887537678	0.0204759269507	0.000100826779593	0.000101471334348	0.000410635458372	0.0143569901232	0.00102322725877	0.0121689334288	0.012629863516	0.0214169711734	0.0141567501026	0.0708000818498	0.00469100550683	0.00890207715134	0.0144065142499	0.0433582165866	0.0169230769231	0.0107438862171	0.0199691199177	0.0264599483204	0.0453842186694	0.0699047224524	0.0345042610684	0.0396121312152
k__Bacteria;p__Firmicutes;c__Clostridia;o__Clostridiales;f__Symbiobacteriaceae	0.0	0.0	0.0	0.0	0.0	0.0	0.0	0.0	0.0	0.0	0.0	0.0	0.0	0.0	0.0	0.0	0.0	0.0	0.0	0.0	0.0	0.0	0.0	0.0	0.0	0.0	0.0	0.0	0.0	0.0	0.0	0.0	0.0	0.0	0.0	0.0	0.0	0.0	0.0	0.0	0.0	0.0	0.0	0.0	0.0	0.0	0.0	0.0	0.0
k__Bacteria;p__Firmicutes;c__Clostridia;o__Clostridiales;f__Syntrophomonadaceae	0.0	0.0	0.0	0.0	0.0	0.0	0.0	0.0	0.0	0.0	0.000103209825575	0.0	0.0	0.0	0.0	0.0	0.0	0.0	0.0	0.0	0.0	0.0	0.0	0.0	0.0	0.0	0.0	0.0	0.0	0.0	0.0	0.0	0.0	0.0	0.0	0.0	0.0	0.0	0.0	0.0	0.0	0.0	0.0	0.0	0.0	0.0	0.0	0.0	0.0
k__Bacteria;p__Firmicutes;c__Clostridia;o__Clostridiales;f__Veillonellaceae	0.0148520379676	0.0200625606731	0.0301426101988	0.0230875625066	0.015449278655	0.02253014597	0.0224485326325	0.0244838676211	0.0193781475805	0.0263129399025	0.0187841882547	0.0153565292096	0.0103569854561	0.0148351648352	0.0168434868205	0.0159450780644	0.0148487216702	0.0159545989935	0.0183378016086	0.0122373835824	0.0148864500706	0.0119084926355	0.0219264754009	0.0234684883208	0.0224234129908	0.0144475626234	0.0192584394023	0.000201653559185	0.0118721461187	0.0255620572836	0.0856328276143	0.526757392817	0.27620411085	0.102363006722	0.0287251319529	0.0268773081658	0.0113566605279	0.000509891902917	0.012483372557	0.00856039252532	0.0127824930975	0.0118974358974	0.0765373989563	0.0875965002573	0.00372093023256	0.0415678184631	0.026512013256	0.0314903346498	0.00123787910047
k__Bacteria;p__Firmicutes;c__Clostridia;o__Clostridiales;f__[Acidaminobacteraceae]	0.0	0.0	0.0	0.0	0.000227195274338	0.0	0.0	0.0	0.0	0.0	0.0	0.0	0.000881445570736	0.0	0.0	0.000110729708781	0.0	0.0	0.0	0.0	0.0	0.0	0.0	0.0	0.000210548478787	0.0	0.0	0.0	0.0	0.0	0.0	0.0	0.0	0.0	0.0	0.0	0.0	0.0	0.000102322725877	0.0	0.0	0.0	0.0	0.0	0.0	0.0	0.0	0.0	0.0
k__Bacteria;p__Firmicutes;c__Clostridia;o__Clostridiales;f__[Mogibacteriaceae]	0.00748185371301	0.00453025563585	0.00561797752809	0.00563889775508	0.00692945586732	0.0103659826528	0.00744634253176	0.00767714493205	0.0120429165754	0.00617217108825	0.00567654040665	0.00504725085911	0.0076024680476	0.00604395604396	0.00557803784316	0.00442918835123	0.00647538238249	0.0103865510226	0.0058981233244	0.00454840805718	0.00423774856025	0.00282043246631	0.00610886876841	0.00583957690613	0.00347404989999	0.00342999688182	0.00486995019369	0.0	0.0	0.0	0.0	0.000818581807019	0.000613559668678	0.00162965980851	0.00192854242793	0.0024620434961	0.0325352977287	0.00815827044667	0.00849278624783	0.0455162334273	0.151446978219	0.0381538461538	0.0144275043487	0.00854348944931	0.0157105943152	0.0342444559051	0.0296188898094	0.0217210559135	0.0303280379616
k__Bacteria;p__Firmicutes;c__Clostridia;o__Clostridiales;f__[Tissierellaceae]	0.00938023450586	0.00399093948873	0.000324114088159	0.000106394297266	0.0014767692832	0.00327903532896	0.00438020148927	0.00300861085175	0.00437924239107	0.000433134813211	0.0	0.0	0.00176289114147	0.00021978021978	0.000546866455212	0.00166094563171	0.0	0.00588928150766	0.0	0.000108295429933	0.0	0.0	0.000327260826879	0.000330542089026	0.000210548478787	0.000311817898347	0.00011068068622	0.000100826779593	0.0	0.0	0.0	0.0	0.0	0.000101853738032	0.0	0.0	0.000102312257008	0.0	0.000102322725877	0.0	0.0	0.0	0.0	0.0	0.0	0.0	0.0	0.0	0.0
k__Bacteria;p__Firmicutes;c__Clostridia;o__Halanaerobiales;f__Halanaerobiaceae	0.0	0.0	0.0	0.0	0.0	0.0	0.0	0.0	0.0	0.0	0.0	0.0	0.0	0.0	0.0	0.0	0.0	0.0	0.0	0.0	0.0	0.0	0.0	0.0	0.0	0.0	0.0	0.0	0.0	0.0	0.0	0.0	0.0	0.0	0.0	0.0	0.0	0.0	0.0	0.0	0.0	0.0	0.0	0.0	0.0	0.0	0.0	0.0	0.0
k__Bacteria;p__Firmicutes;c__Clostridia;o__MBA08;f__	0.0	0.000107863229425	0.000108038029386	0.0	0.0	0.0	0.0	0.0	0.0	0.0	0.0	0.0	0.000110180696342	0.0	0.0	0.0	0.0	0.0	0.0	0.0	0.0	0.0	0.0	0.0	0.0	0.0	0.0	0.0	0.0	0.0	0.0	0.0	0.0	0.0	0.0	0.0	0.0	0.0	0.0	0.0	0.0	0.0	0.0	0.0	0.0	0.0	0.0	0.0	0.0
k__Bacteria;p__Firmicutes;c__Clostridia;o__Natranaerobiales;f__	0.0	0.0	0.0	0.000106394297266	0.0	0.0	0.0	0.0	0.0	0.0	0.0	0.0	0.0	0.0	0.0	0.0	0.0	0.000214155691187	0.0	0.0	0.0	0.0	0.0	0.0	0.0	0.0	0.0	0.0	0.0	0.0	0.0	0.0	0.0	0.0	0.0	0.0	0.0	0.0	0.0	0.0	0.0	0.0	0.0	0.0	0.0	0.0	0.0	0.0	0.0
k__Bacteria;p__Firmicutes;c__Clostridia;o__Natranaerobiales;f__Anaerobrancaceae	0.0	0.0	0.0	0.0	0.0	0.0	0.0	0.0	0.0	0.0	0.0	0.0	0.0	0.0	0.0	0.0	0.0	0.0	0.0	0.0	0.0	0.0	0.0	0.0	0.0	0.0	0.0	0.0	0.0	0.0	0.0	0.0	0.0	0.0	0.0	0.0	0.0	0.0	0.0	0.0	0.0	0.0	0.0	0.0	0.0	0.0	0.0	0.0	0.0
k__Bacteria;p__Firmicutes;c__Clostridia;o__OPB54;f__	0.0	0.0	0.0	0.0	0.0	0.0	0.0	0.0	0.0	0.0	0.0	0.0	0.0	0.0	0.0	0.0	0.0	0.0	0.0	0.0	0.0	0.0	0.0	0.0	0.0	0.0	0.0	0.0	0.0	0.0	0.0	0.0	0.0	0.0	0.0	0.0	0.0	0.0	0.0	0.0	0.0	0.0	0.0	0.0	0.0	0.0	0.0	0.0	0.0
k__Bacteria;p__Firmicutes;c__Clostridia;o__Thermoanaerobacterales;f__	0.0	0.0	0.0	0.0	0.0	0.0	0.0	0.0	0.0	0.0	0.0	0.0	0.0	0.0	0.0	0.0	0.0	0.0	0.0	0.0	0.0	0.0	0.0	0.0	0.0	0.0	0.0	0.0	0.0	0.0	0.0	0.0	0.0	0.0	0.0	0.0	0.0	0.0	0.0	0.0	0.0	0.0	0.0	0.0	0.0	0.0	0.0	0.0	0.0
k__Bacteria;p__Firmicutes;c__Erysipelotrichi;o__Erysipelotrichales;f__Erysipelotrichaceae	0.00167504187605	0.000755042605976	0.00270095073466	0.000531971486328	0.00170396455754	0.00200973133065	0.00109505037232	0.0013486876232	0.0129187650536	0.000757985923119	0.0012385179069	0.00246993127148	0.00319524019392	0.00043956043956	0.000984359619381	0.000996567379028	0.00133973428603	0.00374772459578	0.000857908847185	0.000649772579597	0.000434640877975	0.000313381385146	0.000654521653758	0.0013221683561	0.00178966206969	0.00103939299449	0.000553403431101	0.0	0.000304414003044	0.00153988296889	0.00906221362387	0.00654865445615	0.00409039779119	0.00499083316358	0.00345107592367	0.00830939679934	0.409760589319	0.935039771568	0.306968177632	0.0351811253784	0.023213007465	0.0345641025641	0.0310037859409	0.0549665465775	0.0243927648579	0.141103661681	0.0681441590721	0.0249428393265	0.0255828347431
k__Bacteria;p__Fusobacteria;c__Fusobacteriia;o__Fusobacteriales;f__Fusobacteriaceae	0.000670016750419	0.0017258116708	0.00140449438202	0.00212788594531	0.00136317164603	0.000740427332346	0.000985545335085	0.000622471210707	0.00065688635866	0.00162425554954	0.000825678604603	0.000644329896907	0.000661084178052	0.000879120879121	0.000765613037296	0.000664378252685	0.000111644523836	0.000428311382375	0.00107238605898	0.00140784058913	0.000651961316962	0.000940144155437	0.0016363041344	0.00110180696342	0.000631645436362	0.00103939299449	0.000774764803542	0.00151240169389	0.000202942668696	0.000821270916744	0.00224009774972	0.000102322725877	0.000818079558237	0.000305561214097	0.000101502233049	0.0	0.0	0.0	0.0	0.000104395030797	0.000511299723898	0.000102564102564	0.0	0.000102933607823	0.0	0.0	0.000207125103563	0.0	0.0
k__Bacteria;p__Fusobacteria;c__Fusobacteriia;o__Fusobacteriales;f__Leptotrichiaceae	0.000335008375209	0.000539316147125	0.000324114088159	0.000531971486328	0.0	0.00116352866512	0.000438020148927	0.00114119721963	0.00065688635866	0.000216567406605	0.000103209825575	0.000214776632302	0.000110180696342	0.00010989010989	0.0	0.000221459417562	0.000334933571508	0.000642467073562	0.000321715817694	0.000216590859866	0.000325980658481	0.000417841846861	0.000327260826879	0.000661084178052	0.000210548478787	0.0	0.000553403431101	0.0	0.0	0.0	0.0	0.0	0.0	0.0	0.0	0.0	0.0	0.0	0.0	0.0	0.0	0.0	0.0	0.0	0.0	0.0	0.0	0.0	0.0
k__Bacteria;p__GN02;c__3BR-5F;o__;f__	0.0	0.0	0.0	0.0	0.0	0.0	0.0	0.0	0.0	0.0	0.0	0.0	0.0	0.0	0.0	0.0	0.0	0.0	0.0	0.0	0.0	0.0	0.0	0.0	0.0	0.0	0.0	0.0	0.0	0.0	0.0	0.0	0.0	0.0	0.0	0.0	0.0	0.0	0.0	0.0	0.0	0.0	0.0	0.0	0.0	0.0	0.0	0.0	0.0
k__Bacteria;p__GN02;c__BD1-5;o__;f__	0.0	0.0	0.0	0.0	0.0	0.0	0.0	0.0	0.0	0.0	0.0	0.0	0.0	0.0	0.000109373291042	0.0	0.0	0.0	0.0	0.0	0.0	0.0	0.0	0.0	0.0	0.0	0.0	0.0	0.0	0.0	0.0	0.0	0.0	0.0	0.0	0.0	0.0	0.0	0.0	0.0	0.0	0.0	0.0	0.0	0.0	0.0	0.0	0.0	0.0
k__Bacteria;p__Gemmatimonadetes;c__Gemm-1;o__;f__	0.0	0.0	0.0	0.0	0.0	0.0	0.0	0.0	0.0	0.0	0.0	0.0	0.0	0.0	0.0	0.0	0.0	0.0	0.0	0.0	0.0	0.0	0.0	0.0	0.0	0.0	0.0	0.0	0.0	0.0	0.0	0.0	0.0	0.0	0.0	0.0	0.0	0.0	0.0	0.0	0.0	0.0	0.0	0.0	0.0	0.0	0.0	0.0	0.0
k__Bacteria;p__Gemmatimonadetes;c__Gemm-3;o__;f__	0.0	0.0	0.0	0.0	0.0	0.0	0.0	0.0	0.0	0.0	0.0	0.0	0.0	0.0	0.0	0.0	0.0	0.0	0.0	0.0	0.0	0.0	0.0	0.0	0.0	0.0	0.0	0.0	0.0	0.0	0.0	0.0	0.0	0.0	0.0	0.0	0.0	0.0	0.0	0.0	0.0	0.0	0.0	0.0	0.0	0.0	0.0	0.0	0.0
k__Bacteria;p__Gemmatimonadetes;c__Gemm-5;o__;f__	0.0	0.0	0.0	0.0	0.0	0.0	0.0	0.0	0.0	0.0	0.0	0.0	0.0	0.0	0.0	0.0	0.0	0.0	0.0	0.0	0.0	0.0	0.0	0.0	0.0	0.0	0.0	0.0	0.0	0.0	0.0	0.0	0.0	0.0	0.0	0.0	0.0	0.0	0.0	0.0	0.0	0.0	0.0	0.0	0.0	0.0	0.0	0.0	0.0
k__Bacteria;p__LD1;c__;o__;f__	0.0	0.0	0.0	0.000212788594531	0.000113597637169	0.000105775333192	0.0	0.0	0.0	0.0	0.0	0.000107388316151	0.0	0.0	0.0	0.0	0.0	0.0	0.0	0.000108295429933	0.0	0.0	0.0	0.000110180696342	0.000210548478787	0.0	0.0	0.0	0.0	0.0	0.0	0.0	0.0	0.0	0.0	0.0	0.0	0.0	0.0	0.0	0.0	0.0	0.0	0.0	0.0	0.0	0.0	0.0	0.0
k__Bacteria;p__Lentisphaerae;c__[Lentisphaeria];o__Victivallales;f__Victivallaceae	0.000111669458403	0.00021572645885	0.000324114088159	0.000106394297266	0.000340792911507	0.000846202665538	0.000547525186159	0.000518726008922	0.00032844317933	0.000541418516513	0.000412839302302	0.0	0.0	0.0	0.000218746582085	0.000110729708781	0.000223289047672	0.000535389227969	0.000214477211796	0.000541477149664	0.000108660219494	0.000835683693722	0.000545434711465	0.0	0.000105274239394	0.000623635796695	0.0	0.0	0.0	0.0	0.0	0.0	0.0	0.0	0.0	0.0	0.0	0.0	0.0	0.0	0.0	0.0	0.0	0.0	0.0	0.0	0.0	0.0	0.0
k__Bacteria;p__NKB19;c__TSBW08;o__;f__	0.0	0.0	0.0	0.0	0.0	0.0	0.0	0.0	0.0	0.0	0.0	0.0	0.0	0.0	0.0	0.0	0.0	0.0	0.0	0.0	0.0	0.0	0.0	0.0	0.0	0.0	0.0	0.0	0.0	0.0	0.0	0.0	0.0	0.0	0.0	0.0	0.0	0.0	0.0	0.0	0.0	0.0	0.0	0.0	0.0	0.0	0.0	0.0	0.0
k__Bacteria;p__OP9;c__JS1;o__BA021;f__	0.0	0.0	0.0	0.0	0.0	0.0	0.0	0.0	0.0	0.0	0.0	0.0	0.0	0.0	0.0	0.0	0.0	0.0	0.0	0.0	0.0	0.0	0.0	0.0	0.0	0.0	0.0	0.0	0.0	0.0	0.0	0.0	0.0	0.0	0.0	0.0	0.0	0.0	0.0	0.0	0.0	0.0	0.0	0.0	0.0	0.0	0.0	0.0	0.0
k__Bacteria;p__Planctomycetes;c__Planctomycetia;o__Gemmatales;f__Isosphaeraceae	0.0	0.0	0.0	0.0	0.0	0.0	0.0	0.0	0.0	0.0	0.0	0.0	0.0	0.0	0.0	0.0	0.0	0.0	0.0	0.0	0.0	0.0	0.0	0.0	0.0	0.000415757197796	0.0	0.0	0.0	0.0	0.0	0.0	0.0	0.0	0.0	0.0	0.0	0.0	0.0	0.0	0.0	0.0	0.0	0.0	0.0	0.0	0.0	0.0	0.0
k__Bacteria;p__Planctomycetes;c__Planctomycetia;o__Pirellulales;f__Pirellulaceae	0.0	0.000107863229425	0.000216076058773	0.000319182891797	0.000795183460184	0.000634651999154	0.000766535260622	0.000311235605353	0.000218962119553	0.000108283703303	0.000103209825575	0.000322164948454	0.000330542089026	0.000549450549451	0.000218746582085	0.000221459417562	0.0	0.000321233536781	0.0	0.000433181719731	0.0	0.0	0.000545434711465	0.000220361392684	0.000210548478787	0.000831514395593	0.000553403431101	0.0	0.0	0.0	0.0	0.0	0.0	0.0	0.0	0.0	0.0	0.0	0.0	0.0	0.0	0.0	0.0	0.0	0.0	0.0	0.0	0.0	0.0
k__Bacteria;p__Planctomycetes;c__Planctomycetia;o__Planctomycetales;f__Planctomycetaceae	0.0	0.0	0.0	0.0	0.000113597637169	0.0	0.0	0.0	0.0	0.0	0.0	0.0	0.0	0.0	0.0	0.0	0.0	0.0	0.0	0.0	0.0	0.0	0.0	0.000110180696342	0.0	0.0	0.0	0.0	0.0	0.0	0.0	0.0	0.0	0.0	0.0	0.0	0.0	0.0	0.0	0.0	0.0	0.0	0.0	0.0	0.0	0.0	0.0	0.0	0.0
k__Bacteria;p__Proteobacteria;c__Alphaproteobacteria;Other;Other	0.0	0.0	0.0	0.0	0.0	0.0	0.0	0.0	0.0	0.0	0.0	0.0	0.0	0.0	0.0	0.0	0.0	0.0	0.0	0.0	0.0	0.0	0.0	0.0	0.0	0.0	0.0	0.0	0.0	0.0	0.0	0.0	0.0	0.0	0.0	0.0	0.0	0.0	0.0	0.0	0.0	0.0	0.0	0.0	0.0	0.0	0.0	0.0	0.0
k__Bacteria;p__Proteobacteria;c__Alphaproteobacteria;o__;f__	0.000111669458403	0.0	0.0	0.0	0.0	0.0	0.000109505037232	0.0	0.0	0.0	0.0	0.0	0.000110180696342	0.00010989010989	0.0	0.000110729708781	0.0	0.0	0.0	0.0	0.0	0.0	0.0	0.0	0.0	0.0	0.00011068068622	0.0	0.0	0.0	0.0	0.0	0.0	0.0	0.000304506699147	0.000102585145671	0.000102312257008	0.0	0.0	0.0	0.0	0.0	0.0	0.0	0.0	0.0	0.0	0.0	0.0
k__Bacteria;p__Proteobacteria;c__Alphaproteobacteria;o__BD7-3;f__	0.0	0.0	0.0	0.0	0.0	0.0	0.0	0.0	0.0	0.0	0.0	0.0	0.0	0.0	0.0	0.0	0.0	0.0	0.0	0.0	0.0	0.0	0.0	0.0	0.0	0.0	0.0	0.0	0.0	0.0	0.0	0.0	0.0	0.0	0.0	0.0	0.0	0.0	0.0	0.0	0.0	0.0	0.0	0.0	0.0	0.0	0.0	0.0	0.0
k__Bacteria;p__Proteobacteria;c__Alphaproteobacteria;o__Caulobacterales;f__Caulobacteraceae	0.0	0.0	0.000108038029386	0.0	0.0	0.0	0.0	0.000311235605353	0.0	0.0	0.0	0.0	0.0	0.0	0.0	0.0	0.0	0.0	0.0	0.0	0.0	0.0	0.0	0.0	0.0	0.0	0.0	0.0	0.0	0.0	0.0	0.0	0.00010225994478	0.0	0.000203004466098	0.0	0.0	0.0	0.000306968177632	0.000104395030797	0.000306779834339	0.0	0.0	0.0	0.0	0.0	0.0	0.0	0.0
k__Bacteria;p__Proteobacteria;c__Alphaproteobacteria;o__RF32;f__	0.000781686208822	0.0	0.0	0.0	0.00215835510621	0.000634651999154	0.000438020148927	0.000103745201784	0.0	0.0	0.000516049127877	0.000107388316151	0.0	0.0	0.0	0.0	0.000558222619181	0.000214155691187	0.0	0.0	0.000108660219494	0.0	0.0	0.0	0.0	0.0	0.00011068068622	0.0	0.0	0.0	0.0	0.0	0.0	0.0	0.0	0.0	0.0	0.0	0.0	0.0	0.0	0.0	0.0	0.0	0.0	0.0	0.0	0.0	0.0
k__Bacteria;p__Proteobacteria;c__Alphaproteobacteria;o__Rhizobiales;Other	0.0	0.0	0.0	0.0	0.0	0.0	0.0	0.0	0.0	0.0	0.0	0.0	0.0	0.0	0.0	0.0	0.0	0.0	0.0	0.0	0.0	0.0	0.0	0.0	0.0	0.0	0.0	0.0	0.0	0.0	0.0	0.0	0.0	0.0	0.0	0.0	0.0	0.0	0.0	0.0	0.0	0.0	0.0	0.0	0.0	0.0	0.0	0.0	0.0
k__Bacteria;p__Proteobacteria;c__Alphaproteobacteria;o__Rhizobiales;f__	0.0	0.0	0.0	0.0	0.0	0.0	0.0	0.0	0.0	0.0	0.0	0.0	0.0	0.0	0.0	0.0	0.0	0.0	0.0	0.0	0.0	0.0	0.0	0.0	0.0	0.0	0.0	0.0	0.0	0.0	0.0	0.0	0.0	0.0	0.0	0.0	0.0	0.0	0.0	0.0	0.00010225994478	0.0	0.0	0.0	0.0	0.0	0.0	0.0	0.0
k__Bacteria;p__Proteobacteria;c__Alphaproteobacteria;o__Rhizobiales;f__Aurantimonadaceae	0.0	0.0	0.0	0.0	0.0	0.0	0.0	0.0	0.0	0.0	0.0	0.0	0.0	0.0	0.0	0.0	0.0	0.0	0.0	0.0	0.0	0.0	0.0	0.0	0.0	0.0	0.0	0.0	0.0	0.0	0.0	0.0	0.0	0.0	0.0	0.0	0.0	0.0	0.0	0.0	0.0	0.0	0.0	0.0	0.0	0.0	0.0	0.0	0.0
k__Bacteria;p__Proteobacteria;c__Alphaproteobacteria;o__Rhizobiales;f__Beijerinckiaceae	0.0	0.0	0.0	0.0	0.0	0.0	0.0	0.0	0.0	0.0	0.0	0.0	0.0	0.0	0.0	0.0	0.0	0.0	0.0	0.0	0.0	0.0	0.0	0.0	0.0	0.0	0.0	0.0	0.0	0.0	0.0	0.0	0.0	0.0	0.0	0.0	0.0	0.0	0.0	0.0	0.0	0.0	0.0	0.0	0.0	0.0	0.0	0.0	0.0
k__Bacteria;p__Proteobacteria;c__Alphaproteobacteria;o__Rhizobiales;f__Bradyrhizobiaceae	0.0	0.0	0.0	0.0	0.0	0.0	0.000328515111695	0.0	0.0	0.0	0.0	0.0	0.0	0.0	0.0	0.0	0.0	0.0	0.0	0.0	0.0	0.0	0.0	0.0	0.0	0.0	0.0	0.0	0.0	0.0	0.0	0.0	0.0	0.0	0.0	0.0	0.0	0.0	0.0	0.0	0.0	0.0	0.0	0.0	0.0	0.0	0.0	0.0	0.0
k__Bacteria;p__Proteobacteria;c__Alphaproteobacteria;o__Rhizobiales;f__Brucellaceae	0.0	0.0	0.0	0.0	0.0	0.0	0.0	0.0	0.000109481059777	0.0	0.000103209825575	0.0	0.0	0.0	0.0	0.000332189126343	0.0	0.0	0.0	0.0	0.0	0.0	0.0	0.0	0.0	0.0	0.00011068068622	0.0	0.0	0.0	0.0	0.0	0.0	0.0	0.000101502233049	0.0	0.000204624514017	0.000101978380583	0.000716259081142	0.000730765215576	0.00010225994478	0.0	0.0	0.0	0.0	0.0	0.0	0.0	0.0
k__Bacteria;p__Proteobacteria;c__Alphaproteobacteria;o__Rhizobiales;f__Hyphomicrobiaceae	0.0	0.0	0.0	0.0	0.0	0.0	0.000219010074463	0.0	0.000218962119553	0.0	0.0	0.0	0.000220361392684	0.0	0.0	0.000442918835123	0.0	0.0	0.0	0.0	0.0	0.0	0.000109086942293	0.0	0.0	0.0	0.0	0.0	0.0	0.0	0.0	0.0	0.0	0.0	0.0	0.0	0.0	0.000101978380583	0.0	0.00031318509239	0.0	0.0	0.0	0.0	0.0	0.0	0.0	0.0	0.0
k__Bacteria;p__Proteobacteria;c__Alphaproteobacteria;o__Rhizobiales;f__Methylobacteriaceae	0.0	0.0	0.0	0.0	0.0	0.0	0.0	0.0	0.0	0.0	0.0	0.0	0.0	0.0	0.0	0.0	0.0	0.0	0.0	0.0	0.0	0.0	0.0	0.0	0.0	0.0	0.0	0.0	0.0	0.0	0.0	0.0	0.0	0.0	0.0	0.0	0.0	0.0	0.0	0.0	0.0	0.0	0.0	0.0	0.0	0.0	0.0	0.0	0.0
k__Bacteria;p__Proteobacteria;c__Alphaproteobacteria;o__Rhizobiales;f__Methylocystaceae	0.0	0.0	0.0	0.0	0.0	0.0	0.0	0.0	0.0	0.0	0.0	0.0	0.0	0.0	0.0	0.0	0.0	0.0	0.0	0.0	0.0	0.0	0.0	0.0	0.0	0.0	0.0	0.0	0.0	0.0	0.0	0.0	0.0	0.0	0.0	0.0	0.0	0.0	0.0	0.0	0.0	0.0	0.0	0.0	0.0	0.0	0.0	0.0	0.0
k__Bacteria;p__Proteobacteria;c__Alphaproteobacteria;o__Rhizobiales;f__Phyllobacteriaceae	0.0	0.0	0.0	0.0	0.0	0.0	0.000109505037232	0.0	0.000109481059777	0.000324851109908	0.0	0.0	0.000440722785368	0.0	0.0	0.000442918835123	0.0	0.0	0.0	0.0	0.0	0.0	0.0	0.0	0.0	0.0	0.0	0.0	0.0	0.000102658864593	0.0	0.0	0.0	0.0	0.0	0.0	0.0	0.0	0.000306968177632	0.000939555277169	0.00010225994478	0.0	0.000204645451755	0.0	0.0	0.0	0.0	0.0	0.0
k__Bacteria;p__Proteobacteria;c__Alphaproteobacteria;o__Rhizobiales;f__Rhizobiaceae	0.0	0.0	0.0	0.0	0.0	0.0	0.0	0.0	0.0	0.0	0.0	0.0	0.0	0.0	0.0	0.0	0.0	0.0	0.0	0.0	0.0	0.0	0.0	0.0	0.0	0.0	0.0	0.0	0.0	0.0	0.0	0.0	0.0	0.0	0.0	0.0	0.0	0.0	0.000102322725877	0.0	0.0	0.0	0.0	0.0	0.0	0.0	0.0	0.0	0.0
k__Bacteria;p__Proteobacteria;c__Alphaproteobacteria;o__Rhizobiales;f__Xanthobacteraceae	0.0	0.0	0.0	0.0	0.0	0.0	0.0	0.0	0.0	0.0	0.0	0.0	0.0	0.0	0.0	0.0	0.0	0.0	0.0	0.0	0.0	0.0	0.0	0.0	0.0	0.0	0.0	0.0	0.0	0.0	0.0	0.0	0.0	0.0	0.0	0.0	0.0	0.0	0.0	0.0	0.0	0.0	0.0	0.0	0.0	0.0	0.0	0.0	0.0
k__Bacteria;p__Proteobacteria;c__Alphaproteobacteria;o__Rhodobacterales;f__Rhodobacteraceae	0.0	0.0	0.000324114088159	0.0	0.0	0.0	0.000109505037232	0.0	0.00032844317933	0.0	0.0	0.0	0.00055090348171	0.0	0.0	0.000221459417562	0.0	0.0	0.0	0.0	0.0	0.0	0.0	0.0	0.0	0.000311817898347	0.0	0.000403307118371	0.0	0.000102658864593	0.0	0.0	0.00010225994478	0.0	0.0	0.0	0.000102312257008	0.0	0.000102322725877	0.000104395030797	0.000818079558237	0.000102564102564	0.0	0.0	0.0	0.0	0.0	0.0	0.0
k__Bacteria;p__Proteobacteria;c__Alphaproteobacteria;o__Rhodospirillales;f__Acetobacteraceae	0.0	0.0	0.0	0.0	0.0	0.0	0.0	0.0	0.0	0.0	0.0	0.0	0.0	0.0	0.0	0.0	0.0	0.0	0.0	0.0	0.0	0.0	0.0	0.0	0.0	0.0	0.0	0.0	0.0	0.0	0.0	0.0	0.0	0.0	0.0	0.0	0.0	0.0	0.0	0.0	0.0	0.0	0.0	0.0	0.0	0.0	0.0	0.0	0.0
k__Bacteria;p__Proteobacteria;c__Alphaproteobacteria;o__Rhodospirillales;f__Rhodospirillaceae	0.0	0.0	0.0	0.0	0.0	0.0	0.000328515111695	0.0	0.000109481059777	0.0	0.0	0.0	0.0	0.0	0.0	0.0	0.0	0.0	0.0	0.0	0.0	0.0	0.0	0.0	0.0	0.0	0.0	0.0	0.0	0.0	0.0	0.0	0.0	0.0	0.0	0.0	0.0	0.0	0.0	0.0	0.0	0.0	0.0	0.0	0.0	0.0	0.0	0.0	0.0
k__Bacteria;p__Proteobacteria;c__Alphaproteobacteria;o__Rickettsiales;f__	0.0	0.000107863229425	0.000108038029386	0.000106394297266	0.0	0.0	0.000219010074463	0.000207490403569	0.000437924239107	0.000216567406605	0.000103209825575	0.0	0.000110180696342	0.0	0.000109373291042	0.000110729708781	0.000111644523836	0.0	0.000107238605898	0.0	0.000108660219494	0.0	0.000327260826879	0.000110180696342	0.0	0.0	0.00011068068622	0.0	0.0	0.0	0.0	0.0	0.0	0.0	0.0	0.0	0.0	0.0	0.0	0.0	0.0	0.0	0.0	0.0	0.0	0.0	0.0	0.0	0.0
k__Bacteria;p__Proteobacteria;c__Alphaproteobacteria;o__Rickettsiales;f__mitochondria	0.0	0.0	0.0	0.0	0.0	0.0	0.0	0.0	0.0	0.0	0.0	0.0	0.0	0.0	0.0	0.0	0.0	0.0	0.0	0.0	0.0	0.0	0.0	0.0	0.0	0.0	0.0	0.0	0.0	0.0	0.0	0.0	0.0	0.0	0.0	0.0	0.000102312257008	0.0	0.0	0.0	0.0	0.0	0.0	0.0	0.0	0.000309437854564	0.000310687655344	0.0	0.0
k__Bacteria;p__Proteobacteria;c__Alphaproteobacteria;o__Sphingomonadales;Other	0.0	0.0	0.0	0.0	0.0	0.0	0.0	0.0	0.0	0.0	0.0	0.0	0.0	0.0	0.0	0.0	0.0	0.0	0.0	0.0	0.0	0.0	0.0	0.0	0.0	0.0	0.0	0.0	0.0	0.0	0.0	0.0	0.0	0.0	0.0	0.0	0.0	0.0	0.0	0.0	0.0	0.0	0.0	0.0	0.0	0.0	0.0	0.0	0.0
k__Bacteria;p__Proteobacteria;c__Alphaproteobacteria;o__Sphingomonadales;f__	0.0	0.0	0.0	0.0	0.0	0.0	0.0	0.0	0.0	0.0	0.0	0.0	0.0	0.0	0.0	0.000110729708781	0.0	0.0	0.0	0.0	0.0	0.0	0.0	0.0	0.0	0.0	0.0	0.0	0.0	0.0	0.0	0.0	0.0	0.0	0.0	0.0	0.0	0.0	0.0	0.0	0.0	0.0	0.0	0.0	0.0	0.0	0.0	0.0	0.0
k__Bacteria;p__Proteobacteria;c__Alphaproteobacteria;o__Sphingomonadales;f__Erythrobacteraceae	0.0	0.0	0.000324114088159	0.0	0.0	0.0	0.0	0.0	0.0	0.0	0.0	0.0	0.0	0.0	0.0	0.0	0.0	0.0	0.0	0.000216590859866	0.0	0.00020892092343	0.0	0.0	0.0	0.0	0.0	0.0	0.0	0.0	0.0	0.0	0.0	0.0	0.0	0.0	0.0	0.0	0.0	0.0	0.0	0.0	0.0	0.0	0.0	0.0	0.0	0.0	0.0
k__Bacteria;p__Proteobacteria;c__Alphaproteobacteria;o__Sphingomonadales;f__Sphingomonadaceae	0.0	0.0	0.0	0.0	0.0	0.0	0.0	0.0	0.0	0.0	0.0	0.0	0.0	0.0	0.000218746582085	0.0	0.0	0.0	0.0	0.0	0.0	0.0	0.0	0.000220361392684	0.0	0.0	0.000442722744881	0.0	0.0	0.0	0.0	0.000102322725877	0.0	0.0	0.0	0.0	0.0	0.0	0.0	0.0	0.000204519889559	0.0	0.0	0.0	0.0	0.0	0.0	0.0	0.0
k__Bacteria;p__Proteobacteria;c__Betaproteobacteria;Other;Other	0.0	0.0	0.0	0.0	0.0	0.0	0.0	0.0	0.0	0.0	0.0	0.0	0.0	0.0	0.0	0.0	0.0	0.0	0.0	0.0	0.0	0.0	0.0	0.0	0.0	0.0	0.0	0.0	0.0	0.0	0.0	0.0	0.0	0.0	0.0	0.0	0.0	0.0	0.0	0.0	0.0	0.0	0.0	0.0	0.0	0.0	0.0	0.0	0.0
k__Bacteria;p__Proteobacteria;c__Betaproteobacteria;o__Burkholderiales;Other	0.0	0.0	0.0	0.0	0.0	0.0	0.0	0.0	0.0	0.0	0.0	0.0	0.0	0.0	0.0	0.0	0.0	0.0	0.0	0.0	0.0	0.0	0.0	0.0	0.0	0.0	0.0	0.000201653559185	0.000304414003044	0.0	0.0	0.0	0.00010225994478	0.0	0.0	0.0	0.0	0.0	0.0	0.0	0.0	0.0	0.0	0.0	0.0	0.0	0.0	0.0	0.0
k__Bacteria;p__Proteobacteria;c__Betaproteobacteria;o__Burkholderiales;f__	0.0	0.0	0.0	0.0	0.0	0.0	0.0	0.0	0.0	0.0	0.0	0.0	0.0	0.0	0.0	0.0	0.0	0.0	0.0	0.0	0.0	0.0	0.0	0.0	0.0	0.0	0.0	0.0	0.0	0.0	0.0	0.0	0.0	0.0	0.0	0.0	0.0	0.0	0.0	0.0	0.0	0.0	0.0	0.0	0.0	0.0	0.0	0.0	0.0
k__Bacteria;p__Proteobacteria;c__Betaproteobacteria;o__Burkholderiales;f__Alcaligenaceae	0.000335008375209	0.0	0.0	0.000106394297266	0.000795183460184	0.000634651999154	0.0	0.000207490403569	0.0	0.000108283703303	0.0	0.0	0.000220361392684	0.0	0.0	0.00177167534049	0.000558222619181	0.000428311382375	0.0	0.0	0.0	0.0	0.0	0.0	0.0	0.0	0.0	0.268098406937	0.464028411974	0.1815008726	0.0805416963649	0.0140182134452	0.029246344207	0.00437971073538	0.00406008932197	0.00112843660238	0.00173930836914	0.0	0.000306968177632	0.00114834533876	0.00010225994478	0.0	0.0	0.0	0.0	0.0	0.0	0.0	0.0
k__Bacteria;p__Proteobacteria;c__Betaproteobacteria;o__Burkholderiales;f__Burkholderiaceae	0.0	0.0	0.0	0.0	0.0	0.0	0.0	0.0	0.0	0.0	0.0	0.0	0.0	0.0	0.0	0.0	0.0	0.0	0.0	0.0	0.0	0.0	0.0	0.0	0.0	0.0	0.0	0.0	0.0	0.0	0.0	0.0	0.0	0.0	0.0	0.0	0.0	0.0	0.0	0.0	0.0	0.0	0.0	0.0	0.0	0.0	0.0	0.0	0.0
k__Bacteria;p__Proteobacteria;c__Betaproteobacteria;o__Burkholderiales;f__Comamonadaceae	0.0	0.0	0.0	0.0	0.0	0.000317325999577	0.000109505037232	0.0	0.000218962119553	0.000216567406605	0.000206419651151	0.000214776632302	0.0	0.0	0.000109373291042	0.000110729708781	0.000223289047672	0.000214155691187	0.0	0.000108295429933	0.0	0.0	0.0	0.000220361392684	0.0	0.000103939299449	0.0	0.139443436177	0.000710299340436	0.0029771070732	0.00427655024947	0.0473754220812	0.00726045607935	0.000712976166225	0.000203004466098	0.000512925728355	0.0	0.0	0.000204645451755	0.0	0.000511299723898	0.000512820512821	0.0	0.0	0.000206718346253	0.0	0.0	0.0	0.0
k__Bacteria;p__Proteobacteria;c__Betaproteobacteria;o__Burkholderiales;f__Oxalobacteraceae	0.0	0.0	0.0	0.0	0.0	0.0	0.0	0.0	0.0	0.0	0.0	0.0	0.0	0.00164835164835	0.00721863720879	0.000996567379028	0.000446578095344	0.0	0.0	0.0	0.0	0.0	0.0	0.0	0.0	0.0	0.000885445489762	0.0	0.0	0.0	0.000203645249975	0.0	0.0	0.0	0.000304506699147	0.000307755437013	0.0	0.000101978380583	0.000102322725877	0.0	0.00010225994478	0.0	0.0	0.0	0.0	0.0	0.0	0.0	0.0
k__Bacteria;p__Proteobacteria;c__Betaproteobacteria;o__Ellin6067;f__	0.0	0.0	0.0	0.0	0.0	0.0	0.0	0.0	0.0	0.0	0.0	0.0	0.0	0.0	0.0	0.0	0.0	0.0	0.0	0.0	0.0	0.0	0.0	0.0	0.0	0.0	0.0	0.0	0.0	0.0	0.0	0.0	0.0	0.0	0.0	0.0	0.0	0.0	0.0	0.0	0.0	0.0	0.0	0.0	0.0	0.0	0.0	0.0	0.0
k__Bacteria;p__Proteobacteria;c__Betaproteobacteria;o__Methylophilales;f__	0.0	0.0	0.0	0.0	0.0	0.0	0.0	0.0	0.0	0.0	0.0	0.0	0.0	0.0	0.0	0.0	0.0	0.0	0.0	0.0	0.0	0.0	0.0	0.0	0.0	0.0	0.0	0.0	0.0	0.0	0.0	0.0	0.0	0.0	0.0	0.0	0.0	0.0	0.0	0.0	0.0	0.0	0.0	0.0	0.0	0.0	0.0	0.0	0.0
k__Bacteria;p__Proteobacteria;c__Betaproteobacteria;o__Methylophilales;f__Methylophilaceae	0.0	0.0	0.0	0.0	0.0	0.0	0.0	0.0	0.0	0.0	0.0	0.0	0.0	0.0	0.0	0.0	0.0	0.0	0.0	0.0	0.0	0.0	0.0	0.0	0.0	0.0	0.0	0.0	0.0	0.0	0.0	0.0	0.0	0.0	0.0	0.0	0.0	0.0	0.0	0.0	0.0	0.0	0.0	0.0	0.0	0.0	0.0	0.0	0.0
k__Bacteria;p__Proteobacteria;c__Betaproteobacteria;o__Neisseriales;f__Neisseriaceae	0.000446677833613	0.00021572645885	0.000108038029386	0.0	0.0	0.0	0.000109505037232	0.000103745201784	0.00131377271732	0.000108283703303	0.0	0.0	0.000110180696342	0.0	0.000218746582085	0.0	0.0	0.0	0.0	0.000324886289799	0.0	0.0	0.0	0.0	0.0	0.0	0.00011068068622	0.0112925993144	0.00882800608828	0.0113951339698	0.00733122899908	0.00245574542106	0.00286327845383	0.00275005092687	0.00131952902964	0.00133360689372	0.00173930836914	0.00030593514175	0.00184180906579	0.00031318509239	0.00010225994478	0.000410256410256	0.000306968177632	0.000102933607823	0.0	0.0	0.0	0.000207856994388	0.000206313183412
k__Bacteria;p__Proteobacteria;c__Betaproteobacteria;o__Rhodocyclales;f__Rhodocyclaceae	0.000335008375209	0.000107863229425	0.0	0.000531971486328	0.000113597637169	0.000105775333192	0.000219010074463	0.0	0.000109481059777	0.000324851109908	0.000103209825575	0.000214776632302	0.0	0.00021978021978	0.000218746582085	0.000110729708781	0.000111644523836	0.0	0.000107238605898	0.0	0.0	0.0	0.0	0.0	0.0	0.0	0.00011068068622	0.000100826779593	0.000101471334348	0.000102658864593	0.0	0.0	0.0	0.0	0.0	0.0	0.0	0.0	0.0	0.0	0.0	0.000102564102564	0.0	0.000205867215646	0.0	0.0	0.0	0.0	0.0
k__Bacteria;p__Proteobacteria;c__Deltaproteobacteria;o__Bdellovibrionales;f__Bacteriovoracaceae	0.0	0.0	0.0	0.0	0.0	0.0	0.0	0.0	0.0	0.0	0.0	0.0	0.0	0.0	0.0	0.0	0.0	0.0	0.0	0.0	0.0	0.0	0.0	0.0	0.0	0.0	0.0	0.0	0.0	0.0	0.0	0.0	0.0	0.0	0.0	0.0	0.0	0.0	0.0	0.0	0.0	0.0	0.0	0.0	0.0	0.0	0.0	0.0	0.0
k__Bacteria;p__Proteobacteria;c__Deltaproteobacteria;o__Bdellovibrionales;f__Bdellovibrionaceae	0.0	0.0	0.0	0.0	0.0	0.0	0.0	0.0	0.0	0.0	0.0	0.0	0.0	0.0	0.0	0.0	0.0	0.0	0.0	0.0	0.0	0.0	0.0	0.0	0.0	0.0	0.0	0.0	0.0	0.0	0.0	0.0	0.0	0.0	0.0	0.0	0.0	0.0	0.0	0.0	0.0	0.0	0.0	0.0	0.0	0.0	0.0	0.0	0.0
k__Bacteria;p__Proteobacteria;c__Deltaproteobacteria;o__Desulfobacterales;f__Desulfobulbaceae	0.0	0.000107863229425	0.0	0.0	0.0	0.0	0.0	0.0	0.0	0.0	0.0	0.0	0.00055090348171	0.0	0.0	0.0	0.0	0.0	0.0	0.0	0.0	0.0	0.0	0.0	0.0	0.0	0.0	0.0	0.0	0.0	0.0	0.0	0.0	0.0	0.0	0.0	0.0	0.0	0.0	0.0	0.0	0.0	0.000102322725877	0.0	0.0	0.0	0.0	0.0	0.0
k__Bacteria;p__Proteobacteria;c__Deltaproteobacteria;o__Desulfovibrionales;f__Desulfovibrionaceae	0.0036850921273	0.0021572645885	0.00226879861711	0.00329822321524	0.00227195274338	0.00243283266342	0.00153307052124	0.00342359165889	0.00153273483687	0.00227395776936	0.000825678604603	0.00204037800687	0.00187307183781	0.00043956043956	0.00153122607459	0.000885837670247	0.00145137880987	0.00224863475747	0.00107238605898	0.000866363439463	0.000760621536456	0.00146244646401	0.000872695538344	0.00242397531952	0.00105274239394	0.00228666458788	0.00121748754842	0.0	0.0	0.0	0.00112004887486	0.00306968177632	0.00143163922691	0.00132409859442	0.00121802679659	0.00184653262208	0.00276243093923	0.000509891902917	0.00040929090351	0.0	0.0	0.00205128205128	0.00399058630922	0.00113226968605	0.00175710594315	0.00330067044868	0.00466031483016	0.00405321139056	0.000928409325356
k__Bacteria;p__Proteobacteria;c__Deltaproteobacteria;o__Desulfuromonadales;f__Pelobacteraceae	0.0	0.0	0.0	0.0	0.0	0.0	0.0	0.0	0.0	0.0	0.0	0.0	0.0	0.0	0.0	0.0	0.0	0.0	0.0	0.0	0.0	0.0	0.0	0.0	0.0	0.0	0.0	0.0	0.0	0.0	0.0	0.0	0.0	0.0	0.0	0.0	0.0	0.0	0.0	0.0	0.0	0.0	0.0	0.0	0.0	0.0	0.0	0.0	0.0
k__Bacteria;p__Proteobacteria;c__Deltaproteobacteria;o__GMD14H09;f__	0.000111669458403	0.0	0.0	0.000106394297266	0.0	0.000105775333192	0.000109505037232	0.0	0.000109481059777	0.0	0.000103209825575	0.0	0.0	0.0	0.0	0.0	0.0	0.0	0.0	0.0	0.0	0.0	0.0	0.0	0.0	0.000207878598898	0.0	0.0	0.0	0.0	0.0	0.0	0.0	0.0	0.0	0.0	0.0	0.0	0.0	0.0	0.0	0.0	0.0	0.0	0.0	0.0	0.0	0.0	0.0
k__Bacteria;p__Proteobacteria;c__Deltaproteobacteria;o__Myxococcales;Other	0.0	0.0	0.0	0.0	0.0	0.0	0.0	0.0	0.0	0.0	0.0	0.0	0.0	0.0	0.0	0.0	0.0	0.0	0.0	0.0	0.0	0.0	0.0	0.0	0.0	0.0	0.0	0.0	0.0	0.0	0.0	0.0	0.0	0.0	0.0	0.0	0.0	0.0	0.0	0.0	0.0	0.0	0.0	0.0	0.0	0.0	0.0	0.0	0.0
k__Bacteria;p__Proteobacteria;c__Deltaproteobacteria;o__Myxococcales;f__	0.0	0.0	0.0	0.0	0.0	0.0	0.0	0.0	0.0	0.0	0.0	0.0	0.0	0.0	0.0	0.0	0.0	0.0	0.0	0.0	0.0	0.0	0.0	0.0	0.0	0.0	0.0	0.0	0.0	0.0	0.0	0.0	0.0	0.0	0.0	0.0	0.0	0.0	0.0	0.0	0.0	0.0	0.0	0.0	0.0	0.0	0.0	0.0	0.0
k__Bacteria;p__Proteobacteria;c__Deltaproteobacteria;o__Myxococcales;f__0319-6G20	0.0	0.0	0.0	0.0	0.0	0.0	0.0	0.0	0.0	0.0	0.0	0.0	0.0	0.0	0.0	0.0	0.0	0.0	0.0	0.0	0.0	0.0	0.0	0.0	0.0	0.0	0.0	0.0	0.0	0.0	0.0	0.0	0.0	0.0	0.0	0.0	0.0	0.0	0.0	0.0	0.0	0.0	0.0	0.0	0.0	0.0	0.0	0.0	0.0
k__Bacteria;p__Proteobacteria;c__Deltaproteobacteria;o__PB19;f__	0.0	0.0	0.0	0.0	0.0	0.0	0.0	0.0	0.0	0.0	0.0	0.0	0.0	0.0	0.0	0.0	0.0	0.0	0.0	0.0	0.0	0.0	0.0	0.0	0.0	0.0	0.0	0.0	0.0	0.0	0.0	0.0	0.0	0.0	0.0	0.0	0.0	0.0	0.0	0.0	0.0	0.0	0.0	0.0	0.0	0.0	0.0	0.0	0.0
k__Bacteria;p__Proteobacteria;c__Deltaproteobacteria;o__Syntrophobacterales;f__Syntrophobacteraceae	0.0	0.0	0.0	0.0	0.0	0.0	0.0	0.0	0.0	0.0	0.0	0.0	0.0	0.0	0.0	0.0	0.0	0.0	0.0	0.0	0.0	0.0	0.0	0.0	0.0	0.0	0.0	0.0	0.0	0.0	0.0	0.0	0.0	0.0	0.0	0.0	0.0	0.0	0.0	0.0	0.0	0.0	0.0	0.0	0.0	0.0	0.0	0.0	0.0
k__Bacteria;p__Proteobacteria;c__Epsilonproteobacteria;o__Campylobacterales;f__Campylobacteraceae	0.00156337241764	0.00194153812965	0.000324114088159	0.0	0.000113597637169	0.00359636132854	0.00262812089356	0.000829961614275	0.000547405298883	0.0	0.0	0.0	0.00165271044513	0.00021978021978	0.000218746582085	0.000110729708781	0.00100480071452	0.000107077845594	0.000107238605898	0.0	0.000108660219494	0.0	0.0	0.000110180696342	0.0	0.000415757197796	0.000221361372441	0.0	0.0	0.0	0.0	0.0	0.0	0.0	0.0	0.0	0.0	0.0	0.000613936355265	0.000104395030797	0.00010225994478	0.000205128205128	0.000204645451755	0.000823468862584	0.00062015503876	0.000412583806086	0.000414250207125	0.000623570983164	0.0
k__Bacteria;p__Proteobacteria;c__Epsilonproteobacteria;o__Campylobacterales;f__Helicobacteraceae	0.0	0.0	0.0	0.0	0.0	0.0	0.0	0.0	0.0	0.0	0.0	0.0	0.0	0.0	0.0	0.0	0.0	0.0	0.0	0.0	0.0	0.0	0.0	0.0	0.0	0.0	0.0	0.0	0.0	0.0	0.0	0.0	0.0	0.0	0.0	0.0	0.0	0.0	0.0	0.0	0.0	0.0	0.0	0.0	0.0	0.0	0.0	0.0	0.0
k__Bacteria;p__Proteobacteria;c__Gammaproteobacteria;Other;Other	0.0	0.0	0.0	0.0	0.0	0.0	0.0	0.0	0.0	0.0	0.0	0.0	0.0	0.0	0.0	0.0	0.0	0.0	0.0	0.0	0.0	0.0	0.0	0.0	0.0	0.0	0.0	0.0	0.0	0.0	0.0	0.0	0.0	0.0	0.0	0.0	0.0	0.0	0.0	0.0	0.0	0.0	0.0	0.0	0.0	0.0	0.0	0.0	0.0
k__Bacteria;p__Proteobacteria;c__Gammaproteobacteria;o__Aeromonadales;f__Aeromonadaceae	0.000111669458403	0.00021572645885	0.0	0.000106394297266	0.0	0.0	0.0	0.000207490403569	0.0	0.0	0.0	0.0	0.0	0.0	0.0	0.0	0.0	0.0	0.0	0.0	0.0	0.0	0.0	0.000220361392684	0.0	0.0	0.00011068068622	0.0	0.0	0.0	0.0	0.0	0.0	0.0	0.0	0.0	0.0	0.0	0.0	0.0	0.0	0.0	0.0	0.0	0.0	0.0	0.0	0.0	0.0
k__Bacteria;p__Proteobacteria;c__Gammaproteobacteria;o__Aeromonadales;f__Succinivibrionaceae	0.00312674483529	0.004314529177	0.00356525496975	0.00500053197149	0.00670226059298	0.00846202665538	0.00427069645204	0.00477227928208	0.00339391285308	0.00595560368165	0.00423160284859	0.00536941580756	0.00363596297929	0.00340659340659	0.00503117138795	0.00221459417562	0.00357262476276	0.00471142520612	0.00235924932976	0.00270738574832	0.00195588395089	0.0027159720046	0.00501799934548	0.00330542089026	0.00410569533635	0.00426151127741	0.00298837852795	0.000201653559185	0.0	0.000205317729186	0.0	0.0	0.0	0.000101853738032	0.000101502233049	0.00123102174805	0.00061387354205	0.000101978380583	0.00194413179167	0.00031318509239	0.00122711933736	0.00133333333333	0.050956717487	0.00555841482244	0.0140568475452	0.00691077875193	0.00466031483016	0.000935356474745	0.00144419228389
k__Bacteria;p__Proteobacteria;c__Gammaproteobacteria;o__Alteromonadales;f__	0.0	0.0	0.0	0.0	0.0	0.0	0.0	0.0	0.0	0.0	0.0	0.0	0.000110180696342	0.0	0.0	0.000110729708781	0.0	0.0	0.0	0.0	0.0	0.0	0.0	0.0	0.0	0.0	0.0	0.0	0.0	0.0	0.0	0.0	0.0	0.0	0.0	0.0	0.0	0.0	0.0	0.0	0.0	0.0	0.0	0.0	0.0	0.0	0.0	0.0	0.0
k__Bacteria;p__Proteobacteria;c__Gammaproteobacteria;o__Alteromonadales;f__211ds20	0.0	0.0	0.0	0.0	0.0	0.0	0.0	0.0	0.0	0.0	0.0	0.0	0.0	0.0	0.0	0.000332189126343	0.0	0.0	0.0	0.0	0.0	0.0	0.0	0.0	0.0	0.0	0.0	0.0	0.0	0.0	0.0	0.0	0.0	0.0	0.0	0.0	0.0	0.0	0.0	0.0	0.0	0.0	0.0	0.0	0.0	0.0	0.0	0.0	0.0
k__Bacteria;p__Proteobacteria;c__Gammaproteobacteria;o__Alteromonadales;f__Alteromonadaceae	0.0	0.0	0.0	0.0	0.000113597637169	0.000105775333192	0.0	0.0	0.000109481059777	0.0	0.0	0.0	0.00143234905245	0.0	0.0	0.00310043184586	0.0	0.000321233536781	0.0	0.000108295429933	0.0	0.0	0.0	0.0	0.0	0.000207878598898	0.0	0.0	0.0	0.0	0.0	0.0	0.0	0.0	0.0	0.0	0.0	0.0	0.0	0.0	0.0	0.0	0.0	0.0	0.0	0.0	0.0	0.0	0.0
k__Bacteria;p__Proteobacteria;c__Gammaproteobacteria;o__Alteromonadales;f__Idiomarinaceae	0.0	0.0	0.0	0.0	0.0	0.000211550666385	0.0	0.0	0.0	0.0	0.0	0.0	0.0	0.0	0.0	0.000110729708781	0.0	0.0	0.0	0.0	0.0	0.0	0.0	0.0	0.0	0.0	0.0	0.0	0.0	0.0	0.0	0.0	0.0	0.0	0.0	0.0	0.0	0.0	0.0	0.0	0.0	0.0	0.0	0.0	0.0	0.0	0.0	0.0	0.0
k__Bacteria;p__Proteobacteria;c__Gammaproteobacteria;o__Alteromonadales;f__OM60	0.0	0.0	0.0	0.0	0.0	0.0	0.0	0.0	0.0	0.0	0.0	0.0	0.0	0.0	0.0	0.000332189126343	0.0	0.0	0.0	0.0	0.0	0.0	0.0	0.0	0.0	0.0	0.0	0.0	0.0	0.0	0.0	0.0	0.0	0.0	0.0	0.0	0.0	0.0	0.0	0.0	0.0	0.0	0.0	0.0	0.0	0.0	0.0	0.0	0.0
k__Bacteria;p__Proteobacteria;c__Gammaproteobacteria;o__Alteromonadales;f__Shewanellaceae	0.0	0.0	0.0	0.0	0.0	0.0	0.0	0.0	0.0	0.0	0.000206419651151	0.0	0.0	0.0	0.0	0.0	0.0	0.0	0.0	0.0	0.0	0.0	0.0	0.0	0.0	0.0	0.0	0.0	0.0	0.0	0.0	0.0	0.0	0.0	0.0	0.0	0.0	0.0	0.0	0.0	0.0	0.0	0.0	0.0	0.0	0.0	0.0	0.0	0.0
k__Bacteria;p__Proteobacteria;c__Gammaproteobacteria;o__Alteromonadales;f__[Chromatiaceae]	0.0	0.0	0.0	0.0	0.0	0.0	0.0	0.0	0.0	0.0	0.0	0.0	0.0	0.0	0.0	0.0	0.0	0.0	0.0	0.0	0.0	0.0	0.0	0.0	0.0	0.0	0.0	0.0	0.0	0.0	0.0	0.0	0.0	0.0	0.000101502233049	0.0	0.0	0.0	0.0	0.0	0.0	0.0	0.0	0.0	0.0	0.0	0.0	0.0	0.0
k__Bacteria;p__Proteobacteria;c__Gammaproteobacteria;o__Cardiobacteriales;f__Cardiobacteriaceae	0.0	0.0	0.0	0.0	0.0	0.0	0.0	0.0	0.000109481059777	0.0	0.0	0.000107388316151	0.0	0.0	0.000218746582085	0.0	0.000111644523836	0.0	0.0	0.0	0.0	0.0	0.0	0.0	0.0	0.0	0.0	0.0	0.0	0.0	0.0	0.0	0.00010225994478	0.0	0.0	0.0	0.000102312257008	0.0	0.0	0.0	0.0	0.0	0.0	0.0	0.0	0.0	0.0	0.0	0.0
k__Bacteria;p__Proteobacteria;c__Gammaproteobacteria;o__Chromatiales;f__	0.0	0.0	0.0	0.0	0.0	0.0	0.0	0.0	0.0	0.0	0.0	0.0	0.0	0.0	0.0	0.0	0.0	0.0	0.0	0.0	0.0	0.0	0.0	0.0	0.0	0.0	0.0	0.0	0.0	0.0	0.0	0.0	0.0	0.0	0.0	0.0	0.0	0.0	0.0	0.0	0.0	0.0	0.0	0.0	0.0	0.0	0.0	0.0	0.0
k__Bacteria;p__Proteobacteria;c__Gammaproteobacteria;o__Chromatiales;f__Chromatiaceae	0.0	0.0	0.0	0.0	0.0	0.0	0.0	0.0	0.0	0.0	0.0	0.0	0.0	0.0	0.0	0.0	0.0	0.0	0.0	0.0	0.0	0.0	0.0	0.0	0.0	0.0	0.0	0.0	0.0	0.0	0.0	0.0	0.0	0.0	0.0	0.0	0.0	0.0	0.0	0.0	0.0	0.0	0.0	0.0	0.0	0.0	0.0	0.0	0.0
k__Bacteria;p__Proteobacteria;c__Gammaproteobacteria;o__Enterobacteriales;f__Enterobacteriaceae	0.000111669458403	0.0	0.000324114088159	0.0	0.00567988185846	0.0	0.000109505037232	0.000311235605353	0.00065688635866	0.000216567406605	0.0	0.0	0.0	0.00021978021978	0.000109373291042	0.0	0.0	0.0	0.0	0.0	0.000108660219494	0.000417841846861	0.0	0.000110180696342	0.0	0.0	0.00011068068622	0.00322645694697	0.00131912734652	0.000410635458372	0.0	0.00286503632457	0.000613559668678	0.000101853738032	0.0	0.000307755437013	0.000102312257008	0.0	0.0	0.000626370184779	0.000511299723898	0.000205128205128	0.00040929090351	0.000205867215646	0.0	0.0	0.0	0.0	0.000309469775119
k__Bacteria;p__Proteobacteria;c__Gammaproteobacteria;o__Legionellales;f__	0.0	0.0	0.0	0.0	0.0	0.0	0.0	0.0	0.0	0.0	0.0	0.0	0.0	0.0	0.0	0.0	0.0	0.0	0.0	0.0	0.0	0.0	0.0	0.0	0.0	0.0	0.0	0.0	0.0	0.0	0.0	0.0	0.0	0.0	0.0	0.0	0.0	0.0	0.0	0.0	0.0	0.0	0.0	0.0	0.0	0.0	0.0	0.0	0.0
k__Bacteria;p__Proteobacteria;c__Gammaproteobacteria;o__Legionellales;f__Coxiellaceae	0.0	0.0	0.0	0.0	0.0	0.0	0.0	0.0	0.0	0.0	0.0	0.0	0.0	0.0	0.0	0.0	0.0	0.0	0.0	0.0	0.0	0.0	0.0	0.0	0.0	0.0	0.0	0.0	0.0	0.0	0.0	0.0	0.0	0.0	0.0	0.0	0.0	0.0	0.0	0.0	0.0	0.0	0.0	0.0	0.0	0.0	0.0	0.0	0.0
k__Bacteria;p__Proteobacteria;c__Gammaproteobacteria;o__Legionellales;f__Legionellaceae	0.0	0.0	0.0	0.0	0.0	0.0	0.0	0.0	0.0	0.0	0.0	0.0	0.0	0.0	0.0	0.0	0.0	0.0	0.0	0.0	0.0	0.0	0.0	0.0	0.0	0.0	0.0	0.0	0.0	0.0	0.0	0.0	0.0	0.0	0.0	0.0	0.0	0.0	0.0	0.0	0.0	0.0	0.0	0.0	0.0	0.0	0.0	0.0	0.0
k__Bacteria;p__Proteobacteria;c__Gammaproteobacteria;o__Methylococcales;f__Methylococcaceae	0.0	0.0	0.0	0.0	0.0	0.0	0.0	0.0	0.0	0.0	0.0	0.0	0.0	0.0	0.0	0.0	0.0	0.0	0.0	0.0	0.0	0.0	0.0	0.0	0.0	0.0	0.0	0.0	0.0	0.0	0.0	0.0	0.0	0.0	0.0	0.0	0.0	0.0	0.0	0.0	0.0	0.0	0.0	0.0	0.0	0.0	0.0	0.0	0.0
k__Bacteria;p__Proteobacteria;c__Gammaproteobacteria;o__Oceanospirillales;f__Halomonadaceae	0.0	0.000107863229425	0.0	0.0	0.0	0.0	0.000109505037232	0.000207490403569	0.0	0.0	0.000206419651151	0.0	0.00308505949758	0.0	0.0	0.00210386446684	0.0	0.000107077845594	0.0	0.000108295429933	0.0	0.00020892092343	0.0	0.0	0.000421096957574	0.0	0.0	0.0	0.0	0.0	0.0	0.0	0.0	0.0	0.0	0.0	0.0	0.0	0.0	0.000104395030797	0.0	0.0	0.0	0.0	0.0	0.0	0.0	0.0	0.0
k__Bacteria;p__Proteobacteria;c__Gammaproteobacteria;o__Pasteurellales;f__Pasteurellaceae	0.0137353433836	0.000539316147125	0.00702247191011	0.000957548675391	0.000113597637169	0.00708694732388	0.00383267630311	0.000103745201784	0.00875848478213	0.000649702219816	0.0	0.000322164948454	0.000991626267078	0.00153846153846	0.00153122607459	0.000775107961466	0.000223289047672	0.00192740122069	0.000214477211796	0.0	0.000108660219494	0.000313381385146	0.000109086942293	0.000440722785368	0.000526371196968	0.0	0.000332042058661	0.401189755999	0.11435819381	0.0358279437429	0.0174116688728	0.0643609945769	0.0813989160446	0.00560195559177	0.00284206252538	0.0384694296266	0.0251688152241	0.000407913522333	0.00347897267983	0.000835160246372	0.0	0.000102564102564	0.000102322725877	0.000205867215646	0.000103359173127	0.0	0.0	0.0	0.0
k__Bacteria;p__Proteobacteria;c__Gammaproteobacteria;o__Pseudomonadales;f__Moraxellaceae	0.000335008375209	0.00021572645885	0.000216076058773	0.0	0.000113597637169	0.000740427332346	0.000219010074463	0.000311235605353	0.000437924239107	0.000324851109908	0.0	0.0	0.00055090348171	0.0	0.000328119873127	0.000664378252685	0.000334933571508	0.0	0.0	0.000433181719731	0.0	0.000626762770291	0.0	0.00055090348171	0.0	0.000415757197796	0.000332042058661	0.0287356321839	0.0133942161339	0.00338774253157	0.00254556562468	0.00429755448685	0.000920339503017	0.000611122428193	0.00192854242793	0.000102585145671	0.00296705545324	0.000407913522333	0.00276271359869	0.0109614782336	0.0116576337049	0.0137435897436	0.00040929090351	0.0	0.000206718346253	0.000103145951521	0.000103562551781	0.0	0.000103156591706
k__Bacteria;p__Proteobacteria;c__Gammaproteobacteria;o__Pseudomonadales;f__Pseudomonadaceae	0.0	0.00021572645885	0.0	0.000319182891797	0.0	0.000846202665538	0.000328515111695	0.0	0.000875848478213	0.0	0.0	0.000107388316151	0.00055090348171	0.0	0.0	0.00221459417562	0.000223289047672	0.0	0.0	0.000108295429933	0.0	0.0	0.000109086942293	0.000110180696342	0.000210548478787	0.000207878598898	0.00011068068622	0.000604960677556	0.0	0.0	0.0	0.000204645451755	0.0	0.000101853738032	0.0	0.000102585145671	0.0	0.0	0.0	0.0	0.000306779834339	0.0	0.000102322725877	0.0	0.0	0.0	0.0	0.0	0.0
k__Bacteria;p__Proteobacteria;c__Gammaproteobacteria;o__Vibrionales;f__Pseudoalteromonadaceae	0.0	0.0	0.0	0.0	0.0	0.0	0.0	0.0	0.0	0.0	0.0	0.0	0.0	0.0	0.0	0.0	0.0	0.0	0.0	0.0	0.0	0.0	0.0	0.0	0.0	0.0	0.0	0.0	0.0	0.0	0.0	0.0	0.0	0.0	0.0	0.0	0.0	0.0	0.0	0.0	0.0	0.0	0.0	0.0	0.0	0.0	0.0	0.0	0.0
k__Bacteria;p__Proteobacteria;c__Gammaproteobacteria;o__Vibrionales;f__Vibrionaceae	0.0	0.0	0.0	0.0	0.0	0.0	0.0	0.0	0.0	0.0	0.0	0.0	0.000110180696342	0.0	0.0	0.000110729708781	0.0	0.0	0.0	0.0	0.0	0.0	0.0	0.0	0.0	0.0	0.0	0.0014115749143	0.0	0.0	0.0	0.0	0.0	0.0	0.0	0.0	0.0	0.0	0.0	0.0	0.0	0.0	0.0	0.0	0.0	0.0	0.0	0.0	0.0
k__Bacteria;p__Proteobacteria;c__Gammaproteobacteria;o__Xanthomonadales;f__Sinobacteraceae	0.0	0.0	0.0	0.0	0.0	0.0	0.0	0.0	0.0	0.0	0.0	0.0	0.0	0.0	0.0	0.0	0.0	0.0	0.0	0.0	0.0	0.0	0.0	0.0	0.0	0.0	0.0	0.0	0.0	0.0	0.0	0.0	0.0	0.0	0.0	0.0	0.0	0.0	0.0	0.0	0.0	0.0	0.0	0.0	0.0	0.0	0.0	0.0	0.0
k__Bacteria;p__Proteobacteria;c__Gammaproteobacteria;o__Xanthomonadales;f__Xanthomonadaceae	0.0	0.0	0.0	0.0	0.000113597637169	0.000105775333192	0.000219010074463	0.0	0.000109481059777	0.0	0.0	0.000107388316151	0.000220361392684	0.0	0.0	0.000664378252685	0.0	0.0	0.0	0.0	0.0	0.0	0.000436347769172	0.0	0.0	0.000311817898347	0.000221361372441	0.000100826779593	0.000101471334348	0.000102658864593	0.0	0.000102322725877	0.0	0.0	0.0	0.0	0.0	0.0	0.000102322725877	0.000104395030797	0.000613559668678	0.0	0.0	0.0	0.0	0.0	0.0	0.0	0.0
k__Bacteria;p__Proteobacteria;c__TA18;o__PHOS-HD29;f__	0.0	0.0	0.0	0.0	0.0	0.0	0.0	0.0	0.0	0.0	0.000206419651151	0.000107388316151	0.0	0.0	0.0	0.0	0.0	0.0	0.0	0.0	0.0	0.0	0.0	0.0	0.0	0.0	0.0	0.0	0.0	0.0	0.0	0.0	0.0	0.0	0.0	0.0	0.0	0.0	0.0	0.0	0.0	0.0	0.0	0.0	0.0	0.0	0.0	0.0	0.0
k__Bacteria;p__SR1;c__;o__;f__	0.000335008375209	0.000107863229425	0.000432152117545	0.000319182891797	0.0	0.000423101332769	0.000438020148927	0.0	0.00032844317933	0.000216567406605	0.000103209825575	0.000536941580756	0.0	0.00010989010989	0.0	0.000110729708781	0.0	0.0	0.000536193029491	0.000324886289799	0.0	0.0	0.000218173884586	0.00055090348171	0.000315822718181	0.000207878598898	0.000221361372441	0.0	0.0	0.0	0.0	0.0	0.0	0.0	0.0	0.0	0.0	0.0	0.0	0.0	0.0	0.0	0.0	0.0	0.0	0.0	0.0	0.0	0.0
k__Bacteria;p__Spirochaetes;c__MVP-15;o__PL-11B10;f__	0.0	0.0	0.0	0.000106394297266	0.000113597637169	0.0	0.0	0.0	0.0	0.0	0.0	0.0	0.0	0.0	0.0	0.0	0.0	0.0	0.0	0.0	0.0	0.0	0.0	0.0	0.0	0.0	0.0	0.0	0.0	0.0	0.0	0.0	0.0	0.0	0.0	0.0	0.0	0.0	0.0	0.0	0.0	0.0	0.0	0.0	0.0	0.0	0.0	0.0	0.0
k__Bacteria;p__Spirochaetes;c__Spirochaetes;o__;f__	0.0	0.0	0.0	0.0	0.0	0.0	0.0	0.0	0.0	0.0	0.0	0.0	0.0	0.0	0.0	0.0	0.0	0.0	0.0	0.0	0.0	0.0	0.0	0.0	0.0	0.0	0.0	0.0	0.0	0.0	0.0	0.0	0.0	0.0	0.0	0.0	0.0	0.0	0.0	0.0	0.0	0.0	0.0	0.0	0.0	0.0	0.0	0.0	0.0
k__Bacteria;p__Spirochaetes;c__Spirochaetes;o__M2PT2-76;f__	0.000670016750419	0.0	0.0	0.0	0.000454390548677	0.000211550666385	0.0	0.000726216412491	0.0	0.0	0.0	0.0	0.0	0.0	0.0	0.000110729708781	0.000558222619181	0.000963700610344	0.000107238605898	0.0	0.0	0.0	0.0	0.0	0.0	0.000311817898347	0.0	0.0	0.0	0.0	0.0	0.0	0.0	0.0	0.0	0.0	0.0	0.0	0.0	0.0	0.0	0.0	0.0	0.0	0.0	0.0	0.0	0.0	0.0
k__Bacteria;p__Spirochaetes;c__Spirochaetes;o__Spirochaetales;f__Spirochaetaceae	0.00949190396427	0.00323589688275	0.00367329299914	0.00297904032344	0.0117005566284	0.00877935265496	0.00416119141481	0.00446104367673	0.00284650755419	0.00314022739578	0.00278666529054	0.00225515463918	0.00628029969149	0.00208791208791	0.00240621240293	0.00210386446684	0.00915485095456	0.0164899882214	0.00257372654155	0.00140784058913	0.00195588395089	0.00104460461715	0.00294534744191	0.00253415601587	0.0015791135909	0.00228666458788	0.00121748754842	0.0	0.0	0.0	0.0	0.0	0.00010225994478	0.0	0.0	0.00471891670086	0.0475751995089	0.00030593514175	0.0161669906886	0.0	0.0	0.0	0.0	0.0	0.000103359173127	0.0	0.0	0.0	0.0
k__Bacteria;p__Synergistetes;c__Synergistia;o__Synergistales;f__Dethiosulfovibrionaceae	0.000335008375209	0.000107863229425	0.000864304235091	0.000638365783594	0.000113597637169	0.0	0.000985545335085	0.000311235605353	0.00032844317933	0.000433134813211	0.000928888430179	0.000536941580756	0.000220361392684	0.000549450549451	0.000437493164169	0.000332189126343	0.000223289047672	0.000535389227969	0.000428954423592	0.000433181719731	0.000217320438987	0.00020892092343	0.000545434711465	0.000330542089026	0.000842193915149	0.0	0.000553403431101	0.0	0.0	0.0	0.0	0.0	0.0	0.0	0.0	0.0	0.0	0.0	0.0	0.0	0.0	0.0	0.000102322725877	0.000102933607823	0.0	0.000103145951521	0.0	0.0	0.0
k__Bacteria;p__Synergistetes;c__Synergistia;o__Synergistales;f__Synergistaceae	0.0	0.0	0.0	0.0	0.0	0.0	0.0	0.0	0.0	0.0	0.0	0.0	0.0	0.0	0.0	0.0	0.000111644523836	0.0	0.0	0.0	0.0	0.0	0.0	0.0	0.0	0.000415757197796	0.0	0.0	0.000101471334348	0.000102658864593	0.0	0.0	0.00010225994478	0.0	0.0	0.0	0.0	0.0	0.0	0.0	0.0	0.0	0.0	0.000102933607823	0.0	0.0	0.0	0.0	0.0
k__Bacteria;p__TM6;c__SJA-4;o__;f__	0.0	0.0	0.0	0.0	0.0	0.0	0.0	0.0	0.0	0.0	0.0	0.0	0.0	0.0	0.0	0.0	0.0	0.0	0.0	0.0	0.0	0.0	0.0	0.0	0.0	0.0	0.0	0.0	0.0	0.0	0.0	0.0	0.0	0.0	0.0	0.0	0.0	0.0	0.0	0.0	0.0	0.0	0.0	0.0	0.0	0.0	0.0	0.0	0.0
k__Bacteria;p__TM7;c__TM7-3;o__;f__	0.0	0.0	0.0	0.0	0.0	0.0	0.0	0.0	0.0	0.0	0.0	0.0	0.0	0.0	0.0	0.0	0.0	0.0	0.0	0.0	0.0	0.0	0.0	0.0	0.0	0.0	0.0	0.0	0.0	0.0	0.0	0.0	0.0	0.0	0.0	0.0	0.0	0.0	0.0	0.0	0.0	0.0	0.0	0.0	0.0	0.0	0.0	0.0	0.0
k__Bacteria;p__TM7;c__TM7-3;o__CW040;f__F16	0.0	0.0	0.0	0.0	0.0	0.0	0.0	0.0	0.0	0.0	0.0	0.0	0.0	0.0	0.0	0.0	0.0	0.0	0.0	0.0	0.0	0.0	0.0	0.0	0.0	0.0	0.0	0.0	0.0	0.0	0.0	0.0	0.0	0.0	0.0	0.0	0.0	0.0	0.0	0.0	0.0	0.0	0.0	0.0	0.0	0.0	0.0	0.0	0.0
k__Bacteria;p__TM7;c__TM7-3;o__I025;f__Rs-045	0.0	0.0	0.0	0.0	0.0	0.0	0.0	0.0	0.0	0.0	0.0	0.0	0.0	0.0	0.0	0.0	0.0	0.0	0.0	0.0	0.0	0.0	0.0	0.0	0.0	0.0	0.0	0.0	0.0	0.0	0.0	0.0	0.0	0.0	0.0	0.0	0.0	0.0	0.0	0.0	0.0	0.0	0.0	0.0	0.0	0.0	0.0	0.0	0.0
k__Bacteria;p__Tenericutes;c__CK-1C4-19;o__;f__	0.0	0.0	0.0	0.0	0.0	0.0	0.0	0.0	0.0	0.0	0.0	0.0	0.0	0.0	0.0	0.0	0.0	0.0	0.0	0.0	0.0	0.0	0.0	0.0	0.0	0.0	0.0	0.0	0.0	0.0	0.0	0.0	0.0	0.0	0.0	0.0	0.0	0.0	0.0	0.0	0.0	0.0	0.0	0.0	0.0	0.0	0.0	0.0	0.0
k__Bacteria;p__Tenericutes;c__Mollicutes;o__;f__	0.0	0.0	0.000108038029386	0.0	0.0	0.0	0.0	0.0	0.0	0.000108283703303	0.0	0.0	0.0	0.0	0.0	0.0	0.0	0.0	0.0	0.0	0.0	0.0	0.0	0.0	0.0	0.0	0.0	0.0	0.0	0.0	0.0	0.0	0.0	0.0	0.0	0.0	0.0	0.0	0.0	0.0	0.0	0.0	0.0	0.0	0.0	0.0	0.0	0.0	0.0
k__Bacteria;p__Tenericutes;c__Mollicutes;o__Acholeplasmatales;f__	0.0	0.0	0.0	0.0	0.0	0.0	0.0	0.0	0.0	0.0	0.0	0.0	0.0	0.00010989010989	0.0	0.0	0.0	0.0	0.0	0.0	0.0	0.0	0.0	0.0	0.0	0.0	0.0	0.0	0.0	0.0	0.0	0.0	0.0	0.0	0.0	0.0	0.0	0.0	0.0	0.0	0.0	0.0	0.0	0.0	0.0	0.0	0.0	0.0	0.0
k__Bacteria;p__Tenericutes;c__Mollicutes;o__Acholeplasmatales;f__Acholeplasmataceae	0.0	0.0	0.0	0.0	0.000113597637169	0.0	0.0	0.0	0.0	0.0	0.0	0.0	0.00220361392684	0.0	0.0	0.000221459417562	0.0	0.0	0.0	0.0	0.0	0.0	0.0	0.0	0.0	0.0	0.0	0.0	0.0	0.0	0.0	0.0	0.0	0.0	0.0	0.0	0.0	0.0	0.0	0.0	0.0	0.0	0.0	0.0	0.0	0.0	0.0	0.0	0.0
k__Bacteria;p__Tenericutes;c__Mollicutes;o__Anaeroplasmatales;f__Anaeroplasmataceae	0.000446677833613	0.0	0.000432152117545	0.0	0.000567988185846	0.000317325999577	0.0	0.0	0.000109481059777	0.000108283703303	0.0	0.0	0.000110180696342	0.0	0.0	0.000110729708781	0.0	0.00085662276475	0.0	0.0	0.0	0.0	0.000327260826879	0.0	0.0	0.0	0.0	0.0	0.0	0.0	0.0	0.0	0.0	0.0	0.0	0.0	0.0	0.0	0.0	0.0	0.0	0.0	0.0	0.0	0.0	0.0	0.0	0.0	0.0
k__Bacteria;p__Tenericutes;c__Mollicutes;o__Mycoplasmatales;f__Mycoplasmataceae	0.0395309882747	0.22705209794	0.000216076058773	0.0	0.0	0.00465411466046	0.00361366622865	0.000726216412491	0.00317495073352	0.0269626421224	0.0	0.00504725085911	0.00242397531952	0.00010989010989	0.000328119873127	0.00121802679659	0.0	0.0	0.0	0.0	0.0	0.0	0.0	0.00055090348171	0.000947468154543	0.000311817898347	0.0	0.0	0.0	0.0	0.0	0.0	0.0	0.0	0.0	0.0	0.0	0.0	0.0	0.0	0.0	0.0	0.0	0.0	0.0	0.0	0.0	0.0	0.0
k__Bacteria;p__Tenericutes;c__Mollicutes;o__RF39;f__	0.00301507537688	0.0017258116708	0.00194468452895	0.00276625172891	0.00170396455754	0.00253860799662	0.0024091108191	0.00155617802677	0.00153273483687	0.00205739036275	0.000928888430179	0.00139604810997	0.00187307183781	0.000549450549451	0.00109373291042	0.00132875650537	0.00111644523836	0.00203447906628	0.00139410187668	0.00075806800953	0.000543301097468	0.000731223232007	0.000981782480637	0.00165271044513	0.00273713022423	0.00291030038458	0.000774764803542	0.000100826779593	0.0	0.0	0.0	0.0	0.0	0.0	0.0	0.000102585145671	0.00194393288316	0.000101978380583	0.0	0.000939555277169	0.000204519889559	0.00102564102564	0.00337664995395	0.00298507462687	0.00630490956072	0.00185662712739	0.00289975144988	0.0324256911245	0.0108314421292
k__Bacteria;p__Tenericutes;c__RF3;o__ML615J-28;f__	0.00122836404243	0.00021572645885	0.0	0.0	0.000454390548677	0.000528876665961	0.000219010074463	0.000103745201784	0.0	0.0	0.0	0.000107388316151	0.000440722785368	0.0	0.0	0.0	0.000223289047672	0.000642467073562	0.0	0.0	0.0	0.0	0.0	0.000110180696342	0.0	0.0	0.0	0.0	0.0	0.0	0.0	0.0	0.0	0.0	0.0	0.0	0.0	0.0	0.0	0.0	0.0	0.0	0.0	0.0	0.0	0.0	0.0	0.0	0.0
k__Bacteria;p__Verrucomicrobia;c__Opitutae;Other;Other	0.0	0.0	0.0	0.0	0.0	0.0	0.0	0.0	0.0	0.0	0.0	0.0	0.0	0.0	0.0	0.0	0.0	0.000535389227969	0.0	0.0	0.0	0.0	0.0	0.0	0.0	0.0	0.0	0.0	0.0	0.0	0.0	0.0	0.0	0.0	0.0	0.0	0.0	0.0	0.0	0.0	0.0	0.0	0.0	0.0	0.0	0.0	0.0	0.0	0.0
k__Bacteria;p__Verrucomicrobia;c__Opitutae;o__;f__	0.0	0.0	0.0	0.0	0.0	0.0	0.0	0.0	0.0	0.0	0.0	0.0	0.0	0.0	0.0	0.0	0.0	0.0	0.0	0.0	0.0	0.0	0.0	0.0	0.0	0.0	0.0	0.0	0.0	0.0	0.0	0.0	0.0	0.0	0.0	0.0	0.0	0.0	0.0	0.0	0.0	0.0	0.0	0.0	0.0	0.0	0.0	0.0	0.0
k__Bacteria;p__Verrucomicrobia;c__Opitutae;o__[Cerasicoccales];f__[Cerasicoccaceae]	0.0	0.0	0.0	0.0	0.0	0.0	0.0	0.0	0.0	0.0	0.0	0.0	0.0	0.0	0.0	0.0	0.0	0.0	0.0	0.0	0.0	0.0	0.0	0.0	0.0	0.0	0.0	0.0	0.0	0.0	0.0	0.0	0.0	0.0	0.0	0.0	0.0	0.0	0.0	0.0	0.0	0.0	0.0	0.0	0.0	0.0	0.0	0.0	0.0
k__Bacteria;p__Verrucomicrobia;c__Verruco-5;o__LD1-PB3;f__	0.0	0.0	0.0	0.0	0.0	0.0	0.0	0.0	0.0	0.0	0.0	0.0	0.0	0.0	0.0	0.0	0.0	0.0	0.0	0.0	0.0	0.0	0.0	0.0	0.0	0.0	0.0	0.0	0.0	0.0	0.0	0.0	0.0	0.0	0.0	0.0	0.0	0.0	0.0	0.0	0.0	0.0	0.0	0.0	0.0	0.0	0.0	0.0	0.0
k__Bacteria;p__Verrucomicrobia;c__Verruco-5;o__WCHB1-41;Other	0.0	0.0	0.0	0.0	0.0	0.0	0.0	0.0	0.0	0.0	0.0	0.0	0.0	0.0	0.0	0.0	0.0	0.0	0.0	0.0	0.0	0.0	0.0	0.0	0.0	0.0	0.0	0.0	0.0	0.0	0.0	0.0	0.0	0.0	0.0	0.0	0.0	0.0	0.0	0.0	0.0	0.0	0.0	0.0	0.0	0.0	0.0	0.0	0.0
k__Bacteria;p__Verrucomicrobia;c__Verruco-5;o__WCHB1-41;f__	0.0	0.000107863229425	0.000108038029386	0.0	0.0	0.0	0.000109505037232	0.0	0.0	0.000216567406605	0.000103209825575	0.0	0.000220361392684	0.0	0.0	0.000110729708781	0.0	0.0	0.000107238605898	0.000108295429933	0.000325980658481	0.0	0.000218173884586	0.000110180696342	0.000105274239394	0.0	0.0	0.0	0.0	0.0	0.0	0.0	0.0	0.0	0.0	0.0	0.0	0.0	0.0	0.0	0.0	0.0	0.0	0.0	0.0	0.0	0.0	0.0	0.0
k__Bacteria;p__Verrucomicrobia;c__Verruco-5;o__WCHB1-41;f__RFP12	0.00301507537688	0.00194153812965	0.00216076058773	0.00170230875625	0.00340792911507	0.0013750793315	0.00284713096802	0.00280112044818	0.00240858331509	0.00270709258257	0.00113530808133	0.00107388316151	0.000881445570736	0.00131868131868	0.00196871923876	0.00143948621415	0.00133973428603	0.00267694613984	0.00257372654155	0.000649772579597	0.00206454417038	0.00167136738744	0.00229082578815	0.00198325253416	0.0015791135909	0.00135121089284	0.0016602102933	0.0	0.0	0.0	0.0	0.0	0.0	0.0	0.0	0.0	0.0	0.0	0.0	0.0	0.0	0.0	0.0	0.0	0.0	0.0	0.0	0.0	0.0
k__Bacteria;p__Verrucomicrobia;c__Verruco-5;o__WCHB1-41;f__WCHB1-25	0.0	0.0	0.000216076058773	0.0	0.0	0.000105775333192	0.0	0.000414980807138	0.0	0.000108283703303	0.000103209825575	0.000107388316151	0.0	0.0	0.0	0.000110729708781	0.000111644523836	0.000214155691187	0.000107238605898	0.000108295429933	0.0	0.000104460461715	0.000109086942293	0.0	0.000421096957574	0.0	0.0	0.0	0.0	0.0	0.0	0.0	0.0	0.0	0.0	0.0	0.0	0.0	0.0	0.0	0.0	0.0	0.0	0.0	0.0	0.0	0.0	0.0	0.0
k__Bacteria;p__Verrucomicrobia;c__Verrucomicrobiae;o__Verrucomicrobiales;f__Verrucomicrobiaceae	0.000670016750419	0.0	0.000108038029386	0.000319182891797	0.00454390548677	0.000528876665961	0.000109505037232	0.000311235605353	0.000109481059777	0.0	0.0	0.0	0.000991626267078	0.000549450549451	0.000328119873127	0.000110729708781	0.00145137880987	0.00107077845594	0.0	0.0	0.0	0.0	0.0	0.0	0.0	0.00342999688182	0.0	0.0	0.0	0.0	0.0570206699929	0.00828814079607	0.0337457817773	0.239050723162	0.106069833536	0.0331350020517	0.00532023736444	0.0	0.0	0.000104395030797	0.0	0.0	0.0	0.0	0.0	0.0	0.0	0.0	0.0
k__Bacteria;p__Verrucomicrobia;c__[Pedosphaerae];o__[Pedosphaerales];f__	0.0	0.0	0.0	0.0	0.0	0.0	0.0	0.0	0.0	0.0	0.0	0.0	0.0	0.0	0.0	0.0	0.0	0.0	0.0	0.0	0.0	0.0	0.0	0.0	0.0	0.0	0.0	0.0	0.0	0.0	0.0	0.0	0.0	0.0	0.0	0.0	0.0	0.0	0.0	0.0	0.0	0.0	0.0	0.0	0.0	0.0	0.0	0.0	0.0
k__Bacteria;p__Verrucomicrobia;c__[Pedosphaerae];o__[Pedosphaerales];f__R4-41B	0.000781686208822	0.0012943587531	0.00378133102852	0.00202149164805	0.000567988185846	0.0013750793315	0.00164257555848	0.00155617802677	0.0014232537771	0.00249052517596	0.000928888430179	0.00236254295533	0.00110180696342	0.00131868131868	0.00295307885814	0.000775107961466	0.000334933571508	0.00128493414712	0.00182305630027	0.000974658869396	0.00141258285342	0.00146244646401	0.00130904330752	0.00286469810489	0.00210548478787	0.000831514395593	0.00132816823464	0.0	0.0	0.0	0.0	0.0	0.0	0.0	0.0	0.0	0.0	0.0	0.0	0.0	0.0	0.0	0.0	0.0	0.0	0.0	0.0	0.0	0.0
k__Bacteria;p__Verrucomicrobia;c__[Spartobacteria];o__[Chthoniobacterales];f__[Chthoniobacteraceae]	0.0	0.0	0.0	0.0	0.0	0.0	0.0	0.0	0.0	0.0	0.0	0.0	0.0	0.0	0.0	0.0	0.0	0.0	0.0	0.0	0.0	0.0	0.0	0.0	0.0	0.0	0.0	0.0	0.0	0.0	0.0	0.0	0.0	0.0	0.0	0.0	0.0	0.0	0.0	0.0	0.0	0.0	0.0	0.0	0.0	0.0	0.0	0.0	0.0
k__Bacteria;p__WPS-2;c__;o__;f__	0.0	0.000107863229425	0.0	0.0	0.0	0.0	0.0	0.0	0.0	0.000108283703303	0.0	0.0	0.0	0.0	0.0	0.0	0.0	0.0	0.000107238605898	0.0	0.0	0.0	0.0	0.0	0.0	0.0	0.0	0.0	0.0	0.0	0.0	0.0	0.0	0.0	0.0	0.0	0.0	0.0	0.0	0.0	0.0	0.0	0.0	0.0	0.0	0.0	0.0	0.0	0.0
k__Bacteria;p__[Thermi];c__Deinococci;o__Deinococcales;f__Deinococcaceae	0.0	0.0	0.0	0.0	0.0	0.0	0.0	0.0	0.0	0.0	0.0	0.0	0.0	0.0	0.0	0.0	0.0	0.0	0.0	0.0	0.0	0.0	0.0	0.0	0.0	0.0	0.0	0.0	0.0	0.0	0.0	0.0	0.0	0.0	0.0	0.0	0.0	0.0	0.0	0.0	0.0	0.0	0.0	0.0	0.0	0.0	0.0	0.0	0.0
k__Bacteria;p__[Thermi];c__Deinococci;o__Deinococcales;f__Trueperaceae	0.0	0.0	0.0	0.0	0.0	0.0	0.0	0.0	0.0	0.0	0.0	0.0	0.000110180696342	0.0	0.0	0.000885837670247	0.0	0.0	0.0	0.0	0.0	0.0	0.0	0.0	0.0	0.0	0.0	0.0	0.0	0.0	0.0	0.0	0.0	0.0	0.0	0.0	0.0	0.0	0.0	0.0	0.0	0.0	0.0	0.0	0.0	0.0	0.0	0.0	0.0
[truncated: 1,612 more columns]
