# Supplementary material for: Stochasticity constrained by deterministic effects of diet and age drive rumen microbiome assembly dynamics
Source: Nat Commun. 2020 Apr 20;11:1904. doi: 10.1038/s41467-020-15652-8 (PMC7170844; doi:10.1038/s41467-020-15652-8)
Supplement: Supplementary file 17 — Source Data [file 41467_2020_15652_MOESM17_ESM.zip › Source Data/Figure 2B.txt]

# Constructed from biom file
#OTU ID	375	377	378	380	383	395	398	399	10371	10372	10373	10376	10379	10381	10382	10384	10385	10386	10387	10388	10389	10390	10391	10394	10396	10397	10400	10185	10234	10235	10240	10246	15	35	45	48	248	249	3384	3386	10177	10210	10218	10229	10230	10232	10236	10241	10242
k__Bacteria;p__Bacteroidetes;c__Bacteroidia;o__Bacteroidales;f__Prevotellaceae	0.629215874	0.456472856	0.481912418	0.572984749	0.696356693	0.756711585	0.717549216	0.660742127	0.446454495	0.458850178	0.597666379	0.332954675	0.554752519	0.559119772	0.608554413	0.725622852	0.488541208	0.737142857	0.697692224	0.705016056	0.55677124	0.743914209	0.786333117	0.791698359	0.68353878	0.693477303	0.741560598	0.004959514	0.000813835	0.000101245	0.03659031	0.000907533	0.080329557	0.095624155	0.022464899	0.000823893	0.003691172	0.033440774	0.037708782	0.003671596	0.093518612	0.016820347	0.037258883	0.022094338	0.00383335	0.045723617	0.000100624	0.058250457	0.002774923
k__Bacteria;p__Bacteroidetes;c__Bacteroidia;o__Bacteroidales;f__Bacteroidaceae	0.003511012	0.01638291	0.023164798	0.003942318	0.003818764	0.003760577	0.003158227	0.013200291	0.028140704	0.00366735	0.004429559	0.033852096	0.007555848	0.002189621	0.003248511	0.001610825	0.022256501	0.004945055	0.004156185	0.00376481	0.019426147	0.002573727	0.002923977	0.001629903	0.00392713	0.002644337	0.002877698	0.183805668	0.37121058	0.000607472	0.227245084	0.000100837	0.612255407	0.415965076	0.080291212	0.000514933	0.384497078	0.21837228	0.293062814	0.6627231	0.420833756	0.558719222	0.698477157	0.035248176	0.240895793	0.601857522	0.000301872	0.67850619	0.675025694
[truncated: 1,612 more columns]
