# Supplementary material for: Stochasticity constrained by deterministic effects of diet and age drive rumen microbiome assembly dynamics
Source: Nat Commun. 2020 Apr 20;11:1904. doi: 10.1038/s41467-020-15652-8 (PMC7170844; doi:10.1038/s41467-020-15652-8)
Supplement: Supplementary file 17 — Source Data [file 41467_2020_15652_MOESM17_ESM.zip › Source Data/Figure 2E.txt]

# Constructed from biom file
#OTU ID	10371	10372	10373	375	10376	378	10379	380	10381	10382	383	10384	10385	10386	10387	10388	10389	377	10390	10391	10394	395	10396	10397	398	399	10400	11340	10215	10065	172	10259	10282	10264	10269	10274	10308	10302	10180	10309	17	10341	1090	1091	100	1092	1093	1094	1095
k__Bacteria;p__Firmicutes;c__Clostridia;o__Clostridiales;f__Lachnospiraceae	0.064991625	0.043576745	0.05866465	0.052452389	0.080427127	0.066321134	0.058804205	0.070235502	0.081234946	0.060638874	0.056042935	0.046928694	0.076465403	0.03978022	0.044405556	0.040859263	0.06441889	0.071528001	0.043002681	0.033138402	0.033032707	0.047320589	0.052579906	0.051895108	0.046741762	0.048123896	0.042722745	0.000705787	0.000405885	0.00092393	0.009978617	0.013199632	0.01810001	0.011305765	0.004669103	0.028929011	0.055453243	0.001937589	0.116545585	0.159828792	0.309131813	0.738461538	0.612401514	0.593412249	0.627803618	0.430015472	0.480426678	0.561629599	0.728182381
k__Bacteria;p__Firmicutes;c__Clostridia;o__Clostridiales;f__Ruminococcaceae	0.057286432	0.028799482	0.03727312	0.034046175	0.058389186	0.056378253	0.036684187	0.041913062	0.030107291	0.029994586	0.028073073	0.026310137	0.042970472	0.022307692	0.026358963	0.021149374	0.047337278	0.060927294	0.020589812	0.017868746	0.019341519	0.020056409	0.02781717	0.023578669	0.022949784	0.041887538	0.020475927	0.000100827	0.000101471	0.000410635	0.01435699	0.001023227	0.012168933	0.012629864	0.021416971	0.01415675	0.070800082	0.004691006	0.008902077	0.014406514	0.043358217	0.016923077	0.010743886	0.01996912	0.026459948	0.045384219	0.069904722	0.034504261	0.039612131
[truncated: 1,612 more columns]
