# Supplementary material for: Stochasticity constrained by deterministic effects of diet and age drive rumen microbiome assembly dynamics
Source: Nat Commun. 2020 Apr 20;11:1904. doi: 10.1038/s41467-020-15652-8 (PMC7170844; doi:10.1038/s41467-020-15652-8)
Supplement: Supplementary file 17 — Source Data [file 41467_2020_15652_MOESM17_ESM.zip › Source Data/Figure 3A.txt]

OTU ID	denovo174	denovo275	denovo545	denovo709	denovo1172	denovo1263	denovo1468	denovo1487	denovo1634	denovo1950	denovo2190	denovo2253	denovo2564	denovo2583	denovo2941	denovo3139	denovo3547	denovo3704	denovo4304	denovo4369	denovo4512	denovo4796	denovo5125	denovo6827	denovo6955	denovo7534	denovo7574	denovo7763	denovo7777	denovo7843	denovo8414	denovo8705	denovo8739	denovo9083	denovo9594	denovo9781	denovo10307	denovo10577	denovo10768	denovo10785	denovo11614	denovo11621	denovo11642	denovo11710	denovo11761	denovo12560	denovo12594	denovo12879	denovo12934
10185	0	0	0	0	0	0	0	0	0	0	0	0	0	0	0	0	0	0	0	0	0	0	0	0	0	0	0	0	0	0	0	0	0	0	0	0	0	0	0	0	0	0	0	0	0	0	0	0	0
10234	0	0	0	0	0	0	0	0	0	0	0	0	0	0	0	0	0	0	0	0	0	0	0	0	0	0	0	0	0	0	0	0	0	0	0	0	0	0	0	0	0	0	0	0	0	0	0	0	0
10235	0	0	0	0	0	0	0	0	0	0	0	0	0	0	0	0	0	0	0	0	0	0	0	0	0	0	0	0	0	0	0	0	0	0	0	0	0	0	0	0	0	0	0	0	0	0	0	0	0
10240	0	0	0	0	0	0	0	0	0	0	0	0	0	0	0	0	0	0	0	0	0	0	0	0	0	0	0	0	0	0	0	0	0	0	0	0	0	0	0	0	0	0	0	0	0	0	0	0	0
10246	0	0	0	0	0	0	0	0	0	0	0	0	0	0	0	0	0	0	0	0	0	0	0	0	0	0	0	0	0	0	0	0	0	0	0	0	0	0	0	1	0	0	0	0	0	0	0	0	0
15	0	0	0	0	0	0	0	0	0	0	0	0	0	0	0	0	0	0	0	0	0	0	0	0	0	0	0	0	0	0	0	0	0	0	0	0	0	0	0	0	0	0	0	0	0	0	0	0	0
35	0	0	0	0	0	0	0	0	0	0	0	0	0	0	0	0	0	0	0	0	0	0	0	0	0	0	0	0	0	0	0	0	0	0	0	0	0	0	0	1	0	0	0	0	0	0	0	0	0
45	0	0	0	0	0	0	0	1	0	0	0	0	0	0	0	0	0	0	0	0	0	0	0	0	0	0	0	0	0	0	0	0	0	0	0	0	0	0	0	10	0	0	0	0	0	0	0	0	0
48	0	0	0	0	0	0	0	1	0	0	0	0	0	0	0	0	0	0	0	0	0	0	0	0	0	0	0	0	0	0	0	0	0	0	0	0	0	0	0	1	0	0	0	0	0	0	0	0	0
248	0	0	0	0	0	0	0	0	0	0	0	0	0	0	0	0	0	0	0	0	0	0	0	0	0	0	0	0	0	0	0	0	0	0	0	0	0	0	0	0	0	0	0	0	0	0	0	0	0
249	0	0	0	0	0	0	0	0	0	0	0	0	0	0	0	0	0	0	0	0	0	0	0	0	0	0	0	0	0	0	0	0	0	0	0	0	0	0	0	0	0	0	0	0	0	0	0	0	0
3384	0	0	0	0	0	0	0	0	0	0	0	0	0	0	0	0	0	0	0	0	0	0	0	0	0	0	0	0	0	0	0	0	0	0	0	0	0	0	0	0	0	0	0	0	0	0	0	0	0
3386	0	0	0	0	0	0	0	1	0	0	0	0	0	0	0	0	0	0	0	0	0	0	0	0	0	0	0	0	0	0	0	0	0	0	0	0	0	0	0	0	0	0	0	0	0	0	0	0	0
10177	0	0	0	0	0	0	0	0	0	0	0	0	0	0	0	0	0	0	0	0	0	0	0	0	0	0	0	0	0	0	0	0	0	0	0	0	0	0	0	0	0	0	0	0	0	0	0	0	0
10210	0	0	0	0	0	0	0	0	0	0	0	0	0	0	0	0	0	0	0	0	0	0	0	0	0	0	0	0	0	0	0	0	0	0	0	0	0	0	0	0	0	0	0	0	0	0	0	0	0
10218	0	0	0	0	0	0	0	0	0	0	0	0	0	0	0	0	0	0	0	0	0	0	0	0	0	0	0	0	0	0	0	0	0	0	0	0	0	0	0	0	0	0	0	0	0	0	0	0	0
10229	0	0	0	0	0	0	0	0	0	0	0	0	0	0	0	0	0	0	0	0	0	0	0	0	0	0	0	0	0	0	0	1	0	0	0	0	0	0	0	0	0	0	0	0	0	0	0	0	0
10230	0	0	0	0	0	0	0	0	0	0	0	0	0	0	0	0	0	0	0	0	0	0	0	0	0	0	0	0	0	0	0	0	0	0	0	0	0	0	0	0	0	0	0	0	0	0	0	0	0
10232	0	0	0	0	0	0	0	0	0	0	0	0	0	0	0	0	0	0	0	0	0	0	0	0	0	0	0	0	0	0	0	1	0	0	0	0	0	0	0	0	0	0	0	0	0	0	0	0	0
10236	0	0	0	0	0	0	0	0	0	0	0	0	0	0	0	0	0	0	0	0	0	0	0	0	0	0	0	0	0	0	0	0	0	0	0	0	0	0	0	0	0	0	0	0	0	0	0	0	0
10241	0	0	0	0	0	0	0	0	0	0	0	0	0	0	0	0	0	0	0	0	0	0	0	0	0	0	0	0	0	0	0	0	0	0	0	0	0	0	0	0	0	0	0	0	0	0	0	0	0
10242	0	0	0	0	0	0	0	0	0	0	0	0	0	0	0	0	0	0	0	0	0	0	0	0	0	0	0	0	0	0	0	0	0	0	0	0	0	0	0	0	0	0	0	0	0	0	0	0	0
10243	1	0	0	0	0	0	0	0	0	0	0	0	0	0	0	0	0	0	0	0	0	0	0	0	0	0	0	0	0	0	0	0	0	0	0	0	0	0	0	0	0	0	0	0	0	0	0	0	0
10247	0	0	0	0	0	0	0	0	0	0	0	0	0	0	0	0	0	0	0	0	0	0	0	0	0	0	0	0	0	0	0	0	0	0	0	0	0	0	0	0	0	0	0	0	0	0	0	0	0
10252	0	0	0	0	0	0	0	0	0	0	0	0	0	0	0	0	0	0	0	0	0	0	0	0	0	0	0	0	0	0	0	0	0	0	0	0	0	0	0	0	0	0	0	0	0	0	0	0	0
10254	0	0	0	0	0	0	0	0	0	0	0	0	0	0	0	0	0	0	0	0	0	0	0	0	0	0	0	0	0	0	0	0	0	0	0	0	0	0	0	0	0	0	0	0	0	0	0	0	0
10255	0	0	0	0	0	0	0	0	0	0	0	0	0	0	0	0	0	0	0	0	0	0	0	0	0	0	0	0	0	0	0	0	0	0	0	0	0	0	0	0	0	0	0	0	0	0	0	0	0
10256	0	0	0	0	0	0	0	0	0	0	0	0	0	0	0	0	0	0	1	0	0	0	0	0	0	0	0	0	0	0	0	0	0	0	0	0	0	0	0	1	0	0	0	0	0	0	0	0	0
11340	0	0	0	0	0	0	0	0	0	0	0	0	0	0	0	0	0	0	0	0	0	0	0	0	0	0	0	0	0	0	0	0	0	0	0	0	0	0	0	0	0	0	0	0	0	0	0	0	0
13002	0	0	0	0	0	0	0	0	0	0	0	0	0	0	0	0	0	0	0	0	0	0	0	0	0	0	0	0	0	0	0	0	0	0	0	0	0	0	0	0	0	0	0	0	0	0	0	0	0
13009	0	0	0	0	0	0	0	0	0	0	0	0	0	0	0	0	0	0	0	0	0	0	0	0	0	0	0	0	0	0	0	0	0	0	0	0	0	0	0	0	0	0	0	0	0	0	0	0	0
13031	0	0	0	0	0	0	0	0	0	0	0	0	0	0	0	0	0	0	0	0	0	0	0	0	0	0	0	0	0	0	0	0	0	0	0	0	0	0	0	2	0	0	0	0	0	0	0	0	0
13056	0	0	0	0	0	0	0	0	0	0	0	0	0	0	0	0	0	0	0	0	0	0	0	0	0	0	0	0	0	0	0	0	0	0	0	0	0	0	0	0	0	0	0	0	0	0	0	0	0
13060	0	0	0	0	0	0	0	0	0	0	0	0	0	0	0	0	0	0	0	0	0	0	0	0	0	0	0	0	0	0	0	0	0	0	0	0	0	0	0	0	0	0	0	0	0	0	0	0	0
13072	0	0	0	0	0	0	0	0	0	0	0	0	0	0	0	0	0	0	0	0	0	0	0	0	0	0	0	0	0	0	0	1	0	0	0	0	0	0	0	0	0	0	0	0	0	0	0	0	0
13090	0	0	0	0	0	0	0	0	0	0	0	0	0	0	0	0	0	0	0	0	0	0	0	0	0	0	0	0	0	0	0	0	0	0	0	0	0	0	0	0	0	0	0	0	0	0	0	0	0
13092	0	0	0	0	0	0	0	0	0	0	0	0	0	0	0	0	0	0	0	0	0	0	0	0	0	0	0	0	0	0	0	0	0	0	0	0	0	0	0	0	0	0	0	0	0	0	0	0	0
13097	0	0	0	0	0	0	0	0	0	0	0	0	0	0	0	0	0	0	0	0	0	0	0	0	0	0	0	0	0	0	0	0	0	0	0	0	0	0	0	0	0	0	0	0	0	0	0	0	0
13112	0	0	0	0	0	0	0	0	0	0	0	0	0	0	0	0	0	0	0	0	0	0	0	0	0	0	0	0	0	0	0	0	0	0	0	0	0	0	0	0	0	0	0	0	0	0	0	0	0
13115	0	0	0	0	0	0	0	1	0	0	0	0	0	0	0	0	0	0	0	0	0	0	0	0	0	0	0	0	0	0	0	0	0	0	0	0	0	0	0	0	0	0	0	0	0	0	0	0	0
13117	0	0	0	0	0	0	0	1	0	0	0	0	3	0	0	0	0	0	0	0	0	0	0	0	0	0	0	0	0	0	0	1	0	0	0	0	0	0	0	0	0	0	0	0	0	0	0	0	0
13127	0	0	0	0	0	0	0	0	0	0	0	0	0	0	0	0	0	0	0	0	0	0	0	0	0	0	0	0	0	0	0	0	0	0	0	0	0	0	0	0	0	0	0	0	0	0	0	0	0
13131	0	0	0	0	0	0	0	0	0	0	0	0	0	0	0	0	0	0	0	0	0	0	0	0	0	0	0	0	0	0	0	0	0	0	0	0	0	0	0	0	0	0	0	0	0	0	0	0	0
12	0	0	0	0	0	0	0	0	0	0	0	0	0	0	0	0	0	0	0	0	0	0	0	0	0	0	0	0	0	0	0	0	0	0	0	0	0	0	0	0	0	0	0	0	0	0	0	0	0
26	0	0	0	0	1	0	0	0	0	0	0	0	0	0	0	0	0	0	0	0	0	0	0	0	0	0	0	0	0	0	0	0	0	0	0	0	0	0	0	0	0	0	0	0	0	0	0	0	0
32	0	0	0	0	0	0	0	0	0	0	0	0	0	0	0	0	0	0	1	0	0	0	0	0	0	0	0	0	0	0	0	0	0	0	0	0	0	0	0	1	0	0	0	0	0	0	0	0	0
38	0	0	0	0	0	0	0	0	0	0	0	0	0	0	0	0	0	0	0	0	0	0	0	0	0	0	0	0	0	0	0	0	0	0	0	0	0	0	0	0	0	0	0	0	0	0	0	0	0
42	0	0	0	0	0	0	0	0	0	0	0	0	0	0	0	0	0	0	0	0	0	0	0	0	0	0	0	0	0	0	0	0	0	0	0	0	0	0	0	2	0	0	0	0	0	0	0	0	0
207	0	0	0	0	2	0	0	0	0	0	0	0	0	0	0	0	0	0	0	0	0	0	0	0	0	0	0	0	0	0	0	1	0	0	0	0	0	0	0	0	0	0	0	0	0	0	0	0	0
3114	0	0	0	0	0	0	0	1	0	0	0	0	0	0	0	0	0	0	0	0	0	0	0	0	0	0	0	0	0	0	0	0	0	0	0	0	0	0	0	0	0	0	0	0	0	0	0	0	0
3402	0	0	0	0	0	0	0	0	0	0	0	0	0	0	0	0	0	0	0	0	0	0	0	0	0	0	0	0	0	0	0	0	0	0	0	0	0	0	0	3	0	0	0	0	0	0	0	0	0
10174	0	0	0	0	0	0	0	0	0	0	0	12	0	0	0	0	0	1	2	0	0	0	0	0	0	0	0	0	0	0	0	0	0	0	0	0	0	0	0	0	0	0	0	0	0	0	0	0	0
10181	0	0	0	0	0	0	0	0	0	0	0	0	0	0	0	0	0	0	0	0	0	0	0	0	0	0	0	0	0	0	0	0	0	0	0	0	0	0	0	0	0	0	0	0	0	0	0	0	0
10184	0	0	0	0	0	0	0	0	0	0	0	0	0	0	0	0	0	0	0	0	0	0	0	0	0	0	0	0	0	0	0	0	0	0	0	0	0	0	0	0	0	0	0	0	0	0	0	0	0
10187	0	0	0	0	0	0	0	0	0	0	0	0	0	0	0	0	0	0	0	0	0	0	0	0	0	0	0	0	0	0	0	0	0	0	0	0	0	0	0	0	0	0	0	0	0	0	0	0	0
10188	0	0	0	0	0	0	0	0	0	0	0	0	0	0	0	0	0	0	0	0	0	0	0	0	0	0	0	0	0	0	0	1	0	0	0	0	0	0	0	0	0	0	0	0	0	0	0	0	0
10191	0	0	0	0	0	0	0	0	0	0	0	0	0	0	0	0	0	0	0	0	0	0	0	0	0	0	0	0	0	0	0	0	0	0	0	0	0	0	0	0	0	0	0	0	0	0	0	0	0
10194	0	0	0	0	0	0	0	0	0	0	0	0	0	0	0	0	0	0	0	0	0	0	0	0	0	0	0	0	0	0	0	0	0	0	0	0	0	0	0	0	0	0	0	0	0	0	0	0	0
10198	1	0	0	0	0	0	0	0	0	0	0	0	0	0	0	0	0	0	0	0	0	0	0	0	0	0	0	0	0	1	0	3	0	0	0	0	0	0	0	1	0	0	0	0	0	0	0	0	0
10204	0	0	0	0	0	0	0	0	0	0	0	0	0	0	0	0	0	0	0	0	0	0	0	0	0	0	0	0	0	0	0	2	0	0	0	0	0	0	0	0	0	0	0	0	0	0	0	0	0
10213	0	0	0	0	0	0	0	0	0	0	0	0	0	0	0	0	0	0	3	0	0	0	0	0	0	0	0	0	0	0	0	0	0	0	0	0	0	0	0	0	0	0	0	0	0	0	0	0	0
10215	0	0	0	0	0	0	0	0	0	0	0	0	0	0	0	0	0	0	0	0	0	0	0	0	0	0	0	0	0	0	0	0	0	0	0	0	0	0	0	0	0	0	0	0	0	0	0	0	0
13001	0	0	0	0	0	0	0	0	0	0	0	0	0	0	0	0	0	0	0	0	0	0	0	0	0	0	0	0	0	0	0	0	0	0	0	0	0	0	0	0	0	0	0	0	0	0	0	0	0
13003	0	0	0	0	0	0	0	0	0	0	0	0	0	0	0	0	0	0	0	0	0	0	0	0	0	0	0	0	0	0	0	0	0	0	0	0	0	0	0	0	0	0	0	0	0	0	0	0	0
13008	0	0	0	0	0	0	0	0	0	0	0	0	0	0	0	0	0	0	0	0	0	0	0	0	0	0	0	0	0	0	0	0	0	0	0	0	0	0	0	1	0	0	0	0	0	0	0	0	0
13010	0	0	0	0	0	0	0	0	0	0	0	0	0	0	0	0	0	0	0	0	0	0	0	0	0	0	0	0	0	0	0	0	0	0	0	0	0	0	0	0	0	0	0	0	0	0	0	0	0
13055	0	0	0	0	3	0	0	0	0	0	0	0	0	0	0	0	0	0	0	0	0	0	0	0	0	0	0	0	0	0	0	0	0	0	0	0	0	0	0	0	0	0	0	0	0	0	0	0	0
13062	0	0	0	0	0	0	0	0	0	0	0	0	0	0	0	0	0	0	0	0	0	0	0	0	0	0	0	0	0	0	0	0	0	0	0	0	0	0	0	0	0	0	0	0	0	0	0	0	0
13098	0	0	0	0	0	0	0	0	0	0	0	0	0	0	0	0	0	0	0	0	0	0	0	0	0	0	0	0	0	0	0	0	0	0	0	0	0	0	0	0	0	0	0	0	0	0	0	0	0
13104	0	0	0	0	0	0	0	0	0	0	0	0	0	0	0	0	0	0	0	0	0	0	0	0	0	0	0	0	0	0	0	0	0	0	0	0	0	0	0	0	0	0	0	0	0	0	0	0	0
13109	0	0	0	0	0	0	0	0	0	0	0	0	0	0	0	0	0	0	0	0	0	0	0	0	0	0	0	0	0	0	0	0	0	0	0	0	0	0	0	0	0	0	0	0	0	0	0	0	0
13110	0	0	0	0	0	0	0	0	0	0	0	0	0	0	0	0	0	0	0	0	0	0	0	0	0	5	0	0	0	0	0	0	0	0	0	0	0	0	0	0	0	0	0	0	0	0	0	0	0
13111	0	0	0	0	0	0	0	0	0	0	0	0	0	0	0	0	0	0	0	0	0	0	0	0	0	3	0	0	0	0	0	0	0	0	0	0	0	0	0	0	0	0	0	0	0	0	0	0	0
13113	0	0	0	0	0	0	0	0	0	0	0	0	0	0	0	0	0	0	0	0	0	0	0	0	0	8	0	0	0	0	0	0	0	0	0	0	0	0	0	1	0	0	0	0	0	0	0	0	0
29	0	0	0	0	0	0	0	0	0	0	0	0	0	0	0	0	0	0	0	0	0	0	0	0	0	0	0	0	0	0	0	2	0	0	0	0	0	0	0	0	0	0	0	0	0	0	0	0	0
238	0	0	0	0	0	0	0	0	0	0	0	0	0	0	0	0	0	0	0	0	0	0	0	0	0	0	0	0	0	0	0	0	0	0	0	0	0	0	0	2	0	0	0	0	0	0	0	0	0
244	0	0	0	0	0	0	0	0	0	0	0	0	0	0	0	0	0	0	1	0	0	0	0	0	0	0	0	0	0	0	0	0	0	0	0	0	0	0	0	0	0	0	0	0	0	0	0	0	0
3383	0	0	0	0	0	0	0	0	0	0	0	0	0	0	0	0	0	0	0	0	0	0	0	0	0	0	0	0	0	0	0	0	0	0	0	0	0	0	0	0	0	0	0	0	0	0	0	0	0
3389	0	0	0	0	0	0	0	0	0	0	0	0	0	0	0	0	0	0	0	0	0	0	0	0	0	1	0	0	0	0	0	0	0	0	0	0	0	0	0	0	0	0	0	0	0	0	0	0	0
3403	0	0	0	0	1	0	0	0	0	0	0	0	0	0	0	0	0	0	0	0	0	0	0	0	0	0	0	0	0	0	0	0	0	0	0	0	0	0	0	1	0	0	0	0	0	0	0	0	0
3468	0	0	0	0	0	0	0	0	0	0	0	0	0	0	0	0	0	0	0	0	0	0	0	0	0	0	0	0	0	0	0	2	0	1	0	0	0	0	0	0	0	0	0	0	0	0	0	0	0
10065	0	0	0	0	0	0	0	0	0	0	0	0	0	0	0	0	0	0	0	0	0	0	0	0	0	0	0	0	0	0	0	1	0	0	0	0	0	0	0	0	0	0	0	0	0	0	0	1	0
10216	0	0	0	0	0	0	0	0	0	0	0	0	0	0	0	0	0	0	0	0	0	0	0	0	0	0	0	0	0	0	0	2	0	0	0	0	0	0	0	0	0	0	0	0	0	0	0	0	0
10219	0	0	0	0	0	0	0	0	0	0	0	0	0	0	0	0	0	0	1	0	0	0	0	0	0	0	0	0	0	0	0	0	0	0	0	0	0	0	0	0	0	0	0	0	0	0	0	0	0
10222	0	0	0	0	0	0	0	0	0	0	0	0	0	0	0	0	0	0	0	0	0	0	0	0	0	0	0	0	0	0	0	0	0	0	0	0	0	0	0	0	0	0	0	0	0	0	0	0	0
10231	0	0	0	0	0	0	0	0	0	0	0	0	0	0	0	0	0	0	0	0	0	0	0	0	0	0	0	0	0	0	0	0	0	0	0	0	0	0	0	0	0	0	0	0	0	0	0	0	0
10233	0	0	0	0	0	0	0	0	0	0	0	0	0	0	0	0	0	0	0	0	0	0	0	0	0	0	0	0	0	0	0	0	0	0	0	0	0	0	0	0	0	0	0	0	0	0	0	0	0
10237	0	0	0	0	3	0	0	0	0	0	0	0	0	0	0	0	0	0	2	0	0	0	0	0	0	0	0	0	0	0	0	0	0	0	0	0	0	0	0	0	0	0	0	0	0	0	0	0	0
10239	0	0	0	0	15	0	0	0	0	0	0	0	0	0	0	0	0	0	0	0	0	0	0	0	0	0	0	0	0	0	0	0	0	0	0	0	0	0	0	0	0	0	0	0	0	0	0	0	0
10245	0	0	0	0	0	0	0	0	0	0	0	0	1	0	0	0	0	0	0	0	0	0	0	0	0	0	0	0	0	0	0	0	0	0	0	0	0	0	0	0	0	0	0	0	0	0	0	0	0
10250	0	0	0	0	0	0	0	0	0	0	0	0	0	0	0	0	0	0	0	0	0	0	0	0	0	0	0	0	0	0	0	1	0	0	0	0	0	0	0	0	0	0	0	0	0	0	0	0	0
10253	0	0	0	0	0	0	0	0	0	0	0	0	0	0	0	0	0	0	0	0	0	0	0	0	0	0	0	0	0	0	0	0	0	0	0	0	0	0	0	0	0	0	0	0	0	0	0	0	0
10257	0	0	0	0	0	0	0	0	0	0	0	1	0	0	0	0	0	0	0	0	0	0	0	0	0	0	0	0	0	0	0	0	0	0	0	0	0	0	0	0	0	0	0	0	0	0	0	0	0
10258	0	0	0	0	4	0	0	0	0	0	0	0	0	0	0	0	0	0	0	0	0	0	0	0	0	0	0	0	0	0	0	3	0	1	0	0	0	0	0	0	0	0	0	0	0	0	0	0	0
10278	0	0	0	0	1	0	0	0	0	0	0	0	0	0	0	0	0	0	1	0	0	0	0	0	0	1	0	0	0	0	0	4	0	3	0	0	0	0	0	1	0	0	0	0	0	0	0	0	0
13004	0	0	0	0	0	0	0	0	0	0	0	0	0	0	0	0	0	0	0	0	0	0	0	0	0	18	0	0	0	0	0	0	0	0	0	0	0	0	0	0	0	0	0	0	0	0	0	0	0
13011	0	0	0	0	0	0	0	0	0	0	0	0	0	0	0	0	0	0	0	0	0	0	0	0	0	0	0	0	0	0	0	0	0	0	0	0	0	0	0	0	0	0	0	0	0	0	0	0	0
13054	0	0	0	0	0	0	0	0	0	0	0	0	1	0	0	0	0	0	0	0	0	0	0	0	0	0	0	0	0	0	0	1	0	0	0	0	0	0	0	0	0	0	0	0	0	0	0	0	0
13063	0	0	0	0	1	0	0	0	0	0	0	0	0	0	0	0	0	0	0	0	0	0	0	0	0	0	0	0	0	0	0	0	0	0	0	0	0	0	0	0	0	0	0	0	0	0	0	0	0
13132	0	0	0	0	0	0	0	0	0	0	0	0	0	0	0	0	0	0	0	0	0	0	0	0	0	0	0	0	0	0	0	0	0	0	0	0	0	0	0	0	0	0	0	0	0	0	0	0	0
13200	0	0	0	0	0	0	0	0	0	0	0	0	0	0	0	0	0	0	0	0	0	0	0	0	0	1	0	0	0	0	0	0	0	0	0	0	0	0	0	0	0	0	0	0	0	0	0	0	0
13	0	0	0	0	0	0	0	0	0	0	0	0	0	0	0	0	0	0	0	0	0	0	0	0	0	0	0	0	0	0	0	0	0	0	0	0	0	0	0	0	0	0	0	0	0	0	0	0	0
43	0	0	0	0	0	0	0	0	0	0	0	0	0	0	0	0	0	0	0	0	0	0	0	0	0	0	0	0	0	1	0	2	0	0	0	0	0	0	0	0	0	0	0	0	0	0	0	0	0
58	0	0	0	0	0	0	0	0	0	0	0	0	0	0	0	0	0	0	0	0	0	0	0	1	0	0	0	0	0	0	0	0	0	0	0	0	0	0	0	0	0	0	0	0	0	0	0	0	0
66	0	0	0	0	0	0	0	0	0	0	0	0	0	0	0	0	0	0	0	0	0	0	0	0	0	0	0	0	0	0	0	0	0	0	0	0	0	0	0	0	0	0	0	0	0	0	0	0	0
172	0	0	0	0	0	0	0	0	0	0	0	0	0	0	0	0	0	0	0	0	0	0	0	0	0	0	0	0	0	0	0	0	0	0	0	0	0	0	0	0	0	0	0	0	0	0	0	0	0
3390	0	0	0	0	10	0	0	0	0	0	0	0	2	0	0	0	0	0	0	0	0	0	0	0	0	246	0	0	0	0	0	0	0	7	0	0	0	0	0	0	0	0	0	0	0	0	0	0	0
3404	0	0	0	0	41	0	0	0	0	0	0	0	0	0	0	0	0	0	1	0	0	0	0	0	0	0	0	0	0	0	0	0	0	0	0	0	0	0	0	0	0	0	0	0	0	0	0	0	0
3458	0	0	0	0	0	0	0	412	0	0	0	0	0	0	0	0	0	0	30	0	0	0	0	0	0	0	0	0	0	0	3	0	1	0	17	0	0	0	0	1102	3	0	0	0	0	0	0	0	0
10061	0	0	0	0	4	0	0	0	0	0	0	2	0	0	0	0	0	0	45	0	0	0	0	0	0	0	0	0	1	0	0	0	0	0	0	0	0	0	0	0	0	0	0	0	0	0	0	0	0
10175	0	0	0	0	8	0	0	0	0	0	0	0	0	0	0	0	0	0	0	0	0	0	0	0	0	0	0	0	0	0	0	1	0	5	0	0	0	0	0	0	0	0	0	0	5	0	0	0	0
10217	0	0	0	0	0	0	0	0	0	0	0	0	0	0	0	0	0	0	0	0	0	0	0	0	0	0	0	0	0	0	0	2	0	0	0	0	0	0	0	0	0	0	0	0	2	0	0	0	0
10223	0	0	0	0	0	0	0	0	0	0	0	0	0	0	0	0	0	0	0	0	0	0	0	0	0	0	0	0	0	0	0	0	0	0	0	0	0	0	0	0	0	0	0	0	0	0	0	0	0
10228	0	0	0	0	6	0	0	0	0	0	0	0	1	0	0	0	0	0	0	0	0	0	0	0	0	1	0	0	0	0	0	2	0	9	0	0	0	0	0	0	0	0	0	0	0	0	0	0	0
10263	0	0	0	0	0	0	0	1	0	0	0	0	0	0	0	0	0	0	4	0	0	0	0	0	0	0	0	0	0	0	0	39	0	0	0	0	0	0	0	0	0	0	0	0	0	0	0	0	0
10266	0	0	0	0	1	0	0	0	0	0	0	0	0	0	0	0	0	0	7	0	0	0	0	0	0	0	0	0	0	0	0	0	0	2	0	0	0	0	0	17	0	0	0	0	0	0	0	0	0
10271	0	0	0	0	5	0	0	0	0	0	0	0	1	0	0	0	0	0	0	0	1	0	0	0	0	0	0	0	0	0	0	0	0	1	0	0	0	0	0	2	0	0	0	0	0	0	0	0	0
10273	0	0	0	0	1	0	0	0	0	0	0	0	0	0	0	0	0	0	0	0	0	0	0	0	0	0	0	0	0	0	0	0	0	0	0	0	0	0	0	3	0	0	0	0	0	0	0	0	0
10276	0	0	0	0	0	0	0	0	0	0	0	0	0	0	0	0	0	0	2	0	1	0	0	0	0	0	0	0	0	0	0	0	0	4	0	0	0	0	0	0	0	0	0	0	0	0	0	0	0
10277	0	0	0	0	0	0	0	0	0	0	0	0	1	0	0	0	0	0	1	0	0	0	0	0	0	0	0	0	0	0	0	7	0	3	0	0	0	0	0	0	0	0	0	0	4	0	0	0	0
10279	0	0	0	0	0	0	0	0	0	0	0	0	0	0	0	0	0	0	0	0	0	0	0	0	0	0	0	0	0	0	0	0	0	0	0	0	0	0	0	0	0	0	0	0	0	0	0	0	0
10280	0	0	0	0	0	0	0	0	0	0	0	0	0	0	0	0	0	0	1	0	0	0	0	0	0	1	0	0	0	0	0	0	0	0	0	0	0	0	0	0	0	0	0	0	7	0	0	0	0
10281	0	0	0	0	9	0	0	0	0	0	0	0	0	0	0	0	0	0	0	0	0	0	0	0	0	0	0	0	0	0	0	0	0	0	0	0	0	0	0	0	0	0	0	0	0	0	0	0	0
13005	0	0	0	0	0	0	0	0	0	0	0	0	0	0	0	0	0	0	0	0	0	0	0	0	0	0	0	0	0	0	0	0	0	0	0	0	0	0	0	0	0	0	0	0	0	0	0	0	0
13012	0	0	0	0	0	0	0	0	0	0	0	0	0	0	0	0	0	0	0	0	0	0	0	0	0	0	0	0	0	0	0	0	0	0	0	0	0	0	0	0	0	0	0	0	0	0	0	0	0
13032	0	0	0	0	0	0	0	0	0	0	0	0	3	0	0	0	0	0	1	0	0	0	0	0	0	1	0	0	0	0	0	0	0	0	0	0	0	0	0	0	0	0	0	0	0	0	0	0	0
13059	0	0	0	0	0	0	0	0	0	0	0	0	0	0	0	0	0	0	0	0	0	0	0	0	0	0	0	0	0	0	0	0	0	0	0	0	0	0	0	0	0	0	0	0	0	0	0	0	0
13061	0	0	0	0	0	0	0	0	0	0	0	0	0	0	0	0	0	0	0	0	0	0	0	0	0	6	0	0	0	0	0	4	0	0	0	0	0	0	0	0	0	0	0	0	0	0	0	0	0
13064	0	0	0	0	0	0	0	0	0	0	0	0	0	0	0	0	0	0	0	0	0	0	0	0	0	2	0	0	0	0	0	0	0	0	0	0	0	0	0	0	0	0	0	0	0	0	0	0	0
13073	0	0	0	0	0	0	0	0	0	0	0	0	0	0	0	0	0	0	0	0	0	0	0	0	0	0	0	0	0	0	0	0	0	0	0	0	0	0	0	0	0	0	0	0	0	0	0	0	0
13086	0	0	0	0	0	0	0	0	0	0	0	0	1	0	0	0	0	0	0	0	0	0	0	0	0	11	0	0	0	0	0	8	0	0	0	0	0	0	0	0	0	0	0	0	0	0	0	0	0
13089	0	0	0	0	0	0	0	0	0	0	0	0	0	0	0	0	0	0	0	0	0	0	0	0	0	0	0	0	0	0	0	8	0	0	0	0	0	0	0	0	0	0	0	0	0	0	0	0	0
13094	0	0	0	0	0	0	0	0	0	0	0	0	0	0	0	0	0	0	0	0	0	0	0	0	0	0	0	0	0	0	0	0	0	0	0	0	0	0	0	0	0	0	0	0	0	0	0	0	0
13116	0	0	0	0	0	0	0	0	0	0	0	0	0	0	0	0	0	0	0	0	0	0	0	0	0	3	0	0	0	0	0	1	0	0	0	0	0	0	0	0	0	0	0	0	0	0	0	0	0
13128	0	0	0	0	1	0	0	0	0	0	0	0	0	0	0	0	0	0	0	0	0	0	0	0	0	1	0	0	0	0	0	0	0	0	0	0	0	0	0	1	0	0	0	0	0	0	0	0	0
13135	0	0	0	0	0	0	0	0	0	0	0	0	0	0	0	0	0	0	0	0	0	0	0	0	0	6	0	0	0	0	0	3	0	1	0	0	0	0	0	0	0	0	0	0	0	0	0	0	0
23100	0	0	0	0	7	0	0	0	0	0	0	0	0	0	0	0	0	0	1	0	0	0	0	0	0	0	0	0	0	0	0	0	0	0	0	0	0	0	0	0	0	0	0	0	2	0	0	0	0
10	0	0	0	0	0	0	0	0	0	0	0	0	0	0	0	0	0	0	0	0	0	0	0	0	0	0	0	0	0	0	0	0	0	0	0	0	0	0	0	1	0	0	0	0	0	0	0	0	0
30	0	0	0	0	1	0	0	0	0	0	0	0	0	0	0	0	0	0	1	0	0	0	0	0	0	0	0	0	0	0	0	0	0	12	0	0	0	0	0	0	0	0	0	0	0	0	0	0	0
33	0	0	0	0	0	0	0	0	0	0	0	0	0	0	0	0	0	0	6	0	0	0	0	0	0	0	0	0	0	0	0	38	0	0	0	0	0	0	0	1	0	0	0	0	0	0	0	0	0
36	0	0	0	0	0	0	0	2	0	0	0	0	1	0	0	0	0	0	0	0	1	0	0	0	0	5	0	0	0	0	0	10	0	2	0	0	0	0	0	2	0	0	0	0	0	0	0	0	0
39	0	0	0	0	2	0	0	1	0	0	0	0	0	0	0	0	0	0	0	0	0	0	0	0	0	0	0	0	0	0	0	10	0	0	0	0	0	0	0	0	0	0	0	0	0	0	0	0	0
46	0	0	0	0	4	0	0	0	0	0	0	0	0	0	0	0	0	0	0	0	0	0	0	0	0	0	0	0	0	0	0	1	0	1	0	0	0	0	0	5	0	0	0	0	0	0	0	0	0
3190	0	0	0	0	0	0	0	1	0	0	0	0	7	0	0	0	0	0	0	0	0	0	0	0	0	2	0	0	0	0	0	0	0	0	0	0	0	0	0	0	0	0	0	0	0	0	0	0	0
3407	0	0	0	0	4	0	0	1	0	0	0	0	0	0	0	0	0	0	1	0	0	0	0	0	0	0	0	0	0	0	0	0	0	0	0	0	0	0	0	0	0	0	0	0	0	0	0	0	0
10016	0	0	0	0	0	0	0	0	0	0	0	0	0	0	0	0	0	0	0	0	0	0	0	0	0	0	0	0	0	0	0	0	0	0	0	0	0	0	0	0	0	0	0	0	0	0	0	0	0
10027	0	0	0	0	1	0	0	0	0	0	0	0	1	0	0	0	0	0	0	0	0	0	0	0	0	1	0	0	0	0	0	1	0	0	0	0	0	0	0	0	0	0	0	0	8	0	0	0	0
10178	0	0	0	0	0	0	0	0	0	0	0	0	0	0	0	0	0	0	0	0	0	0	0	0	0	0	0	0	0	0	0	0	0	0	0	0	0	0	0	0	0	0	0	0	0	0	0	0	0
10182	0	0	0	0	0	0	0	0	0	0	0	0	0	0	0	0	0	0	0	0	0	0	0	0	0	0	0	0	0	0	0	2	0	0	0	0	0	0	0	0	0	0	0	0	3	0	0	0	0
10189	0	0	0	0	0	0	0	0	0	0	0	0	0	0	0	0	0	0	0	0	0	0	0	0	0	0	0	0	0	0	0	0	0	0	0	0	0	0	0	0	0	0	0	0	0	0	0	0	0
10192	0	0	0	0	15	0	0	0	0	0	0	0	0	0	0	0	0	0	0	0	0	0	0	0	0	0	0	0	0	0	0	2	0	0	0	0	0	0	0	0	0	0	0	0	0	0	0	0	0
10195	0	0	0	0	1	0	0	0	0	0	0	0	0	0	0	0	0	0	0	0	0	0	0	0	0	0	0	0	0	0	0	0	0	0	0	0	0	0	0	1	0	0	0	0	0	0	0	1	0
10199	0	0	0	0	0	0	0	0	0	0	0	0	0	0	0	0	0	0	0	0	0	0	0	0	0	1	0	0	0	0	0	1	0	0	0	0	0	0	0	0	0	0	0	0	0	0	0	0	0
10202	0	0	0	0	61	0	0	0	0	0	0	0	0	0	0	0	0	0	1	0	1	0	0	0	0	0	0	0	0	0	0	0	0	0	0	0	0	0	0	0	0	0	0	0	0	0	0	0	0
10205	0	0	0	0	0	0	0	0	0	0	0	0	0	0	0	0	0	0	0	0	0	0	0	0	0	0	0	0	0	0	0	0	0	10	0	0	0	0	0	0	0	0	0	0	0	0	0	0	0
10208	0	0	0	0	1	0	0	0	0	0	0	0	0	0	0	0	0	0	5	0	0	0	0	0	0	0	0	0	0	0	0	2	0	29	0	0	0	0	0	9	0	0	0	0	0	0	0	0	0
10211	0	0	0	0	4	0	0	0	0	0	0	0	0	0	0	0	0	0	1	0	0	0	0	0	0	0	0	0	0	0	0	3	0	1	0	0	0	0	0	0	0	0	0	0	15	0	0	0	0
10214	0	0	0	0	0	0	0	0	15	0	0	0	0	1	0	0	0	0	4	0	0	0	0	0	0	0	0	0	0	0	0	3	0	0	0	0	0	0	0	0	0	0	0	0	0	0	0	0	0
10259	0	0	0	0	0	0	0	0	0	0	0	0	0	0	0	0	0	0	0	0	0	0	0	0	0	0	0	0	0	0	0	0	0	0	0	0	0	0	0	0	0	0	0	0	0	0	0	0	0
13006	0	0	0	0	0	0	0	0	0	0	0	0	0	0	0	0	0	0	0	0	0	0	0	0	0	0	0	0	0	0	0	0	0	0	0	0	0	0	0	0	0	0	0	0	0	0	0	0	0
13013	0	0	0	0	0	0	0	0	0	0	0	0	1	0	0	0	0	0	0	0	0	0	0	0	0	50	0	0	0	0	0	0	0	0	0	0	0	0	0	0	0	0	0	0	0	0	0	0	0
13047	0	0	0	0	1	0	0	0	0	0	0	0	0	0	0	0	0	0	0	0	0	0	0	0	0	0	0	0	0	0	0	2	0	0	0	0	0	0	0	0	0	0	0	0	0	0	0	0	0
13049	0	0	0	0	0	0	0	0	0	0	0	0	7	0	0	0	0	0	0	0	0	0	0	0	0	11	0	0	0	0	0	0	0	1	0	0	0	0	0	0	0	0	0	0	0	0	0	0	0
13052	0	0	0	0	0	0	0	0	0	0	0	0	5	0	0	0	0	0	1	0	0	0	0	0	0	0	0	0	0	0	0	14	0	14	0	0	0	0	0	0	0	0	0	0	0	0	0	0	0
13057	0	0	0	0	0	0	0	0	0	0	0	0	1	0	0	0	0	0	0	0	0	0	0	0	0	0	0	0	0	0	0	5	0	0	0	0	0	0	0	0	0	0	0	0	0	0	0	0	0
13058	0	0	0	0	0	0	0	0	0	0	0	0	0	0	0	0	0	0	0	0	0	0	0	0	0	0	0	0	0	0	0	11	0	0	0	0	0	0	0	0	0	0	0	0	0	0	0	0	0
13065	0	0	0	0	0	0	0	0	0	0	0	0	0	0	0	0	0	0	0	0	0	0	0	0	0	0	0	0	0	0	0	1	0	2	0	0	0	0	0	0	0	0	0	0	0	0	0	0	0
13080	0	0	0	0	1	0	0	0	0	0	0	0	1	0	0	0	0	0	0	0	0	0	0	0	0	1	0	0	0	0	0	0	0	7	0	0	0	0	0	0	0	0	0	0	0	0	0	0	0
13126	0	0	0	0	0	0	0	0	0	0	0	0	0	0	0	0	0	0	0	0	0	0	0	0	0	4	0	0	0	0	0	16	0	0	0	0	0	0	0	0	0	0	0	0	0	0	0	0	0
67	0	0	0	0	0	0	0	0	0	0	0	0	0	0	0	0	0	0	0	0	0	0	0	0	0	0	0	0	0	0	0	0	0	0	0	0	0	0	0	0	0	0	0	0	0	0	0	0	0
3189	0	0	0	0	0	0	0	0	0	0	0	0	1	0	0	0	0	0	0	0	0	0	0	0	0	136	0	0	0	0	0	7	0	0	0	0	0	0	0	0	0	0	0	0	0	0	0	0	0
3368	0	0	0	0	0	0	0	0	0	0	0	0	7	0	0	0	0	0	0	0	0	0	0	0	0	0	0	0	0	0	0	14	0	0	0	0	0	0	0	1	0	0	0	0	0	0	0	0	0
3408	0	0	0	0	0	0	0	0	0	0	0	0	0	0	0	0	0	0	0	0	0	0	0	0	0	0	0	0	0	0	0	1	0	0	0	0	0	0	0	0	0	0	0	0	0	0	0	0	0
10260	0	0	0	0	0	0	0	0	0	0	0	0	0	0	0	0	0	0	0	0	0	0	0	0	0	0	0	0	0	0	0	0	0	0	0	0	0	0	0	0	0	0	0	0	11	0	0	0	0
10267	0	0	0	0	0	0	0	0	0	0	0	0	2	0	0	0	0	0	0	0	0	0	0	0	0	0	0	0	0	0	0	0	0	0	0	0	0	0	0	0	0	0	0	0	0	0	0	0	0
10282	0	0	0	0	0	0	0	0	0	0	0	0	0	0	0	0	0	0	2	0	0	0	0	0	0	0	0	0	0	0	0	0	0	0	0	0	0	0	0	0	0	0	0	0	0	0	0	0	0
13007	0	0	0	0	0	0	0	0	0	0	0	0	0	0	0	0	0	0	0	0	0	0	0	0	0	0	0	0	0	0	0	0	0	0	0	0	0	0	0	0	0	0	0	0	0	0	0	0	0
13016	0	0	0	0	0	0	0	0	0	0	0	0	8	0	0	0	0	0	0	0	0	0	0	0	0	0	0	0	0	0	0	6	0	12	0	0	0	0	0	0	0	0	0	0	0	0	0	0	0
13043	0	0	0	0	71	0	0	0	0	0	0	0	2	0	0	0	0	0	0	0	0	0	0	0	0	0	0	0	0	0	0	0	0	0	0	0	0	0	0	0	0	0	0	0	0	0	0	0	0
13048	0	0	0	0	0	0	0	0	0	0	0	0	0	0	0	0	0	0	0	0	0	0	0	0	0	0	0	0	0	0	0	3	0	0	0	0	0	0	0	0	0	0	0	0	0	0	0	0	0
68	0	0	0	0	0	0	0	0	0	0	0	0	0	0	0	0	0	0	0	0	0	0	0	0	0	0	0	0	0	0	0	0	0	2	0	0	0	0	0	1	0	0	0	0	12	0	0	0	0
10264	0	0	0	0	0	0	0	0	0	0	0	0	0	0	0	0	0	0	0	0	0	0	0	0	0	0	0	0	0	0	0	0	0	0	0	0	0	0	0	0	0	0	0	0	0	0	0	0	0
10283	0	0	0	0	0	0	0	0	0	0	0	0	0	0	0	0	0	0	2	0	0	0	0	0	0	0	0	0	0	0	0	0	0	0	0	0	0	0	0	0	0	0	0	0	0	0	0	0	0
41	0	0	0	0	0	0	0	11	0	0	0	0	0	0	0	0	0	0	5	0	0	0	0	0	0	0	0	0	0	0	0	2	0	0	0	0	0	0	0	2	0	0	0	0	0	0	0	0	0
3182	0	0	0	0	0	0	0	0	0	0	0	1	0	0	0	0	0	0	0	0	0	0	0	0	0	1	0	0	0	0	0	1	0	0	0	0	0	4	0	0	0	0	0	0	0	0	0	0	0
3201	0	0	0	0	0	0	0	1	0	0	0	0	0	0	0	0	0	0	0	0	0	0	0	0	0	1	0	0	0	0	0	9	0	0	0	0	0	0	0	0	0	0	0	0	0	0	0	0	0
3394	0	0	0	0	38	0	0	0	0	0	0	0	0	0	0	0	0	0	0	0	0	0	0	0	0	0	0	0	0	0	0	7	0	1	0	0	0	1	0	0	0	0	0	0	0	0	0	0	0
3405	0	0	0	0	4	0	0	2	0	0	0	0	0	0	0	0	0	0	1	0	0	0	0	0	0	0	1	0	0	0	0	0	0	0	0	0	0	3	0	4	0	0	0	0	0	0	0	0	0
3409	0	0	0	0	3	0	0	0	0	0	0	0	0	0	0	0	0	0	0	0	0	0	0	0	0	31	0	0	0	0	0	0	0	0	0	0	0	0	0	0	0	0	0	0	0	0	0	0	0
10221	0	0	0	0	1	0	0	0	0	0	0	0	2	0	1	0	0	0	0	0	0	0	0	0	0	8	0	0	0	0	0	0	0	0	0	0	0	0	0	0	0	0	0	0	0	0	0	0	0
10227	0	0	0	0	0	0	0	0	0	0	0	0	2	0	0	0	0	0	1	0	0	0	0	0	0	0	0	0	0	0	1	2	0	0	0	0	0	0	0	0	0	0	0	0	0	0	0	0	0
10261	0	0	0	0	2	0	0	0	0	0	0	1	0	0	0	0	0	0	0	0	0	0	0	0	0	0	0	0	0	0	0	0	0	0	0	0	0	0	0	0	0	0	0	0	0	0	0	0	0
10262	0	0	0	0	0	0	0	0	0	0	0	0	0	0	0	0	0	0	0	0	0	0	0	0	0	0	0	0	0	0	0	0	0	0	0	0	0	0	0	1	0	0	0	0	0	0	0	0	0
10268	0	0	0	0	0	0	0	15	0	0	0	0	0	0	0	0	0	0	11	0	0	0	0	0	0	0	0	0	0	0	0	0	0	0	0	0	0	0	0	5	0	0	0	0	1	0	0	0	0
10269	0	0	0	0	0	0	0	0	0	0	0	0	0	0	0	0	0	0	0	0	0	0	0	0	0	0	0	0	0	0	0	0	0	0	0	0	0	0	0	0	0	0	0	0	0	0	0	0	0
10270	0	0	0	0	0	0	0	0	0	0	0	0	0	0	0	0	0	0	0	0	0	0	0	0	0	0	0	0	0	0	0	1	0	0	0	0	0	0	0	0	0	0	0	0	0	0	0	0	0
10272	0	0	0	0	0	0	0	194	0	0	0	1	0	0	0	0	0	1	264	0	0	0	0	25	0	0	0	0	0	0	0	1	0	0	0	0	0	0	0	117	1	0	0	0	0	0	0	0	0
10284	0	0	0	0	0	0	0	0	0	0	0	0	0	0	0	0	0	0	0	0	0	0	0	0	0	0	0	0	0	0	0	1	0	0	0	0	0	0	0	0	0	0	0	0	0	0	0	0	0
10285	0	0	0	0	1	0	0	0	0	0	0	0	0	0	0	0	0	0	0	0	0	0	0	0	0	2	0	0	0	0	0	0	0	5	0	0	0	0	0	0	0	0	0	0	0	0	0	0	0
10286	0	0	0	0	0	0	0	0	1	0	0	0	0	0	0	0	0	0	14	0	0	0	0	0	0	80	0	0	0	0	0	0	0	0	0	0	0	0	0	34	0	0	0	0	0	0	0	0	0
10287	0	0	0	0	4	0	0	0	0	0	0	0	4	0	0	0	0	0	1	0	0	0	0	0	0	0	0	0	0	0	0	1	0	0	0	0	0	0	0	0	0	0	0	0	1	0	0	0	0
13014	0	0	0	0	8	0	0	0	0	0	0	0	0	0	0	0	0	0	0	0	0	0	0	0	0	0	0	0	0	0	0	0	0	5	0	0	0	0	0	1	0	0	0	0	0	0	0	0	0
13033	0	0	0	0	0	0	0	0	0	0	0	0	0	0	0	0	0	0	0	0	0	0	0	0	0	1	0	0	0	0	0	0	0	6	0	0	0	0	0	0	0	0	0	0	0	0	0	0	0
13051	0	0	0	0	0	0	0	0	0	0	0	0	0	0	0	0	0	0	0	0	0	0	0	0	0	0	0	0	0	0	0	0	0	0	0	0	0	0	0	0	0	0	0	0	0	0	0	0	0
13066	0	0	0	0	0	0	0	0	0	0	0	0	0	0	0	0	0	0	0	0	0	0	0	0	0	6	0	0	0	0	0	0	0	0	0	0	0	0	0	0	0	0	0	0	0	0	0	0	0
13091	0	0	0	0	0	0	0	0	0	0	0	0	1	0	0	0	0	0	1	0	0	0	0	0	0	33	0	0	0	0	0	0	0	2	0	0	0	0	0	1	0	0	0	0	7	0	0	0	0
13107	0	0	0	0	0	0	0	0	0	0	0	0	0	0	0	0	0	0	0	0	0	0	0	0	0	0	0	0	0	0	0	2	0	0	0	0	0	0	0	0	0	0	0	0	0	0	0	0	0
13122	0	0	0	0	0	0	0	0	0	0	0	0	0	0	0	0	0	0	0	0	0	0	0	0	0	0	0	0	0	0	0	0	0	0	0	0	0	0	0	1	0	0	0	0	0	0	0	0	0
13129	0	0	0	0	3	0	0	0	0	0	0	0	0	0	0	0	0	0	0	0	0	0	0	0	0	1	0	0	0	0	0	0	0	0	0	0	0	0	0	0	0	0	0	0	0	0	0	0	0
13134	0	0	0	0	0	0	0	0	0	0	0	0	0	0	0	0	0	0	0	0	0	0	0	0	0	0	0	0	0	0	0	9	0	4	0	0	0	0	0	1	0	0	0	0	0	0	0	0	0
23067	0	0	0	0	0	0	0	0	0	0	0	0	0	0	0	0	0	0	0	0	0	0	0	0	0	0	0	0	0	0	0	1	0	5	0	0	0	0	0	1	0	0	0	0	0	0	0	0	0
11	0	0	0	0	10	0	0	0	0	0	0	0	1	0	0	0	0	0	0	0	0	0	0	0	0	0	0	0	0	0	0	4	0	0	0	0	0	0	0	0	0	0	0	0	1	0	0	0	0
59	0	0	0	0	0	0	0	0	0	0	0	0	0	0	0	0	0	0	0	0	0	0	0	0	0	1	0	0	0	0	0	1	0	0	0	0	0	0	0	1	0	0	0	0	0	0	0	0	0
10224	0	0	0	0	4	0	0	0	0	0	0	0	0	0	0	0	0	0	0	0	0	0	0	0	0	0	0	0	0	0	0	3	0	0	0	0	0	0	0	0	0	0	0	0	0	0	0	0	0
10226	0	0	0	0	16	0	0	0	0	0	0	5	0	0	0	0	0	1	0	0	0	0	0	0	0	0	0	0	0	0	0	0	0	0	0	0	0	0	0	0	0	0	0	0	0	0	0	0	0
10265	0	0	0	0	0	0	0	0	0	0	0	0	0	0	0	0	0	0	0	0	0	0	0	0	0	0	0	0	0	0	0	0	0	0	0	0	0	0	0	0	0	0	0	0	0	0	0	0	0
10274	0	0	0	0	0	0	0	0	0	0	0	0	0	0	0	0	0	0	1	0	0	0	0	0	0	13	0	0	0	0	0	0	0	0	0	0	0	0	0	0	0	0	0	0	0	0	0	0	0
10275	0	0	0	0	0	0	0	11	0	0	0	5	0	0	0	0	0	1	363	0	0	0	0	0	0	0	0	0	10	0	0	0	0	0	0	0	0	0	0	30	0	0	0	0	0	0	0	0	0
10288	0	0	0	0	0	0	0	1	0	0	0	0	0	0	0	0	0	0	0	0	0	0	0	0	0	0	0	0	0	0	0	0	0	26	0	0	0	0	0	2	0	0	0	0	0	0	0	0	0
10314	0	0	0	0	0	0	0	21	3	0	0	1	4	0	0	0	0	0	22	0	4	0	0	0	0	0	0	0	0	0	0	3	0	1	0	0	0	0	0	1	0	0	0	0	1	0	0	0	0
13015	0	0	0	0	27	0	0	0	0	0	0	0	0	0	0	0	0	0	0	0	0	0	0	0	0	0	0	0	0	0	0	0	0	0	0	0	0	0	0	0	0	0	0	0	0	0	0	0	0
13036	0	0	0	0	0	0	0	2	0	0	0	0	0	0	0	0	0	0	1	0	0	0	0	0	0	2	0	0	0	0	0	3	0	13	0	0	0	0	0	1	0	0	0	0	66	0	0	0	0
13096	0	0	0	0	5	0	0	0	0	0	0	0	2	0	0	0	0	0	0	0	0	0	0	0	0	0	0	0	0	0	0	7	0	1	0	0	0	0	0	0	0	0	0	0	0	0	0	0	0
10299	0	0	0	0	0	0	0	0	0	0	0	0	0	0	0	0	0	0	0	0	0	0	0	0	0	0	0	0	0	0	0	1	0	0	0	0	0	0	0	0	0	0	0	0	0	0	0	0	0
10308	0	0	0	0	0	0	0	0	0	0	0	0	0	0	0	0	0	0	0	0	0	0	0	0	0	107	0	0	0	0	0	0	0	0	0	0	0	0	0	0	0	0	0	0	0	0	0	0	0
60	0	0	0	0	14	0	0	0	0	0	0	6	0	0	0	0	0	0	0	0	0	0	0	0	0	0	0	0	0	0	0	0	0	0	0	0	0	0	0	0	0	0	0	0	0	0	0	0	0
64	0	0	0	0	0	0	0	0	1	0	0	1	0	0	0	0	0	0	3	0	0	0	0	0	0	0	0	0	0	0	0	0	0	0	0	0	0	0	0	1	0	0	0	0	0	0	0	0	0
316	0	0	0	0	2	0	0	0	0	0	0	0	0	0	0	0	0	0	1	0	0	0	0	0	0	0	0	0	0	0	0	0	0	3	0	0	0	0	0	0	0	0	0	0	0	0	0	0	0
317	0	0	0	0	3	0	0	0	0	0	0	0	1	0	0	0	0	0	0	0	1	0	0	0	0	3	0	0	0	0	0	2	0	0	0	0	0	0	0	0	0	0	0	0	1	0	0	0	0
3046	0	0	0	0	0	0	0	0	0	0	0	0	0	0	0	0	0	0	0	0	0	0	0	0	0	0	0	0	0	0	0	0	0	0	0	0	0	0	0	0	0	0	0	0	0	0	0	0	0
3081	0	0	0	0	0	0	0	0	0	0	0	0	0	0	0	0	0	0	0	0	0	0	0	0	0	0	0	0	0	0	0	0	0	0	0	0	0	0	0	0	0	0	0	0	0	0	0	0	0
3187	0	0	0	0	0	0	0	0	0	0	0	0	0	0	0	0	0	0	1	0	0	0	0	0	0	0	0	0	0	0	0	3	0	8	0	0	0	0	0	0	0	0	0	0	0	0	0	0	0
3373	0	0	0	0	0	1	0	0	0	0	0	0	2	0	0	0	0	0	0	0	0	0	0	0	0	0	0	0	0	0	0	0	0	7	0	0	0	0	0	0	0	0	0	0	0	0	0	0	0
3377	0	0	0	0	0	0	0	0	0	0	0	0	0	0	0	0	0	0	0	0	0	0	0	0	0	7	0	0	0	0	0	3	0	0	0	0	0	0	0	0	0	0	0	0	0	0	0	0	0
3392	0	0	0	0	1	1	0	0	0	0	0	0	0	0	0	0	0	0	0	0	0	0	0	0	0	0	0	0	0	0	0	9	0	0	0	0	0	0	0	0	0	0	0	0	0	0	0	0	0
10057	0	0	0	0	0	0	0	0	0	0	0	0	0	0	0	0	0	0	0	0	0	0	0	0	0	1	0	0	0	0	0	0	0	0	0	0	0	0	0	0	0	0	0	0	0	0	0	0	0
10225	0	0	0	0	0	0	0	0	0	0	0	0	0	0	0	0	0	0	1	0	0	0	0	0	0	0	0	0	0	0	0	0	0	13	0	0	0	0	0	0	0	0	0	0	0	0	0	0	0
10289	0	0	0	0	0	0	0	0	0	0	0	0	0	0	0	0	0	0	0	0	0	0	0	0	0	0	0	0	0	0	0	2	0	0	0	0	0	0	0	0	0	0	0	0	0	0	0	0	0
10294	0	0	0	0	0	0	0	0	0	0	0	1	0	0	0	0	0	0	24	0	0	0	0	0	0	0	0	0	0	0	0	3	0	0	0	0	0	0	0	0	0	0	0	0	0	0	0	0	0
10295	0	0	0	0	0	0	0	0	0	0	0	0	0	0	0	0	0	0	2	0	0	0	0	0	0	0	0	0	0	0	0	0	0	0	0	0	0	0	0	0	0	0	0	0	0	0	0	0	0
10296	0	0	0	0	0	0	0	1	3	0	0	0	0	0	0	0	0	0	6	0	0	0	0	0	0	0	0	0	0	0	0	14	0	1	0	0	0	0	0	9	0	0	0	0	0	0	0	0	0
10300	0	0	0	0	0	0	0	0	0	0	0	0	0	0	0	0	0	0	8	0	0	0	0	0	0	0	0	0	0	0	0	1	0	0	0	0	0	0	0	0	0	0	0	0	0	0	0	0	0
10302	0	0	0	0	0	0	0	0	0	0	0	0	0	0	0	0	0	0	0	0	0	0	0	0	0	29	0	0	0	0	0	0	0	0	0	0	0	0	0	0	0	0	0	0	0	0	0	0	0
10303	0	0	0	0	0	0	0	18	0	0	0	0	0	0	0	0	0	0	6	0	0	0	0	0	0	0	0	0	0	0	0	0	0	0	0	0	0	0	0	1	0	0	0	0	0	0	0	0	0
10306	0	0	0	0	11	0	0	0	0	0	0	0	0	0	0	0	0	0	0	0	0	0	0	0	0	0	0	0	0	0	0	6	0	26	0	0	0	0	0	0	0	0	0	0	0	0	0	0	0
10310	0	0	0	0	0	0	0	4	10	0	0	0	2	0	0	0	0	0	27	0	0	0	0	0	0	0	0	0	0	0	0	11	0	4	0	0	0	0	0	0	0	0	0	0	1	0	0	0	0
10311	0	0	0	0	0	0	0	0	39	0	0	0	0	0	0	0	0	0	0	0	0	0	0	0	0	0	0	0	0	0	0	0	0	6	0	0	0	0	0	0	0	0	0	0	0	0	0	0	0
10318	0	0	0	0	2	0	0	0	0	0	0	0	0	0	0	0	0	0	0	0	0	0	0	0	0	1	0	0	0	0	0	3	0	2	0	0	0	0	0	0	0	0	0	0	0	0	0	0	0
13038	0	0	0	0	2	0	0	0	0	0	0	0	0	0	0	0	0	0	3	0	0	0	0	0	0	0	0	0	0	0	0	0	0	8	0	0	0	0	0	1	0	0	0	0	0	0	0	0	0
13068	0	0	0	0	0	0	0	0	0	0	0	0	0	0	0	0	0	0	2	0	0	0	0	0	0	0	0	0	0	0	0	0	0	3	0	0	0	0	0	0	0	0	0	0	0	0	0	0	0
13077	0	0	0	0	0	0	0	0	0	0	0	0	0	0	0	0	0	0	0	0	0	0	0	0	0	0	0	0	0	0	0	2	0	2	0	0	0	0	0	0	0	0	0	0	0	0	0	0	0
13093	0	0	0	0	0	0	0	0	0	0	0	0	3	0	0	0	0	0	0	0	0	0	0	0	0	0	0	0	0	0	0	0	0	6	0	0	0	0	0	0	0	0	0	0	0	0	0	0	0
13130	0	0	0	0	0	0	0	0	0	0	0	0	0	0	0	0	0	0	0	0	0	0	0	0	0	0	0	0	0	0	0	5	0	1	0	0	0	0	0	0	0	0	0	0	0	0	0	0	0
13207	0	0	0	0	0	0	0	0	0	0	0	0	0	0	0	0	0	0	0	0	0	0	0	0	0	0	0	0	0	0	0	7	0	0	0	0	0	1	0	0	0	0	0	0	0	0	0	0	0
3391	0	0	0	0	0	0	0	0	0	0	0	0	3	0	0	0	0	0	0	0	0	0	0	0	0	1	0	0	0	0	0	1	0	1	0	0	0	0	0	0	0	0	0	0	0	0	0	0	0
10313	0	1	0	0	0	0	0	1	2	0	0	0	0	0	0	0	0	0	5	0	0	0	0	0	0	0	0	0	0	0	0	0	0	0	0	0	0	0	0	2	0	0	0	0	0	0	0	0	0
13042	0	0	0	0	0	0	0	1	0	0	0	0	0	0	0	0	0	0	0	0	0	0	0	0	0	0	0	0	0	0	0	0	0	0	0	0	0	0	0	0	0	0	0	0	0	0	0	0	0
3195	0	0	0	0	3	0	0	1	0	0	0	0	0	0	0	0	0	0	7	0	0	0	0	0	0	7	0	0	0	0	0	1	0	0	0	0	0	0	0	2	0	0	0	0	0	0	0	0	0
10304	0	0	0	0	0	0	0	21	0	0	0	0	0	0	0	0	0	0	270	0	0	0	0	0	0	0	0	0	4	0	0	0	0	0	0	0	0	0	0	2	0	0	0	0	0	0	0	0	0
13037	0	0	0	0	2	0	0	0	51	0	0	0	0	0	0	0	0	0	0	0	0	0	0	0	0	0	0	0	0	0	0	0	0	3	0	0	0	0	0	0	0	0	0	0	0	0	0	0	0
13133	0	0	0	0	0	0	0	0	0	0	0	0	0	0	0	0	0	0	0	0	0	0	0	0	0	0	0	0	0	0	0	2	0	0	0	0	0	0	0	1	0	0	0	0	1	0	0	0	0
14	0	0	0	0	5	0	0	0	0	0	0	0	0	0	0	0	0	0	3	0	0	0	0	0	0	0	0	0	0	0	0	4	0	3	0	0	0	0	0	0	0	0	0	0	0	0	0	0	0
28	0	0	0	0	1	1	0	0	0	0	0	0	0	0	0	0	0	0	1	0	0	0	0	0	0	0	0	0	0	0	0	1	0	0	0	0	0	0	0	0	0	0	0	0	0	0	0	0	0
31	0	0	0	0	0	0	0	0	0	0	0	0	0	0	0	0	0	0	25	0	0	0	0	0	0	2	0	0	0	0	0	0	0	0	0	0	0	0	0	0	0	0	0	0	0	0	0	0	0
37	0	0	0	0	20	0	0	2	0	0	0	0	0	0	0	0	0	0	44	0	1	0	0	0	0	0	0	0	0	0	0	3	0	0	0	0	0	0	0	2	0	0	1	0	0	0	0	0	0
44	0	0	0	0	8	0	0	71	0	0	0	0	0	0	0	0	0	0	0	0	0	0	0	9	0	0	0	0	0	0	1	1	0	0	0	0	0	0	0	8	0	0	0	0	16	0	0	0	0
47	0	0	0	0	14	0	0	31	0	0	0	0	0	0	0	0	0	0	76	0	0	0	0	0	0	0	0	0	10	0	0	0	0	0	0	0	0	0	0	9	0	0	0	0	0	0	0	0	0
3188	0	0	0	0	0	0	0	0	0	0	0	0	0	0	0	0	0	0	0	0	0	0	0	0	0	0	0	0	0	0	0	1	0	0	0	0	0	0	0	0	0	0	0	0	0	0	0	0	0
3206	0	0	0	0	0	0	0	0	0	0	0	0	1	0	0	0	0	0	0	0	0	0	0	0	0	0	0	0	0	0	0	16	0	7	0	0	0	0	0	0	0	0	0	0	5	0	0	0	0
3364	0	0	0	0	0	0	0	0	0	0	0	0	0	0	0	0	0	0	0	0	0	0	0	0	0	0	0	0	0	0	0	21	0	0	0	0	0	1	0	0	0	0	0	0	0	0	0	0	0
10025	0	0	0	0	0	0	0	0	0	0	0	0	0	0	0	0	0	1	0	0	0	0	0	0	0	0	0	0	0	0	0	0	0	1	0	0	0	0	0	0	0	0	0	0	0	0	0	0	0
10176	0	0	0	0	8	0	0	0	0	0	0	0	0	0	0	0	0	0	6	0	0	0	0	0	0	0	0	0	0	0	0	8	0	0	0	0	0	0	0	0	0	0	0	0	0	0	0	0	0
10179	0	0	0	0	0	0	0	0	0	0	0	0	0	0	0	0	0	0	4	0	0	0	0	0	0	0	0	0	0	0	0	3	0	15	0	0	0	0	0	0	0	0	0	0	0	0	0	0	0
10183	0	0	0	0	0	0	0	0	0	0	0	0	0	0	0	0	0	0	29	0	0	0	0	0	0	9	0	0	0	0	0	19	0	0	0	0	1	0	0	0	0	0	0	0	21	0	0	0	0
10186	0	0	0	0	0	0	0	0	0	0	0	0	0	0	0	0	0	0	1	0	0	0	0	0	0	0	0	0	0	0	0	0	0	0	0	0	0	0	0	0	0	0	0	0	0	0	0	0	0
10190	0	0	0	0	0	0	0	0	0	0	0	0	0	0	0	0	0	0	39	0	0	0	0	0	0	0	0	0	0	0	0	0	0	2	0	0	0	0	0	0	0	0	0	0	0	0	0	0	0
10193	0	0	0	0	12	0	0	0	0	0	0	0	0	0	0	0	0	2	0	0	0	0	0	0	0	0	0	0	0	0	0	0	0	0	0	0	0	0	0	0	0	0	0	0	0	0	0	0	0
10203	0	0	0	0	0	0	0	0	0	0	0	2	0	0	0	0	0	0	152	0	0	0	0	0	0	0	0	0	1	0	0	1	0	0	0	0	1	0	0	0	0	0	0	0	1	0	0	0	0
10206	0	0	0	0	0	0	0	0	0	0	0	0	0	0	0	0	0	0	2	0	0	0	0	0	0	0	0	0	0	0	0	2	0	0	0	0	0	0	0	1	0	0	0	0	0	0	0	0	0
10212	0	0	0	0	0	0	0	0	2	0	0	0	0	0	0	0	0	0	21	0	0	0	0	0	0	0	0	0	0	0	0	3	0	0	0	0	0	0	0	1	0	0	0	0	1	0	0	0	0
13034	0	0	0	0	0	0	0	0	0	0	0	0	1	0	0	0	0	0	0	0	0	0	0	0	0	0	0	0	0	0	0	0	0	0	0	0	0	0	0	0	0	0	0	0	0	0	0	0	0
13071	0	0	0	0	4	0	0	0	7	0	0	0	0	0	0	0	0	0	0	0	0	0	0	0	0	0	0	0	1	0	0	1	0	1	0	0	0	0	0	6	0	0	0	0	0	0	0	0	0
13078	0	0	0	0	0	0	0	0	1	0	0	0	0	0	0	0	0	0	2	0	0	0	0	0	0	4	0	0	0	0	0	4	0	0	0	0	0	0	0	0	0	0	0	0	0	0	0	0	0
13082	0	0	0	0	0	0	0	0	0	0	0	0	2	0	0	0	0	0	0	0	0	0	0	0	0	2	0	0	0	0	0	5	0	5	0	0	0	0	0	0	0	0	0	0	0	0	0	0	0
20200	1	0	0	0	0	0	0	0	0	2	0	1	0	0	0	0	0	0	37	0	0	0	0	0	0	1	0	0	1	0	0	1	0	0	0	0	0	0	0	1	0	0	0	0	0	0	0	1	0
34	0	0	0	0	0	0	0	10	10	0	0	0	0	0	0	0	0	0	5	0	0	0	0	0	0	0	0	0	0	0	1	29	0	5	0	0	0	0	0	0	0	0	0	0	1	0	0	0	0
40	0	0	0	0	1	0	0	7	7	0	0	0	0	0	0	0	0	0	1	0	0	0	0	0	0	0	0	0	0	0	0	6	0	0	0	0	0	0	0	0	0	0	0	0	1	0	0	0	0
3181	0	0	0	0	1	0	0	0	1	0	0	0	0	0	0	0	0	0	0	0	0	0	0	0	0	0	0	0	0	0	0	0	0	0	0	0	0	12	0	0	0	0	0	0	3	0	0	0	0
3393	0	0	0	0	6	0	0	0	0	0	0	0	0	0	0	0	0	0	0	0	0	0	0	0	0	0	0	0	0	0	0	30	0	7	0	0	0	0	0	0	0	0	0	0	0	0	0	0	0
3397	0	0	0	0	0	1	0	0	3	0	0	0	3	0	0	0	0	0	0	0	0	0	0	0	0	0	0	0	0	0	0	5	0	0	0	0	0	7	0	0	0	0	0	0	0	0	0	0	0
10209	0	0	0	0	0	0	0	0	6	0	0	0	0	0	0	0	0	0	0	0	0	0	0	0	0	0	0	0	0	0	0	0	0	11	0	0	0	0	0	0	0	0	0	0	0	0	0	0	0
13035	0	0	0	0	0	0	0	0	8	0	0	0	0	0	0	0	0	0	0	0	0	0	0	0	0	0	0	0	0	0	0	0	0	2	0	0	0	0	0	0	0	0	0	0	35	0	0	0	0
13041	0	0	0	0	0	0	0	0	0	0	0	0	0	0	0	0	0	0	0	0	0	0	0	0	0	0	0	0	0	0	0	0	0	0	0	0	0	0	0	0	0	0	0	0	0	0	0	0	0
13069	0	0	0	0	0	0	0	0	0	0	0	0	0	0	0	0	0	0	10	0	0	0	0	0	0	0	0	0	0	0	0	1	0	1	0	0	0	0	0	0	0	0	0	0	2	0	0	0	0
13108	0	0	0	0	0	0	0	0	0	0	0	0	0	0	0	0	0	0	0	0	0	0	0	0	0	3	0	0	0	0	0	11	0	0	0	0	0	0	0	2	0	0	0	0	0	0	0	0	0
13105	0	0	0	0	1	0	0	0	26	0	0	0	0	0	0	0	0	0	0	0	0	0	0	0	0	0	7	0	0	0	0	31	0	0	0	0	0	0	0	0	0	0	0	0	0	0	0	0	0
13180	0	0	0	0	9	0	0	1	0	0	0	0	0	0	0	0	0	0	0	0	0	0	0	0	0	1	0	0	0	0	0	3	0	0	0	0	0	0	0	0	0	0	0	0	0	0	0	0	0
10173	0	0	0	0	0	0	0	0	0	0	0	0	0	0	0	0	0	0	0	0	0	0	0	0	0	0	0	0	0	0	0	0	0	0	0	0	0	0	0	0	0	0	0	0	0	0	0	0	0
10180	0	0	0	0	6	0	0	0	0	0	0	6	0	0	0	0	0	0	0	0	0	0	0	1	0	1	0	0	0	0	0	1	0	0	0	0	0	0	0	0	0	0	0	0	0	0	0	0	0
3194	0	0	0	0	2	0	0	0	0	0	0	0	2	0	0	0	0	0	2	0	0	0	0	0	0	0	0	0	3	0	0	1	0	0	0	0	0	5	0	1	0	0	0	0	3	1	0	0	0
3398	0	0	0	0	0	1	0	0	0	0	0	0	0	0	0	0	0	0	56	0	0	0	0	0	0	0	0	0	0	0	0	0	0	0	0	0	0	0	0	0	0	0	0	0	0	0	0	0	0
10290	0	0	0	0	0	0	0	0	0	0	0	8	0	0	0	0	0	0	44	0	0	0	0	0	0	0	0	0	0	0	0	0	0	0	0	0	0	0	0	0	0	0	0	0	0	0	0	0	0
3410	0	0	0	0	0	0	0	0	0	0	0	0	0	0	0	0	0	1	39	0	0	0	0	0	0	25	0	0	0	0	0	16	0	0	0	0	0	1	0	0	0	0	0	0	0	0	0	0	0
13183	0	0	0	0	1	0	0	6	0	0	0	0	0	0	0	0	0	0	92	0	0	0	0	1	1	0	0	0	7	0	0	0	0	0	0	0	0	0	0	1	0	0	0	0	0	0	0	0	0
13193	0	0	0	0	0	0	0	0	0	0	0	1	0	0	0	0	0	0	0	0	0	0	0	0	0	0	0	0	0	0	0	12	0	0	0	0	0	3	0	0	0	0	0	0	0	0	0	0	0
13387	0	0	0	0	0	0	0	0	0	0	0	0	0	0	0	0	0	0	1	0	0	0	0	0	0	0	0	0	0	0	0	0	0	0	0	0	0	4	0	0	0	0	0	0	4	0	0	0	0
63	0	0	0	0	3	0	0	0	0	0	0	6	0	0	0	0	0	4	458	0	0	0	0	0	0	0	0	0	14	0	0	0	1	0	0	0	0	0	0	0	0	0	0	0	0	0	0	0	0
312	0	0	0	0	2	0	0	0	0	0	0	8	0	0	0	0	0	0	156	0	0	0	0	0	0	0	0	0	0	0	0	0	0	0	0	0	0	0	0	0	0	0	0	0	0	0	0	0	0
315	0	0	0	0	8	0	0	83	0	6	0	0	0	0	0	0	0	0	8	0	0	0	0	0	0	0	0	0	0	0	0	0	3	0	0	0	0	0	0	0	0	0	0	0	4	0	0	0	0
3369	0	0	0	0	0	0	0	1	0	0	0	0	0	0	0	0	0	0	0	0	0	0	0	0	0	0	0	0	1	0	0	6	0	0	0	0	0	0	0	0	0	0	0	0	0	0	0	0	0
10291	0	0	0	0	3	0	0	0	0	0	0	0	0	0	0	0	0	0	1227	0	0	0	0	0	0	0	0	0	0	0	0	8	0	0	0	0	0	0	0	0	0	0	0	0	0	0	0	0	0
10292	0	0	0	0	1	0	0	1	0	0	0	0	0	0	0	0	0	0	78	0	2	0	0	0	0	59	0	0	0	0	0	0	0	0	0	0	0	0	0	0	0	0	0	0	0	0	0	0	0
10297	0	0	0	0	0	0	0	0	0	0	0	5	0	0	0	0	0	0	103	0	0	0	0	0	0	0	0	0	0	0	0	0	0	0	0	0	0	0	0	0	0	0	0	0	0	0	0	0	0
10298	0	0	0	0	1	0	0	0	5	0	0	0	0	0	0	0	0	0	0	0	0	0	0	0	0	0	0	0	0	0	0	0	0	5	0	0	0	0	0	0	0	0	0	0	3	0	0	0	0
10301	0	0	0	0	1	0	0	53	1	0	0	1	0	0	0	0	0	0	179	0	0	0	0	1	0	0	0	0	0	0	0	0	0	0	0	0	0	0	0	27	0	0	0	0	2	0	0	0	0
10305	0	0	0	0	0	0	0	0	0	0	0	3	0	0	0	0	0	0	132	0	0	0	0	0	0	18	0	0	0	0	0	2	0	0	0	0	0	0	0	0	0	0	0	0	0	0	0	0	0
10307	0	0	0	0	5	0	0	0	0	0	0	32	0	0	0	0	0	0	14	0	0	0	0	0	0	0	0	0	0	0	0	9	0	0	0	0	0	0	0	0	0	0	0	0	0	0	0	0	0
13083	0	0	0	0	0	0	0	0	0	0	0	0	0	0	0	0	0	0	2	0	0	0	0	0	0	2	0	0	0	0	0	18	0	17	0	0	0	0	0	0	0	0	0	0	82	0	0	0	0
13163	0	0	0	0	0	0	0	1	0	0	0	0	0	0	0	0	0	0	0	0	0	0	0	0	0	0	0	0	0	0	0	0	0	0	0	0	0	2	0	0	0	0	0	0	0	0	0	0	0
13177	0	0	0	0	0	0	0	1	0	0	0	0	0	0	0	0	0	0	3	0	0	0	0	0	0	0	0	0	0	0	0	0	0	0	0	0	0	7	0	1	0	0	0	0	1	1	0	0	0
62	0	0	0	0	0	0	0	0	0	0	0	12	0	0	0	0	0	0	3	0	0	0	0	0	0	0	0	0	0	0	0	0	0	0	0	0	0	0	0	0	0	0	0	0	0	0	0	0	0
3045	0	0	0	0	1	0	0	0	0	0	0	0	0	0	0	0	0	0	6	0	0	0	0	0	0	0	0	0	0	0	0	0	0	0	0	0	0	0	0	0	0	0	0	0	0	0	0	0	0
3162	0	0	0	0	0	0	0	0	0	0	0	5	0	0	0	0	0	0	53	0	0	0	0	0	0	0	0	0	19	0	0	28	1	0	0	0	0	0	0	0	0	0	0	0	1	0	0	0	0
3174	0	0	0	0	0	0	0	1	0	0	0	2	0	0	0	0	0	0	25	0	0	0	0	0	0	0	0	0	2	0	0	0	0	0	0	0	0	0	0	0	0	0	0	0	0	0	0	0	0
3185	0	0	0	0	0	0	0	0	0	0	0	0	0	0	0	0	0	0	153	0	0	0	0	0	0	0	0	0	0	0	1	1	0	0	0	0	0	0	0	0	0	0	0	0	19	0	0	0	0
10220	0	0	0	0	2	0	0	0	0	0	0	1	0	0	0	0	0	0	843	0	0	0	0	0	0	7	0	0	0	0	0	1	0	0	0	0	0	0	0	0	0	0	0	0	0	0	0	0	0
10293	0	0	0	0	3	0	0	0	0	0	0	0	0	0	0	0	0	0	121	0	0	0	0	0	0	0	0	0	3	0	0	0	0	0	0	0	0	0	0	0	0	0	0	0	0	0	0	0	0
10309	0	0	0	0	1	0	0	0	0	0	0	3	0	0	0	0	0	2	1	0	0	0	0	0	0	11	0	0	0	0	0	9	0	0	0	0	0	0	0	0	0	0	0	0	0	0	0	0	0
10319	0	0	0	0	10	0	0	0	0	0	0	0	0	0	0	0	0	0	454	2	0	0	0	0	0	0	0	0	2	0	0	0	0	0	0	0	0	0	0	0	0	0	0	0	0	0	0	0	0
10320	0	0	0	0	8	0	0	23	0	1	0	0	0	0	0	0	0	0	263	0	0	0	0	1	0	0	0	0	0	0	0	1	0	0	0	0	0	0	0	251	0	0	0	0	3	0	0	0	0
10326	0	0	0	0	2	0	0	0	0	0	0	1	0	0	0	0	0	0	482	0	0	0	0	0	0	0	0	0	14	0	0	0	0	0	0	0	0	0	0	0	0	0	0	0	0	0	0	0	0
10327	0	0	0	0	1	0	0	5	0	0	0	0	0	0	0	0	0	0	22	0	0	0	0	2	0	0	0	0	0	0	0	0	0	0	0	0	0	0	0	2	0	0	0	0	0	0	0	0	0
10336	0	0	0	0	0	0	0	0	4	0	0	0	0	0	0	0	0	0	3	0	0	0	0	0	0	0	0	0	0	0	0	0	0	0	0	0	0	0	0	0	0	0	0	0	0	0	0	0	0
10342	0	0	0	0	0	0	0	0	21	0	0	1	0	0	0	0	0	0	13	1	0	0	0	0	0	0	0	0	3	0	0	0	0	0	0	0	0	0	0	0	0	0	0	0	0	0	0	0	0
10343	0	0	0	0	8	0	0	5	0	0	0	0	0	0	0	0	0	1	480	0	0	0	0	0	0	0	0	0	1	0	1	0	0	0	0	0	1	0	0	65	0	0	0	0	16	0	0	0	0
13095	0	0	0	0	7	0	0	0	0	0	0	0	0	0	0	0	0	0	321	0	0	0	0	1	0	0	0	0	4	0	0	2	0	0	0	0	0	0	0	209	0	0	0	0	5	0	0	0	0
13176	0	0	0	0	0	0	0	0	3	0	0	0	0	0	0	0	0	0	0	0	0	0	0	0	0	0	1	0	0	0	2	2	0	3	0	0	0	0	0	0	0	0	0	0	3	0	0	0	0
13360	0	0	0	0	0	0	0	0	0	0	0	0	0	0	0	0	0	0	210	0	0	0	0	1	0	0	0	0	1	0	0	0	0	0	0	0	0	0	0	0	0	0	0	0	0	0	0	0	0
3164	0	0	0	0	0	0	0	0	0	0	0	1	0	0	0	0	0	1	206	0	0	0	0	0	0	5	0	0	1	0	0	0	0	0	0	0	0	0	0	1	0	0	0	0	0	0	0	0	0
3178	0	0	0	0	0	0	0	3	0	0	0	0	0	0	0	0	0	0	535	0	0	0	0	3	0	0	0	0	1	0	0	0	2	0	0	0	0	0	0	27	0	0	0	0	0	0	0	0	0
10328	0	0	0	0	1	0	0	8	0	0	0	0	0	0	0	0	0	0	4	0	0	0	0	6	0	0	0	0	0	0	0	0	0	0	0	0	0	0	0	7	0	0	0	0	0	0	0	0	0
10346	0	0	0	0	10	0	0	0	0	0	0	1	0	0	0	0	0	0	435	0	0	0	0	0	0	0	0	0	1	0	0	0	1	0	0	0	0	0	0	0	0	0	0	0	0	0	0	0	0
13076	0	0	0	0	0	0	0	0	0	0	0	0	0	0	0	0	0	0	0	0	0	0	0	0	0	0	0	0	0	0	0	3	0	1	0	0	0	0	0	0	0	0	0	0	0	0	0	0	0
13356	0	0	0	0	0	0	0	2	0	0	0	0	0	0	0	0	0	1	700	1	0	0	0	0	0	0	0	0	0	0	0	1	0	0	0	0	0	0	0	0	0	0	0	0	0	0	0	0	0
3158	0	0	0	0	0	0	0	189	0	0	0	2	0	0	0	0	0	1	1012	1	0	0	0	0	0	0	0	0	2	0	0	0	1	0	0	0	0	0	0	32	0	0	0	0	0	0	0	0	0
17	0	0	0	0	1	0	0	0	0	0	0	6	0	0	0	0	0	1	1	0	0	0	0	0	0	70	0	0	5	0	0	1	0	0	0	0	0	0	0	0	0	0	0	0	0	0	0	0	0
18	0	0	0	0	0	0	0	1	0	0	0	1	0	0	0	0	0	0	158	0	0	0	0	0	0	35	0	0	0	0	0	3	0	0	0	0	0	0	0	0	0	0	0	0	0	0	0	0	0
22	0	0	0	0	5	0	0	0	0	0	0	0	0	0	0	0	0	0	830	0	0	0	0	0	0	0	0	0	7	0	0	0	0	0	0	0	0	0	0	0	0	0	0	0	0	0	0	0	0
77	0	0	0	0	0	0	0	0	0	0	0	6	0	0	0	0	0	0	27	0	0	0	0	0	0	94	0	0	0	0	0	1	0	0	0	0	0	0	0	0	0	0	0	0	0	0	0	0	0
78	0	0	0	0	6	0	0	0	0	0	0	6	0	0	0	0	0	1	303	0	0	0	0	0	0	0	0	0	0	0	0	0	0	0	0	0	0	0	0	2	0	0	0	0	0	0	0	0	0
91	0	0	0	0	3	0	0	0	0	0	0	0	0	0	0	0	0	0	82	0	0	0	0	18	0	0	0	0	0	0	0	0	0	0	0	0	0	0	0	1	0	0	0	0	2	0	0	0	0
96	0	0	0	0	0	0	0	0	0	0	0	0	0	0	0	0	0	1	1	0	0	0	0	0	0	0	0	0	0	0	0	5	0	0	0	0	0	0	0	0	0	0	0	0	0	0	0	0	0
98	0	0	1	0	2	0	0	258	0	0	0	0	0	0	0	0	0	1	326	0	0	0	0	11	0	0	0	0	0	0	1	0	0	0	14	0	0	0	0	1998	2	0	0	0	8	0	0	0	0
104	0	0	0	0	5	0	0	0	0	0	0	3	0	0	0	0	0	0	1032	1	0	0	0	0	0	0	0	0	4	0	0	0	0	0	0	0	0	0	0	4	0	0	0	0	0	0	0	0	0
110	0	0	0	0	1	0	0	0	0	0	0	1	0	0	0	0	0	0	103	0	0	0	0	0	0	0	0	0	1	0	0	0	2	0	0	0	0	0	0	1	0	0	0	0	0	0	0	0	0
114	0	0	0	0	4	0	0	67	0	0	0	0	0	0	0	0	0	0	107	0	0	0	0	0	0	0	0	0	0	0	0	1	0	0	0	0	0	0	0	351	0	0	0	0	14	0	0	0	0
116	0	0	0	0	1	0	0	0	0	0	0	0	0	0	0	0	0	0	196	0	0	0	0	0	0	0	0	0	0	0	0	0	1	0	0	0	0	0	0	0	0	0	0	0	0	0	0	0	0
139	0	0	0	0	0	0	0	1	0	0	0	0	1	0	0	0	0	1	61	0	0	0	0	68	0	0	0	0	3	0	0	0	0	0	0	0	0	0	5	18	0	0	0	0	2	0	0	0	0
3156	0	0	0	0	0	0	0	0	0	0	0	0	0	0	0	0	0	0	1113	2	0	0	0	0	0	0	0	0	4	0	0	2	0	0	0	0	0	0	0	4	0	0	0	0	0	0	0	0	0
3167	0	0	0	0	0	0	0	187	0	0	0	0	0	0	0	0	0	0	171	0	0	0	0	0	4	0	0	0	1	0	0	0	1	0	2	0	0	0	0	633	2	0	0	0	0	0	0	0	0
10128	0	0	0	0	2	0	0	189	0	0	0	0	0	0	0	0	0	0	37	0	0	0	0	1	0	0	0	0	10	0	0	0	1	0	0	0	0	0	0	682	1	0	0	0	1	0	0	0	0
10155	0	0	0	0	1	0	0	0	0	0	0	0	0	0	0	0	0	0	258	0	0	0	0	3	0	1	0	0	0	0	0	0	0	0	0	0	0	0	0	0	0	0	0	0	0	0	0	0	0
13084	0	0	0	0	0	0	0	0	0	0	0	2	0	0	0	0	0	0	93	0	0	0	0	0	0	1	0	0	0	0	0	0	0	0	0	0	0	0	0	0	0	0	0	0	0	0	0	0	0
13179	0	0	0	0	0	0	0	6	0	0	0	0	0	0	0	0	0	0	25	0	0	0	0	0	0	0	0	0	3	0	0	3	0	0	0	0	0	0	0	3	0	0	0	0	0	0	0	0	0
3157	0	0	0	0	1	0	0	84	0	0	0	4	0	0	0	0	0	0	1579	0	0	0	0	0	0	0	0	0	3	0	0	0	0	0	0	0	0	0	0	106	0	0	0	0	0	0	0	0	0
3186	0	0	0	0	0	0	0	0	0	0	0	0	0	0	0	0	0	0	361	0	0	0	0	0	0	0	0	0	2	0	0	0	0	0	0	0	0	1	0	0	0	0	0	0	0	0	0	0	0
3385	0	0	0	0	0	0	0	0	0	0	0	0	0	0	0	0	0	0	24	0	0	0	0	0	0	0	0	0	0	0	0	0	0	1	0	0	0	0	0	0	0	0	0	0	40	0	0	0	0
10101	0	0	0	0	0	0	0	0	0	0	0	0	0	0	0	0	0	3	231	0	0	0	0	0	0	4	0	0	3	0	0	0	0	1	0	0	0	0	0	0	0	0	0	0	0	0	0	0	0
10102	0	0	0	0	0	0	0	0	0	0	0	2	0	0	0	0	0	0	5	0	0	0	0	0	0	0	0	0	2	0	0	2	0	0	0	0	0	0	0	0	0	0	0	0	0	0	0	0	0
10125	0	0	0	0	1	0	0	77	0	12	0	0	0	0	0	0	0	0	152	1	0	0	0	20	0	0	0	0	3	0	0	0	0	0	1	0	0	0	0	471	0	0	0	0	19	0	0	0	0
10131	0	0	0	0	0	0	0	56	0	0	0	0	0	0	0	0	0	0	27	1	0	0	0	45	0	0	0	0	0	0	0	0	0	0	0	0	0	0	0	0	0	0	0	0	0	0	0	0	0
10158	0	0	0	9	29	0	0	0	12	0	0	0	0	0	0	0	0	0	1	0	0	0	0	0	0	0	0	0	0	0	0	1	0	0	0	0	0	0	0	0	0	0	1	0	0	0	0	0	0
13087	0	0	0	0	0	0	0	1	0	0	0	0	0	0	0	0	0	0	18	0	0	0	0	0	0	0	0	0	0	0	3	7	0	0	0	0	0	0	0	1	0	0	0	0	0	0	0	0	0
13143	0	0	0	0	0	0	0	0	0	0	0	0	0	0	0	0	0	0	436	0	0	0	0	2	0	0	0	0	1	0	0	0	0	0	0	0	0	0	0	0	0	0	0	0	0	0	0	0	0
13173	0	0	0	0	0	0	0	0	0	0	0	1	0	0	0	0	1	0	589	0	0	0	0	0	0	0	0	0	1	0	0	2	0	0	0	0	0	0	0	0	0	0	0	0	1	0	0	0	0
13378	0	0	0	0	0	0	0	1	0	0	0	0	0	0	0	0	0	0	141	0	0	0	0	0	0	6	0	0	1	0	0	4	0	0	0	0	0	0	0	2	0	0	0	0	0	0	0	0	0
3165	0	0	0	0	0	0	0	126	0	0	0	2	0	0	0	0	0	2	394	0	0	0	0	0	4	0	0	0	7	0	0	0	2	0	2	0	0	0	0	777	2	0	0	0	1	0	0	0	0
10144	0	0	0	0	3	0	0	73	0	0	0	0	0	0	0	0	0	0	11	0	0	0	0	22	0	0	0	0	6	0	0	0	0	0	0	0	0	0	0	236	1	0	0	0	0	0	0	0	0
10159	0	0	0	0	1	0	0	42	0	0	0	0	1	0	0	0	0	0	3	0	0	0	0	0	0	0	0	0	0	0	0	1	0	0	0	0	0	0	0	104	0	0	0	0	25	0	1	0	0
13088	0	0	0	0	0	0	0	17	0	0	0	0	0	0	0	0	0	0	987	0	0	0	0	3	0	0	0	0	5	0	0	0	1	0	0	0	0	0	0	53	0	0	0	0	0	0	0	0	0
13168	0	0	0	0	0	0	0	1	0	0	0	1	0	0	0	0	0	0	221	0	0	0	0	0	0	0	0	0	0	0	0	3	0	0	0	0	0	0	0	1	0	0	0	0	0	0	0	0	0
3160	0	0	0	0	2	0	0	289	0	0	0	1	1	0	0	0	0	0	222	0	0	0	0	0	1	0	0	0	1	0	0	0	0	0	3	0	0	0	0	647	2	0	0	0	0	0	0	0	0
10347	0	0	0	0	2	0	0	38	0	0	0	14	0	0	0	0	0	2	46	0	0	0	0	0	0	0	0	0	0	0	0	0	1	0	1	0	0	0	0	1726	1	0	0	0	0	0	0	0	0
10348	0	0	0	0	3	0	0	0	0	0	0	2	0	0	0	0	0	0	2110	0	0	0	0	0	0	0	0	0	1	0	0	0	0	0	0	0	0	0	0	1	0	0	0	0	0	0	0	0	0
13027	0	0	0	0	4	0	0	24	0	0	0	0	0	0	0	0	0	0	7	0	0	0	0	3	0	0	0	0	0	0	0	0	0	0	0	0	0	0	0	18	0	0	0	0	0	0	0	0	0
13085	0	0	0	0	2	0	0	0	0	0	0	0	0	0	0	0	0	0	290	0	0	0	0	0	3	0	0	0	6	0	0	0	1	0	0	0	0	0	0	175	0	0	0	0	0	0	0	0	0
13153	0	0	0	0	0	0	0	199	0	0	0	0	0	0	0	0	0	0	609	1	0	0	0	0	4	0	0	0	0	0	0	1	0	0	6	0	0	0	0	2397	3	0	0	0	5	0	0	0	0
85	0	0	0	0	12	0	0	0	0	0	0	0	0	0	0	0	0	0	0	0	2	0	0	0	0	0	0	0	0	0	0	8	0	0	0	0	0	0	0	0	0	0	0	0	0	0	0	0	0
322	0	0	0	0	5	0	0	2	0	0	0	4	0	0	0	0	0	0	70	0	0	0	0	1	0	0	0	0	2	0	0	0	0	0	0	0	0	0	0	0	0	0	0	0	0	0	0	0	0
335	0	0	0	0	2	0	0	0	0	0	0	0	0	0	0	0	0	1	768	0	0	0	0	0	0	0	0	0	3	0	0	0	6	0	0	0	0	0	0	0	0	0	0	0	0	0	0	0	0
3192	0	0	0	0	0	0	0	0	0	0	0	4	0	0	0	0	0	0	51	0	0	0	0	0	0	0	0	0	3	0	0	1	2	0	0	0	0	0	0	4	0	0	0	0	0	0	0	0	0
3370	0	0	0	0	0	0	0	0	0	0	0	1	0	0	0	0	0	1	572	0	0	0	0	7	0	0	0	0	0	0	0	0	0	0	0	0	0	0	0	0	0	0	0	0	0	0	0	0	0
10321	0	0	0	0	3	0	0	0	1	0	0	0	0	0	0	0	0	1	65	0	0	0	0	0	0	0	0	0	0	0	0	1	0	0	0	0	0	0	0	0	0	0	0	0	0	0	0	0	0
10323	0	0	0	0	0	0	0	16	0	0	0	0	0	0	0	0	0	0	11	0	0	0	0	12	0	0	0	0	0	0	0	0	0	0	0	0	0	0	0	19	0	0	0	0	0	0	0	0	0
10324	0	0	0	0	1	0	0	0	0	0	0	1	0	0	0	0	0	4	93	0	0	0	0	0	0	0	0	0	1	0	0	3	1	0	0	0	0	0	0	0	0	0	0	0	0	0	0	0	0
10329	0	0	0	0	0	0	0	138	0	0	0	0	0	0	0	0	0	3	111	0	0	0	0	1	0	3	0	0	0	0	0	0	4	0	0	0	0	0	0	15	0	0	0	0	0	0	0	0	0
10330	0	0	0	0	12	0	0	0	0	0	0	0	0	0	0	0	0	2	486	0	0	0	0	1	0	0	0	0	0	0	0	0	0	0	0	0	0	0	0	1	0	0	0	0	0	0	0	0	0
10331	0	0	0	0	0	0	0	0	0	0	0	0	0	0	0	0	0	3	146	1	0	0	0	49	0	0	0	0	1	0	0	0	1	0	0	0	0	0	0	3	0	0	0	0	0	0	0	0	0
10333	0	0	0	0	3	0	0	17	0	0	0	0	0	0	0	0	0	1	14	0	0	0	0	5	0	0	0	0	0	0	0	0	0	0	0	0	0	0	0	38	0	0	0	0	0	0	0	0	0
10334	0	0	0	0	1	0	0	0	0	0	0	1	0	0	0	0	0	0	259	0	0	0	0	0	0	0	0	0	5	0	0	0	0	0	0	0	0	0	0	0	0	0	0	0	0	0	0	0	0
10337	0	0	0	0	0	0	0	15	0	0	0	0	0	0	0	0	0	3	10	0	0	0	0	0	0	0	0	0	3	0	0	1	0	0	0	0	0	0	0	6	0	0	0	0	0	0	0	0	0
10338	0	0	0	0	9	0	0	2	0	0	0	5	0	0	0	0	0	0	380	0	0	0	0	0	0	0	0	0	0	0	1	0	0	0	2	0	0	0	0	2560	0	0	0	0	2	0	0	0	0
10339	0	0	0	0	1	0	0	5	0	0	0	0	0	0	0	0	1	0	43	0	0	0	0	0	0	0	0	0	0	0	0	0	0	0	0	0	0	0	0	43	0	0	0	0	18	0	0	0	0
10344	0	0	0	0	5	0	0	6	2	0	0	0	0	0	0	0	0	1	426	0	0	0	0	0	0	0	0	0	1	0	0	0	0	0	0	0	0	0	0	73	0	0	0	0	18	0	0	0	0
13149	0	0	0	0	0	0	0	520	0	0	0	1	0	0	0	0	0	0	100	0	0	0	0	0	2	0	0	0	1	0	0	0	0	0	1	0	0	0	0	474	5	0	0	0	0	0	0	0	0
13152	0	0	0	0	0	0	0	163	0	0	0	1	0	0	0	0	0	0	211	0	0	0	0	0	0	0	0	0	3	0	0	0	1	0	6	0	0	0	0	587	8	0	0	0	0	0	0	0	0
13374	0	0	0	0	5	0	0	0	0	0	0	0	0	0	0	0	0	0	174	1	0	0	0	0	0	0	0	0	5	0	0	0	3	0	3	0	0	0	0	142	0	0	0	0	0	0	0	0	0
10120	0	0	0	0	1	0	0	248	0	0	0	0	0	0	0	0	0	0	282	0	0	0	0	1	0	0	0	0	10	0	0	0	0	0	0	0	0	0	0	141	1	0	0	0	30	0	0	0	0
10332	0	0	0	0	1	0	0	0	0	0	0	1	0	0	0	0	0	0	226	0	0	0	0	0	0	63	0	0	0	0	0	0	2	0	0	0	0	0	0	0	0	0	0	0	4	0	0	0	0
10340	0	0	0	0	1	0	0	103	1	0	0	4	0	0	0	0	0	0	352	0	0	0	0	1	0	0	0	0	0	0	0	4	0	0	3	0	0	0	0	607	0	0	0	0	2	0	0	0	0
10341	0	0	0	0	2	0	0	0	0	0	0	0	0	0	0	0	0	14	702	0	0	0	0	0	0	0	0	0	1	0	0	0	2	0	0	0	0	0	0	0	0	0	0	0	0	0	0	0	0
10345	0	0	0	0	4	0	0	18	0	0	0	0	0	0	0	0	0	0	4	1	0	0	0	2	0	0	0	0	3	0	0	1	0	0	0	0	0	0	0	79	0	0	0	0	0	0	0	0	0
13148	0	0	0	0	0	0	0	0	0	0	0	0	0	0	0	0	0	0	113	0	0	0	0	0	0	0	0	0	0	0	0	0	0	0	0	0	0	0	0	99	0	0	0	0	0	0	0	0	0
13150	0	0	0	0	0	0	0	2	0	0	0	0	0	0	0	0	0	0	56	0	0	0	0	0	0	0	0	0	0	0	0	0	1	0	0	0	0	0	0	115	0	0	0	0	0	0	0	0	0
13154	0	0	0	0	0	0	0	292	0	0	0	14	0	0	0	0	0	0	288	0	0	0	0	1	0	0	0	0	3	0	0	0	0	0	0	0	0	0	0	23	0	0	0	0	0	0	0	0	0
13379	0	0	0	0	0	0	0	12	0	0	0	2	0	0	0	0	0	0	683	1	0	0	0	13	0	0	0	0	4	0	0	0	1	0	1	0	0	0	0	95	0	0	0	0	0	0	0	0	0
10325	0	0	0	0	2	0	0	12	0	0	0	0	0	0	0	0	0	0	0	0	0	0	0	20	0	0	0	0	0	0	0	0	0	0	0	0	0	0	0	7	0	0	0	0	0	0	0	0	0
1001	0	0	0	0	1	0	0	0	0	0	0	0	0	0	0	0	0	1	626	1	1	0	0	1	0	0	0	0	4	0	0	0	0	1	0	0	0	0	0	51	0	0	0	0	0	0	0	0	0
1004	0	0	0	0	0	0	0	57	0	0	0	0	0	0	0	0	0	0	15	1	0	0	0	7	0	0	0	0	4	0	0	2	0	0	2	0	0	0	0	395	0	0	0	0	0	0	0	0	0
1003	0	0	1	0	2	1	0	47	0	0	0	0	0	0	0	0	0	0	23	0	0	0	0	0	0	0	0	0	1	0	0	1	0	0	0	0	0	0	0	488	0	0	0	0	1	0	0	0	0
3202	0	0	0	0	2	0	0	1	0	0	0	2	0	0	0	0	0	1	333	3	0	0	0	0	0	0	0	0	2	0	0	1	1	0	3	0	0	0	0	1071	0	0	0	0	0	0	0	0	0
3395	0	0	0	0	0	0	0	207	0	0	0	0	0	0	0	0	0	0	34	0	0	0	0	0	0	0	0	0	0	0	0	1	0	0	4	0	0	0	0	1557	1	0	0	0	0	0	0	0	0
3399	0	0	0	0	0	0	0	302	1	0	0	3	0	0	0	0	1	0	155	0	0	0	0	0	4	0	0	0	1	0	0	0	0	0	6	0	0	0	0	1154	1	0	0	0	0	0	0	0	0
13026	0	0	0	0	0	0	0	5	0	0	0	0	0	0	0	0	0	0	8	0	0	0	0	0	0	0	0	0	0	0	0	0	0	0	0	0	0	0	0	44	0	0	0	0	0	0	0	0	0
1002	0	0	0	0	1	0	0	156	0	0	0	0	0	0	0	0	0	0	122	1	0	0	0	25	5	28	0	0	1	0	0	0	0	0	2	0	0	0	0	1116	3	0	0	0	0	0	0	0	0
1007	0	0	0	0	17	0	0	0	0	0	0	0	0	0	1	0	0	2	757	2	0	0	0	1	0	0	0	0	7	0	0	0	2	0	0	0	0	0	0	0	0	0	0	0	0	0	0	0	0
1010	0	0	0	0	3	0	0	18	0	0	0	0	3	0	0	0	0	0	133	0	0	0	0	0	0	3	0	0	2	0	2	1	0	0	0	0	0	0	0	401	0	0	0	0	20	0	0	0	0
1014	0	0	0	0	3	0	0	4	0	0	0	0	0	0	0	0	0	0	183	2	0	0	0	4	0	0	0	0	0	0	0	1	0	0	0	0	0	0	0	0	0	0	0	0	58	0	0	0	0
1044	0	0	0	0	1	0	0	41	0	0	0	0	0	0	0	0	0	1	176	7	0	0	0	33	0	0	0	0	1	0	0	1	0	1	5	0	0	0	0	903	0	0	0	0	0	0	0	0	0
1053	0	0	0	0	0	0	0	154	0	0	0	0	0	0	1	0	0	7	172	1	0	0	0	0	4	0	0	0	3	0	0	5	0	0	3	0	0	0	0	1513	0	0	0	0	0	0	0	0	0
1090	0	0	0	0	2	0	0	12	0	0	0	0	0	0	0	0	0	1	305	1	0	0	0	11	0	0	0	0	0	0	0	2	0	0	0	0	0	0	0	57	0	0	0	0	0	0	0	0	0
3357	0	0	0	0	2	0	0	0	0	0	0	1	0	0	0	0	0	0	595	0	0	0	0	0	4	0	0	0	2	0	0	0	0	0	5	0	0	0	0	1930	0	0	0	0	0	0	0	0	0
11005	0	0	0	0	0	0	0	0	0	0	0	0	0	0	0	0	0	0	22	0	0	0	0	0	0	4	0	0	3	0	0	3	0	0	0	0	0	0	0	0	0	0	0	1	0	0	0	0	0
11016	0	0	0	0	0	0	0	0	0	0	0	0	0	0	0	0	0	0	91	0	0	0	0	0	0	33	0	0	1	0	0	0	0	0	0	0	0	0	0	0	0	0	0	0	0	0	0	0	0
11017	0	0	0	0	1	0	0	29	1	0	0	0	0	0	0	0	0	0	335	0	0	0	0	5	1	0	0	0	0	0	0	1	1	0	0	0	0	0	0	40	2	0	0	0	2	0	0	0	0
11041	0	0	0	0	1	0	0	4	0	0	0	0	0	0	0	0	0	1	32	0	0	0	0	8	0	0	0	0	0	0	0	1	0	0	0	0	0	0	0	58	0	0	0	0	1	0	0	0	0
11086	0	0	0	0	1	0	0	16	0	0	0	0	0	0	0	0	0	0	54	1	0	0	0	17	0	0	0	0	0	0	0	0	0	0	0	0	0	0	0	2	0	0	0	0	1	0	0	0	0
11240	0	0	0	0	4	0	0	23	0	0	0	0	0	0	0	0	0	0	14	1	0	0	0	0	0	0	0	0	0	0	0	0	0	0	1	0	0	0	0	50	0	0	0	0	4	0	0	0	0
13074	0	0	0	0	3	0	0	325	0	0	0	4	0	0	0	0	0	0	235	1	0	0	0	0	4	0	0	0	2	0	0	0	0	0	2	0	0	0	0	92	0	0	0	0	0	0	0	0	0
13099	0	0	0	0	0	0	0	234	0	0	0	1	0	0	0	0	0	0	186	0	0	0	0	0	0	0	0	0	3	0	0	1	0	0	5	0	0	0	0	366	1	0	0	0	0	0	0	0	0
13123	0	0	0	0	0	0	0	0	0	0	0	0	0	0	0	0	0	0	63	0	0	0	0	0	0	0	0	0	0	0	0	0	3	0	0	0	0	0	0	0	0	0	0	0	0	0	0	0	0
13145	0	0	0	0	0	0	0	1	0	0	0	0	0	0	0	0	0	0	42	0	0	0	0	1	0	0	0	0	1	0	0	0	0	0	0	0	0	0	0	9	0	0	0	0	0	0	0	0	0
1000	0	0	0	0	1	0	0	23	0	0	0	2	0	0	0	0	0	2	156	2	0	0	0	0	0	0	0	0	1	0	0	1	0	0	0	0	0	0	0	309	0	0	0	0	0	0	0	0	0
1018	0	0	0	0	0	0	0	24	0	0	0	0	0	0	0	0	1	2	300	0	0	0	0	2	0	0	0	0	0	0	0	0	3	1	2	0	0	0	0	466	0	0	0	0	9	0	0	0	0
1057	0	0	0	0	12	0	0	70	0	0	0	5	2	0	0	0	0	0	3	1	0	0	0	2	0	0	0	0	0	0	0	4	0	0	0	0	0	0	0	496	0	0	0	0	81	0	0	0	0
1239	0	0	0	0	2	0	0	288	0	0	0	11	0	0	0	0	0	2	157	0	0	0	0	2	0	3	0	0	13	0	0	0	3	0	3	0	0	0	0	320	1	0	0	0	0	0	0	0	0
11011	0	0	0	0	1	0	0	189	0	0	0	0	0	0	0	0	0	0	46	0	0	0	0	6	0	0	0	0	0	0	0	0	1	0	0	0	0	0	0	0	7	0	0	0	1	0	0	0	0
11030	0	0	0	0	8	0	0	0	0	0	0	0	0	0	0	0	0	0	406	0	0	0	0	0	0	0	0	0	0	0	2	0	0	0	0	0	0	0	0	0	0	0	0	0	4	0	0	0	0
11043	0	0	0	0	3	0	0	0	0	0	0	1	0	0	0	0	0	7	442	5	0	0	0	157	0	0	0	0	2	0	0	1	0	0	0	0	0	0	0	79	0	0	0	0	0	0	0	0	0
13118	0	0	0	0	2	0	0	199	0	0	1	0	0	0	0	0	0	0	84	0	0	0	0	1	2	1	0	0	3	0	0	0	1	0	0	0	0	0	0	585	1	0	0	0	0	0	0	0	0
13125	0	0	0	0	4	0	0	55	0	0	0	0	0	0	0	0	0	0	139	0	0	0	0	0	1	0	0	0	0	0	0	1	0	0	6	0	0	0	0	645	0	0	0	0	0	0	0	0	0
13151	0	0	0	0	1	0	0	342	0	0	0	0	0	0	0	0	0	0	235	0	0	0	0	0	0	0	0	0	1	0	0	0	1	0	0	0	0	0	0	330	5	0	0	0	0	0	0	0	0
13203	0	0	0	0	0	0	0	0	0	0	0	0	0	0	0	0	0	0	147	0	0	0	0	0	3	0	0	0	6	0	1	2	0	0	0	0	1	0	0	0	0	0	0	0	5	0	0	0	0
13029	0	0	0	0	0	0	0	18	0	0	0	0	0	0	0	0	0	0	13	0	0	0	0	0	0	0	0	0	0	0	0	0	0	0	0	0	0	0	0	70	0	0	0	0	0	0	0	0	0
1084	0	0	0	0	0	0	0	10	0	0	0	0	0	0	0	0	0	1	42	0	0	0	0	1	0	0	0	0	0	0	0	0	0	0	0	0	0	0	0	26	0	0	0	0	0	0	0	0	0
11267	0	0	0	0	0	0	0	33	0	0	0	0	0	0	0	0	0	0	38	1	0	0	0	0	0	0	0	0	1	0	0	0	0	0	0	0	0	0	0	0	0	0	0	0	0	0	0	0	0
13121	0	0	0	0	2	0	0	163	0	0	1	4	0	0	0	0	0	0	82	0	0	0	0	0	1	0	0	0	0	0	0	4	0	0	0	0	0	0	0	149	2	0	0	0	0	0	0	0	0
13124	0	0	0	0	0	0	0	225	0	0	0	0	0	0	0	0	0	0	135	4	0	0	0	0	1	0	0	0	2	0	0	0	0	0	0	0	0	0	0	478	0	0	0	0	0	0	0	0	0
13146	0	0	0	0	0	0	0	182	0	0	0	0	0	0	0	0	0	0	173	1	0	0	0	0	1	0	0	0	3	0	0	0	0	0	3	0	0	0	0	756	3	0	0	0	0	0	0	0	0
3159	0	0	0	0	0	0	0	284	0	0	0	0	0	0	0	0	0	0	522	3	0	0	0	0	0	0	0	0	2	0	1	0	0	0	0	0	0	0	0	466	1	0	0	0	1	0	0	0	0
13184	0	0	0	0	0	0	0	396	0	0	0	2	0	0	0	0	0	0	153	0	0	0	0	0	0	0	0	0	2	0	0	0	0	0	5	0	0	0	0	599	3	0	0	0	0	0	0	0	0
11027	0	0	0	0	4	0	0	39	0	0	0	1	0	0	0	0	0	0	27	2	0	0	0	1	1	0	0	0	0	0	1	0	0	0	1	0	0	0	0	707	0	0	0	0	12	0	0	0	0
13017	0	0	0	0	4	0	0	16	0	0	0	0	0	0	0	0	0	0	5	1	0	0	0	0	0	0	0	0	0	0	0	0	0	0	0	0	0	0	0	37	0	0	0	0	0	0	0	0	0
13120	0	0	0	0	2	0	0	292	0	0	0	0	0	0	0	0	0	0	285	1	0	0	0	0	0	0	0	0	0	0	0	0	0	0	2	0	0	0	0	2448	1	0	0	0	2	0	0	0	0
1009	0	0	0	0	7	0	0	55	0	0	0	3	0	0	0	0	0	0	196	0	0	0	0	5	0	48	0	0	0	0	0	0	0	0	0	0	0	0	0	219	0	0	0	0	94	0	0	0	0
1013	0	0	0	0	1	0	0	0	0	0	0	1	0	0	0	0	0	0	252	0	0	0	0	0	0	0	0	0	0	0	0	1	1	0	0	0	0	0	0	25	0	0	0	0	0	0	0	0	0
1038	0	0	0	0	3	0	0	4	0	0	0	0	0	0	0	0	0	0	129	0	0	0	0	1	0	0	0	0	0	0	0	0	0	0	0	0	0	0	0	3	0	0	0	0	16	0	0	0	0
1055	0	0	0	0	2	0	0	25	0	0	0	0	1	0	0	0	0	0	1	0	0	0	0	0	0	0	0	0	0	0	1	0	1	0	4	0	0	0	0	647	0	0	0	0	6	0	0	0	0
1060	0	0	0	0	0	0	0	0	0	0	0	1	0	0	0	0	0	3	104	0	0	0	0	0	0	0	0	0	2	0	0	0	0	0	0	0	0	0	0	0	0	0	0	0	0	0	0	0	0
1091	0	0	0	0	8	0	0	3	0	0	0	0	0	0	0	0	0	1	447	1	0	0	0	1	0	0	0	0	3	0	0	0	0	0	0	0	0	0	0	2	0	0	0	0	0	0	0	0	0
1154	0	0	0	0	2	0	0	153	0	0	0	0	0	0	1	0	0	0	146	3	0	0	0	1	0	0	0	0	4	0	0	0	3	0	2	0	0	0	0	2002	1	0	0	0	0	0	0	0	0
1238	0	0	0	0	3	0	0	53	0	0	0	0	0	0	0	0	0	0	26	2	0	0	0	1	1	0	0	0	0	0	0	1	0	0	0	0	0	0	0	152	0	0	0	0	0	0	0	0	0
3205	0	0	0	0	0	0	0	153	0	0	0	0	0	0	0	0	0	0	53	0	0	0	0	0	0	0	0	0	2	0	0	0	0	0	3	0	0	0	0	306	4	0	0	0	0	0	0	0	0
11012	0	0	0	0	5	0	0	533	0	0	0	47	0	0	0	0	0	2	18	0	0	0	0	0	0	6	0	0	1	0	0	7	0	0	7	0	0	0	0	1507	3	0	0	0	0	0	0	0	0
11042	0	0	0	0	2	0	0	6	0	0	0	0	0	0	0	0	0	4	365	2	0	0	0	1	0	33	0	0	1	0	0	0	1	0	1	0	0	0	0	318	0	0	0	0	0	0	0	0	0
11047	0	0	0	0	3	0	0	118	0	0	0	1	4	0	0	0	0	0	22	4	0	0	0	0	0	137	0	0	0	0	0	0	0	0	1	0	0	0	0	1484	4	0	0	0	5	0	0	0	0
11152	0	0	0	0	1	0	0	167	0	0	0	0	0	0	0	0	0	2	70	1	0	0	0	33	2	9	0	0	0	0	1	4	4	0	12	0	0	0	0	1842	0	0	0	0	3	0	0	0	0
13020	0	0	0	0	3	0	0	30	0	0	0	0	0	0	0	0	0	0	9	0	0	0	0	13	0	0	0	0	1	0	0	0	0	0	0	0	0	0	0	144	0	0	0	0	0	0	0	0	0
13119	0	0	0	0	3	0	0	382	0	0	0	2	0	0	0	0	0	0	85	0	0	0	0	0	0	0	0	0	1	0	0	5	0	0	1	0	0	0	0	681	3	0	0	0	0	0	0	0	0
1006	0	0	0	0	11	0	0	2	1	0	0	0	5	0	0	0	0	0	183	0	0	0	0	0	0	0	0	0	0	0	3	0	0	0	0	0	0	0	0	29	0	0	0	0	3	0	0	0	0
1019	0	0	0	0	2	0	0	52	0	0	0	2	0	0	0	0	0	0	68	4	0	0	0	0	0	135	0	0	0	0	0	0	2	0	5	0	1	0	0	126	0	0	0	0	35	0	0	0	0
1026	0	0	0	0	12	0	0	79	0	0	0	0	0	0	0	0	0	1	26	0	0	0	0	1	0	0	0	0	0	0	0	0	0	0	0	0	0	0	0	80	0	0	0	0	0	0	0	0	0
1033	0	0	0	0	0	0	0	3	0	0	0	1	0	0	0	0	0	0	249	0	0	0	0	2	0	0	0	0	0	0	0	0	0	0	0	0	0	0	0	6	0	0	0	0	0	0	0	0	0
1082	0	0	0	0	5	0	0	23	0	0	0	0	0	0	0	0	0	0	15	0	0	0	0	5	0	0	0	0	0	0	0	5	0	0	0	0	0	0	0	3	0	1	0	0	0	0	0	0	0
1137	0	0	0	0	1	0	0	0	0	0	0	0	0	0	0	0	0	0	53	0	0	0	0	0	0	0	0	0	1	0	0	2	0	0	0	0	0	0	0	9	0	0	0	0	0	0	0	0	0
1333	0	0	0	0	2	0	0	64	0	0	0	0	0	0	0	0	0	0	4	1	0	0	0	6	0	0	0	0	1	0	0	0	0	0	0	0	1	0	0	5	0	0	0	0	2	0	0	0	0
13147	0	0	0	0	0	0	0	597	0	0	0	2	0	0	0	0	0	0	1133	0	0	0	0	1	6	0	0	0	2	0	0	0	1	0	0	0	0	0	0	240	3	0	0	0	0	0	0	0	0
13170	0	0	0	0	0	0	0	297	0	0	0	4	0	0	0	0	0	0	377	0	0	0	0	0	4	0	0	0	0	0	0	1	1	0	3	0	0	0	0	441	1	0	0	0	0	0	0	0	0
13204	0	0	0	0	0	0	0	320	0	0	0	0	0	0	0	0	0	4	711	0	0	0	0	0	6	0	0	0	3	0	0	0	0	0	0	0	0	0	0	582	5	0	0	0	0	0	0	0	0
1008	0	0	0	0	0	0	0	54	0	0	0	0	0	0	0	0	0	1	203	0	0	0	0	0	2	0	0	0	3	0	0	3	0	0	5	0	0	0	0	745	1	0	0	0	0	0	0	0	0
1136	0	0	0	0	0	0	0	0	0	0	0	0	0	0	0	0	0	0	142	0	0	0	0	0	0	0	0	0	0	1	0	0	0	0	0	0	0	0	0	1	0	0	0	0	35	0	0	0	0
11151	0	0	0	0	0	0	0	0	0	0	0	0	0	0	0	0	0	5	494	0	0	0	0	0	0	0	0	0	0	0	0	0	0	0	0	0	0	0	0	278	0	0	0	0	0	0	0	0	0
13021	0	0	0	0	3	0	0	18	0	0	0	0	0	0	0	0	0	0	4	1	0	0	0	14	0	0	0	0	0	0	0	0	0	0	0	0	0	0	0	17	0	0	0	0	0	0	0	0	0
1266	0	0	0	0	0	0	0	30	0	0	0	0	0	0	0	0	0	2	9	0	0	0	0	7	0	0	0	0	3	0	1	0	0	0	0	0	0	0	0	38	0	0	0	0	0	0	0	0	0
3144	0	0	0	0	1	0	0	0	0	0	0	0	0	0	0	0	0	1	75	0	0	0	0	0	0	0	0	0	5	0	0	6	0	0	4	0	1	0	0	136	0	0	0	0	0	0	0	0	0
3358	0	0	0	0	0	0	0	274	0	0	0	3	0	0	0	0	0	0	1022	0	0	0	0	0	7	0	0	0	7	0	0	2	0	0	1	0	0	0	0	1332	1	0	0	0	0	0	0	0	0
13030	0	0	0	0	1	0	0	12	0	0	0	0	0	0	0	0	0	0	16	0	0	0	0	3	0	0	0	0	0	0	0	0	0	0	0	0	0	0	0	114	0	0	0	0	0	0	0	0	0
13166	0	0	0	0	0	0	0	600	0	0	0	0	0	0	0	0	0	0	37	0	0	0	0	0	0	0	0	0	1	0	0	0	0	0	9	0	0	0	0	2377	4	0	0	0	0	0	0	0	0
13024	0	0	0	0	1	0	0	57	0	0	0	0	0	0	0	0	0	0	34	0	0	0	0	11	0	0	0	0	0	0	0	0	0	0	0	0	0	0	0	48	0	0	0	0	9	0	0	0	0
13040	0	0	0	0	0	0	0	66	0	0	0	0	0	0	0	0	0	0	19	0	0	0	0	9	0	0	0	0	1	0	0	0	0	0	0	0	0	0	0	61	0	0	0	0	0	0	0	0	0
13246	0	0	0	0	0	0	0	149	0	0	0	0	0	0	0	0	0	0	160	0	0	0	0	0	0	0	0	0	8	0	0	0	0	0	0	0	0	0	0	65	0	0	0	0	0	0	0	0	0
13247	0	0	0	0	0	0	0	455	0	0	0	0	0	0	0	0	0	0	50	0	0	0	0	0	0	0	0	0	3	0	0	1	0	0	2	0	0	0	0	793	12	0	0	0	0	0	0	0	0
19	0	0	0	0	3	0	0	1	0	0	0	1	0	0	0	0	0	0	331	0	0	0	0	0	0	0	0	0	4	0	0	1	0	0	0	0	0	0	0	1	0	0	0	0	0	0	0	0	0
73	0	0	0	0	0	0	0	67	0	0	0	0	0	0	0	0	0	1	143	0	0	0	0	1	0	0	0	0	0	0	0	0	1	0	0	0	0	0	0	169	4	0	0	0	7	0	0	0	0
79	0	0	0	0	3	0	0	399	0	0	0	15	0	0	0	0	0	0	161	0	0	0	0	4	0	0	0	0	1	0	0	1	0	0	7	0	0	0	0	1023	0	0	0	0	27	0	0	0	0
86	0	0	0	0	3	0	0	3	0	0	0	0	0	0	0	0	0	0	41	0	0	0	0	0	0	0	0	0	0	0	0	1	0	0	0	0	0	0	0	20	0	0	0	0	7	0	0	0	0
103	0	0	0	0	6	0	0	0	0	0	0	0	0	0	0	0	0	0	290	1	0	0	0	8	0	0	0	0	2	0	0	0	3	0	1	0	0	0	0	805	0	0	0	0	1	0	0	0	0
115	0	0	0	0	4	0	0	23	0	0	0	0	0	0	0	0	0	0	24	0	0	0	0	6	0	0	0	0	0	0	0	0	0	0	0	0	0	0	0	7	0	0	0	0	0	0	0	0	0
3169	0	0	0	0	0	0	0	259	0	0	0	1	0	0	0	0	0	0	11	1	0	0	0	0	0	0	0	0	0	0	0	0	0	0	2	0	0	0	0	601	3	0	0	0	0	0	0	0	0
3359	0	0	0	0	2	0	0	182	0	0	0	0	0	0	0	0	0	0	1062	3	0	0	0	0	10	0	0	0	19	1	0	0	0	0	0	0	0	0	0	530	1	0	0	0	0	0	0	0	0
3371	0	0	0	0	0	0	0	58	0	0	0	0	0	0	0	0	0	0	118	0	0	0	0	0	2	0	0	0	1	0	0	0	1	0	1	0	0	0	0	625	0	0	1	0	0	0	0	0	0
10087	0	0	0	0	15	0	0	2	0	0	0	0	0	0	0	0	0	0	336	2	0	0	0	0	1	0	0	0	9	0	0	0	0	0	0	0	0	0	0	8	0	0	0	0	0	0	0	0	0
10093	0	0	0	0	4	0	0	304	0	0	0	1	0	0	0	0	0	7	271	0	0	0	0	1	0	0	0	0	0	0	0	1	0	0	4	0	0	0	0	1067	1	0	0	0	0	0	0	0	0
10097	0	0	0	0	0	0	0	171	0	0	0	0	0	0	0	0	0	0	161	0	0	0	0	0	0	0	0	0	0	0	0	0	1	0	3	0	0	0	0	1434	0	0	0	0	33	0	0	0	0
10121	0	0	0	0	5	0	0	0	0	0	0	0	0	0	0	0	0	1	94	3	0	0	0	115	0	0	0	0	0	1	0	0	0	0	0	0	0	0	0	347	0	0	0	0	0	0	0	0	0
10127	0	0	0	0	5	0	0	23	0	0	0	0	0	0	0	0	0	0	53	0	0	0	0	2	0	0	0	0	0	0	0	0	0	0	0	0	0	0	0	14	0	0	0	0	0	0	0	0	0
13019	0	0	0	0	4	0	0	99	0	0	0	0	0	0	0	0	0	0	10	1	0	0	0	1	0	0	0	0	0	0	0	0	0	0	0	0	0	0	0	48	0	0	0	0	0	0	0	0	0
13172	0	0	0	0	0	0	0	17	0	0	0	1	0	0	0	0	0	0	120	0	0	0	0	1	1	0	0	0	0	0	0	0	0	0	0	0	0	0	0	323	0	0	0	0	0	0	0	0	0
100	0	0	0	0	6	0	0	79	0	0	0	0	0	0	0	0	0	0	230	0	0	0	0	0	0	0	0	0	2	0	0	0	0	0	0	0	0	0	0	0	0	0	0	0	0	0	0	0	0
106	0	0	0	0	3	0	0	1	0	0	0	0	0	0	0	0	0	0	93	0	0	0	0	9	0	0	0	0	0	0	0	1	0	0	0	0	0	0	0	1	0	0	0	0	24	0	0	0	0
117	0	0	0	0	5	0	0	83	0	0	0	1	1	0	0	0	0	4	148	0	0	0	0	0	0	0	0	0	0	0	0	1	0	0	1	0	0	0	0	288	0	0	0	0	0	0	0	0	0
3365	0	0	0	0	1	0	0	2	0	0	0	0	0	0	0	0	0	0	253	0	0	0	0	0	0	2	0	0	7	0	0	0	0	0	0	0	0	0	0	250	0	0	0	0	0	0	0	0	0
3375	0	0	0	0	0	0	0	187	0	0	0	0	0	0	0	0	0	0	240	0	0	0	0	0	1	0	0	0	2	0	0	0	0	0	1	0	0	0	0	344	1	0	0	0	0	0	0	0	0
10099	0	0	0	0	3	0	0	41	0	0	0	0	0	0	0	0	0	0	1	0	0	0	0	2	0	0	0	0	0	0	0	0	0	0	0	0	0	0	0	7	0	0	0	0	8	0	0	0	0
10140	0	0	0	0	10	0	0	104	0	0	0	0	0	0	0	0	0	0	53	2	0	0	0	32	0	0	0	0	6	0	2	0	0	0	5	0	0	0	0	1469	0	0	0	0	8	0	0	0	0
10142	0	0	0	0	1	0	0	15	0	0	0	0	0	0	0	0	0	0	2	0	0	0	0	0	0	0	0	0	0	0	0	0	0	0	0	0	0	0	0	11	0	0	0	0	1	0	0	0	0
80	0	0	0	0	1	0	0	217	0	0	0	4	1	0	0	0	0	0	243	0	0	0	0	1	0	6	0	0	0	0	0	1	0	0	23	0	0	0	0	4791	9	0	0	0	0	0	0	0	0
111	0	0	0	0	3	0	0	14	2	0	0	0	0	0	0	0	0	0	0	0	0	0	0	0	0	0	0	0	0	0	0	0	0	0	0	0	0	0	0	142	0	0	0	0	3	0	0	0	0
10143	0	0	0	0	0	0	0	35	0	0	0	0	0	0	0	0	0	0	34	1	0	0	0	1	0	0	0	0	3	0	0	1	2	0	0	0	0	0	0	68	0	0	0	0	0	0	0	0	0
3366	0	0	0	0	0	0	0	5	0	0	0	1	0	0	0	0	0	1	287	0	0	0	0	0	0	0	0	0	4	0	0	0	0	0	0	0	0	0	0	360	0	0	0	0	0	0	0	0	0
10075	0	0	0	0	0	0	0	0	0	0	0	0	0	0	0	0	0	3	47	0	0	0	0	0	0	0	0	0	4	0	0	0	0	0	13	0	0	0	0	1509	0	0	0	0	0	0	0	0	0
1020	0	0	0	0	6	0	0	143	0	0	0	17	0	0	0	0	0	0	229	0	0	0	0	5	1	0	0	0	0	0	2	0	0	0	4	0	0	0	0	828	1	0	0	0	19	0	0	0	0
1032	0	0	0	0	6	0	0	106	0	0	0	0	0	0	0	0	0	1	61	0	0	0	0	0	1	0	0	0	3	0	0	2	0	0	0	0	0	0	0	56	0	0	0	0	0	0	0	0	0
1039	0	0	0	0	0	0	0	6	0	0	0	0	2	0	0	0	0	0	181	0	0	0	0	6	1	0	0	0	0	0	0	5	0	0	0	0	0	0	0	56	1	0	0	0	5	0	0	0	0
1061	0	0	0	0	3	0	0	2	0	0	0	0	0	0	0	0	0	2	136	0	0	0	0	2	0	0	0	0	2	0	0	0	0	0	4	0	0	0	0	695	0	0	0	0	0	0	0	0	0
1063	0	0	0	0	5	0	0	54	0	0	0	0	0	0	0	0	0	3	151	0	0	0	0	0	0	0	0	0	1	0	0	3	0	0	0	0	0	0	0	50	0	0	0	0	10	0	0	0	0
1108	0	0	0	0	1	0	0	179	0	0	0	7	0	0	0	0	0	4	292	2	0	0	0	13	0	0	0	0	0	0	0	1	0	1	2	0	0	0	0	1272	1	0	0	0	0	0	0	0	0
1237	0	0	0	0	2	0	0	135	0	0	0	5	0	0	0	0	0	0	66	0	0	0	0	5	0	1	0	0	3	0	0	0	1	0	2	0	0	0	0	1474	0	0	0	0	19	0	0	0	0
1262	0	0	0	0	0	0	0	347	0	0	0	0	0	0	0	0	0	0	231	0	0	0	0	0	0	1	0	0	0	0	0	10	0	0	8	0	0	0	0	3338	2	0	0	0	3	0	0	0	0
3361	0	0	0	0	0	0	0	183	0	0	0	6	0	0	0	0	0	0	415	0	0	0	0	0	6	0	0	0	1	0	0	0	0	0	1	0	0	0	0	279	0	0	0	0	0	0	0	0	0
3388	0	0	0	0	2	0	0	568	0	0	0	1	0	0	0	0	0	0	43	0	0	0	0	0	1	0	0	0	4	0	0	0	0	0	0	0	0	0	0	576	4	0	0	0	1	0	0	0	0
10124	0	0	0	0	4	0	0	8	0	0	0	0	0	0	0	0	0	0	19	0	0	0	0	0	0	0	0	0	0	0	0	0	0	0	0	0	0	0	0	0	0	0	0	0	38	0	0	0	0
11015	0	0	0	0	1	0	0	1	0	0	0	0	0	0	0	0	0	0	19	0	0	0	0	0	0	78	0	0	0	0	0	0	0	0	3	0	0	0	0	856	0	0	0	0	0	0	0	0	0
11046	0	0	0	0	3	0	0	10	0	0	0	0	0	0	0	0	0	0	5	0	3	0	0	0	0	0	0	0	0	0	0	0	0	5	0	0	0	0	0	326	0	0	0	0	0	0	0	0	0
11334	0	0	0	0	1	0	0	49	0	0	0	0	1	0	0	0	0	0	10	0	0	0	0	19	0	0	0	0	2	0	0	0	0	0	0	0	0	0	0	35	0	0	0	0	2	0	0	0	0
13212	0	0	0	0	2	0	0	75	0	0	0	0	0	0	0	0	0	2	361	1	0	0	0	0	0	0	0	0	0	0	0	0	0	0	0	0	0	0	0	781	0	0	0	0	12	0	0	0	0
1036	0	0	0	0	2	0	0	46	0	0	0	0	0	0	0	0	0	0	156	0	1	0	0	14	0	0	0	0	0	0	1	0	0	0	0	0	0	0	0	270	0	0	0	0	36	0	0	0	0
1050	0	0	0	0	2	0	0	133	0	0	0	3	0	0	0	0	0	0	75	1	0	0	0	0	0	0	0	0	0	0	2	2	0	0	10	0	1	0	0	987	0	0	0	0	10	0	0	0	0
1092	0	0	0	0	4	0	0	133	0	0	0	2	0	0	0	0	0	0	19	0	0	0	0	11	1	0	0	0	1	0	0	0	0	0	0	0	0	0	0	0	2	0	0	0	0	0	0	0	0
1146	0	0	0	0	4	0	0	7	0	0	0	0	0	0	0	0	0	0	140	0	0	0	0	22	0	0	0	0	9	0	2	1	0	0	0	0	0	0	0	3	0	0	0	0	27	0	0	0	0
3161	0	0	0	0	0	0	0	456	0	0	0	0	0	0	0	0	0	0	288	2	0	0	0	0	0	0	0	0	2	0	3	2	0	0	4	0	0	0	0	908	0	0	0	0	0	0	2	0	0
3400	0	0	0	0	0	0	0	496	0	0	0	0	0	0	0	0	0	0	69	0	0	0	0	0	0	0	0	0	0	0	3	2	2	0	12	0	0	0	0	3376	0	0	0	0	0	0	0	0	0
10130	0	0	0	0	2	0	0	18	0	0	0	0	0	0	0	0	0	0	54	0	0	0	0	17	0	0	0	0	0	0	1	0	0	0	0	0	0	0	0	84	0	0	0	0	0	0	0	0	0
13217	0	0	0	0	0	0	0	15	0	0	0	2	0	0	0	0	0	0	50	0	0	0	0	0	1	0	0	0	1	0	0	0	0	0	1	0	0	0	0	318	0	0	0	0	0	0	0	0	0
145	0	0	0	0	0	0	0	14	0	0	0	0	0	0	0	0	0	0	184	0	0	0	0	8	2	0	0	0	0	0	0	0	0	0	0	0	0	0	0	88	0	0	1	0	0	0	0	0	0
1031	0	0	0	0	0	0	0	9	0	0	0	0	0	0	0	0	0	2	487	0	0	0	0	0	0	0	0	0	0	0	0	0	0	0	10	0	0	0	0	1231	0	0	0	0	0	0	0	0	0
1045	0	0	0	0	8	0	0	82	0	2	0	0	0	0	0	0	0	1	113	2	0	0	0	8	0	0	0	0	0	0	1	0	0	0	4	0	0	0	0	1350	0	0	0	0	0	0	0	0	0
1051	0	0	0	0	2	0	0	86	0	0	0	0	0	0	0	0	0	0	82	0	0	0	0	0	0	1	0	0	0	0	0	0	0	0	5	0	0	0	0	1721	0	0	0	0	1	0	0	0	0
1058	0	0	0	0	0	0	0	34	0	0	0	0	0	0	0	0	0	0	74	0	0	0	0	0	0	0	0	0	1	0	0	0	0	0	0	0	0	0	0	2	0	0	0	0	3	0	0	0	0
1093	0	0	0	0	4	0	0	195	0	0	0	1	0	0	0	0	0	0	157	0	0	0	0	6	0	0	0	0	6	0	0	0	1	0	0	0	0	0	0	0	5	0	1	0	0	0	0	0	0
1109	0	0	2	0	0	0	0	395	0	0	0	13	0	0	0	0	0	0	92	0	0	0	0	0	0	0	0	0	0	0	2	0	0	0	5	0	0	0	0	1892	3	0	0	0	0	0	0	0	0
1121	0	0	0	0	0	0	0	22	0	2	0	0	1	0	0	0	0	1	44	0	1	0	0	0	0	0	0	0	0	0	0	0	0	0	7	0	0	0	0	1057	0	0	0	0	1	0	0	0	0
1138	0	0	0	0	1	0	0	8	0	0	0	0	0	0	0	0	0	0	23	0	0	0	0	6	0	0	0	0	0	0	0	0	0	0	0	0	1	0	0	1	0	0	0	0	1	0	0	0	0
1140	0	0	0	0	0	0	0	55	0	0	0	0	0	0	0	0	0	2	76	0	0	0	0	2	0	0	0	0	1	0	0	0	0	0	0	0	0	0	0	31	0	0	0	0	1	0	0	0	0
1157	0	0	0	0	0	0	0	19	0	0	0	0	0	0	0	0	0	0	144	2	0	0	0	6	4	0	0	0	0	0	8	0	0	0	0	0	0	0	0	0	0	0	0	0	26	0	0	0	0
1236	0	0	0	0	10	0	0	346	0	0	0	6	0	0	0	0	0	0	267	0	0	0	0	0	0	0	0	0	6	0	3	0	0	0	1	0	0	0	0	1084	0	0	0	0	4	0	0	0	0
3171	0	0	0	0	0	0	0	54	0	0	0	0	0	0	0	0	0	0	114	4	0	0	0	13	1	0	0	0	2	0	0	0	1	0	1	0	0	0	0	164	0	0	0	0	0	0	0	0	0
3191	0	0	0	0	0	0	0	360	0	0	0	0	0	0	0	0	0	0	375	1	0	0	0	0	2	0	0	0	3	0	0	0	0	0	0	0	0	0	0	1554	4	0	0	0	0	0	0	0	0
3213	0	0	0	0	0	0	0	225	0	0	0	1	0	0	0	0	0	0	305	0	0	0	0	0	3	0	0	0	2	0	1	2	0	0	2	0	0	0	0	1764	3	0	0	0	0	0	0	0	0
3362	0	0	0	0	0	0	0	360	0	0	0	8	0	0	0	0	0	0	771	0	0	0	0	0	0	0	0	0	2	0	0	2	1	0	3	0	0	0	0	313	3	0	0	0	0	0	0	0	0
11021	0	0	0	0	0	0	0	126	0	0	0	2	0	0	0	0	0	0	84	1	0	0	0	0	0	0	0	0	2	0	0	0	0	0	3	0	0	0	0	1944	0	0	0	0	2	0	0	0	0
11062	0	0	0	0	7	0	0	66	0	0	0	0	3	0	0	0	0	0	193	0	0	0	0	0	0	0	0	0	0	0	1	0	0	0	0	0	0	0	0	156	0	0	0	0	8	0	0	0	0
11149	0	0	0	0	0	0	0	60	0	0	0	0	0	0	0	0	0	0	65	0	0	0	0	0	0	0	0	0	1	0	0	0	0	0	0	0	0	0	0	137	0	0	0	0	1	0	0	0	0
11162	0	0	0	0	0	0	0	439	0	0	0	18	0	0	0	0	0	0	77	1	0	0	0	0	0	0	0	0	0	0	2	5	1	0	0	0	0	0	0	411	12	0	0	0	0	0	0	0	0
13022	0	0	0	0	1	0	0	42	0	0	0	0	0	0	0	0	0	0	14	1	0	0	0	6	0	0	0	0	3	0	0	0	0	0	0	0	0	0	0	97	0	0	0	0	0	0	0	0	0
1025	0	0	0	0	0	0	0	13	0	0	0	0	0	0	0	0	0	0	49	1	0	0	0	0	0	0	0	0	3	0	0	1	0	1	0	0	0	0	0	185	0	0	0	0	0	0	0	0	0
1142	0	0	0	0	0	0	0	43	0	0	0	0	0	0	0	0	0	0	8	0	0	0	0	12	0	0	0	0	3	0	0	1	0	0	0	0	0	0	0	0	0	0	0	0	1	0	0	0	0
3367	0	0	0	0	0	0	0	78	0	0	0	1	0	0	0	0	0	0	18	0	0	0	0	0	0	0	0	0	3	0	0	1	2	0	0	0	0	0	0	1327	0	0	0	0	0	0	0	0	0
11037	0	0	0	0	0	0	0	196	0	0	0	0	0	0	0	0	0	1	166	0	0	0	0	0	0	0	0	0	0	0	0	0	0	0	9	0	0	0	0	2023	1	0	0	0	1	0	0	0	0
11048	0	0	0	0	2	6	0	98	0	0	0	0	1	0	0	0	0	0	27	0	0	0	0	0	0	4	0	0	0	0	0	0	0	0	7	0	0	0	0	2005	2	0	0	0	11	0	0	0	0
11156	0	0	0	0	0	0	0	22	0	0	0	4	0	0	0	0	0	0	25	0	0	0	0	3	0	0	0	0	1	0	0	0	0	0	0	0	0	0	0	62	0	0	0	0	0	0	0	0	0
1022	0	0	0	0	6	0	0	32	0	0	0	0	0	0	0	0	0	0	45	0	0	0	0	2	0	0	0	0	0	0	0	2	0	0	0	0	0	0	0	337	0	0	0	0	2	0	0	0	0
1024	0	0	0	0	1	0	0	28	0	0	0	0	0	0	0	0	0	0	61	0	0	0	0	1	0	0	0	0	1	0	0	1	0	1	0	0	0	0	0	367	0	0	0	0	4	0	0	0	0
1034	0	0	0	0	1	0	0	6	0	0	0	1	0	0	0	0	0	1	31	0	0	0	0	0	0	0	0	0	1	0	0	0	0	0	11	0	0	0	0	1994	0	0	0	0	0	0	0	0	0
1052	0	0	0	0	1	0	0	150	0	0	0	1	1	0	0	0	0	0	111	0	0	0	0	0	0	2	0	0	1	0	1	1	0	0	5	0	0	0	0	927	0	0	0	0	7	0	0	0	0
1094	0	0	0	0	6	0	0	100	0	0	0	0	0	0	0	0	0	2	131	0	0	0	0	2	0	0	0	0	3	0	0	0	0	0	0	0	0	0	0	1	0	0	0	0	0	0	0	0	0
1110	0	0	0	0	0	0	0	32	0	0	0	4	0	0	0	0	0	0	53	1	0	0	0	2	0	1	0	0	0	0	0	0	0	0	2	0	0	0	0	2691	0	0	0	0	1	0	0	0	0
1122	0	0	0	0	0	0	0	24	0	1	0	0	0	0	0	0	0	0	29	0	0	0	0	0	0	0	0	0	0	0	0	1	0	0	1	0	0	0	0	876	0	0	0	0	16	0	0	0	0
1147	0	0	0	0	0	0	0	39	0	0	0	1	0	0	0	0	0	0	211	0	0	0	0	41	0	0	0	0	2	0	0	0	0	0	1	0	0	0	0	1015	0	0	0	0	0	0	0	0	0
1196	0	0	0	0	4	0	0	301	0	0	0	10	0	0	0	0	0	0	40	0	0	0	0	0	0	0	0	0	7	0	3	1	2	0	1	0	0	0	0	653	0	0	0	0	46	0	0	0	0
3214	0	0	0	0	0	0	0	224	0	0	0	0	0	0	0	0	0	0	356	0	0	0	0	0	5	0	0	0	1	0	1	0	0	0	4	0	0	0	0	1529	2	0	0	0	0	0	0	0	0
11064	0	0	0	0	3	0	0	90	0	0	0	0	0	0	0	0	0	0	48	0	0	0	0	0	0	365	0	0	3	0	1	0	0	0	0	0	0	0	0	242	0	0	0	0	87	0	0	0	0
11148	0	0	0	0	3	0	0	33	0	0	0	0	1	0	0	0	0	0	34	0	0	0	0	0	1	0	0	0	0	0	0	0	0	0	1	0	0	0	0	293	1	0	0	0	2	0	0	0	0
11153	0	0	0	1	0	0	0	144	0	0	0	0	4	0	0	0	0	0	9	0	0	0	0	0	0	3	0	0	0	0	0	0	0	0	7	0	0	0	0	2206	0	0	0	0	4	0	0	0	0
11163	0	0	0	0	1	0	0	75	0	1	0	0	0	0	0	0	0	0	49	1	0	0	0	1	0	0	0	0	0	0	1	0	0	0	5	0	1	0	0	1189	0	0	0	0	1	0	0	0	0
11270	0	0	0	0	1	0	0	22	0	0	0	0	0	0	0	0	0	0	107	0	0	0	0	1	0	0	0	0	2	0	0	0	1	0	0	0	0	0	0	142	0	0	0	0	0	0	0	0	0
11345	0	0	0	0	0	0	0	5	0	0	0	0	0	0	0	0	0	0	293	0	1	0	0	0	0	0	0	0	0	0	0	7	0	0	1	0	0	0	0	733	0	0	0	0	1	0	0	0	0
13363	0	0	0	0	0	0	0	440	0	0	0	4	0	0	0	0	0	0	1045	0	0	0	0	0	0	0	1	0	5	0	0	0	0	0	2	0	0	0	0	1034	1	0	0	0	0	0	0	0	0
1023	0	0	0	0	1	0	0	33	1	0	0	0	0	0	0	0	0	0	14	1	0	0	0	10	0	0	0	0	1	0	0	0	0	0	0	0	0	0	0	18	0	0	0	0	4	0	0	0	0
1029	0	0	0	0	8	0	0	142	0	0	0	0	0	0	0	0	0	1	50	0	0	0	0	4	1	17	0	0	0	0	1	0	1	0	6	0	1	0	0	1951	2	0	0	0	0	0	0	0	0
1054	0	0	0	0	2	0	0	338	0	0	0	33	0	0	0	0	0	0	103	0	0	0	0	0	2	0	0	0	3	0	0	3	0	0	2	0	0	0	0	1019	1	0	0	0	6	0	0	0	0
1269	0	0	0	0	0	0	0	30	0	0	0	2	0	0	0	0	0	0	9	0	0	0	0	0	0	0	0	0	1	0	0	0	0	0	0	0	0	0	0	94	0	0	0	0	0	0	0	0	0
13175	0	0	0	0	1	0	0	31	0	0	0	0	0	0	0	0	0	0	7	0	0	0	0	0	0	0	0	0	3	0	0	0	0	0	0	0	0	0	0	306	0	0	0	0	0	0	0	0	0
1028	0	0	0	0	7	0	0	178	0	0	0	2	0	0	0	0	0	0	92	0	0	0	0	12	1	0	0	0	1	0	4	1	0	0	0	0	0	0	0	1043	1	0	0	0	1	0	0	0	0
1056	0	0	0	0	0	0	0	89	0	0	0	1	0	0	0	0	0	0	88	0	0	0	0	0	0	0	0	0	2	0	0	0	0	0	1	0	0	0	0	669	0	0	0	0	0	0	0	0	0
1059	0	0	0	0	0	0	0	9	0	0	0	0	0	0	0	0	0	0	8	0	0	0	0	8	0	0	0	0	1	0	0	0	0	0	0	0	0	0	0	1	0	0	0	0	0	0	0	0	0
1095	0	0	0	0	0	0	0	212	0	0	0	6	0	0	0	0	0	1	189	0	0	0	0	0	3	0	0	0	1	0	0	0	0	0	0	0	0	0	0	1	1	0	0	0	0	0	0	0	0
1141	0	0	0	0	1	0	0	93	0	0	0	0	0	0	0	0	0	2	223	2	0	0	0	0	1	0	0	0	1	1	0	0	0	0	0	0	0	0	0	33	0	0	0	0	0	0	0	0	0
1155	0	0	0	0	2	0	0	14	0	0	0	0	0	0	0	0	0	0	101	0	0	0	0	1	0	0	0	0	0	0	1	0	0	0	0	0	0	0	0	26	0	0	0	0	2	0	0	0	0
1168	0	0	0	0	1	0	0	62	0	0	0	5	0	0	0	0	0	0	516	0	0	0	0	0	9	0	0	0	2	0	0	0	0	0	0	0	0	0	0	1	0	0	0	0	20	0	0	0	0
1235	0	0	0	0	0	0	0	314	0	0	0	0	0	0	0	0	0	0	84	0	0	0	0	0	1	0	0	0	11	0	0	4	0	0	0	0	0	0	0	522	0	0	0	0	0	0	0	0	0
1261	0	0	0	0	2	0	0	198	0	0	0	3	0	0	0	0	0	1	101	0	0	0	0	0	0	0	0	0	2	0	0	0	0	0	0	0	0	0	0	600	3	0	0	0	25	0	0	0	0
11072	0	0	0	0	1	0	0	57	0	0	0	1	0	0	0	0	0	0	53	2	0	0	0	0	0	1	0	0	0	0	0	0	1	0	0	0	0	0	0	2015	0	0	0	0	26	0	0	0	0
11075	0	0	0	0	0	1	0	91	0	0	0	0	0	0	0	0	0	0	21	0	0	0	0	0	0	0	0	0	0	0	2	0	0	0	2	0	0	0	0	1099	0	0	0	0	1	0	0	0	0
11260	0	0	0	0	0	0	0	1	0	0	0	0	2	0	0	0	0	0	36	0	0	0	0	0	0	0	0	0	0	0	0	2	0	0	0	0	0	0	0	2014	0	0	0	0	2	0	0	0	0
11264	0	0	0	0	1	0	0	392	0	0	0	51	1	0	0	0	0	0	94	0	0	0	0	0	0	0	0	0	3	0	0	1	0	0	3	0	0	0	0	598	3	0	0	0	0	0	0	0	0
11268	0	0	0	0	0	0	0	19	0	0	0	0	0	0	0	0	0	0	6	0	0	0	0	3	0	0	0	0	2	0	0	1	0	0	0	0	0	0	0	9	0	0	0	0	5	0	0	0	0
1139	0	0	0	0	1	0	0	18	0	0	0	0	0	0	0	0	0	0	38	1	0	0	0	6	0	0	0	0	1	0	0	0	0	0	0	0	0	0	0	48	0	0	0	0	0	0	0	0	0
1197	0	0	0	0	4	0	0	430	0	0	0	0	0	0	0	0	0	0	61	0	0	0	0	1	0	0	0	0	4	0	0	0	0	0	4	0	0	0	0	1830	3	0	0	0	3	0	0	0	0
11067	0	0	0	0	5	0	0	149	0	0	0	0	2	0	0	0	0	0	171	0	0	0	0	10	0	0	0	0	3	0	0	0	0	0	10	0	0	0	0	1999	2	0	0	0	0	0	0	0	0
11074	0	0	0	0	1	0	0	48	5	0	0	15	0	0	0	0	0	0	10	0	0	0	0	0	0	0	0	0	0	0	1	0	0	0	0	0	0	0	0	202	0	0	0	0	0	0	0	0	0
11158	0	0	0	0	0	0	0	146	0	0	0	1	0	0	0	0	0	0	119	0	0	0	0	3	0	0	0	0	1	0	0	1	0	0	12	0	0	0	0	817	0	0	0	0	0	0	0	0	0
11159	0	0	0	0	2	0	0	5	0	4	0	0	0	0	0	0	0	0	15	0	0	0	0	0	0	0	0	0	0	0	0	0	0	0	0	0	0	0	0	645	0	0	0	0	8	0	0	0	0
11160	0	0	0	0	11	0	0	142	0	0	0	0	0	0	0	0	0	2	211	0	0	0	0	0	0	17	0	0	0	0	1	0	0	0	0	0	0	0	0	220	0	0	0	0	14	0	0	0	0
13039	0	0	0	0	0	0	0	4	0	0	0	0	0	0	0	0	0	0	4	0	0	0	0	18	0	0	0	0	0	0	0	0	0	0	0	0	0	0	0	0	0	0	0	0	0	0	0	0	0
1143	0	0	0	0	3	0	0	10	0	0	0	0	0	0	0	0	0	0	26	0	0	0	0	5	1	0	0	0	4	0	0	0	0	0	0	0	0	0	0	5	0	0	0	0	0	0	0	0	0
1265	0	0	1	0	0	0	0	0	0	0	0	0	0	0	0	0	0	0	16	1	0	0	0	2	0	0	0	0	0	0	0	0	0	0	0	0	0	0	0	30	0	0	0	0	2	0	0	0	0
11040	0	0	0	0	0	0	0	10	2	0	0	0	0	0	0	0	0	0	5	1	0	0	0	1	0	0	0	0	0	0	0	0	0	0	0	0	0	0	0	9	0	0	0	0	5	0	0	0	0
11049	0	0	0	0	1	0	0	219	0	0	0	0	0	0	0	0	0	0	12	0	0	0	0	0	0	0	0	0	3	0	0	5	0	0	6	0	0	0	0	1540	1	0	0	0	1	0	0	0	0
11327	0	0	1	0	1	0	0	278	0	0	0	3	0	0	0	0	0	0	124	0	0	0	0	0	0	0	0	0	3	0	0	0	0	0	1	0	0	0	0	388	5	0	0	0	2	0	0	0	0
13372	0	0	0	0	0	0	0	282	0	0	0	1	0	0	0	0	0	1	33	0	0	0	0	0	0	0	0	0	1	0	0	0	0	0	13	0	0	0	0	1807	4	0	0	0	0	0	0	0	0
3396	0	0	0	0	0	0	0	384	0	0	0	0	0	0	0	0	0	0	279	0	0	0	0	0	0	0	0	0	0	0	1	2	0	0	0	0	0	0	0	218	1	0	0	0	0	0	0	0	0
3401	0	0	0	0	0	0	0	174	0	0	0	0	0	0	0	0	0	0	28	0	0	0	0	0	0	0	0	0	1	0	0	0	0	0	8	0	0	0	0	1885	0	0	0	0	0	0	0	0	0
13018	0	0	0	0	1	0	0	65	0	0	0	0	0	0	0	0	0	0	23	0	0	0	0	12	0	0	0	0	0	0	0	0	0	0	0	0	0	0	0	8	0	0	0	0	0	0	0	0	0
13209	0	0	0	0	0	0	0	383	0	0	0	0	0	0	0	0	0	0	9	0	0	0	0	0	0	0	0	0	3	0	0	0	0	0	11	0	0	0	0	1606	6	0	0	0	0	0	0	0	0
11069	0	0	0	0	2	0	0	27	0	0	0	0	2	0	0	0	0	0	16	0	0	0	0	0	0	0	0	0	1	0	1	1	0	0	1	0	0	0	0	1338	0	0	0	0	16	0	0	0	0
1145	0	0	0	0	0	0	0	22	0	0	0	0	0	0	0	0	0	0	59	1	0	0	0	4	0	0	0	0	0	0	0	0	0	0	0	0	0	0	0	172	0	0	0	0	0	0	0	0	0
3381	0	0	0	0	0	0	0	660	0	0	0	1	0	0	0	0	0	0	156	0	0	0	0	0	0	0	0	0	6	0	0	0	0	0	4	0	0	0	0	611	14	0	0	0	0	0	0	0	0
11079	0	0	0	0	4	0	0	0	0	0	0	0	0	0	0	0	0	0	0	2	0	0	0	1	0	0	0	0	0	0	0	0	0	0	0	0	0	0	0	2	0	0	0	0	0	0	0	0	0
13155	0	0	0	0	2	0	0	230	0	0	0	0	0	0	0	0	0	0	41	0	0	0	0	0	0	0	0	0	0	0	3	0	1	0	12	0	1	0	0	1170	3	0	0	0	0	0	0	0	0
1144	0	0	0	0	0	0	0	7	0	0	0	0	0	0	0	0	0	0	29	0	0	0	0	2	0	0	0	0	1	0	0	0	0	0	0	0	0	0	0	50	0	0	0	0	1	0	0	0	0
1169	0	0	0	0	2	0	0	98	0	0	0	1	0	0	0	0	0	2	101	0	0	0	0	21	0	42	0	0	0	0	0	0	0	0	2	0	0	0	0	919	0	0	0	0	46	0	0	0	0
11078	0	0	0	0	0	0	0	20	0	0	0	0	0	0	0	0	0	0	16	0	0	0	0	0	0	0	0	0	0	0	0	0	0	0	0	0	0	0	0	31	0	0	0	0	0	0	0	0	0
1170	0	0	0	0	16	0	0	266	0	0	0	0	0	0	0	0	0	0	62	4	0	0	0	0	0	0	0	0	0	0	1	0	0	0	1	0	0	0	0	468	5	0	0	0	37	0	0	0	0
1215	0	0	0	0	2	0	0	57	0	0	0	1	0	0	0	0	0	0	1	0	0	0	0	0	0	0	0	0	0	0	0	0	0	0	1	0	0	0	0	1522	0	0	0	0	1	0	0	0	0
1259	0	0	0	0	0	0	0	19	0	0	0	0	0	0	0	0	0	0	32	2	0	0	0	2	0	0	0	0	1	0	0	0	0	0	0	0	0	0	0	533	0	0	0	0	1	0	0	0	0
1346	0	0	0	0	1	0	0	420	0	0	0	26	1	0	0	0	0	2	90	0	0	0	0	0	0	0	0	0	3	0	2	5	2	0	6	0	2	0	0	697	3	0	0	0	0	0	0	0	0
3220	0	0	0	0	0	0	0	513	0	0	0	0	0	0	0	0	0	1	169	0	0	0	0	0	0	0	0	0	1	0	1	0	0	0	31	0	0	0	0	2384	4	0	0	0	0	0	0	0	0
11077	0	0	0	0	2	0	0	197	0	0	0	1	0	0	0	0	0	1	41	0	0	0	0	0	0	0	0	0	6	0	0	0	0	0	0	0	0	0	0	22	0	0	0	0	0	0	0	0	0
11081	0	0	0	0	0	0	0	0	0	0	0	0	0	0	0	0	0	0	39	1	0	0	0	3	0	0	0	0	0	0	0	0	0	0	0	0	0	0	0	0	0	0	0	0	8	0	0	0	0
11209	0	0	0	0	1	0	0	285	0	0	0	1	0	0	0	0	0	0	47	0	0	0	0	0	0	117	0	0	1	0	0	0	0	0	0	0	0	0	0	3	2	0	0	0	2	0	0	0	0
11212	0	0	0	0	0	0	0	278	0	0	0	3	0	0	0	0	0	3	133	0	0	0	0	0	2	0	0	0	1	0	0	0	0	0	0	0	0	0	0	1520	6	0	0	0	0	0	0	0	0
13025	0	0	0	0	3	0	0	7	0	0	0	0	0	0	0	0	0	1	2	0	0	0	0	9	0	0	0	0	2	0	0	1	0	0	0	0	0	0	0	18	0	0	0	0	2	0	0	0	0
1035	0	0	0	0	1	0	0	31	0	0	0	13	0	0	0	0	0	0	17	1	0	0	0	1	0	0	0	0	1	0	0	1	0	0	5	0	0	0	0	1292	0	0	0	0	4	0	0	0	0
1096	0	0	0	0	6	0	0	178	0	0	0	9	0	0	0	0	0	1	88	0	0	0	0	9	0	30	0	0	0	0	0	0	0	0	0	0	0	0	0	1	1	0	0	0	15	0	0	0	0
1123	0	0	1	0	1	0	0	415	0	0	0	41	0	0	0	0	4	0	1	0	0	0	0	0	0	0	0	0	0	0	0	0	0	0	0	0	0	0	0	15	0	0	0	0	17	0	0	0	0
1233	0	0	0	0	0	0	0	481	0	0	0	2	0	0	0	0	0	0	134	0	0	0	0	0	2	0	0	0	0	0	0	1	0	0	2	0	0	0	0	754	2	0	0	0	1	0	0	0	0
1255	0	0	0	0	1	0	0	57	0	0	0	0	0	0	0	0	0	0	92	0	0	0	0	52	0	3	0	0	0	0	1	1	0	0	0	0	0	0	0	414	1	0	0	0	35	0	0	0	0
11071	0	0	0	0	12	0	0	183	0	0	0	2	0	0	0	0	0	2	138	1	0	0	0	0	0	1	0	0	0	0	0	0	0	0	0	0	0	0	0	341	0	0	0	0	0	0	0	0	0
13028	0	0	0	0	0	0	0	14	0	0	0	0	0	0	0	0	0	0	1	1	0	0	0	2	0	0	0	0	1	0	0	0	0	0	0	0	0	0	0	10	0	0	0	0	0	0	0	0	0
13215	0	0	0	0	3	0	0	300	0	0	0	2	0	0	0	0	0	0	62	0	0	0	0	1	0	0	0	0	11	0	0	5	0	0	1	0	0	0	0	199	3	0	1	0	0	0	0	0	0
11089	0	0	0	0	0	0	0	34	0	0	0	0	0	0	0	0	0	0	113	0	0	0	0	8	0	0	0	0	1	0	0	0	0	0	0	0	0	0	0	125	0	0	0	0	1	0	0	0	0
1076	0	0	0	0	1	0	0	32	0	0	0	0	0	0	0	0	0	0	8	0	0	0	0	3	0	0	0	0	0	0	0	0	1	0	0	0	0	0	0	3	0	0	0	0	1	0	3	0	0
3376	0	0	0	0	0	0	0	340	0	0	0	2	0	0	0	0	0	0	14	0	0	0	0	0	0	0	0	0	3	0	0	0	0	0	1	0	0	0	0	489	4	0	0	0	0	0	0	0	0
11083	0	0	0	0	1	0	0	26	0	0	0	0	0	0	0	0	0	0	22	0	0	0	0	0	0	0	0	0	0	0	0	0	0	0	0	0	0	0	0	6	0	0	0	0	2	0	0	0	0
11088	0	0	0	0	0	0	0	38	0	0	0	0	0	0	0	0	0	0	12	3	0	0	0	15	0	0	0	0	0	0	0	0	0	0	0	0	0	0	0	66	0	0	1	0	11	0	0	0	0
11336	0	0	0	0	4	0	0	11	0	0	0	0	0	0	0	0	0	0	10	0	0	0	0	1	0	0	0	0	0	0	0	0	0	2	0	0	0	0	0	10	0	0	0	0	0	0	0	0	0
13208	0	0	0	3	0	0	0	320	0	0	0	0	0	0	0	0	0	0	0	0	0	0	0	0	0	0	0	0	0	0	0	0	0	0	0	0	0	1	0	0	2	0	1	0	0	0	0	0	0
3219	0	0	0	0	0	0	0	378	0	0	0	0	0	0	0	0	0	3	65	0	0	0	0	0	0	0	0	0	0	0	0	0	0	0	16	0	0	0	0	1556	2	0	0	0	0	0	0	0	0
13222	0	0	0	0	0	0	0	439	0	0	0	0	0	0	0	0	0	0	104	0	0	0	0	0	0	0	0	0	0	0	0	0	0	0	34	0	0	0	0	1991	8	0	0	0	0	0	0	0	0
13237	0	0	0	0	0	0	0	224	0	0	0	0	0	0	0	0	0	1	32	0	0	0	0	0	1	0	0	0	0	0	2	0	0	0	4	0	0	0	0	389	0	0	0	0	0	0	0	0	0
13240	0	0	0	0	0	0	0	239	0	0	0	0	0	0	0	0	0	1	38	0	0	0	0	0	1	0	0	0	3	0	2	0	0	0	12	0	0	0	0	2047	1	0	0	0	3	0	0	0	0
112	0	0	0	0	9	0	0	47	0	0	0	0	0	0	0	0	0	0	29	0	0	0	0	5	0	0	0	0	1	0	0	0	0	0	2	0	0	0	0	39	0	0	0	0	2	0	0	0	0
1332	0	0	0	0	0	0	0	18	0	0	0	0	0	0	0	0	0	0	85	0	0	0	0	5	0	0	0	0	3	0	0	0	0	0	0	0	0	0	0	1	0	0	0	0	0	0	0	0	0
11080	0	0	0	0	1	0	0	11	0	0	0	0	0	0	0	0	0	0	17	0	0	0	0	1	0	0	0	0	3	0	0	0	0	0	0	0	1	0	0	1	0	0	0	0	7	0	0	0	0
1087	0	0	0	0	1	0	0	15	0	0	0	0	0	0	0	0	0	0	25	2	0	0	0	4	0	0	0	0	0	0	0	0	0	0	0	0	0	0	0	58	0	0	0	0	0	0	0	0	0
13139	0	0	0	0	0	0	0	405	0	0	0	0	0	0	0	0	0	0	20	0	0	0	0	0	0	0	0	0	0	0	3	0	0	0	9	0	0	0	0	1148	0	0	0	0	0	0	0	0	0
1097	0	0	0	0	1	0	0	70	0	0	0	1	0	0	0	0	0	0	195	0	0	0	0	0	0	0	0	0	0	0	0	0	0	0	0	0	1	0	0	11	0	0	0	0	262	0	0	0	0
1111	0	0	0	0	2	0	0	308	0	0	0	5	6	0	0	0	0	0	108	0	0	0	0	0	0	0	0	0	1	0	0	1	0	0	0	0	0	0	0	42	0	0	0	0	2	0	0	0	0
1256	0	0	0	0	14	0	0	93	0	0	0	1	0	0	0	0	0	0	8	1	0	0	0	0	0	0	0	0	0	0	0	2	0	0	1	0	0	0	0	333	0	0	0	0	66	1	0	0	0
11065	0	0	0	0	2	0	0	280	0	0	0	0	0	0	0	0	0	0	126	2	0	0	0	0	2	0	0	0	0	0	3	3	0	0	6	0	0	0	0	1777	1	0	0	0	0	0	0	0	0
11070	0	0	0	1	5	0	0	6	2	0	0	0	0	0	0	0	0	0	0	0	0	0	0	0	0	0	0	0	0	0	0	0	0	0	0	0	0	0	0	970	0	0	0	0	5	0	0	0	0
11171	0	0	0	0	2	0	0	243	0	0	0	1	0	0	0	0	0	0	77	0	0	0	0	0	0	0	0	0	0	0	1	0	0	0	4	0	0	0	0	2992	0	0	0	0	2	0	0	0	0
11210	0	0	2	0	0	0	0	341	0	0	0	3	0	0	0	0	0	2	26	0	0	0	0	0	0	0	0	0	0	0	0	0	0	0	6	0	0	0	0	2250	0	0	0	0	0	0	0	0	0
11254	0	0	0	0	0	0	0	164	0	0	0	0	0	0	0	0	0	0	305	0	0	0	0	0	0	0	0	0	0	0	1	0	1	0	0	0	0	0	0	233	0	0	0	0	42	0	0	0	0
82	0	0	0	1	3	0	0	190	0	0	0	0	0	0	0	0	0	0	41	0	0	0	0	0	3	0	0	0	0	0	1	0	2	0	0	0	0	0	0	232	0	0	0	0	5	0	1	0	0
161	0	0	0	0	0	0	0	74	0	0	0	0	0	0	0	0	0	0	11	0	0	0	0	0	0	0	0	0	0	0	0	0	0	0	0	0	0	0	0	0	0	0	0	0	2	0	0	0	0
1214	0	0	0	0	0	0	0	291	0	0	0	0	0	0	0	0	0	0	164	0	0	0	0	0	0	0	0	0	0	0	0	0	0	2	3	0	0	0	0	1759	1	0	0	0	0	0	0	0	0
3406	0	0	0	0	0	0	0	1693	0	0	0	0	0	0	0	0	0	0	45	0	0	0	0	0	0	0	0	0	1	0	0	0	0	0	0	0	0	1	11	41	28	0	0	0	0	0	0	0	0
3411	0	0	0	0	1	0	0	555	0	0	0	0	0	0	0	0	0	0	108	0	0	0	0	0	1	0	0	0	6	0	0	0	0	0	10	0	0	0	0	713	9	0	0	0	0	0	0	0	0
13221	0	0	0	0	0	0	0	237	0	0	0	0	0	0	0	0	0	0	1	0	0	0	0	0	0	0	0	0	0	0	0	0	1	0	7	0	0	0	0	1309	5	0	0	0	0	0	0	0	0
160	0	0	0	0	0	0	0	15	0	0	0	0	1	0	0	0	0	0	4	0	0	0	0	0	0	0	0	0	0	0	1	0	0	0	0	0	0	0	0	22	0	0	0	0	3	0	0	0	0
3218	0	0	0	0	0	0	0	209	0	0	0	0	0	0	0	0	0	1	130	0	0	0	0	0	0	0	0	0	2	0	0	0	0	0	2	0	0	0	0	223	3	0	0	0	0	0	0	0	0
11073	0	0	0	0	6	0	0	480	0	0	0	0	0	0	0	0	0	0	19	0	0	0	0	0	0	0	0	0	0	0	0	0	1	0	0	0	0	0	0	57	3	0	0	0	1	0	0	0	0
1351	0	0	0	0	0	0	0	0	0	0	0	0	1	0	0	0	0	0	3	0	0	0	0	0	0	0	0	0	0	0	0	0	0	0	0	0	0	0	0	111	0	0	0	0	6	0	0	0	0
3216	0	0	0	0	0	0	0	172	0	0	0	7	0	0	0	0	0	0	203	0	0	0	0	0	1	0	0	0	7	0	0	0	0	0	0	0	0	0	0	5	2	0	0	0	0	0	0	0	0
10129	0	0	0	0	3	0	0	14	0	0	0	0	0	0	0	0	0	0	90	0	0	0	0	3	0	0	0	0	0	0	0	0	0	1	0	0	0	0	0	15	0	0	0	0	11	0	0	0	0
13226	0	0	0	0	0	0	0	214	0	0	0	0	0	0	0	0	0	1	92	0	0	0	0	0	1	197	0	0	0	0	0	0	0	0	12	0	0	0	0	2464	1	0	0	0	1	0	0	0	0
13232	0	0	0	1	0	0	0	638	0	0	0	0	0	0	0	0	0	0	41	0	0	0	0	0	0	0	0	0	0	0	1	0	0	1	2	0	1	0	0	1705	4	0	3	0	0	0	0	0	0
118	0	0	0	0	2	0	0	30	0	0	0	0	1	0	0	0	0	0	11	0	0	0	0	5	0	0	0	0	0	0	0	0	0	0	0	0	1	0	0	14	0	0	0	0	1	0	0	0	0
3236	0	0	0	1	0	0	0	43	0	0	0	0	0	0	0	0	0	0	1	0	0	0	0	0	0	0	0	0	0	0	0	0	0	0	0	0	0	2	0	0	0	0	0	0	0	0	0	0	0
11085	0	0	0	0	2	0	0	17	1	0	0	0	0	0	0	0	0	0	7	1	0	0	0	1	0	0	0	0	0	0	1	0	0	0	0	0	0	0	0	10	0	0	0	0	3	0	0	0	0
13228	0	0	0	0	0	0	0	710	0	0	0	0	0	0	0	0	0	1	9	0	0	0	0	0	0	0	0	0	0	0	0	0	0	0	0	0	0	0	0	90	0	0	0	0	0	0	0	0	0
23223	0	0	0	0	0	0	0	677	0	0	0	0	0	0	0	0	0	2	117	0	0	0	0	1	2	0	0	0	0	0	0	0	0	0	0	0	0	0	0	90	6	0	0	0	0	0	0	0	0
76	0	0	0	0	2	0	0	76	0	0	0	0	0	0	0	0	0	0	6	1	0	0	0	0	0	0	0	0	0	0	0	0	0	0	3	0	0	0	0	645	0	0	0	0	10	0	0	0	0
83	0	0	0	0	0	0	0	14	0	0	0	5	0	0	0	0	0	2	64	0	0	0	0	0	0	0	0	0	0	0	0	0	1	0	0	0	0	0	0	61	0	0	0	0	8	0	0	0	0
88	0	0	0	1	1	0	0	420	0	0	0	0	0	0	0	0	0	0	149	0	0	0	0	0	0	17	0	0	0	0	2	1	0	1	2	0	0	0	0	787	2	0	0	0	2	0	0	0	0
108	0	0	0	0	2	0	0	181	0	0	0	2	0	0	0	0	0	0	57	0	0	0	0	1	0	0	0	0	2	0	0	0	5	0	0	0	0	0	0	92	0	0	0	0	6	0	0	0	0
1257	0	0	0	0	8	0	0	7	0	0	0	0	1	0	0	0	0	0	10	2	0	0	0	0	1	0	0	0	0	0	0	0	0	0	2	0	0	0	0	3371	0	0	0	0	19	0	0	0	0
3210	0	0	0	0	0	0	0	204	0	0	0	0	0	0	0	0	0	0	7	0	0	0	0	0	0	0	0	0	1	0	0	0	0	0	0	0	0	0	0	213	1	0	0	0	0	0	0	0	0
10020	0	0	0	0	0	0	0	210	0	0	0	5	0	0	0	0	0	0	127	1	0	0	0	0	0	0	0	0	1	0	0	0	0	0	2	0	0	0	0	2255	2	0	0	0	2	0	0	0	0
10123	0	0	0	0	0	7	0	4	0	2	0	0	0	0	0	0	0	0	0	1	0	0	0	4	0	0	0	0	0	0	0	0	0	0	0	0	0	0	1	0	0	0	0	0	3	0	0	0	0
10147	0	0	0	0	1	0	0	198	0	0	0	0	2	0	0	0	0	0	26	0	0	0	0	2	0	0	0	0	0	0	1	0	0	1	1	0	0	0	0	1736	0	0	0	0	0	0	0	0	0
10169	0	0	0	0	1	0	0	30	0	0	0	0	0	0	0	0	0	0	41	0	0	0	0	1	0	0	0	0	0	0	0	0	0	0	2	0	0	0	0	134	0	0	0	0	21	0	0	0	0
105	0	0	0	0	0	0	0	220	0	0	0	0	0	0	0	0	0	0	48	0	0	0	0	1	1	0	0	0	0	0	1	0	0	0	1	0	0	0	0	698	0	0	0	0	7	0	0	0	0
363	11	0	0	0	0	25	0	5	0	0	0	0	0	0	0	3	0	0	5	0	0	0	0	0	0	0	0	0	0	4	0	0	0	0	0	0	0	0	0	14	0	0	0	0	0	0	0	2	0
10094	0	0	0	0	0	0	0	103	0	0	0	0	0	0	0	0	0	0	58	1	0	0	0	0	0	0	0	0	0	0	0	0	0	0	0	0	1	0	0	16	0	0	0	0	18	0	0	0	0
10157	0	0	0	0	3	0	0	7	0	0	0	0	0	0	0	0	0	0	7	0	0	0	0	0	0	0	0	0	0	0	0	0	0	0	0	0	0	0	0	10	0	0	0	0	2	0	0	0	0
13230	0	0	0	0	0	0	0	141	0	0	0	0	0	0	0	0	0	0	231	0	0	0	0	0	0	0	0	0	1	0	1	0	0	0	0	0	0	0	0	517	2	0	0	0	0	0	0	0	0
10136	0	0	0	0	11	0	0	3	0	0	0	0	0	0	0	0	0	0	2	0	0	0	0	0	0	0	0	0	0	0	0	0	0	0	1	0	0	0	0	332	0	0	0	0	38	0	0	0	0
10362	0	0	0	0	2	0	0	0	1	5	0	0	0	0	0	0	0	0	0	0	0	0	0	0	0	0	0	0	0	0	0	0	0	0	0	0	0	0	0	0	0	0	1	0	2	0	0	0	0
11320	0	2	0	0	0	0	0	2	0	0	0	1	1	0	0	0	0	0	1	0	0	0	0	0	0	0	0	0	0	2	0	0	0	0	2	0	0	0	0	521	0	0	6	0	1	0	0	0	0
13211	0	0	0	0	0	0	0	330	0	0	0	0	0	0	0	0	0	0	13	0	0	0	0	0	0	0	0	0	1	0	0	0	0	0	12	0	3	0	0	681	0	0	1	0	3	0	0	0	0
23	0	0	0	0	1	0	0	0	0	0	0	0	0	0	0	0	0	1	2	0	0	0	0	0	0	0	0	0	0	0	0	0	0	0	0	0	0	0	0	1	0	0	0	0	11	0	0	0	0
1211	0	0	0	0	6	0	0	189	0	0	0	0	2	0	0	0	0	0	12	0	0	0	0	0	0	0	0	0	0	0	0	0	0	1	1	0	2	0	0	423	0	0	0	0	0	0	0	0	0
10122	0	0	0	0	0	0	0	30	0	0	0	0	0	0	0	0	0	0	43	0	0	0	0	1	0	0	0	0	0	0	0	0	0	0	0	0	0	0	0	0	0	0	0	0	0	0	0	0	0
13227	0	0	0	4	0	0	0	210	0	0	0	0	0	0	0	1	2	0	2	0	0	0	1	0	0	0	0	0	0	0	0	0	0	0	0	0	0	2	0	6	1	0	0	0	1	0	0	0	0
1068	0	0	0	0	1	0	0	58	0	0	0	0	0	0	0	0	0	0	15	1	0	0	0	0	0	0	0	0	0	0	0	0	0	0	1	0	0	0	0	429	0	0	0	0	20	0	0	0	0
10126	0	0	0	0	0	0	0	2	0	0	0	0	0	0	0	0	0	0	3	0	0	0	0	3	0	0	0	0	0	0	0	0	0	2	0	0	0	0	0	32	0	0	0	0	11	0	0	0	0
10138	0	0	0	0	0	3	0	7	0	0	0	0	0	0	0	0	0	0	0	0	0	0	0	0	0	0	0	0	2	0	0	0	0	0	0	0	0	0	9	47	0	0	0	0	1	0	0	0	0
10141	0	0	0	2	2	6	0	0	0	1	0	0	6	0	0	0	1	0	0	0	0	0	0	0	0	0	0	0	0	0	0	0	0	0	0	0	0	1	0	0	0	2	0	0	0	0	0	0	1
10170	0	0	0	5	0	1	0	2	0	0	0	0	0	0	0	0	0	0	0	0	0	0	0	0	0	2	0	0	0	0	0	0	0	0	0	0	0	0	0	7	0	2	2	0	1	0	0	0	0
11335	0	0	0	0	0	0	0	23	0	0	0	0	0	0	0	0	0	0	5	1	0	0	0	0	0	0	0	0	0	0	2	0	0	0	0	0	0	0	0	93	0	0	0	0	3	0	0	0	0
13136	0	0	0	0	0	0	0	388	0	0	0	0	0	0	0	0	0	0	199	0	0	0	0	0	1	0	0	0	1	0	0	0	0	0	17	0	0	0	1	2036	1	0	0	0	0	0	0	0	0
13238	0	0	0	0	0	3	0	165	0	0	0	0	2	0	0	1	0	0	1	0	0	0	0	0	0	0	0	0	0	3	1	0	0	0	0	0	0	0	0	2	0	0	2	1	0	0	1	0	0
13239	0	0	0	1	0	0	0	327	0	0	0	0	0	0	0	0	0	0	16	0	0	0	0	0	0	0	0	0	12	0	0	0	0	0	0	0	0	0	0	396	0	0	1	0	0	0	0	0	0
1234	0	0	1	0	0	0	0	3	0	0	0	1	0	0	0	0	7	0	1	0	0	0	1	0	0	0	0	0	0	0	0	0	0	0	0	0	0	7	2	2	0	0	0	0	2	0	0	0	0
1167	0	0	0	0	0	0	0	0	0	0	0	0	0	0	0	2	9	0	0	0	0	0	0	0	0	0	0	0	0	0	0	0	0	0	0	0	0	4	3	1	0	0	0	0	1	0	0	0	0
11066	0	0	0	2	0	0	0	104	0	0	0	0	0	0	0	0	0	3	82	0	0	0	0	0	0	0	0	0	3	0	0	0	0	0	0	0	0	0	0	20	0	0	0	0	11	0	0	0	0
1271	0	0	0	0	2	0	0	438	0	0	0	1	2	0	0	0	0	0	18	0	0	0	0	0	0	4	0	0	0	0	0	0	0	0	4	0	0	0	0	945	2	0	0	0	0	0	0	0	0
13224	0	0	0	0	0	0	0	18	0	0	0	0	0	0	0	0	0	0	0	0	0	0	0	0	0	0	0	0	0	0	0	0	0	0	0	0	0	0	2	1	0	0	1	0	0	0	0	0	0
13225	0	0	1	0	0	1	0	3	0	0	0	0	1	0	0	0	0	0	0	0	0	0	0	0	0	0	0	0	0	0	0	0	0	0	0	0	0	0	12	0	0	0	0	3	0	0	0	0	0
1307	20	0	0	0	0	0	1	0	0	1	0	0	1	0	0	0	14	0	0	0	0	1	0	0	0	0	0	0	0	0	1	0	0	0	0	0	1	0	0	1	0	5	0	0	1	0	0	4	1
1350	0	0	0	0	0	0	0	26	0	0	0	0	0	0	0	0	0	1	101	3	0	0	0	1	1	0	0	0	2	0	1	0	0	0	2	0	0	0	0	87	0	0	1	0	18	0	0	0	0
11657	0	0	0	0	0	0	0	198	0	0	0	0	2	0	0	0	0	0	20	0	0	0	0	0	0	0	0	0	2	0	0	0	0	0	2	0	0	0	0	486	0	0	0	0	2	0	0	0	0
13235	0	0	0	0	0	0	0	504	0	0	0	0	0	0	0	0	0	0	68	0	0	0	0	0	0	0	0	0	16	0	0	0	0	0	1	0	0	0	0	238	5	0	1	0	0	0	0	0	0
1098	0	0	0	0	2	0	0	6	0	0	0	0	0	0	0	0	0	0	2	0	0	0	0	0	0	0	0	0	0	0	0	0	0	0	0	0	0	0	0	45	0	0	0	0	2	0	0	0	0
1166	0	0	0	0	0	0	0	977	0	0	0	18	0	0	0	0	0	0	37	0	0	0	0	0	2	0	0	0	0	0	0	0	0	0	0	0	0	0	1	148	0	0	0	0	0	0	0	0	0
1272	0	0	0	3	0	0	0	29	0	0	0	0	0	0	0	0	0	0	4	0	0	0	0	0	0	0	0	0	1	0	0	0	0	0	0	0	0	0	0	107	0	0	0	0	4	0	0	0	0
1352	0	0	0	4	0	0	5	0	0	1	1	0	1	0	0	1	3	0	0	0	0	1	0	0	0	0	1	0	0	0	0	0	0	0	0	0	0	3	1	2	0	0	0	0	7	0	0	0	0
3380	0	0	0	0	0	0	0	214	0	0	0	0	0	0	0	0	0	0	34	0	0	0	0	0	0	0	0	0	6	0	0	0	0	0	2	0	0	0	0	1257	0	0	0	0	2	0	0	0	0
3382	0	0	0	2	0	0	0	319	0	0	0	0	0	0	0	0	0	0	4	0	0	0	0	0	0	0	0	0	1	0	0	0	0	0	0	0	0	0	0	1	1	0	0	0	1	0	0	0	0
11273	0	0	0	0	0	0	0	52	0	0	0	0	0	0	0	0	0	2	20	0	0	0	0	0	0	0	0	0	0	0	0	0	0	0	0	0	1	0	0	91	0	0	0	0	2	0	0	0	0
11360	1	0	0	1	1	4	2	0	2	0	0	0	0	0	0	0	0	0	0	0	0	1	0	0	0	0	2	0	0	3	0	0	0	0	0	0	0	11	0	1	0	0	1	0	0	0	0	3	2
11165	0	0	0	0	0	0	0	15	0	0	0	0	0	0	0	0	0	0	0	1	0	0	0	0	0	0	0	0	0	0	0	0	0	0	0	0	1	1	6	11	0	0	0	0	1	0	0	0	0
11275	0	0	0	0	0	0	0	3	0	0	0	0	2	0	0	0	0	0	21	0	0	0	0	4	0	0	0	0	0	0	0	0	0	0	0	0	1	0	0	161	0	0	0	0	3	0	0	0	0
13234	0	0	0	0	0	0	0	446	0	0	0	0	0	0	0	0	0	0	0	0	0	0	0	0	0	0	0	0	6	4	0	0	0	0	0	0	0	3	0	3	2	0	2	0	2	0	0	0	0
21358	0	0	0	0	0	22	0	2	0	1	0	0	2	0	0	0	0	0	0	0	0	0	0	0	0	0	0	0	0	0	1	0	0	0	0	0	0	1	0	2	0	0	0	0	4	0	0	0	0
1124	0	0	0	8	0	0	0	0	0	1	0	0	0	0	0	0	1	0	0	0	0	0	0	0	0	0	1	0	0	0	0	0	0	0	0	0	0	0	1	0	0	0	0	0	0	0	0	0	4
11328	4	0	0	2	0	16	0	0	0	9	0	0	0	0	0	2	0	0	0	0	0	0	0	0	0	0	0	0	0	10	0	0	0	0	0	0	0	0	2	0	0	0	0	0	1	0	0	3	0
11339	0	0	0	2	0	0	0	13	0	0	0	3	0	0	6	0	0	0	87	0	0	0	0	0	1	0	0	0	7	2	0	0	0	0	0	2	0	0	1	381	0	0	0	0	0	0	0	0	0
11349	2	0	0	0	0	4	0	0	0	0	0	0	10	0	0	0	2	0	0	0	0	0	0	0	0	0	0	0	0	8	0	0	0	0	0	1	1	2	0	0	0	2	6	0	1	0	0	0	4
13233	0	0	0	0	0	0	0	357	0	0	0	0	0	0	0	0	0	0	222	0	0	0	0	0	1	0	0	0	6	0	0	1	0	0	4	0	0	0	0	783	2	0	1	0	0	0	0	0	0
11164	0	0	0	3	0	0	0	0	0	0	2	0	1	0	0	1	2	0	0	0	0	0	0	0	0	0	7	0	0	5	0	0	0	0	0	0	0	11	0	0	0	0	0	0	1	0	0	3	0
11337	4	0	1	1	0	20	0	0	0	2	0	0	0	0	30	0	0	0	0	0	0	0	0	0	0	0	3	0	0	16	0	0	0	0	0	0	0	0	1	0	0	0	2	0	1	0	0	16	0
1180	5	0	0	3	0	1	7	0	0	3	0	0	2	0	0	1	10	0	0	0	0	1	1	0	0	0	2	0	0	1	0	0	0	0	0	0	0	0	1	0	0	0	0	0	0	0	0	14	1
11150	1	0	0	0	0	0	0	24	0	0	0	0	1	0	0	0	0	0	1	1	0	0	0	0	0	0	0	0	0	0	0	0	0	0	0	0	0	0	0	23	0	0	0	0	13	0	0	0	0
11322	0	0	0	0	0	0	0	73	0	0	0	1	0	0	0	0	0	0	217	0	0	0	0	0	0	0	0	0	0	0	0	0	0	0	2	0	5	0	0	718	0	0	0	0	2	0	0	0	0
13229	0	0	2	2	0	0	0	501	0	0	0	0	0	0	0	0	0	0	9	0	0	0	0	0	0	0	0	0	0	0	0	0	0	0	0	0	0	0	0	400	1	0	1	0	0	0	0	0	0
13288	0	0	1	2	0	0	0	4	0	0	0	0	2	0	0	0	0	0	0	0	0	0	1	0	0	0	0	0	0	0	0	0	0	0	0	0	0	3	0	0	0	0	0	0	0	0	0	0	0
1188	0	0	0	0	0	0	0	7	0	0	0	1	0	0	18	0	0	1	99	0	0	0	0	2	1	0	0	0	2	0	0	0	0	0	0	0	1	0	0	325	0	0	0	0	0	0	0	0	0
11182	0	0	0	1	0	0	0	60	0	0	0	0	0	0	0	0	0	0	3	2	0	0	0	3	0	0	0	0	1	0	0	0	0	0	0	0	0	0	2	499	0	0	2	0	8	0	0	0	0
11216	0	0	0	0	0	0	0	129	0	0	0	2	0	0	1	0	0	0	56	1	0	0	0	0	0	0	0	0	2	0	0	0	0	0	0	0	0	0	6	26	2	0	0	0	0	0	0	0	0
11321	0	0	0	0	0	0	0	691	0	0	0	90	1	0	0	0	0	3	0	0	0	0	0	0	0	0	0	0	0	0	0	0	0	0	0	0	0	0	0	0	1	0	1	0	0	0	0	0	0
13231	0	0	0	0	0	0	0	3	0	0	1	0	1	0	0	0	0	0	2	0	0	3	0	0	0	0	0	0	0	0	0	0	0	0	0	0	0	0	0	0	0	0	3	0	0	0	0	0	0
13287	0	0	1	0	0	0	0	1722	0	0	0	0	0	0	0	0	0	3	132	0	0	0	0	0	0	0	0	0	1	0	0	0	0	0	0	0	0	0	1	0	13	0	0	0	0	0	0	0	0
1099	0	0	0	0	0	0	0	2	0	0	0	1	3	0	0	0	0	0	1	0	0	0	0	0	0	0	0	0	0	0	1	0	0	2	0	0	0	0	0	122	0	0	0	0	10	0	0	0	0
1112	0	0	1	0	0	0	0	63	0	0	0	1	0	0	0	0	0	0	59	0	0	1	0	0	3	0	0	0	1	0	0	0	0	0	0	0	0	0	5	3	1	0	0	0	0	0	0	0	0
1179	0	0	0	0	0	0	0	226	0	0	0	2	0	0	0	0	0	0	62	0	0	0	0	0	2	0	0	0	0	0	1	0	0	0	0	0	0	0	3	380	0	0	2	0	0	0	0	0	0
1185	10	0	0	0	2	4	0	0	0	0	0	0	0	11	0	2	10	0	0	0	0	0	0	0	0	0	0	0	0	17	0	0	0	0	0	0	0	0	0	0	0	10	1	0	4	0	0	8	0
1187	4	0	0	3	0	7	0	0	0	1	0	0	0	0	3	0	0	0	0	0	0	0	0	0	0	3	2	0	0	35	0	0	0	0	0	0	0	0	1	0	0	0	0	0	1	0	0	6	0
1231	0	0	0	0	0	6	0	2	0	0	0	0	0	0	0	0	0	0	0	0	0	0	0	0	0	0	0	0	0	0	0	0	0	0	0	0	0	0	0	3	0	0	0	0	3	0	0	2	0
1232	0	0	0	0	0	0	0	1	0	0	0	1	0	0	0	0	0	0	7	0	0	0	0	0	0	0	0	0	0	0	0	0	0	1	0	0	0	0	0	251	0	0	1	0	4	0	0	0	0
11183	2	0	0	0	0	39	0	0	0	0	0	0	0	0	0	0	0	0	0	0	0	0	0	0	0	0	0	0	0	2	0	0	0	0	0	0	0	0	0	0	0	0	1	0	1	0	0	10	0
11184	1	0	0	0	0	25	0	0	0	2	1	0	0	2	0	1	1	0	0	0	0	0	0	0	0	0	2	0	0	8	0	0	0	0	0	0	0	2	0	1	0	0	6	0	0	0	0	5	0
1178	0	0	0	1	0	0	0	0	0	0	0	6	0	0	0	0	0	1	0	0	0	0	0	0	0	0	0	0	1	0	0	0	0	0	0	0	0	4	22	3	0	0	0	0	0	0	0	0	1
1243	0	0	0	4	0	5	0	0	0	0	0	0	0	0	0	0	0	0	0	0	0	1	0	0	0	0	1	0	0	1	0	0	0	0	0	0	0	0	0	0	0	0	0	0	2	0	0	15	0
13101	0	0	0	0	1	0	0	258	0	0	0	20	0	0	0	0	0	3	167	0	0	0	0	1	0	0	0	0	7	0	0	2	3	0	1	0	0	0	0	268	2	0	0	0	4	0	0	0	0
13106	0	0	0	0	1	0	0	38	0	0	0	0	0	0	0	0	0	0	21	0	0	0	0	1	0	0	0	0	2	0	0	0	0	0	0	0	0	0	0	83	0	0	0	0	0	0	0	0	0
13140	0	0	0	4	0	1	0	19	0	0	1	0	0	0	0	0	0	0	0	0	0	0	0	0	0	0	0	0	0	0	0	0	0	0	0	0	0	0	3	1	0	0	0	1	0	0	0	0	0
1125	1	0	0	0	1	1	0	0	0	0	0	0	0	0	0	3	3	0	0	0	0	0	0	0	0	0	1	0	0	40	0	0	0	0	0	0	0	22	11	2	0	0	0	0	0	0	0	33	0
1176	2	2	0	1	0	3	0	0	0	0	0	0	0	3	0	8	14	0	0	0	0	1	0	0	0	0	9	0	0	15	0	0	0	0	0	0	0	18	2	2	0	6	1	0	2	0	0	1	2
21181	0	0	0	0	0	0	0	1	0	0	0	0	1	0	1	1	0	0	3	0	0	0	0	0	0	0	0	0	0	19	0	0	0	0	0	0	0	1	0	2	0	1	0	0	6	0	3	12	2
1177	4	0	0	0	1	0	0	0	0	0	0	0	0	0	0	0	2	0	0	0	0	0	0	0	0	0	0	0	0	3	0	0	0	0	0	0	0	9	0	1	0	2	0	0	0	0	0	6	0
1186	11	0	0	1	0	0	0	0	0	0	0	0	0	0	11	0	0	0	26	0	0	0	0	6	0	0	0	0	3	6	0	0	0	0	0	0	0	0	0	38	0	2	0	0	0	0	0	8	0
13245	0	0	2	2	0	0	0	3	0	0	0	0	2	0	0	0	0	3	0	0	0	0	1	0	0	0	0	0	0	0	0	0	0	0	0	0	0	11	4	1	0	0	0	0	0	0	0	0	0
13198	0	0	0	0	2	0	0	218	0	0	0	0	0	0	0	0	0	0	95	1	0	0	0	0	1	0	0	0	6	0	0	8	1	0	2	0	0	0	0	571	2	0	0	0	0	0	0	0	0
1203	0	0	0	0	3	0	5	0	0	0	0	0	0	0	0	0	0	0	0	0	0	0	0	0	0	0	0	0	0	0	4	0	0	1	0	0	0	0	0	0	0	0	0	0	0	0	0	6	0
1230	0	0	0	0	2	0	0	2	0	0	0	0	1	0	0	0	0	0	27	0	0	0	0	0	0	0	0	0	0	0	0	0	0	1	0	0	0	0	0	358	0	0	0	0	4	0	0	0	0
13196	0	0	0	1	0	0	0	432	0	0	0	3	1	0	0	0	0	1	136	0	0	0	0	0	3	0	0	0	0	0	2	1	2	0	1	0	0	0	0	721	5	0	0	0	1	0	0	0	0
13197	0	0	1	0	0	0	0	1	0	2	0	2	2	0	0	3	17	0	0	0	0	0	0	0	0	0	0	0	0	0	0	0	0	0	0	0	0	5	1	0	0	3	0	0	0	0	0	0	0
13244	0	0	0	1	0	0	0	1	0	0	0	0	2	0	0	0	0	0	0	0	0	1	0	0	0	0	0	0	0	1	0	0	0	0	0	0	0	0	6	0	0	0	0	0	0	0	0	0	0
1175	0	0	0	1	2	0	0	579	2	0	0	0	0	0	0	0	0	0	71	4	0	0	0	14	0	0	0	0	6	0	0	0	0	0	0	0	0	1	3	96	1	0	0	0	4	0	0	0	0
1208	0	0	1	3	0	0	0	2	1	0	0	0	0	0	4	3	0	0	2	0	0	0	0	0	0	0	3	0	0	0	0	0	0	0	0	0	0	13	0	0	0	0	0	0	0	0	0	0	0
11229	0	0	1	3	0	1	0	11	0	1	0	17	1	0	0	1	0	0	0	0	0	0	0	0	0	0	0	0	0	0	0	0	0	0	0	0	0	0	4	1	0	0	0	0	0	0	0	0	0
13103	0	0	0	0	4	0	0	104	0	0	0	4	0	0	0	0	0	0	33	0	0	0	0	6	0	1	0	0	3	0	0	1	1	0	2	0	0	0	0	1269	0	0	0	0	29	0	0	0	0
13243	0	0	1	0	0	0	0	1329	0	0	0	0	0	0	0	0	0	0	1	0	0	0	0	0	0	0	0	0	0	0	2	0	0	1	0	0	0	0	7	3	3	0	0	0	0	0	0	0	0
1100	12	0	0	0	8	84	0	0	0	0	0	0	0	2	0	0	1	0	1	0	0	0	0	0	0	0	5	0	0	1	0	0	0	0	0	0	0	0	0	4	0	0	1	1	1	0	0	3	0
1113	0	0	0	0	0	0	0	3	0	0	0	0	0	0	0	0	2	0	4	1	0	0	0	4	0	0	1	0	4	0	0	0	0	0	0	0	0	0	2	13	0	0	0	0	2	0	0	0	0
1204	19	3	0	0	1	7	0	0	0	2	0	0	0	2	0	2	1	0	1	0	0	0	0	0	0	0	3	0	0	50	0	0	0	3	0	0	0	1	0	1	0	0	3	0	0	0	2	2	0
1207	12	0	0	1	0	3	0	0	2	1	3	0	0	0	0	3	0	0	0	0	0	1	0	0	0	0	9	0	0	79	0	0	0	3	0	0	0	0	5	1	0	0	0	0	0	0	2	26	0
11656	0	0	0	3	0	0	0	0	0	0	0	1	1	0	1	1	0	0	31	0	0	0	0	5	0	0	0	0	1	0	0	0	0	0	0	0	1	0	0	224	0	0	2	0	0	0	0	1	0
13199	0	0	0	0	2	0	0	238	0	0	0	16	0	0	0	0	0	0	274	1	0	0	0	0	0	0	0	0	5	0	0	0	0	0	3	0	0	0	0	1015	6	0	0	0	3	0	0	0	0
1174	26	0	0	1	0	1	1	0	0	0	0	0	1	0	0	1	10	0	3	0	0	0	0	0	0	0	2	0	0	0	0	0	0	0	0	0	0	0	24	2	0	0	4	0	3	0	0	3	0
11202	3	0	0	1	0	0	0	0	0	0	0	0	1	0	19	2	0	0	0	0	0	0	0	0	0	0	0	0	0	4	0	0	0	0	0	1	0	3	0	0	0	0	0	0	0	0	0	7	4
10095	4	1	0	1	0	13	0	1	0	0	0	0	1	1	0	0	3	0	0	0	0	0	0	0	0	0	0	0	0	6	0	0	0	0	0	0	0	0	0	0	0	35	1	0	3	0	0	2	0
10119	12	0	0	0	0	33	0	0	0	0	0	0	1	0	0	0	0	0	0	0	0	0	0	0	0	0	1	0	0	104	0	0	0	0	0	0	0	1	0	0	0	3	1	0	0	0	0	17	0
11242	1	0	0	5	0	2	0	4	0	6	0	1	2	0	0	0	0	0	0	0	0	0	0	0	0	0	5	0	0	2	0	0	0	0	0	0	0	1	0	1	0	1	0	0	1	0	0	5	1
11201	1	0	0	0	0	1	0	0	0	0	0	0	0	8	0	2	11	0	0	0	0	0	0	0	0	22	8	0	0	0	0	0	0	0	0	0	0	0	3	1	0	0	1	0	6	0	1	6	2
13242	0	0	0	4	1	0	0	622	1	0	0	1	0	0	0	0	0	0	96	0	0	0	0	0	0	0	0	0	18	0	0	1	0	0	0	0	1	0	3	121	2	0	0	0	0	0	0	0	0
1206	6	0	0	2	0	0	0	0	0	0	0	0	0	0	0	0	0	0	0	0	0	0	0	0	0	0	7	0	0	9	0	0	0	0	0	0	0	2	0	1	0	0	0	0	0	0	0	20	0
11205	11	0	0	1	0	6	0	0	0	0	0	0	0	0	0	0	0	0	0	0	0	0	0	0	0	0	1	0	0	22	0	0	0	0	0	0	0	32	0	0	0	5	0	0	1	0	0	8	2
7	0	0	0	0	0	24	0	0	0	0	0	0	0	15	0	0	4	0	0	0	1	0	0	0	0	0	0	0	0	15	0	0	0	5	0	0	0	4	2	0	0	7	0	0	11	0	0	2	1
89	4	0	0	1	0	17	0	0	0	0	0	0	0	0	0	2	4	0	0	0	0	1	0	1	0	0	1	0	0	0	0	0	0	0	0	0	0	6	2	0	0	0	1	0	0	0	0	6	0
13241	0	0	0	3	0	0	0	3	0	0	0	0	0	0	0	0	0	0	1	0	0	0	0	0	0	0	0	0	0	0	0	0	0	0	0	0	0	4	1	0	0	0	0	0	3	0	0	0	2
13257	0	0	0	1	0	0	0	1	0	0	0	1	1	0	0	0	0	1	0	0	0	0	0	0	0	0	0	0	0	0	0	0	0	0	0	0	0	0	3	0	0	0	0	0	1	0	0	0	0
109	0	0	0	0	3	0	0	143	3	0	0	0	0	0	0	0	0	0	48	0	0	0	0	3	0	0	0	0	0	0	0	0	0	0	0	0	0	0	2	51	0	0	1	0	3	0	0	0	0
10154	0	0	0	0	0	0	0	0	0	0	0	0	0	1	7	0	0	0	1	0	0	0	0	0	0	0	1	0	0	0	0	0	0	0	0	0	0	0	2	2	0	0	0	0	0	0	0	0	0
10351	0	0	0	4	0	0	0	0	0	1	0	0	0	0	7	0	0	0	0	0	0	0	0	0	0	15	3	0	0	0	0	0	0	0	0	1	0	8	0	1	0	0	2	1	0	0	0	0	5
13102	0	0	0	0	1	0	0	30	0	2	0	0	1	0	0	0	0	0	31	0	0	0	0	4	0	0	0	0	0	0	0	0	0	0	0	0	0	0	0	68	0	0	0	0	9	0	0	0	0
13249	0	0	0	0	0	0	0	17	0	0	1	0	1	0	0	0	0	1	0	0	0	0	0	0	0	0	0	0	0	0	0	0	0	0	0	0	0	1	0	0	0	0	2	0	0	0	0	0	0
13253	0	0	0	0	0	0	0	421	0	0	0	2	0	0	0	0	0	0	38	0	0	0	0	0	0	0	0	0	15	0	0	0	0	0	0	0	0	0	0	9	0	0	0	0	0	0	0	0	0
24	3	0	0	1	0	0	0	10	0	0	0	0	0	0	0	0	1	0	6	0	0	0	0	1	0	0	2	0	0	0	0	0	0	0	0	0	0	2	0	133	0	0	0	0	2	0	0	0	0
113	2	0	0	1	0	11	0	0	0	0	0	0	0	0	0	2	0	0	0	0	0	0	0	0	0	0	2	0	0	0	0	0	0	0	0	0	0	2	1	0	0	0	0	0	1	0	3	0	0
3294	0	0	0	0	0	24	1	1	0	0	0	0	1	0	0	1	0	0	0	0	0	0	0	0	0	0	2	0	0	1	0	0	0	7	0	1	0	3	1	0	0	0	0	0	1	0	0	3	0
10056	12	0	0	2	0	0	0	0	0	2	0	0	0	0	2	0	0	0	0	0	0	0	0	0	0	3	0	0	0	4	0	0	0	0	0	2	0	0	0	0	0	3	0	0	0	0	0	10	0
10350	1	0	0	0	0	5	0	0	0	0	0	0	0	0	2	0	0	0	1	0	0	1	0	0	0	1	0	0	0	2	0	0	0	0	0	0	0	7	0	0	0	0	0	0	0	0	0	0	1
6	5	0	0	1	0	0	0	0	0	2	0	0	0	0	0	0	1	0	0	0	2	0	0	0	0	0	1	0	0	20	0	0	0	1	0	0	0	7	0	0	0	6	4	0	0	0	0	7	0
21	0	0	0	1	1	2	0	0	0	0	0	0	0	1	0	3	76	0	0	0	0	0	0	0	0	0	0	0	0	7	0	0	0	0	0	0	0	24	0	0	0	0	1	0	4	0	0	1	0
74	0	0	0	0	2	1	0	0	0	1	1	0	8	1	0	5	20	0	0	0	0	0	0	0	0	0	0	0	0	58	0	0	0	1	0	0	0	0	3	3	0	0	0	0	0	0	0	0	0
107	9	0	0	0	0	10	0	0	0	0	0	0	1	0	0	1	8	0	1	0	0	0	0	1	0	0	1	0	0	3	0	0	0	0	0	0	0	5	0	0	0	0	8	0	0	0	1	2	0
10054	1	0	0	0	0	3	0	0	0	0	0	0	0	0	5	0	1	0	0	0	0	0	0	0	0	0	0	0	0	14	0	0	0	0	0	0	0	4	0	0	0	1	0	0	0	0	0	0	0
10055	5	0	0	1	0	3	0	0	0	0	0	0	0	0	0	0	0	0	0	0	0	0	0	0	0	0	11	0	0	10	0	0	0	0	0	0	0	0	0	1	0	0	0	0	0	0	0	27	0
81	3	3	1	0	0	0	4	0	0	3	0	0	0	4	0	0	21	0	0	0	0	0	0	0	0	0	1	0	0	7	0	0	0	0	0	0	0	7	0	0	0	2	1	0	6	0	2	34	0
10090	5	0	0	0	0	0	0	0	0	0	0	0	0	0	0	0	0	0	1	0	0	0	0	0	0	0	3	0	0	5	0	0	0	0	0	1	0	5	2	0	0	1	0	0	2	0	0	2	0
8	4	0	0	0	0	9	0	0	0	1	0	0	0	1	6	3	15	0	0	0	0	0	0	0	0	1	1	2	0	23	0	0	0	0	0	0	2	1	0	0	0	0	0	0	3	0	0	3	0
10156	3	0	0	0	0	0	0	0	0	14	0	0	1	0	0	0	0	1	0	0	0	0	0	0	0	0	0	0	0	5	0	0	0	0	0	0	0	0	1	0	0	22	0	0	0	0	0	11	4
3267	0	0	0	0	0	0	0	297	0	0	0	0	0	0	0	0	0	1	214	0	0	0	0	0	1	0	0	0	14	0	0	0	0	0	0	0	0	1	0	135	4	0	0	0	0	0	0	0	0
11161	1	0	0	2	0	2	0	0	0	0	0	0	1	0	0	1	30	0	0	0	0	0	4	0	0	0	11	0	0	13	0	0	0	0	0	1	0	150	12	1	0	0	1	0	2	0	0	6	0
13270	0	0	0	1	0	0	0	2	0	0	0	0	2	0	0	0	0	0	0	0	0	0	0	0	0	3	0	0	1	0	0	0	0	0	0	0	0	5	0	1	0	0	1	0	0	0	0	0	0
3295	0	0	0	0	0	47	0	0	0	1	0	0	1	0	0	0	3	0	0	0	0	0	0	0	0	0	1	0	0	0	0	0	0	2	0	0	0	3	0	0	0	0	0	0	0	0	2	2	0
10134	12	0	0	1	0	7	0	0	0	0	0	0	0	0	0	5	1	0	0	0	0	0	0	0	0	0	0	0	0	0	0	0	0	0	0	0	0	0	1	1	0	0	2	0	2	0	0	13	0
11228	0	0	0	0	0	0	3	0	0	1	0	0	0	0	1	1	0	0	1	1	0	0	0	0	0	0	0	0	0	0	0	0	0	0	0	1	0	0	0	0	0	2	1	0	0	0	0	0	1
84	1	0	0	2	0	0	0	0	0	0	0	0	0	0	0	1	3	0	0	0	0	0	0	0	0	0	2	0	0	5	0	0	0	0	0	0	0	17	3	0	0	0	0	0	4	0	1	18	0
1227	9	0	0	0	0	3	0	0	1	7	0	0	0	2	10	0	12	0	0	0	0	0	0	0	0	0	8	1	0	21	0	0	0	3	0	2	1	0	0	0	0	0	0	0	1	0	0	13	0
11200	1	0	0	3	0	0	1	0	0	3	0	0	4	0	12	0	0	0	0	0	0	2	0	1	0	0	4	0	0	0	0	0	0	0	0	0	0	2	0	0	0	13	0	0	4	0	0	4	1
11226	11	0	0	2	0	0	0	0	0	2	0	0	0	0	1	1	2	0	0	0	0	2	0	0	0	0	1	0	0	7	0	0	0	0	0	0	0	0	0	1	0	0	4	0	0	0	0	6	0
1126	0	0	0	3	0	0	0	1	0	0	0	0	0	0	0	0	0	0	1	0	0	4	1	0	0	0	0	0	0	0	0	0	0	0	0	1	0	4	3	0	0	0	0	0	0	0	0	0	2
1224	4	1	0	0	0	9	0	0	0	0	0	0	0	0	1	1	0	0	0	0	0	0	0	0	0	0	11	0	0	48	0	0	0	0	0	1	1	21	0	0	0	0	2	0	4	0	0	1	0
1277	32	3	0	0	0	7	0	0	0	0	4	0	2	0	0	0	5	0	0	0	0	0	0	0	0	0	3	0	0	5	0	0	0	2	0	0	0	12	0	0	0	0	0	0	3	0	0	6	3
1286	1	0	0	0	0	4	0	0	0	1	0	0	0	1	0	2	117	0	0	0	0	0	0	0	0	0	0	0	0	5	0	0	0	0	0	0	0	63	2	0	0	0	4	0	1	0	1	0	0
10132	4	0	0	0	1	2	0	0	0	2	0	0	0	0	0	0	0	0	0	0	0	0	0	0	0	0	1	0	0	3	0	0	0	0	0	0	0	4	0	0	0	0	0	0	1	0	0	5	1
11199	3	0	0	0	0	1	0	0	2	4	0	0	4	0	5	0	0	0	0	0	0	0	0	0	0	0	2	0	0	0	0	0	0	0	0	0	2	0	0	0	0	1	0	0	1	0	0	3	0
11225	16	0	0	0	0	24	1	0	0	2	0	0	0	4	19	0	0	0	0	0	0	1	0	0	0	1	0	0	0	10	0	0	0	0	0	0	2	3	0	0	0	21	2	0	5	0	1	16	0
11287	1	0	0	0	0	0	0	0	0	0	0	0	0	0	0	0	39	0	0	0	0	3	0	0	0	0	8	0	0	10	0	0	0	0	0	0	0	1	0	0	0	0	1	0	0	0	0	1	2
1173	2	0	0	3	0	0	0	1	0	2	0	0	1	0	0	0	9	0	0	0	0	0	0	0	0	0	1	0	0	4	0	0	0	0	0	0	0	0	2	1	0	4	0	0	0	0	0	7	1
1222	2	0	0	0	0	8	0	1	0	3	0	0	0	0	24	1	0	0	0	0	0	0	0	0	0	0	2	1	0	29	0	0	0	0	0	2	0	0	0	1	0	0	0	0	0	0	0	2	0
3264	0	0	0	0	0	0	0	0	0	0	0	0	0	0	0	0	0	0	0	0	0	0	0	0	0	0	0	0	0	2	0	1	0	0	0	0	0	0	2	0	0	0	0	1	0	0	0	0	0
11198	13	2	0	0	0	0	0	0	0	0	0	0	1	0	4	1	3	0	0	0	1	0	0	0	0	0	0	4	0	4	0	0	0	0	0	0	0	6	0	0	0	0	0	0	3	0	0	4	0
1220	5	0	0	1	0	1	0	1	0	1	0	0	2	0	0	0	0	0	0	0	2	0	0	0	0	0	3	0	0	5	0	0	0	0	0	0	0	2	0	1	0	3	0	0	3	0	0	12	1
3261	0	0	0	1	0	0	0	0	0	0	0	0	0	0	0	0	0	0	0	0	0	0	0	0	0	0	0	0	0	0	0	1	0	0	0	0	0	31	0	0	0	0	0	0	0	0	0	0	0
1172	3	0	0	1	1	13	0	0	0	0	0	0	1	6	0	1	82	0	0	0	0	0	0	0	0	0	2	0	0	7	0	0	0	2	0	0	0	0	0	1	0	1	0	0	6	0	0	2	0
1221	2	0	0	4	0	7	0	0	0	0	0	0	0	0	4	0	12	0	0	0	0	0	0	0	0	0	5	2	0	14	0	0	0	2	0	2	3	1	0	1	0	10	6	0	0	2	0	1	1
1276	0	0	0	2	0	1	0	37	0	0	0	0	0	0	0	2	0	0	0	0	0	0	0	0	0	0	0	0	0	0	0	0	0	0	0	0	0	0	0	0	0	0	0	0	2	0	0	0	0
1114	2	0	2	0	0	0	1	1	0	0	2	0	5	0	0	0	8	0	0	0	0	0	0	0	0	0	0	0	0	0	0	0	0	0	0	0	0	1	0	1	0	3	1	0	0	0	0	3	0
1190	0	0	0	0	0	8	0	0	0	0	1	0	0	7	0	1	45	0	0	0	0	0	0	0	0	0	18	0	0	3	0	0	0	0	0	0	0	1	4	1	0	0	0	0	1	1	0	0	0
1357	0	0	0	1	0	1	0	0	0	0	2	0	0	0	3	2	1	0	0	0	0	2	0	0	0	2	6	0	0	1	1	0	0	0	0	0	0	1	0	0	0	0	0	0	0	0	0	0	4
1189	11	0	0	1	0	2	0	0	0	0	0	0	0	8	0	1	21	0	0	0	0	0	0	0	0	0	3	0	0	1	0	0	0	0	0	0	0	34	3	0	0	1	0	0	3	0	0	4	0
1219	0	0	0	0	0	6	1	3	0	0	0	0	1	62	15	1	3	0	0	0	0	0	0	0	0	0	0	0	0	0	1	0	0	0	0	0	0	4	0	0	0	5	0	0	0	2	0	1	0
1355	9	0	0	2	0	2	0	0	0	0	0	0	1	0	0	0	0	0	0	0	0	3	0	0	1	0	2	0	0	0	0	0	0	0	0	0	0	2	1	0	0	1	0	0	0	0	0	2	2
3290	0	0	0	0	3	182	0	0	0	0	0	0	0	0	0	1	63	0	0	0	0	0	0	0	0	0	0	0	0	3	2	0	0	0	0	0	0	1	0	0	0	0	0	0	0	0	0	0	0
3292	0	0	0	3	0	15	0	0	0	0	0	0	0	0	0	2	5	0	0	0	0	1	0	0	0	1	24	2	0	17	0	0	0	1	0	0	0	2	0	0	0	0	0	0	0	0	0	0	0
11253	14	0	0	1	0	2	1	1	0	1	0	0	2	0	2	0	1	0	0	0	0	0	0	0	0	2	5	0	0	1	0	0	0	1	0	0	0	5	0	0	0	3	1	0	0	0	0	0	0
1101	6	0	0	1	0	3	0	9	0	0	0	0	0	0	0	1	1	0	0	0	0	2	0	0	0	0	4	0	0	5	0	0	0	0	0	0	0	37	0	1	0	0	6	2	1	0	0	4	0
1191	1	0	0	0	0	11	0	0	0	0	0	0	0	22	0	0	43	0	0	0	1	0	0	0	0	0	1	0	0	3	0	0	0	0	0	0	0	15	0	0	0	0	4	0	1	0	0	0	0
1192	1	0	0	1	0	12	4	2	0	6	0	0	0	6	0	2	57	0	0	0	0	0	0	0	0	0	1	0	0	26	0	0	0	3	0	0	0	1	0	0	0	2	1	0	1	0	0	20	1
1359	3	1	0	1	0	0	2	0	0	0	0	0	0	0	0	0	0	0	0	0	0	1	1	0	0	0	1	0	0	6	0	0	0	3	0	0	0	30	0	0	0	0	6	0	0	0	0	2	1
3296	0	0	0	0	0	56	0	0	1	0	0	0	0	0	0	1	2	0	0	0	1	0	0	0	0	0	2	0	0	1	3	0	0	3	0	0	0	1	0	1	0	0	0	0	1	1	1	0	0
11218	9	0	0	2	0	6	0	0	0	0	0	0	1	0	31	5	0	0	0	0	0	0	0	0	0	0	0	0	0	0	0	0	0	0	0	0	4	3	0	0	0	5	1	0	3	0	3	8	0
11223	2	0	0	3	0	7	3	0	0	1	0	0	1	0	0	1	10	0	0	0	0	1	0	0	0	0	1	0	0	8	0	0	0	1	0	1	0	0	0	0	0	0	1	1	2	1	0	3	1
11353	28	0	0	0	0	0	1	0	2	0	0	0	0	0	0	1	0	0	0	0	0	0	0	0	0	28	7	0	0	2	1	0	0	1	0	0	0	11	0	0	0	2	4	1	0	0	0	4	1
13142	5	0	1	3	0	0	0	0	0	0	0	0	0	0	0	2	0	0	0	0	0	1	0	0	0	0	2	0	0	0	0	0	0	0	0	1	0	0	0	0	0	0	0	0	6	0	0	1	0
1127	2	0	0	0	0	4	0	0	0	0	1	0	0	14	0	0	8	0	0	0	0	0	0	0	0	0	2	0	0	30	0	0	0	2	0	0	0	5	3	0	0	0	5	0	1	0	0	18	0
1347	4	0	0	0	0	1	0	0	0	0	2	0	3	0	11	2	0	0	0	0	0	3	0	0	0	2	5	1	0	4	0	0	0	0	0	0	1	123	1	0	0	0	7	1	0	1	1	0	0
11356	2	0	0	3	0	0	0	0	0	0	0	0	0	0	0	1	0	0	0	0	0	0	0	0	0	3	0	0	0	1	0	0	0	0	0	0	0	0	0	0	0	1	1	0	0	2	0	0	5
13258	0	0	0	2	0	0	0	1	0	0	0	0	0	0	0	0	0	0	0	0	0	0	0	0	0	0	0	0	0	0	0	0	0	0	0	0	0	0	0	0	0	0	1	0	0	0	0	0	0
1331	6	0	0	0	0	7	0	2	0	2	1	0	1	4	0	6	6	0	0	0	0	1	0	0	0	64	2	0	0	11	0	0	0	0	0	0	0	5	0	0	0	15	1	1	1	0	0	7	0
11217	1	0	0	0	2	0	0	0	0	0	0	0	0	0	0	0	0	0	0	0	0	0	0	0	0	0	0	4	0	2	0	0	0	0	0	0	0	16	1	0	0	0	0	0	22	0	0	0	0
13250	0	0	0	0	0	0	0	4	0	0	0	0	0	0	0	0	0	0	0	0	0	0	0	0	0	0	0	0	0	0	0	0	0	0	0	0	0	0	3	0	0	0	1	0	0	0	0	0	0
13254	0	0	0	1	0	0	0	680	0	0	0	0	0	0	0	0	0	0	147	0	0	0	0	0	0	0	0	0	13	0	0	0	0	0	0	0	0	0	1	246	7	0	1	0	0	0	0	0	0
1248	0	0	2	0	0	0	0	0	0	0	0	0	0	0	9	0	0	0	1	0	0	5	0	0	0	0	3	0	0	0	0	0	0	4	0	0	0	0	0	0	0	0	11	0	4	0	0	0	1
1354	2	0	0	1	0	0	0	1	0	0	0	0	0	0	4	2	0	1	111	0	0	1	0	0	0	1	0	0	0	0	0	0	0	0	0	1	0	7	0	0	0	0	5	0	5	0	0	0	2
3423	0	0	0	2	0	15	0	0	0	0	2	0	0	3	0	1	71	0	0	0	0	0	0	0	0	0	1	0	0	0	0	0	0	0	0	0	0	1	0	0	0	0	0	0	0	0	0	4	0
3426	0	0	0	0	0	20	0	0	0	0	1	0	1	0	0	5	4	0	0	0	2	0	0	0	0	0	2	0	0	0	0	0	0	5	0	0	0	0	0	1	0	0	0	0	4	0	2	4	0
11244	1	0	1	1	1	0	0	0	0	2	0	0	0	0	8	0	4	0	1	0	0	1	0	0	0	0	2	0	0	0	0	0	0	0	0	0	0	4	0	0	0	5	0	1	3	0	0	22	3
11251	0	0	0	3	0	0	0	0	0	0	0	0	0	0	7	0	1	0	0	0	0	1	0	0	0	0	8	0	0	0	0	0	0	0	0	0	0	2	0	0	0	0	1	0	0	0	0	0	1
11285	0	0	0	2	0	10	0	0	0	0	0	0	7	2	0	0	52	0	0	0	0	0	0	0	0	0	3	1	0	8	2	0	0	0	0	0	0	0	1	0	0	0	6	0	1	0	0	2	2
1115	0	0	0	0	0	0	0	0	0	2	0	0	2	0	30	1	0	0	0	0	0	2	1	0	0	0	6	0	0	0	0	0	0	0	0	0	0	9	0	1	0	12	6	0	0	0	0	2	1
1247	5	0	0	0	0	7	0	1	0	1	0	0	0	8	24	0	0	0	0	0	0	1	0	0	0	0	3	0	0	3	0	0	0	0	0	0	0	9	0	0	0	3	3	0	0	0	0	1	0
1284	0	0	0	0	0	3	0	0	0	1	0	0	0	2	0	2	12	0	0	0	0	0	0	0	0	0	6	0	0	3	0	0	0	2	0	0	0	1	1	0	0	0	0	0	0	0	0	2	0
3419	0	0	0	0	0	0	0	0	0	2	0	0	2	1	17	1	0	0	0	0	1	0	0	0	0	0	2	0	0	32	0	0	0	1	0	0	0	1	2	0	0	0	0	1	0	0	2	0	0
11338	12	0	1	0	0	2	0	0	0	1	0	0	0	10	0	1	0	0	0	0	0	1	0	0	0	0	2	1	0	32	0	0	0	1	0	0	0	0	2	0	0	0	0	0	1	0	0	11	4
1102	2	0	0	0	0	9	0	1	0	0	0	0	0	0	0	1	7	0	1	0	0	0	0	0	0	0	2	0	0	5	0	0	0	3	0	0	0	30	0	0	0	21	6	3	1	0	0	1	0
1195	31	0	0	1	0	8	0	0	0	3	0	0	2	9	0	0	14	0	0	0	0	0	0	0	0	0	0	0	0	13	0	0	0	0	0	0	1	0	7	0	0	5	2	0	1	0	2	3	1
1252	1	0	0	0	0	4	0	0	4	1	0	0	0	3	0	0	3	0	0	0	0	1	0	0	0	0	5	0	0	2	0	0	0	3	0	0	0	4	0	1	0	0	0	1	0	1	0	1	1
3416	0	0	0	0	0	1	1	0	0	1	0	0	0	0	0	0	0	0	0	0	0	0	0	0	0	0	1	0	0	6	0	0	0	1	0	0	0	10	2	0	0	0	9	0	0	0	0	5	0
10349	0	0	0	0	0	1	0	0	0	0	0	0	0	0	2	0	0	0	0	0	0	0	0	0	0	7	1	0	0	3	0	0	0	0	0	0	0	11	0	0	0	0	2	0	3	0	0	0	0
10352	1	0	0	1	0	4	0	0	0	1	0	0	1	2	0	1	2	0	0	0	0	2	0	0	0	0	7	0	0	2	0	0	0	1	0	0	0	5	0	0	0	3	3	0	0	1	1	1	0
11194	21	0	0	0	0	3	0	0	0	0	0	0	0	0	0	0	7	0	0	0	0	2	0	0	0	0	3	0	0	67	0	0	0	0	0	0	0	3	1	2	0	0	3	0	4	0	0	6	0
1128	4	0	0	0	0	1	0	0	0	1	0	0	0	0	0	5	6	0	4	0	0	0	1	0	0	0	4	0	0	35	0	0	0	0	0	0	0	10	0	1	0	0	10	0	6	0	0	12	0
1245	2	0	0	1	0	0	0	0	0	0	0	0	0	0	5	0	0	0	0	0	0	0	0	0	0	0	4	2	0	0	0	0	0	0	0	0	0	35	0	0	0	0	3	1	5	0	0	0	0
1246	0	0	0	0	2	1	0	0	0	0	1	0	0	0	0	0	0	0	0	0	0	0	1	0	0	0	0	0	0	0	0	0	0	0	0	0	0	3	5	0	0	0	1	0	0	0	0	7	0
1250	0	0	0	1	0	0	0	0	0	0	0	0	0	0	0	0	0	0	0	0	0	2	0	0	0	0	8	0	0	0	0	0	0	0	0	0	0	2	0	0	0	0	4	1	2	2	0	0	2
11249	0	0	1	0	0	0	0	0	0	0	0	0	0	0	2	1	0	0	0	0	0	1	0	0	0	0	1	2	0	0	0	0	0	0	0	1	0	4	0	0	0	0	1	0	0	3	0	0	4
1193	1	0	0	0	0	4	0	0	0	0	0	0	0	2	1	1	253	0	0	0	0	0	0	0	0	6	7	0	0	19	0	0	0	1	0	0	1	18	0	1	0	9	0	0	3	0	1	12	0
3325	0	0	0	1	0	0	1	0	0	0	2	0	2	0	5	1	0	0	0	0	0	0	0	0	0	2	1	0	0	4	0	0	0	0	0	0	0	0	1	0	0	1	0	0	0	0	1	0	0
1361	3	0	0	0	0	0	1	0	0	0	0	0	0	0	0	3	0	0	20	0	0	0	0	0	0	0	3	0	0	0	10	0	0	0	0	0	0	3	0	0	0	0	2	0	0	0	0	1	0
3420	0	0	0	0	0	0	0	1	0	2	1	0	0	0	0	1	0	0	0	0	1	0	0	0	0	0	1	0	0	0	0	0	0	0	0	0	0	4	0	1	0	2	0	0	1	1	0	3	0
10004	11	0	0	1	1	4	0	0	0	0	1	0	0	1	14	0	1	0	0	0	0	0	0	0	0	0	2	0	0	10	0	0	0	0	0	0	0	0	0	0	0	14	0	0	2	0	0	17	0
11658	0	0	0	0	0	0	0	0	0	0	0	0	1	0	0	0	2	0	0	0	1	1	0	0	0	0	1	0	0	4	0	0	0	0	0	1	0	4	0	0	0	0	6	2	0	4	0	0	1
11690	4	0	2	3	0	0	0	0	0	1	2	0	0	0	2	2	9	0	0	0	0	2	0	0	0	0	0	0	0	1	4	0	0	0	0	1	2	0	0	1	0	0	1	0	3	5	1	0	3
3352	1	0	0	2	0	1	1	0	0	1	0	0	1	0	0	0	11	0	0	0	0	0	2	0	0	0	1	0	0	4	0	0	0	1	0	0	0	9	0	1	0	0	3	1	1	0	1	0	0
3449	5	1	0	1	0	16	0	0	0	0	1	0	0	0	2	0	5	0	0	0	0	0	0	0	0	0	1	1	0	0	0	0	0	0	0	0	0	6	1	0	0	2	4	0	0	0	0	1	0
3451	11	0	0	1	0	0	0	0	0	0	1	0	0	2	0	0	0	0	0	0	1	0	0	0	0	0	2	0	0	0	0	0	0	0	0	0	0	8	0	0	0	0	0	0	1	0	3	2	4
10003	8	0	0	2	0	6	0	0	0	1	0	0	0	0	38	4	0	0	0	0	0	1	0	0	0	0	2	0	0	4	2	0	0	0	0	0	0	0	1	0	0	3	2	0	2	0	0	39	0
10135	22	0	0	0	0	5	0	0	0	2	0	0	0	3	0	1	2	0	0	0	0	0	0	0	0	0	1	0	0	24	0	0	0	0	0	0	0	11	0	0	0	0	0	0	0	0	0	11	0
10149	10	0	0	0	0	3	0	0	0	4	0	0	0	0	7	1	1	0	0	0	0	1	0	0	0	0	0	0	0	90	0	0	0	0	0	0	0	4	6	0	0	6	0	0	0	0	0	13	1
10152	2	0	0	0	1	17	0	0	0	0	0	0	0	15	1	0	1	0	0	0	0	0	0	0	0	0	0	0	0	3	0	0	0	0	0	0	0	0	0	1	0	33	0	0	1	0	0	3	0
10353	5	0	1	0	0	3	0	0	0	0	0	0	0	0	5	0	0	0	0	0	2	0	0	0	0	0	3	0	0	2	0	0	0	0	0	1	0	1	0	0	0	11	0	0	0	0	0	0	0
11697	4	0	0	1	0	1	0	0	0	0	0	0	0	0	0	0	1	0	0	0	0	1	0	0	0	0	2	0	0	19	0	0	0	2	0	0	0	0	0	0	0	8	4	0	0	1	0	1	0
13323	0	0	0	3	0	0	0	0	0	0	0	0	0	0	1	0	0	0	0	0	0	0	0	0	0	0	9	0	0	0	0	0	0	0	0	1	0	7	17	0	0	0	0	0	0	0	0	0	0
53	3	0	0	0	0	4	0	0	0	2	2	0	0	5	0	1	2	0	0	0	0	1	0	0	0	0	2	0	0	10	0	0	0	0	0	0	0	4	0	0	0	2	1	0	0	0	0	1	0
3320	0	0	0	0	1	0	0	1	0	1	0	0	1	0	2	1	0	0	0	0	0	0	0	0	0	14	1	0	0	0	0	0	0	0	0	0	0	0	0	0	0	6	1	1	0	0	0	0	0
3444	6	0	0	0	0	14	1	0	0	0	0	0	0	0	0	1	3	0	0	0	0	0	0	0	0	0	9	0	0	5	0	0	0	0	0	0	0	1	0	0	0	0	1	0	0	0	2	3	0
3447	1	0	1	0	0	2	1	0	0	0	0	0	1	9	0	3	0	0	0	0	0	0	0	0	0	0	2	0	0	0	0	0	0	1	0	0	0	5	0	0	0	0	0	1	0	1	1	4	6
10151	8	0	0	0	0	2	0	0	0	2	0	0	0	0	21	1	0	0	0	0	0	0	0	0	0	0	0	0	0	9	0	0	0	0	0	0	0	5	0	0	0	0	0	0	0	0	0	2	0
10168	17	0	0	0	0	3	0	0	0	1	0	0	1	3	20	1	0	0	0	0	0	0	0	0	0	0	0	0	0	11	0	0	0	1	0	0	0	0	0	0	0	8	0	0	0	0	0	9	0
10171	0	0	0	1	0	4	1	0	0	1	2	0	0	0	0	1	10	0	1	0	0	0	0	0	0	0	6	0	0	56	0	0	0	0	0	0	0	17	0	0	0	0	1	0	2	0	0	30	1
3414	0	0	0	1	0	9	0	0	0	1	2	0	4	0	1	4	1	0	0	0	0	0	0	0	0	1	1	0	0	6	0	0	0	0	0	0	1	11	0	0	0	0	11	0	0	0	0	3	0
10002	0	0	0	0	2	3	0	0	0	0	0	0	0	0	0	0	0	0	0	0	0	0	0	0	0	0	0	0	0	0	0	0	0	1	0	0	0	2	0	0	0	0	0	0	0	0	0	7	0
10052	5	0	0	0	0	0	0	0	0	0	0	0	1	2	0	2	4	0	0	0	0	0	0	0	0	1	5	1	0	8	0	0	0	2	0	0	1	8	0	0	0	1	2	0	1	0	0	2	0
10150	24	0	0	0	0	1	0	0	0	2	0	0	0	4	0	0	1	0	0	0	0	0	0	0	0	0	4	0	0	24	0	0	0	0	0	0	0	3	0	1	0	0	0	0	0	0	0	9	0
3347	0	0	0	0	0	0	0	1	0	0	1	0	0	0	9	4	0	0	1	0	0	0	0	0	0	1	1	0	0	4	0	0	0	1	0	0	0	2	0	1	0	0	0	0	0	0	0	0	1
3317	1	0	1	3	0	0	0	0	0	0	2	0	0	0	0	2	4	1	7	0	0	1	0	0	0	0	3	0	0	0	0	0	0	0	0	0	0	0	0	2	0	0	0	0	1	0	0	0	1
10137	4	0	0	0	0	0	0	0	0	0	0	0	1	9	0	2	0	0	1	0	0	0	0	0	0	0	1	0	0	46	0	0	0	0	0	0	0	0	0	0	0	0	1	0	1	0	0	7	0
10148	4	0	1	0	0	11	1	0	0	1	0	0	0	1	0	0	0	0	0	0	1	1	0	0	0	0	2	1	0	18	0	0	0	0	0	0	1	0	3	1	0	0	0	1	1	0	0	17	2
10153	45	0	0	1	1	4	0	0	3	1	0	0	0	0	9	0	2	0	1	0	0	0	0	0	0	0	3	0	0	2	2	0	0	0	0	0	0	2	0	0	0	3	0	0	2	1	1	10	0
370	17	0	0	0	0	0	0	5	0	0	0	0	0	0	0	0	0	0	85	0	0	0	0	0	0	0	0	0	0	0	0	0	0	0	0	0	0	0	0	0	0	0	0	0	0	0	0	0	0
1116	2	0	0	1	0	3	1	0	0	1	1	0	0	0	30	3	10	0	0	0	0	2	0	0	0	0	4	0	0	8	0	0	0	0	0	0	0	0	0	0	0	16	2	0	2	0	0	6	0
3344	19	0	0	0	0	10	1	0	0	0	2	0	2	0	1	0	0	0	0	0	1	1	0	0	0	0	5	2	0	2	0	0	0	0	0	0	0	1	0	0	0	2	0	0	0	0	0	5	2
10070	1	0	0	0	0	8	1	0	0	0	0	0	1	6	5	0	5	0	0	0	0	0	0	0	0	0	8	1	0	18	0	0	0	2	0	0	0	1	0	1	0	0	0	0	0	0	0	5	0
10133	15	1	0	0	0	18	0	0	0	0	0	0	0	13	0	0	1	0	0	0	0	0	0	0	0	0	0	1	0	8	0	0	0	0	0	0	0	3	0	0	0	2	1	0	1	0	0	13	0
146	7	0	0	0	0	17	1	0	0	2	0	0	0	0	0	0	2	0	0	0	0	0	0	0	0	0	0	0	0	8	0	0	0	0	0	0	3	0	0	0	0	2	2	1	2	0	0	2	0
3412	2	0	0	1	0	0	0	1	0	0	0	0	0	0	9	1	0	0	0	0	0	3	0	0	0	0	0	0	0	0	0	0	0	0	0	0	0	16	0	1	0	0	0	0	0	2	0	0	0
3450	9	0	1	1	0	22	0	1	0	0	0	0	2	0	2	1	0	0	0	0	0	0	0	0	0	0	1	1	0	0	0	0	0	0	0	0	0	4	0	1	0	0	5	2	1	0	2	0	0
3452	5	2	0	2	0	5	0	0	0	0	3	0	0	0	0	2	0	0	0	0	0	1	1	0	0	0	2	1	0	0	0	0	0	1	0	0	0	10	0	1	0	2	1	1	1	1	0	3	1
10005	0	0	0	0	0	5	0	0	0	0	0	0	0	6	1	0	1	0	0	0	0	0	0	0	0	0	2	0	0	10	0	0	0	1	0	0	0	0	0	0	0	2	2	0	5	0	0	1	0
10369	14	0	0	0	0	3	0	0	0	1	0	0	1	2	5	4	1	0	0	0	0	0	0	0	0	0	4	1	0	17	0	0	0	1	0	0	1	2	0	0	0	1	4	0	6	0	1	7	0
11688	2	0	1	0	0	0	0	0	0	0	0	0	0	0	3	0	0	0	0	0	0	4	1	0	0	0	0	0	0	0	0	0	0	0	0	1	1	11	0	0	0	0	8	2	0	2	1	0	1
13321	0	0	0	1	1	0	0	0	0	0	1	0	1	0	7	3	1	0	0	0	0	0	0	0	0	0	1	0	0	0	0	0	0	0	0	1	0	0	0	0	0	0	0	1	0	0	0	2	0
1129	1	0	0	1	0	4	0	2	0	1	0	0	1	4	0	2	54	0	1	0	1	0	0	0	0	0	6	1	0	26	0	0	0	2	0	0	0	20	0	1	0	0	0	0	0	0	0	17	0
1298	23	0	0	0	0	2	0	0	0	0	1	0	0	2	9	1	1	0	0	0	0	0	0	0	0	0	4	0	0	8	0	0	0	0	0	1	0	4	0	0	0	0	0	0	0	0	0	7	2
3312	0	0	1	0	0	0	0	0	0	0	0	0	0	0	16	1	0	0	1	0	0	1	0	0	0	0	6	0	0	0	0	0	0	0	0	0	0	0	0	1	0	0	0	0	0	0	0	1	1
11323	5	2	0	0	0	12	1	0	0	0	3	0	2	0	1	0	0	0	0	0	0	1	1	0	0	0	1	0	0	4	0	0	0	0	0	1	2	4	0	0	0	3	4	0	1	0	0	0	0
11324	3	1	0	0	1	0	1	0	0	0	3	0	0	0	2	2	3	0	0	0	0	0	0	0	0	0	7	0	0	29	0	0	0	0	0	0	0	3	0	0	0	2	11	0	0	0	0	5	0
11659	0	2	0	0	0	0	2	0	0	0	1	0	1	0	0	3	0	0	0	0	0	0	0	0	0	1	2	0	0	2	0	0	0	0	0	1	0	58	0	0	0	0	10	0	0	0	0	0	3
11696	4	1	0	0	0	0	0	0	0	0	1	0	0	0	0	0	3	0	0	0	0	3	1	0	0	0	1	0	0	1	0	0	0	0	0	0	0	19	5	0	0	9	7	1	0	0	0	0	1
13442	3	0	1	0	0	3	0	0	0	2	1	0	2	0	15	1	0	0	0	0	1	0	0	0	0	0	1	1	0	0	0	0	0	0	0	1	0	0	0	0	0	0	0	0	0	0	2	0	0
69	0	0	0	0	0	2	0	0	0	1	0	0	1	0	4	0	7	0	1	0	0	0	0	0	0	0	2	0	0	2	0	0	0	2	0	0	0	0	0	0	0	0	0	0	0	1	0	0	1
3353	3	0	0	1	0	5	0	0	0	0	1	0	2	0	2	2	0	0	0	0	0	1	0	0	0	0	1	0	0	3	0	0	0	0	0	0	0	3	2	0	0	1	3	0	0	0	0	7	0
1134	13	5	0	0	0	9	0	1	2	2	0	0	3	1	0	3	6	0	0	0	0	0	1	0	0	0	2	1	0	12	0	0	0	0	0	0	0	0	0	1	0	5	1	0	1	0	0	0	0
1280	3	0	0	2	0	2	0	1	0	0	0	0	0	0	0	0	3	0	0	0	0	0	0	0	0	0	4	0	0	2	0	0	0	0	0	0	0	0	0	0	0	6	0	0	1	3	0	1	0
3318	2	0	0	0	0	0	0	0	0	0	0	0	0	0	5	1	27	0	1	0	0	0	0	0	0	0	2	0	0	0	0	0	0	0	0	0	0	1	0	2	0	0	0	0	0	0	0	0	0
3350	3	0	0	0	0	0	1	0	0	0	1	0	1	0	9	2	0	0	0	0	1	0	1	0	0	0	2	0	0	0	0	0	0	0	0	0	0	1	1	0	0	0	6	1	0	0	0	0	0
11300	1	0	0	1	0	5	0	0	0	2	1	0	1	0	0	0	0	0	0	0	0	0	0	0	0	0	5	0	0	3	0	0	0	0	0	1	0	1	0	0	0	4	0	0	0	0	0	1	3
1297	21	0	0	0	0	1	0	0	0	0	1	0	2	0	11	2	1	0	5	0	0	1	0	0	0	0	0	0	0	2	1	0	0	2	0	0	0	0	0	0	0	2	0	0	3	0	0	6	0
11213	0	1	0	0	0	8	0	0	1	0	2	0	0	0	7	11	0	0	0	0	0	0	2	0	0	0	2	0	0	5	0	0	0	0	0	0	0	5	0	2	0	0	0	0	0	0	0	2	1
1117	10	0	1	0	0	2	1	0	0	7	0	0	0	0	19	0	3	0	1	0	0	1	0	0	0	0	1	0	0	14	1	0	0	0	0	0	0	1	0	1	0	17	0	0	2	0	0	8	0
1263	0	0	0	0	0	1	1	0	0	2	0	0	1	0	0	0	0	0	0	0	2	0	0	0	0	0	0	1	0	0	0	0	0	0	0	0	0	3	0	0	0	0	2	0	0	0	0	1	1
3315	0	0	0	0	0	3	0	1	0	0	0	0	0	0	5	2	0	0	0	0	0	0	0	0	0	0	8	0	0	0	0	0	0	0	0	0	0	10	0	0	0	0	1	0	1	0	2	1	0
3348	0	0	0	0	0	1	0	0	0	0	0	0	1	0	0	2	1	0	0	0	0	0	0	0	0	0	7	0	0	0	0	0	0	0	0	0	0	6	0	0	0	0	5	1	0	3	0	0	1
11283	14	0	0	0	0	0	1	0	0	0	0	1	3	0	1	0	0	2	13	0	0	0	0	0	0	2	6	0	0	2	0	0	0	2	0	0	0	0	0	0	0	11	0	0	0	1	0	4	0
11291	3	0	0	0	0	1	0	0	0	0	2	0	2	7	1	1	3	0	0	0	0	2	0	0	0	0	8	1	0	12	0	0	0	0	0	1	0	0	2	0	0	0	20	1	4	0	0	11	0
1135	30	0	0	0	0	2	0	1	0	0	0	0	0	14	0	2	4	0	0	0	0	0	1	0	0	0	1	0	0	2	0	0	0	1	0	0	0	1	0	0	0	21	0	0	1	0	0	12	1
1290	4	1	0	0	0	5	0	0	0	0	1	0	0	4	0	1	5	0	0	0	0	0	0	0	0	0	4	0	0	1	1	0	0	0	0	0	0	9	0	0	0	1	7	0	2	1	0	4	0
1296	8	0	2	0	0	10	1	0	0	0	0	0	2	5	8	0	0	0	0	0	0	0	0	0	0	0	0	0	0	17	0	0	0	0	0	0	0	6	0	0	0	0	5	2	8	0	0	12	0
3306	1	0	0	2	0	0	0	2	2	0	2	0	0	0	0	2	1	0	0	0	0	0	0	0	0	0	2	0	0	4	0	0	0	0	0	0	0	19	0	0	0	0	0	0	0	0	0	0	0
3309	8	0	0	1	0	15	0	0	0	0	1	0	1	0	0	2	1	0	0	0	1	0	0	0	0	0	2	0	1	8	0	0	0	0	0	0	0	4	0	0	0	0	1	1	0	0	2	5	0
3313	0	0	0	2	0	0	4	0	0	1	1	0	0	0	0	5	8	0	0	0	0	0	0	0	0	0	3	1	0	0	0	0	0	1	0	0	0	0	0	0	0	1	0	1	2	0	0	5	0
3445	54	0	0	0	0	0	0	0	1	0	0	0	0	0	14	3	3	0	0	0	0	2	0	0	0	0	2	2	0	1	0	0	0	0	0	0	0	11	0	0	0	0	2	0	1	0	0	5	0
3448	4	0	0	1	0	11	0	0	0	0	0	0	0	2	1	2	3	0	0	0	0	0	0	0	0	0	8	0	0	2	0	0	0	3	0	0	0	15	0	0	0	0	2	1	0	1	0	1	0
11282	3	0	0	0	0	6	0	0	0	0	0	0	0	6	2	1	19	0	0	0	1	0	0	0	0	0	0	0	0	10	0	0	0	0	0	0	0	0	0	0	0	5	2	0	1	1	0	5	5
71	5	3	0	0	0	4	0	0	0	1	0	0	1	3	0	1	1	0	0	0	0	0	0	0	0	0	4	0	0	9	0	0	0	2	0	1	0	0	0	0	0	3	1	0	2	0	0	1	1
72	0	4	0	0	0	6	0	0	0	0	0	0	1	8	0	0	0	0	0	0	0	0	0	0	0	0	2	0	0	14	0	0	0	0	0	0	0	8	0	2	0	0	4	0	4	0	0	3	0
1103	16	0	0	0	0	0	3	0	0	0	0	0	2	0	6	3	3	0	0	0	0	1	0	0	0	2	8	0	0	4	0	0	0	1	0	0	0	4	0	0	0	0	5	0	3	0	0	12	0
1279	5	0	0	0	0	1	0	0	0	0	0	0	0	6	0	1	5	0	0	0	0	2	0	0	0	0	2	2	0	6	2	0	0	3	0	0	1	0	0	0	0	4	8	0	0	0	0	5	0
1281	0	2	1	0	0	2	1	0	0	0	1	0	1	1	0	2	2	0	0	0	0	1	0	0	0	0	3	0	0	0	0	0	0	0	0	0	0	7	0	0	0	2	0	0	2	0	2	10	0
1292	5	0	1	0	0	14	0	0	2	0	0	0	0	0	0	0	2	0	0	0	0	2	0	0	0	0	1	0	0	4	0	0	0	1	0	0	0	2	0	0	0	3	0	0	2	0	0	8	0
1293	2	1	0	0	0	4	0	0	1	0	1	0	1	5	3	1	2	0	0	0	0	0	0	0	0	0	0	0	0	20	0	0	0	0	0	0	0	3	0	0	0	0	11	0	1	0	0	4	0
1295	24	0	0	1	0	2	0	0	0	0	2	0	0	0	9	1	1	0	0	0	0	0	0	0	0	0	2	0	0	41	0	0	0	0	0	0	0	3	0	0	0	0	3	0	2	0	0	14	1
3345	2	0	1	1	0	4	0	0	0	0	0	0	2	0	2	3	0	0	0	0	0	0	0	0	0	0	2	1	0	0	0	0	0	1	0	1	0	4	3	0	0	0	3	0	5	1	0	0	0
3342	13	0	0	0	0	7	0	0	2	0	0	0	0	12	0	3	0	0	0	0	0	1	1	0	0	0	5	0	0	2	0	0	0	0	0	0	0	2	0	0	0	3	0	0	3	0	0	4	3
1278	0	0	0	0	1	0	0	0	0	8	0	0	0	0	0	1	0	0	0	0	0	0	0	0	0	1	3	0	0	0	0	0	0	1	0	0	0	7	0	0	0	0	10	0	0	0	0	12	0
1241	9	0	1	0	0	4	0	5	0	0	0	0	2	8	13	0	4	0	1	0	0	0	0	0	0	0	2	0	0	11	0	0	0	0	0	0	0	4	3	0	0	0	0	0	5	0	0	2	0
11301	5	0	0	0	0	6	0	1	0	5	0	0	0	13	0	2	0	0	0	0	0	1	0	0	0	0	0	0	0	1	0	0	0	1	0	1	0	0	0	0	0	0	0	0	1	0	0	4	3
1130	2	0	0	0	0	1	1	1	0	0	1	0	1	0	11	1	1	0	0	0	0	0	1	0	0	0	5	0	0	8	0	0	0	2	0	0	0	18	0	0	0	0	4	0	0	0	0	3	0
1309	23	0	0	2	0	0	2	0	0	0	0	0	0	0	8	1	2	0	0	0	0	1	0	0	0	2	3	0	0	4	0	0	0	1	0	0	0	0	0	0	0	4	0	0	1	0	0	17	0
1692	1	0	0	2	0	0	0	0	0	1	2	0	0	0	1	0	0	0	0	0	0	0	0	0	0	0	1	0	0	0	0	0	0	0	0	1	0	7	0	0	0	0	5	0	0	1	0	0	3
13329	16	0	0	0	0	2	1	0	0	0	0	0	0	0	3	2	1	0	0	0	0	0	0	0	0	0	2	0	0	5	0	0	0	0	0	1	1	13	0	0	0	0	0	0	0	0	0	1	0
1303	1	3	0	0	0	2	1	0	0	0	0	0	0	0	2	0	1	0	0	0	0	0	0	0	0	0	3	2	0	16	0	0	0	0	0	0	0	6	0	1	0	2	0	0	0	0	0	2	0
1308	4	0	0	1	0	7	1	0	0	0	0	0	3	1	2	0	3	0	0	0	0	0	0	0	0	0	0	0	0	7	0	0	0	0	0	0	0	1	0	0	0	7	1	0	2	0	0	3	1
1311	7	0	0	0	0	9	0	0	1	0	0	0	4	2	0	0	0	0	0	0	0	0	0	0	0	0	1	0	0	2	0	0	0	0	0	0	0	1	0	0	0	0	2	0	4	0	0	6	0
3326	1	0	0	0	0	0	0	1	0	0	1	0	0	1	10	1	0	0	0	0	0	0	0	0	0	0	2	5	0	8	0	0	0	2	0	0	0	17	0	1	0	0	0	0	0	0	0	3	0
3332	3	0	0	1	0	0	0	0	0	0	1	0	0	0	16	5	4	0	4	0	0	0	0	0	0	0	10	0	0	2	0	0	0	0	0	0	0	2	4	1	0	1	1	0	1	0	0	1	0
3334	3	1	0	0	0	40	0	0	0	0	1	0	1	1	0	1	0	0	0	0	0	0	0	0	0	1	2	0	0	8	0	0	0	1	0	0	0	2	0	0	0	0	1	1	2	0	1	2	1
3340	6	0	0	3	0	0	0	0	0	2	3	0	0	0	1	4	0	0	0	0	0	1	0	0	0	0	0	0	0	0	0	0	0	0	0	1	0	0	0	0	0	5	0	0	0	0	0	1	0
1312	2	0	3	0	0	10	0	0	0	1	0	0	1	6	0	0	3	0	1	0	0	0	0	0	0	0	0	0	0	4	0	0	0	0	0	0	0	2	0	0	0	0	3	0	2	0	0	4	1
3289	6	1	0	0	0	5	0	0	0	0	0	0	1	0	23	1	0	0	0	0	0	0	0	0	0	10	1	0	0	2	0	0	0	2	0	1	0	0	1	1	0	0	0	1	0	0	0	6	0
3293	1	0	0	0	0	2	0	0	0	0	0	0	0	0	1	2	0	0	0	0	0	0	2	0	0	0	2	0	0	0	1	0	0	1	0	0	1	29	0	0	0	0	1	1	0	2	0	0	0
11310	7	2	0	1	0	6	0	0	0	2	0	0	2	9	4	0	7	0	1	0	0	0	1	0	0	0	1	0	0	9	0	0	0	0	0	1	1	10	0	0	0	12	9	0	3	0	1	11	0
11313	0	0	0	0	0	4	1	0	0	1	3	0	0	0	42	1	1	0	0	0	0	1	2	0	0	0	3	0	0	18	0	0	0	0	0	0	0	6	0	0	0	5	0	0	0	0	0	12	1
11348	1	0	0	2	0	0	0	0	0	1	1	0	0	0	0	0	0	0	1	0	0	1	0	0	0	0	0	0	0	0	0	0	0	0	0	0	0	1	0	0	0	5	7	1	0	0	0	0	1
13291	1	0	0	1	0	3	0	0	3	0	0	0	0	0	1	0	0	0	0	0	0	1	0	0	0	0	0	1	0	0	0	0	0	1	0	2	3	8	0	0	0	0	2	2	0	0	0	0	0
1104	9	0	0	0	0	6	0	0	0	1	2	0	1	0	24	0	4	0	0	0	1	1	0	0	0	0	1	1	0	10	0	0	0	2	0	1	0	0	0	0	0	0	0	0	0	0	0	1	0
1304	6	3	0	1	0	4	0	0	0	0	0	0	1	2	0	1	4	0	0	0	0	0	0	0	0	0	4	0	0	1	0	0	0	0	0	0	0	0	0	0	0	1	4	0	0	0	0	5	0
1306	5	1	0	0	0	2	0	0	0	0	1	0	0	0	4	0	2	0	0	0	0	0	0	0	0	0	4	0	0	0	0	0	0	0	0	0	0	3	0	0	0	3	0	0	0	0	5	1	0
1315	15	0	0	2	0	0	4	0	0	0	0	0	1	2	4	1	19	0	0	0	1	0	0	0	0	1	1	0	0	45	0	0	0	2	0	1	0	1	0	0	0	0	1	0	0	0	0	2	3
1330	6	0	0	0	0	4	0	0	1	0	1	0	2	3	0	0	3	0	0	0	0	1	0	0	0	0	3	0	0	5	0	0	0	2	0	0	0	0	0	0	0	6	5	0	0	0	0	5	1
3338	10	0	0	1	0	0	0	0	0	0	0	0	0	0	0	3	0	0	0	0	0	1	0	0	0	16	3	0	0	1	0	0	0	0	0	1	0	5	1	0	0	0	3	1	0	1	0	0	0
3354	3	0	1	0	0	3	1	0	0	0	1	0	0	0	14	0	1	0	0	0	0	3	0	0	0	0	2	0	0	1	2	0	0	2	0	0	0	4	0	0	0	0	13	0	0	2	0	1	1
11305	2	1	0	0	0	4	0	0	0	0	0	0	0	0	0	0	0	0	0	0	0	0	0	0	0	0	1	2	0	4	0	0	0	1	0	1	1	6	0	0	0	12	1	0	0	0	0	1	0
1131	4	0	0	2	0	4	0	1	0	0	1	0	0	0	7	1	4	0	0	0	0	0	0	1	0	2	10	0	0	10	0	0	0	0	0	0	0	17	0	3	0	0	1	1	3	0	0	16	0
1302	2	0	0	0	0	5	0	0	0	2	0	0	0	0	0	0	4	0	0	0	0	1	0	0	0	1	4	0	0	3	0	0	0	2	0	0	1	2	0	0	0	6	0	0	0	0	0	3	0
1318	12	4	0	0	0	5	0	1	1	2	0	0	0	3	1	1	4	0	0	0	0	0	0	0	0	1	3	0	0	4	0	0	0	1	0	0	0	0	0	0	0	0	2	0	1	0	0	6	0
3336	1	0	3	2	0	0	0	0	0	0	0	0	0	0	8	1	0	0	0	0	0	1	1	0	0	3	2	0	0	2	0	0	0	0	0	0	0	8	0	1	0	1	1	0	0	0	0	0	6
11317	3	0	0	0	0	1	0	0	0	0	0	0	2	8	0	2	0	0	0	0	0	0	0	0	0	1	1	5	0	4	0	0	0	3	0	0	7	2	0	0	0	10	1	0	7	0	0	1	0
1118	2	1	0	0	0	0	0	0	0	0	0	0	3	10	0	3	1	0	0	0	0	0	0	0	0	0	3	0	0	5	0	0	0	5	0	0	1	3	0	1	0	6	5	0	0	1	0	2	0
13285	0	0	0	0	0	42	0	1	0	1	0	0	0	0	2	0	0	0	0	0	0	0	0	0	0	0	0	1	0	1	0	0	0	2	0	0	0	3	0	0	0	1	1	1	1	1	0	0	0
21299	0	0	0	1	0	0	2	0	0	1	0	0	0	0	0	3	0	0	0	0	0	0	0	0	0	0	6	0	0	0	0	0	0	0	0	0	0	24	1	0	0	0	0	0	0	0	0	11	1
1258	0	0	3	1	0	0	0	1	0	0	0	0	0	0	8	0	0	0	0	0	0	0	0	0	0	0	4	0	0	0	0	0	0	0	0	0	0	47	0	0	0	0	1	0	0	0	0	0	1
1316	2	0	0	0	0	11	0	0	0	0	0	0	0	0	1	4	1	0	0	0	0	0	0	0	0	0	1	0	0	9	0	0	0	3	0	0	2	2	2	0	0	0	1	0	2	0	0	2	0
3330	16	0	0	2	0	11	0	0	0	0	2	0	0	0	6	2	0	0	0	0	0	0	1	0	0	1	4	0	0	0	0	0	0	0	0	0	0	6	0	1	0	0	0	0	0	0	1	1	0
3439	0	0	0	2	0	0	2	0	0	0	3	0	0	0	9	0	0	0	0	0	0	0	0	0	0	1	1	0	0	1	0	0	0	1	0	0	0	0	0	0	0	0	0	0	0	0	0	5	0
11319	2	0	0	0	0	7	0	0	0	4	0	0	3	0	0	0	1	0	0	0	1	0	1	0	0	0	0	2	0	5	0	0	0	0	0	0	0	4	0	0	0	12	2	0	0	1	0	1	0
1342	0	0	0	0	0	0	0	2	0	0	0	0	2	0	1	0	0	0	0	0	0	0	0	0	0	0	1	0	0	2	0	0	0	0	0	0	0	6	0	0	0	0	6	0	1	0	0	0	2
3433	0	0	0	0	0	0	0	0	0	1	1	0	2	1	8	1	0	0	1	0	2	0	0	0	0	0	1	0	0	2	0	0	0	1	0	0	0	0	0	0	0	0	0	0	0	0	0	1	0
3436	0	0	0	0	0	0	0	0	0	0	0	0	1	1	0	0	0	0	0	0	0	1	0	0	0	0	7	0	0	0	0	0	0	1	0	0	0	5	0	0	0	0	3	0	0	0	0	0	0
11698	5	0	1	7	0	0	0	0	1	0	0	0	0	0	0	5	1	0	0	0	0	1	0	0	0	0	1	2	0	2	0	0	0	0	0	0	1	1	0	0	0	15	0	0	2	1	0	2	4
13141	0	0	0	0	0	0	0	0	0	0	0	0	0	0	0	0	0	0	167	0	0	0	0	0	0	0	0	0	0	0	0	0	0	0	0	0	0	0	0	264	0	0	0	0	0	0	0	0	0
13248	4	0	0	0	0	1	0	0	0	0	0	0	0	0	1	0	0	0	1	0	0	0	0	0	0	0	5	0	0	10	0	0	0	0	0	0	1	10	0	0	0	1	4	0	0	0	0	1	0
13283	2	0	0	1	0	3	0	1	0	0	0	0	0	0	5	0	0	0	0	0	0	1	0	0	0	0	1	2	0	0	0	0	0	1	0	0	0	7	0	0	0	0	0	0	0	1	0	1	1
13327	16	0	0	0	0	0	1	0	0	2	1	0	1	6	4	2	1	0	0	0	0	0	0	0	0	2	8	1	0	5	0	0	0	0	0	0	0	4	0	0	0	0	3	0	0	0	1	6	0
1691	6	0	0	0	0	0	1	1	0	1	0	0	0	0	0	0	2	0	0	0	0	0	0	0	0	2	2	2	0	9	0	0	0	0	0	0	0	0	0	0	0	2	3	0	0	4	1	1	2
10358	2	5	0	0	0	3	0	2	1	3	1	0	0	0	0	1	0	0	0	0	0	0	0	0	0	0	1	0	0	8	0	0	0	1	0	0	0	7	0	0	0	0	2	1	2	0	0	5	0
11341	3	0	0	0	0	1	0	0	0	0	0	0	2	0	0	1	3	0	0	0	0	4	0	0	0	0	3	0	0	0	0	0	0	2	0	0	0	31	0	0	0	4	5	0	0	0	0	0	0
11660	0	4	0	2	0	3	1	0	0	0	0	0	0	0	0	0	0	0	1	0	0	2	0	0	0	0	1	0	0	0	0	0	0	2	0	2	0	11	0	0	0	0	7	1	0	0	0	0	4
1105	0	0	0	2	0	2	0	0	0	0	0	0	0	0	110	3	0	0	0	0	0	0	0	0	0	0	1	0	0	0	0	0	0	0	0	1	0	4	3	0	0	1	0	0	0	1	0	0	3
3281	5	1	0	3	0	8	0	0	5	0	0	0	2	0	18	2	0	0	0	0	0	0	1	0	0	0	3	0	0	0	0	0	0	0	0	0	0	0	0	0	0	1	8	0	0	0	0	1	1
3421	2	1	1	0	0	1	0	0	0	0	0	0	0	0	10	3	0	0	1	0	0	0	0	0	0	1	2	0	0	1	1	0	0	0	0	0	0	2	0	1	0	0	1	2	1	2	0	0	0
10165	3	0	0	0	0	5	0	0	0	0	1	0	0	1	0	1	0	0	0	0	0	0	0	0	0	0	0	0	0	7	0	0	0	0	0	0	0	11	2	0	0	1	1	0	0	0	0	16	0
10166	0	0	0	1	0	2	0	0	0	0	0	0	0	0	11	2	0	0	0	0	0	0	0	0	0	1	2	0	0	6	0	0	0	0	0	1	0	2	0	0	0	1	1	0	0	0	0	2	2
10356	1	0	0	1	0	0	1	0	1	2	0	0	4	0	0	2	2	0	0	0	0	0	0	0	0	0	0	0	0	2	0	0	0	2	0	0	0	0	0	0	0	1	0	0	2	1	0	7	1
3279	9	0	0	1	0	17	0	1	1	0	3	0	0	0	1	0	2	0	0	0	1	0	0	0	0	0	3	0	0	0	0	0	0	1	0	3	1	1	0	0	0	1	2	1	1	0	0	2	0
3417	1	0	0	1	0	0	1	0	0	0	0	0	3	0	6	0	5	0	0	0	1	0	1	0	0	0	0	3	0	0	1	0	0	0	0	0	1	4	0	0	0	0	12	0	0	0	0	0	0
10355	6	0	0	0	0	4	0	0	1	1	0	0	1	0	1	1	0	0	0	0	1	0	0	0	0	0	0	0	0	5	0	0	0	0	0	0	0	0	0	0	0	4	0	0	0	0	0	7	0
10359	3	0	0	0	0	8	1	1	0	0	0	0	0	0	0	1	4	0	2	0	0	0	0	0	0	0	1	0	0	7	0	0	0	0	0	0	0	0	0	1	0	5	3	0	0	1	0	3	0
10360	3	0	0	0	0	11	0	0	0	0	0	0	0	1	15	1	3	0	0	0	2	0	0	0	0	0	1	0	0	0	0	0	0	1	0	0	0	1	0	0	0	2	0	0	0	0	0	0	1
10361	3	1	0	0	0	5	0	0	0	1	1	0	1	0	4	0	1	0	0	0	0	0	0	0	0	0	1	0	0	0	0	0	0	1	0	0	0	25	0	0	0	1	0	0	0	0	1	3	0
13268	0	0	0	1	0	0	0	0	0	0	0	0	0	0	10	1	0	0	0	0	0	0	0	0	0	0	1	0	0	0	0	0	0	0	0	1	1	3	1	0	0	0	0	1	0	1	0	0	0
23271	10	0	0	0	0	16	0	0	0	1	2	0	1	0	6	1	0	0	0	0	0	1	1	0	0	2	4	2	0	1	0	0	0	0	0	0	0	6	0	0	0	0	2	0	0	0	3	1	0
10357	1	0	0	0	0	7	0	0	1	2	0	0	0	3	1	0	1	0	2	0	0	0	0	0	0	0	0	0	0	4	0	0	0	0	0	0	0	2	0	0	0	3	1	0	0	0	0	5	0
10365	0	1	0	2	0	0	0	0	0	0	0	0	1	0	0	3	1	0	0	0	0	0	0	0	0	0	3	0	0	1	0	0	0	0	0	0	0	0	0	0	0	0	0	0	0	1	0	0	1
10366	1	0	2	2	0	0	0	0	0	0	1	0	0	0	1	2	5	0	0	0	0	2	0	0	0	0	4	0	0	2	0	0	0	1	0	2	0	15	0	0	0	0	2	0	0	1	0	0	0
10354	2	1	0	0	0	0	0	0	0	4	0	0	0	0	0	0	0	0	0	0	0	0	0	0	0	0	0	0	0	2	0	0	0	0	0	0	0	8	0	0	0	0	3	0	0	0	0	14	0
13259	6	0	0	0	0	2	0	0	0	0	1	0	0	0	0	0	4	0	0	0	0	0	2	0	0	20	7	0	0	11	0	0	0	0	0	0	0	3	0	0	0	4	0	0	1	0	0	3	0
13286	6	0	0	1	0	13	1	0	2	0	0	0	0	0	2	0	3	0	0	0	1	0	0	0	0	0	1	0	0	6	0	0	0	0	0	0	1	5	0	0	0	0	1	0	0	0	0	5	0
10051	6	0	0	0	0	9	1	0	0	0	0	0	1	3	0	1	1	0	0	0	0	2	0	0	0	0	1	0	0	7	0	0	0	0	0	0	0	6	0	0	0	9	0	0	0	0	0	8	1
13251	5	0	0	0	0	3	1	1	0	2	1	0	1	12	13	0	0	0	0	0	0	0	0	0	0	0	0	0	0	8	1	0	0	1	0	0	0	4	0	0	0	0	0	0	1	0	0	3	0
13255	8	0	0	2	0	2	1	0	0	2	0	0	0	0	0	2	0	0	0	0	0	0	0	0	0	0	0	1	0	0	0	0	0	0	0	0	0	3	3	0	0	0	0	0	0	0	0	0	0
10001	1	0	0	0	0	9	0	0	0	2	0	0	0	4	0	0	0	0	0	0	0	0	0	0	0	0	0	0	0	10	0	0	0	0	0	0	2	0	0	0	0	26	2	0	0	0	3	0	0
10164	2	0	0	2	0	5	0	0	0	0	0	0	0	4	2	3	2	0	0	0	0	0	0	0	0	16	0	0	0	11	0	0	0	0	0	0	0	2	0	0	0	1	0	0	2	0	0	4	0
13277	40	2	0	0	0	11	0	0	0	0	0	0	0	0	2	0	1	0	0	0	0	0	0	0	0	0	2	0	0	1	0	0	0	5	0	0	0	0	0	0	0	0	0	0	0	0	0	2	0
13284	11	0	0	2	0	6	0	0	0	0	2	0	0	5	2	0	0	0	0	0	1	0	0	0	0	0	1	0	0	1	0	0	0	0	0	1	0	15	2	0	0	0	1	0	0	0	0	5	0
10163	3	0	0	0	0	5	0	0	0	0	0	0	0	0	0	0	4	0	0	0	0	0	0	0	0	0	3	1	0	8	0	0	0	1	0	0	0	15	0	0	0	1	3	0	0	0	1	3	0
10364	9	0	0	0	0	9	0	0	0	0	0	0	0	0	1	0	0	0	0	0	0	0	0	0	0	0	1	1	0	7	0	0	0	0	0	1	7	1	0	0	0	0	2	0	0	0	0	1	1
10368	8	1	0	0	0	0	1	0	0	1	0	0	3	6	2	5	0	0	0	0	0	0	0	0	0	0	0	0	0	14	1	0	0	1	0	0	0	0	0	0	0	6	3	0	0	0	0	7	1
11786	0	0	0	1	0	0	0	0	0	0	0	0	2	0	8	0	0	0	0	0	0	2	0	0	0	0	1	0	0	0	0	0	0	0	0	4	0	11	1	0	0	0	11	0	0	3	0	0	1
13265	22	1	0	1	0	10	2	0	0	0	1	0	1	1	1	0	0	0	0	0	0	0	0	0	0	0	1	0	0	0	0	0	0	0	0	0	0	7	1	1	0	0	0	0	0	0	0	0	0
50	2	1	0	0	1	5	0	0	1	1	0	0	0	0	3	0	0	0	0	0	0	0	0	0	0	0	0	0	0	6	0	0	0	0	0	1	0	1	0	0	0	0	0	0	4	0	1	0	0
162	6	0	0	0	1	2	0	0	0	2	4	0	3	4	10	1	4	0	0	0	0	0	0	0	0	0	0	0	0	3	0	0	0	1	0	0	2	4	1	0	0	0	0	1	0	0	0	3	0
10367	2	5	0	1	0	2	0	0	0	0	0	0	1	0	2	0	1	0	0	0	0	0	0	0	0	0	3	0	0	12	0	0	0	4	0	1	1	1	0	0	0	0	3	0	4	0	0	0	1
11777	3	4	1	1	0	2	2	0	0	0	0	0	0	9	2	1	1	0	0	0	0	1	0	0	0	0	3	0	0	3	0	0	0	4	0	0	0	0	0	0	0	0	1	0	0	0	0	1	3
11795	0	1	0	0	0	2	0	0	0	0	1	0	0	0	4	1	0	0	0	0	0	1	0	0	0	0	1	0	0	1	0	0	0	0	0	1	0	3	0	1	0	1	2	2	0	0	0	0	0
11806	0	0	0	1	0	0	0	0	0	0	1	0	0	0	4	0	0	0	0	0	0	1	1	0	0	3	0	0	0	0	0	0	0	0	0	1	0	60	0	0	0	0	3	2	0	0	0	0	0
13262	6	0	0	1	0	0	0	0	0	0	1	0	1	1	1	3	0	0	0	0	0	1	0	0	0	0	3	0	0	1	0	0	0	0	0	0	0	1	0	1	0	0	2	1	0	1	0	0	0
13275	1	1	0	1	0	2	2	1	0	0	0	0	0	0	6	0	2	0	0	0	0	0	0	0	0	0	1	0	0	4	0	0	0	0	0	1	2	6	0	0	0	1	1	0	0	0	0	0	0
13282	18	0	0	0	0	1	0	0	2	0	1	0	0	0	3	0	0	0	0	0	0	0	0	0	0	0	0	1	0	1	0	0	0	0	0	0	0	3	0	0	0	0	0	0	2	0	2	3	0
49	2	3	0	0	0	8	0	0	0	1	0	0	1	0	2	1	3	0	0	0	0	0	0	0	0	0	0	0	0	4	0	0	0	0	0	0	0	4	4	0	0	0	1	0	2	0	1	1	0
1695	8	2	0	0	0	11	0	0	0	0	0	0	0	0	3	2	0	0	0	0	0	0	0	0	0	0	2	0	0	3	0	0	0	0	0	0	0	9	0	0	0	10	8	0	0	0	0	0	0
10167	6	0	0	0	0	13	0	0	0	0	0	0	0	3	0	0	0	0	0	0	0	0	0	0	0	0	0	1	0	16	0	0	0	1	0	0	0	1	0	0	0	2	0	0	5	0	0	3	0
11800	0	0	1	0	0	1	1	0	0	0	0	0	0	0	0	0	0	0	0	0	0	3	0	0	0	0	0	0	0	0	0	0	0	0	0	3	0	0	0	2	0	3	0	0	0	0	0	0	5
13273	8	0	0	0	0	3	0	0	2	1	0	0	0	1	0	3	3	0	0	0	0	1	1	0	0	0	8	2	0	16	0	0	0	3	0	1	1	2	0	0	0	2	0	0	0	0	0	0	1
13280	1	0	0	2	0	15	0	0	3	0	0	0	2	2	1	1	4	0	0	0	0	0	0	0	0	0	0	0	0	2	0	0	0	0	0	3	2	13	0	0	0	4	0	0	0	0	0	5	0
1132	0	0	2	0	0	0	0	0	0	0	0	0	1	0	0	0	0	0	0	0	0	0	0	0	0	0	3	0	0	0	0	0	0	0	0	1	0	13	0	2	0	0	2	0	1	1	0	0	0
1326	9	1	0	0	0	8	2	0	0	0	0	0	0	0	0	0	0	0	0	0	0	3	0	0	0	0	0	2	0	8	0	0	0	0	0	1	0	6	1	0	0	15	5	1	3	0	1	1	0
11676	4	5	0	0	0	0	2	0	1	0	0	0	0	0	0	1	0	0	0	0	0	1	0	0	0	0	2	0	0	0	0	0	0	0	0	0	0	5	0	0	0	1	1	0	0	0	0	0	2
11783	3	0	0	0	0	4	1	0	1	0	0	0	0	0	2	1	2	0	0	0	0	0	1	0	0	0	2	1	0	9	0	0	0	1	0	1	2	2	0	0	0	3	6	0	0	0	0	1	0
1329	4	0	0	1	0	0	0	0	0	0	0	0	1	0	0	0	0	0	0	0	0	1	1	0	0	0	1	0	0	1	0	0	0	0	0	0	0	4	0	1	0	0	0	0	0	0	0	4	0
1343	1	0	0	0	0	1	0	0	0	0	0	0	0	0	1	0	3	0	0	0	0	0	1	0	0	0	2	4	0	6	0	0	0	1	0	0	0	6	0	0	0	0	9	0	0	1	0	0	0
1669	0	0	0	0	0	0	0	0	0	0	2	0	1	0	5	0	0	0	0	0	0	0	0	0	0	0	2	0	0	8	0	1	0	1	0	0	0	0	0	0	0	0	30	2	0	0	0	0	0
1274	2	0	0	2	0	7	0	0	0	0	0	0	0	1	0	1	0	0	0	0	0	0	0	0	0	0	0	0	0	12	0	0	0	5	0	0	0	12	0	0	0	1	2	0	1	0	0	1	0
1631	5	3	0	3	0	2	1	0	1	0	2	0	0	0	1	3	3	0	0	0	0	0	0	0	0	0	0	1	0	4	0	0	0	0	0	0	0	1	0	0	0	8	1	0	0	0	0	3	0
3260	5	0	0	1	0	1	0	0	0	0	1	0	1	0	0	1	0	0	1	0	0	1	1	0	0	0	1	1	0	0	0	0	0	0	0	0	0	33	0	2	0	0	0	0	0	0	0	0	1
3424	2	0	0	0	0	0	2	0	0	0	0	0	1	0	0	0	0	0	0	0	1	3	0	0	0	0	1	0	0	0	0	0	0	0	0	0	0	7	1	0	0	1	2	1	0	2	0	2	0
3427	2	0	0	0	0	0	0	0	0	0	3	0	1	0	2	2	0	0	0	0	0	4	0	0	0	0	0	0	0	0	0	0	0	1	0	0	0	3	0	1	0	0	0	0	0	0	0	0	0
13278	14	0	0	0	0	3	0	0	1	0	0	0	0	0	0	5	0	0	0	0	0	1	1	0	0	0	1	0	0	3	1	0	0	1	0	1	2	13	0	0	0	1	0	0	0	0	1	0	0
3429	1	0	0	0	0	5	1	1	0	0	1	0	0	0	2	0	2	0	0	0	0	0	0	0	0	0	0	0	0	0	0	0	0	0	0	0	1	7	0	0	0	0	6	0	1	2	3	4	0
3431	3	0	0	2	0	1	0	0	0	0	3	0	0	0	0	3	0	0	0	0	0	0	0	0	0	0	3	0	0	0	0	0	0	0	0	0	0	8	0	0	0	0	0	0	0	2	0	0	1
11675	2	0	0	0	0	12	0	0	1	0	0	0	1	0	0	3	0	0	0	0	0	0	1	0	0	0	1	0	0	7	0	0	0	1	0	0	2	0	0	0	0	5	1	0	5	0	0	0	0
11787	0	0	1	2	0	0	0	0	0	0	0	0	0	0	0	0	0	0	1	0	0	1	2	0	0	0	0	0	0	0	0	0	0	0	0	2	0	34	0	0	0	0	7	0	0	2	0	0	2
13252	2	0	0	0	0	0	0	1	0	0	0	0	0	0	2	0	0	0	0	0	1	0	0	0	0	0	0	0	0	0	0	0	0	0	0	0	0	41	1	0	0	0	3	0	0	0	0	0	0
13256	5	0	0	0	0	16	1	1	0	0	0	0	0	0	0	3	1	0	0	0	0	0	1	0	0	1	2	0	0	4	0	0	0	0	0	3	0	5	2	0	0	0	0	0	2	2	0	0	0
1119	5	1	0	0	0	4	0	0	0	1	0	0	0	6	0	0	0	0	0	0	0	0	0	0	0	0	0	0	0	2	0	0	0	1	0	0	0	15	0	0	0	27	1	0	15	0	0	1	0
3272	6	0	0	0	0	14	0	0	0	1	0	0	0	2	0	1	4	0	0	0	0	0	0	0	0	0	2	1	0	0	0	0	0	0	0	0	0	22	0	0	0	0	12	0	0	0	0	2	0
3276	2	1	0	0	0	2	0	0	0	0	0	0	0	0	0	3	7	0	0	0	0	0	0	0	0	0	10	2	0	7	0	0	0	0	0	1	1	12	0	0	0	0	4	1	0	0	2	2	1
11626	0	8	0	0	0	0	0	0	0	0	1	0	0	0	4	0	0	0	0	0	0	0	0	0	0	0	3	0	0	0	2	0	0	0	0	1	0	17	0	0	0	2	4	0	0	1	0	0	0
11629	0	0	0	0	0	0	0	0	0	0	0	0	3	0	37	0	1	0	0	0	1	0	0	0	0	0	2	1	0	2	0	0	0	1	0	1	0	13	0	0	0	0	20	2	1	4	0	0	0
11791	3	0	1	1	0	11	0	0	0	0	0	0	0	0	7	0	0	0	0	0	0	3	0	0	0	0	2	1	0	8	0	0	0	2	0	1	2	10	0	0	0	4	7	1	0	0	0	1	2
11796	1	0	1	0	0	0	0	0	0	1	1	0	0	0	0	0	0	0	0	0	0	0	0	0	0	0	0	0	0	0	0	0	0	0	0	1	0	33	0	0	0	1	6	0	0	1	0	0	0
13269	2	0	0	0	0	0	0	0	0	0	1	0	0	0	5	2	0	0	191	0	0	0	1	0	0	0	0	0	0	0	0	0	0	1	0	1	0	3	0	0	0	0	3	2	0	0	1	1	0
1344	0	0	0	2	0	0	3	0	0	0	3	0	0	0	3	2	1	0	0	0	0	0	0	0	0	0	2	0	0	3	0	0	0	0	0	0	0	2	3	0	0	0	5	0	1	0	0	1	0
11667	0	0	0	1	0	2	0	0	0	0	0	0	0	1	1	0	1	0	0	0	0	0	0	0	0	0	0	2	0	1	0	0	0	1	0	0	1	36	0	0	0	0	13	1	0	0	0	0	0
11711	2	0	0	0	0	15	0	0	1	0	0	0	0	0	0	0	0	0	0	0	0	0	0	0	0	0	0	0	0	10	0	0	0	0	0	0	0	9	0	0	0	0	1	0	2	0	1	0	0
13274	3	0	1	0	0	0	0	0	0	0	0	0	0	1	5	7	0	0	1	0	0	0	0	0	0	0	2	0	0	15	0	0	0	0	0	1	0	2	0	0	0	0	1	0	0	1	0	7	0
1133	0	0	0	0	0	3	1	0	0	0	0	0	0	0	11	0	1	0	0	0	0	0	0	0	0	0	2	0	0	0	0	0	0	0	0	0	0	21	0	2	0	0	6	0	0	0	0	0	0
1363	0	0	1	0	0	0	0	0	0	0	0	0	1	0	0	0	0	0	0	0	0	3	0	0	0	0	6	0	0	0	0	0	0	0	0	1	0	9	0	0	0	0	0	1	0	6	0	0	0
11677	0	3	3	0	0	0	0	0	0	1	0	0	0	0	0	2	0	0	0	0	0	1	0	0	0	1	3	0	0	0	0	0	0	0	0	2	0	1	0	0	0	2	13	1	0	0	0	1	3
11684	0	0	0	0	0	0	0	0	0	0	0	0	0	0	0	0	0	0	0	0	0	0	0	0	0	0	1	1	0	3	1	0	0	2	0	1	3	8	0	0	0	0	21	0	0	1	0	0	0
11687	0	2	0	0	0	1	0	0	0	0	0	0	0	0	0	0	1	0	0	0	2	1	0	0	0	0	0	0	0	9	0	0	0	3	0	1	0	44	0	1	0	0	4	1	1	1	0	0	1
11362	0	1	0	0	0	0	0	1	0	0	0	0	0	0	2	0	0	0	0	0	0	0	0	0	0	0	3	0	0	0	0	2	0	1	0	1	0	25	0	0	0	0	31	1	0	5	0	0	0
1106	0	0	0	0	0	0	0	0	0	0	0	0	4	0	0	0	0	0	0	0	0	0	0	0	0	0	7	0	0	0	0	0	0	1	0	0	2	1	0	0	0	0	25	1	2	1	0	0	0
3422	4	1	0	0	0	11	0	0	0	0	1	0	1	1	0	1	2	0	0	0	0	0	0	0	0	0	2	0	0	0	0	0	0	0	0	1	0	0	0	1	0	2	1	0	0	0	0	2	2
11288	2	0	0	0	0	8	0	0	0	0	0	0	0	0	0	1	0	0	0	0	0	0	0	0	0	0	0	1	0	7	0	0	0	0	0	0	0	0	0	0	0	0	1	0	2	0	0	3	0
11788	0	2	0	0	0	0	0	0	1	0	0	0	2	0	1	1	1	0	0	0	0	0	1	0	0	0	5	1	0	3	0	0	0	0	0	2	0	44	1	0	0	0	9	1	0	0	0	0	0
23266	8	1	0	0	0	12	0	0	0	0	2	0	1	0	3	3	1	0	0	0	0	1	1	0	0	0	2	0	0	1	0	0	0	1	0	0	0	21	0	1	0	0	0	0	0	0	0	0	0
1665	0	0	1	0	0	0	0	0	0	0	0	0	1	0	0	1	1	0	0	0	0	1	0	0	0	0	2	0	1	0	0	0	0	0	0	1	0	13	0	0	0	0	15	2	0	1	0	0	1
3263	2	0	0	1	0	3	0	1	1	1	0	0	0	0	1	1	9	0	0	0	0	1	2	0	0	0	0	0	0	3	0	0	0	0	0	1	0	6	0	0	0	0	1	0	2	0	1	2	1
3418	6	0	0	1	0	1	1	0	0	0	0	0	3	1	3	2	1	0	0	0	1	1	0	0	0	0	6	0	0	3	1	0	0	1	0	0	0	1	0	1	0	0	2	0	3	0	0	2	0
11713	10	1	0	0	0	0	0	0	0	0	1	0	0	0	0	3	1	0	0	0	0	0	0	0	0	0	0	0	0	7	0	0	0	1	0	0	1	1	0	0	0	2	6	0	13	0	0	0	0
1120	0	1	2	0	0	0	0	1	0	1	0	0	0	0	8	1	1	0	0	0	0	0	0	0	0	0	1	0	0	24	0	0	0	3	0	0	0	10	1	1	0	1	3	0	1	0	0	0	0
3307	1	0	0	1	0	1	0	1	0	0	0	0	0	0	2	5	2	0	30	0	0	0	0	0	0	0	5	0	0	0	0	0	0	0	0	1	1	3	0	0	0	43	0	0	0	0	0	1	0
3310	0	0	1	1	0	8	0	1	0	0	0	0	0	0	7	1	0	0	0	0	3	0	0	0	0	0	1	0	0	2	0	0	0	0	0	0	0	11	0	0	0	0	0	1	0	0	0	0	0
11630	0	3	0	0	0	9	0	0	0	0	0	0	1	0	0	0	1	0	0	0	0	1	1	0	0	0	1	0	0	0	0	0	0	1	0	1	2	16	0	0	0	0	11	0	0	0	1	0	1
11683	4	3	0	0	0	7	0	0	0	0	0	0	1	1	3	4	1	0	0	0	0	0	0	0	0	0	3	0	0	3	0	0	0	4	0	0	0	32	2	0	0	0	15	0	1	0	0	1	0
11778	0	0	1	0	0	0	0	0	0	0	0	0	0	0	0	1	0	0	0	0	0	1	0	0	0	0	0	1	0	0	0	0	0	2	0	1	1	7	0	0	0	0	14	0	4	3	0	0	1
11792	2	0	0	0	0	4	0	0	0	1	0	0	0	3	3	0	1	0	0	0	0	4	0	0	0	0	2	0	0	1	0	0	0	1	0	2	1	16	0	0	0	0	13	0	2	1	0	0	0
1107	0	0	1	0	0	0	0	0	0	0	0	0	0	0	2	2	0	0	0	0	0	0	0	0	0	0	2	0	0	0	0	0	0	0	0	0	0	8	0	0	0	3	0	0	1	3	0	0	3
3415	4	0	0	1	0	10	0	0	0	1	0	0	0	0	3	1	3	0	0	0	0	0	0	0	0	0	0	0	0	5	0	0	0	1	0	0	0	1	0	0	0	0	5	0	1	1	0	9	1
11627	2	7	1	1	0	1	0	0	0	0	0	0	0	3	3	1	0	0	0	0	0	2	0	0	0	0	0	1	0	1	0	0	0	3	0	1	0	33	0	0	0	7	20	1	1	0	2	1	0
11685	2	0	0	0	0	4	0	0	0	0	0	0	0	0	0	0	0	0	0	0	0	1	0	0	0	0	3	1	0	4	0	0	0	4	0	0	0	0	0	0	0	0	1	1	0	1	0	0	0
11689	1	0	0	0	0	4	0	0	0	1	0	0	1	2	1	0	1	0	0	0	2	0	0	0	0	0	0	0	0	6	1	0	0	0	0	1	1	3	0	0	0	0	4	0	0	0	0	1	0
11706	6	4	0	0	1	0	0	0	0	0	0	0	0	0	0	0	0	0	0	0	0	1	1	0	0	0	3	1	0	10	0	0	0	3	0	2	0	9	0	0	0	0	13	0	1	1	0	1	0
11797	0	0	0	0	0	7	0	0	0	0	1	0	1	0	0	0	5	0	0	0	1	1	1	0	0	0	1	0	0	1	0	0	0	1	0	0	0	34	0	0	0	2	3	1	0	0	0	0	1
1672	1	0	0	0	0	2	0	0	0	0	0	0	0	0	0	1	0	0	0	0	0	0	0	0	0	0	2	0	0	4	0	0	0	1	0	0	1	14	0	0	0	0	3	0	1	0	0	3	0
3413	3	0	0	0	0	1	1	1	0	0	0	0	1	0	0	5	0	0	0	0	0	1	0	0	0	0	5	0	0	3	0	0	0	0	0	0	0	7	0	0	0	0	3	0	2	0	2	0	0
11678	7	2	0	0	0	0	0	0	0	0	0	0	1	0	0	1	2	0	0	0	0	0	1	0	0	0	0	0	0	4	0	0	0	1	0	0	0	17	0	0	0	1	5	0	3	2	0	2	1
3301	1	1	0	1	0	10	0	0	1	0	1	0	0	0	6	1	0	0	0	0	1	0	0	0	0	0	5	0	0	4	0	0	0	1	0	0	0	10	0	0	0	0	4	0	0	0	2	0	1
1294	6	0	0	0	0	12	0	0	0	0	0	0	0	0	0	1	0	0	0	0	0	0	0	0	0	0	0	2	0	1	0	0	0	2	0	0	0	5	0	0	0	3	0	0	3	0	0	1	0
3297	4	0	0	0	0	2	0	0	0	0	1	0	2	0	4	1	2	0	0	0	0	0	0	0	0	0	2	2	0	1	0	1	0	2	0	0	0	2	0	0	0	0	7	0	0	1	0	0	0
3299	1	0	1	6	0	1	0	0	1	0	0	0	0	0	5	1	0	0	0	0	0	1	0	0	0	0	6	0	0	0	0	0	0	1	0	0	0	3	0	0	0	0	1	1	1	1	0	0	1
3304	0	0	0	2	0	2	0	1	0	0	0	0	0	0	9	1	0	0	0	0	0	0	0	0	0	0	0	0	0	0	0	0	0	0	0	0	0	39	0	0	0	0	1	0	0	0	0	0	0
3324	4	0	0	1	0	4	0	0	0	3	0	0	3	1	0	0	3	0	0	0	0	0	0	0	0	0	7	0	0	6	0	0	0	7	0	0	0	6	0	1	0	4	3	0	1	0	1	0	0
11789	0	0	0	2	0	0	0	0	0	0	0	0	0	0	0	0	0	0	0	0	0	1	0	0	0	0	2	0	0	0	1	0	0	0	0	3	1	16	0	1	0	0	3	1	0	0	0	0	3
3322	3	0	0	2	0	2	1	1	0	0	0	0	0	0	1	1	1	0	1	0	0	0	1	0	0	0	2	0	0	2	0	0	0	1	0	0	0	18	1	0	0	3	4	0	0	0	0	0	0
3425	8	0	0	1	0	1	0	2	0	1	2	0	1	0	3	1	8	0	0	0	0	1	0	0	0	0	2	1	0	21	0	0	0	1	0	0	0	5	0	0	0	2	8	0	2	1	1	11	0
3428	2	0	0	2	0	4	0	0	0	0	2	0	1	0	2	0	0	0	0	0	0	0	0	0	0	0	1	0	0	2	1	0	0	0	0	0	0	6	0	0	0	0	2	0	1	0	1	1	0
11702	0	0	3	0	0	4	0	0	0	1	0	0	1	0	4	1	0	0	0	0	1	1	0	0	0	0	0	1	0	22	0	0	0	4	0	0	2	9	0	0	0	0	5	0	0	0	0	0	0
1385	0	0	0	0	0	3	0	0	0	0	2	0	3	0	1	1	2	0	0	0	0	3	1	0	0	0	5	0	0	1	0	0	0	2	0	0	0	17	0	0	0	1	10	0	0	1	0	2	1
3430	1	0	0	1	0	4	2	0	0	0	2	0	0	0	5	1	4	0	0	0	1	1	0	0	0	0	3	0	0	1	0	0	0	0	0	0	0	6	0	0	0	0	5	0	1	1	1	1	0
3432	0	3	0	3	0	0	0	0	0	0	0	0	1	0	6	0	0	0	1	0	0	2	0	0	0	0	1	0	0	0	1	0	0	0	0	0	0	6	0	2	0	0	5	0	1	0	0	1	0
11663	0	5	0	0	0	0	0	0	0	0	0	0	0	0	4	1	1	0	0	0	0	0	0	0	0	0	4	0	0	0	0	0	0	2	0	2	0	12	0	0	0	0	26	1	0	0	0	0	0
11679	1	0	0	0	0	12	0	0	0	0	0	0	0	1	1	0	0	0	0	0	0	0	0	0	0	0	0	0	0	0	1	0	0	0	0	0	0	1	0	0	0	8	0	0	0	0	0	2	0
11785	2	0	0	1	0	5	1	0	1	0	1	0	2	0	5	0	6	0	0	0	0	0	0	0	0	0	4	0	0	3	0	0	0	1	0	0	0	29	0	0	0	3	10	0	2	1	0	1	1
1628	0	0	0	0	0	5	0	0	0	0	0	0	0	0	1	1	0	0	0	0	0	2	3	0	0	0	0	0	0	0	0	0	0	0	0	0	1	21	0	0	0	3	6	0	0	0	5	1	0
1661	5	0	0	0	0	19	0	0	0	3	0	0	3	0	1	4	2	0	0	0	0	1	0	0	0	0	2	3	0	2	1	0	0	2	0	1	1	6	0	0	0	1	2	0	0	0	0	4	0
11686	1	0	1	0	0	5	0	0	0	0	0	0	0	2	0	0	0	0	0	0	0	0	0	0	0	0	0	0	0	6	0	0	0	0	0	0	0	4	0	0	0	0	0	0	1	0	0	0	0
11704	1	0	0	0	0	32	0	0	0	0	0	0	0	0	0	0	0	0	0	0	0	0	0	0	0	0	0	1	0	0	0	0	0	0	0	0	0	1	0	0	0	0	1	0	3	0	0	1	0
11793	1	2	0	1	0	4	0	0	0	0	1	0	0	0	1	1	0	0	0	0	0	4	0	0	0	0	3	0	0	4	0	0	0	1	0	0	2	7	0	0	0	1	6	3	0	0	1	1	0
11801	0	0	0	0	0	8	0	0	0	0	0	0	0	0	2	0	0	0	0	0	1	2	0	0	0	0	2	0	0	0	0	0	0	1	0	2	1	10	0	1	0	0	13	1	0	0	0	0	0
1709	0	0	0	0	0	18	0	0	0	0	0	0	0	3	1	1	0	0	0	0	0	0	0	0	0	0	0	0	0	0	0	0	0	1	0	0	0	10	0	0	0	0	4	0	0	0	0	0	0
11694	0	1	0	0	0	7	1	0	0	0	1	0	0	0	0	0	0	0	0	0	0	1	0	0	0	0	0	1	0	9	0	0	0	3	0	0	0	19	0	0	0	2	7	0	2	0	1	0	0
11714	0	0	0	0	0	0	0	0	0	0	0	0	0	0	0	0	0	0	0	0	1	1	1	0	0	0	0	4	0	0	1	0	0	7	0	1	1	3	0	0	0	0	5	0	9	1	1	0	0
3319	1	0	0	1	0	2	1	1	0	2	0	0	1	0	4	0	0	0	0	0	0	0	0	0	0	0	4	1	0	2	0	0	0	0	0	0	0	6	0	0	0	7	2	2	0	2	2	0	0
11717	3	0	0	0	0	8	0	0	0	0	0	0	0	1	1	0	1	0	0	0	0	0	0	0	0	0	0	0	0	0	0	0	0	0	0	0	1	6	0	0	0	0	2	0	0	0	0	1	0
3302	2	0	0	0	0	6	2	0	0	1	1	0	0	0	0	1	1	0	0	0	0	0	0	0	0	1	4	0	0	2	0	0	0	1	0	0	0	6	0	0	0	0	3	1	2	1	0	6	0
3298	1	0	2	1	0	1	1	0	0	0	1	0	1	0	4	2	4	0	0	0	0	0	0	0	0	0	4	0	0	5	0	0	0	4	0	0	1	3	1	0	0	0	6	0	1	1	0	0	0
3300	2	0	1	4	0	3	0	0	0	0	0	0	0	0	7	0	1	0	0	0	0	0	0	0	0	0	3	0	0	1	0	0	0	3	0	0	0	0	0	0	0	0	0	0	1	0	0	1	0
3316	1	0	0	2	0	3	0	0	0	1	1	0	2	0	2	1	0	0	0	0	1	2	0	0	0	0	1	2	0	1	1	0	0	3	0	0	0	8	0	0	0	0	8	1	0	1	0	1	0
11314	11	0	0	0	0	10	0	0	0	0	0	0	0	0	2	2	0	0	0	0	1	0	0	0	0	0	2	3	0	2	0	0	0	2	0	0	0	6	1	0	0	4	4	0	2	0	0	2	0
3314	4	0	0	1	0	1	0	1	0	0	1	0	0	1	2	0	2	0	0	0	0	2	0	0	0	0	5	0	0	63	0	0	0	1	0	0	1	0	0	0	0	1	4	0	0	0	1	2	0
3443	8	0	0	0	0	4	1	0	0	1	0	0	1	0	0	1	5	0	0	0	2	1	0	0	0	0	2	0	0	2	0	0	0	0	0	0	3	4	0	0	0	4	3	0	0	0	0	1	0
11681	3	3	0	0	0	1	0	0	0	2	1	0	1	0	0	0	0	0	0	0	0	0	0	0	0	0	2	1	0	1	0	0	0	2	0	0	0	18	0	0	0	1	9	0	0	1	0	1	0
11703	0	0	0	0	0	32	0	0	0	0	0	0	1	0	0	0	1	0	0	0	0	0	0	0	0	0	0	1	0	1	0	0	0	2	0	0	0	4	0	1	0	0	2	0	0	0	0	0	0
1481	0	0	0	0	0	1	0	0	0	0	0	0	0	0	0	0	0	0	0	0	0	0	0	0	0	0	1	0	0	3	1	0	0	1	0	0	0	9	0	0	0	0	6	0	2	1	0	0	0
1664	1	0	0	0	0	11	0	0	0	0	0	0	1	0	0	0	0	0	0	0	1	0	0	0	0	0	0	2	0	0	0	0	0	1	0	0	0	2	0	0	0	1	1	0	4	0	0	0	0
1712	0	1	0	0	0	4	0	0	0	0	0	0	1	0	4	0	0	0	0	0	0	0	0	0	0	1	0	1	0	5	0	0	0	2	0	0	3	2	0	0	0	1	1	0	12	1	0	0	0
3355	8	1	0	1	0	5	0	0	0	0	2	0	2	0	1	0	4	0	0	0	0	3	0	0	0	0	1	1	0	2	0	0	0	0	0	0	1	5	0	0	0	0	11	0	1	0	0	2	0
11779	7	0	0	0	0	5	0	0	0	0	0	0	0	2	0	4	0	0	0	0	1	1	2	0	0	0	0	0	0	1	0	0	0	1	0	0	0	7	0	0	0	9	2	1	5	0	0	0	0
11662	1	0	0	0	0	3	0	0	0	0	0	0	0	3	0	0	0	0	0	0	0	0	0	0	0	0	0	0	0	8	0	0	0	0	0	0	2	7	0	0	0	0	1	0	1	0	1	0	0
11680	2	4	0	2	0	2	0	0	0	1	0	0	1	0	0	1	1	0	0	0	0	0	1	0	0	0	0	2	0	2	0	0	0	0	0	3	0	7	0	0	0	1	5	0	3	0	0	0	0
11705	1	0	0	0	0	1	0	0	0	0	0	0	0	0	1	1	0	0	0	0	0	0	2	0	0	0	3	0	0	1	0	0	0	0	0	0	0	6	0	0	0	0	9	1	4	0	0	1	0
11707	0	0	0	0	0	8	0	0	0	0	0	0	2	0	0	1	0	0	0	0	3	0	1	0	0	0	0	0	0	2	0	0	0	0	0	0	0	4	0	0	0	0	6	0	0	1	0	0	0
11794	0	0	0	0	0	12	0	0	0	0	1	0	0	8	0	0	1	0	0	0	0	0	0	0	0	0	0	0	0	1	0	0	0	0	0	0	0	6	2	0	0	1	13	1	1	0	0	0	0
11802	1	1	0	0	0	11	0	0	0	0	0	0	1	0	0	1	1	0	0	0	0	3	0	0	0	0	1	0	0	0	0	0	0	0	0	0	0	11	0	1	0	0	9	0	0	0	2	0	1
3351	3	0	0	0	0	3	0	0	0	0	0	0	0	1	0	2	1	0	0	0	0	4	0	0	0	0	1	1	0	2	0	0	0	2	0	0	0	4	0	0	0	1	4	0	0	1	0	1	0
11693	2	1	0	0	0	7	1	0	0	0	0	0	0	0	0	1	0	0	0	0	0	2	0	0	0	0	4	0	0	1	2	0	0	2	0	0	0	3	0	0	0	4	4	0	1	0	0	0	1
11716	2	0	0	0	0	22	0	0	0	1	0	0	1	0	0	0	0	0	0	0	0	0	0	0	0	0	0	0	0	1	0	0	0	0	0	0	0	8	0	0	0	2	0	0	2	1	0	0	0
11718	0	1	0	0	1	3	0	0	0	0	0	0	0	0	0	0	1	0	0	0	1	2	0	0	0	0	0	0	0	0	0	0	0	0	0	0	1	3	0	0	0	0	3	0	4	0	0	0	0
3349	0	0	0	1	0	0	0	1	0	0	0	0	3	0	1	0	0	0	0	0	1	2	1	0	0	0	4	1	0	0	0	0	0	0	0	0	0	13	1	0	0	0	3	0	0	0	0	0	0
3308	8	0	0	1	0	0	0	0	2	0	0	0	0	0	0	4	0	0	6	0	0	0	0	0	0	0	1	0	0	0	0	0	0	1	0	0	0	5	0	1	0	3	1	0	0	0	0	2	0
3311	3	0	0	0	0	5	0	0	0	0	0	0	2	0	1	0	0	0	0	0	0	0	0	0	0	0	0	0	0	5	0	0	0	1	0	0	1	7	0	0	0	0	2	0	2	0	1	1	0
3346	7	0	0	0	0	2	0	0	1	0	0	0	0	1	0	0	3	0	0	0	0	1	1	0	0	0	3	0	0	6	0	0	0	1	0	0	0	5	0	0	0	0	3	0	1	0	0	0	0
11666	1	0	0	0	0	5	0	0	0	0	0	0	0	1	0	0	0	0	0	0	0	0	0	0	0	0	2	0	0	6	1	0	0	1	0	0	0	9	0	0	0	0	4	1	0	1	1	0	0
11790	1	2	1	0	0	7	0	0	0	0	0	0	0	0	0	0	0	0	0	0	0	0	2	0	0	0	0	0	0	6	0	0	0	0	0	1	3	14	0	0	0	1	11	1	0	2	0	0	2
1701	0	1	0	0	0	4	0	0	0	0	0	0	0	2	1	2	1	0	0	0	0	0	0	0	0	0	3	0	0	2	0	0	0	0	0	0	1	7	0	0	0	1	4	0	0	0	0	0	0
3343	1	0	1	1	0	1	0	0	0	0	2	0	0	0	0	3	0	0	0	0	0	0	0	0	0	0	3	0	0	6	0	0	0	0	0	0	2	5	0	0	0	1	3	0	1	1	0	1	0
3446	1	1	0	1	0	0	0	0	0	0	0	0	0	3	0	2	0	0	0	0	0	0	1	0	0	0	2	1	0	2	0	0	0	0	0	1	0	4	0	0	0	1	0	0	2	3	0	1	0
3467	0	0	0	0	0	0	0	0	0	0	0	0	0	0	0	0	0	0	0	0	0	0	0	0	0	2	0	0	0	0	0	1	0	0	0	0	0	0	0	0	0	0	0	0	0	0	0	0	0
11386	0	4	0	0	0	7	0	0	1	0	0	0	2	0	0	0	2	0	0	0	0	6	0	0	0	0	0	3	0	1	0	0	0	0	0	0	1	4	0	0	0	0	6	1	2	0	0	1	0
11649	0	0	1	0	0	3	0	1	0	0	0	0	0	0	0	0	0	0	0	0	0	0	0	0	0	0	2	1	0	1	2	0	0	2	0	0	0	0	0	3	0	6	6	0	2	0	1	0	0
11780	8	1	0	0	0	6	0	0	0	0	0	0	1	0	0	0	0	0	0	0	0	0	0	0	0	1	0	0	0	0	1	0	0	1	0	0	0	7	0	1	0	4	1	0	2	0	0	0	2
1375	0	6	0	1	0	6	0	0	0	1	1	0	1	0	0	0	0	0	0	0	0	0	1	0	0	1	3	2	0	2	0	0	0	0	0	0	0	10	0	0	0	5	10	0	0	0	1	0	0
1382	0	3	0	0	0	11	0	0	0	0	0	0	3	0	4	0	0	0	0	0	0	0	0	0	0	0	2	0	0	1	0	0	0	0	0	1	1	13	0	2	0	0	7	1	0	2	2	0	0
11682	0	2	1	0	0	7	0	0	1	0	1	0	0	0	0	0	0	0	0	0	0	1	2	0	0	0	0	0	0	0	0	0	0	0	0	0	1	34	0	0	0	0	22	0	2	0	0	0	0
11700	1	0	0	0	0	5	0	0	0	0	0	0	0	1	0	1	1	0	0	0	0	0	0	0	0	0	2	0	0	0	0	0	0	0	0	0	0	3	0	0	0	0	9	0	1	0	1	1	0
1365	0	2	0	0	0	10	0	0	0	0	0	0	1	0	0	2	0	0	0	0	0	1	0	0	0	0	1	0	0	1	0	0	0	0	0	0	0	4	0	0	0	2	3	2	2	0	0	0	0
1647	1	0	0	0	0	10	0	0	0	1	0	0	1	3	0	0	2	0	0	0	0	0	1	0	0	0	1	1	0	0	0	0	0	0	0	0	0	9	0	0	0	2	8	0	0	1	1	0	0
1653	2	2	0	0	0	3	0	0	0	0	0	0	2	0	1	1	0	0	0	0	0	0	0	0	0	0	0	0	0	2	0	0	0	2	0	0	0	3	0	0	0	7	5	0	0	0	0	0	0
3305	4	0	0	0	0	2	0	0	0	1	0	0	0	0	11	0	0	0	0	0	0	0	0	0	0	0	2	0	0	1	0	0	0	0	0	0	0	14	0	0	0	2	10	0	0	0	0	2	0
11369	0	0	0	0	0	4	0	0	0	1	0	0	0	1	0	1	0	0	0	0	2	0	0	0	0	0	0	0	0	0	3	0	0	0	0	1	0	2	0	0	0	0	4	0	0	0	0	0	0
3303	1	0	0	0	0	2	0	0	0	0	1	0	1	0	7	0	1	0	0	0	0	0	0	0	0	0	2	0	0	0	0	0	0	1	0	1	0	11	0	0	0	0	0	1	0	1	1	0	1
3341	1	0	0	1	0	5	0	0	0	1	1	0	0	0	5	1	0	0	1	0	0	1	0	0	0	0	4	0	0	1	0	0	0	1	0	0	0	1	0	0	0	1	3	0	1	0	0	4	0
1325	3	0	0	0	0	6	0	0	0	0	2	0	0	0	0	0	0	0	0	0	0	0	0	0	0	0	1	0	0	0	0	0	0	0	0	0	0	1	0	0	0	0	0	0	3	0	0	0	0
1372	0	0	0	0	0	3	0	0	0	0	1	0	0	4	0	0	0	0	0	0	2	0	0	0	0	0	0	0	0	0	2	0	0	0	0	1	0	2	0	0	0	3	2	0	0	2	0	0	0
1376	0	1	0	0	0	12	0	0	2	0	0	0	1	0	1	0	0	0	0	0	0	0	0	0	0	0	0	0	0	2	2	0	0	0	0	0	0	4	0	0	0	2	9	1	0	0	2	0	0
3339	8	1	0	0	0	2	1	1	1	0	2	0	1	0	0	0	2	0	0	0	0	1	0	0	0	1	3	1	0	2	0	0	0	0	0	0	0	2	0	0	0	0	13	1	1	0	0	1	1
1482	1	0	0	1	0	20	0	0	0	0	0	0	0	0	1	0	0	0	0	0	0	0	0	0	0	0	0	0	0	8	0	0	0	0	0	0	0	17	0	0	0	2	3	0	0	0	0	2	0
1650	0	1	0	0	0	6	0	0	0	0	1	0	0	1	0	1	1	0	0	0	2	0	0	0	0	0	3	0	0	0	2	0	0	3	0	1	0	0	0	0	0	14	2	0	2	2	0	0	0
3337	5	0	0	0	0	7	0	1	0	0	0	0	1	3	2	3	1	0	0	0	0	0	0	0	0	1	1	1	0	9	0	0	0	0	0	0	0	2	0	1	0	5	3	1	0	0	0	1	2
3466	0	0	0	0	0	0	0	0	0	0	2	0	0	0	0	0	1	0	0	0	1	2	0	0	0	2	5	0	0	2	0	0	0	0	0	0	0	15	0	0	0	0	6	1	0	1	0	0	1
1644	1	0	0	0	0	2	0	0	0	0	0	0	0	1	0	1	0	0	0	0	0	2	0	0	0	0	0	0	0	0	0	0	0	2	0	0	0	9	0	0	0	0	4	1	0	0	1	1	0
3465	0	0	0	1	0	1	0	0	0	0	0	0	1	0	0	0	1	0	0	0	0	1	0	0	0	0	4	2	0	3	1	0	0	0	0	0	0	2	1	0	0	1	7	1	1	1	0	0	0
11380	1	2	0	0	0	18	0	0	0	1	0	0	0	0	3	0	2	0	1	0	0	2	0	0	0	0	1	0	0	3	0	0	0	0	0	0	4	21	0	0	0	1	6	1	0	0	0	0	0
11668	1	2	0	0	0	3	0	0	0	0	0	0	0	0	1	0	1	0	0	0	0	0	0	0	0	0	0	0	0	0	0	0	0	0	0	0	2	1	0	0	0	0	7	0	0	1	0	0	0
11699	0	3	0	0	0	17	0	0	0	0	0	0	1	0	0	1	2	0	0	0	0	0	0	0	0	0	1	0	0	2	1	0	0	1	0	0	0	3	1	0	0	4	9	0	1	0	1	0	0
1648	1	0	0	0	0	12	0	0	0	0	1	0	1	0	1	1	0	0	0	0	0	1	0	0	0	0	0	0	0	0	0	0	0	0	0	0	1	6	0	0	0	1	5	0	0	1	0	0	0
3440	9	0	0	2	0	1	0	0	0	1	1	0	2	0	1	0	4	0	0	0	0	0	1	0	0	0	2	3	0	16	0	0	0	0	0	0	0	16	1	0	0	0	6	1	1	1	0	1	0
11366	0	0	0	0	0	7	0	0	2	0	0	0	1	0	0	0	0	0	0	0	0	0	0	0	0	0	0	0	0	1	1	0	0	0	0	0	1	2	0	0	0	2	4	0	1	1	0	0	0
11715	1	0	0	0	0	4	0	0	0	0	0	0	0	5	2	2	0	0	0	0	0	0	0	0	0	0	0	1	0	0	1	0	0	0	0	0	0	3	0	0	0	16	1	0	2	0	0	0	0
11798	2	0	0	0	0	19	0	0	0	0	0	0	0	1	0	0	4	0	0	0	0	1	0	0	0	0	0	2	0	0	0	0	0	1	0	0	1	0	0	0	0	0	1	0	2	0	0	0	0
3434	0	0	1	0	0	5	0	0	0	1	0	0	1	1	2	1	0	0	1	0	1	0	0	0	0	0	2	0	0	21	0	0	0	0	0	0	1	0	0	0	0	0	9	0	0	0	1	2	0
3437	17	0	0	0	0	4	0	0	0	0	0	0	0	0	0	0	3	0	1	0	1	0	0	0	0	0	1	1	0	10	0	0	0	0	0	0	1	1	0	1	0	1	3	0	2	0	3	3	0
3464	3	1	0	0	0	1	0	0	0	1	1	0	3	0	0	0	3	0	0	0	0	1	0	0	0	0	2	0	0	1	0	0	0	0	0	1	1	10	0	0	0	0	8	1	0	1	0	0	0
11708	0	0	0	0	0	9	0	0	1	0	0	0	1	1	0	1	1	0	0	0	0	0	0	0	0	0	0	0	0	1	0	0	0	2	0	1	1	3	0	0	0	1	3	0	0	0	0	0	0
13138	0	0	2	1	0	0	0	0	0	0	0	0	0	0	1	0	0	0	0	0	0	0	0	0	0	0	0	0	0	0	0	0	0	1	0	0	1	7	0	1	0	0	2	2	0	1	0	0	0
1377	0	3	0	0	0	1	0	0	0	0	0	0	1	0	0	0	1	0	0	0	0	0	0	0	0	0	6	0	0	5	0	0	0	2	0	0	0	8	1	0	0	2	8	0	0	0	0	0	1
3333	4	0	1	4	0	0	0	0	0	1	0	0	1	0	2	4	0	0	0	0	0	1	1	0	0	0	12	0	0	0	0	0	0	0	0	0	2	1	0	0	0	4	1	0	0	2	0	0	0
3335	1	0	1	1	0	1	0	0	0	0	1	0	1	0	4	0	0	0	0	0	0	1	0	0	0	0	9	2	0	2	0	0	0	0	0	0	0	3	0	0	0	0	12	0	2	1	0	0	0
11638	0	6	0	0	0	1	0	0	0	0	0	0	2	0	7	1	3	0	0	0	1	2	0	0	0	0	1	1	0	2	0	0	0	0	0	0	0	13	0	0	0	0	10	0	3	0	0	0	0
11781	0	2	0	0	0	1	0	0	0	0	1	0	0	0	0	1	0	0	0	0	0	0	0	0	0	0	0	0	0	0	1	1	0	1	0	1	3	3	0	0	0	3	0	0	5	0	0	1	0
3463	0	0	1	1	0	0	0	0	0	1	1	0	0	0	6	2	0	0	0	0	0	1	1	0	0	0	4	0	0	0	0	0	0	0	0	0	1	1	0	0	0	4	1	0	0	0	0	0	2
11635	0	0	1	0	0	5	0	0	0	0	0	0	0	0	0	0	0	0	0	0	1	1	0	0	0	0	0	0	0	0	0	0	0	0	0	0	2	0	0	0	0	1	1	0	0	0	0	0	0
11651	1	0	0	0	0	14	0	0	0	1	0	0	0	0	0	0	0	0	0	0	0	0	1	0	0	0	0	1	0	0	1	0	0	0	0	0	1	0	0	0	0	12	2	0	2	0	1	0	0
1364	0	1	0	2	0	19	0	0	0	0	0	0	0	0	5	1	0	0	0	0	0	0	0	0	0	0	0	1	0	1	1	0	0	2	0	0	0	8	0	0	0	0	3	0	0	0	0	0	0
1367	0	2	0	0	0	0	0	0	0	0	0	0	0	0	0	2	2	0	0	0	1	2	0	0	0	0	0	0	0	0	2	0	0	2	0	1	0	2	0	0	0	0	3	1	1	0	0	0	0
1383	2	5	0	0	0	6	0	0	0	1	1	0	0	0	3	0	5	0	0	0	0	1	0	0	0	0	3	0	0	4	0	0	0	0	0	0	1	9	0	0	0	1	5	0	3	1	0	1	2
1480	0	4	0	0	0	7	0	0	0	0	0	0	0	0	0	0	0	0	0	0	0	0	0	0	0	0	0	0	0	2	0	0	0	0	0	0	2	9	0	0	0	0	12	0	1	1	0	1	2
11632	2	0	0	0	1	4	1	0	0	0	0	0	1	1	0	1	2	0	0	0	1	0	0	0	0	0	1	0	0	3	0	0	0	1	0	0	1	8	0	0	0	0	8	0	0	0	0	0	0
11641	0	0	0	0	0	1	0	0	0	0	0	0	0	1	0	1	0	0	0	0	0	0	1	0	0	0	0	1	0	0	0	0	0	0	0	0	0	1	0	0	0	0	7	0	0	0	0	1	0
11654	2	0	0	0	0	2	0	0	0	0	1	0	1	0	0	2	3	0	0	0	3	0	0	0	0	0	0	0	0	0	1	0	0	1	0	1	0	2	0	0	0	1	1	0	1	1	0	0	0
13137	0	0	0	2	0	0	0	0	0	0	1	0	0	0	0	0	0	0	0	0	0	3	0	0	0	0	0	0	0	0	0	0	0	0	0	2	0	4	0	0	0	0	2	3	4	3	0	0	1
1370	0	0	1	0	0	6	0	0	0	0	0	0	2	1	0	0	0	0	0	0	2	1	0	0	0	0	0	0	0	1	1	0	0	1	0	0	0	4	0	0	0	0	1	1	1	0	2	1	0
1710	2	0	0	0	0	17	0	0	0	0	0	0	0	1	0	2	0	0	0	0	0	0	0	0	0	0	3	0	0	0	0	0	0	0	0	0	0	9	1	0	0	0	5	0	0	0	0	0	0
3328	5	0	0	0	0	0	0	0	1	0	0	0	1	1	0	1	1	0	0	0	0	2	0	0	0	0	1	1	0	4	0	0	0	1	0	0	0	79	0	1	0	0	5	0	1	0	0	0	0
3462	4	0	0	2	0	2	0	0	2	0	3	0	3	0	0	2	1	0	0	0	0	1	0	0	0	1	2	0	0	2	0	0	0	2	0	0	1	10	0	0	0	4	6	0	0	3	0	0	1
11670	4	1	0	0	0	8	0	0	1	0	1	0	1	0	2	0	0	0	0	0	1	0	0	0	0	0	0	0	0	0	0	0	0	3	0	0	0	10	0	0	0	5	1	1	0	0	0	0	0
1639	0	0	0	0	0	5	0	0	0	1	1	0	0	1	2	0	0	0	0	0	1	1	1	0	0	0	2	0	0	2	0	0	0	1	0	0	0	6	0	0	0	0	5	0	2	0	0	0	0
11378	0	0	0	1	0	1	0	0	0	0	0	0	1	0	1	0	2	0	0	0	0	0	0	0	0	0	0	0	0	5	3	0	0	0	0	0	1	4	2	0	0	0	14	0	4	2	0	0	0
11652	0	1	1	0	0	2	0	0	0	0	0	0	0	2	0	0	0	0	0	0	1	0	0	0	0	0	0	0	0	1	7	0	0	2	0	0	0	0	0	0	0	8	6	0	0	0	0	0	0
1636	0	0	0	0	0	22	0	0	0	1	0	0	0	1	0	0	0	0	0	0	0	0	1	0	0	0	0	0	0	1	0	0	0	0	0	0	1	3	0	0	0	3	4	0	0	0	0	0	0
3461	0	1	0	1	0	3	0	1	0	0	0	0	0	0	0	5	1	0	0	0	0	0	0	0	0	0	2	2	0	1	0	0	0	1	0	0	0	33	0	0	0	0	1	0	0	1	0	0	0
11373	0	0	0	0	0	3	0	0	0	0	0	0	0	0	1	1	0	0	0	0	0	0	0	0	0	0	0	0	0	0	2	0	0	3	0	1	0	2	0	1	0	0	5	0	1	0	2	3	1
1368	0	6	0	0	0	0	0	0	2	0	0	0	3	0	4	2	1	0	0	0	0	0	0	0	0	0	0	0	0	1	0	0	0	1	0	1	3	6	0	0	0	0	8	0	4	0	0	1	0
1384	1	1	0	0	0	8	0	0	0	0	2	0	0	0	0	0	1	0	0	0	0	0	1	0	0	0	3	0	0	3	0	0	0	2	0	0	0	15	0	0	0	2	10	1	1	0	1	1	0
1387	0	3	0	1	0	0	0	0	0	0	0	0	0	0	1	0	1	0	0	0	0	1	1	0	0	0	0	0	0	0	0	0	0	0	0	0	0	15	0	1	0	0	29	0	0	1	0	0	3
1645	2	1	0	0	0	15	0	0	0	0	0	0	1	0	0	0	1	0	0	0	0	0	0	0	0	0	0	0	0	1	0	0	0	0	0	0	0	4	0	0	0	1	6	0	1	0	0	1	0
3460	5	1	0	0	0	2	0	0	1	0	0	0	0	0	5	2	0	0	1	0	1	1	1	0	0	0	0	0	0	1	0	0	0	0	0	0	0	5	0	0	0	3	0	0	0	1	0	0	0
11381	2	1	0	0	0	2	0	0	0	0	0	0	1	0	4	0	1	0	0	0	0	0	0	0	0	0	0	1	0	2	0	0	0	1	0	0	0	6	0	0	0	0	11	1	1	0	0	3	0
11633	3	1	0	0	0	21	0	0	0	0	1	0	2	0	0	0	0	0	0	0	0	1	0	0	0	0	1	0	0	0	0	0	0	1	0	0	1	1	0	0	0	0	5	0	0	0	0	0	0
11642	1	0	0	1	1	1	0	0	0	0	3	0	2	0	0	0	0	0	0	0	1	0	1	0	0	0	0	0	0	0	0	0	0	3	0	0	0	6	0	0	0	0	5	0	0	0	0	0	0
11655	0	0	0	0	0	7	0	0	0	0	0	0	1	0	3	0	0	0	0	0	1	0	2	0	0	0	2	0	0	1	1	0	0	0	0	0	0	0	0	0	0	0	2	1	3	0	0	1	0
11673	0	1	0	2	0	15	0	0	0	0	1	0	0	0	0	0	1	0	0	0	2	0	0	0	0	0	1	0	0	0	2	0	0	0	0	0	1	1	0	0	0	0	0	0	0	0	0	0	0
1371	1	2	0	0	0	1	1	0	0	0	1	0	3	1	0	0	1	0	0	0	1	0	1	0	0	0	0	0	0	0	3	0	0	0	0	0	2	3	0	0	0	0	5	0	0	2	0	0	0
3441	2	0	1	0	0	0	0	0	0	1	1	0	0	0	0	0	2	0	0	0	0	4	0	0	0	0	1	0	0	0	0	0	0	1	0	0	0	27	0	0	0	0	7	0	0	0	0	0	1
3435	0	0	0	1	0	0	1	0	0	0	3	0	2	0	7	1	1	0	0	0	1	2	0	0	0	0	3	1	0	5	1	0	0	2	0	0	2	1	0	0	0	0	1	2	2	0	0	2	1
3438	10	1	0	2	0	3	0	0	0	4	1	0	0	0	3	0	4	0	1	0	0	0	0	0	0	1	1	2	0	6	0	0	0	0	0	1	3	1	0	0	0	1	9	0	1	0	0	0	0
11671	4	0	0	1	0	7	0	0	1	0	0	0	0	2	0	1	0	0	0	0	0	0	0	0	0	0	1	0	0	0	0	0	0	2	0	0	0	3	0	0	0	4	1	0	0	0	0	0	1
11379	0	1	0	0	0	4	0	0	0	0	0	0	0	0	0	0	0	0	0	0	0	0	0	0	0	0	0	1	0	0	0	0	0	0	0	0	0	11	0	0	0	0	14	0	1	0	2	2	0
11640	2	0	1	0	0	10	0	0	0	0	0	0	1	1	0	3	0	0	0	0	1	0	0	0	0	0	0	0	0	0	0	0	0	0	0	0	0	2	0	0	0	0	2	0	2	0	0	0	0
11674	1	2	1	1	0	0	0	0	2	0	0	0	2	1	0	3	0	0	0	0	0	0	2	0	0	0	1	0	0	0	2	0	0	1	0	0	2	0	0	0	0	0	3	0	2	0	0	0	0
1637	0	3	0	0	0	5	0	0	0	1	1	0	0	0	0	0	0	0	0	0	1	1	0	0	0	0	1	1	0	0	0	0	0	0	0	0	0	3	0	0	0	0	5	0	0	0	2	0	0
3457	0	0	0	0	0	0	0	0	0	0	0	0	2	0	0	0	0	0	0	0	0	0	0	0	0	8	0	0	0	0	0	6	0	5	0	0	0	0	0	0	0	0	0	0	0	0	0	0	0
3459	2	0	0	1	0	8	0	0	0	0	3	0	2	0	1	1	0	0	0	0	1	3	0	0	0	0	3	0	0	6	0	0	0	1	0	0	1	0	0	0	0	0	0	0	0	2	0	1	3
11374	0	0	0	0	0	8	0	0	0	0	0	0	0	0	2	1	0	0	0	0	0	0	0	0	0	0	0	0	0	0	0	0	0	2	0	0	0	0	0	0	0	1	5	1	2	1	0	4	0
1495	0	0	0	0	0	22	0	0	0	0	0	0	0	2	2	0	0	0	0	0	0	0	1	0	0	0	0	0	0	7	0	0	0	1	0	0	0	4	0	0	0	0	5	0	0	1	0	0	0
1634	3	3	0	0	0	2	0	0	0	1	1	0	1	1	2	2	3	0	0	0	1	0	0	0	0	0	0	1	0	3	0	0	0	0	0	0	3	7	0	0	0	1	10	0	0	0	1	0	0
1643	0	0	0	0	0	10	0	0	0	0	0	0	0	0	0	0	0	0	0	0	0	1	0	0	0	0	0	0	0	0	0	0	0	0	0	0	0	1	0	0	0	0	1	0	3	0	1	0	0
11406	2	1	0	0	0	0	0	0	0	0	0	0	0	0	0	0	0	0	0	0	0	0	0	0	0	0	0	0	0	0	1	0	0	1	0	0	0	2	0	0	0	0	4	0	0	1	0	0	0
11646	1	4	0	1	0	7	0	0	0	0	0	0	0	0	1	0	1	0	0	0	1	0	0	0	0	0	0	1	0	2	0	0	0	0	0	0	0	3	0	0	0	0	2	0	0	1	0	0	0
11413	0	0	0	0	0	3	0	0	1	0	0	0	3	0	0	0	1	0	0	0	0	0	0	0	0	0	0	0	0	3	0	0	0	1	0	0	0	0	0	0	0	0	4	0	1	0	0	0	0
11417	0	5	0	0	0	0	0	0	0	0	0	0	1	0	0	0	0	0	0	0	0	0	1	0	0	0	1	0	0	5	2	0	0	0	0	0	0	1	0	0	0	0	7	0	0	0	0	0	0
1486	0	1	0	0	0	4	0	0	0	0	0	0	0	0	0	1	1	0	0	0	0	0	0	0	0	0	0	0	0	2	0	0	0	0	0	0	0	0	0	0	0	1	3	0	0	0	0	0	0
11403	0	3	0	0	0	7	0	0	0	0	1	0	0	2	0	1	0	0	0	0	0	0	0	0	0	0	0	0	0	0	5	0	0	0	0	0	1	0	0	0	0	42	2	1	1	0	0	0	0
3331	4	0	0	1	0	0	0	0	0	0	1	0	0	0	0	0	3	0	0	0	0	0	0	0	0	1	0	1	0	0	0	0	0	0	0	0	0	9	0	0	0	0	1	1	0	1	0	0	1
1493	8	0	0	1	0	11	0	0	0	0	0	0	0	0	1	0	0	0	0	0	0	0	0	0	0	0	4	0	0	1	0	0	0	0	0	0	0	15	0	0	0	0	12	0	1	0	0	0	0
3456	1	0	0	0	0	5	0	0	0	0	0	0	0	0	2	1	1	0	0	0	0	0	0	0	0	0	1	0	0	0	0	0	0	0	0	0	0	5	0	1	0	0	5	0	0	3	0	0	0
11396	1	0	0	0	0	7	0	0	0	1	0	0	0	1	1	0	0	0	0	0	3	0	0	0	0	0	0	0	0	0	1	0	0	1	0	0	0	1	0	0	0	0	2	0	1	0	0	2	0
1410	0	0	0	0	0	5	0	0	0	0	0	0	0	0	1	0	0	0	0	0	3	0	0	0	0	0	0	0	0	0	0	0	0	1	0	0	0	0	0	0	0	0	1	0	0	1	0	0	0
1484	0	1	0	0	0	5	0	0	0	0	0	0	0	0	0	2	1	0	0	0	0	0	0	0	0	0	0	0	0	0	0	0	0	2	0	1	1	0	0	1	0	0	7	1	0	0	0	0	0
1490	0	1	0	0	0	4	0	0	1	0	0	0	0	2	0	0	0	0	0	0	0	0	0	0	0	0	3	0	0	3	0	0	0	0	0	0	0	0	0	1	0	0	1	0	3	0	0	0	0
1499	0	2	0	0	0	0	0	0	0	0	1	0	1	0	1	0	0	0	0	0	0	2	0	0	0	0	0	0	0	2	0	0	0	0	0	1	0	39	0	0	0	0	22	0	0	3	0	0	0
11392	1	2	1	0	0	4	0	0	0	0	0	0	0	0	0	0	0	0	0	0	0	0	1	0	0	0	0	0	0	1	1	0	0	0	0	0	0	2	0	0	0	0	2	0	2	1	0	1	1
11400	1	3	0	0	0	13	0	0	0	0	1	0	0	2	1	2	0	0	0	0	0	3	0	0	0	0	1	0	0	1	2	0	0	2	0	0	2	5	0	0	0	0	4	0	0	1	0	0	0
1388	0	1	0	0	0	2	0	0	0	0	0	0	1	4	0	0	0	0	0	0	0	0	0	0	0	0	3	0	0	0	6	0	0	2	0	0	1	6	0	0	0	0	1	1	0	0	0	0	0
11407	0	2	0	0	0	1	0	0	0	0	0	0	0	0	1	0	0	0	0	0	0	0	1	0	0	0	1	1	0	1	0	1	0	1	0	0	0	5	0	0	0	1	4	1	2	0	0	2	0
11414	0	0	0	0	0	6	0	0	0	0	0	0	1	0	0	0	1	0	0	0	0	0	0	0	0	0	2	0	0	1	0	0	0	3	0	0	1	1	0	0	0	0	3	1	2	0	0	5	0
11418	0	6	0	0	0	4	0	0	0	0	0	0	1	0	0	2	1	0	0	0	0	0	0	0	0	0	1	0	0	5	0	0	0	0	0	1	0	4	0	1	0	0	6	0	0	1	0	0	0
11497	0	3	0	0	0	0	0	0	0	0	0	0	0	0	0	2	1	0	0	0	0	1	0	0	0	0	0	0	0	0	3	0	0	1	0	0	0	11	0	0	0	0	23	0	1	3	0	0	2
1487	1	2	0	0	0	2	0	0	0	0	0	0	1	0	0	1	0	0	0	0	0	0	0	0	0	0	1	0	0	4	0	0	0	2	0	0	0	0	0	0	0	0	2	0	1	1	0	0	0
1404	1	5	0	0	0	4	0	0	6	0	0	0	0	0	3	1	0	0	0	0	0	0	1	0	0	0	0	0	0	0	0	0	0	1	0	0	0	7	0	0	0	22	4	0	0	0	0	0	0
3455	1	1	0	0	0	0	0	0	0	0	2	0	0	0	2	1	2	0	0	0	0	2	0	0	0	0	2	0	0	7	0	0	0	2	0	0	0	1	0	0	0	0	7	0	1	0	0	0	0
3453	4	2	0	1	0	3	0	0	0	0	2	0	1	0	5	0	2	0	0	0	3	0	0	0	0	0	2	0	0	1	3	0	0	1	0	0	1	13	0	0	0	0	4	0	0	0	0	0	0
3454	0	1	1	0	0	1	0	0	1	0	1	0	0	0	0	1	4	0	1	0	0	0	1	0	0	0	4	0	0	1	2	0	0	1	0	0	0	17	0	0	0	1	1	2	1	3	0	0	1
11397	1	0	0	0	0	9	0	0	0	0	1	0	0	0	0	1	0	0	0	0	0	0	1	0	0	0	0	0	0	1	2	0	0	0	0	0	0	0	0	0	0	0	3	0	2	0	0	3	0
11393	0	1	0	0	0	1	0	0	0	0	0	0	3	0	0	0	1	0	0	0	0	0	0	0	0	0	0	0	0	0	3	0	0	0	0	1	0	3	0	0	0	0	1	0	0	1	0	2	0
1401	0	1	0	0	0	6	0	0	0	0	0	0	0	0	4	2	0	0	0	0	0	0	7	0	0	0	0	1	0	1	2	0	0	1	0	0	2	8	0	0	0	0	11	2	0	0	0	0	0
1411	0	1	1	0	0	7	0	0	0	0	0	0	2	1	0	0	0	0	0	0	1	0	0	0	0	0	0	0	0	0	0	0	0	6	0	0	0	0	0	1	0	0	1	0	2	0	0	0	0
1491	0	2	0	0	0	2	0	0	1	0	0	0	3	0	0	2	0	0	0	0	0	0	0	0	0	0	3	0	0	0	0	0	0	1	0	0	0	3	0	0	0	0	0	0	2	1	0	0	0
11389	0	0	0	0	0	15	0	0	2	0	0	0	5	6	1	0	0	0	0	0	0	0	0	0	0	0	0	0	0	1	2	0	0	0	0	0	0	1	0	0	0	0	4	1	0	0	0	0	0
11398	0	2	0	0	0	0	0	0	1	0	1	0	2	0	2	2	0	0	0	0	0	0	0	0	0	0	0	0	0	0	0	3	0	1	0	0	2	0	0	0	0	0	5	2	1	0	0	3	0
1496	0	1	0	0	0	10	0	0	1	0	0	0	0	0	0	1	1	0	1	0	0	1	0	0	0	0	0	1	0	1	0	0	0	0	0	0	0	8	0	0	0	0	12	0	1	0	0	2	1
11408	0	0	0	0	0	8	0	0	0	0	0	0	2	1	0	3	0	0	0	0	2	0	0	0	0	0	0	0	0	0	0	0	0	0	0	1	1	1	0	0	0	0	2	0	2	0	0	1	0
11415	0	5	0	0	0	0	0	0	0	0	0	0	1	0	0	0	0	0	0	0	0	1	0	0	0	0	1	0	0	8	0	0	0	0	0	1	0	3	0	0	0	0	9	0	1	0	0	0	0
11419	0	2	0	0	0	1	0	0	0	0	0	0	0	0	0	3	1	0	0	0	1	0	0	0	0	0	1	1	0	2	0	0	0	0	0	0	0	1	0	0	0	0	2	0	0	0	0	1	0
1488	0	2	0	0	0	5	0	0	0	0	0	0	3	0	0	0	0	0	0	0	0	0	0	0	0	0	0	0	0	0	0	0	0	0	0	0	0	1	0	0	0	0	7	0	0	0	0	0	0
1405	0	2	0	0	0	11	0	0	0	0	0	0	0	0	2	1	0	0	0	0	1	0	1	0	0	0	0	0	0	2	0	0	0	0	0	0	1	7	1	0	0	6	3	0	3	1	0	1	0
11483	0	2	0	0	0	17	0	0	0	0	0	0	0	0	0	0	1	0	0	0	0	0	0	0	0	0	0	0	0	2	3	0	0	1	0	0	0	1	0	0	0	0	4	1	1	0	0	0	0
1394	0	0	0	0	0	1	0	0	0	0	0	0	0	0	0	0	0	0	0	0	4	0	1	0	0	0	1	0	0	3	0	0	0	0	0	0	0	1	0	0	0	0	6	0	0	0	0	0	0
1390	2	2	0	0	0	1	0	0	0	0	0	0	2	0	0	0	0	0	0	0	0	0	0	0	0	0	0	0	0	0	0	0	0	0	0	0	2	7	0	0	0	0	5	0	7	2	0	0	0
1494	2	1	0	0	0	1	0	0	0	0	0	0	0	0	0	1	0	0	0	0	0	0	0	0	0	0	1	0	0	1	0	0	0	0	0	0	0	16	0	0	0	0	12	0	1	0	0	0	0
11412	1	1	0	0	0	0	0	0	0	0	0	0	1	0	0	3	0	0	0	0	0	0	0	0	0	1	0	1	0	4	0	0	0	1	0	0	0	0	0	0	0	0	6	0	5	0	0	2	0
11492	0	7	0	0	0	0	0	0	0	0	0	0	2	0	0	3	0	0	0	0	3	0	1	0	0	0	4	0	0	0	2	0	0	1	0	0	1	2	0	0	0	0	4	1	5	0	0	0	0
11500	0	3	0	1	0	3	0	0	0	0	1	0	0	0	2	2	0	0	0	0	0	1	0	0	0	0	2	0	0	1	2	0	0	0	0	0	0	2	0	0	0	0	9	0	1	0	0	0	0
1399	0	4	0	0	0	2	0	0	1	0	0	0	1	0	0	0	0	0	0	0	0	0	0	0	0	0	0	0	0	3	0	0	0	0	0	1	0	0	0	0	0	0	1	0	1	1	0	5	0
1498	0	1	0	0	0	0	0	0	1	0	1	0	2	0	2	1	1	0	0	0	0	0	0	0	0	0	4	0	0	0	0	1	0	0	0	1	0	47	0	2	0	0	16	1	0	0	0	0	1
11402	0	1	0	0	0	1	0	0	0	0	0	0	1	0	1	2	3	0	0	0	0	0	1	0	0	0	0	0	0	0	0	0	0	0	0	0	0	12	0	0	0	0	7	0	1	2	0	1	0
1485	0	0	0	0	0	6	0	0	0	0	0	0	0	0	2	0	1	0	0	0	0	0	0	0	0	0	0	0	0	2	0	0	0	0	0	0	0	1	0	0	0	0	12	1	0	0	0	0	0
11409	0	2	0	0	0	1	1	0	0	0	0	0	0	1	0	0	0	0	0	0	0	1	0	0	0	1	0	0	0	0	0	0	0	0	0	0	0	5	0	0	0	0	5	0	1	0	0	0	0
11416	0	2	0	0	0	0	0	0	0	0	0	0	2	0	0	0	0	0	0	0	2	0	2	0	0	0	0	0	0	1	0	0	0	1	0	0	0	0	0	1	0	0	6	1	1	0	1	0	0
11489	0	1	1	0	0	0	0	0	0	0	1	0	1	0	0	3	2	0	2	0	0	1	0	0	0	0	0	0	0	1	0	0	0	2	0	0	0	1	0	0	0	0	7	2	0	0	0	0	0
1517	1	2	0	0	0	6	0	0	2	0	0	0	0	0	1	1	0	0	0	0	0	0	3	0	0	0	0	0	0	4	0	0	0	0	0	0	0	2	0	0	0	2	3	2	0	0	0	0	0
11509	0	0	0	0	0	23	0	0	0	0	0	0	0	3	0	0	0	0	0	0	2	0	0	0	0	0	0	0	0	4	1	0	0	2	0	0	0	0	0	0	0	0	0	0	0	0	0	0	0
1395	1	2	0	0	0	1	0	0	0	0	2	0	2	0	2	0	0	0	0	0	0	0	1	0	0	0	2	0	0	5	0	0	0	0	0	0	0	3	0	1	0	0	8	0	3	0	0	0	0
1523	0	4	0	0	0	10	0	0	0	0	0	0	1	0	0	0	1	0	0	0	0	0	0	0	0	0	0	0	0	2	0	0	0	4	0	1	0	0	0	1	0	0	2	2	2	0	0	2	0
1533	0	1	0	0	0	0	0	0	0	0	0	0	1	0	1	2	0	0	0	0	3	0	0	0	0	0	0	0	0	0	0	0	0	1	0	0	0	2	0	0	0	0	7	0	1	1	0	0	0
1391	0	3	0	1	0	11	0	0	0	0	1	0	1	0	0	0	0	0	0	0	0	1	0	0	0	0	1	1	0	0	2	0	0	0	0	0	0	0	0	0	0	0	3	0	0	0	0	1	0
1421	0	1	0	0	0	14	0	0	0	0	0	0	0	0	1	0	0	0	0	0	0	0	0	0	0	0	0	0	0	0	0	0	0	0	0	1	0	2	0	0	0	0	5	0	0	1	0	0	0
11427	0	0	0	0	0	14	0	0	0	0	0	0	0	0	3	0	2	0	0	0	0	0	0	0	0	0	0	0	0	2	1	0	0	1	0	0	0	6	0	0	0	0	8	0	0	0	0	0	0
11513	0	1	0	0	0	16	0	0	0	0	0	0	0	0	1	0	0	0	0	0	1	0	0	0	0	0	2	0	0	0	0	0	0	2	0	0	1	2	0	0	0	0	4	1	2	0	0	0	0
1520	0	0	0	0	0	1	0	0	0	0	0	0	0	0	2	2	1	0	0	0	1	0	0	0	0	0	1	0	0	0	1	0	0	0	0	0	0	1	0	0	0	0	2	1	3	0	0	1	0
1529	0	2	0	0	0	10	0	0	1	0	0	0	1	0	0	1	1	0	0	0	0	0	1	0	0	0	1	1	0	0	0	0	0	1	0	0	0	4	0	0	0	0	1	1	0	0	0	0	0
11526	0	2	0	0	0	0	0	0	0	0	2	0	0	0	0	5	1	0	0	0	1	0	0	0	0	0	0	0	0	0	0	0	0	4	0	0	3	0	0	0	0	0	6	3	2	0	0	0	0
1423	0	2	0	0	0	0	0	0	0	0	0	0	0	0	0	0	0	0	0	0	1	1	1	0	0	0	0	0	0	0	0	0	0	2	0	0	0	6	0	0	0	0	7	3	4	0	0	0	0
11518	0	0	0	0	0	6	0	0	0	0	0	0	0	1	0	1	2	0	0	0	0	0	0	0	0	0	1	0	0	4	1	0	0	0	0	0	0	3	0	0	0	3	7	2	2	0	0	0	0
1424	2	1	0	0	0	7	0	0	0	0	1	0	2	0	1	0	0	0	0	0	0	0	0	0	0	0	3	0	0	1	0	0	0	0	0	0	0	19	0	0	0	1	4	1	1	1	1	0	0
11510	0	3	0	0	0	7	0	0	1	0	0	0	0	0	0	0	0	0	0	0	0	0	0	0	0	0	0	0	0	3	0	0	0	0	0	0	0	4	0	0	0	0	3	0	1	0	0	0	0
1506	0	7	0	0	0	3	0	0	0	0	1	0	0	0	1	2	1	0	0	0	0	0	0	0	0	0	3	0	0	0	0	0	0	2	0	0	0	2	0	0	0	0	9	1	0	0	1	0	0
11433	0	1	0	0	0	0	0	0	0	0	0	0	2	0	0	0	5	0	0	0	0	0	0	0	0	0	0	0	0	1	0	0	0	0	0	0	0	6	0	0	0	0	11	0	0	2	0	0	0
11524	0	2	0	0	0	1	0	0	1	0	0	0	0	0	0	1	0	0	1	0	0	0	2	0	0	0	2	0	0	1	2	0	0	4	0	0	0	0	0	1	0	0	6	1	3	0	0	1	0
11534	0	1	0	0	0	0	0	0	0	0	0	0	0	0	0	0	0	0	0	0	4	0	1	0	0	0	3	0	0	2	1	0	0	1	0	0	2	1	0	0	0	0	3	5	4	0	0	0	0
1430	0	4	0	0	0	1	0	0	0	0	0	0	2	0	0	0	0	0	0	0	1	0	1	0	0	0	1	0	0	0	0	0	0	0	0	0	0	6	0	1	0	0	17	0	0	0	0	0	0
1501	0	3	0	0	0	4	0	0	0	0	0	0	0	1	0	0	1	0	0	0	0	0	0	0	0	0	2	0	0	0	0	0	0	0	0	0	0	3	0	0	0	0	5	3	0	0	0	1	0
1514	0	1	0	0	0	0	0	0	0	0	0	0	0	0	0	3	0	0	0	0	0	1	2	0	0	0	0	0	0	0	0	0	0	1	0	0	0	2	0	0	0	0	5	1	1	0	0	0	0
11515	0	1	0	0	0	6	0	0	0	0	0	0	0	0	4	0	2	0	0	0	0	0	1	0	0	0	1	0	0	4	0	0	0	1	0	0	0	4	1	0	0	0	0	2	1	0	1	0	0
1521	0	1	0	0	0	8	0	0	0	0	0	0	0	1	0	0	0	0	0	0	0	0	0	0	0	0	0	1	0	0	0	0	0	1	0	2	0	1	0	0	0	0	8	2	0	0	0	0	0
11527	0	1	0	0	0	0	0	0	0	0	0	0	0	0	0	1	0	0	0	0	1	0	0	0	0	0	3	1	0	0	2	0	0	1	0	0	0	1	0	0	0	0	2	2	1	0	0	0	0
11530	0	1	0	0	0	0	0	0	0	0	0	0	0	0	1	2	0	0	0	0	0	0	1	0	0	0	2	1	0	0	2	0	0	0	0	1	0	2	0	0	0	0	4	0	0	0	0	0	0
1531	0	1	0	0	0	0	0	0	0	0	0	0	0	0	0	0	1	0	0	0	0	0	0	0	0	0	0	0	0	0	0	0	0	0	0	1	0	0	0	0	0	0	6	1	0	0	0	0	0
1519	0	0	0	0	0	11	0	0	0	0	0	0	0	0	0	4	1	0	0	0	0	0	1	0	0	0	1	0	0	2	1	0	0	0	0	0	0	1	0	0	0	0	9	1	2	0	0	0	0
1511	0	0	0	0	0	2	0	0	0	0	0	0	0	0	0	3	1	0	0	0	0	1	0	0	0	0	0	0	0	5	0	0	0	1	0	0	0	14	1	0	0	0	6	0	1	0	0	0	0
1507	0	10	0	0	0	1	0	0	0	0	0	0	1	0	0	0	0	0	0	0	0	0	2	0	0	0	1	1	0	2	0	0	0	1	0	0	0	5	0	0	0	0	9	2	1	2	0	0	0
1525	0	1	0	0	0	0	0	0	0	0	0	0	0	0	0	6	0	0	0	0	0	0	0	0	0	0	2	0	0	0	0	0	0	0	0	0	0	1	0	0	0	0	15	1	4	0	0	0	0
1502	0	1	0	0	0	11	0	0	1	0	0	0	0	0	1	0	0	0	0	0	2	0	0	0	0	0	1	0	0	1	0	0	0	1	0	0	0	2	0	0	0	0	6	1	2	0	0	0	0
1516	0	1	0	0	0	6	0	0	2	0	0	0	0	0	0	0	0	0	0	0	0	1	0	0	0	0	0	0	0	0	0	0	0	4	0	0	0	8	0	0	0	0	16	0	0	2	0	0	0
11420	0	2	0	0	0	14	0	0	1	0	0	0	2	0	0	1	1	0	0	0	2	0	1	0	0	1	0	0	0	0	0	0	0	0	0	0	0	8	0	0	0	0	5	0	0	0	0	0	0
11428	0	0	0	0	2	1	0	0	0	0	0	0	1	0	1	0	3	0	0	0	1	0	0	0	0	0	2	0	0	1	2	0	0	0	0	0	0	2	0	0	0	0	6	0	1	2	0	0	0
11422	0	1	0	0	0	0	0	0	0	0	2	0	0	0	1	0	1	0	0	0	3	0	1	0	0	0	0	0	0	1	0	0	0	3	0	0	0	1	0	0	0	0	3	2	6	0	0	0	0
11522	0	0	0	0	0	0	0	0	0	0	0	0	1	0	0	2	0	0	0	0	0	0	0	0	0	0	1	0	0	1	1	0	0	2	0	1	0	1	0	0	0	0	5	0	2	0	0	0	0
11528	0	0	0	0	0	0	0	0	0	0	0	0	1	0	2	3	0	0	0	0	0	0	0	0	0	0	0	2	0	3	0	0	0	2	0	0	0	4	0	0	0	0	9	0	12	0	0	0	0
1460	0	0	0	0	0	10	0	0	1	0	0	0	0	0	0	0	0	0	0	0	0	0	0	0	0	0	1	0	0	0	2	0	0	1	0	0	0	0	0	0	0	1	1	0	1	0	0	0	0
1512	0	1	1	0	0	6	0	0	2	0	0	0	0	0	0	1	0	0	0	0	0	0	1	0	0	0	0	0	0	1	0	0	0	0	0	0	0	3	0	0	0	0	10	2	0	0	0	0	0
11425	1	2	0	0	0	0	0	0	0	0	0	0	2	0	0	0	0	0	0	0	0	2	0	0	0	0	1	0	0	5	0	0	0	0	0	3	1	25	0	0	0	0	14	0	0	0	0	0	0
1508	0	0	0	0	0	0	0	0	1	0	0	0	0	0	0	1	0	0	0	0	0	0	0	0	0	0	0	1	0	1	0	0	0	0	0	1	0	6	0	0	0	0	4	1	3	0	0	0	0
11471	0	4	0	0	0	0	0	0	0	0	0	0	1	0	0	1	1	0	1	0	2	0	0	0	0	0	2	0	0	0	1	0	0	1	0	0	0	0	0	0	0	0	4	0	3	1	0	0	0
1503	0	2	0	0	0	9	0	0	2	0	0	0	1	0	1	0	0	0	0	0	0	0	1	0	0	0	0	0	0	0	0	0	0	0	0	1	0	4	0	0	0	0	2	2	0	0	0	1	0
1535	0	2	0	0	0	5	0	0	0	0	0	0	0	0	0	1	0	0	0	0	1	0	2	0	0	0	2	0	0	0	0	0	0	1	0	0	0	0	0	0	0	0	7	0	1	0	0	3	0
11431	0	0	0	1	0	24	0	0	1	0	1	0	0	0	0	0	2	0	0	0	0	0	0	0	0	0	0	0	0	1	1	0	0	2	0	0	0	1	0	0	0	0	1	1	0	0	0	1	0
11448	0	0	0	0	0	4	0	0	0	0	0	0	1	0	0	0	0	0	0	0	3	0	0	0	0	0	0	0	0	2	0	0	0	4	0	0	0	2	0	0	0	0	6	0	2	0	0	0	0
11454	0	3	0	0	0	8	0	0	3	0	0	0	0	0	1	0	0	0	0	0	0	0	0	0	0	0	0	2	0	0	1	0	0	3	0	0	0	0	0	0	0	0	0	0	0	0	0	0	0
1466	0	1	0	0	0	0	0	0	0	0	0	0	0	0	0	0	0	0	0	0	0	0	0	0	0	0	3	0	0	0	1	0	0	1	0	0	1	5	0	0	0	0	5	1	2	0	0	0	0
11532	0	4	0	0	0	0	0	0	0	1	0	0	0	0	0	1	1	0	0	0	0	0	0	0	0	0	1	1	0	0	0	0	0	1	0	0	0	3	0	0	0	0	3	0	1	0	1	0	0
1461	0	2	0	0	0	6	0	0	1	0	0	0	0	0	0	1	0	0	0	0	0	0	0	0	0	0	0	0	0	0	2	0	0	2	0	1	0	1	0	0	0	0	5	0	0	0	0	0	0
11443	0	1	0	0	0	2	0	0	0	0	2	0	0	0	0	0	0	0	0	0	1	0	0	0	0	0	0	0	0	2	0	0	0	10	0	0	0	1	0	0	0	0	7	0	0	0	0	0	0
11438	0	0	0	0	0	1	0	0	0	0	2	0	0	0	0	0	0	0	0	0	1	0	2	0	0	0	0	1	0	3	0	0	0	7	0	0	0	0	0	0	0	0	9	0	0	0	0	0	0
1449	0	2	0	0	0	0	0	0	0	0	0	0	0	0	2	0	0	0	0	0	0	0	1	0	0	0	2	0	0	1	2	1	0	0	0	1	0	0	0	1	0	0	1	1	3	0	0	0	0
1455	0	1	0	0	0	0	0	0	0	0	0	0	1	0	4	4	4	0	0	0	0	0	0	0	0	0	0	1	0	1	0	0	0	3	0	0	0	6	0	0	0	0	5	0	3	0	0	0	0
11429	0	0	0	0	0	1	0	0	0	0	0	0	0	0	3	0	2	0	0	0	4	0	0	0	0	0	0	1	0	3	0	0	0	1	0	1	3	7	0	0	0	1	5	0	1	0	0	0	0
11504	0	3	0	0	0	2	0	0	2	0	1	0	0	0	1	0	0	0	0	0	0	0	0	0	0	0	3	0	0	0	0	0	0	4	0	1	2	3	0	0	0	0	3	1	2	0	0	0	0
1467	0	0	0	0	0	11	0	0	0	0	0	0	2	0	0	0	0	0	0	0	3	0	0	0	0	0	0	0	0	0	0	0	0	2	0	0	0	0	0	0	0	0	1	0	10	0	0	0	0
1478	0	0	0	0	0	0	0	0	0	0	0	0	4	0	0	0	0	0	0	0	0	0	1	0	0	0	1	0	0	0	0	0	0	0	0	0	0	0	0	0	0	0	8	1	0	0	0	0	0
11476	0	2	0	0	0	1	0	0	0	0	0	0	1	0	2	6	0	0	0	0	0	0	1	0	0	0	0	0	0	1	0	0	0	0	0	0	0	0	0	0	0	0	4	2	0	0	0	0	0
1462	0	1	0	0	0	2	0	0	0	0	0	0	0	0	1	0	0	0	0	0	0	1	0	0	0	0	0	1	0	1	0	0	0	0	0	0	0	1	0	0	0	0	5	0	1	1	0	0	0
11426	0	1	0	0	0	1	0	0	0	0	0	0	1	0	0	1	0	0	0	0	0	0	0	0	0	0	2	0	0	0	0	0	0	1	0	0	0	10	0	0	0	0	16	1	1	0	0	0	0
11444	0	2	0	0	1	0	0	0	0	0	0	0	0	0	0	1	0	0	0	0	1	0	0	0	0	0	0	0	0	0	0	0	0	2	0	0	0	4	0	0	0	0	3	0	9	1	0	0	0
1439	0	1	0	0	1	5	0	0	0	0	2	0	1	0	0	0	0	0	0	0	0	0	0	0	0	0	0	1	0	0	0	0	0	2	0	0	0	2	0	0	0	0	1	0	0	0	0	0	0
11537	0	5	0	0	0	0	0	0	0	0	0	0	0	0	0	0	0	0	0	0	0	0	2	0	0	0	2	1	0	2	0	1	0	4	0	0	0	2	0	0	0	0	5	0	0	4	0	0	0
1450	0	2	0	0	0	1	0	0	0	0	0	0	0	0	0	4	0	0	0	0	0	0	0	0	0	0	3	2	0	9	0	0	0	2	0	0	0	3	0	0	0	0	6	0	4	0	0	0	0
1472	0	2	0	0	1	0	0	0	0	0	0	0	3	0	2	0	0	0	0	0	2	0	0	0	0	0	2	1	0	3	1	0	0	2	0	0	3	2	0	0	0	0	3	0	1	0	0	0	0
11435	0	0	0	0	0	1	0	0	0	0	0	0	0	0	4	1	1	0	1	0	1	0	0	0	0	0	4	0	0	0	3	0	0	1	0	1	0	0	0	0	0	0	3	2	2	0	0	0	0
11456	0	0	0	0	0	0	0	1	0	0	1	0	0	0	3	2	3	0	0	0	0	0	0	0	0	0	1	1	0	13	1	0	0	6	0	0	1	5	0	0	0	0	1	1	3	0	0	1	0
11536	0	2	0	0	0	6	0	0	1	0	0	0	0	0	1	2	0	0	0	0	0	0	1	0	0	0	1	1	0	1	0	0	0	1	0	0	1	2	0	0	0	0	5	0	1	1	0	0	0
1445	0	1	0	0	0	0	0	0	0	0	0	0	1	0	0	2	1	0	0	0	0	0	0	0	0	1	1	0	0	4	0	0	0	0	0	0	0	1	0	0	0	0	12	1	2	2	0	1	0
11440	0	4	0	0	0	0	0	0	0	0	0	0	0	0	0	1	0	0	0	0	0	0	1	0	0	0	0	1	0	0	0	0	0	1	0	1	0	3	0	0	0	0	11	0	0	0	0	0	0
1505	1	1	0	0	0	4	0	0	0	0	0	0	0	0	2	1	0	0	0	0	0	0	1	0	0	0	0	1	0	0	0	1	0	2	0	0	2	1	0	0	0	0	8	1	5	1	0	0	0
1477	0	0	0	0	0	2	0	0	0	0	0	0	0	0	1	1	0	0	0	0	0	0	0	0	0	0	4	0	0	1	1	0	0	1	0	0	0	0	0	1	0	0	2	0	2	1	0	0	0
1479	0	0	0	0	0	1	0	0	1	0	0	0	0	0	5	1	0	0	0	0	0	0	0	0	0	0	0	1	0	3	0	0	0	0	0	0	0	0	0	0	0	0	2	0	1	0	0	0	0
1468	0	0	0	0	0	3	0	0	0	0	2	0	0	0	0	0	3	0	0	0	1	0	0	0	0	0	0	0	0	4	0	0	0	0	0	1	0	1	0	0	0	0	4	1	2	0	0	0	0
1463	0	2	0	0	0	2	0	0	0	0	0	0	1	0	1	1	0	0	0	0	0	0	1	0	0	0	1	0	0	1	0	0	0	1	0	0	0	3	0	1	0	0	8	1	0	0	0	0	0
1473	0	0	0	0	0	2	0	0	2	0	0	0	1	0	0	0	0	0	0	0	0	0	0	0	0	0	10	1	0	2	0	0	0	0	0	1	1	0	0	0	0	0	1	0	4	0	0	0	0
1538	0	2	0	0	1	1	0	0	0	0	0	0	0	0	1	0	0	0	0	0	0	0	1	0	0	0	1	0	0	2	0	0	0	1	0	1	0	2	0	0	0	0	5	0	0	0	0	0	0
11451	0	0	0	0	0	12	0	0	0	0	0	0	0	0	0	0	0	0	0	0	1	0	1	0	0	0	0	0	0	0	0	0	0	2	0	0	0	0	0	0	0	0	3	0	0	1	0	0	0
11457	1	2	0	0	0	9	0	0	1	0	0	0	1	0	0	0	0	0	0	0	0	1	0	0	0	0	2	2	0	2	0	0	0	2	0	0	1	3	0	0	0	0	6	1	1	0	0	2	0
11576	0	1	0	0	0	1	0	0	0	0	0	0	0	0	1	1	0	0	0	0	1	0	0	0	0	0	2	3	0	0	0	0	0	2	0	0	0	0	0	0	0	0	4	1	1	3	0	0	0
11434	1	0	0	0	0	23	0	0	0	0	0	0	0	1	2	0	0	0	0	0	0	0	0	0	0	0	0	0	0	6	0	0	0	3	0	0	0	1	0	0	0	0	0	0	0	0	0	0	0
1446	0	0	0	0	0	5	0	0	0	0	0	0	0	1	0	0	0	0	0	0	1	0	0	0	0	0	2	0	0	0	1	0	0	2	0	0	0	4	0	0	0	0	7	2	1	0	0	1	0
11441	0	1	0	0	0	4	0	0	0	0	1	0	0	0	0	1	0	0	0	0	0	0	0	0	0	0	0	0	0	0	0	0	0	0	0	0	0	2	0	0	0	0	4	0	0	0	0	0	0
1469	0	0	0	0	0	5	0	0	0	0	0	0	0	0	0	0	0	0	0	0	0	0	0	0	0	1	0	4	0	0	0	0	0	0	0	0	0	0	0	1	0	0	4	0	0	1	0	0	0
11436	0	0	0	0	0	14	1	0	4	0	0	0	0	0	0	1	2	0	0	0	0	0	1	0	0	0	1	0	0	1	0	0	0	0	0	1	0	4	0	0	0	0	6	0	0	0	0	0	0
11568	0	2	0	0	0	0	0	0	1	0	0	0	0	0	0	1	1	0	0	0	0	0	0	0	0	0	3	1	0	0	2	0	0	1	0	0	0	0	0	0	0	0	1	0	3	0	0	3	0
11572	0	3	0	0	0	0	0	0	0	0	0	0	1	0	0	1	0	0	0	0	0	0	1	0	0	0	0	1	0	2	0	0	0	6	0	0	0	4	0	0	0	0	4	0	5	0	0	0	0
1464	0	2	0	0	0	3	0	0	0	0	0	0	0	0	2	2	0	0	0	0	0	0	0	0	0	0	2	0	0	1	0	0	0	0	0	0	1	4	0	0	0	0	0	2	0	0	0	0	0
1474	0	0	0	0	1	0	0	0	0	0	0	0	1	0	2	0	0	0	0	0	0	0	0	0	0	0	0	0	0	0	0	0	0	1	0	0	0	0	2	0	0	0	5	1	1	1	0	0	0
11580	0	4	0	0	0	0	0	0	1	0	0	0	0	0	1	0	0	0	0	0	0	0	3	0	0	0	0	0	0	0	0	0	0	0	0	0	0	3	0	0	0	0	5	2	2	3	0	0	0
1458	0	1	0	0	0	0	0	0	0	0	0	0	0	0	0	0	0	0	0	0	0	0	0	0	0	0	0	0	0	0	0	0	0	4	0	0	0	15	0	0	0	0	22	3	0	2	0	0	0
11452	0	3	0	0	0	1	0	0	1	0	0	0	1	0	0	0	0	0	0	0	0	0	0	0	0	0	1	0	0	0	0	0	0	0	0	1	0	4	0	0	0	0	4	2	0	1	0	0	0
1577	0	6	0	0	0	0	0	0	0	0	0	0	0	0	1	1	0	0	0	0	0	0	1	0	0	0	1	0	0	0	0	0	0	0	0	0	1	1	0	1	0	0	9	1	1	1	0	0	0
1432	0	1	0	0	0	18	0	0	0	0	0	0	0	0	2	0	0	0	0	0	0	0	0	0	0	0	0	0	0	2	0	0	0	0	0	0	0	4	0	0	0	0	3	1	0	0	0	0	0
1447	0	1	2	0	0	1	0	0	0	0	0	0	0	0	0	0	0	0	0	0	0	0	1	0	0	0	0	0	0	0	0	0	0	1	0	0	0	10	0	0	0	0	11	5	0	0	0	0	0
1442	0	2	0	0	0	1	0	0	0	0	1	0	0	0	0	1	0	0	0	0	0	0	1	0	0	0	1	1	0	1	0	0	0	4	0	1	0	0	0	1	0	0	6	0	1	1	0	0	0
1437	0	2	0	0	0	2	0	0	0	0	0	0	1	0	1	1	0	0	0	0	1	0	2	0	0	0	0	0	0	1	1	0	0	0	0	0	0	5	0	0	0	0	4	0	3	1	0	0	0
1470	0	3	0	0	0	2	0	1	0	0	0	0	2	0	0	0	0	0	0	0	0	2	1	0	0	0	2	0	0	4	0	0	0	0	0	0	0	1	0	0	0	0	4	0	1	0	0	0	0
11569	0	4	0	0	0	1	0	0	0	0	0	0	0	0	0	3	0	0	0	0	3	0	1	0	0	0	3	1	0	0	0	2	0	1	0	1	2	8	0	2	0	0	14	0	0	2	0	0	0
11573	0	1	1	0	0	1	0	0	0	0	0	0	0	0	0	3	0	0	0	0	0	0	3	0	0	0	1	2	0	0	0	0	0	1	0	1	0	1	0	0	0	0	25	0	0	0	0	0	0
1465	0	2	0	0	0	0	0	0	0	0	2	0	2	0	0	1	1	0	0	0	1	0	0	0	0	0	1	1	0	3	0	0	0	1	0	0	0	1	0	0	0	0	5	0	0	0	0	0	0
1589	0	1	0	0	0	0	0	0	0	0	0	0	0	0	0	2	0	0	0	0	0	0	2	0	0	0	1	0	0	0	1	0	0	1	0	0	0	3	0	0	0	0	15	6	8	0	0	0	0
11540	0	0	0	0	0	3	0	0	0	0	0	0	0	0	1	0	1	0	0	0	0	0	0	0	0	0	2	2	0	3	0	0	0	3	0	0	1	5	0	0	0	0	2	0	3	0	0	0	0
11475	0	1	0	0	0	0	0	0	1	0	0	0	0	0	0	1	0	0	0	0	1	0	0	0	0	0	3	1	0	0	2	0	0	5	0	0	0	0	0	0	0	0	18	0	3	0	0	0	0
1459	2	1	0	0	0	0	0	0	0	0	0	0	0	0	3	0	0	0	0	0	0	0	0	0	0	0	0	0	0	0	0	0	0	0	0	0	0	1	0	0	0	0	5	0	1	0	0	0	0
11453	0	3	0	0	0	0	0	0	1	0	0	0	1	0	0	2	1	0	0	0	0	0	0	0	0	0	1	0	0	3	0	0	0	0	0	1	0	5	0	0	0	0	5	0	6	0	2	1	0
11539	0	1	0	0	1	0	0	0	0	0	0	0	1	0	0	3	1	0	0	0	0	0	3	0	0	0	1	1	0	2	0	0	0	0	0	0	0	1	0	0	0	0	15	1	1	0	0	1	0
11549	0	8	0	0	0	0	0	0	0	0	0	0	0	0	1	2	0	0	0	0	0	0	1	0	0	0	3	0	0	2	0	0	0	0	0	1	0	2	0	0	0	0	7	2	5	0	0	0	0
11545	0	1	0	0	0	4	0	0	0	0	0	0	0	0	4	0	0	0	0	0	0	0	0	0	0	0	2	1	0	0	0	0	0	0	0	0	0	0	0	0	0	0	3	0	0	0	0	0	0
1541	0	0	0	0	0	6	0	0	1	0	0	0	0	2	1	2	0	0	0	0	2	0	0	0	0	1	0	0	0	2	0	0	0	0	0	0	1	2	1	0	0	0	2	1	1	0	0	1	0
11562	0	5	0	0	0	0	0	0	0	0	0	0	0	0	3	0	0	0	0	0	0	0	0	0	0	0	0	0	0	1	0	0	0	1	0	0	0	2	0	0	0	0	23	0	1	0	0	0	0
1559	0	1	0	0	0	3	0	0	1	0	0	0	0	0	0	1	0	0	0	0	0	0	0	0	0	0	1	1	0	0	0	0	0	1	0	0	0	1	0	0	0	0	18	0	0	0	0	0	0
11587	0	3	0	0	0	4	0	0	1	0	0	0	1	1	0	1	0	0	0	0	0	0	0	0	0	0	0	0	0	0	1	0	0	0	0	0	0	3	0	0	0	0	3	3	0	0	0	0	0
1553	1	3	0	0	0	4	0	1	0	0	0	0	0	0	0	0	0	0	0	0	0	0	1	0	0	0	0	0	0	0	0	0	0	3	0	0	1	2	0	0	0	0	9	2	0	0	0	0	0
11556	1	1	0	0	0	0	0	0	0	0	0	0	0	0	0	0	1	0	0	0	1	0	0	0	0	0	3	0	0	0	0	0	0	0	0	0	0	5	0	0	0	0	13	0	0	0	0	0	0
11550	0	0	0	0	0	6	0	0	1	0	0	0	0	0	0	2	0	0	0	0	0	0	0	0	0	0	0	0	0	2	0	0	0	0	0	5	0	3	0	0	0	0	3	0	1	1	0	0	0
11585	0	3	0	0	0	0	0	0	0	0	0	0	0	0	0	0	0	0	0	0	0	0	2	0	0	0	0	0	0	0	0	1	0	2	0	0	0	7	0	0	0	0	8	1	4	0	0	0	0
11546	0	0	0	0	0	1	0	0	0	0	0	0	0	0	4	3	0	0	0	0	1	0	0	0	0	0	2	1	0	0	1	0	0	2	0	0	1	2	0	0	0	0	11	0	1	0	0	0	0
11542	1	0	1	0	0	0	0	0	0	0	0	0	0	0	0	1	0	0	0	0	1	0	0	0	0	0	0	1	0	0	0	1	0	6	0	0	0	4	0	0	0	0	14	1	5	0	0	1	0
11583	0	1	0	0	0	3	0	1	0	0	1	0	0	0	1	3	0	0	0	0	1	0	0	0	0	0	0	0	0	1	0	0	0	0	0	0	1	10	0	0	0	0	6	1	3	1	0	0	0
11581	0	2	0	0	0	1	0	0	0	0	1	0	2	0	1	0	0	0	0	0	0	0	0	0	0	0	0	1	0	1	3	0	0	2	0	0	1	1	0	0	0	0	4	0	3	0	0	0	0
11590	0	0	0	0	0	1	0	0	0	0	0	0	1	0	0	3	0	0	0	0	3	0	0	0	0	0	1	2	0	0	0	0	0	0	0	0	1	3	0	1	0	0	4	0	6	0	0	0	0
11578	0	1	0	0	0	4	0	0	0	0	0	0	0	0	0	0	0	0	0	0	2	0	0	0	0	0	0	0	0	1	1	0	0	0	0	1	0	1	0	0	0	0	7	1	0	0	0	0	0
11570	0	3	0	0	0	1	0	0	0	0	0	0	0	0	1	0	1	0	0	0	0	0	0	0	0	0	1	0	0	1	0	0	0	2	0	0	1	3	0	0	0	0	4	1	7	0	0	1	0
11574	0	1	0	0	0	2	0	0	0	0	0	0	3	0	1	1	0	0	0	0	0	0	0	0	0	0	0	0	0	0	0	0	0	3	0	0	0	4	0	0	0	0	5	1	3	0	0	0	0
11565	0	2	0	1	0	0	0	0	0	0	1	0	1	0	0	0	0	0	0	0	0	1	0	0	0	0	0	1	0	3	1	0	0	1	0	1	3	0	0	0	0	0	8	1	3	1	0	0	0
11588	0	0	0	0	0	0	0	0	0	0	0	0	0	0	1	0	0	0	0	0	0	0	0	0	0	0	0	0	0	0	0	0	0	2	0	0	1	3	0	0	0	0	1	0	6	0	0	0	0
11582	0	3	0	0	0	0	0	0	0	0	0	0	0	0	0	2	0	0	0	0	0	0	0	0	0	0	0	3	0	0	0	0	0	0	0	1	1	6	0	0	0	0	7	2	1	0	0	0	0
11586	0	0	0	0	0	3	0	0	0	0	0	0	2	0	1	0	0	0	0	0	0	0	0	0	0	1	0	1	0	3	0	0	0	1	0	1	1	4	0	0	0	0	2	1	0	0	0	0	0
11563	0	0	0	0	0	0	0	0	0	0	0	0	2	0	1	1	1	0	0	0	1	0	0	0	0	0	0	0	0	0	1	0	0	1	0	1	0	2	0	0	0	0	3	0	0	0	0	0	0
11579	0	1	0	0	0	0	0	0	0	0	0	0	1	0	0	0	0	0	0	0	0	2	0	0	0	1	0	1	0	0	0	0	0	0	0	1	0	4	0	0	0	0	11	1	3	2	0	0	0
11560	0	1	0	0	0	0	0	0	0	0	0	0	2	0	0	1	1	0	0	0	0	0	0	0	0	0	0	0	0	0	2	0	0	3	0	1	0	3	0	0	0	0	3	1	6	0	0	0	1
11584	0	1	0	0	0	1	0	0	0	0	0	0	0	0	1	1	1	0	0	0	0	0	0	0	0	0	3	0	0	1	0	0	0	1	0	0	0	5	0	0	0	0	9	1	4	0	0	0	0
11554	0	1	0	0	0	3	0	0	0	0	0	0	3	0	0	1	1	0	0	0	0	0	1	0	0	0	0	0	0	0	1	0	0	1	0	0	0	3	0	0	0	0	4	0	3	1	0	0	0
11557	0	3	0	0	0	0	0	0	0	0	0	0	0	0	2	2	0	0	0	0	1	0	2	0	0	1	2	1	0	2	1	0	0	0	0	1	1	8	0	0	0	0	12	0	1	0	0	0	0
1571	0	1	0	0	0	0	0	0	0	0	0	0	0	0	0	2	0	0	0	0	0	0	0	0	0	0	4	0	0	0	2	0	0	0	0	0	0	2	0	0	0	0	6	2	9	0	0	0	0
11575	0	1	0	1	0	0	0	0	0	0	0	0	0	0	1	0	0	0	0	0	0	0	0	0	0	0	1	0	0	0	0	0	0	1	0	0	0	1	0	0	0	0	2	1	0	0	0	0	0
11551	0	0	0	0	0	5	1	0	0	0	0	0	0	0	2	0	0	0	0	0	0	0	1	0	0	0	3	0	0	0	0	0	0	2	0	1	0	2	0	0	0	0	2	0	0	0	0	0	0
1547	0	1	0	0	0	0	0	0	0	0	0	0	2	0	0	0	0	0	0	0	1	0	0	0	0	0	0	0	0	0	0	0	0	1	0	1	0	9	0	0	0	0	4	1	2	0	0	0	0
1566	0	0	0	0	0	0	0	0	0	0	2	0	0	0	0	1	0	0	0	0	0	0	1	0	0	0	0	0	0	0	1	3	0	0	0	2	1	6	0	0	0	0	4	0	6	0	0	0	0
11543	0	2	0	0	0	0	0	0	0	0	1	0	0	0	0	1	1	0	0	0	1	1	1	0	0	0	1	0	0	0	0	0	0	0	0	0	1	1	0	0	0	0	13	1	2	0	0	0	0
11564	0	1	0	3	0	1	0	1	0	0	0	0	2	0	1	1	1	0	0	0	0	0	0	0	0	0	2	0	0	0	0	0	0	1	0	1	1	5	0	0	0	0	6	1	0	0	1	0	0
11561	0	0	0	0	0	0	0	0	0	0	0	0	0	0	0	1	0	0	0	0	0	0	2	0	0	0	1	0	0	0	0	0	0	5	0	3	0	11	0	0	0	0	15	1	1	0	0	0	0
11807	0	0	0	0	0	3	0	0	0	0	0	0	0	0	2	0	0	0	0	0	0	0	0	0	0	0	0	1	0	3	0	0	0	0	0	0	0	1	0	1	0	0	1	0	2	0	0	0	0
1555	0	4	0	0	0	0	0	0	0	0	1	0	0	0	0	0	0	0	0	0	0	0	1	0	0	0	1	0	0	1	0	0	0	0	0	1	3	10	0	1	0	0	15	0	0	0	0	0	0
11558	0	2	0	0	0	0	0	0	0	0	1	0	0	0	0	1	0	0	0	0	1	0	0	0	0	0	1	0	0	0	0	1	0	0	0	1	1	0	0	0	0	0	10	3	1	0	0	0	0
11552	0	0	0	0	0	0	0	0	0	0	0	0	2	0	2	0	1	0	0	0	2	0	0	0	0	0	2	0	0	0	0	0	0	2	0	1	1	5	0	0	0	0	2	3	0	0	0	0	0
11548	0	0	0	0	0	0	0	0	0	0	2	0	0	0	0	0	0	0	0	0	0	0	1	0	0	0	0	0	0	0	0	0	0	1	0	2	0	6	0	0	0	0	9	1	3	0	0	0	0
11623	0	1	0	0	0	0	0	0	0	0	0	0	0	0	1	1	0	0	0	0	0	0	0	0	0	0	0	0	0	0	1	0	0	0	0	0	0	2	0	0	0	0	6	0	14	0	0	0	0
1544	0	0	0	0	0	2	0	0	0	0	0	0	1	0	0	0	0	0	0	0	0	0	0	0	0	0	2	0	0	0	0	0	0	4	0	0	0	5	0	0	0	0	9	0	2	0	0	0	0
11619	0	0	0	0	0	2	0	0	0	0	0	0	0	0	0	0	1	0	0	0	0	0	0	0	0	0	3	0	0	0	0	0	0	0	0	0	1	8	0	0	0	0	2	1	1	0	0	0	0
11756	0	0	0	0	0	1	0	0	0	0	0	0	0	0	4	6	0	0	0	0	1	0	2	0	0	0	0	0	0	0	0	0	0	4	0	0	0	3	0	0	0	0	15	1	3	0	0	0	0
1612	0	2	0	0	0	0	0	0	0	0	0	0	1	0	0	0	0	0	0	0	1	0	0	0	0	0	2	1	0	0	0	0	0	2	0	0	1	8	0	0	0	0	4	0	11	2	0	0	0
1615	0	0	0	0	0	0	0	0	0	0	0	0	0	0	0	1	1	0	0	0	0	0	2	0	0	0	2	0	0	0	0	0	0	1	0	0	0	5	0	0	0	0	6	0	3	1	0	0	0
11567	0	0	0	0	0	0	1	0	0	0	1	0	0	0	0	0	1	0	0	0	0	0	0	0	0	0	1	0	0	0	0	0	0	1	0	0	0	3	0	0	0	0	9	0	5	2	0	0	0
11753	0	0	1	0	0	3	0	0	0	0	0	0	0	0	1	0	1	0	0	0	0	0	0	0	0	0	0	0	0	1	0	0	0	0	0	1	1	2	0	1	0	0	6	0	2	0	0	0	0
11750	1	0	0	0	0	5	0	0	1	0	0	0	0	0	0	0	0	0	0	0	0	0	0	0	0	0	0	1	0	2	0	0	0	2	0	0	1	4	0	1	0	0	3	0	2	0	0	2	0
11606	0	3	0	0	0	0	0	0	0	0	0	0	0	0	0	0	1	0	0	0	0	0	0	0	0	0	0	2	0	0	0	0	0	3	0	0	0	5	0	0	0	0	14	0	2	1	0	4	0
1603	0	3	0	0	0	0	0	0	0	0	0	0	0	0	0	0	1	0	0	0	3	0	1	0	0	0	1	0	0	2	0	0	0	2	0	0	0	2	0	0	0	0	4	2	3	1	0	0	0
1599	0	0	0	0	0	0	0	0	0	0	0	0	0	0	1	3	0	0	0	0	0	0	0	0	0	0	2	1	0	0	0	0	0	1	0	0	1	8	0	0	0	0	5	1	1	0	0	0	0
11601	0	1	0	0	0	0	0	0	0	0	0	0	0	0	1	0	0	0	0	0	2	0	0	0	0	0	1	0	0	1	0	0	0	4	0	0	0	0	0	0	0	0	4	1	6	1	0	0	0
11597	0	1	0	0	0	1	0	0	0	0	0	0	0	2	3	0	1	0	0	0	2	0	0	0	0	0	0	0	0	0	0	0	0	0	0	1	1	6	0	0	0	0	8	0	6	0	0	0	0
1594	0	4	0	0	0	2	0	0	0	0	0	0	2	0	2	0	1	0	0	0	0	0	0	0	0	0	3	2	0	0	0	0	0	0	0	0	0	2	0	0	0	0	8	0	0	0	0	1	0
11591	0	3	0	0	0	1	0	0	0	0	0	0	1	0	0	0	0	0	0	0	3	2	2	0	0	0	3	1	0	0	0	0	0	2	0	0	0	6	0	0	0	0	4	1	2	0	0	0	0
11624	0	0	0	0	0	2	0	3	0	0	0	0	0	0	1	0	0	0	0	0	0	0	0	0	0	0	0	0	0	0	0	0	0	0	0	1	1	10	0	1	0	0	3	1	8	0	0	2	0
1758	0	0	0	0	0	6	0	0	0	0	0	0	1	0	0	0	0	0	0	0	0	0	0	0	0	0	0	1	0	1	0	0	0	1	0	0	2	1	0	0	0	0	1	2	3	0	0	1	0
11620	0	0	0	0	0	1	0	0	1	0	0	0	1	0	2	0	0	0	0	0	0	0	0	0	0	0	0	0	0	0	0	0	0	1	0	0	1	1	0	0	0	0	2	1	1	1	0	1	0
11613	0	1	0	0	0	0	0	0	0	0	0	0	0	0	0	1	0	0	0	0	1	0	0	0	0	0	0	0	0	1	1	0	0	2	0	0	2	5	0	0	0	0	3	0	9	1	0	0	0
11616	0	4	0	0	0	4	0	0	0	0	0	0	2	0	0	0	1	0	0	0	0	0	0	0	0	0	0	0	0	0	0	0	0	1	0	0	0	5	0	0	0	0	7	0	1	0	0	1	0
1609	0	0	0	0	0	1	0	0	0	0	1	0	0	0	0	0	1	0	0	0	0	0	0	0	0	0	0	0	0	1	0	0	0	1	0	0	0	3	0	0	0	1	6	0	6	0	0	0	0
11757	0	1	0	0	0	18	0	0	0	0	0	0	0	0	0	0	0	0	0	0	0	0	0	0	0	0	0	1	0	4	0	0	0	0	0	0	0	2	0	1	0	0	0	0	2	0	0	0	0
11607	0	2	0	0	0	0	0	0	0	0	0	0	1	0	0	0	0	0	0	0	1	0	1	0	0	0	2	2	0	1	0	0	0	0	0	1	0	12	0	0	0	0	4	1	3	0	0	0	0
1754	0	0	0	0	0	11	0	0	1	0	0	0	0	3	0	0	0	0	0	0	0	0	1	0	0	0	0	0	0	1	0	0	0	3	0	0	0	1	0	0	0	0	4	0	1	0	0	0	0
1604	0	1	0	0	0	3	0	1	0	0	0	0	1	0	0	0	1	0	0	0	0	0	0	0	0	1	0	0	0	0	0	0	0	0	0	0	1	3	0	0	0	0	5	1	4	0	0	0	0
1600	0	1	0	0	0	1	0	0	0	0	1	0	1	0	4	1	0	0	0	0	0	1	1	0	0	0	0	0	0	0	0	0	0	0	0	2	0	4	1	0	0	0	3	0	1	2	0	1	0
11602	0	3	0	0	0	0	0	0	0	0	1	0	0	0	5	1	0	0	0	0	2	0	0	0	0	0	1	0	0	1	0	0	0	0	0	0	0	8	0	0	0	0	6	0	6	1	0	0	0
11751	1	0	0	1	0	13	0	0	0	0	0	0	0	0	0	0	0	0	0	0	0	0	0	0	0	0	0	0	0	0	0	0	0	0	0	0	0	0	0	0	0	0	1	0	0	0	0	0	0
11598	0	1	0	0	0	3	0	0	0	0	0	0	1	0	1	1	0	0	0	0	0	0	0	0	0	0	0	0	0	0	0	0	0	1	0	0	0	2	0	0	0	0	5	0	2	1	1	0	0
11595	0	3	0	0	0	0	0	0	0	0	0	0	0	0	1	1	0	0	0	0	1	0	0	0	0	0	3	1	0	0	0	0	0	0	0	0	1	12	0	0	0	0	10	0	1	1	0	0	0
11592	0	2	0	0	0	1	0	0	1	0	0	0	2	0	2	2	0	0	0	0	0	0	0	0	0	0	2	0	0	3	0	0	0	1	0	0	1	5	0	0	0	0	4	0	7	0	0	2	0
1625	0	1	0	0	0	4	0	0	0	0	0	0	0	0	0	0	0	0	0	0	0	0	1	0	0	0	2	0	0	0	0	0	0	0	0	0	0	1	0	0	0	0	5	0	1	1	0	0	0
1621	0	0	0	0	0	4	0	0	0	0	0	0	1	0	0	0	0	0	0	0	0	0	1	0	0	0	0	0	0	0	0	0	0	0	0	0	2	0	0	0	0	0	3	2	3	0	0	0	0
1614	0	2	0	0	0	6	0	0	0	0	0	0	0	0	1	0	1	0	0	0	1	1	0	0	0	0	0	1	0	0	0	0	0	0	0	0	1	1	0	0	0	1	1	1	0	0	1	0	0
1617	0	0	0	0	0	5	0	0	1	0	0	0	1	1	0	1	0	0	0	0	0	0	0	0	0	0	0	0	0	0	0	0	0	0	0	0	2	3	0	0	0	0	0	0	0	0	0	0	0
21610	0	0	1	0	0	2	0	0	0	0	0	0	0	0	0	0	0	0	0	0	0	0	0	0	0	0	0	2	0	0	0	0	0	2	0	0	1	0	0	1	0	0	3	0	0	0	0	1	0
1726	0	0	0	0	0	6	0	0	0	0	0	0	0	0	2	1	0	0	0	0	0	1	0	0	0	0	0	1	0	1	0	0	0	0	0	1	0	3	0	0	0	0	7	0	1	0	0	0	0
11724	1	1	0	0	0	8	0	0	0	0	0	0	0	0	1	0	0	0	0	0	1	0	0	0	0	0	1	1	0	2	0	0	0	1	0	1	2	4	0	0	0	0	3	0	3	1	0	0	0
11775	0	1	0	0	0	1	0	0	0	0	0	0	1	0	0	0	1	0	0	0	0	0	3	0	0	0	0	1	0	0	0	0	0	1	0	0	0	4	0	0	0	0	7	2	2	0	0	0	0
11776	2	0	0	0	0	6	0	0	0	0	1	0	0	1	1	0	0	0	0	0	0	1	0	0	0	0	1	0	0	2	0	0	0	0	0	1	2	1	0	2	0	0	4	0	1	0	0	1	0
11770	0	0	0	0	1	2	0	0	0	0	0	0	0	0	0	0	0	0	0	0	0	0	0	0	0	0	0	0	0	1	0	0	0	0	0	0	0	0	0	0	0	0	0	0	0	0	0	0	0
1596	0	1	0	0	0	3	0	0	0	0	0	0	0	0	1	0	0	0	0	0	1	0	1	0	0	0	0	0	0	1	0	0	0	0	0	1	2	0	0	0	0	0	0	0	2	0	0	1	0
1593	0	0	0	0	0	4	0	0	0	0	0	0	1	0	1	1	1	0	0	0	0	0	0	0	0	0	0	0	0	1	0	0	0	0	0	0	2	1	0	0	0	0	2	0	3	0	0	0	0
11759	0	4	0	0	0	0	0	0	0	0	0	0	1	0	0	0	0	0	2	0	0	0	0	0	0	1	0	0	0	0	0	0	0	1	0	1	0	4	0	1	0	0	6	0	1	0	0	0	0
11803	0	1	0	0	0	10	0	0	1	0	1	0	0	0	0	1	1	0	0	0	3	0	0	0	0	0	0	0	0	0	0	0	0	0	0	0	2	0	0	0	0	0	3	0	0	0	0	0	0
11755	0	0	0	0	0	6	0	0	0	0	0	0	3	0	0	0	3	0	0	0	0	0	0	0	0	0	0	0	0	0	2	0	0	0	0	1	0	6	0	0	0	0	2	0	1	0	0	0	0
11752	0	0	0	0	0	1	0	0	0	0	0	0	0	0	0	1	2	0	0	0	0	0	0	0	0	0	3	0	0	0	0	0	0	1	0	0	1	3	0	0	0	0	10	1	1	0	0	0	0
11742	0	1	0	0	0	6	0	0	0	0	0	0	0	0	0	0	1	0	0	0	1	0	0	0	0	0	1	1	0	0	0	0	0	0	0	0	1	0	0	0	0	0	7	0	0	0	0	0	0
11749	0	0	0	0	0	0	0	3	0	0	0	0	2	0	0	3	0	0	0	0	0	1	0	0	0	0	0	0	0	0	0	1	0	0	0	1	1	7	0	3	0	0	22	0	3	0	0	0	0
1733	0	0	0	0	2	4	0	0	0	0	0	0	0	0	0	0	0	0	0	0	0	0	0	0	0	0	0	0	0	4	0	0	0	0	0	1	1	7	0	0	0	0	7	0	0	0	0	0	0
1622	0	1	0	0	0	3	0	0	0	0	0	0	0	0	0	1	0	0	0	0	0	0	0	0	0	0	0	0	0	0	1	0	0	0	0	0	1	3	0	0	0	0	4	0	1	0	0	0	0
11808	0	0	1	0	0	4	0	0	1	0	0	0	0	0	0	1	0	0	0	0	2	0	0	0	0	0	0	0	0	1	0	0	0	0	0	0	1	0	0	0	0	0	2	1	0	0	0	1	0
11618	0	2	0	0	0	0	0	2	0	0	0	0	2	0	1	0	0	0	0	0	0	0	0	0	0	0	0	1	0	0	0	0	0	0	0	0	2	4	0	0	0	0	3	1	0	0	0	0	0
11611	0	0	0	0	0	0	0	0	0	0	0	0	0	0	0	0	0	0	0	0	0	0	0	0	0	0	0	0	0	0	2	0	0	0	0	0	0	3	0	0	0	0	8	0	3	0	0	0	0
1605	2	0	0	0	0	5	0	0	0	0	0	0	1	2	0	0	0	0	0	0	1	0	0	0	0	0	0	0	0	0	0	0	0	1	0	0	0	0	0	0	0	0	10	0	2	0	0	0	0
1719	0	0	0	0	0	1	0	1	0	0	0	0	1	0	0	0	0	0	0	0	0	0	0	0	0	0	0	0	0	1	2	0	0	3	0	0	0	1	0	0	0	0	13	0	1	1	0	0	0
11804	0	0	0	0	0	12	0	0	0	0	0	0	2	0	1	1	1	0	0	0	0	0	0	0	0	0	0	0	0	0	0	0	0	0	0	0	0	1	0	1	0	0	5	0	2	1	0	0	0
11608	0	0	0	0	0	3	0	0	0	0	0	0	1	1	0	0	2	0	0	0	3	0	0	0	0	0	0	0	0	0	3	0	0	0	0	1	6	1	0	0	0	0	4	0	1	0	1	0	0
1743	0	0	0	0	0	0	0	0	0	0	0	0	3	0	2	2	0	0	1	0	0	2	0	0	0	0	11	0	0	0	1	0	0	0	0	0	0	3	0	0	0	0	12	0	0	2	0	0	0
11771	0	1	0	0	1	3	0	0	1	0	0	0	2	0	0	0	0	0	0	0	0	0	1	0	0	0	1	1	0	0	1	0	0	1	0	0	2	1	0	0	0	0	3	0	1	1	1	0	0
11760	0	0	0	0	0	2	0	1	0	0	0	0	0	0	0	1	0	0	0	0	0	0	1	0	0	0	2	1	0	2	0	0	0	2	0	0	1	0	0	0	0	0	9	2	2	0	0	0	0
11748	2	1	0	0	0	14	0	0	0	0	0	0	0	2	0	1	0	0	0	0	0	0	0	0	0	0	1	0	0	4	0	0	0	0	0	0	0	2	0	0	0	0	1	0	0	0	0	1	0
11746	0	0	0	0	0	8	0	0	1	0	0	0	0	0	0	1	0	0	0	0	0	0	0	0	0	0	2	2	0	0	0	0	0	0	0	0	1	1	0	0	0	0	7	0	2	0	0	0	0
1765	0	0	0	0	0	0	0	11	0	0	0	11	0	0	0	0	0	0	5	0	0	0	0	0	0	0	0	0	0	0	0	0	0	0	0	0	0	0	0	0	1	0	2	0	0	0	0	0	0
11809	0	0	0	0	0	1	0	0	0	0	0	0	0	0	1	0	2	0	0	0	1	0	1	0	0	0	0	0	0	3	0	0	0	2	0	0	0	0	0	0	0	0	9	0	0	0	0	0	0
11725	0	0	0	0	0	0	0	0	0	0	0	0	0	0	0	0	0	0	0	0	0	0	2	0	0	0	3	0	0	0	2	0	0	0	0	1	2	2	0	0	0	0	19	0	0	1	0	0	0
11720	0	0	0	0	0	0	0	0	0	0	0	0	0	0	3	1	0	0	0	0	0	0	0	0	0	0	0	0	0	1	0	0	0	0	0	0	3	12	0	0	0	0	13	0	1	1	0	0	0
21766	3	0	0	0	0	1	0	2	0	0	0	0	0	0	2	0	0	0	9	0	0	0	0	0	0	0	2	0	0	0	0	0	0	0	0	0	0	16	0	0	0	0	0	2	1	1	3	0	0
11747	0	0	0	0	0	0	0	0	0	0	0	0	0	0	0	2	1	0	0	0	0	0	0	0	0	0	1	0	0	2	0	0	0	3	0	0	0	3	0	0	0	0	13	0	0	0	0	0	0
11761	0	0	0	0	0	0	0	0	0	0	0	0	5	0	2	0	0	0	1	0	0	0	0	0	0	0	0	0	0	0	0	0	0	1	0	0	0	0	0	0	0	0	24	0	0	0	0	0	0
11744	2	1	0	1	0	0	0	0	0	0	0	0	0	0	0	1	0	0	76	0	1	0	0	0	1	0	4	0	0	5	3	0	0	1	0	0	0	3	0	22	0	0	0	0	2	0	1	0	0
1734	1	0	3	0	0	1	0	0	0	0	0	0	1	2	1	1	0	0	0	0	0	1	0	0	0	0	7	0	0	1	0	0	0	0	0	0	0	0	0	0	0	0	0	3	0	1	0	1	1
1740	0	0	0	0	0	0	0	0	0	0	0	2	0	0	0	1	0	0	334	0	0	0	0	0	3	0	0	0	0	1	0	0	0	0	0	0	0	0	1	122	0	0	2	0	1	0	0	0	0
11737	0	0	1	0	0	9	0	0	1	0	0	0	0	0	0	0	0	0	0	0	0	0	0	0	0	0	0	0	0	0	0	0	0	0	0	0	0	3	0	0	0	0	2	1	0	0	1	0	0
11810	2	1	0	0	0	0	0	0	0	0	0	0	0	0	0	0	0	0	0	0	1	0	0	0	0	0	0	0	0	1	0	0	0	1	0	0	0	8	0	0	0	0	7	1	0	0	0	0	0
1730	0	0	1	0	0	1	0	0	0	0	0	1	0	2	0	0	0	0	26	0	0	0	0	0	1	0	0	0	0	1	1	0	0	0	0	0	0	0	0	25	0	0	1	0	0	0	0	0	0
11782	7	2	1	1	0	1	0	0	0	0	2	0	0	0	2	8	0	0	22	0	0	2	0	0	0	2	4	1	0	2	2	0	0	0	0	7	1	1	0	0	0	5	0	0	1	1	0	0	0
11805	3	0	1	0	0	1	0	0	0	0	2	0	0	0	0	2	9	0	11	0	0	0	0	0	0	0	2	0	0	6	0	0	0	0	0	1	0	0	0	33	0	0	3	0	4	0	0	0	0
1727	0	0	0	1	0	8	0	0	0	0	1	0	1	0	1	2	0	0	0	0	0	1	0	0	0	0	6	0	0	0	0	0	0	0	0	0	0	1	0	0	0	0	6	0	1	1	0	0	0
11721	2	0	0	2	0	0	0	0	0	0	2	0	1	0	1	3	0	0	0	0	1	1	0	0	0	0	4	0	0	0	0	0	0	1	0	0	0	2	0	1	0	3	6	0	1	0	0	0	0
11799	6	0	0	0	0	0	0	0	0	0	1	0	0	0	3	5	0	0	50	0	2	0	0	0	0	1	2	0	0	4	0	0	0	3	0	0	0	0	0	7	0	6	0	1	0	0	0	0	0
11772	0	0	0	0	0	4	0	0	0	0	0	0	1	0	0	1	0	0	1	0	0	3	0	0	0	0	6	0	0	3	0	0	0	0	0	0	0	3	0	0	0	0	2	1	6	0	0	0	0
11767	0	0	0	5	0	0	0	1	0	0	0	0	0	0	1	3	3	0	36	0	0	0	0	0	2	0	2	0	0	1	1	0	0	3	0	1	0	3	0	19	0	0	0	0	1	0	0	0	1
1762	1	0	1	1	0	1	0	0	0	0	0	0	0	1	3	1	1	0	43	0	0	0	0	0	0	2	9	0	0	3	0	0	0	2	0	0	0	1	0	4	0	0	0	0	0	0	0	0	0
11735	1	1	1	0	0	2	0	0	0	1	1	0	0	0	3	0	3	0	0	0	0	1	0	0	0	0	2	0	0	11	0	0	0	0	0	1	0	1	0	0	0	3	3	0	0	0	0	1	0
11738	0	0	0	0	0	4	0	0	0	0	0	0	2	0	1	0	0	0	0	0	0	0	0	0	0	0	8	0	0	2	0	0	0	0	0	1	0	4	0	0	0	0	1	0	0	0	0	0	0
1731	14	0	0	0	0	6	0	0	4	0	0	0	0	1	0	1	0	0	40	0	0	0	0	0	1	2	4	0	0	6	0	0	0	0	0	0	0	1	0	0	0	4	0	0	0	0	0	1	0
1728	2	0	0	0	0	8	0	0	0	0	0	0	0	0	0	4	1	0	0	0	0	0	0	0	0	0	0	0	0	1	0	0	0	0	0	0	1	3	0	0	0	1	0	0	0	0	0	1	1
11722	5	0	0	0	0	11	0	0	0	0	0	0	0	0	0	1	4	0	0	0	0	0	0	0	0	0	1	1	0	0	0	0	0	3	0	0	0	1	0	0	0	5	0	0	2	0	0	0	2
11773	6	0	0	2	1	5	0	0	1	0	0	0	0	3	2	0	5	0	12	0	0	0	0	0	0	1	2	0	0	10	0	0	0	1	0	1	0	0	0	7	0	9	0	0	0	0	0	1	0
11768	6	0	0	5	0	4	0	0	0	0	1	0	1	1	3	3	2	0	4	0	0	1	0	0	0	0	2	1	0	1	1	0	0	0	0	1	0	1	1	0	0	0	2	0	0	0	0	0	1
11763	8	0	0	3	0	1	0	1	0	0	0	0	0	0	0	2	1	0	28	0	0	0	0	0	0	0	7	2	0	1	0	0	0	0	0	2	0	0	1	5	0	3	0	0	2	0	0	1	0
11745	2	0	0	0	0	1	0	1	0	0	0	0	0	0	0	5	0	0	8	0	0	0	0	0	0	0	4	0	0	2	0	0	0	1	0	0	2	4	1	0	0	0	4	0	6	0	0	0	0
11741	14	0	0	0	0	1	0	0	1	0	0	0	1	0	2	4	2	0	34	0	0	3	0	0	1	1	4	0	0	1	1	0	0	0	0	0	0	1	1	7	0	3	0	0	4	0	0	3	2
1736	6	3	0	1	0	3	0	0	0	0	0	0	0	0	2	2	1	0	0	0	0	0	0	0	0	0	3	0	0	4	0	0	0	1	0	0	0	5	0	0	0	0	0	0	2	0	0	0	0
11739	4	3	0	4	0	7	0	0	0	1	0	0	0	1	2	1	1	0	0	0	0	0	0	0	0	0	0	0	0	9	0	0	0	4	0	1	0	2	0	0	0	22	0	0	1	0	0	1	0
11732	6	0	0	2	0	0	0	0	1	0	0	0	1	0	1	6	0	0	0	0	0	1	0	0	0	0	1	0	0	7	0	0	0	1	0	1	0	0	0	0	0	1	1	0	3	0	0	1	0
11729	0	4	0	0	0	9	0	0	0	0	0	0	1	0	3	2	0	0	0	0	0	0	0	0	0	0	0	0	0	0	0	0	0	0	0	4	2	4	0	0	0	4	2	0	1	2	0	0	0
11723	2	3	1	0	0	3	0	0	1	0	0	0	0	1	0	5	5	0	0	0	0	4	0	0	0	0	0	0	0	0	0	0	0	0	0	0	0	2	0	0	0	0	1	0	1	1	0	0	0
11774	2	6	0	2	0	9	0	0	0	0	1	0	1	0	0	1	3	0	0	0	0	3	0	0	0	0	5	0	0	0	0	0	0	0	0	0	1	3	0	0	0	4	0	0	5	0	1	0	0
11769	9	0	0	0	0	1	0	0	0	0	0	0	0	0	0	1	2	0	6	0	0	0	1	0	0	0	10	0	0	7	0	0	0	2	0	0	0	2	1	7	0	3	0	0	3	0	1	0	0
11764	2	0	0	2	0	0	0	0	0	0	0	0	0	3	0	0	0	0	11	0	0	0	0	0	0	0	7	0	0	5	1	0	0	2	0	0	0	0	0	9	0	5	0	0	3	0	0	3	0
[truncated: 2,495 more columns]
