# Supplementary material for: Stochasticity constrained by deterministic effects of diet and age drive rumen microbiome assembly dynamics
Source: Nat Commun. 2020 Apr 20;11:1904. doi: 10.1038/s41467-020-15652-8 (PMC7170844; doi:10.1038/s41467-020-15652-8)
Supplement: Supplementary file 17 — Source Data [file 41467_2020_15652_MOESM17_ESM.zip › Source Data/Figure 3B all species.txt]

denovo_name	First_appearance	Last_appearance	delta
denovo2	345	345	0
denovo3	15	465	450
denovo7	9	505	496
denovo9	2	6	4
denovo15	129	195	66
denovo17	5	204	199
denovo23	2	2	0
denovo28	64	622	558
denovo29	3	245	242
denovo45	31	118	87
denovo66	134	307	173
denovo73	3	5	2
denovo86	2	245	243
denovo88	5	21	16
denovo93	10	97	87
denovo108	5	9	4
denovo115	7	9	2
denovo116	116	569	453
denovo117	12	112	100
denovo124	105	692	587
denovo125	104	433	329
denovo138	121	191	70
denovo141	232	295	63
denovo144	61	124	63
denovo148	98	490	392
denovo150	4	12	8
denovo158	93	178	85
denovo167	114	120	6
denovo168	199	582	383
denovo174	2	575	573
denovo184	3	36	33
denovo189	170	468	298
denovo197	105	370	265
denovo203	29	62	33
denovo218	212	251	39
denovo220	246	438	192
denovo233	155	546	391
denovo237	2	12	10
denovo241	50	581	531
denovo246	48	254	206
denovo251	125	697	572
denovo255	28	124	96
denovo263	100	634	534
denovo271	90	246	156
denovo275	13	581	568
denovo287	135	681	546
denovo301	171	171	0
denovo305	7	110	103
denovo311	3	83	80
denovo313	43	100	57
denovo329	168	686	518
denovo336	44	108	64
denovo338	4	6	2
denovo347	3	12	9
denovo350	105	409	304
denovo361	118	147	29
denovo365	19	216	197
denovo406	149	505	356
denovo416	29	465	436
denovo437	105	242	137
denovo445	147	251	104
denovo459	2	9	7
denovo475	96	251	155
denovo479	237	453	216
denovo482	16	16	0
denovo483	15	185	170
denovo485	48	109	61
denovo492	1	6	5
denovo494	125	274	149
denovo496	67	67	0
denovo501	258	755	497
denovo511	220	575	355
denovo519	35	104	69
denovo520	36	239	203
denovo528	301	684	383
denovo529	186	439	253
denovo530	216	670	454
denovo531	5	5	0
denovo536	181	257	76
denovo545	29	560	531
denovo549	64	197	133
denovo558	36	79	43
denovo562	9	167	158
denovo564	2	136	134
denovo574	36	37	1
denovo583	101	417	316
denovo614	57	348	291
denovo616	219	309	90
denovo632	61	317	256
denovo644	107	203	96
denovo648	5	15	10
denovo657	134	250	116
denovo660	92	433	341
denovo664	2	294	292
denovo668	5	7	2
denovo672	167	439	272
denovo681	120	274	154
denovo687	162	295	133
denovo692	259	413	154
denovo694	12	97	85
denovo706	173	383	210
denovo709	30	517	487
denovo713	9	98	89
denovo726	96	130	34
denovo728	155	468	313
denovo750	108	268	160
denovo771	273	496	223
denovo780	6	92	86
denovo789	3	16	13
denovo796	92	180	88
denovo799	174	215	41
denovo804	36	63	27
denovo823	68	73	5
denovo830	167	739	572
denovo834	148	176	28
denovo838	174	244	70
denovo846	131	171	40
denovo858	186	351	165
denovo862	177	686	509
denovo864	7	279	272
denovo865	3	15	12
denovo866	174	302	128
denovo869	227	672	445
denovo873	6	129	123
denovo893	65	67	2
denovo917	92	114	22
denovo921	6	487	481
denovo930	161	281	120
denovo933	29	100	71
denovo934	196	196	0
denovo937	51	634	583
denovo958	15	29	14
denovo967	66	91	25
denovo971	10	15	5
denovo977	2	99	97
denovo983	162	345	183
denovo989	153	166	13
denovo1027	64	80	16
denovo1032	112	251	139
denovo1043	29	83	54
denovo1066	6	217	211
denovo1070	232	686	454
denovo1080	43	67	24
denovo1087	5	9	4
denovo1088	9	221	212
denovo1089	132	569	437
denovo1090	15	23	8
denovo1104	37	555	518
denovo1121	223	358	135
denovo1125	43	65	22
denovo1147	167	755	588
denovo1160	36	110	74
denovo1163	196	582	386
denovo1164	16	139	123
denovo1166	141	580	439
denovo1170	114	203	89
denovo1172	3	580	577
denovo1176	9	75	66
denovo1177	15	516	501
denovo1180	92	225	133
denovo1193	100	257	157
denovo1205	12	285	273
denovo1211	3	9	6
denovo1216	2	12	10
denovo1218	16	112	96
denovo1224	6	348	342
denovo1227	141	195	54
denovo1233	134	685	551
denovo1238	3	161	158
denovo1239	207	438	231
denovo1252	2	12	10
denovo1263	12	582	570
denovo1271	23	468	445
denovo1286	120	685	565
denovo1296	12	12	0
denovo1303	69	575	506
denovo1324	92	202	110
denovo1332	57	75	18
denovo1336	44	83	39
denovo1338	12	68	56
denovo1342	51	133	82
denovo1345	12	278	266
denovo1348	29	261	232
denovo1353	63	75	12
denovo1355	2	24	22
denovo1362	155	182	27
denovo1411	9	16	7
denovo1416	202	684	482
denovo1419	112	490	378
denovo1424	135	474	339
denovo1438	101	575	474
denovo1441	30	105	75
denovo1458	162	238	76
denovo1461	153	501	348
denovo1462	22	100	78
denovo1463	183	555	372
denovo1468	97	453	356
denovo1470	58	58	0
denovo1480	155	517	362
denovo1487	2	513	511
denovo1511	127	322	195
denovo1519	154	725	571
denovo1522	201	410	209
denovo1529	2	516	514
denovo1539	5	9	4
denovo1543	9	582	573
denovo1548	3	6	3
denovo1550	30	302	272
denovo1558	68	81	13
denovo1567	5	410	405
denovo1568	10	79	69
denovo1572	242	251	9
denovo1573	29	88	59
denovo1581	59	501	442
denovo1585	7	15	8
denovo1593	6	582	576
denovo1595	266	317	51
denovo1597	128	217	89
denovo1600	16	404	388
denovo1602	17	187	170
denovo1610	134	413	279
denovo1632	2	30	28
denovo1633	98	689	591
denovo1634	6	555	549
denovo1639	22	82	60
denovo1641	97	210	113
denovo1646	4	149	145
denovo1662	15	67	52
denovo1694	36	96	60
denovo1705	134	257	123
denovo1707	14	118	104
denovo1714	92	100	8
denovo1715	268	755	487
denovo1725	44	79	35
denovo1726	294	468	174
denovo1729	167	325	158
denovo1735	44	65	21
denovo1739	100	318	218
denovo1740	134	251	117
denovo1741	147	339	192
denovo1743	6	75	69
denovo1748	8	294	286
denovo1762	63	225	162
denovo1763	37	104	67
denovo1768	6	331	325
denovo1770	23	81	58
denovo1776	31	582	551
denovo1790	148	739	591
denovo1813	51	100	49
denovo1818	117	440	323
denovo1819	203	218	15
denovo1829	147	343	196
denovo1830	44	65	21
denovo1833	162	242	80
denovo1837	79	251	172
denovo1843	49	510	461
denovo1846	176	725	549
denovo1850	3	6	3
denovo1853	6	351	345
denovo1854	124	225	101
denovo1855	219	468	249
denovo1858	85	560	475
denovo1860	22	73	51
denovo1869	197	689	492
denovo1871	141	309	168
denovo1874	149	203	54
denovo1879	5	496	491
denovo1883	53	183	130
denovo1888	123	208	85
denovo1893	39	442	403
denovo1894	24	35	11
denovo1903	113	242	129
denovo1913	16	85	69
denovo1924	118	152	34
denovo1940	74	475	401
denovo1941	169	324	155
denovo1950	15	298	283
denovo1953	90	134	44
denovo1962	125	199	74
denovo1965	101	308	207
denovo1975	61	304	243
denovo1979	31	118	87
denovo1982	203	474	271
denovo1987	9	61	52
denovo1988	64	83	19
denovo1989	35	92	57
denovo1996	113	686	573
denovo2008	43	52	9
denovo2010	208	273	65
denovo2011	125	516	391
denovo2016	5	12	7
denovo2021	2	6	4
denovo2023	232	453	221
denovo2024	3	242	239
denovo2026	148	254	106
denovo2040	36	85	49
denovo2043	3	7	4
denovo2044	29	119	90
denovo2045	100	289	189
denovo2054	50	342	292
denovo2057	29	92	63
denovo2073	153	209	56
denovo2095	24	88	64
denovo2119	149	427	278
denovo2135	98	684	586
denovo2140	230	418	188
denovo2145	61	186	125
denovo2147	97	318	221
denovo2152	2	91	89
denovo2163	61	88	27
denovo2177	219	777	558
denovo2178	177	777	600
denovo2184	159	206	47
denovo2190	44	622	578
denovo2191	268	575	307
denovo2208	105	266	161
denovo2209	4	302	298
denovo2210	2	6	4
denovo2221	29	63	34
denovo2224	110	254	144
denovo2228	64	663	599
denovo2229	146	442	296
denovo2232	181	245	64
denovo2235	16	29	13
denovo2238	61	440	379
denovo2248	134	304	170
denovo2251	197	251	54
denovo2252	2	453	451
denovo2253	3	160	157
denovo2254	59	77	18
denovo2258	183	252	69
denovo2267	3	354	351
denovo2275	219	715	496
denovo2283	4	513	509
denovo2288	15	108	93
denovo2301	12	516	504
denovo2324	15	53	38
denovo2327	195	251	56
denovo2343	36	92	56
denovo2347	30	112	82
denovo2354	110	224	114
denovo2362	246	496	250
denovo2370	15	81	66
denovo2374	188	473	285
denovo2383	102	111	9
denovo2387	3	22	19
denovo2392	130	560	430
denovo2398	161	295	134
denovo2404	114	114	0
denovo2425	201	309	108
denovo2445	189	634	445
denovo2447	5	245	240
denovo2448	99	181	82
denovo2449	143	281	138
denovo2451	6	582	576
denovo2460	91	96	5
denovo2470	14	412	398
denovo2481	88	274	186
denovo2488	4	23	19
denovo2495	232	418	186
denovo2497	6	308	302
denovo2510	12	58	46
denovo2512	3	9	6
denovo2513	130	351	221
denovo2524	139	513	374
denovo2532	147	246	99
denovo2537	134	244	110
denovo2555	125	246	121
denovo2564	2	582	580
denovo2572	167	754	587
denovo2573	7	12	5
denovo2583	6	575	569
denovo2587	50	112	62
denovo2588	15	74	59
denovo2604	127	252	125
denovo2618	4	521	517
denovo2633	201	663	462
denovo2653	5	473	468
denovo2671	163	173	10
denovo2684	212	672	460
denovo2687	5	112	107
denovo2691	23	362	339
denovo2697	148	516	368
denovo2699	218	468	250
denovo2708	199	232	33
denovo2722	62	222	160
denovo2723	9	23	14
denovo2724	2	9	7
denovo2728	31	118	87
denovo2730	90	505	415
denovo2738	61	61	0
denovo2739	262	516	254
denovo2740	30	92	62
denovo2744	139	448	309
denovo2749	224	331	107
denovo2750	63	203	140
denovo2751	6	516	510
denovo2757	9	273	264
denovo2762	203	475	272
denovo2773	22	109	87
denovo2781	107	331	224
denovo2785	51	575	524
denovo2792	96	664	568
denovo2797	258	356	98
denovo2800	30	98	68
denovo2802	43	98	55
denovo2804	246	246	0
denovo2813	16	575	559
denovo2817	65	152	87
denovo2830	3	3	0
denovo2843	43	109	66
denovo2844	169	725	556
denovo2850	98	118	20
denovo2853	12	88	76
denovo2870	147	433	286
denovo2875	42	76	34
denovo2882	226	622	396
denovo2887	160	655	495
denovo2896	4	74	70
denovo2903	90	135	45
denovo2904	139	510	371
denovo2905	5	196	191
denovo2911	97	257	160
denovo2915	6	149	143
denovo2918	292	555	263
denovo2941	9	582	573
denovo2942	9	112	103
denovo2943	66	99	33
denovo2946	22	43	21
denovo2955	103	117	14
denovo2957	6	10	4
denovo2959	2	16	14
denovo2969	136	686	550
denovo2970	110	331	221
denovo2979	74	74	0
denovo2981	232	442	210
denovo2988	48	92	44
denovo2994	223	223	0
denovo2995	4	9	5
denovo2999	141	268	127
denovo3006	7	22	15
denovo3007	94	684	590
denovo3012	211	634	423
denovo3013	2	505	503
denovo3020	5	152	147
denovo3023	139	245	106
denovo3032	6	15	9
denovo3033	105	686	581
denovo3037	204	266	62
denovo3039	101	242	141
denovo3047	155	575	420
denovo3055	5	10	5
denovo3078	162	582	420
denovo3079	105	154	49
denovo3088	117	663	546
denovo3091	106	315	209
denovo3098	5	15	10
denovo3101	3	142	139
denovo3104	119	166	47
denovo3107	29	43	14
denovo3109	5	245	240
denovo3118	28	215	187
denovo3119	187	318	131
denovo3125	140	172	32
denovo3132	21	88	67
denovo3139	89	689	600
denovo3155	172	397	225
denovo3161	29	54	25
denovo3179	36	88	52
denovo3190	9	274	265
denovo3200	23	23	0
denovo3206	175	372	197
denovo3212	167	473	306
denovo3226	65	92	27
denovo3230	219	462	243
denovo3231	148	230	82
denovo3237	154	510	356
denovo3238	5	10	5
denovo3240	15	560	545
denovo3248	57	82	25
denovo3253	10	61	51
denovo3259	59	160	101
denovo3261	147	555	408
denovo3268	14	370	356
denovo3269	4	79	75
denovo3271	12	294	282
denovo3281	56	118	62
denovo3287	35	78	43
denovo3290	219	219	0
denovo3291	84	510	426
denovo3300	16	223	207
denovo3309	35	75	40
denovo3320	227	521	294
denovo3326	155	293	138
denovo3335	2	217	215
denovo3345	10	92	82
denovo3349	5	6	1
denovo3350	12	170	158
denovo3351	149	725	576
denovo3368	197	230	33
denovo3371	30	274	244
denovo3396	106	161	55
denovo3408	161	239	78
denovo3409	2	16	14
denovo3410	246	413	167
denovo3411	9	439	430
denovo3414	101	691	590
denovo3426	248	266	18
denovo3458	15	473	458
denovo3483	50	155	105
denovo3495	2	29	27
denovo3499	16	172	156
denovo3504	4	152	148
denovo3513	161	161	0
denovo3523	112	256	144
denovo3524	3	103	100
denovo3527	5	575	570
denovo3528	95	139	44
denovo3533	74	178	104
denovo3535	225	666	441
denovo3547	30	629	599
denovo3550	161	689	528
denovo3555	246	496	250
denovo3574	125	304	179
denovo3578	5	36	31
denovo3580	127	329	202
denovo3584	9	82	73
denovo3587	29	104	75
denovo3591	29	112	83
denovo3593	64	438	374
denovo3604	9	522	513
denovo3605	125	685	560
denovo3611	22	522	500
denovo3618	142	142	0
denovo3620	98	262	164
denovo3640	29	513	484
denovo3647	91	237	146
denovo3650	192	356	164
denovo3656	6	10	4
denovo3657	133	180	47
denovo3659	154	197	43
denovo3662	90	418	328
denovo3674	5	462	457
denovo3687	266	266	0
denovo3693	5	12	7
denovo3694	2	6	4
denovo3703	63	82	19
denovo3704	3	160	157
denovo3708	217	510	293
denovo3728	149	726	577
denovo3743	1	2	1
denovo3751	23	23	0
denovo3763	5	15	10
denovo3768	16	239	223
denovo3779	33	67	34
denovo3785	5	6	1
denovo3787	127	190	63
denovo3796	211	691	480
denovo3798	30	232	202
denovo3811	115	522	407
denovo3815	92	252	160
denovo3823	130	418	288
denovo3840	29	105	76
denovo3841	2	203	201
denovo3844	232	345	113
denovo3866	6	231	225
denovo3882	116	203	87
denovo3895	116	239	123
denovo3896	2	12	10
denovo3897	107	321	214
denovo3898	10	20	10
denovo3900	15	76	61
denovo3902	166	171	5
denovo3905	189	755	566
denovo3908	69	152	83
denovo3915	245	274	29
denovo3921	168	304	136
denovo3922	57	98	41
denovo3931	16	371	355
denovo3935	36	63	27
denovo3939	345	560	215
denovo3952	2	148	146
denovo3954	4	575	571
denovo3958	92	239	147
denovo3961	103	103	0
denovo3963	22	60	38
denovo3978	37	98	61
denovo3982	6	523	517
denovo3985	29	110	81
denovo3998	134	412	278
denovo3999	23	184	161
denovo4000	10	580	570
denovo4009	15	115	100
denovo4016	168	231	63
denovo4018	29	97	68
denovo4021	24	78	54
denovo4025	219	349	130
denovo4027	92	512	420
denovo4033	23	370	347
denovo4034	2	217	215
denovo4040	266	672	406
denovo4052	22	36	14
denovo4055	43	475	432
denovo4066	22	51	29
denovo4075	100	496	396
denovo4100	133	267	134
denovo4110	65	99	34
denovo4112	15	581	566
denovo4116	134	725	591
denovo4126	161	273	112
denovo4131	147	615	468
denovo4135	175	306	131
denovo4146	14	164	150
denovo4148	36	397	361
denovo4157	97	194	97
denovo4163	2	4	2
denovo4170	2	22	20
denovo4175	148	629	481
denovo4181	16	516	500
denovo4184	210	410	200
denovo4191	2	6	4
denovo4195	169	510	341
denovo4198	350	370	20
denovo4199	103	239	136
denovo4201	126	344	218
denovo4203	147	160	13
denovo4209	9	104	95
denovo4212	4	245	241
denovo4220	23	67	44
denovo4223	88	522	434
denovo4227	268	417	149
denovo4228	160	663	503
denovo4229	23	83	60
denovo4234	4	4	0
denovo4251	52	70	18
denovo4259	168	181	13
denovo4264	61	227	166
denovo4269	57	581	524
denovo4273	2	3	1
denovo4274	22	97	75
denovo4292	5	61	56
denovo4293	127	412	285
denovo4297	153	288	135
denovo4304	2	309	307
denovo4311	19	295	276
denovo4312	120	622	502
denovo4323	103	689	586
denovo4325	84	516	432
denovo4332	59	254	195
denovo4335	261	269	8
denovo4339	62	105	43
denovo4348	4	217	213
denovo4351	195	490	295
denovo4359	2	8	6
denovo4360	2	217	215
denovo4369	23	125	102
denovo4379	232	275	43
denovo4380	134	182	48
denovo4401	22	89	67
denovo4410	255	689	434
denovo4414	12	70	58
denovo4437	112	282	170
denovo4439	119	203	84
denovo4443	133	725	592
denovo4446	344	555	211
denovo4447	173	306	133
denovo4456	91	521	430
denovo4458	239	418	179
denovo4470	146	419	273
denovo4487	173	417	244
denovo4488	22	84	62
denovo4490	9	517	508
denovo4491	4	5	1
denovo4497	24	104	80
denovo4498	30	296	266
denovo4502	141	725	584
denovo4507	162	190	28
denovo4509	28	99	71
denovo4511	120	172	52
denovo4512	5	581	576
denovo4522	3	9	6
denovo4525	92	195	103
denovo4528	12	68	56
denovo4529	14	139	125
denovo4533	2	6	4
denovo4549	89	194	105
denovo4550	154	371	217
denovo4555	2	12	10
denovo4560	121	230	109
denovo4567	2	9	7
denovo4571	6	245	239
denovo4575	5	88	83
denovo4586	94	155	61
denovo4588	132	555	423
denovo4589	146	505	359
denovo4591	120	240	120
denovo4592	128	265	137
denovo4599	105	267	162
denovo4607	204	204	0
denovo4610	2	5	3
denovo4614	97	223	126
denovo4640	43	88	45
denovo4645	36	487	451
denovo4648	7	15	8
denovo4652	90	229	139
denovo4653	9	9	0
denovo4658	155	239	84
denovo4704	100	575	475
denovo4705	142	664	522
denovo4709	134	475	341
denovo4715	6	546	540
denovo4724	127	689	562
denovo4740	35	52	17
denovo4747	23	580	557
denovo4752	5	257	252
denovo4755	10	136	126
denovo4758	3	10	7
denovo4761	167	739	572
denovo4763	140	510	370
denovo4776	4	12	8
denovo4781	10	111	101
denovo4790	3	12	9
denovo4791	149	546	397
denovo4794	6	473	467
denovo4795	266	365	99
denovo4796	97	689	592
denovo4813	127	237	110
denovo4815	56	555	499
denovo4830	248	329	81
denovo4839	128	670	542
denovo4856	134	236	102
denovo4865	10	17	7
denovo4866	4	9	5
denovo4878	58	655	597
denovo4880	383	691	308
denovo4882	15	119	104
denovo4896	104	196	92
denovo4900	14	283	269
denovo4903	99	513	414
denovo4919	141	351	210
denovo4920	153	153	0
denovo4922	2	419	417
denovo4935	162	370	208
denovo4937	4	282	278
denovo4939	5	219	214
denovo4946	106	392	286
denovo4953	427	755	328
denovo4955	9	12	3
denovo4957	130	433	303
denovo4980	66	104	38
denovo4983	7	7	0
denovo4987	9	119	110
denovo4990	282	336	54
denovo5004	92	281	189
denovo5005	133	169	36
denovo5006	316	575	259
denovo5016	176	372	196
denovo5022	16	139	123
denovo5028	4	12	8
denovo5038	149	496	347
denovo5046	119	281	162
denovo5057	23	342	319
denovo5066	63	67	4
denovo5069	90	689	599
denovo5081	5	10	5
denovo5087	6	97	91
denovo5091	3	43	40
denovo5093	63	523	460
denovo5094	128	201	73
denovo5096	245	245	0
denovo5097	58	160	102
denovo5101	147	147	0
denovo5103	184	356	172
denovo5108	37	64	27
denovo5110	132	438	306
denovo5113	261	689	428
denovo5120	2	5	3
denovo5125	91	691	600
denovo5126	98	241	143
denovo5136	275	496	221
denovo5137	146	155	9
denovo5139	194	194	0
denovo5148	95	439	344
denovo5150	134	134	0
denovo5157	226	496	270
denovo5159	23	23	0
denovo5162	3	555	552
denovo5165	9	16	7
denovo5181	236	256	20
denovo5186	112	197	85
denovo5188	212	474	262
denovo5200	82	88	6
denovo5202	135	217	82
denovo5203	6	418	412
denovo5210	9	136	127
denovo5214	92	239	147
denovo5218	154	274	120
denovo5222	54	111	57
denovo5223	15	363	348
denovo5225	141	724	583
denovo5228	7	23	16
denovo5233	5	118	113
denovo5245	23	132	109
denovo5264	116	345	229
denovo5289	409	689	280
denovo5297	2	17	15
denovo5303	168	345	177
denovo5309	18	18	0
denovo5316	196	615	419
denovo5317	105	691	586
denovo5333	12	505	493
denovo5334	123	487	364
denovo5338	63	74	11
denovo5340	64	64	0
denovo5343	92	663	571
denovo5350	12	582	570
denovo5362	197	375	178
denovo5369	65	271	206
denovo5371	6	8	2
denovo5373	160	362	202
denovo5384	167	198	31
denovo5389	3	188	185
denovo5413	5	12	7
denovo5437	9	110	101
denovo5438	127	549	422
denovo5440	92	92	0
denovo5444	82	82	0
denovo5447	92	141	49
denovo5454	57	64	7
denovo5459	29	112	83
denovo5463	15	112	97
denovo5465	9	75	66
denovo5470	2	12	10
denovo5479	254	475	221
denovo5482	12	582	570
denovo5483	133	490	357
denovo5492	35	75	40
denovo5516	12	259	247
denovo5518	162	268	106
denovo5523	129	725	596
denovo5527	205	417	212
denovo5542	5	581	576
denovo5550	132	182	50
denovo5553	288	468	180
denovo5557	16	176	160
denovo5563	29	82	53
denovo5564	152	698	546
denovo5575	190	350	160
denovo5577	132	252	120
denovo5579	205	252	47
denovo5588	182	383	201
denovo5604	190	232	42
denovo5615	134	149	15
denovo5618	154	221	67
denovo5623	100	161	61
denovo5637	116	314	198
denovo5643	23	264	241
denovo5658	51	95	44
denovo5669	5	7	2
denovo5686	37	223	186
denovo5688	173	288	115
denovo5698	81	261	180
denovo5700	85	302	217
denovo5713	6	21	15
denovo5729	120	670	550
denovo5735	105	622	517
denovo5741	119	179	60
denovo5744	134	523	389
denovo5746	217	468	251
denovo5755	92	190	98
denovo5757	2	501	499
denovo5774	246	246	0
denovo5778	134	245	111
denovo5779	61	448	387
denovo5793	266	490	224
denovo5794	134	692	558
denovo5795	23	118	95
denovo5796	29	63	34
denovo5798	6	105	99
denovo5799	148	546	398
denovo5805	25	111	86
denovo5816	218	405	187
denovo5823	139	201	62
denovo5831	59	117	58
denovo5861	211	311	100
denovo5863	90	251	161
denovo5874	4	383	379
denovo5880	43	427	384
denovo5883	134	243	109
denovo5888	162	162	0
denovo5891	190	555	365
denovo5899	2	74	72
denovo5901	99	521	422
denovo5902	22	97	75
denovo5904	383	439	56
denovo5908	61	350	289
denovo5909	230	246	16
denovo5917	155	735	580
denovo5919	15	354	339
denovo5922	184	337	153
denovo5924	209	692	483
denovo5932	3	9	6
denovo5934	99	252	153
denovo5944	287	433	146
denovo5962	99	205	106
denovo5966	166	196	30
denovo5983	5	16	11
denovo5986	15	239	224
denovo5987	102	242	140
denovo5988	12	261	249
denovo5994	5	12	7
denovo5999	3	12	9
denovo6005	155	725	570
denovo6011	12	546	534
denovo6014	154	697	543
denovo6015	101	127	26
denovo6018	133	392	259
denovo6032	12	29	17
denovo6036	230	266	36
denovo6038	96	146	50
denovo6041	4	523	519
denovo6042	3	16	13
denovo6056	29	517	488
denovo6062	3	252	249
denovo6065	1	3	2
denovo6070	100	232	132
denovo6075	126	410	284
denovo6079	152	740	588
denovo6084	12	329	317
denovo6091	16	317	301
denovo6098	120	487	367
denovo6117	15	232	217
denovo6122	16	239	223
denovo6130	140	516	376
denovo6135	36	70	34
denovo6151	2	21	19
denovo6155	147	433	286
denovo6163	169	339	170
denovo6166	29	98	69
denovo6182	133	560	427
denovo6188	268	375	107
denovo6189	141	501	360
denovo6197	4	582	578
denovo6200	127	147	20
denovo6205	1	438	437
denovo6207	239	308	69
denovo6209	104	244	140
denovo6213	105	698	593
denovo6219	104	179	75
denovo6223	9	82	73
denovo6224	6	23	17
denovo6228	155	307	152
denovo6238	36	74	38
denovo6248	174	440	266
denovo6249	58	67	9
denovo6254	5	57	52
denovo6264	149	183	34
denovo6266	120	418	298
denovo6270	103	283	180
denovo6286	23	136	113
denovo6303	108	229	121
denovo6306	322	672	350
denovo6308	4	496	492
denovo6320	90	111	21
denovo6336	350	739	389
denovo6341	12	345	333
denovo6347	35	98	63
denovo6360	92	448	356
denovo6366	67	90	23
denovo6370	3	15	12
denovo6375	90	582	492
denovo6388	36	89	53
denovo6398	257	285	28
denovo6411	232	788	556
denovo6413	15	288	273
denovo6415	232	522	290
denovo6423	2	2	0
denovo6425	29	118	89
denovo6451	3	22	19
denovo6455	231	239	8
denovo6475	29	58	29
denovo6483	182	663	481
denovo6490	16	240	224
denovo6493	44	245	201
denovo6502	12	131	119
denovo6503	9	560	551
denovo6504	10	73	63
denovo6511	133	279	146
denovo6513	6	12	6
denovo6520	170	370	200
denovo6531	5	439	434
denovo6534	110	468	358
denovo6540	15	37	22
denovo6562	35	69	34
denovo6564	134	221	87
denovo6567	110	522	412
denovo6571	9	581	572
denovo6574	61	256	195
denovo6579	105	246	141
denovo6582	43	89	46
denovo6598	189	762	573
denovo6599	186	670	484
denovo6613	239	439	200
denovo6616	4	22	18
denovo6617	2	4	2
denovo6621	15	331	316
denovo6622	107	692	585
denovo6628	131	724	593
denovo6647	205	296	91
denovo6648	241	580	339
denovo6653	112	409	297
denovo6670	15	580	565
denovo6680	50	90	40
denovo6686	201	201	0
denovo6700	1	3	2
denovo6702	3	217	214
denovo6711	118	569	451
denovo6714	12	311	299
denovo6721	2	3	1
denovo6722	57	97	40
denovo6724	119	119	0
denovo6726	5	96	91
denovo6728	174	288	114
denovo6734	107	198	91
denovo6739	44	65	21
denovo6759	13	75	62
denovo6761	301	555	254
denovo6763	131	219	88
denovo6773	114	244	130
denovo6774	198	689	491
denovo6778	114	232	118
denovo6782	183	555	372
denovo6792	104	227	123
denovo6817	30	521	491
denovo6820	2	15	13
denovo6827	5	170	165
denovo6828	172	754	582
denovo6829	120	689	569
denovo6834	266	575	309
denovo6842	2	4	2
denovo6847	246	405	159
denovo6848	125	685	560
denovo6851	112	232	120
denovo6859	125	211	86
denovo6871	23	465	442
denovo6878	226	427	201
denovo6881	6	351	345
denovo6885	4	5	1
denovo6894	206	580	374
denovo6897	112	251	139
denovo6899	182	182	0
denovo6908	43	622	579
denovo6923	127	182	55
denovo6934	65	345	280
denovo6937	206	490	284
denovo6945	12	21	9
denovo6955	21	133	112
denovo6966	211	397	186
denovo6980	6	582	576
denovo6994	302	356	54
denovo6999	61	397	336
denovo7004	12	12	0
denovo7011	247	261	14
denovo7012	117	219	102
denovo7021	6	458	452
denovo7026	59	516	457
denovo7028	9	98	89
denovo7031	219	359	140
denovo7036	190	664	474
denovo7039	102	513	411
denovo7040	22	83	61
denovo7044	9	22	13
denovo7066	22	81	59
denovo7073	16	119	103
denovo7075	99	189	90
denovo7088	5	146	141
denovo7095	94	691	597
denovo7100	146	418	272
denovo7106	135	663	528
denovo7108	212	345	133
denovo7109	8	9	1
denovo7118	29	36	7
denovo7128	28	65	37
denovo7146	133	181	48
denovo7147	22	79	57
denovo7152	28	44	16
denovo7157	136	735	599
denovo7160	153	233	80
denovo7169	12	490	478
denovo7180	12	575	563
denovo7184	12	582	570
denovo7186	4	16	12
denovo7193	224	685	461
denovo7198	5	92	87
denovo7199	190	622	432
denovo7212	9	112	103
denovo7216	255	560	305
denovo7221	173	513	340
denovo7224	182	453	271
denovo7233	14	275	261
denovo7240	118	629	511
denovo7255	105	105	0
denovo7262	4	120	116
denovo7266	3	4	1
denovo7280	187	245	58
denovo7293	147	740	593
denovo7295	186	302	116
denovo7301	6	22	16
denovo7304	63	117	54
denovo7317	127	453	326
denovo7325	35	111	76
denovo7337	35	65	30
denovo7339	127	127	0
denovo7344	23	81	58
denovo7360	224	510	286
denovo7366	120	154	34
denovo7368	139	575	436
denovo7369	4	189	185
denovo7376	165	175	10
denovo7384	74	88	14
denovo7394	61	516	455
denovo7396	139	202	63
denovo7400	167	206	39
denovo7404	232	278	46
denovo7405	43	81	38
denovo7409	42	88	46
denovo7424	9	201	192
denovo7429	4	9	5
denovo7434	264	433	169
denovo7442	1	2	1
denovo7449	82	202	120
denovo7451	20	110	90
denovo7459	22	22	0
denovo7478	29	65	36
denovo7480	12	43	31
denovo7489	96	247	151
denovo7491	51	63	12
denovo7494	195	516	321
denovo7534	3	513	510
denovo7540	5	36	31
denovo7543	227	383	156
denovo7559	63	75	12
denovo7564	99	431	332
denovo7574	9	575	566
denovo7577	2	217	215
denovo7578	16	273	257
denovo7579	226	760	534
denovo7580	105	154	49
denovo7589	74	125	51
denovo7592	171	763	592
denovo7599	12	44	32
denovo7600	120	448	328
denovo7616	3	13	10
denovo7638	127	153	26
denovo7643	141	575	434
denovo7648	148	505	357
denovo7652	14	244	230
denovo7656	9	572	563
denovo7678	50	88	38
denovo7687	280	686	406
denovo7693	237	475	238
denovo7696	96	582	486
denovo7698	41	74	33
denovo7707	29	29	0
denovo7711	9	189	180
denovo7712	4	189	185
denovo7723	119	204	85
denovo7734	268	412	144
denovo7736	29	555	526
denovo7747	216	345	129
denovo7749	43	112	69
denovo7759	183	351	168
denovo7762	12	15	3
denovo7763	123	697	574
denovo7777	5	195	190
denovo7781	5	405	400
denovo7782	124	274	150
denovo7789	2	12	10
denovo7790	36	124	88
denovo7802	168	516	348
denovo7815	29	404	375
denovo7822	147	293	146
denovo7839	124	159	35
denovo7843	3	582	579
denovo7846	117	289	172
denovo7858	5	16	11
denovo7859	68	517	449
denovo7864	24	118	94
denovo7866	57	68	11
denovo7870	273	327	54
denovo7875	205	232	27
denovo7889	99	99	0
denovo7892	104	236	132
denovo7913	230	230	0
denovo7920	83	148	65
denovo7922	99	698	599
denovo7924	178	230	52
denovo7931	120	238	118
denovo7949	44	63	19
denovo7959	118	521	403
denovo7962	3	3	0
denovo7973	211	309	98
denovo7985	146	251	105
denovo7990	15	261	246
denovo7991	88	161	73
denovo8004	6	246	240
denovo8005	273	404	131
denovo8013	224	232	8
denovo8020	105	158	53
denovo8024	181	757	576
denovo8026	152	158	6
denovo8027	15	30	15
denovo8034	16	325	309
denovo8050	125	698	573
denovo8060	30	63	33
denovo8061	14	115	101
denovo8065	9	50	41
denovo8076	100	212	112
denovo8086	6	15	9
denovo8088	22	182	160
denovo8098	186	220	34
denovo8108	9	279	270
denovo8109	85	359	274
denovo8114	24	302	278
denovo8121	42	118	76
denovo8131	94	279	185
denovo8139	205	268	63
denovo8140	10	12	2
denovo8144	133	133	0
denovo8146	168	634	466
denovo8147	61	83	22
denovo8153	12	575	563
denovo8164	5	10	5
denovo8187	125	170	45
denovo8193	134	251	117
denovo8198	188	516	328
denovo8205	126	126	0
denovo8210	7	512	505
denovo8211	4	13	9
denovo8213	2	5	3
denovo8214	175	754	579
denovo8222	195	256	61
denovo8226	131	516	385
denovo8227	182	251	69
denovo8243	5	9	4
denovo8244	182	405	223
denovo8246	4	12	8
denovo8249	139	226	87
denovo8258	4	118	114
denovo8261	127	201	74
denovo8263	12	575	563
denovo8265	51	74	23
denovo8269	181	487	306
denovo8276	84	555	471
denovo8294	9	98	89
denovo8314	316	522	206
denovo8319	36	546	510
denovo8320	15	409	394
denovo8322	9	249	240
denovo8327	15	210	195
denovo8345	167	167	0
denovo8350	238	345	107
denovo8352	3	12	9
denovo8353	246	304	58
denovo8364	4	15	11
denovo8367	67	516	449
denovo8369	77	106	29
denovo8379	3	12	9
denovo8388	14	575	561
denovo8389	108	108	0
denovo8394	187	252	65
denovo8395	24	65	41
denovo8398	104	168	64
denovo8404	268	686	418
denovo8406	36	109	73
denovo8409	23	23	0
denovo8414	5	496	491
denovo8415	133	453	320
denovo8423	57	63	6
denovo8434	2	5	3
denovo8441	189	232	43
denovo8458	238	318	80
denovo8464	37	111	74
denovo8468	119	227	108
denovo8471	266	296	30
denovo8486	112	317	205
denovo8488	9	70	61
denovo8490	331	692	361
denovo8493	44	271	227
denovo8502	181	427	246
denovo8519	92	239	147
denovo8523	288	288	0
denovo8527	22	51	29
denovo8531	5	15	10
denovo8540	187	231	44
denovo8544	145	250	105
denovo8550	110	501	391
denovo8554	296	501	205
denovo8565	4	4	0
denovo8572	168	266	98
denovo8578	140	281	141
denovo8583	23	36	13
denovo8586	12	84	72
denovo8587	23	161	138
denovo8588	25	37	12
denovo8590	16	490	474
denovo8607	139	419	280
denovo8616	65	115	50
denovo8622	133	169	36
denovo8624	15	112	97
denovo8650	6	546	540
denovo8652	31	118	87
denovo8658	167	757	590
denovo8659	6	569	563
denovo8660	7	265	258
denovo8666	203	331	128
denovo8670	12	575	563
denovo8672	90	666	576
denovo8673	3	12	9
denovo8683	19	65	46
denovo8687	5	16	11
denovo8689	29	69	40
denovo8691	107	295	188
denovo8701	147	725	578
denovo8705	2	433	431
denovo8708	13	84	71
denovo8714	7	7	0
denovo8717	161	282	121
denovo8725	119	681	562
denovo8727	83	430	347
denovo8734	160	322	162
denovo8739	5	111	106
denovo8740	183	209	26
denovo8745	15	210	195
denovo8747	155	161	6
denovo8751	2	3	1
denovo8752	77	279	202
denovo8761	3	22	19
denovo8762	19	465	446
denovo8777	1	152	151
denovo8779	2	3	1
denovo8780	4	12	8
denovo8785	273	370	97
denovo8792	6	15	9
denovo8794	29	69	40
denovo8797	60	289	229
denovo8799	110	634	524
denovo8803	217	448	231
denovo8812	96	293	197
denovo8824	22	194	172
denovo8828	37	106	69
denovo8830	63	208	145
denovo8837	4	22	18
denovo8851	241	487	246
denovo8854	82	634	552
denovo8858	23	75	52
denovo8866	126	407	281
denovo8867	5	118	113
denovo8869	12	575	563
denovo8871	24	79	55
denovo8872	165	209	44
denovo8878	10	104	94
denovo8883	123	141	18
denovo8923	201	689	488
denovo8924	116	342	226
denovo8945	98	217	119
denovo8949	100	202	102
denovo8963	160	181	21
denovo8970	160	689	529
denovo8972	3	29	26
denovo8977	3	23	20
denovo8978	14	230	216
denovo8986	30	254	224
denovo8990	133	295	162
denovo8991	88	237	149
denovo8996	92	192	100
denovo9002	30	214	184
denovo9009	23	168	145
denovo9020	114	239	125
denovo9028	23	89	66
denovo9034	268	268	0
denovo9036	92	581	489
denovo9040	139	672	533
denovo9044	21	418	397
denovo9061	31	57	26
denovo9064	111	634	523
denovo9075	189	513	324
denovo9082	51	76	25
denovo9083	4	575	571
denovo9084	101	575	474
denovo9095	22	117	95
denovo9115	29	57	28
denovo9121	12	118	106
denovo9142	53	68	15
denovo9154	7	70	63
denovo9167	134	135	1
denovo9193	6	15	9
denovo9197	22	131	109
denovo9198	198	219	21
denovo9200	148	317	169
denovo9206	124	257	133
denovo9207	5	23	18
denovo9210	3	16	13
denovo9217	16	101	85
denovo9221	96	236	140
denovo9226	52	244	192
denovo9230	23	67	44
denovo9235	154	343	189
denovo9244	9	12	3
denovo9246	141	225	84
denovo9258	2	13	11
denovo9263	146	446	300
denovo9271	105	516	411
denovo9282	143	295	152
denovo9287	5	9	4
denovo9291	3	11	8
denovo9299	67	132	65
denovo9300	9	139	130
denovo9310	119	666	547
denovo9314	6	581	575
denovo9320	50	111	61
denovo9328	96	204	108
denovo9332	100	199	99
denovo9348	78	412	334
denovo9352	4	36	32
denovo9366	212	308	96
denovo9372	88	179	91
denovo9378	3	30	27
denovo9384	114	288	174
denovo9386	149	672	523
denovo9393	225	496	271
denovo9394	233	233	0
denovo9396	63	69	6
denovo9412	261	681	420
denovo9414	5	16	11
denovo9418	42	88	46
denovo9420	4	162	158
denovo9427	155	218	63
denovo9429	259	439	180
denovo9437	104	183	79
denovo9463	42	73	31
denovo9473	266	266	0
denovo9477	42	139	97
denovo9479	23	53	30
denovo9487	131	634	503
denovo9498	110	211	101
denovo9500	162	754	592
denovo9505	116	410	294
denovo9507	2	3	1
denovo9508	90	211	121
denovo9516	12	582	570
denovo9522	139	523	384
denovo9532	23	80	57
denovo9534	6	81	75
denovo9558	9	30	21
denovo9563	2	203	201
denovo9583	192	754	562
denovo9587	92	266	174
denovo9591	63	112	49
denovo9594	5	112	107
denovo9614	92	670	578
denovo9621	9	285	276
denovo9626	175	223	48
denovo9633	139	302	163
denovo9639	12	15	3
denovo9645	92	114	22
denovo9654	120	546	426
denovo9655	43	75	32
denovo9669	5	88	83
denovo9674	60	225	165
denovo9683	218	298	80
denovo9688	317	666	349
denovo9699	5	20	15
denovo9701	154	237	83
denovo9705	131	677	546
denovo9714	139	407	268
denovo9715	5	13	8
denovo9719	3	9	6
denovo9721	15	433	418
denovo9723	3	69	66
denovo9725	177	349	172
denovo9730	6	142	136
denovo9734	217	406	189
denovo9736	195	407	212
denovo9745	2	4	2
denovo9753	154	154	0
denovo9757	63	575	512
denovo9761	331	418	87
denovo9766	17	490	473
denovo9770	6	6	0
denovo9775	2	516	514
denovo9776	37	276	239
denovo9780	3	112	109
denovo9781	100	686	586
denovo9793	7	66	59
denovo9798	184	572	388
denovo9799	2	3	1
denovo9807	12	521	509
denovo9808	186	296	110
denovo9810	15	174	159
denovo9811	31	51	20
denovo9822	187	302	115
denovo9823	22	44	22
denovo9824	29	111	82
denovo9826	15	78	63
denovo9828	92	440	348
denovo9834	179	257	78
denovo9836	5	110	105
denovo9849	139	194	55
denovo9859	28	75	47
denovo9867	16	192	176
denovo9881	100	697	597
denovo9884	107	698	591
denovo9892	3	11	8
denovo9894	203	203	0
denovo9896	3	189	186
denovo9898	12	575	563
denovo9900	136	196	60
denovo9917	126	210	84
denovo9919	22	100	78
denovo9925	6	16	10
denovo9926	12	140	128
denovo9930	199	575	376
denovo9932	194	521	327
denovo9933	24	92	68
denovo9935	23	96	73
denovo9938	205	462	257
denovo9944	65	256	191
denovo9948	120	698	578
denovo9955	194	196	2
denovo9962	6	351	345
denovo9990	5	13	8
denovo9993	90	153	63
denovo9994	280	375	95
denovo9996	75	183	108
denovo9998	29	97	68
denovo10002	22	442	420
denovo10017	22	334	312
denovo10024	317	365	48
denovo10027	133	629	496
denovo10030	75	98	23
denovo10038	287	383	96
denovo10042	141	458	317
denovo10047	161	430	269
denovo10051	19	112	93
denovo10052	5	16	11
denovo10059	6	307	301
denovo10061	3	7	4
denovo10075	21	48	27
denovo10078	12	63	51
denovo10079	4	16	12
denovo10083	108	288	180
denovo10085	9	82	73
denovo10104	105	698	593
denovo10125	22	98	76
denovo10129	196	475	279
denovo10139	92	672	580
denovo10160	9	140	131
denovo10164	108	342	234
denovo10177	2	9	7
denovo10185	6	22	16
denovo10188	36	75	39
denovo10194	16	232	216
denovo10197	57	81	24
denovo10199	168	239	71
denovo10201	252	322	70
denovo10207	96	129	33
denovo10210	66	111	45
denovo10235	161	182	21
denovo10243	50	136	86
denovo10259	98	212	114
denovo10265	29	105	76
denovo10266	79	231	152
denovo10276	140	225	85
denovo10281	59	555	496
denovo10298	142	664	522
denovo10307	15	582	567
denovo10316	31	91	60
denovo10326	243	418	175
denovo10332	92	252	160
denovo10344	154	634	480
denovo10355	114	194	80
denovo10360	23	106	83
denovo10365	96	663	567
denovo10369	139	412	273
denovo10372	50	109	59
denovo10374	118	251	133
denovo10380	149	685	536
denovo10381	19	78	59
denovo10382	5	21	16
denovo10385	232	824	592
denovo10388	30	58	28
denovo10392	2	2	0
denovo10400	50	418	368
denovo10426	134	698	564
denovo10429	168	666	498
denovo10453	9	433	424
denovo10465	158	629	471
denovo10473	43	57	14
denovo10475	12	58	46
denovo10483	35	118	83
denovo10488	158	715	557
denovo10494	174	239	65
denovo10497	4	10	6
denovo10499	29	29	0
denovo10515	92	655	563
denovo10529	162	273	111
denovo10530	142	344	202
denovo10531	5	127	122
denovo10534	153	223	70
denovo10542	61	231	170
denovo10546	28	62	34
denovo10552	90	663	573
denovo10559	88	239	151
denovo10561	134	670	536
denovo10563	15	88	73
denovo10564	92	686	594
denovo10574	29	88	59
denovo10577	9	582	573
denovo10579	5	582	577
denovo10585	23	65	42
denovo10586	30	343	313
denovo10594	114	202	88
denovo10598	142	513	371
denovo10600	210	275	65
denovo10601	6	392	386
denovo10610	23	196	173
denovo10622	5	89	84
denovo10631	176	242	66
denovo10634	30	453	423
denovo10665	28	136	108
denovo10668	110	110	0
denovo10674	24	156	132
denovo10681	168	763	595
denovo10686	3	4	1
denovo10687	3	560	557
denovo10704	182	182	0
denovo10705	146	446	300
denovo10712	5	12	7
denovo10723	117	339	222
denovo10750	23	23	0
denovo10751	134	293	159
denovo10763	252	575	323
denovo10767	101	496	395
denovo10768	29	516	487
denovo10774	44	82	38
denovo10785	1	575	574
denovo10794	37	274	237
denovo10803	95	259	164
denovo10804	247	247	0
denovo10806	191	521	330
denovo10819	99	169	70
denovo10820	2	124	122
denovo10826	259	259	0
denovo10832	217	342	125
denovo10836	120	134	14
denovo10844	36	67	31
denovo10847	29	98	69
denovo10858	65	67	2
denovo10871	9	92	83
denovo10884	99	555	456
denovo10885	23	105	82
denovo10888	239	342	103
denovo10899	29	490	461
denovo10903	134	684	550
denovo10926	9	82	73
denovo10935	52	111	59
denovo10936	239	316	77
denovo10950	239	345	106
denovo10955	16	98	82
denovo10968	29	63	34
denovo10974	63	65	2
denovo10975	195	370	175
denovo10985	14	448	434
denovo10994	123	670	547
denovo10998	230	804	574
denovo11000	112	301	189
denovo11011	181	349	168
denovo11034	299	299	0
denovo11037	43	98	55
denovo11042	99	133	34
denovo11044	30	351	321
denovo11058	146	663	517
denovo11065	3	16	13
denovo11086	8	10	2
denovo11099	123	513	390
denovo11103	6	15	9
denovo11110	231	231	0
denovo11119	92	465	373
denovo11135	189	448	259
denovo11137	172	252	80
denovo11151	152	261	109
denovo11157	14	70	56
denovo11161	21	48	27
denovo11163	211	692	481
denovo11164	23	106	83
denovo11170	60	75	15
denovo11173	5	251	246
denovo11180	31	31	0
denovo11188	6	575	569
denovo11193	188	560	372
denovo11197	92	133	41
denovo11217	63	65	2
denovo11221	9	68	59
denovo11231	167	337	170
denovo11233	56	92	36
denovo11237	56	581	525
denovo11240	30	105	75
denovo11246	112	572	460
denovo11255	14	84	70
denovo11258	51	88	37
denovo11280	75	275	200
denovo11291	154	237	83
denovo11293	29	65	36
denovo11302	169	689	520
denovo11305	23	75	52
denovo11311	104	172	68
denovo11316	22	622	600
denovo11318	36	112	76
denovo11319	168	348	180
denovo11322	7	15	8
denovo11323	43	111	68
denovo11334	125	168	43
denovo11341	149	724	575
denovo11343	155	672	517
denovo11349	7	10	3
denovo11353	195	431	236
denovo11392	116	182	66
denovo11396	2	7	5
denovo11404	6	23	17
denovo11408	48	89	41
denovo11409	94	522	428
denovo11419	105	105	0
denovo11426	92	261	169
denovo11434	4	173	169
denovo11443	10	294	284
denovo11444	105	523	418
denovo11447	82	560	478
denovo11449	79	160	81
denovo11461	160	293	133
denovo11471	6	20	14
denovo11493	238	453	215
denovo11496	29	75	46
denovo11512	9	118	109
denovo11513	29	105	76
denovo11523	6	582	576
denovo11525	23	61	38
denovo11529	117	208	91
denovo11543	21	105	84
denovo11544	12	44	32
denovo11546	23	74	51
denovo11559	166	433	267
denovo11566	4	12	8
denovo11567	257	351	94
denovo11568	50	581	531
denovo11572	337	523	186
denovo11577	37	406	369
denovo11596	62	98	36
denovo11597	2	245	243
denovo11598	12	392	380
denovo11603	36	65	29
denovo11608	31	81	50
denovo11611	156	575	419
denovo11612	176	496	320
denovo11614	5	136	131
denovo11616	194	582	388
denovo11621	51	555	504
denovo11625	195	546	351
denovo11631	51	89	38
denovo11642	15	615	600
denovo11647	61	104	43
denovo11648	23	110	87
denovo11654	146	307	161
denovo11657	155	409	254
denovo11661	275	684	409
denovo11663	162	754	592
denovo11664	15	237	222
denovo11686	126	273	147
denovo11688	4	117	113
denovo11707	2	324	322
denovo11709	286	337	51
denovo11710	43	634	591
denovo11711	183	225	42
denovo11721	50	95	45
denovo11728	168	575	407
denovo11740	21	161	140
denovo11761	5	582	577
denovo11762	83	257	174
denovo11778	15	15	0
denovo11779	22	58	36
denovo11786	12	105	93
denovo11788	15	581	566
denovo11791	136	274	138
denovo11799	272	672	400
denovo11804	5	192	187
denovo11806	12	74	62
denovo11808	99	171	72
denovo11809	36	36	0
denovo11812	155	433	278
denovo11815	92	92	0
denovo11822	92	160	68
denovo11825	2	15	13
denovo11826	105	267	162
denovo11829	62	92	30
denovo11835	264	264	0
denovo11839	99	329	230
denovo11841	63	404	341
denovo11843	219	735	516
denovo11852	119	185	66
denovo11856	152	383	231
denovo11871	61	168	107
denovo11880	66	112	46
denovo11884	247	473	226
denovo11888	140	622	482
denovo11891	37	244	207
denovo11892	5	88	83
denovo11897	134	523	389
denovo11903	101	267	166
denovo11909	406	783	377
denovo11926	217	581	364
denovo11943	33	153	120
denovo11945	15	29	14
denovo11949	2	22	20
denovo11952	110	135	25
denovo11953	154	392	238
denovo11956	12	179	167
denovo11965	139	275	136
denovo11975	196	300	104
denovo11979	108	108	0
denovo11980	25	104	79
denovo11981	92	182	90
denovo11985	35	112	77
denovo11989	181	351	170
denovo11999	12	582	570
denovo12007	2	12	10
denovo12023	117	666	549
denovo12025	29	97	68
denovo12030	254	362	108
denovo12032	9	555	546
denovo12039	9	12	3
denovo12045	44	88	44
denovo12048	12	419	407
denovo12049	169	302	133
denovo12055	12	12	0
denovo12060	160	227	67
denovo12063	98	181	83
denovo12070	224	505	281
denovo12078	185	345	160
denovo12083	3	12	9
denovo12097	6	253	247
denovo12101	12	22	10
denovo12104	43	69	26
denovo12106	154	337	183
denovo12127	7	196	189
denovo12128	3	16	13
denovo12129	116	685	569
denovo12131	2	30	28
denovo12134	146	410	264
denovo12135	9	580	571
denovo12138	2	4	2
denovo12140	24	362	338
denovo12142	175	189	14
denovo12166	62	95	33
denovo12169	29	111	82
denovo12179	239	468	229
denovo12181	9	418	409
denovo12189	188	295	107
denovo12200	95	287	192
denovo12212	22	81	59
denovo12226	232	580	348
denovo12238	148	294	146
denovo12242	1	7	6
denovo12247	43	83	40
denovo12251	21	92	71
denovo12256	43	103	60
denovo12257	147	304	157
denovo12265	21	77	56
denovo12283	5	13	8
denovo12285	147	230	83
denovo12286	287	634	347
denovo12301	96	239	143
denovo12303	9	110	101
denovo12308	182	306	124
denovo12334	92	248	156
denovo12361	154	239	85
denovo12365	170	266	96
denovo12379	2	10	8
denovo12388	29	227	198
denovo12394	112	433	321
denovo12396	15	224	209
denovo12408	9	125	116
denovo12411	1	2	1
denovo12413	2	88	86
denovo12422	36	67	31
denovo12424	6	15	9
denovo12444	5	90	85
denovo12466	160	281	121
denovo12469	2	142	140
denovo12475	65	70	5
denovo12477	10	10	0
denovo12485	237	622	385
denovo12490	9	581	572
denovo12503	166	666	500
denovo12504	146	681	535
denovo12506	107	560	453
denovo12520	2	6	4
denovo12523	98	666	568
denovo12528	90	569	479
denovo12531	9	582	573
denovo12542	4	448	444
denovo12558	15	36	21
denovo12560	19	572	553
denovo12572	158	431	273
denovo12573	253	768	515
denovo12578	6	365	359
denovo12591	35	98	63
denovo12594	31	555	524
denovo12623	211	686	475
denovo12624	33	136	103
denovo12630	22	88	66
denovo12632	100	128	28
denovo12639	230	510	280
denovo12642	15	124	109
denovo12650	4	6	2
denovo12661	108	496	388
denovo12666	244	549	305
denovo12677	39	119	80
denovo12697	143	581	438
denovo12713	57	68	11
denovo12715	190	282	92
denovo12717	29	111	82
denovo12735	2	5	3
denovo12742	7	7	0
denovo12744	98	672	574
denovo12747	2	18	16
denovo12772	15	67	52
denovo12780	139	516	377
denovo12784	39	98	59
denovo12787	188	261	73
denovo12811	65	210	145
denovo12812	7	183	176
denovo12818	210	229	19
denovo12819	51	303	252
denovo12823	226	685	459
denovo12827	2	3	1
denovo12836	74	275	201
denovo12842	281	475	194
denovo12850	6	17	11
denovo12855	126	232	106
denovo12859	29	98	69
denovo12865	10	82	72
denovo12877	3	12	9
denovo12879	4	581	577
denovo12887	107	210	103
denovo12889	50	322	272
denovo12892	14	555	541
denovo12894	2	6	4
denovo12895	140	239	99
denovo12904	213	252	39
denovo12913	2	16	14
denovo12925	50	81	31
denovo12929	173	245	72
denovo12930	278	516	238
denovo12934	92	409	317
denovo12936	10	139	129
denovo12939	98	190	92
denovo12943	2	582	580
denovo12949	2	475	473
denovo12951	357	572	215
denovo12961	12	336	324
denovo12987	9	117	108
denovo12995	158	350	192
denovo13005	12	16	4
denovo13009	92	634	542
denovo13019	81	115	34
denovo13022	85	85	0
denovo13026	4	217	213
denovo13048	3	5	2
denovo13067	101	342	241
denovo13071	239	666	427
denovo13074	19	217	198
denovo13094	254	496	242
denovo13104	156	311	155
denovo13107	123	204	81
denovo13108	160	348	188
denovo13128	47	108	61
denovo13130	15	239	224
denovo13131	66	666	600
denovo13132	175	448	273
denovo13133	31	581	550
denovo13145	2	12	10
denovo13151	3	16	13
denovo13170	43	152	109
denovo13172	197	689	492
denovo13175	12	142	130
denovo13188	22	83	61
denovo13197	6	468	462
denovo13199	190	365	175
denovo13223	105	237	132
[truncated: 100,412 more rows]
