# Supplementary material for: Stochasticity constrained by deterministic effects of diet and age drive rumen microbiome assembly dynamics
Source: Nat Commun. 2020 Apr 20;11:1904. doi: 10.1038/s41467-020-15652-8 (PMC7170844; doi:10.1038/s41467-020-15652-8)
Supplement: Supplementary file 17 — Source Data [file 41467_2020_15652_MOESM17_ESM.zip › Source Data/Figure 3B core.txt]

denovo_name	First_appearance	Last_appearance	delta
denovo174	2	575	573
denovo275	13	581	568
denovo545	29	560	531
denovo709	30	517	487
denovo1172	3	580	577
denovo1263	12	582	570
denovo1468	97	453	356
denovo1487	2	513	511
denovo1634	6	555	549
denovo1950	15	298	283
denovo2190	44	622	578
denovo2253	3	160	157
denovo2564	2	582	580
denovo2583	6	575	569
denovo2941	9	582	573
denovo3139	89	689	600
denovo3547	30	629	599
denovo3704	3	160	157
denovo4304	2	309	307
denovo4369	23	125	102
denovo4512	5	581	576
denovo4796	97	689	592
denovo5125	91	691	600
denovo6827	5	170	165
denovo6955	21	133	112
denovo7534	3	513	510
denovo7574	9	575	566
denovo7763	123	697	574
denovo7777	5	195	190
denovo7843	3	582	579
denovo8414	5	496	491
denovo8705	2	433	431
denovo8739	5	111	106
denovo9083	4	575	571
denovo9594	5	112	107
denovo9781	100	686	586
denovo10307	15	582	567
denovo10577	9	582	573
denovo10768	29	516	487
denovo10785	1	575	574
denovo11614	5	136	131
denovo11621	51	555	504
denovo11642	15	615	600
denovo11710	43	634	591
denovo11761	5	582	577
denovo12560	19	572	553
denovo12594	31	555	524
denovo12879	4	581	577
denovo12934	92	409	317
denovo12943	2	582	580
denovo12949	2	475	473
denovo13232	3	582	579
denovo14003	98	666	568
denovo14146	3	131	128
denovo14318	15	615	600
denovo14838	9	146	137
denovo14935	66	371	305
denovo14982	7	582	575
denovo15223	2	245	243
denovo15242	4	582	578
denovo15298	12	582	570
denovo15366	5	453	448
denovo15471	22	490	468
denovo15652	3	281	278
denovo15670	22	580	558
denovo15875	2	413	411
denovo15895	9	569	560
denovo16069	92	330	238
denovo16138	1	349	348
denovo16163	75	468	393
denovo16703	3	581	578
denovo17132	6	582	576
denovo17269	2	417	415
denovo17303	23	118	95
denovo17838	2	582	580
denovo18143	2	521	519
denovo18796	5	242	237
denovo18904	35	575	540
denovo19211	3	582	579
denovo19221	16	196	180
denovo19344	9	523	514
denovo19511	1	245	244
denovo20135	3	136	133
denovo20357	12	582	570
denovo20785	14	582	568
denovo21092	6	582	576
denovo21170	14	522	508
denovo21312	97	560	463
denovo21377	29	615	586
denovo21478	2	510	508
denovo22394	9	189	180
denovo22683	2	582	580
denovo22937	6	581	575
denovo23025	9	112	103
denovo23080	23	281	258
denovo23292	92	692	600
denovo23308	92	692	600
denovo23365	57	582	525
denovo23559	57	257	200
denovo23572	4	582	578
denovo23594	2	582	580
denovo23648	15	582	567
denovo24011	9	572	563
denovo24035	2	245	243
denovo24314	9	516	507
denovo24784	2	582	580
denovo24960	1	582	581
denovo25199	3	287	284
denovo25328	1	331	330
denovo25384	5	176	171
denovo26057	4	582	578
denovo26349	5	582	577
denovo26499	2	465	463
denovo26825	36	288	252
denovo27078	2	575	573
denovo27145	85	663	578
denovo27558	3	582	579
denovo28898	2	245	243
denovo28961	6	581	575
denovo28977	2	88	86
denovo29625	120	718	598
denovo30164	16	580	564
denovo30175	2	582	580
denovo30219	3	582	579
denovo30633	12	582	570
denovo30887	9	201	192
denovo31019	15	251	236
denovo31628	5	575	570
denovo31651	5	581	576
denovo31697	2	440	438
denovo31795	3	161	158
denovo31922	12	569	557
denovo31925	100	698	598
denovo32111	9	575	566
denovo32144	9	575	566
denovo32378	105	698	593
denovo32483	6	582	576
denovo32529	5	582	577
denovo32833	67	622	555
denovo32920	6	146	140
denovo33121	29	189	160
denovo33526	50	516	466
denovo34039	5	281	276
denovo34128	4	282	278
denovo34481	2	575	573
denovo34488	5	146	141
denovo35267	1	289	288
denovo35551	3	139	136
denovo35814	4	580	576
denovo36116	2	23	21
denovo36130	5	214	209
denovo36140	29	427	398
denovo36473	98	691	593
denovo36541	2	245	243
denovo36703	2	560	558
denovo37276	134	725	591
denovo37356	127	725	598
denovo37761	19	474	455
denovo38187	5	582	577
denovo38194	5	413	408
denovo38223	12	521	509
denovo38360	57	655	598
denovo39467	1	516	515
denovo39529	15	615	600
denovo39568	5	582	577
denovo40120	2	439	437
denovo40462	5	582	577
denovo40519	2	582	580
denovo40569	6	581	575
denovo40575	36	582	546
denovo40595	5	227	222
denovo41306	12	582	570
denovo41345	2	350	348
denovo41549	5	112	107
denovo41593	1	490	489
denovo41831	98	670	572
denovo41954	12	582	570
denovo42495	83	295	212
denovo42548	5	560	555
denovo43382	2	582	580
denovo44535	19	615	596
denovo45276	9	555	546
denovo45447	12	582	570
denovo45786	3	580	577
denovo46054	2	575	573
denovo46064	90	689	599
denovo46622	21	124	103
denovo46960	98	698	600
denovo47471	1	280	279
denovo47530	43	629	586
denovo47827	100	685	585
denovo48453	67	448	381
denovo48521	12	582	570
denovo49071	98	663	565
denovo49336	4	572	568
denovo49554	6	153	147
denovo49638	2	245	243
denovo50472	81	615	534
denovo50489	3	582	579
denovo50539	3	582	579
denovo50742	2	112	110
denovo51079	12	575	563
denovo51172	2	582	580
denovo51271	112	691	579
denovo51320	3	582	579
denovo51520	77	431	354
denovo51678	4	572	568
denovo51821	1	375	374
denovo52181	5	581	576
denovo52455	1	247	246
denovo52731	9	582	573
denovo53242	51	634	583
denovo53850	85	663	578
denovo53990	2	582	580
denovo54325	2	575	573
denovo54415	1	245	244
denovo54422	12	516	504
denovo54471	2	175	173
denovo54740	12	582	570
denovo56147	6	572	566
denovo56200	23	118	95
denovo56384	4	555	551
denovo56918	1	119	118
denovo57441	5	582	577
denovo57757	100	698	598
denovo58555	4	580	576
denovo58705	90	689	599
denovo58802	62	307	245
denovo58812	12	555	543
denovo58956	15	615	600
denovo59209	3	580	577
denovo59274	2	245	243
denovo59748	1	475	474
denovo59930	9	118	109
denovo60262	97	685	588
denovo60429	3	496	493
denovo60699	6	279	273
denovo61421	9	375	366
denovo61512	43	555	512
denovo63205	9	575	566
denovo63767	9	232	223
denovo63955	90	689	599
denovo64152	90	412	322
denovo64657	90	685	595
denovo64903	12	582	570
denovo65102	9	281	272
denovo65601	2	245	243
denovo65912	9	582	573
denovo66100	29	629	600
denovo66111	5	136	131
denovo66355	5	582	577
denovo66893	15	615	600
denovo66904	3	266	263
denovo67061	9	581	572
denovo67073	5	136	131
denovo67098	2	582	580
denovo67237	24	490	466
denovo67239	5	575	570
denovo67426	3	231	228
denovo67890	12	582	570
denovo68212	23	615	592
denovo68218	4	560	556
denovo68648	2	582	580
denovo69284	3	189	186
denovo70050	63	629	566
denovo70729	2	383	381
denovo70892	4	582	578
denovo71209	92	692	600
denovo71368	2	324	322
denovo71486	12	575	563
denovo71950	5	136	131
denovo72059	5	112	107
denovo72107	1	575	574
denovo72151	9	575	566
denovo72184	1	245	244
denovo72508	2	582	580
denovo73090	2	575	573
denovo74186	12	582	570
denovo74797	14	189	175
denovo74810	107	698	591
denovo75117	90	689	599
denovo75513	6	581	575
denovo75822	5	124	119
denovo75940	123	697	574
denovo76447	12	582	570
denovo76488	16	615	599
denovo76602	12	582	570
denovo76672	3	580	577
denovo76831	9	146	137
denovo76922	5	288	283
denovo77367	5	582	577
denovo77511	120	555	435
denovo77603	3	575	572
denovo78003	3	189	186
denovo78197	2	582	580
denovo78846	105	663	558
denovo79107	63	663	600
denovo79383	84	664	580
denovo79458	29	615	586
denovo79476	43	634	591
denovo79684	58	345	287
denovo80164	2	152	150
denovo80260	5	582	577
denovo80393	100	689	589
denovo80752	2	582	580
denovo81368	9	581	572
denovo81494	2	582	580
denovo81594	9	581	572
denovo81700	1	475	474
denovo81723	2	110	108
denovo82002	1	572	571
denovo82013	4	560	556
denovo82411	101	691	590
denovo82444	2	348	346
denovo82572	2	245	243
denovo82882	2	330	328
denovo82953	6	582	576
denovo83600	15	615	600
denovo83605	84	684	600
denovo84125	42	615	573
denovo84197	61	505	444
denovo84240	5	582	577
denovo84252	23	406	383
denovo84718	6	555	549
denovo85231	12	516	504
denovo85632	2	433	431
denovo86102	2	344	342
denovo86316	2	245	243
denovo86482	15	615	600
denovo86772	16	615	599
denovo87011	2	582	580
denovo87412	90	266	176
denovo87871	9	582	573
denovo88073	9	575	566
denovo88561	6	581	575
denovo89028	2	110	108
denovo89201	3	496	493
denovo89205	2	582	580
denovo89581	61	582	521
denovo89771	9	575	566
denovo90048	5	161	156
denovo91054	12	575	563
denovo91178	3	582	579
denovo91202	65	516	451
denovo91679	4	582	578
denovo91690	5	124	119
denovo91749	2	581	579
denovo92039	105	581	476
denovo92462	15	582	567
denovo92465	2	582	580
denovo92857	98	516	418
denovo92929	36	622	586
denovo93136	96	691	595
denovo93165	23	505	482
denovo93242	35	575	540
denovo93536	67	622	555
denovo93558	10	581	571
denovo94085	15	615	600
denovo94184	37	634	597
denovo94234	25	546	521
denovo94418	16	569	553
denovo94768	2	501	499
denovo95025	6	582	576
denovo95027	61	655	594
denovo95062	2	582	580
denovo95099	23	622	599
denovo95105	3	582	579
denovo95430	2	580	578
denovo95930	56	634	578
denovo96110	2	572	570
denovo96388	4	582	578
denovo96954	4	582	578
denovo97035	2	582	580
denovo97883	5	582	577
denovo97930	5	354	349
denovo98590	3	245	242
denovo98610	52	582	530
denovo98658	19	569	550
denovo99241	19	581	562
denovo100449	1	516	515
denovo100976	9	136	127
denovo101020	3	127	124
denovo101056	83	522	439
denovo101283	6	580	574
denovo101428	5	245	240
denovo102155	4	582	578
denovo102302	5	516	511
denovo102315	36	555	519
denovo103271	92	273	181
denovo103515	30	513	483
denovo104231	5	582	577
denovo104355	9	516	507
denovo105165	82	226	144
denovo105734	6	575	569
denovo105737	90	689	599
denovo105996	2	245	243
denovo106377	111	698	587
denovo106532	5	111	106
denovo106676	1	569	568
denovo106938	100	431	331
denovo107005	3	582	579
denovo107294	3	581	578
denovo107365	3	161	158
denovo107529	43	427	384
denovo107671	3	582	579
denovo107785	88	685	597
denovo107923	9	580	571
denovo108896	2	582	580
denovo109006	15	582	567
denovo109184	4	581	577
denovo109416	9	430	421
denovo109554	2	582	580
denovo109658	105	698	593
denovo109675	9	569	560
denovo110147	1	92	91
denovo110356	9	572	563
denovo110503	91	689	598
denovo110538	2	575	573
denovo111528	2	582	580
denovo111610	30	475	445
denovo112521	5	580	575
denovo113049	29	615	586
denovo113555	5	139	134
denovo113817	64	442	378
denovo113966	5	162	157
denovo114265	4	581	577
denovo114363	15	581	566
denovo115086	6	569	563
denovo115122	105	685	580
denovo115220	3	582	579
denovo115709	2	245	243
denovo115829	5	118	113
denovo115834	67	274	207
denovo116604	9	173	164
denovo118124	5	261	256
denovo118793	3	517	514
denovo118922	5	582	577
denovo119025	5	179	174
denovo119677	4	572	568
denovo119971	90	689	599
denovo120438	61	522	461
denovo120562	3	582	579
denovo120793	6	458	452
denovo121443	3	513	510
denovo121654	30	622	592
denovo121691	4	582	578
denovo121928	21	136	115
denovo122497	14	555	541
denovo123520	3	582	579
denovo123539	4	522	518
denovo123885	3	512	509
denovo123922	85	357	272
denovo124043	6	582	576
denovo124056	2	513	511
denovo124146	6	575	569
denovo124414	36	634	598
denovo124989	9	582	573
denovo125226	22	615	593
denovo125459	2	582	580
denovo125504	9	189	180
denovo126178	101	666	565
denovo126406	12	582	570
denovo126641	5	582	577
denovo126673	9	431	422
denovo126700	5	124	119
denovo126763	4	582	578
denovo127333	6	582	576
denovo127506	23	523	500
denovo128443	2	582	580
denovo129090	2	582	580
denovo129314	2	153	151
denovo129335	5	409	404
denovo129580	105	501	396
denovo129907	9	575	566
denovo129981	3	569	566
denovo130638	29	433	404
denovo130722	19	615	596
denovo130768	6	582	576
denovo130943	89	677	588
denovo130961	6	582	576
denovo131110	100	697	597
denovo131209	103	655	552
denovo131842	90	689	599
denovo131899	5	413	408
denovo132092	4	582	578
denovo132355	3	582	579
denovo132689	1	253	252
denovo132793	6	106	100
denovo132822	2	308	306
denovo132892	1	560	559
denovo133165	5	218	213
denovo133336	2	183	181
denovo133342	97	697	600
denovo133449	85	615	530
denovo134509	2	582	580
denovo134676	15	516	501
denovo134688	2	582	580
denovo134905	1	468	467
denovo135334	12	575	563
denovo135582	66	345	279
denovo135708	12	581	569
denovo135992	4	555	551
denovo136061	15	582	567
denovo136095	12	582	570
denovo137249	3	560	557
denovo137393	5	231	226
denovo137542	3	350	347
denovo137552	10	581	571
denovo137622	2	513	511
denovo137767	3	582	579
denovo137799	4	331	327
denovo137856	12	582	570
denovo138263	3	202	199
denovo138361	2	582	580
denovo138364	12	582	570
denovo138525	3	196	193
denovo138630	5	189	184
denovo138746	5	575	570
denovo139001	9	582	573
denovo139297	2	582	580
denovo139663	77	407	330
denovo139810	5	124	119
denovo139995	4	582	578
denovo140095	14	582	568
denovo140290	90	686	596
denovo140725	2	106	104
denovo141049	2	582	580
denovo141938	9	581	572
denovo142258	2	245	243
denovo142418	2	65	63
denovo142506	60	655	595
denovo142614	1	522	521
denovo142640	84	684	600
denovo142886	9	219	210
denovo143127	22	622	600
denovo144306	1	245	244
denovo144758	2	582	580
denovo144947	5	582	577
denovo145426	6	582	576
denovo145777	3	581	578
denovo145961	2	331	329
denovo146004	44	468	424
denovo146092	9	582	573
denovo146191	2	582	580
denovo146441	5	582	577
denovo147132	2	522	520
denovo147615	10	572	562
denovo148225	88	575	487
denovo148226	97	666	569
denovo148982	4	582	578
denovo149056	23	622	599
denovo149112	9	439	430
denovo149557	6	575	569
denovo150481	10	582	572
denovo150973	12	582	570
denovo151079	1	501	500
denovo151506	15	581	566
denovo151682	88	670	582
denovo151719	2	582	580
denovo151922	5	124	119
denovo151995	1	496	495
denovo152085	3	555	552
denovo152316	90	689	599
denovo152519	2	582	580
denovo152902	12	582	570
denovo152951	5	582	577
denovo153306	2	582	580
denovo153390	6	555	549
denovo153537	9	582	573
denovo153915	2	523	521
denovo154091	12	575	563
denovo154096	92	692	600
denovo154113	5	582	577
denovo154324	42	413	371
denovo154510	105	698	593
denovo154756	5	118	113
denovo154773	83	257	174
denovo155586	2	139	137
denovo155684	5	581	576
denovo155768	5	572	567
denovo155902	9	474	465
denovo156166	2	440	438
denovo156440	5	351	346
denovo156723	2	123	121
denovo156997	92	663	571
denovo157012	9	582	573
denovo157154	2	339	337
denovo157663	118	670	552
denovo158481	5	582	577
denovo158515	111	698	587
denovo158578	4	560	556
denovo158720	3	582	579
denovo158981	2	513	511
denovo159390	95	670	575
denovo159395	25	575	550
denovo159399	15	555	540
denovo160123	12	582	570
denovo161273	1	522	521
denovo161864	3	197	194
denovo163019	4	582	578
denovo163171	5	418	413
denovo163614	100	698	598
denovo163616	90	685	595
denovo163888	3	581	578
denovo164242	5	575	570
denovo164401	99	698	599
denovo164841	3	582	579
denovo165046	5	516	511
denovo165746	16	521	505
denovo166190	12	582	570
denovo167196	81	672	591
denovo167381	6	575	569
denovo168381	12	582	570
denovo168432	3	582	579
denovo168659	2	582	580
denovo168932	9	124	115
denovo169059	3	582	579
denovo169341	84	684	600
denovo169625	12	582	570
denovo169701	75	622	547
denovo169832	123	715	592
denovo170280	2	266	264
denovo171472	2	582	580
denovo171833	15	582	567
denovo171963	4	582	578
denovo172456	3	124	121
denovo172639	12	581	569
denovo173217	2	350	348
denovo173278	83	302	219
denovo173424	12	582	570
denovo173713	7	581	574
denovo173744	5	124	119
denovo174173	3	294	291
denovo174525	101	670	569
denovo174664	3	510	507
denovo174703	2	245	243
denovo175016	15	430	415
denovo175469	1	446	445
denovo175654	3	582	579
denovo175778	50	615	565
denovo176108	92	684	592
denovo176204	5	582	577
denovo176326	12	582	570
denovo176610	5	161	156
denovo176684	12	569	557
denovo177112	2	582	580
denovo177157	6	575	569
denovo177249	84	681	597
denovo177364	2	580	578
denovo177596	6	581	575
denovo178203	6	118	112
denovo178398	5	136	131
denovo178885	88	663	575
denovo178887	2	575	573
denovo179364	9	136	127
denovo181304	43	634	591
denovo182949	12	581	569
denovo183367	5	111	106
denovo183496	2	81	79
denovo183525	5	582	577
denovo183643	63	370	307
denovo184549	16	615	599
denovo184917	97	685	588
denovo184995	5	142	137
denovo185309	5	129	124
denovo185596	57	409	352
denovo185769	2	572	570
denovo185936	2	582	580
denovo186059	5	512	507
denovo186568	12	582	570
denovo186824	98	309	211
denovo188098	2	245	243
denovo188120	1	522	521
denovo188386	12	582	570
denovo188507	12	582	570
denovo189026	2	575	573
denovo189487	3	245	242
denovo189740	36	522	486
denovo189839	2	572	570
denovo190013	5	575	570
denovo190376	2	17	15
denovo190426	5	581	576
denovo190763	12	582	570
denovo191114	6	582	576
denovo191442	5	139	134
denovo191515	15	582	567
denovo191688	29	318	289
denovo191845	15	111	96
denovo192563	92	689	597
denovo192936	3	118	115
denovo193383	7	582	575
denovo193640	1	453	452
denovo193672	29	622	593
denovo194157	9	582	573
denovo194217	5	136	131
denovo194680	9	575	566
denovo195516	77	677	600
denovo195677	10	582	572
denovo195864	115	689	574
denovo195932	9	124	115
denovo196164	3	582	579
denovo196258	2	307	305
denovo196340	29	622	593
denovo196449	4	582	578
denovo197060	2	453	451
denovo197613	2	245	243
denovo197778	92	689	597
denovo199026	2	560	558
denovo199077	97	692	595
denovo199673	4	582	578
denovo200116	3	181	178
denovo200336	29	555	526
denovo200387	9	521	512
denovo201595	74	581	507
denovo201830	2	309	307
denovo202754	4	331	327
denovo203488	16	582	566
denovo203687	4	575	571
denovo203694	2	230	228
denovo203764	9	194	185
denovo204029	2	582	580
denovo204339	2	582	580
denovo204415	77	672	595
denovo204728	4	139	135
denovo204984	4	582	578
denovo205256	2	475	473
denovo205331	9	555	546
denovo205511	2	575	573
denovo205661	1	217	216
denovo206887	96	677	581
denovo207019	68	582	514
denovo207041	2	582	580
denovo207260	80	227	147
denovo208385	9	487	478
denovo209162	12	582	570
denovo209241	2	217	215
denovo209952	3	582	579
denovo210301	10	560	550
denovo210486	2	582	580
denovo210529	2	448	446
denovo210762	5	182	177
denovo210775	78	664	586
denovo211130	98	698	600
denovo212210	3	582	579
denovo212373	6	581	575
denovo212415	3	582	579
denovo212889	57	555	498
denovo213180	2	560	558
denovo213674	4	370	366
denovo213785	112	672	560
denovo213890	67	663	596
denovo213915	9	581	572
denovo213957	9	496	487
denovo214043	5	581	576
denovo214252	2	582	580
denovo214270	2	521	519
denovo214721	43	622	579
denovo214774	5	136	131
denovo214881	15	555	540
denovo215036	15	560	545
denovo215257	6	582	576
denovo216212	12	357	345
denovo216456	1	505	504
denovo216468	15	575	560
denovo216707	2	581	579
denovo216819	9	252	243
denovo217115	90	555	465
denovo217192	2	217	215
denovo217479	82	490	408
denovo217565	2	246	244
denovo217629	6	572	566
denovo218926	3	581	578
denovo219160	5	306	301
denovo219315	5	124	119
denovo219334	5	582	577
denovo219857	2	245	243
denovo220149	5	575	570
denovo220536	2	560	558
denovo220570	9	575	566
denovo220877	3	582	579
denovo221260	1	409	408
denovo221373	5	560	555
denovo221649	2	475	473
denovo222047	14	581	567
denovo222355	6	560	554
denovo222674	12	555	543
denovo222680	4	582	578
denovo223265	9	572	563
denovo223330	6	155	149
denovo223758	3	303	300
denovo224244	101	692	591
denovo224401	98	692	594
denovo224463	77	664	587
denovo224478	5	112	107
denovo224637	4	247	243
denovo225405	3	582	579
denovo225440	1	580	579
denovo225504	19	139	120
denovo226162	4	215	211
denovo226178	9	582	573
denovo227291	14	522	508
denovo227387	12	582	570
denovo228316	9	112	103
denovo228489	31	615	584
denovo228701	2	217	215
denovo228763	5	555	550
denovo228842	2	582	580
denovo229020	9	575	566
denovo229084	12	555	543
denovo229349	43	569	526
denovo229584	15	124	109
denovo229666	2	582	580
denovo229701	5	581	576
denovo229804	2	245	243
denovo230207	1	217	216
denovo230334	2	453	451
denovo230699	2	345	343
denovo230996	1	572	571
denovo231199	9	572	563
denovo231415	5	580	575
denovo232024	97	663	566
denovo232191	50	622	572
denovo232202	2	274	272
denovo232549	1	431	430
denovo232613	5	136	131
denovo232804	41	473	432
denovo233326	5	582	577
denovo233387	3	160	157
denovo233451	50	279	229
denovo233457	90	686	596
denovo233773	22	152	130
denovo233854	1	407	406
denovo233938	9	581	572
denovo234025	2	580	578
denovo234041	2	560	558
denovo234134	21	118	97
denovo234856	14	582	568
denovo235006	30	304	274
denovo235083	3	475	472
denovo235085	2	269	267
denovo235180	2	581	579
denovo235277	12	582	570
denovo235438	9	569	560
denovo235490	2	582	580
denovo235520	90	689	599
denovo235725	50	622	572
denovo236137	19	546	527
denovo236208	9	173	164
denovo236239	2	231	229
denovo236254	3	139	136
denovo236421	3	523	520
denovo236612	3	575	572
denovo236880	98	698	600
denovo237491	77	575	498
denovo237606	3	560	557
denovo237826	29	272	243
denovo238368	125	725	600
denovo238503	72	663	591
denovo239031	90	686	596
denovo239083	29	581	552
denovo239853	15	264	249
denovo240341	2	56	54
denovo240354	6	580	574
denovo240791	5	139	134
denovo240866	5	580	575
denovo240938	5	555	550
denovo241060	4	582	578
denovo241075	15	521	506
denovo241663	5	197	192
denovo241670	5	580	575
denovo241799	51	279	228
denovo242140	101	448	347
denovo242180	2	496	494
denovo242529	5	126	121
denovo242791	35	581	546
denovo243654	2	572	570
denovo243836	88	259	171
denovo243968	5	136	131
denovo244071	2	523	521
denovo244484	6	580	574
denovo244506	2	582	580
denovo244658	6	139	133
denovo244847	64	343	279
denovo245722	3	142	139
denovo246199	6	582	576
denovo247168	84	582	498
denovo248174	2	575	573
denovo248379	12	582	570
denovo250355	107	677	570
denovo250728	43	575	532
denovo250819	119	715	596
denovo251565	1	245	244
denovo251579	2	448	446
denovo251610	6	582	576
denovo252012	19	575	556
denovo252519	92	307	215
denovo253251	9	309	300
denovo253716	4	582	578
denovo253865	6	154	148
denovo254031	3	280	277
denovo254610	2	580	578
denovo254626	12	555	543
denovo255046	6	582	576
denovo255091	65	560	495
denovo256621	5	215	210
denovo256711	3	131	128
denovo257025	5	582	577
denovo257190	2	161	159
denovo257216	16	615	599
denovo257467	9	580	571
denovo258051	2	582	580
denovo258063	3	146	143
denovo258169	9	331	322
denovo258398	15	582	567
denovo259245	1	324	323
denovo259345	42	634	592
denovo260582	92	686	594
denovo260872	1	245	244
denovo261089	10	582	572
denovo261139	2	517	515
denovo261212	15	555	540
denovo261464	9	582	573
denovo261656	9	252	243
denovo261746	29	581	552
denovo261762	2	582	580
denovo261818	12	582	570
denovo261962	92	692	600
denovo262010	2	582	580
denovo262487	12	582	570
denovo262550	4	582	578
denovo262568	3	392	389
denovo262776	5	582	577
denovo263040	4	582	578
denovo263078	4	575	571
denovo263153	85	677	592
denovo263452	4	575	571
denovo263611	14	572	558
denovo263985	5	230	225
denovo264421	9	555	546
denovo264448	12	582	570
denovo264659	5	106	101
denovo266493	98	692	594
denovo266984	2	245	243
denovo267183	4	438	434
denovo267725	89	685	596
denovo268048	9	575	566
denovo269160	2	582	580
denovo269588	29	629	600
denovo270025	12	580	568
denovo270162	97	689	592
denovo271037	92	689	597
denovo271057	9	582	573
denovo271690	5	206	201
denovo271905	2	345	343
denovo271958	3	582	579
denovo272392	2	189	187
denovo272849	33	581	548
denovo272866	92	689	597
denovo273030	91	691	600
denovo273221	12	582	570
denovo273335	16	615	599
denovo273457	6	580	574
denovo274014	90	549	459
denovo274164	2	582	580
denovo275306	22	257	235
denovo276249	36	475	439
denovo276334	22	575	553
denovo276661	5	582	577
denovo276774	107	698	591
denovo276899	15	181	166
denovo277015	5	517	512
denovo277073	68	666	598
denovo277550	2	555	553
denovo277664	4	173	169
denovo277918	12	582	570
denovo278116	4	575	571
denovo278293	52	622	570
denovo278732	99	267	168
denovo279050	12	582	570
denovo279820	1	582	581
denovo279887	9	575	566
denovo280276	2	383	381
denovo281424	9	125	116
denovo281705	9	112	103
denovo281846	2	180	178
denovo283861	1	217	216
denovo284172	114	691	577
denovo284307	5	582	577
denovo284319	2	582	580
denovo286854	10	581	571
denovo287091	12	581	569
denovo287394	5	219	214
denovo287451	23	560	537
denovo288150	2	582	580
denovo288425	9	582	573
denovo288565	2	217	215
denovo288801	66	257	191
denovo289001	106	698	592
denovo290265	5	167	162
denovo290642	73	427	354
denovo290925	14	582	568
denovo291354	2	582	580
denovo291402	5	560	555
denovo291507	3	575	572
denovo291516	36	555	519
denovo291863	6	431	425
denovo292032	9	582	573
denovo292059	1	582	581
denovo293219	9	575	566
denovo293367	12	582	570
denovo293763	16	555	539
denovo293921	50	634	584
denovo294859	29	622	593
denovo295079	94	686	592
denovo295094	5	190	185
denovo295336	9	522	513
denovo295340	2	383	381
denovo295458	19	615	596
denovo295926	2	433	431
denovo295959	16	615	599
denovo296198	5	582	577
denovo296239	4	582	578
denovo296414	12	582	570
denovo296952	4	582	578
denovo297528	92	692	600
denovo298243	57	629	572
denovo298310	2	245	243
denovo298442	15	582	567
denovo298460	13	516	503
denovo298616	5	173	168
denovo298635	6	582	576
denovo298801	89	689	600
denovo298934	14	581	567
denovo298948	8	582	574
denovo299360	2	582	580
denovo299448	108	689	581
denovo299613	36	549	513
denovo299688	16	521	505
denovo300157	12	581	569
denovo300488	4	582	578
denovo300546	98	698	600
denovo300659	37	629	592
denovo301041	12	582	570
denovo302604	2	288	286
denovo302686	6	582	576
denovo302823	12	580	568
denovo303057	15	256	241
denovo303781	4	580	576
denovo303819	2	582	580
denovo304179	4	575	571
denovo304503	1	409	408
denovo304883	89	684	595
denovo305006	2	136	134
denovo305082	9	516	507
denovo305378	2	575	573
denovo305397	3	136	133
denovo305953	92	575	483
denovo306140	30	622	592
denovo307216	5	165	160
denovo307237	5	580	575
denovo307853	85	664	579
denovo307890	2	245	243
denovo308173	9	575	566
denovo308345	5	582	577
denovo308679	6	582	576
denovo309442	5	582	577
denovo309650	14	582	568
denovo310205	85	684	599
denovo310444	74	634	560
denovo310704	14	375	361
denovo310729	3	227	224
denovo311064	5	124	119
denovo311576	98	698	600
denovo311921	100	698	598
denovo312252	1	501	500
denovo312978	3	458	455
denovo313225	2	211	209
denovo314064	3	124	121
denovo314120	22	575	553
denovo314122	1	245	244
denovo314123	5	117	112
denovo314130	80	663	583
denovo314462	134	715	581
denovo315018	22	622	600
denovo315115	30	468	438
denovo315318	4	302	298
denovo315520	5	555	550
denovo316722	21	582	561
denovo316796	5	581	576
denovo317487	2	575	573
denovo317632	5	582	577
denovo318267	2	582	580
denovo318558	12	575	563
denovo318583	4	517	513
denovo318970	3	189	186
denovo319003	10	555	545
denovo319803	2	406	404
denovo319820	5	582	577
denovo320895	1	496	495
denovo321812	7	581	574
denovo321829	2	582	580
denovo322100	2	245	243
denovo322432	3	582	579
denovo323403	90	686	596
denovo323963	9	516	507
denovo324062	9	582	573
denovo324242	70	575	505
denovo324408	2	505	503
denovo324674	1	575	574
denovo324769	4	523	519
denovo325221	1	575	574
denovo325554	2	582	580
denovo325954	4	582	578
denovo326365	1	582	581
denovo326444	1	309	308
denovo326474	94	684	590
denovo326784	9	136	127
denovo326953	5	582	577
denovo327787	4	575	571
denovo327978	4	136	132
denovo328214	6	546	540
denovo328252	5	575	570
denovo328353	5	580	575
denovo329196	3	189	186
denovo329223	91	689	598
denovo329577	1	505	504
denovo329601	22	397	375
denovo329915	12	496	484
denovo329959	3	582	579
denovo330254	90	689	599
denovo330342	5	580	575
denovo330962	77	257	180
denovo331080	15	440	425
denovo331588	1	549	548
denovo331662	3	582	579
denovo331681	9	582	573
denovo331895	5	112	107
denovo332506	35	516	481
denovo332663	23	98	75
denovo332769	5	112	107
denovo333501	14	582	568
denovo334261	75	663	588
denovo334593	2	383	381
denovo334803	1	582	581
denovo334919	29	629	600
denovo334953	2	580	578
denovo335186	9	575	566
denovo335249	6	582	576
denovo335352	4	182	178
denovo335781	2	581	579
denovo336145	2	575	573
denovo336199	10	575	565
denovo336388	1	522	521
denovo336410	52	634	582
denovo336483	1	512	511
denovo336490	44	496	452
denovo336588	1	345	344
denovo337612	4	582	578
denovo338096	3	189	186
denovo338129	3	582	579
denovo338142	1	245	244
denovo338268	29	211	182
denovo338576	5	136	131
denovo339803	6	242	236
denovo340602	83	581	498
denovo341736	2	215	213
denovo341912	43	407	364
denovo341942	15	465	450
denovo342589	2	582	580
denovo342619	30	629	599
denovo342831	48	581	533
denovo342911	2	345	343
denovo343071	3	359	356
denovo343559	6	580	574
denovo343642	5	582	577
denovo344077	90	569	479
denovo344087	9	582	573
denovo344106	19	569	550
denovo344285	1	283	282
denovo344478	9	190	181
denovo344532	3	582	579
denovo344634	2	413	411
denovo344653	12	582	570
denovo344801	5	575	570
denovo344824	5	490	485
denovo344922	100	698	598
denovo346097	10	560	550
denovo347073	3	56	53
denovo347571	5	136	131
denovo348479	92	689	597
denovo348600	5	575	570
denovo348755	9	560	551
denovo349161	4	581	577
denovo349309	12	575	563
denovo349751	22	622	600
denovo349844	58	655	597
denovo350028	5	475	470
denovo351296	12	560	548
denovo351600	5	582	577
denovo351731	4	546	542
denovo352021	19	580	561
denovo352354	10	521	511
denovo352418	22	622	600
denovo352495	10	267	257
denovo352554	119	698	579
denovo353499	74	663	589
denovo353762	19	118	99
denovo353802	77	666	589
denovo354199	9	575	566
denovo354971	21	118	97
denovo355057	90	666	576
denovo355096	16	569	553
denovo355110	2	215	213
denovo355536	2	582	580
denovo355669	9	575	566
denovo356277	3	308	305
denovo356655	15	575	560
denovo357143	9	331	322
denovo357817	9	136	127
denovo358258	6	575	569
denovo358757	65	580	515
denovo358857	3	582	579
denovo359187	4	582	578
denovo359697	5	575	570
denovo359847	2	582	580
denovo359919	12	453	441
denovo360087	5	257	252
denovo360274	6	560	554
denovo360290	2	582	580
denovo360377	24	521	497
denovo360421	9	569	560
denovo360493	5	582	577
denovo360874	1	337	336
denovo361106	1	254	253
denovo361297	2	582	580
denovo361305	5	582	577
denovo361385	31	582	551
denovo362423	90	686	596
denovo362581	2	582	580
denovo362938	10	582	572
denovo363145	5	118	113
denovo363167	2	582	580
denovo363503	3	582	579
denovo363829	3	474	471
denovo363937	10	581	571
denovo364313	2	569	567
denovo364398	92	689	597
denovo364435	3	581	578
denovo365870	98	689	591
denovo366480	12	582	570
denovo366595	12	580	568
denovo366639	5	136	131
denovo367532	5	560	555
denovo367623	9	118	109
denovo367751	6	513	507
denovo367762	9	517	508
denovo368540	22	430	408
denovo368931	100	686	586
denovo369102	14	582	568
denovo369332	19	516	497
denovo369434	65	664	599
denovo369897	5	581	576
denovo370555	5	298	293
denovo371118	10	575	565
denovo371391	2	582	580
denovo371822	5	496	491
denovo372185	92	689	597
denovo372801	16	516	500
denovo373921	10	136	126
denovo373934	19	615	596
denovo374033	5	126	121
denovo374038	14	581	567
denovo374218	90	253	163
denovo374627	107	686	579
denovo374765	9	575	566
denovo374992	29	622	593
denovo375223	105	698	593
denovo375702	29	487	458
denovo375954	9	580	571
denovo376213	15	582	567
denovo376323	82	615	533
denovo376326	88	362	274
denovo376830	1	409	408
denovo377075	3	37	34
denovo377107	6	575	569
denovo377380	2	245	243
denovo377431	47	516	469
denovo377452	5	302	297
denovo377581	22	622	600
denovo377620	5	582	577
denovo378269	91	689	598
denovo378921	62	582	520
denovo379223	16	522	506
denovo379341	12	582	570
denovo379486	7	569	562
denovo379606	1	370	369
denovo379632	97	473	376
denovo379821	14	582	568
denovo379837	3	173	170
denovo380478	29	615	586
denovo380488	23	622	599
denovo380491	2	572	570
denovo380565	92	685	593
denovo381363	16	560	544
denovo381522	12	283	271
denovo381661	15	615	600
denovo382430	5	582	577
denovo382488	15	582	567
denovo382521	5	582	577
denovo382880	4	516	512
denovo383038	22	582	560
denovo383188	4	582	578
denovo383499	15	582	567
denovo384151	2	582	580
denovo384232	9	580	571
denovo384384	3	191	188
denovo384437	6	582	576
denovo384646	107	681	574
denovo384777	30	615	585
denovo385445	100	697	597
denovo385471	9	475	466
denovo386005	9	582	573
denovo386049	5	307	302
denovo386339	21	118	97
denovo386497	6	582	576
denovo386936	5	170	165
denovo387145	2	351	349
denovo387149	3	560	557
denovo387437	12	522	510
denovo387519	107	698	591
denovo387531	123	718	595
denovo388087	2	512	510
denovo388495	2	418	416
denovo388556	2	582	580
denovo388648	6	136	130
denovo389343	9	521	512
denovo390425	12	555	543
denovo390607	21	581	560
denovo390971	9	139	130
denovo391629	9	139	130
denovo391779	5	431	426
denovo391822	112	697	585
denovo392011	9	575	566
denovo392521	4	245	241
denovo392558	4	581	577
denovo392568	12	516	504
denovo392883	98	691	593
denovo393037	3	582	579
denovo393154	2	582	580
denovo393345	4	582	578
denovo393397	5	118	113
denovo393464	5	362	357
denovo393471	98	692	594
denovo393571	9	582	573
denovo393949	84	670	586
denovo394264	2	245	243
denovo394327	6	575	569
denovo394705	1	273	272
denovo394735	3	302	299
denovo394784	5	581	576
denovo394799	69	663	594
denovo394829	12	582	570
denovo394871	3	582	579
denovo395501	9	124	115
denovo395568	3	575	572
denovo395648	1	582	581
denovo395775	10	560	550
denovo396139	29	448	419
denovo396224	9	139	130
denovo396225	2	468	466
denovo396229	3	161	158
denovo396517	5	167	162
denovo396811	2	59	57
denovo396828	6	496	490
denovo396956	4	582	578
denovo397008	15	615	600
denovo397095	12	582	570
denovo397118	22	622	600
denovo397358	3	136	133
denovo397472	9	309	300
denovo397642	9	365	356
denovo397879	2	196	194
denovo397883	9	560	551
denovo398388	14	496	482
denovo398418	9	569	560
denovo398469	6	581	575
denovo398729	77	581	504
denovo399427	100	691	591
denovo399743	12	582	570
denovo400000	91	666	575
denovo400086	2	266	264
denovo400411	9	575	566
denovo400429	2	23	21
denovo400504	6	582	576
denovo400520	97	448	351
denovo400692	2	575	573
denovo401073	89	685	596
denovo401757	14	139	125
denovo402214	4	582	578
denovo403147	98	698	600
denovo403373	9	582	573
denovo403430	2	560	558
denovo403633	4	580	576
denovo403739	12	582	570
denovo403838	5	580	575
denovo404320	22	252	230
denovo404679	9	118	109
denovo404706	5	231	226
denovo404762	36	580	544
denovo405054	2	575	573
denovo405478	9	189	180
denovo405482	1	217	216
denovo406362	4	245	241
denovo406732	9	580	571
denovo406767	3	582	579
denovo406792	110	686	576
denovo407340	91	691	600
denovo407669	3	582	579
denovo408419	5	581	576
denovo408500	3	582	579
denovo408964	5	215	210
denovo409184	5	475	470
denovo409389	9	580	571
denovo409772	12	582	570
denovo410403	12	582	570
denovo410418	12	555	543
denovo410669	100	307	207
denovo411010	5	580	575
denovo411036	9	582	573
denovo411283	5	555	550
denovo411293	2	575	573
denovo412099	1	239	238
denovo412501	29	622	593
denovo412837	2	582	580
denovo412966	9	136	127
denovo413067	1	580	579
denovo413460	3	582	579
denovo414072	4	580	576
denovo414547	5	582	577
denovo414735	9	153	144
denovo415140	12	581	569
denovo415585	2	446	444
denovo415587	5	575	570
denovo416081	67	655	588
denovo416198	3	118	115
denovo416364	10	560	550
denovo416483	90	523	433
denovo417385	4	501	497
denovo417685	94	691	597
denovo418533	5	582	577
denovo418895	69	664	595
denovo419032	6	572	566
denovo419072	15	582	567
denovo419311	5	350	345
denovo419317	36	575	539
denovo419321	77	677	600
denovo419669	3	582	579
denovo419707	2	521	519
denovo419991	6	311	305
denovo420448	12	582	570
denovo420891	19	615	596
denovo421211	2	582	580
denovo421536	6	139	133
denovo421719	6	582	576
denovo421941	3	581	578
denovo422144	2	582	580
denovo422174	9	307	298
denovo422370	19	112	93
denovo422667	43	293	250
denovo422904	9	555	546
denovo422965	2	582	580
denovo423438	7	582	575
denovo423811	84	670	586
denovo423933	2	580	578
denovo424153	2	241	239
denovo424321	3	582	579
denovo424560	1	575	574
denovo424595	9	516	507
denovo424793	2	438	436
denovo424865	12	582	570
denovo424899	2	418	416
denovo425230	30	581	551
denovo425385	100	689	589
denovo425448	21	615	594
denovo425520	43	634	591
denovo425622	5	136	131
denovo425783	9	582	573
denovo425928	19	372	353
denovo426415	2	468	466
denovo426585	10	136	126
denovo426645	9	575	566
denovo426935	21	118	97
denovo426980	36	615	579
denovo426982	2	575	573
denovo426983	1	521	520
denovo427680	5	582	577
denovo427756	42	582	540
denovo428204	5	575	570
denovo428299	4	245	241
denovo428415	19	546	527
denovo428502	9	112	103
denovo428565	2	173	171
denovo428611	4	195	191
denovo428766	9	582	573
denovo428947	67	279	212
denovo429229	100	698	598
denovo429251	5	582	577
denovo429393	5	582	577
denovo429442	91	691	600
denovo429478	105	697	592
denovo429483	12	505	493
denovo429729	114	698	584
denovo430313	105	664	559
denovo430713	1	505	504
denovo431130	2	217	215
denovo432444	5	196	191
denovo432514	29	136	107
denovo433469	63	575	512
denovo433536	3	245	242
denovo433592	1	217	216
denovo433715	7	111	104
denovo434493	2	227	225
denovo434600	5	110	105
denovo434669	89	689	600
denovo435246	5	582	577
denovo435285	98	622	524
denovo435759	4	582	578
denovo436015	12	582	570
denovo436187	3	132	129
denovo436348	3	362	359
denovo436408	68	560	492
denovo437130	105	686	581
denovo437969	9	582	573
denovo438098	83	372	289
denovo438180	43	615	572
denovo438635	10	582	572
denovo439182	2	501	499
denovo439320	21	517	496
denovo439696	6	572	566
denovo439939	90	505	415
denovo439967	6	560	554
denovo440006	1	582	581
denovo440078	1	582	581
denovo440105	4	582	578
denovo440206	2	232	230
denovo440453	2	217	215
denovo440592	10	581	571
denovo440652	14	189	175
denovo440903	97	689	592
denovo440915	1	245	244
denovo441013	98	681	583
denovo441977	15	324	309
denovo442277	5	582	577
denovo442542	12	431	419
denovo442722	98	698	600
denovo443589	4	581	577
denovo443817	1	575	574
denovo444549	1	217	216
denovo446964	4	245	241
denovo447733	5	582	577
denovo448017	1	245	244
denovo448340	9	124	115
denovo448442	1	582	581
denovo448718	69	666	597
denovo448796	2	582	580
denovo449128	5	582	577
denovo449754	3	512	509
denovo450070	16	581	565
denovo450847	12	582	570
denovo450988	2	136	134
denovo451162	12	581	569
denovo451616	92	575	483
denovo451671	29	433	404
denovo452018	5	572	567
denovo452906	1	180	179
denovo453112	12	555	543
denovo453310	12	582	570
denovo453328	4	575	571
denovo453499	98	692	594
denovo454272	12	582	570
denovo454412	61	615	554
denovo454436	2	582	580
denovo454699	88	257	169
denovo455505	12	582	570
denovo455621	91	686	595
denovo455744	92	288	196
denovo456468	1	581	580
denovo456606	2	345	343
denovo456621	6	575	569
denovo457087	2	217	215
denovo457274	29	582	553
denovo457436	5	582	577
denovo457731	5	582	577
denovo457782	92	686	594
denovo458078	9	118	109
denovo458108	2	309	307
denovo458134	1	487	486
denovo458575	9	582	573
denovo458669	5	582	577
denovo459013	5	582	577
denovo459352	5	152	147
denovo459696	2	582	580
denovo459935	65	634	569
denovo460136	4	582	578
denovo460508	2	427	425
denovo460621	9	512	503
denovo461410	22	510	488
denovo461561	2	217	215
denovo461966	15	582	567
denovo462014	97	672	575
denovo462319	120	698	578
denovo462895	2	555	553
denovo463572	5	118	113
denovo463687	12	580	568
denovo463859	3	582	579
denovo464093	5	582	577
denovo464366	4	170	166
denovo464711	92	692	600
denovo465007	65	582	517
denovo465167	92	692	600
denovo465270	9	582	573
denovo465603	5	516	511
denovo465861	2	582	580
denovo465966	4	208	204
denovo466101	23	615	592
denovo466373	92	684	592
denovo466560	22	622	600
denovo466907	92	686	594
denovo466983	127	725	598
denovo467356	9	581	572
denovo467542	12	582	570
denovo467994	12	580	568
denovo468724	98	698	600
denovo468786	14	582	568
denovo469436	5	581	576
denovo469594	6	555	549
denovo469763	29	629	600
denovo470334	38	634	596
denovo470356	2	462	460
denovo470699	24	251	227
denovo470704	15	615	600
denovo471283	119	685	566
denovo471340	106	681	575
denovo471435	90	670	580
denovo471604	2	295	293
denovo471892	31	490	459
denovo471899	5	110	105
denovo471975	2	303	301
denovo472728	1	245	244
denovo472747	105	698	593
denovo472872	89	689	600
denovo472890	67	251	184
denovo473007	5	179	174
denovo473276	2	582	580
denovo473403	69	666	597
denovo473551	51	575	524
denovo474279	9	516	507
denovo474795	106	697	591
denovo475275	6	581	575
denovo475455	3	522	519
denovo476225	92	689	597
denovo476564	4	580	576
denovo477126	12	572	560
denovo477718	2	582	580
denovo477825	9	575	566
denovo478874	81	331	250
denovo479487	2	47	45
denovo479553	3	582	579
denovo479885	5	505	500
denovo479952	12	582	570
denovo480201	1	516	515
denovo480260	14	111	97
denovo480271	4	555	551
denovo480312	12	582	570
denovo480957	15	580	565
denovo480972	2	245	243
denovo481082	12	580	568
denovo481149	29	582	553
denovo481423	10	580	570
denovo481486	4	582	578
denovo481535	83	681	598
denovo481642	22	622	600
denovo481665	3	496	493
denovo481735	21	110	89
denovo481939	5	582	577
denovo482019	3	231	228
denovo482161	21	575	554
denovo482428	5	582	577
denovo482744	2	575	573
denovo482949	5	582	577
denovo483140	1	582	581
denovo483246	2	575	573
denovo483348	2	513	511
denovo483405	1	345	344
denovo483507	2	203	201
denovo484397	2	258	256
denovo484601	91	686	595
denovo484961	3	582	579
denovo485341	90	689	599
denovo485564	2	254	252
denovo485602	5	575	570
denovo485685	1	465	464
denovo486423	36	468	432
denovo486484	44	634	590
denovo486682	12	582	570
denovo486865	2	521	519
denovo487631	9	139	130
denovo487963	2	582	580
denovo487992	4	582	578
denovo488129	3	582	579
denovo488294	15	560	545
denovo488751	16	523	507
denovo488864	5	581	576
denovo489135	112	691	579
denovo489324	61	615	554
denovo490287	9	189	180
denovo490322	90	689	599
denovo491181	2	575	573
denovo491245	15	615	600
denovo491378	4	496	492
denovo491802	2	124	122
denovo491979	94	634	540
denovo492030	5	582	577
denovo492133	5	118	113
denovo492815	134	715	581
denovo493013	5	582	577
denovo493100	92	689	597
denovo493143	1	217	216
denovo493395	5	118	113
denovo493539	98	692	594
denovo493886	61	575	514
denovo494348	43	634	591
denovo494483	2	173	171
denovo494776	12	582	570
denovo495046	83	677	594
denovo496080	1	217	216
denovo496335	2	582	580
denovo496343	29	629	600
denovo496476	12	575	563
denovo496562	2	229	227
denovo496739	12	555	543
denovo497482	9	581	572
denovo497892	9	172	163
denovo497950	4	582	578
denovo498062	3	569	566
denovo498717	43	575	532
denovo499912	74	672	598
denovo500103	92	692	600
denovo500284	15	615	600
denovo500538	1	580	579
denovo500780	3	245	242
denovo501574	67	663	596
denovo501614	10	575	565
denovo502193	4	582	578
denovo502270	43	580	537
denovo502391	6	490	484
denovo503185	2	582	580
denovo503279	4	523	519
denovo503460	29	582	553
denovo503911	3	560	557
denovo503965	14	473	459
denovo504461	12	581	569
denovo504713	5	123	118
denovo504752	2	413	411
denovo504926	2	257	255
denovo504948	6	516	510
denovo504958	62	655	593
denovo505077	2	217	215
denovo505464	5	181	176
denovo505881	1	336	335
denovo505954	2	383	381
denovo506029	29	629	600
denovo506248	3	136	133
denovo506367	92	677	585
denovo506555	1	572	571
denovo508085	9	582	573
denovo508195	1	575	574
denovo508630	5	124	119
denovo508674	12	582	570
denovo509156	2	582	580
denovo509164	88	686	598
denovo509276	5	465	460
denovo509846	3	118	115
denovo509856	6	575	569
denovo509911	5	582	577
denovo510258	100	698	598
denovo510556	2	231	229
denovo511311	2	582	580
denovo511983	12	512	500
denovo512717	6	582	576
denovo513161	2	339	337
denovo514115	1	440	439
denovo514942	88	686	598
denovo515802	77	663	586
denovo516072	92	490	398
denovo516112	86	685	599
denovo516599	9	580	571
denovo516771	5	582	577
denovo516880	5	582	577
denovo516976	5	580	575
denovo516995	1	181	180
denovo517197	5	575	570
denovo517570	4	582	578
denovo517645	10	575	565
denovo517737	6	560	554
denovo517755	73	672	599
denovo517812	1	582	581
denovo517845	9	582	573
denovo517893	19	118	99
denovo518177	4	582	578
denovo518550	12	345	333
denovo519143	100	697	597
denovo519173	9	239	230
denovo519684	98	685	587
denovo519713	2	582	580
denovo519857	5	136	131
denovo520074	90	689	599
denovo520349	2	582	580
denovo520416	5	136	131
denovo520444	5	112	107
denovo521506	2	245	243
denovo521693	2	582	580
denovo521908	4	549	545
denovo522039	9	581	572
denovo522118	2	582	580
denovo522263	5	173	168
denovo522845	3	175	172
denovo522872	1	475	474
denovo522936	81	663	582
denovo523255	12	582	570
denovo523349	15	118	103
denovo523710	28	115	87
denovo524506	9	580	571
denovo524627	23	575	552
denovo525728	43	634	591
denovo525919	36	357	321
denovo526000	36	582	546
denovo526016	1	315	314
denovo526105	19	475	456
denovo526359	2	189	187
denovo526653	97	516	419
denovo526727	9	582	573
denovo526856	2	572	570
denovo527212	5	582	577
denovo527325	6	215	209
denovo527752	9	582	573
denovo528418	85	685	600
denovo528550	2	475	473
denovo528641	9	581	572
denovo528794	5	232	227
denovo528859	9	572	563
denovo529231	92	689	597
denovo529780	92	686	594
denovo530099	10	118	108
denovo530786	3	189	186
denovo531650	2	439	437
denovo531720	4	549	545
denovo532201	99	689	590
denovo532638	9	575	566
denovo534096	2	453	451
denovo534153	19	575	556
denovo534162	5	582	577
denovo534423	38	634	596
denovo534576	1	217	216
denovo535027	2	126	124
denovo535958	5	410	405
denovo536067	5	505	500
denovo537512	9	582	573
denovo537584	5	582	577
denovo537656	67	663	596
denovo537764	12	582	570
denovo537818	6	417	411
denovo537846	22	615	593
denovo538480	6	139	133
denovo538697	6	582	576
denovo539317	3	582	579
denovo539690	50	581	531
denovo539736	5	581	576
denovo539963	9	555	546
denovo540087	2	154	152
denovo540283	1	582	581
denovo540392	2	487	485
denovo540660	19	575	556
denovo540711	12	575	563
denovo540741	5	118	113
denovo540756	6	582	576
denovo541177	4	575	571
denovo541322	3	582	579
denovo541579	10	112	102
denovo541797	19	581	562
denovo542313	1	217	216
denovo542845	5	581	576
denovo542962	15	582	567
denovo543273	74	672	598
denovo543316	2	16	14
denovo543463	92	409	317
denovo543600	3	581	578
denovo543647	24	522	498
denovo543742	12	582	570
denovo543790	9	224	215
denovo543912	3	153	150
denovo543961	91	689	598
denovo544322	101	681	580
denovo545437	29	569	540
denovo545451	5	582	577
denovo545898	4	582	578
denovo546020	88	685	597
denovo546146	10	139	129
denovo546340	29	615	586
denovo547049	36	615	579
denovo547079	101	697	596
denovo547361	43	580	537
denovo547738	6	302	296
denovo547872	99	666	567
denovo548297	9	582	573
denovo549159	12	582	570
denovo549240	3	582	579
denovo549617	64	634	570
denovo550186	90	689	599
denovo550366	19	615	596
denovo550731	6	581	575
denovo551273	16	615	599
denovo551379	4	582	578
denovo552094	2	512	510
denovo552648	3	133	130
denovo552791	22	555	533
denovo552882	30	629	599
denovo553264	15	615	600
denovo553885	29	629	600
denovo553974	1	582	581
denovo554462	9	523	514
denovo555545	5	118	113
denovo555740	10	287	277
denovo556662	4	245	241
denovo556718	36	465	429
denovo556927	30	474	444
denovo557371	9	329	320
denovo557562	4	345	341
denovo558085	15	615	600
denovo558870	2	196	194
denovo559195	5	229	224
denovo559322	12	580	568
denovo559371	88	681	593
denovo559467	5	581	576
denovo559796	52	580	528
denovo560222	6	582	576
denovo560399	19	580	561
denovo560540	36	581	545
denovo560674	3	582	579
denovo560759	16	521	505
denovo562113	95	689	594
denovo562185	6	582	576
denovo562637	2	245	243
denovo562813	2	582	580
denovo563071	4	582	578
denovo564015	2	439	437
denovo564354	10	575	565
denovo564452	6	582	576
denovo564470	2	582	580
denovo564570	29	118	89
denovo564573	98	698	600
denovo565107	119	397	278
denovo565478	1	581	580
denovo565674	106	684	578
denovo565950	9	580	571
denovo566364	83	664	581
denovo566605	9	582	573
denovo566768	2	215	213
denovo566785	2	173	171
denovo566791	31	580	549
denovo567584	5	582	577
denovo567587	43	409	366
denovo567591	19	329	310
denovo567838	3	173	170
denovo568249	12	582	570
denovo568299	105	697	592
denovo568768	2	560	558
denovo568850	36	622	586
denovo569126	2	512	510
denovo569246	4	581	577
denovo569680	15	245	230
denovo569781	3	581	578
denovo570063	2	521	519
denovo570071	12	582	570
denovo570616	1	582	581
denovo571113	12	582	570
denovo571172	83	582	499
denovo571278	16	513	497
denovo571698	12	581	569
denovo571829	12	582	570
denovo572352	83	231	148
denovo573042	29	622	593
denovo573064	9	580	571
denovo573183	5	582	577
denovo573433	2	208	206
denovo574144	1	304	303
denovo574532	3	211	208
denovo575262	2	179	177
denovo576105	2	582	580
[truncated: 545 more rows]
