# Supplementary material for: Stochasticity constrained by deterministic effects of diet and age drive rumen microbiome assembly dynamics
Source: Nat Commun. 2020 Apr 20;11:1904. doi: 10.1038/s41467-020-15652-8 (PMC7170844; doi:10.1038/s41467-020-15652-8)
Supplement: Supplementary file 17 — Source Data [file 41467_2020_15652_MOESM17_ESM.zip › Source Data/Figure 4Ai.txt]

count	phylum	DeliveryMode
2	Actinobacteria	C-Section
2	Actinobacteria	C-Section
2	Actinobacteria	C-Section
2	Actinobacteria	C-Section
2	Actinobacteria	C-Section
2	Bacteroidetes	C-Section
2	Bacteroidetes	C-Section
2	Bacteroidetes	C-Section
2	Bacteroidetes	C-Section
2	Bacteroidetes	C-Section
2	Bacteroidetes	C-Section
2	Bacteroidetes	C-Section
2	Bacteroidetes	C-Section
2	Bacteroidetes	C-Section
2	Bacteroidetes	C-Section
2	Bacteroidetes	C-Section
2	Bacteroidetes	C-Section
2	Bacteroidetes	C-Section
2	Bacteroidetes	C-Section
2	Bacteroidetes	C-Section
2	Bacteroidetes	C-Section
2	Bacteroidetes	C-Section
2	Bacteroidetes	C-Section
2	Bacteroidetes	C-Section
2	Bacteroidetes	C-Section
2	Bacteroidetes	C-Section
2	Bacteroidetes	C-Section
2	Bacteroidetes	C-Section
2	Bacteroidetes	C-Section
2	Bacteroidetes	C-Section
2	Bacteroidetes	C-Section
2	Bacteroidetes	C-Section
2	Bacteroidetes	C-Section
2	Bacteroidetes	C-Section
2	Bacteroidetes	C-Section
2	Bacteroidetes	C-Section
2	Bacteroidetes	C-Section
2	Bacteroidetes	C-Section
2	Bacteroidetes	C-Section
2	Bacteroidetes	C-Section
2	Bacteroidetes	C-Section
2	Bacteroidetes	C-Section
2	Bacteroidetes	C-Section
2	Bacteroidetes	C-Section
2	Bacteroidetes	C-Section
2	Bacteroidetes	C-Section
2	Bacteroidetes	C-Section
2	Bacteroidetes	C-Section
2	Bacteroidetes	C-Section
2	Bacteroidetes	C-Section
2	Bacteroidetes	C-Section
2	Bacteroidetes	C-Section
2	Bacteroidetes	C-Section
2	Bacteroidetes	C-Section
2	Bacteroidetes	C-Section
2	Bacteroidetes	C-Section
2	Bacteroidetes	C-Section
2	Bacteroidetes	C-Section
2	Bacteroidetes	C-Section
2	Bacteroidetes	C-Section
2	Bacteroidetes	C-Section
2	Bacteroidetes	C-Section
2	Bacteroidetes	C-Section
2	Bacteroidetes	C-Section
2	Bacteroidetes	C-Section
2	Bacteroidetes	C-Section
2	Bacteroidetes	C-Section
2	Bacteroidetes	C-Section
2	Bacteroidetes	C-Section
2	Bacteroidetes	C-Section
2	Bacteroidetes	C-Section
2	Bacteroidetes	C-Section
2	Bacteroidetes	C-Section
2	Bacteroidetes	C-Section
2	Bacteroidetes	C-Section
2	Bacteroidetes	C-Section
2	Bacteroidetes	C-Section
2	Bacteroidetes	C-Section
2	Bacteroidetes	C-Section
2	Bacteroidetes	C-Section
2	Bacteroidetes	C-Section
2	Bacteroidetes	C-Section
2	Bacteroidetes	C-Section
2	Bacteroidetes	C-Section
2	Bacteroidetes	C-Section
2	Bacteroidetes	C-Section
2	Bacteroidetes	C-Section
2	Bacteroidetes	C-Section
2	Bacteroidetes	C-Section
2	Bacteroidetes	C-Section
2	Bacteroidetes	C-Section
2	Bacteroidetes	C-Section
2	Bacteroidetes	C-Section
2	Bacteroidetes	C-Section
2	Bacteroidetes	C-Section
2	Bacteroidetes	C-Section
2	Bacteroidetes	C-Section
2	Bacteroidetes	C-Section
2	Bacteroidetes	C-Section
2	Bacteroidetes	C-Section
2	Bacteroidetes	C-Section
2	Bacteroidetes	C-Section
2	Bacteroidetes	C-Section
2	Bacteroidetes	C-Section
2	Bacteroidetes	C-Section
2	Bacteroidetes	C-Section
2	Bacteroidetes	C-Section
2	Bacteroidetes	C-Section
2	Bacteroidetes	C-Section
2	Bacteroidetes	C-Section
2	Bacteroidetes	C-Section
2	Bacteroidetes	C-Section
2	Bacteroidetes	C-Section
2	Bacteroidetes	C-Section
2	Bacteroidetes	C-Section
2	Bacteroidetes	C-Section
2	Bacteroidetes	C-Section
2	Bacteroidetes	C-Section
2	Bacteroidetes	C-Section
2	Bacteroidetes	C-Section
2	Bacteroidetes	C-Section
2	Bacteroidetes	C-Section
2	Bacteroidetes	C-Section
2	Bacteroidetes	C-Section
2	Bacteroidetes	C-Section
2	Bacteroidetes	C-Section
2	Bacteroidetes	C-Section
2	Bacteroidetes	C-Section
2	Bacteroidetes	C-Section
2	Bacteroidetes	C-Section
2	Bacteroidetes	C-Section
2	Bacteroidetes	C-Section
2	Bacteroidetes	C-Section
2	Bacteroidetes	C-Section
2	Bacteroidetes	C-Section
2	Bacteroidetes	C-Section
2	Bacteroidetes	C-Section
2	Bacteroidetes	C-Section
2	Bacteroidetes	C-Section
2	Bacteroidetes	C-Section
2	Bacteroidetes	C-Section
2	Bacteroidetes	C-Section
2	Bacteroidetes	C-Section
2	Bacteroidetes	C-Section
2	Bacteroidetes	C-Section
2	Bacteroidetes	C-Section
2	Bacteroidetes	C-Section
2	Bacteroidetes	C-Section
2	Bacteroidetes	C-Section
2	Bacteroidetes	C-Section
2	Bacteroidetes	C-Section
2	Bacteroidetes	C-Section
2	Bacteroidetes	C-Section
2	Bacteroidetes	C-Section
2	Bacteroidetes	C-Section
2	Bacteroidetes	C-Section
2	Bacteroidetes	C-Section
2	Bacteroidetes	C-Section
2	Bacteroidetes	C-Section
2	Bacteroidetes	C-Section
2	Bacteroidetes	C-Section
2	Bacteroidetes	C-Section
2	Bacteroidetes	C-Section
2	Bacteroidetes	C-Section
2	Bacteroidetes	C-Section
2	Bacteroidetes	C-Section
2	Bacteroidetes	C-Section
2	Bacteroidetes	C-Section
2	Bacteroidetes	C-Section
2	Bacteroidetes	C-Section
2	Bacteroidetes	C-Section
2	Bacteroidetes	C-Section
2	Bacteroidetes	C-Section
2	Bacteroidetes	C-Section
2	Bacteroidetes	C-Section
2	Bacteroidetes	C-Section
2	Bacteroidetes	C-Section
2	Bacteroidetes	C-Section
2	Bacteroidetes	C-Section
2	Bacteroidetes	C-Section
2	Bacteroidetes	C-Section
2	Bacteroidetes	C-Section
2	Bacteroidetes	C-Section
2	Bacteroidetes	C-Section
2	Bacteroidetes	C-Section
2	Bacteroidetes	C-Section
2	Bacteroidetes	C-Section
2	Bacteroidetes	C-Section
2	Bacteroidetes	C-Section
2	Bacteroidetes	C-Section
2	Bacteroidetes	C-Section
2	Bacteroidetes	C-Section
2	Bacteroidetes	C-Section
2	Bacteroidetes	C-Section
2	Bacteroidetes	C-Section
2	Bacteroidetes	C-Section
2	Bacteroidetes	C-Section
2	Bacteroidetes	C-Section
2	Bacteroidetes	C-Section
2	Bacteroidetes	C-Section
2	Bacteroidetes	C-Section
2	Bacteroidetes	C-Section
2	Bacteroidetes	C-Section
2	Bacteroidetes	C-Section
2	Bacteroidetes	C-Section
2	Bacteroidetes	C-Section
2	Bacteroidetes	C-Section
2	Bacteroidetes	C-Section
2	Bacteroidetes	C-Section
2	Bacteroidetes	C-Section
2	Bacteroidetes	C-Section
2	Bacteroidetes	C-Section
2	Bacteroidetes	C-Section
2	Bacteroidetes	C-Section
2	Bacteroidetes	C-Section
2	Bacteroidetes	C-Section
2	Bacteroidetes	C-Section
2	Bacteroidetes	C-Section
2	Bacteroidetes	C-Section
2	Bacteroidetes	C-Section
2	Bacteroidetes	C-Section
2	Bacteroidetes	C-Section
2	Bacteroidetes	C-Section
2	Bacteroidetes	C-Section
2	Bacteroidetes	C-Section
2	Bacteroidetes	C-Section
2	Bacteroidetes	C-Section
2	Bacteroidetes	C-Section
2	Bacteroidetes	C-Section
2	Bacteroidetes	C-Section
2	Bacteroidetes	C-Section
2	Bacteroidetes	C-Section
2	Bacteroidetes	C-Section
2	Bacteroidetes	C-Section
2	Bacteroidetes	C-Section
2	Bacteroidetes	C-Section
2	Bacteroidetes	C-Section
2	Bacteroidetes	C-Section
2	Bacteroidetes	C-Section
2	Bacteroidetes	C-Section
2	Bacteroidetes	C-Section
2	Bacteroidetes	C-Section
2	Bacteroidetes	C-Section
2	Bacteroidetes	C-Section
2	Bacteroidetes	C-Section
2	Bacteroidetes	C-Section
2	Bacteroidetes	C-Section
2	Bacteroidetes	C-Section
2	Bacteroidetes	C-Section
2	Bacteroidetes	C-Section
2	Bacteroidetes	C-Section
2	Bacteroidetes	C-Section
2	Bacteroidetes	C-Section
2	Bacteroidetes	C-Section
2	Bacteroidetes	C-Section
2	Bacteroidetes	C-Section
2	Bacteroidetes	C-Section
2	Bacteroidetes	C-Section
2	Bacteroidetes	C-Section
2	Bacteroidetes	C-Section
2	Bacteroidetes	C-Section
2	Bacteroidetes	C-Section
2	Bacteroidetes	C-Section
2	Bacteroidetes	C-Section
2	Bacteroidetes	C-Section
2	Bacteroidetes	C-Section
2	Firmicutes	C-Section
2	Firmicutes	C-Section
2	Firmicutes	C-Section
2	Firmicutes	C-Section
2	Firmicutes	C-Section
2	Firmicutes	C-Section
2	Firmicutes	C-Section
2	Firmicutes	C-Section
2	Firmicutes	C-Section
2	Firmicutes	C-Section
2	Firmicutes	C-Section
2	Firmicutes	C-Section
2	Firmicutes	C-Section
2	Firmicutes	C-Section
2	Firmicutes	C-Section
2	Firmicutes	C-Section
2	Firmicutes	C-Section
2	Firmicutes	C-Section
2	Firmicutes	C-Section
2	Firmicutes	C-Section
2	Firmicutes	C-Section
2	Firmicutes	C-Section
2	Firmicutes	C-Section
2	Firmicutes	C-Section
2	Firmicutes	C-Section
2	Firmicutes	C-Section
2	Firmicutes	C-Section
2	Firmicutes	C-Section
2	Firmicutes	C-Section
2	Firmicutes	C-Section
2	Firmicutes	C-Section
2	Firmicutes	C-Section
2	Firmicutes	C-Section
2	Firmicutes	C-Section
2	Firmicutes	C-Section
2	Firmicutes	C-Section
2	Firmicutes	C-Section
2	Firmicutes	C-Section
2	Firmicutes	C-Section
2	Firmicutes	C-Section
2	Firmicutes	C-Section
2	Firmicutes	C-Section
2	Firmicutes	C-Section
2	Firmicutes	C-Section
2	Firmicutes	C-Section
2	Firmicutes	C-Section
2	Firmicutes	C-Section
2	Firmicutes	C-Section
2	Firmicutes	C-Section
2	Firmicutes	C-Section
2	Firmicutes	C-Section
2	Firmicutes	C-Section
2	Firmicutes	C-Section
2	Firmicutes	C-Section
2	Firmicutes	C-Section
2	Firmicutes	C-Section
2	Firmicutes	C-Section
2	Firmicutes	C-Section
2	Firmicutes	C-Section
2	Firmicutes	C-Section
2	Firmicutes	C-Section
2	Firmicutes	C-Section
2	Firmicutes	C-Section
2	Firmicutes	C-Section
2	Firmicutes	C-Section
2	Firmicutes	C-Section
2	Firmicutes	C-Section
2	Firmicutes	C-Section
2	Firmicutes	C-Section
2	Firmicutes	C-Section
2	Firmicutes	C-Section
2	Firmicutes	C-Section
2	Firmicutes	C-Section
2	Firmicutes	C-Section
2	Firmicutes	C-Section
2	Firmicutes	C-Section
2	Firmicutes	C-Section
2	Firmicutes	C-Section
2	Firmicutes	C-Section
2	Firmicutes	C-Section
2	Firmicutes	C-Section
2	Firmicutes	C-Section
2	Firmicutes	C-Section
2	Firmicutes	C-Section
2	Firmicutes	C-Section
2	Firmicutes	C-Section
2	Firmicutes	C-Section
2	Firmicutes	C-Section
2	Firmicutes	C-Section
2	Firmicutes	C-Section
2	Firmicutes	C-Section
2	Firmicutes	C-Section
2	Firmicutes	C-Section
2	Firmicutes	C-Section
2	Firmicutes	C-Section
2	Firmicutes	C-Section
2	Firmicutes	C-Section
2	Firmicutes	C-Section
2	Firmicutes	C-Section
2	Firmicutes	C-Section
2	Firmicutes	C-Section
2	Firmicutes	C-Section
2	Firmicutes	C-Section
2	Firmicutes	C-Section
2	Firmicutes	C-Section
2	Firmicutes	C-Section
2	Firmicutes	C-Section
2	Firmicutes	C-Section
2	Firmicutes	C-Section
2	Firmicutes	C-Section
2	Firmicutes	C-Section
2	Firmicutes	C-Section
2	Firmicutes	C-Section
2	Firmicutes	C-Section
2	Firmicutes	C-Section
2	Firmicutes	C-Section
2	Firmicutes	C-Section
2	Firmicutes	C-Section
2	Firmicutes	C-Section
2	Firmicutes	C-Section
2	Firmicutes	C-Section
2	Firmicutes	C-Section
2	Firmicutes	C-Section
2	Firmicutes	C-Section
2	Firmicutes	C-Section
2	Firmicutes	C-Section
2	Firmicutes	C-Section
2	Firmicutes	C-Section
2	Firmicutes	C-Section
2	Firmicutes	C-Section
2	Firmicutes	C-Section
2	Firmicutes	C-Section
2	Firmicutes	C-Section
2	Firmicutes	C-Section
2	Firmicutes	C-Section
2	Firmicutes	C-Section
2	Firmicutes	C-Section
2	Firmicutes	C-Section
2	Firmicutes	C-Section
2	Firmicutes	C-Section
2	Firmicutes	C-Section
2	Firmicutes	C-Section
2	Firmicutes	C-Section
2	Firmicutes	C-Section
2	Firmicutes	C-Section
2	Firmicutes	C-Section
2	Firmicutes	C-Section
2	Firmicutes	C-Section
2	Firmicutes	C-Section
2	Firmicutes	C-Section
2	Firmicutes	C-Section
2	Firmicutes	C-Section
2	Firmicutes	C-Section
2	Firmicutes	C-Section
2	Firmicutes	C-Section
2	Firmicutes	C-Section
2	Firmicutes	C-Section
2	Firmicutes	C-Section
2	Firmicutes	C-Section
2	Firmicutes	C-Section
2	Firmicutes	C-Section
2	Firmicutes	C-Section
2	Firmicutes	C-Section
2	Firmicutes	C-Section
2	Firmicutes	C-Section
2	Firmicutes	C-Section
2	Firmicutes	C-Section
2	Firmicutes	C-Section
2	Firmicutes	C-Section
2	Firmicutes	C-Section
2	Proteobacteria	C-Section
2	Proteobacteria	C-Section
2	Proteobacteria	C-Section
2	Proteobacteria	C-Section
2	Proteobacteria	C-Section
2	Proteobacteria	C-Section
2	Proteobacteria	C-Section
2	Proteobacteria	C-Section
2	Proteobacteria	C-Section
2	Proteobacteria	C-Section
2	Proteobacteria	C-Section
2	Proteobacteria	C-Section
2	Proteobacteria	C-Section
2	Proteobacteria	C-Section
2	Proteobacteria	C-Section
2	Proteobacteria	C-Section
2	Proteobacteria	C-Section
2	Proteobacteria	C-Section
2	Proteobacteria	C-Section
2	Proteobacteria	C-Section
2	Proteobacteria	C-Section
2	Proteobacteria	C-Section
2	Proteobacteria	C-Section
2	Proteobacteria	C-Section
2	Proteobacteria	C-Section
2	Proteobacteria	C-Section
2	Proteobacteria	C-Section
2	Proteobacteria	C-Section
2	Proteobacteria	C-Section
2	Proteobacteria	C-Section
2	Proteobacteria	C-Section
2	Proteobacteria	C-Section
2	Proteobacteria	C-Section
2	Proteobacteria	C-Section
2	Proteobacteria	C-Section
2	Proteobacteria	C-Section
2	Proteobacteria	C-Section
2	Proteobacteria	C-Section
2	Proteobacteria	C-Section
2	Proteobacteria	C-Section
2	Proteobacteria	C-Section
2	Proteobacteria	C-Section
2	Proteobacteria	C-Section
2	Proteobacteria	C-Section
2	Proteobacteria	C-Section
2	Proteobacteria	C-Section
2	Proteobacteria	C-Section
2	Proteobacteria	C-Section
2	Proteobacteria	C-Section
3	Actinobacteria	C-Section
3	Actinobacteria	C-Section
3	Actinobacteria	C-Section
3	Bacteroidetes	C-Section
3	Bacteroidetes	C-Section
3	Bacteroidetes	C-Section
3	Bacteroidetes	C-Section
3	Bacteroidetes	C-Section
3	Bacteroidetes	C-Section
3	Bacteroidetes	C-Section
3	Bacteroidetes	C-Section
3	Bacteroidetes	C-Section
3	Bacteroidetes	C-Section
3	Bacteroidetes	C-Section
3	Bacteroidetes	C-Section
3	Bacteroidetes	C-Section
3	Bacteroidetes	C-Section
3	Bacteroidetes	C-Section
3	Bacteroidetes	C-Section
3	Bacteroidetes	C-Section
3	Bacteroidetes	C-Section
3	Bacteroidetes	C-Section
3	Bacteroidetes	C-Section
3	Bacteroidetes	C-Section
3	Bacteroidetes	C-Section
3	Bacteroidetes	C-Section
3	Bacteroidetes	C-Section
3	Bacteroidetes	C-Section
3	Bacteroidetes	C-Section
3	Bacteroidetes	C-Section
3	Bacteroidetes	C-Section
3	Bacteroidetes	C-Section
3	Bacteroidetes	C-Section
3	Bacteroidetes	C-Section
3	Bacteroidetes	C-Section
3	Bacteroidetes	C-Section
3	Bacteroidetes	C-Section
3	Bacteroidetes	C-Section
3	Bacteroidetes	C-Section
3	Bacteroidetes	C-Section
3	Bacteroidetes	C-Section
3	Bacteroidetes	C-Section
3	Bacteroidetes	C-Section
3	Bacteroidetes	C-Section
3	Bacteroidetes	C-Section
3	Bacteroidetes	C-Section
3	Bacteroidetes	C-Section
3	Bacteroidetes	C-Section
3	Bacteroidetes	C-Section
3	Bacteroidetes	C-Section
3	Bacteroidetes	C-Section
3	Bacteroidetes	C-Section
3	Bacteroidetes	C-Section
3	Bacteroidetes	C-Section
3	Bacteroidetes	C-Section
3	Bacteroidetes	C-Section
3	Bacteroidetes	C-Section
3	Bacteroidetes	C-Section
3	Bacteroidetes	C-Section
3	Bacteroidetes	C-Section
3	Bacteroidetes	C-Section
3	Bacteroidetes	C-Section
3	Bacteroidetes	C-Section
3	Bacteroidetes	C-Section
3	Bacteroidetes	C-Section
3	Bacteroidetes	C-Section
3	Bacteroidetes	C-Section
3	Bacteroidetes	C-Section
3	Bacteroidetes	C-Section
3	Bacteroidetes	C-Section
3	Bacteroidetes	C-Section
3	Bacteroidetes	C-Section
3	Bacteroidetes	C-Section
3	Bacteroidetes	C-Section
3	Bacteroidetes	C-Section
3	Bacteroidetes	C-Section
3	Bacteroidetes	C-Section
3	Bacteroidetes	C-Section
3	Bacteroidetes	C-Section
3	Bacteroidetes	C-Section
3	Bacteroidetes	C-Section
3	Bacteroidetes	C-Section
3	Bacteroidetes	C-Section
3	Bacteroidetes	C-Section
3	Bacteroidetes	C-Section
3	Bacteroidetes	C-Section
3	Bacteroidetes	C-Section
3	Bacteroidetes	C-Section
3	Bacteroidetes	C-Section
3	Bacteroidetes	C-Section
3	Bacteroidetes	C-Section
3	Bacteroidetes	C-Section
3	Bacteroidetes	C-Section
3	Bacteroidetes	C-Section
3	Bacteroidetes	C-Section
3	Bacteroidetes	C-Section
3	Bacteroidetes	C-Section
3	Bacteroidetes	C-Section
3	Bacteroidetes	C-Section
3	Bacteroidetes	C-Section
3	Bacteroidetes	C-Section
3	Bacteroidetes	C-Section
3	Bacteroidetes	C-Section
3	Bacteroidetes	C-Section
3	Bacteroidetes	C-Section
3	Bacteroidetes	C-Section
3	Bacteroidetes	C-Section
3	Bacteroidetes	C-Section
3	Bacteroidetes	C-Section
3	Bacteroidetes	C-Section
3	Bacteroidetes	C-Section
3	Bacteroidetes	C-Section
3	Bacteroidetes	C-Section
3	Bacteroidetes	C-Section
3	Bacteroidetes	C-Section
3	Bacteroidetes	C-Section
3	Bacteroidetes	C-Section
3	Bacteroidetes	C-Section
3	Bacteroidetes	C-Section
3	Bacteroidetes	C-Section
3	Bacteroidetes	C-Section
3	Bacteroidetes	C-Section
3	Bacteroidetes	C-Section
3	Bacteroidetes	C-Section
3	Bacteroidetes	C-Section
3	Bacteroidetes	C-Section
3	Bacteroidetes	C-Section
3	Bacteroidetes	C-Section
3	Bacteroidetes	C-Section
3	Bacteroidetes	C-Section
3	Bacteroidetes	C-Section
3	Bacteroidetes	C-Section
3	Bacteroidetes	C-Section
3	Bacteroidetes	C-Section
3	Bacteroidetes	C-Section
3	Bacteroidetes	C-Section
3	Bacteroidetes	C-Section
3	Bacteroidetes	C-Section
3	Bacteroidetes	C-Section
3	Bacteroidetes	C-Section
3	Bacteroidetes	C-Section
3	Bacteroidetes	C-Section
3	Bacteroidetes	C-Section
3	Bacteroidetes	C-Section
3	Bacteroidetes	C-Section
3	Bacteroidetes	C-Section
3	Bacteroidetes	C-Section
3	Bacteroidetes	C-Section
3	Bacteroidetes	C-Section
3	Bacteroidetes	C-Section
3	Bacteroidetes	C-Section
3	Bacteroidetes	C-Section
3	Bacteroidetes	C-Section
3	Bacteroidetes	C-Section
3	Bacteroidetes	C-Section
3	Bacteroidetes	C-Section
3	Bacteroidetes	C-Section
3	Bacteroidetes	C-Section
3	Bacteroidetes	C-Section
3	Bacteroidetes	C-Section
3	Bacteroidetes	C-Section
3	Bacteroidetes	C-Section
3	Bacteroidetes	C-Section
3	Bacteroidetes	C-Section
3	Bacteroidetes	C-Section
3	Bacteroidetes	C-Section
3	Bacteroidetes	C-Section
3	Bacteroidetes	C-Section
3	Bacteroidetes	C-Section
3	Bacteroidetes	C-Section
3	Bacteroidetes	C-Section
3	Bacteroidetes	C-Section
3	Bacteroidetes	C-Section
3	Bacteroidetes	C-Section
3	Bacteroidetes	C-Section
3	Bacteroidetes	C-Section
3	Bacteroidetes	C-Section
3	Bacteroidetes	C-Section
3	Bacteroidetes	C-Section
3	Bacteroidetes	C-Section
3	Bacteroidetes	C-Section
3	Bacteroidetes	C-Section
3	Bacteroidetes	C-Section
3	Bacteroidetes	C-Section
3	Bacteroidetes	C-Section
3	Bacteroidetes	C-Section
3	Bacteroidetes	C-Section
3	Bacteroidetes	C-Section
3	Bacteroidetes	C-Section
3	Bacteroidetes	C-Section
3	Bacteroidetes	C-Section
3	Bacteroidetes	C-Section
3	Bacteroidetes	C-Section
3	Bacteroidetes	C-Section
3	Bacteroidetes	C-Section
3	Bacteroidetes	C-Section
3	Firmicutes	C-Section
3	Firmicutes	C-Section
3	Firmicutes	C-Section
3	Firmicutes	C-Section
3	Firmicutes	C-Section
3	Firmicutes	C-Section
3	Firmicutes	C-Section
3	Firmicutes	C-Section
3	Firmicutes	C-Section
3	Firmicutes	C-Section
3	Firmicutes	C-Section
3	Firmicutes	C-Section
3	Firmicutes	C-Section
3	Firmicutes	C-Section
3	Firmicutes	C-Section
3	Firmicutes	C-Section
3	Firmicutes	C-Section
3	Firmicutes	C-Section
3	Firmicutes	C-Section
3	Firmicutes	C-Section
3	Firmicutes	C-Section
3	Firmicutes	C-Section
3	Firmicutes	C-Section
3	Firmicutes	C-Section
3	Firmicutes	C-Section
3	Firmicutes	C-Section
3	Firmicutes	C-Section
3	Firmicutes	C-Section
3	Firmicutes	C-Section
3	Firmicutes	C-Section
3	Firmicutes	C-Section
3	Firmicutes	C-Section
3	Firmicutes	C-Section
3	Firmicutes	C-Section
3	Firmicutes	C-Section
3	Firmicutes	C-Section
3	Firmicutes	C-Section
3	Firmicutes	C-Section
3	Firmicutes	C-Section
3	Firmicutes	C-Section
3	Firmicutes	C-Section
3	Firmicutes	C-Section
3	Firmicutes	C-Section
3	Firmicutes	C-Section
3	Firmicutes	C-Section
3	Firmicutes	C-Section
3	Firmicutes	C-Section
3	Firmicutes	C-Section
3	Firmicutes	C-Section
3	Firmicutes	C-Section
3	Firmicutes	C-Section
3	Firmicutes	C-Section
3	Firmicutes	C-Section
3	Firmicutes	C-Section
3	Firmicutes	C-Section
3	Firmicutes	C-Section
3	Firmicutes	C-Section
3	Firmicutes	C-Section
3	Firmicutes	C-Section
3	Firmicutes	C-Section
3	Firmicutes	C-Section
3	Firmicutes	C-Section
3	Firmicutes	C-Section
3	Firmicutes	C-Section
3	Firmicutes	C-Section
3	Firmicutes	C-Section
3	Firmicutes	C-Section
3	Firmicutes	C-Section
3	Firmicutes	C-Section
3	Firmicutes	C-Section
3	Firmicutes	C-Section
3	Firmicutes	C-Section
3	Firmicutes	C-Section
3	Firmicutes	C-Section
3	Firmicutes	C-Section
3	Firmicutes	C-Section
3	Firmicutes	C-Section
3	Firmicutes	C-Section
3	Firmicutes	C-Section
3	Firmicutes	C-Section
3	Firmicutes	C-Section
3	Firmicutes	C-Section
3	Firmicutes	C-Section
3	Firmicutes	C-Section
3	Firmicutes	C-Section
3	Firmicutes	C-Section
3	Firmicutes	C-Section
3	Firmicutes	C-Section
3	Firmicutes	C-Section
3	Firmicutes	C-Section
3	Firmicutes	C-Section
3	Firmicutes	C-Section
3	Firmicutes	C-Section
3	Firmicutes	C-Section
3	Firmicutes	C-Section
3	Firmicutes	C-Section
3	Firmicutes	C-Section
3	Firmicutes	C-Section
3	Firmicutes	C-Section
3	Firmicutes	C-Section
3	Firmicutes	C-Section
3	Firmicutes	C-Section
3	Firmicutes	C-Section
3	Firmicutes	C-Section
3	Firmicutes	C-Section
3	Firmicutes	C-Section
3	Firmicutes	C-Section
3	Firmicutes	C-Section
3	Firmicutes	C-Section
3	Firmicutes	C-Section
3	Firmicutes	C-Section
3	Firmicutes	C-Section
3	Firmicutes	C-Section
3	Firmicutes	C-Section
3	Firmicutes	C-Section
3	Firmicutes	C-Section
3	Firmicutes	C-Section
3	Firmicutes	C-Section
3	Firmicutes	C-Section
3	Firmicutes	C-Section
3	Firmicutes	C-Section
3	Firmicutes	C-Section
3	Firmicutes	C-Section
3	Firmicutes	C-Section
3	Firmicutes	C-Section
3	Firmicutes	C-Section
3	Firmicutes	C-Section
3	Firmicutes	C-Section
3	Firmicutes	C-Section
3	Firmicutes	C-Section
3	Firmicutes	C-Section
3	Firmicutes	C-Section
3	Firmicutes	C-Section
3	Firmicutes	C-Section
3	Firmicutes	C-Section
3	Firmicutes	C-Section
3	Firmicutes	C-Section
3	Firmicutes	C-Section
3	Firmicutes	C-Section
3	Firmicutes	C-Section
3	Firmicutes	C-Section
3	Firmicutes	C-Section
3	Firmicutes	C-Section
3	Firmicutes	C-Section
3	Firmicutes	C-Section
3	Firmicutes	C-Section
3	Firmicutes	C-Section
3	Firmicutes	C-Section
3	Firmicutes	C-Section
3	Firmicutes	C-Section
3	Firmicutes	C-Section
3	Firmicutes	C-Section
3	Proteobacteria	C-Section
3	Proteobacteria	C-Section
3	Proteobacteria	C-Section
3	Proteobacteria	C-Section
3	Proteobacteria	C-Section
3	Proteobacteria	C-Section
3	Proteobacteria	C-Section
3	Proteobacteria	C-Section
3	Proteobacteria	C-Section
3	Proteobacteria	C-Section
3	Proteobacteria	C-Section
3	Proteobacteria	C-Section
3	Proteobacteria	C-Section
3	Proteobacteria	C-Section
3	Proteobacteria	C-Section
3	Proteobacteria	C-Section
3	Proteobacteria	C-Section
3	Proteobacteria	C-Section
3	Proteobacteria	C-Section
3	Proteobacteria	C-Section
3	Proteobacteria	C-Section
3	Proteobacteria	C-Section
3	Proteobacteria	C-Section
3	Proteobacteria	C-Section
3	Proteobacteria	C-Section
3	Proteobacteria	C-Section
3	Proteobacteria	C-Section
3	Proteobacteria	C-Section
3	Proteobacteria	C-Section
3	Proteobacteria	C-Section
3	Proteobacteria	C-Section
3	Proteobacteria	C-Section
3	Proteobacteria	C-Section
3	Proteobacteria	C-Section
3	Proteobacteria	C-Section
3	Proteobacteria	C-Section
3	Proteobacteria	C-Section
3	Proteobacteria	C-Section
3	Proteobacteria	C-Section
3	Proteobacteria	C-Section
3	Proteobacteria	C-Section
3	Proteobacteria	C-Section
3	Proteobacteria	C-Section
3	Proteobacteria	C-Section
3	Proteobacteria	C-Section
3	Proteobacteria	C-Section
3	Proteobacteria	C-Section
3	Proteobacteria	C-Section
4	Actinobacteria	C-Section
4	Actinobacteria	C-Section
4	Actinobacteria	C-Section
4	Actinobacteria	C-Section
4	Actinobacteria	C-Section
4	Actinobacteria	C-Section
4	Bacteroidetes	C-Section
4	Bacteroidetes	C-Section
4	Bacteroidetes	C-Section
4	Bacteroidetes	C-Section
4	Bacteroidetes	C-Section
4	Bacteroidetes	C-Section
4	Bacteroidetes	C-Section
4	Bacteroidetes	C-Section
4	Bacteroidetes	C-Section
4	Bacteroidetes	C-Section
4	Bacteroidetes	C-Section
4	Bacteroidetes	C-Section
4	Bacteroidetes	C-Section
4	Bacteroidetes	C-Section
4	Bacteroidetes	C-Section
4	Bacteroidetes	C-Section
4	Bacteroidetes	C-Section
4	Bacteroidetes	C-Section
4	Bacteroidetes	C-Section
4	Bacteroidetes	C-Section
4	Bacteroidetes	C-Section
4	Bacteroidetes	C-Section
4	Bacteroidetes	C-Section
4	Bacteroidetes	C-Section
4	Bacteroidetes	C-Section
4	Bacteroidetes	C-Section
4	Bacteroidetes	C-Section
4	Bacteroidetes	C-Section
4	Bacteroidetes	C-Section
4	Bacteroidetes	C-Section
4	Bacteroidetes	C-Section
4	Bacteroidetes	C-Section
4	Bacteroidetes	C-Section
4	Bacteroidetes	C-Section
4	Bacteroidetes	C-Section
4	Bacteroidetes	C-Section
4	Bacteroidetes	C-Section
4	Bacteroidetes	C-Section
4	Bacteroidetes	C-Section
4	Bacteroidetes	C-Section
4	Bacteroidetes	C-Section
4	Bacteroidetes	C-Section
4	Bacteroidetes	C-Section
4	Bacteroidetes	C-Section
4	Bacteroidetes	C-Section
4	Bacteroidetes	C-Section
4	Bacteroidetes	C-Section
4	Bacteroidetes	C-Section
4	Bacteroidetes	C-Section
4	Bacteroidetes	C-Section
4	Bacteroidetes	C-Section
4	Bacteroidetes	C-Section
4	Bacteroidetes	C-Section
4	Bacteroidetes	C-Section
4	Bacteroidetes	C-Section
4	Bacteroidetes	C-Section
4	Bacteroidetes	C-Section
4	Bacteroidetes	C-Section
4	Bacteroidetes	C-Section
4	Bacteroidetes	C-Section
4	Bacteroidetes	C-Section
4	Bacteroidetes	C-Section
4	Bacteroidetes	C-Section
4	Bacteroidetes	C-Section
4	Bacteroidetes	C-Section
4	Bacteroidetes	C-Section
4	Bacteroidetes	C-Section
4	Bacteroidetes	C-Section
4	Bacteroidetes	C-Section
4	Bacteroidetes	C-Section
4	Bacteroidetes	C-Section
4	Bacteroidetes	C-Section
4	Bacteroidetes	C-Section
4	Bacteroidetes	C-Section
4	Bacteroidetes	C-Section
4	Bacteroidetes	C-Section
4	Bacteroidetes	C-Section
4	Bacteroidetes	C-Section
4	Bacteroidetes	C-Section
4	Bacteroidetes	C-Section
4	Bacteroidetes	C-Section
4	Bacteroidetes	C-Section
4	Bacteroidetes	C-Section
4	Bacteroidetes	C-Section
4	Bacteroidetes	C-Section
4	Bacteroidetes	C-Section
4	Bacteroidetes	C-Section
4	Bacteroidetes	C-Section
4	Bacteroidetes	C-Section
4	Bacteroidetes	C-Section
4	Bacteroidetes	C-Section
4	Bacteroidetes	C-Section
4	Bacteroidetes	C-Section
4	Bacteroidetes	C-Section
4	Bacteroidetes	C-Section
4	Bacteroidetes	C-Section
4	Bacteroidetes	C-Section
4	Bacteroidetes	C-Section
4	Bacteroidetes	C-Section
4	Bacteroidetes	C-Section
4	Bacteroidetes	C-Section
4	Bacteroidetes	C-Section
4	Bacteroidetes	C-Section
4	Bacteroidetes	C-Section
4	Bacteroidetes	C-Section
4	Bacteroidetes	C-Section
4	Bacteroidetes	C-Section
4	Bacteroidetes	C-Section
4	Bacteroidetes	C-Section
4	Bacteroidetes	C-Section
4	Bacteroidetes	C-Section
4	Bacteroidetes	C-Section
4	Bacteroidetes	C-Section
4	Bacteroidetes	C-Section
4	Bacteroidetes	C-Section
4	Bacteroidetes	C-Section
4	Bacteroidetes	C-Section
4	Bacteroidetes	C-Section
4	Bacteroidetes	C-Section
4	Bacteroidetes	C-Section
4	Bacteroidetes	C-Section
4	Bacteroidetes	C-Section
4	Bacteroidetes	C-Section
4	Bacteroidetes	C-Section
4	Bacteroidetes	C-Section
4	Bacteroidetes	C-Section
4	Bacteroidetes	C-Section
4	Bacteroidetes	C-Section
4	Bacteroidetes	C-Section
4	Bacteroidetes	C-Section
4	Bacteroidetes	C-Section
4	Bacteroidetes	C-Section
4	Bacteroidetes	C-Section
4	Bacteroidetes	C-Section
4	Bacteroidetes	C-Section
4	Bacteroidetes	C-Section
4	Bacteroidetes	C-Section
4	Bacteroidetes	C-Section
4	Bacteroidetes	C-Section
4	Bacteroidetes	C-Section
4	Bacteroidetes	C-Section
4	Bacteroidetes	C-Section
4	Bacteroidetes	C-Section
4	Bacteroidetes	C-Section
4	Bacteroidetes	C-Section
4	Bacteroidetes	C-Section
4	Bacteroidetes	C-Section
4	Bacteroidetes	C-Section
4	Bacteroidetes	C-Section
4	Bacteroidetes	C-Section
4	Bacteroidetes	C-Section
4	Bacteroidetes	C-Section
4	Bacteroidetes	C-Section
4	Bacteroidetes	C-Section
4	Bacteroidetes	C-Section
4	Bacteroidetes	C-Section
4	Bacteroidetes	C-Section
4	Bacteroidetes	C-Section
4	Bacteroidetes	C-Section
4	Bacteroidetes	C-Section
4	Bacteroidetes	C-Section
4	Bacteroidetes	C-Section
4	Bacteroidetes	C-Section
4	Bacteroidetes	C-Section
4	Bacteroidetes	C-Section
4	Bacteroidetes	C-Section
4	Bacteroidetes	C-Section
4	Bacteroidetes	C-Section
4	Bacteroidetes	C-Section
4	Bacteroidetes	C-Section
4	Bacteroidetes	C-Section
4	Bacteroidetes	C-Section
4	Bacteroidetes	C-Section
4	Bacteroidetes	C-Section
4	Bacteroidetes	C-Section
4	Bacteroidetes	C-Section
4	Bacteroidetes	C-Section
4	Bacteroidetes	C-Section
4	Bacteroidetes	C-Section
4	Bacteroidetes	C-Section
4	Bacteroidetes	C-Section
4	Bacteroidetes	C-Section
4	Bacteroidetes	C-Section
4	Bacteroidetes	C-Section
4	Bacteroidetes	C-Section
4	Bacteroidetes	C-Section
4	Bacteroidetes	C-Section
4	Bacteroidetes	C-Section
4	Bacteroidetes	C-Section
4	Bacteroidetes	C-Section
4	Bacteroidetes	C-Section
4	Bacteroidetes	C-Section
4	Bacteroidetes	C-Section
4	Bacteroidetes	C-Section
4	Bacteroidetes	C-Section
4	Bacteroidetes	C-Section
4	Bacteroidetes	C-Section
4	Bacteroidetes	C-Section
4	Bacteroidetes	C-Section
4	Bacteroidetes	C-Section
4	Bacteroidetes	C-Section
4	Bacteroidetes	C-Section
4	Bacteroidetes	C-Section
4	Bacteroidetes	C-Section
4	Bacteroidetes	C-Section
4	Bacteroidetes	C-Section
4	Bacteroidetes	C-Section
4	Bacteroidetes	C-Section
4	Bacteroidetes	C-Section
4	Bacteroidetes	C-Section
4	Bacteroidetes	C-Section
4	Bacteroidetes	C-Section
4	Bacteroidetes	C-Section
4	Bacteroidetes	C-Section
4	Bacteroidetes	C-Section
4	Bacteroidetes	C-Section
4	Bacteroidetes	C-Section
4	Bacteroidetes	C-Section
4	Bacteroidetes	C-Section
4	Bacteroidetes	C-Section
4	Bacteroidetes	C-Section
4	Bacteroidetes	C-Section
4	Bacteroidetes	C-Section
4	Bacteroidetes	C-Section
4	Bacteroidetes	C-Section
4	Bacteroidetes	C-Section
4	Bacteroidetes	C-Section
4	Bacteroidetes	C-Section
4	Bacteroidetes	C-Section
4	Bacteroidetes	C-Section
4	Bacteroidetes	C-Section
4	Bacteroidetes	C-Section
4	Bacteroidetes	C-Section
4	Bacteroidetes	C-Section
4	Bacteroidetes	C-Section
4	Bacteroidetes	C-Section
4	Bacteroidetes	C-Section
4	Bacteroidetes	C-Section
4	Bacteroidetes	C-Section
4	Bacteroidetes	C-Section
4	Bacteroidetes	C-Section
4	Bacteroidetes	C-Section
4	Bacteroidetes	C-Section
4	Bacteroidetes	C-Section
4	Bacteroidetes	C-Section
4	Bacteroidetes	C-Section
4	Bacteroidetes	C-Section
4	Bacteroidetes	C-Section
4	Bacteroidetes	C-Section
4	Bacteroidetes	C-Section
4	Bacteroidetes	C-Section
4	Bacteroidetes	C-Section
4	Bacteroidetes	C-Section
4	Bacteroidetes	C-Section
4	Bacteroidetes	C-Section
4	Bacteroidetes	C-Section
4	Bacteroidetes	C-Section
4	Bacteroidetes	C-Section
4	Bacteroidetes	C-Section
4	Bacteroidetes	C-Section
4	Bacteroidetes	C-Section
4	Bacteroidetes	C-Section
4	Bacteroidetes	C-Section
4	Bacteroidetes	C-Section
4	Bacteroidetes	C-Section
4	Bacteroidetes	C-Section
4	Bacteroidetes	C-Section
4	Bacteroidetes	C-Section
4	Bacteroidetes	C-Section
4	Bacteroidetes	C-Section
4	Bacteroidetes	C-Section
4	Firmicutes	C-Section
4	Firmicutes	C-Section
4	Firmicutes	C-Section
4	Firmicutes	C-Section
4	Firmicutes	C-Section
4	Firmicutes	C-Section
4	Firmicutes	C-Section
4	Firmicutes	C-Section
4	Firmicutes	C-Section
4	Firmicutes	C-Section
4	Firmicutes	C-Section
4	Firmicutes	C-Section
4	Firmicutes	C-Section
4	Firmicutes	C-Section
4	Firmicutes	C-Section
4	Firmicutes	C-Section
4	Firmicutes	C-Section
4	Firmicutes	C-Section
4	Firmicutes	C-Section
4	Firmicutes	C-Section
4	Firmicutes	C-Section
4	Firmicutes	C-Section
4	Firmicutes	C-Section
4	Firmicutes	C-Section
4	Firmicutes	C-Section
4	Firmicutes	C-Section
4	Firmicutes	C-Section
4	Firmicutes	C-Section
4	Firmicutes	C-Section
4	Firmicutes	C-Section
4	Firmicutes	C-Section
4	Firmicutes	C-Section
4	Firmicutes	C-Section
4	Firmicutes	C-Section
4	Firmicutes	C-Section
4	Firmicutes	C-Section
4	Firmicutes	C-Section
4	Firmicutes	C-Section
4	Firmicutes	C-Section
4	Firmicutes	C-Section
4	Firmicutes	C-Section
4	Firmicutes	C-Section
4	Firmicutes	C-Section
4	Firmicutes	C-Section
4	Firmicutes	C-Section
4	Firmicutes	C-Section
4	Firmicutes	C-Section
4	Firmicutes	C-Section
4	Firmicutes	C-Section
4	Firmicutes	C-Section
4	Firmicutes	C-Section
4	Firmicutes	C-Section
4	Firmicutes	C-Section
4	Firmicutes	C-Section
4	Firmicutes	C-Section
4	Firmicutes	C-Section
4	Firmicutes	C-Section
4	Firmicutes	C-Section
4	Firmicutes	C-Section
4	Firmicutes	C-Section
4	Firmicutes	C-Section
4	Firmicutes	C-Section
4	Firmicutes	C-Section
4	Firmicutes	C-Section
4	Firmicutes	C-Section
4	Firmicutes	C-Section
4	Firmicutes	C-Section
4	Firmicutes	C-Section
4	Firmicutes	C-Section
4	Firmicutes	C-Section
4	Firmicutes	C-Section
4	Firmicutes	C-Section
4	Firmicutes	C-Section
4	Firmicutes	C-Section
4	Firmicutes	C-Section
4	Firmicutes	C-Section
4	Firmicutes	C-Section
4	Firmicutes	C-Section
4	Firmicutes	C-Section
4	Firmicutes	C-Section
4	Firmicutes	C-Section
4	Firmicutes	C-Section
4	Firmicutes	C-Section
4	Firmicutes	C-Section
4	Firmicutes	C-Section
4	Firmicutes	C-Section
4	Firmicutes	C-Section
4	Firmicutes	C-Section
4	Firmicutes	C-Section
4	Firmicutes	C-Section
4	Firmicutes	C-Section
4	Firmicutes	C-Section
4	Firmicutes	C-Section
4	Firmicutes	C-Section
4	Firmicutes	C-Section
4	Firmicutes	C-Section
4	Firmicutes	C-Section
4	Firmicutes	C-Section
4	Firmicutes	C-Section
4	Firmicutes	C-Section
4	Firmicutes	C-Section
4	Firmicutes	C-Section
4	Firmicutes	C-Section
4	Firmicutes	C-Section
4	Firmicutes	C-Section
4	Firmicutes	C-Section
4	Firmicutes	C-Section
4	Firmicutes	C-Section
4	Firmicutes	C-Section
4	Firmicutes	C-Section
4	Firmicutes	C-Section
4	Firmicutes	C-Section
4	Firmicutes	C-Section
4	Firmicutes	C-Section
4	Firmicutes	C-Section
4	Firmicutes	C-Section
4	Firmicutes	C-Section
4	Firmicutes	C-Section
4	Firmicutes	C-Section
4	Firmicutes	C-Section
4	Firmicutes	C-Section
4	Firmicutes	C-Section
4	Firmicutes	C-Section
4	Firmicutes	C-Section
4	Firmicutes	C-Section
4	Firmicutes	C-Section
4	Firmicutes	C-Section
4	Firmicutes	C-Section
4	Firmicutes	C-Section
4	Firmicutes	C-Section
4	Firmicutes	C-Section
4	Firmicutes	C-Section
4	Firmicutes	C-Section
4	Firmicutes	C-Section
4	Firmicutes	C-Section
4	Firmicutes	C-Section
4	Firmicutes	C-Section
4	Firmicutes	C-Section
4	Firmicutes	C-Section
4	Firmicutes	C-Section
4	Firmicutes	C-Section
4	Firmicutes	C-Section
4	Firmicutes	C-Section
4	Firmicutes	C-Section
4	Firmicutes	C-Section
4	Firmicutes	C-Section
4	Firmicutes	C-Section
4	Firmicutes	C-Section
4	Firmicutes	C-Section
4	Firmicutes	C-Section
4	Firmicutes	C-Section
4	Firmicutes	C-Section
4	Firmicutes	C-Section
4	Firmicutes	C-Section
4	Firmicutes	C-Section
4	Firmicutes	C-Section
4	Firmicutes	C-Section
4	Firmicutes	C-Section
4	Firmicutes	C-Section
4	Firmicutes	C-Section
4	Firmicutes	C-Section
4	Firmicutes	C-Section
4	Firmicutes	C-Section
4	Firmicutes	C-Section
4	Firmicutes	C-Section
4	Firmicutes	C-Section
4	Firmicutes	C-Section
4	Proteobacteria	C-Section
4	Proteobacteria	C-Section
4	Proteobacteria	C-Section
4	Proteobacteria	C-Section
4	Proteobacteria	C-Section
4	Proteobacteria	C-Section
4	Proteobacteria	C-Section
4	Proteobacteria	C-Section
4	Proteobacteria	C-Section
4	Proteobacteria	C-Section
4	Proteobacteria	C-Section
4	Proteobacteria	C-Section
4	Proteobacteria	C-Section
4	Proteobacteria	C-Section
4	Proteobacteria	C-Section
4	Proteobacteria	C-Section
4	Proteobacteria	C-Section
4	Proteobacteria	C-Section
4	Proteobacteria	C-Section
4	Proteobacteria	C-Section
4	Proteobacteria	C-Section
4	Proteobacteria	C-Section
4	Proteobacteria	C-Section
4	Proteobacteria	C-Section
4	Proteobacteria	C-Section
4	Proteobacteria	C-Section
4	Proteobacteria	C-Section
4	Proteobacteria	C-Section
4	Proteobacteria	C-Section
4	Proteobacteria	C-Section
4	Proteobacteria	C-Section
4	Proteobacteria	C-Section
4	Proteobacteria	C-Section
5	Actinobacteria	C-Section
5	Actinobacteria	C-Section
5	Actinobacteria	C-Section
5	Actinobacteria	C-Section
5	Actinobacteria	C-Section
5	Actinobacteria	C-Section
5	Actinobacteria	C-Section
5	Actinobacteria	C-Section
5	Actinobacteria	C-Section
5	Bacteroidetes	C-Section
5	Bacteroidetes	C-Section
5	Bacteroidetes	C-Section
5	Bacteroidetes	C-Section
5	Bacteroidetes	C-Section
5	Bacteroidetes	C-Section
5	Bacteroidetes	C-Section
5	Bacteroidetes	C-Section
5	Bacteroidetes	C-Section
5	Bacteroidetes	C-Section
5	Bacteroidetes	C-Section
5	Bacteroidetes	C-Section
5	Bacteroidetes	C-Section
5	Bacteroidetes	C-Section
5	Bacteroidetes	C-Section
5	Bacteroidetes	C-Section
5	Bacteroidetes	C-Section
5	Bacteroidetes	C-Section
5	Bacteroidetes	C-Section
5	Bacteroidetes	C-Section
5	Bacteroidetes	C-Section
5	Bacteroidetes	C-Section
5	Bacteroidetes	C-Section
5	Bacteroidetes	C-Section
5	Bacteroidetes	C-Section
5	Bacteroidetes	C-Section
5	Bacteroidetes	C-Section
5	Bacteroidetes	C-Section
5	Bacteroidetes	C-Section
5	Bacteroidetes	C-Section
5	Bacteroidetes	C-Section
5	Bacteroidetes	C-Section
5	Bacteroidetes	C-Section
5	Bacteroidetes	C-Section
5	Bacteroidetes	C-Section
5	Bacteroidetes	C-Section
5	Bacteroidetes	C-Section
5	Bacteroidetes	C-Section
5	Bacteroidetes	C-Section
5	Bacteroidetes	C-Section
5	Bacteroidetes	C-Section
5	Bacteroidetes	C-Section
5	Bacteroidetes	C-Section
5	Bacteroidetes	C-Section
5	Bacteroidetes	C-Section
5	Bacteroidetes	C-Section
5	Bacteroidetes	C-Section
5	Bacteroidetes	C-Section
5	Bacteroidetes	C-Section
5	Bacteroidetes	C-Section
5	Bacteroidetes	C-Section
5	Bacteroidetes	C-Section
5	Bacteroidetes	C-Section
5	Bacteroidetes	C-Section
5	Bacteroidetes	C-Section
5	Bacteroidetes	C-Section
5	Bacteroidetes	C-Section
5	Bacteroidetes	C-Section
5	Bacteroidetes	C-Section
5	Bacteroidetes	C-Section
5	Bacteroidetes	C-Section
5	Bacteroidetes	C-Section
5	Bacteroidetes	C-Section
5	Bacteroidetes	C-Section
5	Bacteroidetes	C-Section
5	Bacteroidetes	C-Section
5	Bacteroidetes	C-Section
5	Bacteroidetes	C-Section
5	Bacteroidetes	C-Section
5	Bacteroidetes	C-Section
5	Bacteroidetes	C-Section
5	Bacteroidetes	C-Section
5	Bacteroidetes	C-Section
5	Bacteroidetes	C-Section
5	Bacteroidetes	C-Section
5	Bacteroidetes	C-Section
5	Bacteroidetes	C-Section
5	Bacteroidetes	C-Section
5	Bacteroidetes	C-Section
5	Bacteroidetes	C-Section
5	Bacteroidetes	C-Section
5	Bacteroidetes	C-Section
5	Bacteroidetes	C-Section
5	Bacteroidetes	C-Section
5	Bacteroidetes	C-Section
5	Bacteroidetes	C-Section
5	Bacteroidetes	C-Section
5	Bacteroidetes	C-Section
5	Bacteroidetes	C-Section
5	Bacteroidetes	C-Section
5	Bacteroidetes	C-Section
5	Bacteroidetes	C-Section
5	Bacteroidetes	C-Section
5	Bacteroidetes	C-Section
5	Bacteroidetes	C-Section
5	Bacteroidetes	C-Section
5	Bacteroidetes	C-Section
5	Bacteroidetes	C-Section
5	Bacteroidetes	C-Section
5	Bacteroidetes	C-Section
5	Bacteroidetes	C-Section
5	Bacteroidetes	C-Section
5	Bacteroidetes	C-Section
5	Bacteroidetes	C-Section
5	Bacteroidetes	C-Section
5	Bacteroidetes	C-Section
5	Bacteroidetes	C-Section
5	Bacteroidetes	C-Section
5	Bacteroidetes	C-Section
5	Bacteroidetes	C-Section
5	Bacteroidetes	C-Section
5	Bacteroidetes	C-Section
5	Bacteroidetes	C-Section
5	Bacteroidetes	C-Section
5	Bacteroidetes	C-Section
5	Bacteroidetes	C-Section
5	Bacteroidetes	C-Section
5	Bacteroidetes	C-Section
5	Bacteroidetes	C-Section
5	Bacteroidetes	C-Section
5	Bacteroidetes	C-Section
5	Bacteroidetes	C-Section
5	Bacteroidetes	C-Section
5	Bacteroidetes	C-Section
5	Bacteroidetes	C-Section
5	Bacteroidetes	C-Section
5	Bacteroidetes	C-Section
5	Bacteroidetes	C-Section
5	Bacteroidetes	C-Section
5	Bacteroidetes	C-Section
5	Bacteroidetes	C-Section
5	Bacteroidetes	C-Section
5	Bacteroidetes	C-Section
5	Bacteroidetes	C-Section
5	Bacteroidetes	C-Section
5	Bacteroidetes	C-Section
5	Bacteroidetes	C-Section
5	Bacteroidetes	C-Section
5	Bacteroidetes	C-Section
5	Bacteroidetes	C-Section
5	Bacteroidetes	C-Section
5	Bacteroidetes	C-Section
5	Bacteroidetes	C-Section
5	Bacteroidetes	C-Section
5	Bacteroidetes	C-Section
5	Bacteroidetes	C-Section
5	Bacteroidetes	C-Section
5	Bacteroidetes	C-Section
5	Bacteroidetes	C-Section
5	Bacteroidetes	C-Section
5	Bacteroidetes	C-Section
5	Bacteroidetes	C-Section
5	Bacteroidetes	C-Section
5	Bacteroidetes	C-Section
5	Bacteroidetes	C-Section
5	Bacteroidetes	C-Section
5	Bacteroidetes	C-Section
5	Bacteroidetes	C-Section
5	Bacteroidetes	C-Section
5	Bacteroidetes	C-Section
5	Bacteroidetes	C-Section
5	Bacteroidetes	C-Section
5	Bacteroidetes	C-Section
5	Bacteroidetes	C-Section
5	Bacteroidetes	C-Section
5	Bacteroidetes	C-Section
5	Bacteroidetes	C-Section
5	Bacteroidetes	C-Section
5	Bacteroidetes	C-Section
5	Bacteroidetes	C-Section
5	Bacteroidetes	C-Section
5	Bacteroidetes	C-Section
5	Bacteroidetes	C-Section
5	Bacteroidetes	C-Section
5	Bacteroidetes	C-Section
5	Bacteroidetes	C-Section
5	Bacteroidetes	C-Section
5	Bacteroidetes	C-Section
5	Bacteroidetes	C-Section
5	Bacteroidetes	C-Section
5	Bacteroidetes	C-Section
5	Bacteroidetes	C-Section
5	Bacteroidetes	C-Section
5	Bacteroidetes	C-Section
5	Bacteroidetes	C-Section
5	Bacteroidetes	C-Section
5	Bacteroidetes	C-Section
5	Bacteroidetes	C-Section
5	Bacteroidetes	C-Section
5	Bacteroidetes	C-Section
5	Bacteroidetes	C-Section
5	Bacteroidetes	C-Section
5	Bacteroidetes	C-Section
5	Bacteroidetes	C-Section
5	Bacteroidetes	C-Section
5	Bacteroidetes	C-Section
5	Bacteroidetes	C-Section
5	Bacteroidetes	C-Section
5	Bacteroidetes	C-Section
5	Bacteroidetes	C-Section
5	Bacteroidetes	C-Section
5	Bacteroidetes	C-Section
5	Bacteroidetes	C-Section
5	Bacteroidetes	C-Section
5	Bacteroidetes	C-Section
5	Bacteroidetes	C-Section
5	Bacteroidetes	C-Section
5	Bacteroidetes	C-Section
5	Bacteroidetes	C-Section
5	Bacteroidetes	C-Section
5	Bacteroidetes	C-Section
5	Bacteroidetes	C-Section
5	Bacteroidetes	C-Section
5	Bacteroidetes	C-Section
5	Bacteroidetes	C-Section
5	Bacteroidetes	C-Section
5	Bacteroidetes	C-Section
5	Bacteroidetes	C-Section
5	Bacteroidetes	C-Section
5	Bacteroidetes	C-Section
5	Bacteroidetes	C-Section
5	Bacteroidetes	C-Section
5	Bacteroidetes	C-Section
5	Bacteroidetes	C-Section
5	Bacteroidetes	C-Section
5	Bacteroidetes	C-Section
5	Bacteroidetes	C-Section
5	Bacteroidetes	C-Section
5	Bacteroidetes	C-Section
5	Bacteroidetes	C-Section
5	Bacteroidetes	C-Section
5	Bacteroidetes	C-Section
5	Bacteroidetes	C-Section
5	Bacteroidetes	C-Section
5	Bacteroidetes	C-Section
5	Bacteroidetes	C-Section
5	Bacteroidetes	C-Section
5	Bacteroidetes	C-Section
5	Bacteroidetes	C-Section
5	Bacteroidetes	C-Section
5	Bacteroidetes	C-Section
5	Bacteroidetes	C-Section
5	Bacteroidetes	C-Section
5	Bacteroidetes	C-Section
5	Bacteroidetes	C-Section
5	Bacteroidetes	C-Section
5	Bacteroidetes	C-Section
5	Bacteroidetes	C-Section
5	Bacteroidetes	C-Section
5	Bacteroidetes	C-Section
5	Bacteroidetes	C-Section
5	Bacteroidetes	C-Section
5	Bacteroidetes	C-Section
5	Bacteroidetes	C-Section
5	Bacteroidetes	C-Section
5	Bacteroidetes	C-Section
5	Bacteroidetes	C-Section
5	Bacteroidetes	C-Section
5	Bacteroidetes	C-Section
5	Bacteroidetes	C-Section
5	Bacteroidetes	C-Section
5	Bacteroidetes	C-Section
5	Bacteroidetes	C-Section
5	Bacteroidetes	C-Section
5	Bacteroidetes	C-Section
5	Bacteroidetes	C-Section
5	Bacteroidetes	C-Section
5	Bacteroidetes	C-Section
5	Bacteroidetes	C-Section
5	Bacteroidetes	C-Section
5	Bacteroidetes	C-Section
5	Bacteroidetes	C-Section
5	Bacteroidetes	C-Section
5	Bacteroidetes	C-Section
5	Bacteroidetes	C-Section
5	Bacteroidetes	C-Section
5	Bacteroidetes	C-Section
5	Bacteroidetes	C-Section
5	Bacteroidetes	C-Section
5	Bacteroidetes	C-Section
5	Bacteroidetes	C-Section
5	Bacteroidetes	C-Section
5	Bacteroidetes	C-Section
5	Bacteroidetes	C-Section
5	Bacteroidetes	C-Section
5	Bacteroidetes	C-Section
5	Bacteroidetes	C-Section
5	Bacteroidetes	C-Section
5	Bacteroidetes	C-Section
5	Bacteroidetes	C-Section
5	Bacteroidetes	C-Section
5	Bacteroidetes	C-Section
5	Bacteroidetes	C-Section
5	Bacteroidetes	C-Section
5	Bacteroidetes	C-Section
5	Bacteroidetes	C-Section
5	Bacteroidetes	C-Section
5	Bacteroidetes	C-Section
5	Bacteroidetes	C-Section
5	Bacteroidetes	C-Section
5	Bacteroidetes	C-Section
5	Bacteroidetes	C-Section
5	Bacteroidetes	C-Section
5	Bacteroidetes	C-Section
5	Bacteroidetes	C-Section
5	Bacteroidetes	C-Section
5	Bacteroidetes	C-Section
5	Bacteroidetes	C-Section
5	Bacteroidetes	C-Section
5	Bacteroidetes	C-Section
5	Bacteroidetes	C-Section
5	Bacteroidetes	C-Section
5	Bacteroidetes	C-Section
5	Bacteroidetes	C-Section
5	Bacteroidetes	C-Section
5	Bacteroidetes	C-Section
5	Bacteroidetes	C-Section
5	Bacteroidetes	C-Section
5	Bacteroidetes	C-Section
5	Bacteroidetes	C-Section
5	Bacteroidetes	C-Section
5	Bacteroidetes	C-Section
5	Firmicutes	C-Section
5	Firmicutes	C-Section
5	Firmicutes	C-Section
5	Firmicutes	C-Section
5	Firmicutes	C-Section
5	Firmicutes	C-Section
5	Firmicutes	C-Section
5	Firmicutes	C-Section
5	Firmicutes	C-Section
5	Firmicutes	C-Section
5	Firmicutes	C-Section
5	Firmicutes	C-Section
5	Firmicutes	C-Section
5	Firmicutes	C-Section
5	Firmicutes	C-Section
5	Firmicutes	C-Section
5	Firmicutes	C-Section
5	Firmicutes	C-Section
5	Firmicutes	C-Section
5	Firmicutes	C-Section
5	Firmicutes	C-Section
5	Firmicutes	C-Section
5	Firmicutes	C-Section
5	Firmicutes	C-Section
5	Firmicutes	C-Section
5	Firmicutes	C-Section
5	Firmicutes	C-Section
5	Firmicutes	C-Section
5	Firmicutes	C-Section
5	Firmicutes	C-Section
5	Firmicutes	C-Section
5	Firmicutes	C-Section
5	Firmicutes	C-Section
5	Firmicutes	C-Section
5	Firmicutes	C-Section
5	Firmicutes	C-Section
5	Firmicutes	C-Section
5	Firmicutes	C-Section
5	Firmicutes	C-Section
5	Firmicutes	C-Section
5	Firmicutes	C-Section
5	Firmicutes	C-Section
5	Firmicutes	C-Section
5	Firmicutes	C-Section
5	Firmicutes	C-Section
5	Firmicutes	C-Section
5	Firmicutes	C-Section
5	Firmicutes	C-Section
5	Firmicutes	C-Section
5	Firmicutes	C-Section
5	Firmicutes	C-Section
5	Firmicutes	C-Section
5	Firmicutes	C-Section
5	Firmicutes	C-Section
5	Firmicutes	C-Section
5	Firmicutes	C-Section
5	Firmicutes	C-Section
5	Firmicutes	C-Section
5	Firmicutes	C-Section
5	Firmicutes	C-Section
5	Firmicutes	C-Section
5	Firmicutes	C-Section
5	Firmicutes	C-Section
5	Firmicutes	C-Section
5	Firmicutes	C-Section
5	Firmicutes	C-Section
5	Firmicutes	C-Section
5	Firmicutes	C-Section
5	Firmicutes	C-Section
5	Firmicutes	C-Section
5	Firmicutes	C-Section
5	Firmicutes	C-Section
5	Firmicutes	C-Section
5	Firmicutes	C-Section
5	Firmicutes	C-Section
5	Firmicutes	C-Section
5	Firmicutes	C-Section
5	Firmicutes	C-Section
5	Firmicutes	C-Section
5	Firmicutes	C-Section
5	Firmicutes	C-Section
5	Firmicutes	C-Section
5	Firmicutes	C-Section
5	Firmicutes	C-Section
5	Firmicutes	C-Section
5	Firmicutes	C-Section
5	Firmicutes	C-Section
5	Firmicutes	C-Section
5	Firmicutes	C-Section
5	Firmicutes	C-Section
5	Firmicutes	C-Section
5	Firmicutes	C-Section
5	Firmicutes	C-Section
5	Firmicutes	C-Section
5	Firmicutes	C-Section
5	Firmicutes	C-Section
5	Firmicutes	C-Section
5	Firmicutes	C-Section
5	Firmicutes	C-Section
5	Firmicutes	C-Section
5	Firmicutes	C-Section
5	Firmicutes	C-Section
5	Firmicutes	C-Section
5	Firmicutes	C-Section
5	Firmicutes	C-Section
5	Firmicutes	C-Section
5	Firmicutes	C-Section
5	Firmicutes	C-Section
5	Firmicutes	C-Section
5	Firmicutes	C-Section
5	Firmicutes	C-Section
5	Firmicutes	C-Section
5	Firmicutes	C-Section
5	Firmicutes	C-Section
5	Firmicutes	C-Section
5	Firmicutes	C-Section
5	Firmicutes	C-Section
5	Firmicutes	C-Section
5	Firmicutes	C-Section
5	Firmicutes	C-Section
5	Firmicutes	C-Section
5	Firmicutes	C-Section
5	Firmicutes	C-Section
5	Firmicutes	C-Section
5	Firmicutes	C-Section
5	Firmicutes	C-Section
5	Firmicutes	C-Section
5	Firmicutes	C-Section
5	Firmicutes	C-Section
5	Firmicutes	C-Section
5	Firmicutes	C-Section
5	Firmicutes	C-Section
5	Firmicutes	C-Section
5	Firmicutes	C-Section
5	Firmicutes	C-Section
5	Firmicutes	C-Section
5	Firmicutes	C-Section
5	Firmicutes	C-Section
5	Firmicutes	C-Section
5	Firmicutes	C-Section
5	Firmicutes	C-Section
5	Firmicutes	C-Section
5	Firmicutes	C-Section
5	Firmicutes	C-Section
5	Firmicutes	C-Section
5	Firmicutes	C-Section
5	Firmicutes	C-Section
5	Firmicutes	C-Section
5	Firmicutes	C-Section
5	Firmicutes	C-Section
5	Firmicutes	C-Section
5	Firmicutes	C-Section
5	Firmicutes	C-Section
5	Firmicutes	C-Section
5	Firmicutes	C-Section
5	Firmicutes	C-Section
5	Firmicutes	C-Section
5	Firmicutes	C-Section
5	Firmicutes	C-Section
5	Firmicutes	C-Section
5	Firmicutes	C-Section
5	Firmicutes	C-Section
5	Firmicutes	C-Section
5	Firmicutes	C-Section
5	Firmicutes	C-Section
5	Firmicutes	C-Section
5	Firmicutes	C-Section
5	Firmicutes	C-Section
5	Firmicutes	C-Section
5	Firmicutes	C-Section
5	Firmicutes	C-Section
5	Firmicutes	C-Section
5	Firmicutes	C-Section
5	Firmicutes	C-Section
5	Firmicutes	C-Section
5	Firmicutes	C-Section
5	Firmicutes	C-Section
5	Firmicutes	C-Section
5	Firmicutes	C-Section
5	Firmicutes	C-Section
5	Firmicutes	C-Section
5	Firmicutes	C-Section
5	Firmicutes	C-Section
5	Firmicutes	C-Section
5	Firmicutes	C-Section
5	Firmicutes	C-Section
5	Firmicutes	C-Section
5	Firmicutes	C-Section
5	Firmicutes	C-Section
5	Firmicutes	C-Section
5	Firmicutes	C-Section
5	Firmicutes	C-Section
5	Firmicutes	C-Section
5	Firmicutes	C-Section
5	Firmicutes	C-Section
5	Firmicutes	C-Section
5	Firmicutes	C-Section
5	Firmicutes	C-Section
5	Firmicutes	C-Section
5	Firmicutes	C-Section
5	Firmicutes	C-Section
5	Firmicutes	C-Section
5	Firmicutes	C-Section
5	Firmicutes	C-Section
5	Firmicutes	C-Section
5	Firmicutes	C-Section
5	Firmicutes	C-Section
5	Firmicutes	C-Section
5	Firmicutes	C-Section
5	Firmicutes	C-Section
5	Firmicutes	C-Section
5	Firmicutes	C-Section
5	Firmicutes	C-Section
5	Firmicutes	C-Section
5	Firmicutes	C-Section
5	Firmicutes	C-Section
5	Firmicutes	C-Section
5	Firmicutes	C-Section
5	Firmicutes	C-Section
5	Firmicutes	C-Section
5	Firmicutes	C-Section
5	Firmicutes	C-Section
5	Firmicutes	C-Section
5	Firmicutes	C-Section
5	Firmicutes	C-Section
5	Firmicutes	C-Section
5	Firmicutes	C-Section
5	Firmicutes	C-Section
5	Firmicutes	C-Section
5	Firmicutes	C-Section
5	Firmicutes	C-Section
5	Firmicutes	C-Section
5	Firmicutes	C-Section
5	Firmicutes	C-Section
5	Firmicutes	C-Section
5	Firmicutes	C-Section
5	Firmicutes	C-Section
5	Firmicutes	C-Section
5	Firmicutes	C-Section
5	Firmicutes	C-Section
5	Firmicutes	C-Section
5	Firmicutes	C-Section
5	Firmicutes	C-Section
5	Firmicutes	C-Section
5	Firmicutes	C-Section
5	Firmicutes	C-Section
5	Firmicutes	C-Section
5	Firmicutes	C-Section
5	Firmicutes	C-Section
5	Firmicutes	C-Section
5	Firmicutes	C-Section
5	Firmicutes	C-Section
5	Firmicutes	C-Section
5	Firmicutes	C-Section
5	Firmicutes	C-Section
5	Firmicutes	C-Section
5	Firmicutes	C-Section
5	Firmicutes	C-Section
5	Firmicutes	C-Section
5	Firmicutes	C-Section
5	Firmicutes	C-Section
5	Firmicutes	C-Section
5	Firmicutes	C-Section
5	Firmicutes	C-Section
5	Firmicutes	C-Section
5	Firmicutes	C-Section
5	Firmicutes	C-Section
5	Firmicutes	C-Section
5	Firmicutes	C-Section
5	Firmicutes	C-Section
5	Firmicutes	C-Section
5	Firmicutes	C-Section
5	Proteobacteria	C-Section
5	Proteobacteria	C-Section
5	Proteobacteria	C-Section
5	Proteobacteria	C-Section
5	Proteobacteria	C-Section
5	Proteobacteria	C-Section
5	Proteobacteria	C-Section
5	Proteobacteria	C-Section
5	Proteobacteria	C-Section
5	Proteobacteria	C-Section
5	Proteobacteria	C-Section
5	Proteobacteria	C-Section
5	Proteobacteria	C-Section
5	Proteobacteria	C-Section
5	Proteobacteria	C-Section
5	Proteobacteria	C-Section
5	Proteobacteria	C-Section
5	Proteobacteria	C-Section
5	Proteobacteria	C-Section
5	Proteobacteria	C-Section
5	Proteobacteria	C-Section
5	Proteobacteria	C-Section
5	Proteobacteria	C-Section
5	Proteobacteria	C-Section
5	Proteobacteria	C-Section
5	Proteobacteria	C-Section
5	Proteobacteria	C-Section
6	Actinobacteria	C-Section
6	Actinobacteria	C-Section
6	Actinobacteria	C-Section
6	Actinobacteria	C-Section
6	Actinobacteria	C-Section
6	Actinobacteria	C-Section
6	Actinobacteria	C-Section
6	Actinobacteria	C-Section
6	Bacteroidetes	C-Section
6	Bacteroidetes	C-Section
6	Bacteroidetes	C-Section
[truncated: 13,493 more rows]
