# Supplementary material for: Stochasticity constrained by deterministic effects of diet and age drive rumen microbiome assembly dynamics
Source: Nat Commun. 2020 Apr 20;11:1904. doi: 10.1038/s41467-020-15652-8 (PMC7170844; doi:10.1038/s41467-020-15652-8)
Supplement: Supplementary file 17 — Source Data [file 41467_2020_15652_MOESM17_ESM.zip › Source Data/Figure 4Aii.txt]

count	phylum	DeliveryMode
20	Actinobacteria	Vaginal-delivery
17	Actinobacteria	Vaginal-delivery
15	Actinobacteria	Vaginal-delivery
17	Actinobacteria	Vaginal-delivery
16	Actinobacteria	Vaginal-delivery
6	Actinobacteria	Vaginal-delivery
8	Actinobacteria	Vaginal-delivery
8	Actinobacteria	Vaginal-delivery
9	Actinobacteria	Vaginal-delivery
7	Actinobacteria	Vaginal-delivery
32	Actinobacteria	Vaginal-delivery
12	Actinobacteria	Vaginal-delivery
9	Actinobacteria	Vaginal-delivery
13	Actinobacteria	Vaginal-delivery
6	Actinobacteria	Vaginal-delivery
5	Actinobacteria	Vaginal-delivery
6	Actinobacteria	Vaginal-delivery
4	Actinobacteria	Vaginal-delivery
5	Actinobacteria	Vaginal-delivery
7	Actinobacteria	Vaginal-delivery
41	Actinobacteria	Vaginal-delivery
41	Actinobacteria	Vaginal-delivery
42	Actinobacteria	Vaginal-delivery
40	Actinobacteria	Vaginal-delivery
40	Actinobacteria	Vaginal-delivery
38	Actinobacteria	Vaginal-delivery
7	Actinobacteria	Vaginal-delivery
41	Actinobacteria	Vaginal-delivery
39	Actinobacteria	Vaginal-delivery
40	Actinobacteria	Vaginal-delivery
40	Actinobacteria	Vaginal-delivery
42	Actinobacteria	Vaginal-delivery
45	Actinobacteria	Vaginal-delivery
46	Actinobacteria	Vaginal-delivery
38	Actinobacteria	Vaginal-delivery
39	Actinobacteria	Vaginal-delivery
50	Actinobacteria	Vaginal-delivery
53	Actinobacteria	Vaginal-delivery
56	Actinobacteria	Vaginal-delivery
58	Actinobacteria	Vaginal-delivery
39	Actinobacteria	Vaginal-delivery
41	Actinobacteria	Vaginal-delivery
39	Actinobacteria	Vaginal-delivery
40	Actinobacteria	Vaginal-delivery
43	Actinobacteria	Vaginal-delivery
46	Actinobacteria	Vaginal-delivery
39	Actinobacteria	Vaginal-delivery
40	Actinobacteria	Vaginal-delivery
41	Actinobacteria	Vaginal-delivery
42	Actinobacteria	Vaginal-delivery
42	Actinobacteria	Vaginal-delivery
40	Actinobacteria	Vaginal-delivery
44	Actinobacteria	Vaginal-delivery
38	Actinobacteria	Vaginal-delivery
38	Actinobacteria	Vaginal-delivery
36	Actinobacteria	Vaginal-delivery
38	Actinobacteria	Vaginal-delivery
50	Actinobacteria	Vaginal-delivery
38	Actinobacteria	Vaginal-delivery
39	Actinobacteria	Vaginal-delivery
40	Actinobacteria	Vaginal-delivery
41	Actinobacteria	Vaginal-delivery
42	Actinobacteria	Vaginal-delivery
40	Actinobacteria	Vaginal-delivery
38	Actinobacteria	Vaginal-delivery
38	Actinobacteria	Vaginal-delivery
53	Actinobacteria	Vaginal-delivery
8	Actinobacteria	Vaginal-delivery
39	Actinobacteria	Vaginal-delivery
39	Actinobacteria	Vaginal-delivery
40	Actinobacteria	Vaginal-delivery
41	Actinobacteria	Vaginal-delivery
41	Actinobacteria	Vaginal-delivery
43	Actinobacteria	Vaginal-delivery
44	Actinobacteria	Vaginal-delivery
45	Actinobacteria	Vaginal-delivery
46	Actinobacteria	Vaginal-delivery
48	Actinobacteria	Vaginal-delivery
39	Actinobacteria	Vaginal-delivery
54	Actinobacteria	Vaginal-delivery
56	Actinobacteria	Vaginal-delivery
58	Actinobacteria	Vaginal-delivery
50	Actinobacteria	Vaginal-delivery
40	Actinobacteria	Vaginal-delivery
41	Actinobacteria	Vaginal-delivery
41	Actinobacteria	Vaginal-delivery
42	Actinobacteria	Vaginal-delivery
42	Actinobacteria	Vaginal-delivery
40	Actinobacteria	Vaginal-delivery
40	Actinobacteria	Vaginal-delivery
38	Actinobacteria	Vaginal-delivery
38	Actinobacteria	Vaginal-delivery
38	Actinobacteria	Vaginal-delivery
49	Actinobacteria	Vaginal-delivery
56	Actinobacteria	Vaginal-delivery
56	Actinobacteria	Vaginal-delivery
39	Actinobacteria	Vaginal-delivery
39	Actinobacteria	Vaginal-delivery
39	Actinobacteria	Vaginal-delivery
40	Actinobacteria	Vaginal-delivery
42	Actinobacteria	Vaginal-delivery
44	Actinobacteria	Vaginal-delivery
45	Actinobacteria	Vaginal-delivery
46	Actinobacteria	Vaginal-delivery
53	Actinobacteria	Vaginal-delivery
38	Actinobacteria	Vaginal-delivery
37	Actinobacteria	Vaginal-delivery
39	Actinobacteria	Vaginal-delivery
42	Actinobacteria	Vaginal-delivery
41	Actinobacteria	Vaginal-delivery
43	Actinobacteria	Vaginal-delivery
51	Actinobacteria	Vaginal-delivery
45	Actinobacteria	Vaginal-delivery
54	Actinobacteria	Vaginal-delivery
55	Actinobacteria	Vaginal-delivery
35	Actinobacteria	Vaginal-delivery
38	Actinobacteria	Vaginal-delivery
38	Actinobacteria	Vaginal-delivery
30	Actinobacteria	Vaginal-delivery
36	Actinobacteria	Vaginal-delivery
33	Actinobacteria	Vaginal-delivery
27	Actinobacteria	Vaginal-delivery
29	Actinobacteria	Vaginal-delivery
31	Actinobacteria	Vaginal-delivery
36	Actinobacteria	Vaginal-delivery
29	Actinobacteria	Vaginal-delivery
27	Actinobacteria	Vaginal-delivery
32	Actinobacteria	Vaginal-delivery
9	Actinobacteria	Vaginal-delivery
9	Actinobacteria	Vaginal-delivery
8	Actinobacteria	Vaginal-delivery
15	Actinobacteria	Vaginal-delivery
16	Actinobacteria	Vaginal-delivery
18	Actinobacteria	Vaginal-delivery
19	Actinobacteria	Vaginal-delivery
17	Actinobacteria	Vaginal-delivery
9	Actinobacteria	Vaginal-delivery
10	Actinobacteria	Vaginal-delivery
15	Actinobacteria	Vaginal-delivery
13	Actinobacteria	Vaginal-delivery
12	Actinobacteria	Vaginal-delivery
15	Actinobacteria	Vaginal-delivery
16	Actinobacteria	Vaginal-delivery
16	Actinobacteria	Vaginal-delivery
19	Actinobacteria	Vaginal-delivery
16	Actinobacteria	Vaginal-delivery
18	Actinobacteria	Vaginal-delivery
19	Actinobacteria	Vaginal-delivery
45	Actinobacteria	Vaginal-delivery
17	Actinobacteria	Vaginal-delivery
42	Actinobacteria	Vaginal-delivery
45	Actinobacteria	Vaginal-delivery
45	Actinobacteria	Vaginal-delivery
17	Actinobacteria	Vaginal-delivery
15	Actinobacteria	Vaginal-delivery
16	Actinobacteria	Vaginal-delivery
6	Actinobacteria	Vaginal-delivery
5	Actinobacteria	Vaginal-delivery
17	Actinobacteria	Vaginal-delivery
15	Actinobacteria	Vaginal-delivery
18	Actinobacteria	Vaginal-delivery
42	Actinobacteria	Vaginal-delivery
13	Actinobacteria	Vaginal-delivery
16	Actinobacteria	Vaginal-delivery
14	Actinobacteria	Vaginal-delivery
38	Actinobacteria	Vaginal-delivery
18	Actinobacteria	Vaginal-delivery
16	Actinobacteria	Vaginal-delivery
6	Actinobacteria	Vaginal-delivery
18	Actinobacteria	Vaginal-delivery
23	Actinobacteria	Vaginal-delivery
6	Actinobacteria	Vaginal-delivery
5	Actinobacteria	Vaginal-delivery
6	Actinobacteria	Vaginal-delivery
23	Actinobacteria	Vaginal-delivery
12	Actinobacteria	Vaginal-delivery
12	Actinobacteria	Vaginal-delivery
4	Actinobacteria	Vaginal-delivery
13	Actinobacteria	Vaginal-delivery
10	Actinobacteria	Vaginal-delivery
56	Actinobacteria	Vaginal-delivery
58	Actinobacteria	Vaginal-delivery
31	Actinobacteria	Vaginal-delivery
42	Actinobacteria	Vaginal-delivery
30	Actinobacteria	Vaginal-delivery
39	Actinobacteria	Vaginal-delivery
39	Actinobacteria	Vaginal-delivery
28	Actinobacteria	Vaginal-delivery
32	Actinobacteria	Vaginal-delivery
34	Actinobacteria	Vaginal-delivery
24	Actinobacteria	Vaginal-delivery
32	Actinobacteria	Vaginal-delivery
7	Actinobacteria	Vaginal-delivery
7	Actinobacteria	Vaginal-delivery
6	Actinobacteria	Vaginal-delivery
5	Actinobacteria	Vaginal-delivery
6	Actinobacteria	Vaginal-delivery
7	Actinobacteria	Vaginal-delivery
8	Actinobacteria	Vaginal-delivery
5	Actinobacteria	Vaginal-delivery
4	Actinobacteria	Vaginal-delivery
5	Actinobacteria	Vaginal-delivery
2	Actinobacteria	Vaginal-delivery
6	Actinobacteria	Vaginal-delivery
9	Actinobacteria	Vaginal-delivery
4	Actinobacteria	Vaginal-delivery
7	Actinobacteria	Vaginal-delivery
6	Actinobacteria	Vaginal-delivery
5	Actinobacteria	Vaginal-delivery
6	Actinobacteria	Vaginal-delivery
3	Actinobacteria	Vaginal-delivery
6	Actinobacteria	Vaginal-delivery
4	Actinobacteria	Vaginal-delivery
7	Actinobacteria	Vaginal-delivery
7	Actinobacteria	Vaginal-delivery
7	Actinobacteria	Vaginal-delivery
3	Actinobacteria	Vaginal-delivery
2	Actinobacteria	Vaginal-delivery
4	Actinobacteria	Vaginal-delivery
6	Actinobacteria	Vaginal-delivery
6	Actinobacteria	Vaginal-delivery
6	Actinobacteria	Vaginal-delivery
7	Actinobacteria	Vaginal-delivery
6	Actinobacteria	Vaginal-delivery
5	Actinobacteria	Vaginal-delivery
39	Actinobacteria	Vaginal-delivery
8	Actinobacteria	Vaginal-delivery
6	Actinobacteria	Vaginal-delivery
40	Actinobacteria	Vaginal-delivery
44	Actinobacteria	Vaginal-delivery
42	Actinobacteria	Vaginal-delivery
42	Actinobacteria	Vaginal-delivery
50	Actinobacteria	Vaginal-delivery
39	Actinobacteria	Vaginal-delivery
40	Actinobacteria	Vaginal-delivery
38	Actinobacteria	Vaginal-delivery
46	Actinobacteria	Vaginal-delivery
42	Actinobacteria	Vaginal-delivery
53	Actinobacteria	Vaginal-delivery
38	Actinobacteria	Vaginal-delivery
42	Actinobacteria	Vaginal-delivery
55	Actinobacteria	Vaginal-delivery
38	Actinobacteria	Vaginal-delivery
32	Actinobacteria	Vaginal-delivery
4	Actinobacteria	Vaginal-delivery
16	Actinobacteria	Vaginal-delivery
18	Actinobacteria	Vaginal-delivery
41	Actinobacteria	Vaginal-delivery
42	Actinobacteria	Vaginal-delivery
6	Actinobacteria	Vaginal-delivery
2	Actinobacteria	Vaginal-delivery
42	Actinobacteria	Vaginal-delivery
44	Actinobacteria	Vaginal-delivery
45	Actinobacteria	Vaginal-delivery
48	Actinobacteria	Vaginal-delivery
38	Actinobacteria	Vaginal-delivery
39	Actinobacteria	Vaginal-delivery
38	Actinobacteria	Vaginal-delivery
36	Actinobacteria	Vaginal-delivery
37	Actinobacteria	Vaginal-delivery
25	Actinobacteria	Vaginal-delivery
39	Actinobacteria	Vaginal-delivery
41	Actinobacteria	Vaginal-delivery
41	Actinobacteria	Vaginal-delivery
45	Actinobacteria	Vaginal-delivery
39	Actinobacteria	Vaginal-delivery
41	Actinobacteria	Vaginal-delivery
42	Actinobacteria	Vaginal-delivery
42	Actinobacteria	Vaginal-delivery
40	Actinobacteria	Vaginal-delivery
38	Actinobacteria	Vaginal-delivery
38	Actinobacteria	Vaginal-delivery
38	Actinobacteria	Vaginal-delivery
25	Actinobacteria	Vaginal-delivery
42	Actinobacteria	Vaginal-delivery
42	Actinobacteria	Vaginal-delivery
40	Actinobacteria	Vaginal-delivery
38	Actinobacteria	Vaginal-delivery
39	Actinobacteria	Vaginal-delivery
39	Actinobacteria	Vaginal-delivery
40	Actinobacteria	Vaginal-delivery
41	Actinobacteria	Vaginal-delivery
41	Actinobacteria	Vaginal-delivery
40	Actinobacteria	Vaginal-delivery
43	Actinobacteria	Vaginal-delivery
44	Actinobacteria	Vaginal-delivery
45	Actinobacteria	Vaginal-delivery
46	Actinobacteria	Vaginal-delivery
36	Actinobacteria	Vaginal-delivery
38	Actinobacteria	Vaginal-delivery
56	Actinobacteria	Vaginal-delivery
58	Actinobacteria	Vaginal-delivery
50	Actinobacteria	Vaginal-delivery
40	Actinobacteria	Vaginal-delivery
41	Actinobacteria	Vaginal-delivery
42	Actinobacteria	Vaginal-delivery
42	Actinobacteria	Vaginal-delivery
40	Actinobacteria	Vaginal-delivery
40	Actinobacteria	Vaginal-delivery
38	Actinobacteria	Vaginal-delivery
37	Actinobacteria	Vaginal-delivery
39	Actinobacteria	Vaginal-delivery
40	Actinobacteria	Vaginal-delivery
42	Actinobacteria	Vaginal-delivery
45	Actinobacteria	Vaginal-delivery
46	Actinobacteria	Vaginal-delivery
53	Actinobacteria	Vaginal-delivery
21	Actinobacteria	Vaginal-delivery
28	Actinobacteria	Vaginal-delivery
6	Actinobacteria	Vaginal-delivery
5	Actinobacteria	Vaginal-delivery
24	Actinobacteria	Vaginal-delivery
2	Actinobacteria	Vaginal-delivery
7	Actinobacteria	Vaginal-delivery
42	Actinobacteria	Vaginal-delivery
29	Actinobacteria	Vaginal-delivery
40	Actinobacteria	Vaginal-delivery
39	Actinobacteria	Vaginal-delivery
43	Actinobacteria	Vaginal-delivery
35	Actinobacteria	Vaginal-delivery
51	Actinobacteria	Vaginal-delivery
8	Actinobacteria	Vaginal-delivery
9	Actinobacteria	Vaginal-delivery
14	Actinobacteria	Vaginal-delivery
39	Actinobacteria	Vaginal-delivery
2	Actinobacteria	Vaginal-delivery
4	Actinobacteria	Vaginal-delivery
16	Actinobacteria	Vaginal-delivery
27	Actinobacteria	Vaginal-delivery
36	Actinobacteria	Vaginal-delivery
6	Actinobacteria	Vaginal-delivery
8	Actinobacteria	Vaginal-delivery
23	Actinobacteria	Vaginal-delivery
27	Actinobacteria	Vaginal-delivery
36	Actinobacteria	Vaginal-delivery
11	Actinobacteria	Vaginal-delivery
12	Actinobacteria	Vaginal-delivery
24	Actinobacteria	Vaginal-delivery
25	Actinobacteria	Vaginal-delivery
33	Actinobacteria	Vaginal-delivery
34	Actinobacteria	Vaginal-delivery
12	Actinobacteria	Vaginal-delivery
13	Actinobacteria	Vaginal-delivery
2	Actinobacteria	Vaginal-delivery
7	Actinobacteria	Vaginal-delivery
13	Actinobacteria	Vaginal-delivery
2	Actinobacteria	Vaginal-delivery
9	Actinobacteria	Vaginal-delivery
11	Actinobacteria	Vaginal-delivery
10	Actinobacteria	Vaginal-delivery
36	Actinobacteria	Vaginal-delivery
15	Actinobacteria	Vaginal-delivery
42	Actinobacteria	Vaginal-delivery
40	Actinobacteria	Vaginal-delivery
40	Actinobacteria	Vaginal-delivery
41	Actinobacteria	Vaginal-delivery
44	Actinobacteria	Vaginal-delivery
36	Actinobacteria	Vaginal-delivery
45	Actinobacteria	Vaginal-delivery
42	Actinobacteria	Vaginal-delivery
38	Actinobacteria	Vaginal-delivery
50	Actinobacteria	Vaginal-delivery
40	Actinobacteria	Vaginal-delivery
42	Actinobacteria	Vaginal-delivery
40	Actinobacteria	Vaginal-delivery
41	Actinobacteria	Vaginal-delivery
41	Actinobacteria	Vaginal-delivery
43	Actinobacteria	Vaginal-delivery
45	Actinobacteria	Vaginal-delivery
46	Actinobacteria	Vaginal-delivery
48	Actinobacteria	Vaginal-delivery
54	Actinobacteria	Vaginal-delivery
40	Actinobacteria	Vaginal-delivery
42	Actinobacteria	Vaginal-delivery
40	Actinobacteria	Vaginal-delivery
40	Actinobacteria	Vaginal-delivery
38	Actinobacteria	Vaginal-delivery
49	Actinobacteria	Vaginal-delivery
56	Actinobacteria	Vaginal-delivery
44	Actinobacteria	Vaginal-delivery
45	Actinobacteria	Vaginal-delivery
53	Actinobacteria	Vaginal-delivery
36	Actinobacteria	Vaginal-delivery
34	Actinobacteria	Vaginal-delivery
42	Actinobacteria	Vaginal-delivery
54	Actinobacteria	Vaginal-delivery
39	Actinobacteria	Vaginal-delivery
38	Actinobacteria	Vaginal-delivery
36	Actinobacteria	Vaginal-delivery
14	Actinobacteria	Vaginal-delivery
17	Actinobacteria	Vaginal-delivery
12	Actinobacteria	Vaginal-delivery
17	Actinobacteria	Vaginal-delivery
15	Actinobacteria	Vaginal-delivery
12	Actinobacteria	Vaginal-delivery
4	Actinobacteria	Vaginal-delivery
2	Actinobacteria	Vaginal-delivery
2	Actinobacteria	Vaginal-delivery
3	Actinobacteria	Vaginal-delivery
4	Actinobacteria	Vaginal-delivery
2	Actinobacteria	Vaginal-delivery
2	Actinobacteria	Vaginal-delivery
5	Actinobacteria	Vaginal-delivery
6	Actinobacteria	Vaginal-delivery
2	Actinobacteria	Vaginal-delivery
3	Actinobacteria	Vaginal-delivery
2	Actinobacteria	Vaginal-delivery
3	Actinobacteria	Vaginal-delivery
2	Actinobacteria	Vaginal-delivery
26	Actinobacteria	Vaginal-delivery
31	Actinobacteria	Vaginal-delivery
32	Actinobacteria	Vaginal-delivery
41	Actinobacteria	Vaginal-delivery
42	Actinobacteria	Vaginal-delivery
40	Actinobacteria	Vaginal-delivery
40	Actinobacteria	Vaginal-delivery
35	Actinobacteria	Vaginal-delivery
29	Actinobacteria	Vaginal-delivery
33	Actinobacteria	Vaginal-delivery
27	Actinobacteria	Vaginal-delivery
39	Actinobacteria	Vaginal-delivery
40	Actinobacteria	Vaginal-delivery
42	Actinobacteria	Vaginal-delivery
38	Actinobacteria	Vaginal-delivery
38	Actinobacteria	Vaginal-delivery
35	Actinobacteria	Vaginal-delivery
36	Actinobacteria	Vaginal-delivery
53	Actinobacteria	Vaginal-delivery
56	Actinobacteria	Vaginal-delivery
57	Actinobacteria	Vaginal-delivery
39	Actinobacteria	Vaginal-delivery
41	Actinobacteria	Vaginal-delivery
39	Actinobacteria	Vaginal-delivery
40	Actinobacteria	Vaginal-delivery
43	Actinobacteria	Vaginal-delivery
46	Actinobacteria	Vaginal-delivery
30	Actinobacteria	Vaginal-delivery
42	Actinobacteria	Vaginal-delivery
42	Actinobacteria	Vaginal-delivery
38	Actinobacteria	Vaginal-delivery
38	Actinobacteria	Vaginal-delivery
35	Actinobacteria	Vaginal-delivery
38	Actinobacteria	Vaginal-delivery
35	Actinobacteria	Vaginal-delivery
39	Actinobacteria	Vaginal-delivery
41	Actinobacteria	Vaginal-delivery
42	Actinobacteria	Vaginal-delivery
42	Actinobacteria	Vaginal-delivery
40	Actinobacteria	Vaginal-delivery
38	Actinobacteria	Vaginal-delivery
34	Actinobacteria	Vaginal-delivery
53	Actinobacteria	Vaginal-delivery
30	Actinobacteria	Vaginal-delivery
39	Actinobacteria	Vaginal-delivery
39	Actinobacteria	Vaginal-delivery
40	Actinobacteria	Vaginal-delivery
41	Actinobacteria	Vaginal-delivery
40	Actinobacteria	Vaginal-delivery
43	Actinobacteria	Vaginal-delivery
44	Actinobacteria	Vaginal-delivery
45	Actinobacteria	Vaginal-delivery
48	Actinobacteria	Vaginal-delivery
36	Actinobacteria	Vaginal-delivery
38	Actinobacteria	Vaginal-delivery
54	Actinobacteria	Vaginal-delivery
56	Actinobacteria	Vaginal-delivery
31	Actinobacteria	Vaginal-delivery
40	Actinobacteria	Vaginal-delivery
40	Actinobacteria	Vaginal-delivery
40	Actinobacteria	Vaginal-delivery
38	Actinobacteria	Vaginal-delivery
38	Actinobacteria	Vaginal-delivery
36	Actinobacteria	Vaginal-delivery
49	Actinobacteria	Vaginal-delivery
56	Actinobacteria	Vaginal-delivery
39	Actinobacteria	Vaginal-delivery
39	Actinobacteria	Vaginal-delivery
40	Actinobacteria	Vaginal-delivery
42	Actinobacteria	Vaginal-delivery
44	Actinobacteria	Vaginal-delivery
46	Actinobacteria	Vaginal-delivery
58	Actinobacteria	Vaginal-delivery
21	Actinobacteria	Vaginal-delivery
27	Actinobacteria	Vaginal-delivery
24	Actinobacteria	Vaginal-delivery
28	Actinobacteria	Vaginal-delivery
30	Actinobacteria	Vaginal-delivery
26	Actinobacteria	Vaginal-delivery
32	Actinobacteria	Vaginal-delivery
35	Actinobacteria	Vaginal-delivery
38	Actinobacteria	Vaginal-delivery
24	Actinobacteria	Vaginal-delivery
27	Actinobacteria	Vaginal-delivery
38	Actinobacteria	Vaginal-delivery
34	Actinobacteria	Vaginal-delivery
36	Actinobacteria	Vaginal-delivery
24	Actinobacteria	Vaginal-delivery
31	Actinobacteria	Vaginal-delivery
37	Actinobacteria	Vaginal-delivery
25	Actinobacteria	Vaginal-delivery
21	Actinobacteria	Vaginal-delivery
36	Actinobacteria	Vaginal-delivery
33	Actinobacteria	Vaginal-delivery
28	Actinobacteria	Vaginal-delivery
20	Actinobacteria	Vaginal-delivery
25	Actinobacteria	Vaginal-delivery
31	Actinobacteria	Vaginal-delivery
36	Actinobacteria	Vaginal-delivery
38	Actinobacteria	Vaginal-delivery
39	Actinobacteria	Vaginal-delivery
42	Actinobacteria	Vaginal-delivery
20	Actinobacteria	Vaginal-delivery
29	Actinobacteria	Vaginal-delivery
30	Actinobacteria	Vaginal-delivery
22	Actinobacteria	Vaginal-delivery
40	Actinobacteria	Vaginal-delivery
39	Actinobacteria	Vaginal-delivery
34	Actinobacteria	Vaginal-delivery
35	Actinobacteria	Vaginal-delivery
32	Actinobacteria	Vaginal-delivery
28	Actinobacteria	Vaginal-delivery
51	Actinobacteria	Vaginal-delivery
45	Actinobacteria	Vaginal-delivery
37	Actinobacteria	Vaginal-delivery
32	Actinobacteria	Vaginal-delivery
39	Actinobacteria	Vaginal-delivery
39	Actinobacteria	Vaginal-delivery
24	Actinobacteria	Vaginal-delivery
27	Actinobacteria	Vaginal-delivery
34	Actinobacteria	Vaginal-delivery
36	Actinobacteria	Vaginal-delivery
32	Actinobacteria	Vaginal-delivery
39	Actinobacteria	Vaginal-delivery
39	Actinobacteria	Vaginal-delivery
33	Actinobacteria	Vaginal-delivery
34	Actinobacteria	Vaginal-delivery
36	Actinobacteria	Vaginal-delivery
38	Actinobacteria	Vaginal-delivery
39	Actinobacteria	Vaginal-delivery
27	Actinobacteria	Vaginal-delivery
33	Actinobacteria	Vaginal-delivery
31	Actinobacteria	Vaginal-delivery
38	Actinobacteria	Vaginal-delivery
33	Actinobacteria	Vaginal-delivery
30	Actinobacteria	Vaginal-delivery
37	Actinobacteria	Vaginal-delivery
32	Actinobacteria	Vaginal-delivery
29	Actinobacteria	Vaginal-delivery
38	Actinobacteria	Vaginal-delivery
24	Actinobacteria	Vaginal-delivery
33	Actinobacteria	Vaginal-delivery
36	Actinobacteria	Vaginal-delivery
23	Actinobacteria	Vaginal-delivery
33	Actinobacteria	Vaginal-delivery
10	Actinobacteria	Vaginal-delivery
26	Actinobacteria	Vaginal-delivery
34	Actinobacteria	Vaginal-delivery
38	Actinobacteria	Vaginal-delivery
31	Actinobacteria	Vaginal-delivery
34	Actinobacteria	Vaginal-delivery
36	Actinobacteria	Vaginal-delivery
28	Actinobacteria	Vaginal-delivery
32	Actinobacteria	Vaginal-delivery
7	Actinobacteria	Vaginal-delivery
7	Actinobacteria	Vaginal-delivery
8	Actinobacteria	Vaginal-delivery
5	Actinobacteria	Vaginal-delivery
7	Actinobacteria	Vaginal-delivery
8	Actinobacteria	Vaginal-delivery
2	Actinobacteria	Vaginal-delivery
5	Actinobacteria	Vaginal-delivery
4	Actinobacteria	Vaginal-delivery
3	Actinobacteria	Vaginal-delivery
9	Actinobacteria	Vaginal-delivery
4	Actinobacteria	Vaginal-delivery
6	Actinobacteria	Vaginal-delivery
6	Actinobacteria	Vaginal-delivery
5	Actinobacteria	Vaginal-delivery
8	Actinobacteria	Vaginal-delivery
39	Actinobacteria	Vaginal-delivery
5	Actinobacteria	Vaginal-delivery
7	Actinobacteria	Vaginal-delivery
6	Actinobacteria	Vaginal-delivery
14	Actinobacteria	Vaginal-delivery
17	Actinobacteria	Vaginal-delivery
12	Actinobacteria	Vaginal-delivery
11	Actinobacteria	Vaginal-delivery
14	Actinobacteria	Vaginal-delivery
7	Actinobacteria	Vaginal-delivery
11	Actinobacteria	Vaginal-delivery
12	Actinobacteria	Vaginal-delivery
16	Actinobacteria	Vaginal-delivery
11	Actinobacteria	Vaginal-delivery
16	Actinobacteria	Vaginal-delivery
14	Actinobacteria	Vaginal-delivery
14	Actinobacteria	Vaginal-delivery
11	Actinobacteria	Vaginal-delivery
8	Actinobacteria	Vaginal-delivery
9	Actinobacteria	Vaginal-delivery
11	Actinobacteria	Vaginal-delivery
7	Actinobacteria	Vaginal-delivery
13	Actinobacteria	Vaginal-delivery
4	Actinobacteria	Vaginal-delivery
15	Actinobacteria	Vaginal-delivery
16	Actinobacteria	Vaginal-delivery
21	Actinobacteria	Vaginal-delivery
32	Actinobacteria	Vaginal-delivery
41	Actinobacteria	Vaginal-delivery
41	Actinobacteria	Vaginal-delivery
42	Actinobacteria	Vaginal-delivery
40	Actinobacteria	Vaginal-delivery
40	Actinobacteria	Vaginal-delivery
6	Actinobacteria	Vaginal-delivery
5	Actinobacteria	Vaginal-delivery
2	Actinobacteria	Vaginal-delivery
7	Actinobacteria	Vaginal-delivery
17	Actinobacteria	Vaginal-delivery
39	Actinobacteria	Vaginal-delivery
40	Actinobacteria	Vaginal-delivery
41	Actinobacteria	Vaginal-delivery
39	Actinobacteria	Vaginal-delivery
40	Actinobacteria	Vaginal-delivery
42	Actinobacteria	Vaginal-delivery
44	Actinobacteria	Vaginal-delivery
45	Actinobacteria	Vaginal-delivery
46	Actinobacteria	Vaginal-delivery
48	Actinobacteria	Vaginal-delivery
38	Actinobacteria	Vaginal-delivery
39	Actinobacteria	Vaginal-delivery
38	Actinobacteria	Vaginal-delivery
35	Actinobacteria	Vaginal-delivery
36	Actinobacteria	Vaginal-delivery
53	Actinobacteria	Vaginal-delivery
58	Actinobacteria	Vaginal-delivery
16	Actinobacteria	Vaginal-delivery
8	Actinobacteria	Vaginal-delivery
20	Actinobacteria	Vaginal-delivery
19	Actinobacteria	Vaginal-delivery
31	Actinobacteria	Vaginal-delivery
39	Actinobacteria	Vaginal-delivery
41	Actinobacteria	Vaginal-delivery
41	Actinobacteria	Vaginal-delivery
40	Actinobacteria	Vaginal-delivery
43	Actinobacteria	Vaginal-delivery
45	Actinobacteria	Vaginal-delivery
48	Actinobacteria	Vaginal-delivery
39	Actinobacteria	Vaginal-delivery
12	Actinobacteria	Vaginal-delivery
5	Actinobacteria	Vaginal-delivery
9	Actinobacteria	Vaginal-delivery
2	Actinobacteria	Vaginal-delivery
4	Actinobacteria	Vaginal-delivery
11	Actinobacteria	Vaginal-delivery
39	Actinobacteria	Vaginal-delivery
40	Actinobacteria	Vaginal-delivery
41	Actinobacteria	Vaginal-delivery
42	Actinobacteria	Vaginal-delivery
42	Actinobacteria	Vaginal-delivery
40	Actinobacteria	Vaginal-delivery
44	Actinobacteria	Vaginal-delivery
38	Actinobacteria	Vaginal-delivery
36	Actinobacteria	Vaginal-delivery
38	Actinobacteria	Vaginal-delivery
50	Actinobacteria	Vaginal-delivery
25	Actinobacteria	Vaginal-delivery
15	Actinobacteria	Vaginal-delivery
20	Actinobacteria	Vaginal-delivery
38	Actinobacteria	Vaginal-delivery
39	Actinobacteria	Vaginal-delivery
40	Actinobacteria	Vaginal-delivery
41	Actinobacteria	Vaginal-delivery
42	Actinobacteria	Vaginal-delivery
42	Actinobacteria	Vaginal-delivery
40	Actinobacteria	Vaginal-delivery
38	Actinobacteria	Vaginal-delivery
12	Actinobacteria	Vaginal-delivery
20	Actinobacteria	Vaginal-delivery
9	Actinobacteria	Vaginal-delivery
11	Actinobacteria	Vaginal-delivery
8	Actinobacteria	Vaginal-delivery
39	Actinobacteria	Vaginal-delivery
41	Actinobacteria	Vaginal-delivery
41	Actinobacteria	Vaginal-delivery
40	Actinobacteria	Vaginal-delivery
43	Actinobacteria	Vaginal-delivery
44	Actinobacteria	Vaginal-delivery
45	Actinobacteria	Vaginal-delivery
46	Actinobacteria	Vaginal-delivery
48	Actinobacteria	Vaginal-delivery
36	Actinobacteria	Vaginal-delivery
38	Actinobacteria	Vaginal-delivery
56	Actinobacteria	Vaginal-delivery
58	Actinobacteria	Vaginal-delivery
50	Actinobacteria	Vaginal-delivery
16	Actinobacteria	Vaginal-delivery
19	Actinobacteria	Vaginal-delivery
31	Actinobacteria	Vaginal-delivery
40	Actinobacteria	Vaginal-delivery
41	Actinobacteria	Vaginal-delivery
42	Actinobacteria	Vaginal-delivery
40	Actinobacteria	Vaginal-delivery
37	Actinobacteria	Vaginal-delivery
38	Actinobacteria	Vaginal-delivery
56	Actinobacteria	Vaginal-delivery
7	Actinobacteria	Vaginal-delivery
8	Actinobacteria	Vaginal-delivery
14	Actinobacteria	Vaginal-delivery
39	Actinobacteria	Vaginal-delivery
39	Actinobacteria	Vaginal-delivery
39	Actinobacteria	Vaginal-delivery
40	Actinobacteria	Vaginal-delivery
42	Actinobacteria	Vaginal-delivery
45	Actinobacteria	Vaginal-delivery
46	Actinobacteria	Vaginal-delivery
47	Actinobacteria	Vaginal-delivery
38	Actinobacteria	Vaginal-delivery
35	Actinobacteria	Vaginal-delivery
58	Actinobacteria	Vaginal-delivery
26	Actinobacteria	Vaginal-delivery
16	Actinobacteria	Vaginal-delivery
9	Actinobacteria	Vaginal-delivery
16	Actinobacteria	Vaginal-delivery
28	Actinobacteria	Vaginal-delivery
6	Actinobacteria	Vaginal-delivery
7	Actinobacteria	Vaginal-delivery
12	Actinobacteria	Vaginal-delivery
3	Actinobacteria	Vaginal-delivery
17	Actinobacteria	Vaginal-delivery
14	Actinobacteria	Vaginal-delivery
17	Actinobacteria	Vaginal-delivery
15	Actinobacteria	Vaginal-delivery
29	Actinobacteria	Vaginal-delivery
5	Actinobacteria	Vaginal-delivery
24	Actinobacteria	Vaginal-delivery
22	Actinobacteria	Vaginal-delivery
9	Actinobacteria	Vaginal-delivery
6	Actinobacteria	Vaginal-delivery
4	Actinobacteria	Vaginal-delivery
5	Actinobacteria	Vaginal-delivery
8	Actinobacteria	Vaginal-delivery
11	Actinobacteria	Vaginal-delivery
36	Actinobacteria	Vaginal-delivery
3	Actinobacteria	Vaginal-delivery
12	Actinobacteria	Vaginal-delivery
9	Actinobacteria	Vaginal-delivery
4	Actinobacteria	Vaginal-delivery
2	Actinobacteria	Vaginal-delivery
11	Actinobacteria	Vaginal-delivery
8	Actinobacteria	Vaginal-delivery
7	Actinobacteria	Vaginal-delivery
6	Actinobacteria	Vaginal-delivery
17	Actinobacteria	Vaginal-delivery
39	Actinobacteria	Vaginal-delivery
42	Actinobacteria	Vaginal-delivery
47	Actinobacteria	Vaginal-delivery
7	Actinobacteria	Vaginal-delivery
5	Actinobacteria	Vaginal-delivery
17	Actinobacteria	Vaginal-delivery
40	Actinobacteria	Vaginal-delivery
39	Actinobacteria	Vaginal-delivery
43	Actinobacteria	Vaginal-delivery
35	Actinobacteria	Vaginal-delivery
51	Actinobacteria	Vaginal-delivery
45	Actinobacteria	Vaginal-delivery
8	Actinobacteria	Vaginal-delivery
7	Actinobacteria	Vaginal-delivery
13	Actinobacteria	Vaginal-delivery
9	Actinobacteria	Vaginal-delivery
16	Actinobacteria	Vaginal-delivery
14	Actinobacteria	Vaginal-delivery
16	Actinobacteria	Vaginal-delivery
39	Actinobacteria	Vaginal-delivery
39	Actinobacteria	Vaginal-delivery
3	Actinobacteria	Vaginal-delivery
2	Actinobacteria	Vaginal-delivery
4	Actinobacteria	Vaginal-delivery
6	Actinobacteria	Vaginal-delivery
23	Actinobacteria	Vaginal-delivery
16	Actinobacteria	Vaginal-delivery
24	Actinobacteria	Vaginal-delivery
27	Actinobacteria	Vaginal-delivery
34	Actinobacteria	Vaginal-delivery
12	Actinobacteria	Vaginal-delivery
16	Actinobacteria	Vaginal-delivery
6	Actinobacteria	Vaginal-delivery
6	Actinobacteria	Vaginal-delivery
7	Actinobacteria	Vaginal-delivery
9	Actinobacteria	Vaginal-delivery
8	Actinobacteria	Vaginal-delivery
23	Actinobacteria	Vaginal-delivery
18	Actinobacteria	Vaginal-delivery
15	Actinobacteria	Vaginal-delivery
19	Actinobacteria	Vaginal-delivery
9	Actinobacteria	Vaginal-delivery
16	Actinobacteria	Vaginal-delivery
16	Actinobacteria	Vaginal-delivery
6	Actinobacteria	Vaginal-delivery
11	Actinobacteria	Vaginal-delivery
14	Actinobacteria	Vaginal-delivery
16	Actinobacteria	Vaginal-delivery
24	Actinobacteria	Vaginal-delivery
7	Actinobacteria	Vaginal-delivery
6	Actinobacteria	Vaginal-delivery
5	Actinobacteria	Vaginal-delivery
7	Actinobacteria	Vaginal-delivery
6	Actinobacteria	Vaginal-delivery
8	Actinobacteria	Vaginal-delivery
16	Actinobacteria	Vaginal-delivery
25	Actinobacteria	Vaginal-delivery
30	Actinobacteria	Vaginal-delivery
21	Actinobacteria	Vaginal-delivery
39	Actinobacteria	Vaginal-delivery
23	Actinobacteria	Vaginal-delivery
9	Actinobacteria	Vaginal-delivery
15	Actinobacteria	Vaginal-delivery
34	Actinobacteria	Vaginal-delivery
12	Actinobacteria	Vaginal-delivery
32	Actinobacteria	Vaginal-delivery
12	Actinobacteria	Vaginal-delivery
14	Actinobacteria	Vaginal-delivery
13	Actinobacteria	Vaginal-delivery
11	Actinobacteria	Vaginal-delivery
22	Actinobacteria	Vaginal-delivery
20	Actinobacteria	Vaginal-delivery
5	Actinobacteria	Vaginal-delivery
8	Actinobacteria	Vaginal-delivery
9	Actinobacteria	Vaginal-delivery
2	Actinobacteria	Vaginal-delivery
3	Actinobacteria	Vaginal-delivery
19	Actinobacteria	Vaginal-delivery
9	Actinobacteria	Vaginal-delivery
10	Actinobacteria	Vaginal-delivery
7	Actinobacteria	Vaginal-delivery
13	Actinobacteria	Vaginal-delivery
17	Actinobacteria	Vaginal-delivery
30	Actinobacteria	Vaginal-delivery
9	Actinobacteria	Vaginal-delivery
21	Actinobacteria	Vaginal-delivery
5	Actinobacteria	Vaginal-delivery
6	Actinobacteria	Vaginal-delivery
10	Actinobacteria	Vaginal-delivery
29	Actinobacteria	Vaginal-delivery
15	Actinobacteria	Vaginal-delivery
13	Actinobacteria	Vaginal-delivery
45	Actinobacteria	Vaginal-delivery
5	Actinobacteria	Vaginal-delivery
42	Actinobacteria	Vaginal-delivery
9	Actinobacteria	Vaginal-delivery
16	Actinobacteria	Vaginal-delivery
17	Actinobacteria	Vaginal-delivery
6	Actinobacteria	Vaginal-delivery
5	Actinobacteria	Vaginal-delivery
6	Actinobacteria	Vaginal-delivery
10	Actinobacteria	Vaginal-delivery
42	Actinobacteria	Vaginal-delivery
40	Actinobacteria	Vaginal-delivery
39	Actinobacteria	Vaginal-delivery
31	Actinobacteria	Vaginal-delivery
48	Actinobacteria	Vaginal-delivery
35	Actinobacteria	Vaginal-delivery
40	Actinobacteria	Vaginal-delivery
42	Actinobacteria	Vaginal-delivery
42	Actinobacteria	Vaginal-delivery
44	Actinobacteria	Vaginal-delivery
45	Actinobacteria	Vaginal-delivery
38	Actinobacteria	Vaginal-delivery
54	Actinobacteria	Vaginal-delivery
56	Actinobacteria	Vaginal-delivery
40	Actinobacteria	Vaginal-delivery
42	Actinobacteria	Vaginal-delivery
38	Actinobacteria	Vaginal-delivery
49	Actinobacteria	Vaginal-delivery
56	Actinobacteria	Vaginal-delivery
39	Actinobacteria	Vaginal-delivery
28	Actinobacteria	Vaginal-delivery
30	Actinobacteria	Vaginal-delivery
35	Actinobacteria	Vaginal-delivery
38	Actinobacteria	Vaginal-delivery
38	Actinobacteria	Vaginal-delivery
37	Actinobacteria	Vaginal-delivery
34	Actinobacteria	Vaginal-delivery
38	Actinobacteria	Vaginal-delivery
42	Actinobacteria	Vaginal-delivery
33	Actinobacteria	Vaginal-delivery
30	Actinobacteria	Vaginal-delivery
40	Actinobacteria	Vaginal-delivery
28	Actinobacteria	Vaginal-delivery
37	Actinobacteria	Vaginal-delivery
38	Actinobacteria	Vaginal-delivery
39	Actinobacteria	Vaginal-delivery
36	Actinobacteria	Vaginal-delivery
38	Actinobacteria	Vaginal-delivery
33	Actinobacteria	Vaginal-delivery
34	Actinobacteria	Vaginal-delivery
37	Actinobacteria	Vaginal-delivery
30	Actinobacteria	Vaginal-delivery
38	Actinobacteria	Vaginal-delivery
36	Actinobacteria	Vaginal-delivery
27	Actinobacteria	Vaginal-delivery
41	Actinobacteria	Vaginal-delivery
38	Actinobacteria	Vaginal-delivery
41	Actinobacteria	Vaginal-delivery
35	Actinobacteria	Vaginal-delivery
24	Actinobacteria	Vaginal-delivery
28	Actinobacteria	Vaginal-delivery
39	Actinobacteria	Vaginal-delivery
36	Actinobacteria	Vaginal-delivery
34	Actinobacteria	Vaginal-delivery
37	Actinobacteria	Vaginal-delivery
38	Actinobacteria	Vaginal-delivery
36	Actinobacteria	Vaginal-delivery
29	Actinobacteria	Vaginal-delivery
38	Actinobacteria	Vaginal-delivery
42	Actinobacteria	Vaginal-delivery
38	Actinobacteria	Vaginal-delivery
36	Actinobacteria	Vaginal-delivery
39	Actinobacteria	Vaginal-delivery
34	Actinobacteria	Vaginal-delivery
26	Actinobacteria	Vaginal-delivery
32	Actinobacteria	Vaginal-delivery
41	Actinobacteria	Vaginal-delivery
41	Actinobacteria	Vaginal-delivery
42	Actinobacteria	Vaginal-delivery
40	Actinobacteria	Vaginal-delivery
40	Actinobacteria	Vaginal-delivery
38	Actinobacteria	Vaginal-delivery
35	Actinobacteria	Vaginal-delivery
27	Actinobacteria	Vaginal-delivery
39	Actinobacteria	Vaginal-delivery
39	Actinobacteria	Vaginal-delivery
40	Actinobacteria	Vaginal-delivery
41	Actinobacteria	Vaginal-delivery
39	Actinobacteria	Vaginal-delivery
40	Actinobacteria	Vaginal-delivery
40	Actinobacteria	Vaginal-delivery
42	Actinobacteria	Vaginal-delivery
43	Actinobacteria	Vaginal-delivery
44	Actinobacteria	Vaginal-delivery
45	Actinobacteria	Vaginal-delivery
48	Actinobacteria	Vaginal-delivery
38	Actinobacteria	Vaginal-delivery
39	Actinobacteria	Vaginal-delivery
36	Actinobacteria	Vaginal-delivery
50	Actinobacteria	Vaginal-delivery
53	Actinobacteria	Vaginal-delivery
57	Actinobacteria	Vaginal-delivery
58	Actinobacteria	Vaginal-delivery
25	Actinobacteria	Vaginal-delivery
26	Actinobacteria	Vaginal-delivery
31	Actinobacteria	Vaginal-delivery
31	Actinobacteria	Vaginal-delivery
39	Actinobacteria	Vaginal-delivery
41	Actinobacteria	Vaginal-delivery
41	Actinobacteria	Vaginal-delivery
39	Actinobacteria	Vaginal-delivery
40	Actinobacteria	Vaginal-delivery
43	Actinobacteria	Vaginal-delivery
45	Actinobacteria	Vaginal-delivery
46	Actinobacteria	Vaginal-delivery
48	Actinobacteria	Vaginal-delivery
39	Actinobacteria	Vaginal-delivery
28	Actinobacteria	Vaginal-delivery
32	Actinobacteria	Vaginal-delivery
39	Actinobacteria	Vaginal-delivery
40	Actinobacteria	Vaginal-delivery
40	Actinobacteria	Vaginal-delivery
41	Actinobacteria	Vaginal-delivery
42	Actinobacteria	Vaginal-delivery
42	Actinobacteria	Vaginal-delivery
40	Actinobacteria	Vaginal-delivery
44	Actinobacteria	Vaginal-delivery
38	Actinobacteria	Vaginal-delivery
38	Actinobacteria	Vaginal-delivery
35	Actinobacteria	Vaginal-delivery
38	Actinobacteria	Vaginal-delivery
36	Actinobacteria	Vaginal-delivery
37	Actinobacteria	Vaginal-delivery
38	Actinobacteria	Vaginal-delivery
50	Actinobacteria	Vaginal-delivery
25	Actinobacteria	Vaginal-delivery
38	Actinobacteria	Vaginal-delivery
39	Actinobacteria	Vaginal-delivery
40	Actinobacteria	Vaginal-delivery
41	Actinobacteria	Vaginal-delivery
42	Actinobacteria	Vaginal-delivery
40	Actinobacteria	Vaginal-delivery
38	Actinobacteria	Vaginal-delivery
38	Actinobacteria	Vaginal-delivery
53	Actinobacteria	Vaginal-delivery
28	Actinobacteria	Vaginal-delivery
39	Actinobacteria	Vaginal-delivery
39	Actinobacteria	Vaginal-delivery
40	Actinobacteria	Vaginal-delivery
41	Actinobacteria	Vaginal-delivery
41	Actinobacteria	Vaginal-delivery
40	Actinobacteria	Vaginal-delivery
43	Actinobacteria	Vaginal-delivery
44	Actinobacteria	Vaginal-delivery
45	Actinobacteria	Vaginal-delivery
46	Actinobacteria	Vaginal-delivery
48	Actinobacteria	Vaginal-delivery
38	Actinobacteria	Vaginal-delivery
54	Actinobacteria	Vaginal-delivery
56	Actinobacteria	Vaginal-delivery
57	Actinobacteria	Vaginal-delivery
50	Actinobacteria	Vaginal-delivery
40	Actinobacteria	Vaginal-delivery
41	Actinobacteria	Vaginal-delivery
41	Actinobacteria	Vaginal-delivery
42	Actinobacteria	Vaginal-delivery
42	Actinobacteria	Vaginal-delivery
40	Actinobacteria	Vaginal-delivery
40	Actinobacteria	Vaginal-delivery
38	Actinobacteria	Vaginal-delivery
38	Actinobacteria	Vaginal-delivery
49	Actinobacteria	Vaginal-delivery
56	Actinobacteria	Vaginal-delivery
33	Actinobacteria	Vaginal-delivery
24	Actinobacteria	Vaginal-delivery
39	Actinobacteria	Vaginal-delivery
39	Actinobacteria	Vaginal-delivery
39	Actinobacteria	Vaginal-delivery
39	Actinobacteria	Vaginal-delivery
40	Actinobacteria	Vaginal-delivery
42	Actinobacteria	Vaginal-delivery
44	Actinobacteria	Vaginal-delivery
45	Actinobacteria	Vaginal-delivery
47	Actinobacteria	Vaginal-delivery
38	Actinobacteria	Vaginal-delivery
35	Actinobacteria	Vaginal-delivery
58	Actinobacteria	Vaginal-delivery
21	Actinobacteria	Vaginal-delivery
22	Actinobacteria	Vaginal-delivery
26	Actinobacteria	Vaginal-delivery
30	Actinobacteria	Vaginal-delivery
27	Actinobacteria	Vaginal-delivery
29	Actinobacteria	Vaginal-delivery
33	Actinobacteria	Vaginal-delivery
25	Actinobacteria	Vaginal-delivery
24	Actinobacteria	Vaginal-delivery
28	Actinobacteria	Vaginal-delivery
31	Actinobacteria	Vaginal-delivery
32	Actinobacteria	Vaginal-delivery
28	Actinobacteria	Vaginal-delivery
32	Actinobacteria	Vaginal-delivery
35	Actinobacteria	Vaginal-delivery
38	Actinobacteria	Vaginal-delivery
24	Actinobacteria	Vaginal-delivery
22	Actinobacteria	Vaginal-delivery
38	Actinobacteria	Vaginal-delivery
34	Actinobacteria	Vaginal-delivery
36	Actinobacteria	Vaginal-delivery
22	Actinobacteria	Vaginal-delivery
24	Actinobacteria	Vaginal-delivery
31	Actinobacteria	Vaginal-delivery
32	Actinobacteria	Vaginal-delivery
37	Actinobacteria	Vaginal-delivery
21	Actinobacteria	Vaginal-delivery
34	Actinobacteria	Vaginal-delivery
36	Actinobacteria	Vaginal-delivery
33	Actinobacteria	Vaginal-delivery
24	Actinobacteria	Vaginal-delivery
28	Actinobacteria	Vaginal-delivery
25	Actinobacteria	Vaginal-delivery
23	Actinobacteria	Vaginal-delivery
23	Actinobacteria	Vaginal-delivery
25	Actinobacteria	Vaginal-delivery
36	Actinobacteria	Vaginal-delivery
38	Actinobacteria	Vaginal-delivery
37	Actinobacteria	Vaginal-delivery
38	Actinobacteria	Vaginal-delivery
39	Actinobacteria	Vaginal-delivery
42	Actinobacteria	Vaginal-delivery
47	Actinobacteria	Vaginal-delivery
33	Actinobacteria	Vaginal-delivery
29	Actinobacteria	Vaginal-delivery
30	Actinobacteria	Vaginal-delivery
22	Actinobacteria	Vaginal-delivery
38	Actinobacteria	Vaginal-delivery
40	Actinobacteria	Vaginal-delivery
41	Actinobacteria	Vaginal-delivery
39	Actinobacteria	Vaginal-delivery
34	Actinobacteria	Vaginal-delivery
35	Actinobacteria	Vaginal-delivery
32	Actinobacteria	Vaginal-delivery
28	Actinobacteria	Vaginal-delivery
51	Actinobacteria	Vaginal-delivery
45	Actinobacteria	Vaginal-delivery
53	Actinobacteria	Vaginal-delivery
54	Actinobacteria	Vaginal-delivery
55	Actinobacteria	Vaginal-delivery
36	Actinobacteria	Vaginal-delivery
37	Actinobacteria	Vaginal-delivery
38	Actinobacteria	Vaginal-delivery
39	Actinobacteria	Vaginal-delivery
39	Actinobacteria	Vaginal-delivery
24	Actinobacteria	Vaginal-delivery
27	Actinobacteria	Vaginal-delivery
36	Actinobacteria	Vaginal-delivery
37	Actinobacteria	Vaginal-delivery
32	Actinobacteria	Vaginal-delivery
38	Actinobacteria	Vaginal-delivery
39	Actinobacteria	Vaginal-delivery
39	Actinobacteria	Vaginal-delivery
34	Actinobacteria	Vaginal-delivery
34	Actinobacteria	Vaginal-delivery
36	Actinobacteria	Vaginal-delivery
37	Actinobacteria	Vaginal-delivery
32	Actinobacteria	Vaginal-delivery
38	Actinobacteria	Vaginal-delivery
39	Actinobacteria	Vaginal-delivery
39	Actinobacteria	Vaginal-delivery
24	Actinobacteria	Vaginal-delivery
27	Actinobacteria	Vaginal-delivery
33	Actinobacteria	Vaginal-delivery
30	Actinobacteria	Vaginal-delivery
35	Actinobacteria	Vaginal-delivery
38	Actinobacteria	Vaginal-delivery
31	Actinobacteria	Vaginal-delivery
38	Actinobacteria	Vaginal-delivery
33	Actinobacteria	Vaginal-delivery
34	Actinobacteria	Vaginal-delivery
34	Actinobacteria	Vaginal-delivery
30	Actinobacteria	Vaginal-delivery
37	Actinobacteria	Vaginal-delivery
32	Actinobacteria	Vaginal-delivery
38	Actinobacteria	Vaginal-delivery
38	Actinobacteria	Vaginal-delivery
14	Actinobacteria	Vaginal-delivery
22	Actinobacteria	Vaginal-delivery
24	Actinobacteria	Vaginal-delivery
33	Actinobacteria	Vaginal-delivery
30	Actinobacteria	Vaginal-delivery
38	Actinobacteria	Vaginal-delivery
29	Actinobacteria	Vaginal-delivery
36	Actinobacteria	Vaginal-delivery
38	Actinobacteria	Vaginal-delivery
23	Actinobacteria	Vaginal-delivery
32	Actinobacteria	Vaginal-delivery
33	Actinobacteria	Vaginal-delivery
26	Actinobacteria	Vaginal-delivery
27	Actinobacteria	Vaginal-delivery
36	Actinobacteria	Vaginal-delivery
29	Actinobacteria	Vaginal-delivery
30	Actinobacteria	Vaginal-delivery
38	Actinobacteria	Vaginal-delivery
21	Actinobacteria	Vaginal-delivery
31	Actinobacteria	Vaginal-delivery
28	Actinobacteria	Vaginal-delivery
29	Actinobacteria	Vaginal-delivery
32	Actinobacteria	Vaginal-delivery
36	Actinobacteria	Vaginal-delivery
24	Actinobacteria	Vaginal-delivery
30	Actinobacteria	Vaginal-delivery
39	Actinobacteria	Vaginal-delivery
28	Actinobacteria	Vaginal-delivery
7	Actinobacteria	Vaginal-delivery
7	Actinobacteria	Vaginal-delivery
9	Actinobacteria	Vaginal-delivery
6	Actinobacteria	Vaginal-delivery
7	Actinobacteria	Vaginal-delivery
5	Actinobacteria	Vaginal-delivery
8	Actinobacteria	Vaginal-delivery
5	Actinobacteria	Vaginal-delivery
8	Actinobacteria	Vaginal-delivery
7	Actinobacteria	Vaginal-delivery
6	Actinobacteria	Vaginal-delivery
8	Actinobacteria	Vaginal-delivery
11	Actinobacteria	Vaginal-delivery
9	Actinobacteria	Vaginal-delivery
11	Actinobacteria	Vaginal-delivery
12	Actinobacteria	Vaginal-delivery
8	Actinobacteria	Vaginal-delivery
5	Actinobacteria	Vaginal-delivery
11	Actinobacteria	Vaginal-delivery
7	Actinobacteria	Vaginal-delivery
8	Actinobacteria	Vaginal-delivery
7	Actinobacteria	Vaginal-delivery
9	Actinobacteria	Vaginal-delivery
13	Actinobacteria	Vaginal-delivery
23	Actinobacteria	Vaginal-delivery
17	Actinobacteria	Vaginal-delivery
33	Actinobacteria	Vaginal-delivery
45	Actinobacteria	Vaginal-delivery
44	Actinobacteria	Vaginal-delivery
23	Actinobacteria	Vaginal-delivery
51	Actinobacteria	Vaginal-delivery
30	Actinobacteria	Vaginal-delivery
15	Actinobacteria	Vaginal-delivery
42	Actinobacteria	Vaginal-delivery
46	Actinobacteria	Vaginal-delivery
42	Actinobacteria	Vaginal-delivery
38	Actinobacteria	Vaginal-delivery
41	Actinobacteria	Vaginal-delivery
40	Actinobacteria	Vaginal-delivery
19	Actinobacteria	Vaginal-delivery
5	Actinobacteria	Vaginal-delivery
2	Actinobacteria	Vaginal-delivery
5	Actinobacteria	Vaginal-delivery
8	Actinobacteria	Vaginal-delivery
20	Actinobacteria	Vaginal-delivery
3	Actinobacteria	Vaginal-delivery
40	Actinobacteria	Vaginal-delivery
39	Actinobacteria	Vaginal-delivery
43	Actinobacteria	Vaginal-delivery
9	Actinobacteria	Vaginal-delivery
9	Actinobacteria	Vaginal-delivery
18	Actinobacteria	Vaginal-delivery
35	Actinobacteria	Vaginal-delivery
44	Actinobacteria	Vaginal-delivery
5	Actinobacteria	Vaginal-delivery
24	Actinobacteria	Vaginal-delivery
18	Actinobacteria	Vaginal-delivery
15	Actinobacteria	Vaginal-delivery
12	Actinobacteria	Vaginal-delivery
11	Actinobacteria	Vaginal-delivery
13	Actinobacteria	Vaginal-delivery
13	Actinobacteria	Vaginal-delivery
11	Actinobacteria	Vaginal-delivery
23	Actinobacteria	Vaginal-delivery
15	Actinobacteria	Vaginal-delivery
11	Actinobacteria	Vaginal-delivery
12	Actinobacteria	Vaginal-delivery
16	Actinobacteria	Vaginal-delivery
16	Actinobacteria	Vaginal-delivery
18	Actinobacteria	Vaginal-delivery
11	Actinobacteria	Vaginal-delivery
14	Actinobacteria	Vaginal-delivery
8	Actinobacteria	Vaginal-delivery
9	Actinobacteria	Vaginal-delivery
12	Actinobacteria	Vaginal-delivery
13	Bacteroidetes	Vaginal-delivery
5	Bacteroidetes	Vaginal-delivery
6	Bacteroidetes	Vaginal-delivery
6	Bacteroidetes	Vaginal-delivery
3	Bacteroidetes	Vaginal-delivery
7	Bacteroidetes	Vaginal-delivery
6	Bacteroidetes	Vaginal-delivery
2	Bacteroidetes	Vaginal-delivery
4	Bacteroidetes	Vaginal-delivery
2	Bacteroidetes	Vaginal-delivery
5	Bacteroidetes	Vaginal-delivery
33	Bacteroidetes	Vaginal-delivery
21	Bacteroidetes	Vaginal-delivery
25	Bacteroidetes	Vaginal-delivery
26	Bacteroidetes	Vaginal-delivery
25	Bacteroidetes	Vaginal-delivery
24	Bacteroidetes	Vaginal-delivery
15	Bacteroidetes	Vaginal-delivery
16	Bacteroidetes	Vaginal-delivery
21	Bacteroidetes	Vaginal-delivery
20	Bacteroidetes	Vaginal-delivery
3	Bacteroidetes	Vaginal-delivery
20	Bacteroidetes	Vaginal-delivery
16	Bacteroidetes	Vaginal-delivery
13	Bacteroidetes	Vaginal-delivery
15	Bacteroidetes	Vaginal-delivery
14	Bacteroidetes	Vaginal-delivery
16	Bacteroidetes	Vaginal-delivery
19	Bacteroidetes	Vaginal-delivery
12	Bacteroidetes	Vaginal-delivery
9	Bacteroidetes	Vaginal-delivery
11	Bacteroidetes	Vaginal-delivery
16	Bacteroidetes	Vaginal-delivery
17	Bacteroidetes	Vaginal-delivery
14	Bacteroidetes	Vaginal-delivery
16	Bacteroidetes	Vaginal-delivery
20	Bacteroidetes	Vaginal-delivery
16	Bacteroidetes	Vaginal-delivery
12	Bacteroidetes	Vaginal-delivery
9	Bacteroidetes	Vaginal-delivery
11	Bacteroidetes	Vaginal-delivery
8	Bacteroidetes	Vaginal-delivery
13	Bacteroidetes	Vaginal-delivery
17	Bacteroidetes	Vaginal-delivery
16	Bacteroidetes	Vaginal-delivery
17	Bacteroidetes	Vaginal-delivery
16	Bacteroidetes	Vaginal-delivery
12	Bacteroidetes	Vaginal-delivery
11	Bacteroidetes	Vaginal-delivery
15	Bacteroidetes	Vaginal-delivery
16	Bacteroidetes	Vaginal-delivery
18	Bacteroidetes	Vaginal-delivery
9	Bacteroidetes	Vaginal-delivery
10	Bacteroidetes	Vaginal-delivery
13	Bacteroidetes	Vaginal-delivery
14	Bacteroidetes	Vaginal-delivery
22	Bacteroidetes	Vaginal-delivery
14	Bacteroidetes	Vaginal-delivery
17	Bacteroidetes	Vaginal-delivery
15	Bacteroidetes	Vaginal-delivery
16	Bacteroidetes	Vaginal-delivery
7	Bacteroidetes	Vaginal-delivery
13	Bacteroidetes	Vaginal-delivery
11	Bacteroidetes	Vaginal-delivery
16	Bacteroidetes	Vaginal-delivery
25	Bacteroidetes	Vaginal-delivery
12	Bacteroidetes	Vaginal-delivery
17	Bacteroidetes	Vaginal-delivery
14	Bacteroidetes	Vaginal-delivery
16	Bacteroidetes	Vaginal-delivery
17	Bacteroidetes	Vaginal-delivery
15	Bacteroidetes	Vaginal-delivery
16	Bacteroidetes	Vaginal-delivery
11	Bacteroidetes	Vaginal-delivery
18	Bacteroidetes	Vaginal-delivery
9	Bacteroidetes	Vaginal-delivery
16	Bacteroidetes	Vaginal-delivery
14	Bacteroidetes	Vaginal-delivery
17	Bacteroidetes	Vaginal-delivery
7	Bacteroidetes	Vaginal-delivery
8	Bacteroidetes	Vaginal-delivery
13	Bacteroidetes	Vaginal-delivery
6	Bacteroidetes	Vaginal-delivery
19	Bacteroidetes	Vaginal-delivery
16	Bacteroidetes	Vaginal-delivery
9	Bacteroidetes	Vaginal-delivery
4	Bacteroidetes	Vaginal-delivery
5	Bacteroidetes	Vaginal-delivery
11	Bacteroidetes	Vaginal-delivery
13	Bacteroidetes	Vaginal-delivery
14	Bacteroidetes	Vaginal-delivery
9	Bacteroidetes	Vaginal-delivery
13	Bacteroidetes	Vaginal-delivery
15	Bacteroidetes	Vaginal-delivery
17	Bacteroidetes	Vaginal-delivery
16	Bacteroidetes	Vaginal-delivery
12	Bacteroidetes	Vaginal-delivery
7	Bacteroidetes	Vaginal-delivery
9	Bacteroidetes	Vaginal-delivery
11	Bacteroidetes	Vaginal-delivery
13	Bacteroidetes	Vaginal-delivery
17	Bacteroidetes	Vaginal-delivery
13	Bacteroidetes	Vaginal-delivery
14	Bacteroidetes	Vaginal-delivery
19	Bacteroidetes	Vaginal-delivery
23	Bacteroidetes	Vaginal-delivery
14	Bacteroidetes	Vaginal-delivery
57	Bacteroidetes	Vaginal-delivery
37	Bacteroidetes	Vaginal-delivery
24	Bacteroidetes	Vaginal-delivery
34	Bacteroidetes	Vaginal-delivery
36	Bacteroidetes	Vaginal-delivery
54	Bacteroidetes	Vaginal-delivery
32	Bacteroidetes	Vaginal-delivery
41	Bacteroidetes	Vaginal-delivery
39	Bacteroidetes	Vaginal-delivery
38	Bacteroidetes	Vaginal-delivery
41	Bacteroidetes	Vaginal-delivery
39	Bacteroidetes	Vaginal-delivery
37	Bacteroidetes	Vaginal-delivery
42	Bacteroidetes	Vaginal-delivery
38	Bacteroidetes	Vaginal-delivery
39	Bacteroidetes	Vaginal-delivery
39	Bacteroidetes	Vaginal-delivery
26	Bacteroidetes	Vaginal-delivery
31	Bacteroidetes	Vaginal-delivery
32	Bacteroidetes	Vaginal-delivery
30	Bacteroidetes	Vaginal-delivery
25	Bacteroidetes	Vaginal-delivery
25	Bacteroidetes	Vaginal-delivery
32	Bacteroidetes	Vaginal-delivery
25	Bacteroidetes	Vaginal-delivery
33	Bacteroidetes	Vaginal-delivery
26	Bacteroidetes	Vaginal-delivery
25	Bacteroidetes	Vaginal-delivery
29	Bacteroidetes	Vaginal-delivery
33	Bacteroidetes	Vaginal-delivery
39	Bacteroidetes	Vaginal-delivery
40	Bacteroidetes	Vaginal-delivery
39	Bacteroidetes	Vaginal-delivery
38	Bacteroidetes	Vaginal-delivery
37	Bacteroidetes	Vaginal-delivery
25	Bacteroidetes	Vaginal-delivery
27	Bacteroidetes	Vaginal-delivery
26	Bacteroidetes	Vaginal-delivery
39	Bacteroidetes	Vaginal-delivery
30	Bacteroidetes	Vaginal-delivery
40	Bacteroidetes	Vaginal-delivery
37	Bacteroidetes	Vaginal-delivery
22	Bacteroidetes	Vaginal-delivery
38	Bacteroidetes	Vaginal-delivery
20	Bacteroidetes	Vaginal-delivery
9	Bacteroidetes	Vaginal-delivery
50	Bacteroidetes	Vaginal-delivery
41	Bacteroidetes	Vaginal-delivery
42	Bacteroidetes	Vaginal-delivery
38	Bacteroidetes	Vaginal-delivery
25	Bacteroidetes	Vaginal-delivery
21	Bacteroidetes	Vaginal-delivery
33	Bacteroidetes	Vaginal-delivery
22	Bacteroidetes	Vaginal-delivery
22	Bacteroidetes	Vaginal-delivery
20	Bacteroidetes	Vaginal-delivery
38	Bacteroidetes	Vaginal-delivery
8	Bacteroidetes	Vaginal-delivery
38	Bacteroidetes	Vaginal-delivery
9	Bacteroidetes	Vaginal-delivery
6	Bacteroidetes	Vaginal-delivery
9	Bacteroidetes	Vaginal-delivery
26	Bacteroidetes	Vaginal-delivery
7	Bacteroidetes	Vaginal-delivery
38	Bacteroidetes	Vaginal-delivery
30	Bacteroidetes	Vaginal-delivery
38	Bacteroidetes	Vaginal-delivery
38	Bacteroidetes	Vaginal-delivery
30	Bacteroidetes	Vaginal-delivery
36	Bacteroidetes	Vaginal-delivery
42	Bacteroidetes	Vaginal-delivery
46	Bacteroidetes	Vaginal-delivery
36	Bacteroidetes	Vaginal-delivery
33	Bacteroidetes	Vaginal-delivery
31	Bacteroidetes	Vaginal-delivery
24	Bacteroidetes	Vaginal-delivery
30	Bacteroidetes	Vaginal-delivery
53	Bacteroidetes	Vaginal-delivery
54	Bacteroidetes	Vaginal-delivery
37	Bacteroidetes	Vaginal-delivery
38	Bacteroidetes	Vaginal-delivery
3	Bacteroidetes	Vaginal-delivery
3	Bacteroidetes	Vaginal-delivery
2	Bacteroidetes	Vaginal-delivery
6	Bacteroidetes	Vaginal-delivery
5	Bacteroidetes	Vaginal-delivery
40	Bacteroidetes	Vaginal-delivery
38	Bacteroidetes	Vaginal-delivery
26	Bacteroidetes	Vaginal-delivery
31	Bacteroidetes	Vaginal-delivery
31	Bacteroidetes	Vaginal-delivery
28	Bacteroidetes	Vaginal-delivery
32	Bacteroidetes	Vaginal-delivery
30	Bacteroidetes	Vaginal-delivery
38	Bacteroidetes	Vaginal-delivery
25	Bacteroidetes	Vaginal-delivery
40	Bacteroidetes	Vaginal-delivery
37	Bacteroidetes	Vaginal-delivery
38	Bacteroidetes	Vaginal-delivery
25	Bacteroidetes	Vaginal-delivery
31	Bacteroidetes	Vaginal-delivery
32	Bacteroidetes	Vaginal-delivery
33	Bacteroidetes	Vaginal-delivery
26	Bacteroidetes	Vaginal-delivery
24	Bacteroidetes	Vaginal-delivery
23	Bacteroidetes	Vaginal-delivery
26	Bacteroidetes	Vaginal-delivery
25	Bacteroidetes	Vaginal-delivery
33	Bacteroidetes	Vaginal-delivery
39	Bacteroidetes	Vaginal-delivery
39	Bacteroidetes	Vaginal-delivery
39	Bacteroidetes	Vaginal-delivery
40	Bacteroidetes	Vaginal-delivery
39	Bacteroidetes	Vaginal-delivery
38	Bacteroidetes	Vaginal-delivery
50	Bacteroidetes	Vaginal-delivery
25	Bacteroidetes	Vaginal-delivery
27	Bacteroidetes	Vaginal-delivery
31	Bacteroidetes	Vaginal-delivery
31	Bacteroidetes	Vaginal-delivery
41	Bacteroidetes	Vaginal-delivery
39	Bacteroidetes	Vaginal-delivery
39	Bacteroidetes	Vaginal-delivery
28	Bacteroidetes	Vaginal-delivery
32	Bacteroidetes	Vaginal-delivery
40	Bacteroidetes	Vaginal-delivery
38	Bacteroidetes	Vaginal-delivery
37	Bacteroidetes	Vaginal-delivery
27	Bacteroidetes	Vaginal-delivery
35	Bacteroidetes	Vaginal-delivery
38	Bacteroidetes	Vaginal-delivery
38	Bacteroidetes	Vaginal-delivery
28	Bacteroidetes	Vaginal-delivery
31	Bacteroidetes	Vaginal-delivery
40	Bacteroidetes	Vaginal-delivery
39	Bacteroidetes	Vaginal-delivery
36	Bacteroidetes	Vaginal-delivery
26	Bacteroidetes	Vaginal-delivery
34	Bacteroidetes	Vaginal-delivery
40	Bacteroidetes	Vaginal-delivery
36	Bacteroidetes	Vaginal-delivery
37	Bacteroidetes	Vaginal-delivery
33	Bacteroidetes	Vaginal-delivery
25	Bacteroidetes	Vaginal-delivery
29	Bacteroidetes	Vaginal-delivery
38	Bacteroidetes	Vaginal-delivery
26	Bacteroidetes	Vaginal-delivery
30	Bacteroidetes	Vaginal-delivery
29	Bacteroidetes	Vaginal-delivery
33	Bacteroidetes	Vaginal-delivery
25	Bacteroidetes	Vaginal-delivery
32	Bacteroidetes	Vaginal-delivery
25	Bacteroidetes	Vaginal-delivery
30	Bacteroidetes	Vaginal-delivery
26	Bacteroidetes	Vaginal-delivery
16	Bacteroidetes	Vaginal-delivery
33	Bacteroidetes	Vaginal-delivery
22	Bacteroidetes	Vaginal-delivery
38	Bacteroidetes	Vaginal-delivery
22	Bacteroidetes	Vaginal-delivery
31	Bacteroidetes	Vaginal-delivery
32	Bacteroidetes	Vaginal-delivery
37	Bacteroidetes	Vaginal-delivery
28	Bacteroidetes	Vaginal-delivery
33	Bacteroidetes	Vaginal-delivery
20	Bacteroidetes	Vaginal-delivery
26	Bacteroidetes	Vaginal-delivery
27	Bacteroidetes	Vaginal-delivery
36	Bacteroidetes	Vaginal-delivery
30	Bacteroidetes	Vaginal-delivery
21	Bacteroidetes	Vaginal-delivery
28	Bacteroidetes	Vaginal-delivery
25	Bacteroidetes	Vaginal-delivery
26	Bacteroidetes	Vaginal-delivery
19	Bacteroidetes	Vaginal-delivery
22	Bacteroidetes	Vaginal-delivery
23	Bacteroidetes	Vaginal-delivery
31	Bacteroidetes	Vaginal-delivery
36	Bacteroidetes	Vaginal-delivery
37	Bacteroidetes	Vaginal-delivery
38	Bacteroidetes	Vaginal-delivery
47	Bacteroidetes	Vaginal-delivery
24	Bacteroidetes	Vaginal-delivery
33	Bacteroidetes	Vaginal-delivery
30	Bacteroidetes	Vaginal-delivery
28	Bacteroidetes	Vaginal-delivery
53	Bacteroidetes	Vaginal-delivery
32	Bacteroidetes	Vaginal-delivery
38	Bacteroidetes	Vaginal-delivery
23	Bacteroidetes	Vaginal-delivery
32	Bacteroidetes	Vaginal-delivery
26	Bacteroidetes	Vaginal-delivery
27	Bacteroidetes	Vaginal-delivery
30	Bacteroidetes	Vaginal-delivery
32	Bacteroidetes	Vaginal-delivery
28	Bacteroidetes	Vaginal-delivery
38	Bacteroidetes	Vaginal-delivery
33	Bacteroidetes	Vaginal-delivery
25	Bacteroidetes	Vaginal-delivery
21	Bacteroidetes	Vaginal-delivery
38	Bacteroidetes	Vaginal-delivery
25	Bacteroidetes	Vaginal-delivery
40	Bacteroidetes	Vaginal-delivery
39	Bacteroidetes	Vaginal-delivery
32	Bacteroidetes	Vaginal-delivery
40	Bacteroidetes	Vaginal-delivery
36	Bacteroidetes	Vaginal-delivery
38	Bacteroidetes	Vaginal-delivery
39	Bacteroidetes	Vaginal-delivery
40	Bacteroidetes	Vaginal-delivery
39	Bacteroidetes	Vaginal-delivery
25	Bacteroidetes	Vaginal-delivery
23	Bacteroidetes	Vaginal-delivery
38	Bacteroidetes	Vaginal-delivery
20	Bacteroidetes	Vaginal-delivery
30	Bacteroidetes	Vaginal-delivery
28	Bacteroidetes	Vaginal-delivery
36	Bacteroidetes	Vaginal-delivery
39	Bacteroidetes	Vaginal-delivery
22	Bacteroidetes	Vaginal-delivery
34	Bacteroidetes	Vaginal-delivery
41	Bacteroidetes	Vaginal-delivery
37	Bacteroidetes	Vaginal-delivery
41	Bacteroidetes	Vaginal-delivery
57	Bacteroidetes	Vaginal-delivery
30	Bacteroidetes	Vaginal-delivery
29	Bacteroidetes	Vaginal-delivery
20	Bacteroidetes	Vaginal-delivery
31	Bacteroidetes	Vaginal-delivery
30	Bacteroidetes	Vaginal-delivery
32	Bacteroidetes	Vaginal-delivery
33	Bacteroidetes	Vaginal-delivery
21	Bacteroidetes	Vaginal-delivery
21	Bacteroidetes	Vaginal-delivery
28	Bacteroidetes	Vaginal-delivery
26	Bacteroidetes	Vaginal-delivery
31	Bacteroidetes	Vaginal-delivery
24	Bacteroidetes	Vaginal-delivery
41	Bacteroidetes	Vaginal-delivery
23	Bacteroidetes	Vaginal-delivery
38	Bacteroidetes	Vaginal-delivery
36	Bacteroidetes	Vaginal-delivery
5	Bacteroidetes	Vaginal-delivery
19	Bacteroidetes	Vaginal-delivery
12	Bacteroidetes	Vaginal-delivery
40	Bacteroidetes	Vaginal-delivery
38	Bacteroidetes	Vaginal-delivery
25	Bacteroidetes	Vaginal-delivery
40	Bacteroidetes	Vaginal-delivery
50	Bacteroidetes	Vaginal-delivery
25	Bacteroidetes	Vaginal-delivery
20	Bacteroidetes	Vaginal-delivery
16	Bacteroidetes	Vaginal-delivery
26	Bacteroidetes	Vaginal-delivery
31	Bacteroidetes	Vaginal-delivery
41	Bacteroidetes	Vaginal-delivery
38	Bacteroidetes	Vaginal-delivery
20	Bacteroidetes	Vaginal-delivery
40	Bacteroidetes	Vaginal-delivery
20	Bacteroidetes	Vaginal-delivery
37	Bacteroidetes	Vaginal-delivery
21	Bacteroidetes	Vaginal-delivery
26	Bacteroidetes	Vaginal-delivery
41	Bacteroidetes	Vaginal-delivery
41	Bacteroidetes	Vaginal-delivery
38	Bacteroidetes	Vaginal-delivery
25	Bacteroidetes	Vaginal-delivery
22	Bacteroidetes	Vaginal-delivery
14	Bacteroidetes	Vaginal-delivery
32	Bacteroidetes	Vaginal-delivery
29	Bacteroidetes	Vaginal-delivery
21	Bacteroidetes	Vaginal-delivery
33	Bacteroidetes	Vaginal-delivery
23	Bacteroidetes	Vaginal-delivery
11	Bacteroidetes	Vaginal-delivery
33	Bacteroidetes	Vaginal-delivery
21	Bacteroidetes	Vaginal-delivery
26	Bacteroidetes	Vaginal-delivery
25	Bacteroidetes	Vaginal-delivery
37	Bacteroidetes	Vaginal-delivery
20	Bacteroidetes	Vaginal-delivery
22	Bacteroidetes	Vaginal-delivery
39	Bacteroidetes	Vaginal-delivery
28	Bacteroidetes	Vaginal-delivery
55	Bacteroidetes	Vaginal-delivery
39	Bacteroidetes	Vaginal-delivery
6	Bacteroidetes	Vaginal-delivery
38	Bacteroidetes	Vaginal-delivery
33	Bacteroidetes	Vaginal-delivery
7	Bacteroidetes	Vaginal-delivery
9	Bacteroidetes	Vaginal-delivery
26	Bacteroidetes	Vaginal-delivery
25	Bacteroidetes	Vaginal-delivery
39	Bacteroidetes	Vaginal-delivery
40	Bacteroidetes	Vaginal-delivery
40	Bacteroidetes	Vaginal-delivery
48	Bacteroidetes	Vaginal-delivery
39	Bacteroidetes	Vaginal-delivery
50	Bacteroidetes	Vaginal-delivery
53	Bacteroidetes	Vaginal-delivery
20	Bacteroidetes	Vaginal-delivery
27	Bacteroidetes	Vaginal-delivery
22	Bacteroidetes	Vaginal-delivery
45	Bacteroidetes	Vaginal-delivery
40	Bacteroidetes	Vaginal-delivery
50	Bacteroidetes	Vaginal-delivery
40	Bacteroidetes	Vaginal-delivery
42	Bacteroidetes	Vaginal-delivery
20	Bacteroidetes	Vaginal-delivery
30	Bacteroidetes	Vaginal-delivery
40	Bacteroidetes	Vaginal-delivery
46	Bacteroidetes	Vaginal-delivery
21	Bacteroidetes	Vaginal-delivery
26	Bacteroidetes	Vaginal-delivery
34	Bacteroidetes	Vaginal-delivery
42	Bacteroidetes	Vaginal-delivery
37	Bacteroidetes	Vaginal-delivery
38	Bacteroidetes	Vaginal-delivery
56	Bacteroidetes	Vaginal-delivery
25	Bacteroidetes	Vaginal-delivery
22	Bacteroidetes	Vaginal-delivery
39	Bacteroidetes	Vaginal-delivery
39	Bacteroidetes	Vaginal-delivery
40	Bacteroidetes	Vaginal-delivery
38	Bacteroidetes	Vaginal-delivery
58	Bacteroidetes	Vaginal-delivery
22	Bacteroidetes	Vaginal-delivery
27	Bacteroidetes	Vaginal-delivery
29	Bacteroidetes	Vaginal-delivery
20	Bacteroidetes	Vaginal-delivery
16	Bacteroidetes	Vaginal-delivery
30	Bacteroidetes	Vaginal-delivery
26	Bacteroidetes	Vaginal-delivery
9	Bacteroidetes	Vaginal-delivery
16	Bacteroidetes	Vaginal-delivery
21	Bacteroidetes	Vaginal-delivery
8	Bacteroidetes	Vaginal-delivery
33	Bacteroidetes	Vaginal-delivery
17	Bacteroidetes	Vaginal-delivery
28	Bacteroidetes	Vaginal-delivery
23	Bacteroidetes	Vaginal-delivery
31	Bacteroidetes	Vaginal-delivery
36	Bacteroidetes	Vaginal-delivery
47	Bacteroidetes	Vaginal-delivery
22	Bacteroidetes	Vaginal-delivery
38	Bacteroidetes	Vaginal-delivery
28	Bacteroidetes	Vaginal-delivery
8	Bacteroidetes	Vaginal-delivery
11	Bacteroidetes	Vaginal-delivery
32	Bacteroidetes	Vaginal-delivery
38	Bacteroidetes	Vaginal-delivery
39	Bacteroidetes	Vaginal-delivery
23	Bacteroidetes	Vaginal-delivery
38	Bacteroidetes	Vaginal-delivery
23	Bacteroidetes	Vaginal-delivery
8	Bacteroidetes	Vaginal-delivery
36	Bacteroidetes	Vaginal-delivery
11	Bacteroidetes	Vaginal-delivery
30	Bacteroidetes	Vaginal-delivery
34	Bacteroidetes	Vaginal-delivery
12	Bacteroidetes	Vaginal-delivery
9	Bacteroidetes	Vaginal-delivery
11	Bacteroidetes	Vaginal-delivery
33	Bacteroidetes	Vaginal-delivery
36	Bacteroidetes	Vaginal-delivery
33	Bacteroidetes	Vaginal-delivery
9	Bacteroidetes	Vaginal-delivery
26	Bacteroidetes	Vaginal-delivery
36	Bacteroidetes	Vaginal-delivery
9	Bacteroidetes	Vaginal-delivery
20	Bacteroidetes	Vaginal-delivery
16	Bacteroidetes	Vaginal-delivery
38	Bacteroidetes	Vaginal-delivery
20	Bacteroidetes	Vaginal-delivery
20	Bacteroidetes	Vaginal-delivery
33	Bacteroidetes	Vaginal-delivery
22	Bacteroidetes	Vaginal-delivery
9	Bacteroidetes	Vaginal-delivery
8	Bacteroidetes	Vaginal-delivery
38	Bacteroidetes	Vaginal-delivery
11	Bacteroidetes	Vaginal-delivery
7	Bacteroidetes	Vaginal-delivery
9	Bacteroidetes	Vaginal-delivery
39	Bacteroidetes	Vaginal-delivery
27	Bacteroidetes	Vaginal-delivery
33	Bacteroidetes	Vaginal-delivery
25	Bacteroidetes	Vaginal-delivery
11	Bacteroidetes	Vaginal-delivery
36	Bacteroidetes	Vaginal-delivery
40	Bacteroidetes	Vaginal-delivery
29	Bacteroidetes	Vaginal-delivery
40	Bacteroidetes	Vaginal-delivery
39	Bacteroidetes	Vaginal-delivery
31	Bacteroidetes	Vaginal-delivery
32	Bacteroidetes	Vaginal-delivery
38	Bacteroidetes	Vaginal-delivery
40	Bacteroidetes	Vaginal-delivery
58	Bacteroidetes	Vaginal-delivery
41	Bacteroidetes	Vaginal-delivery
47	Bacteroidetes	Vaginal-delivery
30	Bacteroidetes	Vaginal-delivery
31	Bacteroidetes	Vaginal-delivery
33	Bacteroidetes	Vaginal-delivery
37	Bacteroidetes	Vaginal-delivery
33	Bacteroidetes	Vaginal-delivery
27	Bacteroidetes	Vaginal-delivery
21	Bacteroidetes	Vaginal-delivery
38	Bacteroidetes	Vaginal-delivery
24	Bacteroidetes	Vaginal-delivery
20	Bacteroidetes	Vaginal-delivery
27	Bacteroidetes	Vaginal-delivery
28	Bacteroidetes	Vaginal-delivery
34	Bacteroidetes	Vaginal-delivery
7	Bacteroidetes	Vaginal-delivery
6	Bacteroidetes	Vaginal-delivery
5	Bacteroidetes	Vaginal-delivery
2	Bacteroidetes	Vaginal-delivery
6	Bacteroidetes	Vaginal-delivery
7	Bacteroidetes	Vaginal-delivery
9	Bacteroidetes	Vaginal-delivery
6	Bacteroidetes	Vaginal-delivery
4	Bacteroidetes	Vaginal-delivery
5	Bacteroidetes	Vaginal-delivery
8	Bacteroidetes	Vaginal-delivery
3	Bacteroidetes	Vaginal-delivery
6	Bacteroidetes	Vaginal-delivery
4	Bacteroidetes	Vaginal-delivery
7	Bacteroidetes	Vaginal-delivery
6	Bacteroidetes	Vaginal-delivery
7	Bacteroidetes	Vaginal-delivery
5	Bacteroidetes	Vaginal-delivery
4	Bacteroidetes	Vaginal-delivery
5	Bacteroidetes	Vaginal-delivery
6	Bacteroidetes	Vaginal-delivery
9	Bacteroidetes	Vaginal-delivery
7	Bacteroidetes	Vaginal-delivery
4	Bacteroidetes	Vaginal-delivery
5	Bacteroidetes	Vaginal-delivery
5	Bacteroidetes	Vaginal-delivery
6	Bacteroidetes	Vaginal-delivery
31	Bacteroidetes	Vaginal-delivery
25	Bacteroidetes	Vaginal-delivery
27	Bacteroidetes	Vaginal-delivery
26	Bacteroidetes	Vaginal-delivery
31	Bacteroidetes	Vaginal-delivery
31	Bacteroidetes	Vaginal-delivery
39	Bacteroidetes	Vaginal-delivery
28	Bacteroidetes	Vaginal-delivery
32	Bacteroidetes	Vaginal-delivery
30	Bacteroidetes	Vaginal-delivery
41	Bacteroidetes	Vaginal-delivery
40	Bacteroidetes	Vaginal-delivery
40	Bacteroidetes	Vaginal-delivery
37	Bacteroidetes	Vaginal-delivery
29	Bacteroidetes	Vaginal-delivery
25	Bacteroidetes	Vaginal-delivery
23	Bacteroidetes	Vaginal-delivery
31	Bacteroidetes	Vaginal-delivery
32	Bacteroidetes	Vaginal-delivery
28	Bacteroidetes	Vaginal-delivery
48	Bacteroidetes	Vaginal-delivery
28	Bacteroidetes	Vaginal-delivery
30	Bacteroidetes	Vaginal-delivery
42	Bacteroidetes	Vaginal-delivery
41	Bacteroidetes	Vaginal-delivery
48	Bacteroidetes	Vaginal-delivery
51	Bacteroidetes	Vaginal-delivery
31	Bacteroidetes	Vaginal-delivery
28	Bacteroidetes	Vaginal-delivery
21	Bacteroidetes	Vaginal-delivery
22	Bacteroidetes	Vaginal-delivery
26	Bacteroidetes	Vaginal-delivery
20	Bacteroidetes	Vaginal-delivery
25	Bacteroidetes	Vaginal-delivery
24	Bacteroidetes	Vaginal-delivery
25	Bacteroidetes	Vaginal-delivery
24	Bacteroidetes	Vaginal-delivery
25	Bacteroidetes	Vaginal-delivery
26	Bacteroidetes	Vaginal-delivery
23	Bacteroidetes	Vaginal-delivery
50	Bacteroidetes	Vaginal-delivery
41	Bacteroidetes	Vaginal-delivery
25	Bacteroidetes	Vaginal-delivery
38	Bacteroidetes	Vaginal-delivery
25	Bacteroidetes	Vaginal-delivery
27	Bacteroidetes	Vaginal-delivery
26	Bacteroidetes	Vaginal-delivery
31	Bacteroidetes	Vaginal-delivery
39	Bacteroidetes	Vaginal-delivery
32	Bacteroidetes	Vaginal-delivery
30	Bacteroidetes	Vaginal-delivery
37	Bacteroidetes	Vaginal-delivery
25	Bacteroidetes	Vaginal-delivery
40	Bacteroidetes	Vaginal-delivery
39	Bacteroidetes	Vaginal-delivery
40	Bacteroidetes	Vaginal-delivery
46	Bacteroidetes	Vaginal-delivery
37	Bacteroidetes	Vaginal-delivery
24	Bacteroidetes	Vaginal-delivery
23	Bacteroidetes	Vaginal-delivery
28	Bacteroidetes	Vaginal-delivery
4	Bacteroidetes	Vaginal-delivery
6	Bacteroidetes	Vaginal-delivery
5	Bacteroidetes	Vaginal-delivery
2	Bacteroidetes	Vaginal-delivery
6	Bacteroidetes	Vaginal-delivery
3	Bacteroidetes	Vaginal-delivery
8	Bacteroidetes	Vaginal-delivery
2	Bacteroidetes	Vaginal-delivery
4	Bacteroidetes	Vaginal-delivery
5	Bacteroidetes	Vaginal-delivery
3	Bacteroidetes	Vaginal-delivery
4	Bacteroidetes	Vaginal-delivery
8	Bacteroidetes	Vaginal-delivery
2	Bacteroidetes	Vaginal-delivery
11	Bacteroidetes	Vaginal-delivery
10	Bacteroidetes	Vaginal-delivery
3	Bacteroidetes	Vaginal-delivery
6	Bacteroidetes	Vaginal-delivery
2	Bacteroidetes	Vaginal-delivery
7	Bacteroidetes	Vaginal-delivery
11	Bacteroidetes	Vaginal-delivery
6	Bacteroidetes	Vaginal-delivery
3	Bacteroidetes	Vaginal-delivery
3	Bacteroidetes	Vaginal-delivery
6	Bacteroidetes	Vaginal-delivery
19	Bacteroidetes	Vaginal-delivery
4	Bacteroidetes	Vaginal-delivery
5	Bacteroidetes	Vaginal-delivery
3	Bacteroidetes	Vaginal-delivery
8	Bacteroidetes	Vaginal-delivery
7	Bacteroidetes	Vaginal-delivery
3	Bacteroidetes	Vaginal-delivery
2	Bacteroidetes	Vaginal-delivery
4	Bacteroidetes	Vaginal-delivery
6	Bacteroidetes	Vaginal-delivery
6	Bacteroidetes	Vaginal-delivery
7	Bacteroidetes	Vaginal-delivery
2	Bacteroidetes	Vaginal-delivery
3	Bacteroidetes	Vaginal-delivery
7	Bacteroidetes	Vaginal-delivery
5	Bacteroidetes	Vaginal-delivery
8	Bacteroidetes	Vaginal-delivery
11	Bacteroidetes	Vaginal-delivery
5	Bacteroidetes	Vaginal-delivery
6	Bacteroidetes	Vaginal-delivery
4	Bacteroidetes	Vaginal-delivery
5	Bacteroidetes	Vaginal-delivery
5	Bacteroidetes	Vaginal-delivery
2	Bacteroidetes	Vaginal-delivery
2	Bacteroidetes	Vaginal-delivery
5	Bacteroidetes	Vaginal-delivery
6	Bacteroidetes	Vaginal-delivery
13	Bacteroidetes	Vaginal-delivery
39	Bacteroidetes	Vaginal-delivery
12	Bacteroidetes	Vaginal-delivery
28	Bacteroidetes	Vaginal-delivery
21	Bacteroidetes	Vaginal-delivery
21	Bacteroidetes	Vaginal-delivery
31	Bacteroidetes	Vaginal-delivery
20	Bacteroidetes	Vaginal-delivery
6	Bacteroidetes	Vaginal-delivery
4	Bacteroidetes	Vaginal-delivery
5	Bacteroidetes	Vaginal-delivery
5	Bacteroidetes	Vaginal-delivery
6	Bacteroidetes	Vaginal-delivery
5	Bacteroidetes	Vaginal-delivery
6	Bacteroidetes	Vaginal-delivery
7	Bacteroidetes	Vaginal-delivery
41	Bacteroidetes	Vaginal-delivery
42	Bacteroidetes	Vaginal-delivery
40	Bacteroidetes	Vaginal-delivery
39	Bacteroidetes	Vaginal-delivery
43	Bacteroidetes	Vaginal-delivery
53	Bacteroidetes	Vaginal-delivery
9	Bacteroidetes	Vaginal-delivery
10	Bacteroidetes	Vaginal-delivery
9	Bacteroidetes	Vaginal-delivery
21	Bacteroidetes	Vaginal-delivery
18	Bacteroidetes	Vaginal-delivery
13	Bacteroidetes	Vaginal-delivery
16	Bacteroidetes	Vaginal-delivery
15	Bacteroidetes	Vaginal-delivery
17	Bacteroidetes	Vaginal-delivery
15	Bacteroidetes	Vaginal-delivery
13	Bacteroidetes	Vaginal-delivery
23	Bacteroidetes	Vaginal-delivery
13	Bacteroidetes	Vaginal-delivery
14	Bacteroidetes	Vaginal-delivery
23	Bacteroidetes	Vaginal-delivery
15	Bacteroidetes	Vaginal-delivery
12	Bacteroidetes	Vaginal-delivery
13	Bacteroidetes	Vaginal-delivery
23	Bacteroidetes	Vaginal-delivery
46	Bacteroidetes	Vaginal-delivery
39	Bacteroidetes	Vaginal-delivery
53	Bacteroidetes	Vaginal-delivery
27	Bacteroidetes	Vaginal-delivery
31	Bacteroidetes	Vaginal-delivery
34	Bacteroidetes	Vaginal-delivery
39	Bacteroidetes	Vaginal-delivery
48	Bacteroidetes	Vaginal-delivery
40	Bacteroidetes	Vaginal-delivery
42	Bacteroidetes	Vaginal-delivery
42	Bacteroidetes	Vaginal-delivery
38	Bacteroidetes	Vaginal-delivery
38	Bacteroidetes	Vaginal-delivery
38	Bacteroidetes	Vaginal-delivery
40	Bacteroidetes	Vaginal-delivery
42	Bacteroidetes	Vaginal-delivery
42	Bacteroidetes	Vaginal-delivery
40	Bacteroidetes	Vaginal-delivery
39	Bacteroidetes	Vaginal-delivery
38	Bacteroidetes	Vaginal-delivery
39	Bacteroidetes	Vaginal-delivery
53	Bacteroidetes	Vaginal-delivery
58	Bacteroidetes	Vaginal-delivery
34	Bacteroidetes	Vaginal-delivery
36	Bacteroidetes	Vaginal-delivery
37	Bacteroidetes	Vaginal-delivery
31	Bacteroidetes	Vaginal-delivery
36	Bacteroidetes	Vaginal-delivery
37	Bacteroidetes	Vaginal-delivery
38	Bacteroidetes	Vaginal-delivery
20	Bacteroidetes	Vaginal-delivery
39	Bacteroidetes	Vaginal-delivery
34	Bacteroidetes	Vaginal-delivery
35	Bacteroidetes	Vaginal-delivery
51	Bacteroidetes	Vaginal-delivery
45	Bacteroidetes	Vaginal-delivery
53	Bacteroidetes	Vaginal-delivery
54	Bacteroidetes	Vaginal-delivery
38	Bacteroidetes	Vaginal-delivery
40	Bacteroidetes	Vaginal-delivery
38	Bacteroidetes	Vaginal-delivery
53	Bacteroidetes	Vaginal-delivery
37	Bacteroidetes	Vaginal-delivery
20	Bacteroidetes	Vaginal-delivery
40	Bacteroidetes	Vaginal-delivery
38	Bacteroidetes	Vaginal-delivery
50	Bacteroidetes	Vaginal-delivery
25	Bacteroidetes	Vaginal-delivery
22	Bacteroidetes	Vaginal-delivery
40	Bacteroidetes	Vaginal-delivery
22	Bacteroidetes	Vaginal-delivery
20	Bacteroidetes	Vaginal-delivery
27	Bacteroidetes	Vaginal-delivery
22	Bacteroidetes	Vaginal-delivery
31	Bacteroidetes	Vaginal-delivery
38	Bacteroidetes	Vaginal-delivery
24	Bacteroidetes	Vaginal-delivery
29	Bacteroidetes	Vaginal-delivery
53	Bacteroidetes	Vaginal-delivery
25	Bacteroidetes	Vaginal-delivery
23	Bacteroidetes	Vaginal-delivery
3	Bacteroidetes	Vaginal-delivery
2	Bacteroidetes	Vaginal-delivery
3	Bacteroidetes	Vaginal-delivery
4	Bacteroidetes	Vaginal-delivery
2	Bacteroidetes	Vaginal-delivery
5	Bacteroidetes	Vaginal-delivery
[truncated: 18,364 more rows]
