# Supplementary material for: Stochasticity constrained by deterministic effects of diet and age drive rumen microbiome assembly dynamics
Source: Nat Commun. 2020 Apr 20;11:1904. doi: 10.1038/s41467-020-15652-8 (PMC7170844; doi:10.1038/s41467-020-15652-8)
Supplement: Supplementary file 17 — Source Data [file 41467_2020_15652_MOESM17_ESM.zip › Source Data/Figure 4B.txt]

sudar	OTU_ID	group	N	FA	sd_FA	se_FA
1	denovo506228	C	4	1.75	0.5	0.25
2	denovo568869	C	5	2	0	0
3	denovo713077	C	3	2	0	0
4	denovo382128	C	4	2.25	0.5	0.25
5	denovo467058	C	4	2.25	0.5	0.25
6	denovo172479	C	3	2.333333333	0.577350269	0.333333333
7	denovo195986	C	6	2.333333333	0.516397779	0.210818511
8	denovo631314	C	3	2.333333333	0.577350269	0.333333333
9	denovo131782	C	7	2.428571429	0.534522484	0.202030509
10	denovo178261	C	7	2.428571429	1.272418021	0.480928807
11	denovo312252	C	18	2.5	1.689065178	0.39811648
12	denovo411919	C	6	2.5	0.836660027	0.341565026
13	denovo83244	C	4	2.5	0.577350269	0.288675135
14	denovo89674	C	9	2.555555556	0.881917104	0.293972368
15	denovo651687	C	5	2.6	0.894427191	0.4
16	denovo102481	C	6	2.666666667	1.211060142	0.494413232
17	denovo161273	C	18	2.666666667	1.909727421	0.45012707
18	denovo94240	C	10	2.7	1.33749351	0.422952585
20	denovo67567	C	4	2.75	0.957427108	0.478713554
21	denovo443817	C	18	2.833333333	1.947849493	0.459112528
22	denovo534576	C	18	2.888888889	1.182663439	0.278756446
23	denovo186042	C	4	3	1.154700538	0.577350269
24	denovo217734	C	4	3	2	1
25	denovo635396	C	6	3	1.264911064	0.516397779
26	denovo100283	C	8	3.125	1.552647509	0.548943791
27	denovo264302	C	5	3.2	1.303840481	0.583095189
28	denovo45319	C	5	3.2	1.788854382	0.8
29	denovo200714	C	4	3.25	1.5	0.75
30	denovo131641	C	7	3.285714286	1.253566341	0.473803541
31	denovo94238	C	3	3.333333333	1.527525232	0.881917104
32	denovo288565	C	15	3.533333333	1.959105724	0.505838923
33	denovo542313	C	18	3.555555556	4.655448702	1.097299782
34	denovo109531	C	5	3.6	1.140175425	0.509901951
35	denovo568500	C	5	3.6	1.673320053	0.748331477
36	denovo181672	C	9	3.666666667	2.872281323	0.957427108
37	denovo557038	C	3	3.666666667	1.527525232	0.881917104
38	denovo71368	C	17	3.705882353	3.036542151	0.736469649
39	denovo15824	C	14	3.714285714	2.267786838	0.606091527
40	denovo104375	C	6	3.833333333	3.060501048	1.249444321
41	denovo546208	C	12	3.916666667	3.260182185	0.941133531
42	denovo395350	C	7	4	1.825741858	0.690065559
43	denovo703505	C	17	4	3.240370349	0.785905248
44	denovo41137	C	10	4.2	2.97396107	0.940449065
45	denovo558865	C	5	4.2	1.643167673	0.734846923
46	denovo721561	C	13	4.230769231	5.387544991	1.494236132
47	denovo32466	C	4	4.25	3.304037934	1.652018967
48	denovo359301	C	10	4.3	3.973523485	1.256538455
49	denovo117151	C	6	4.333333333	3.011090611	1.229272594
50	denovo26543	C	12	4.333333333	3.33938844	0.963998407
51	denovo28898	C	18	4.333333333	2.543735095	0.599564112
52	denovo546492	C	6	4.333333333	5.750362307	2.347575582
53	denovo495160	C	5	4.4	1.673320053	0.748331477
54	denovo636588	C	13	4.461538462	3.573406046	0.991084517
55	denovo117796	C	4	4.5	1.290994449	0.645497224
56	denovo567680	C	6	4.5	3.78153408	1.543804824
57	denovo254126	C	7	4.571428571	1.718249386	0.649437224
58	denovo566171	C	7	4.571428571	3.644957378	1.377664394
59	denovo75963	C	10	4.7	3.198958164	1.011599394
60	denovo518166	C	14	4.714285714	3.361056872	0.898280234
61	denovo523412	C	4	4.75	2.872281323	1.436140662
62	denovo745832	C	10	4.8	6.214677966	1.96525373
63	denovo580299	C	18	4.833333333	1.855040827	0.437237316
64	denovo597233	C	6	4.833333333	2.926886856	1.194896555
65	denovo696960	C	6	4.833333333	3.656045222	1.492574212
66	denovo264474	C	15	4.933333333	4.233652031	1.093124254
67	denovo547247	C	8	5.125	3.907410542	1.381478246
68	denovo722307	C	5	5.2	3.962322551	1.772004515
69	denovo314122	C	16	5.25	4.524010021	1.131002505
70	denovo407242	C	4	5.25	4.573474245	2.286737122
71	denovo489652	C	16	5.25	5.144576432	1.286144108
72	denovo429354	C	5	5.4	5.983310121	2.675817632
73	denovo584327	C	10	5.4	6.058969476	1.916014382
74	denovo38723	C	4	5.5	7	3.5
75	denovo685352	C	2	5.5	0.707106781	0.5
76	denovo556814	C	15	5.533333333	3.335237551	0.861154633
77	denovo124611	C	11	5.545454545	3.882361044	1.170575898
78	denovo142191	C	5	5.6	2.701851217	1.208304597
79	denovo440185	C	5	5.6	2.19089023	0.979795897
80	denovo593518	C	16	5.625	4.688638751	1.172159688
81	denovo534191	C	6	5.666666667	2.338090389	0.954521404
82	denovo133336	C	18	5.722222222	4.443177924	1.04726708
83	denovo126042	C	8	5.75	4.832922807	1.708696245
84	denovo717529	C	17	5.764705882	5.117731575	1.241232226
85	denovo248276	C	6	5.833333333	5.564770136	2.271807895
86	denovo244829	C	10	5.9	4.724639904	1.494062322
87	denovo190575	C	14	5.928571429	4.103737241	1.096769911
88	denovo660733	C	17	5.941176471	3.091734712	0.749855811
89	denovo119529	C	4	6	4.760952286	2.380476143
90	denovo146195	C	9	6	4.415880433	1.471960144
91	denovo166025	C	4	6	6.683312552	3.341656276
92	denovo212628	C	15	6.066666667	5.006662228	1.292714629
93	denovo332781	C	4	6.25	1.892969449	0.946484724
94	denovo219863	C	5	6.4	4.827007354	2.158703314
95	denovo608746	C	17	6.470588235	13.33752998	3.234826169
96	denovo574861	C	9	6.555555556	2.65099562	0.883665207
97	denovo455528	C	5	6.6	3.646916506	1.630950643
98	denovo334892	C	8	6.625	7.327784697	2.590763125
99	denovo386475	C	6	6.666666667	4.966554809	2.02758751
100	denovo551630	C	3	6.666666667	2.516611478	1.452966315
101	denovo585404	C	3	6.666666667	2.081665999	1.201850425
102	denovo677939	C	12	6.75	4.750598048	1.371379531
103	denovo507365	C	9	6.777777778	3.80058475	1.266861583
104	denovo71672	C	9	6.777777778	9.337796552	3.112598851
105	denovo196853	C	5	6.8	4.711687596	2.107130751
106	denovo279920	C	5	6.8	4.266145802	1.907878403
107	denovo555930	C	11	6.909090909	3.448319749	1.039707524
108	denovo336016	C	16	6.9375	4.404070087	1.101017522
109	denovo674362	C	16	6.9375	2.792101956	0.698025489
110	denovo451482	C	3	7	2	1.154700538
111	denovo547175	C	4	7	4.396968653	2.198484326
112	denovo654928	C	6	7	10.80740487	4.412104562
113	denovo663254	C	3	7	2	1.154700538
114	denovo643525	C	10	7.1	4.357624225	1.378001774
115	denovo564991	C	9	7.111111111	3.100179206	1.033393069
116	denovo303701	C	7	7.142857143	4.525062483	1.710312857
117	denovo46767	C	13	7.153846154	3.210559501	0.890448993
118	denovo144534	C	4	7.25	2.362907813	1.181453907
119	denovo725382	C	7	7.285714286	2.870208222	1.084836738
120	denovo150522	C	12	7.333333333	4.030189108	1.163415383
121	denovo203521	C	3	7.333333333	7.505553499	4.333333333
122	denovo184722	C	10	7.5	4.766783215	1.507389207
123	denovo329780	C	12	7.5	3.31662479	0.957427108
124	denovo105232	C	5	7.6	4.037325848	1.805547009
125	denovo49586	C	13	7.615384615	3.477030858	0.96435485
126	denovo681321	C	10	7.7	4.62000481	1.4609738
127	denovo9210	C	11	7.727272727	3.466724941	1.045256898
128	denovo562523	C	4	7.75	1.5	0.75
129	denovo291354	C	18	7.777777778	3.456546314	0.814715779
130	denovo237957	C	5	7.8	2.774887385	1.240967365
131	denovo203445	C	12	7.916666667	3.800916955	1.097230213
132	denovo722767	C	13	7.923076923	3.68468765	1.021948481
133	denovo122487	C	3	8	2.645751311	1.527525232
134	denovo142258	C	17	8	4.168333	1.01096925
135	denovo239712	C	9	8	3.240370349	1.08012345
136	denovo379736	C	3	8	6.08276253	3.511884584
137	denovo289035	C	10	8.1	5.384133068	1.702612372
138	denovo616467	C	17	8.117647059	3.739691714	0.907008467
139	denovo348623	C	8	8.125	3.440826313	1.216515809
140	denovo599435	C	15	8.133333333	2.72204405	0.702828752
141	denovo595942	C	6	8.166666667	3.430257522	1.400396769
142	denovo690254	C	5	8.2	6.016643583	2.690724809
143	denovo383522	C	14	8.214285714	4.709704734	1.258721536
144	denovo9414	C	4	8.25	2.217355783	1.108677891
145	denovo469640	C	16	8.3125	3.910988792	0.977747198
146	denovo258718	C	3	8.333333333	2.081665999	1.201850425
147	denovo289645	C	12	8.333333333	9.966610925	2.87711275
148	denovo464127	C	9	8.333333333	4.527692569	1.509230856
149	denovo443075	C	5	8.4	2.50998008	1.122497216
150	denovo288150	C	18	8.5	6.00245048	1.414791146
151	denovo375320	C	10	8.5	3.064129385	0.96896279
152	denovo524025	C	2	8.5	2.121320344	1.5
153	denovo11707	C	10	8.6	10.89546287	3.445447883
154	denovo563355	C	5	8.6	5.683308895	2.541653005
155	denovo262062	C	6	8.666666667	4.885352256	1.994436707
156	denovo285877	C	9	8.666666667	5.024937811	1.67497927
157	denovo413771	C	12	8.666666667	4.007568597	1.156885404
158	denovo466056	C	6	8.666666667	5.125101625	2.092313977
159	denovo637569	C	3	8.666666667	4.509249753	2.603416559
160	denovo12128	C	7	8.714285714	4.956957592	1.873553864
161	denovo160390	C	7	8.714285714	3.903600292	1.475422227
162	denovo133686	C	4	8.75	2.753785274	1.376892637
163	denovo304233	C	4	8.75	5.6199051	2.80995255
164	denovo661814	C	13	8.769230769	7.154879991	1.984406668
165	denovo733889	C	18	8.833333333	4.382451637	1.032953757
166	denovo232770	C	5	9	4.636809248	2.073644135
167	denovo293903	C	7	9	4.041451884	1.527525232
168	denovo520531	C	6	9	8.197560613	3.346640106
169	denovo531437	C	7	9	4.434711565	1.67616342
170	denovo677090	C	6	9.166666667	4.119061382	1.681599767
171	denovo398937	C	11	9.181818182	4.094341994	1.23449056
172	denovo548674	C	5	9.2	3.563705936	1.593737745
173	denovo578580	C	18	9.222222222	4.505624662	1.061985917
174	denovo148870	C	4	9.25	5.560275773	2.780137886
175	denovo328163	C	4	9.25	0.5	0.25
176	denovo363806	C	4	9.25	2.986078811	1.493039406
177	denovo644288	C	4	9.25	13.17510278	6.587551391
178	denovo243454	C	3	9.333333333	5.033222957	2.905932629
179	denovo398335	C	3	9.333333333	5.773502692	3.333333333
180	denovo490036	C	9	9.333333333	2.5	0.833333333
181	denovo514562	C	5	9.4	4.393176527	1.96468827
182	denovo576008	C	5	9.4	6.268971207	2.803569154
183	denovo254808	C	16	9.5625	12.59613036	3.14903259
184	denovo372557	C	5	9.6	3.646916506	1.630950643
185	denovo28904	C	8	9.625	4.206712323	1.487297405
186	denovo18407	C	6	9.666666667	9.72967968	3.972125096
187	denovo671586	C	3	9.666666667	4.509249753	2.603416559
188	denovo434505	C	7	9.714285714	3.638419332	1.375193246
189	denovo225245	C	8	9.75	1.908627031	0.674801558
190	denovo462833	C	5	9.8	3.346640106	1.496662955
191	denovo697625	C	6	9.833333333	2.926886856	1.194896555
192	denovo224724	C	12	9.916666667	5.583389869	1.611785822
193	denovo234310	C	12	9.916666667	3.800916955	1.097230213
194	denovo178501	C	4	10	3.741657387	1.870828693
195	denovo219794	C	4	10	3.741657387	1.870828693
196	denovo226319	C	5	10	5.385164807	2.408318916
197	denovo561230	C	5	10	6.670832032	2.983286778
198	denovo429117	C	9	10.22222222	3.492054473	1.164018158
199	denovo483708	C	4	10.25	3.5	1.75
200	denovo589746	C	4	10.25	3.947573094	1.973786547
201	denovo39561	C	17	10.35294118	3.569684448	0.865775649
202	denovo175136	C	5	10.4	3.78153408	1.691153453
203	denovo19377	C	5	10.4	7.668115805	3.42928564
204	denovo690012	C	7	10.42857143	4.755948656	1.797579627
205	denovo82572	C	17	10.47058824	9.741134733	2.362572201
206	denovo149725	C	4	10.5	3.415650255	1.707825128
207	denovo195499	C	4	10.5	1.732050808	0.866025404
208	denovo431236	C	4	10.5	3.872983346	1.936491673
209	denovo281242	C	7	10.57142857	7.067699835	2.671339443
210	denovo616081	C	7	10.57142857	22.24003255	8.405942181
211	denovo569466	C	9	10.66666667	4.031128874	1.343709625
212	denovo586422	C	4	10.75	5.560275773	2.780137886
213	denovo466345	C	14	10.78571429	9.712629141	2.595809327
214	denovo407939	C	5	10.8	4.324349662	1.933907961
215	denovo718802	C	4	11	4.242640687	2.121320344
216	denovo102295	C	14	11.07142857	3.771640853	1.008013418
217	denovo531557	C	13	11.15384615	24.34421955	6.751871681
218	denovo510992	C	6	11.16666667	10.72225101	4.377340644
219	denovo338389	C	5	11.2	4.549725266	2.034698995
220	denovo105073	C	8	11.25	6.562882642	2.32032941
221	denovo288341	C	4	11.25	11.8988795	5.94943975
222	denovo417694	C	4	11.25	3.862210075	1.931105038
223	denovo700583	C	4	11.25	3.593976442	1.796988221
224	denovo226862	C	10	11.3	3.683295626	1.164760347
225	denovo356868	C	3	11.33333333	5.033222957	2.905932629
226	denovo734246	C	9	11.44444444	7.160850353	2.386950118
227	denovo666523	C	6	11.5	4.460941605	1.821171784
228	denovo135061	C	4	11.75	16.17353806	8.086769029
229	denovo703944	C	5	11.8	2.28035085	1.019803903
230	denovo300273	C	7	12.28571429	8.159131606	3.083861878
231	denovo94659	C	6	12.33333333	4.589843861	1.87379591
232	denovo676790	C	3	12.66666667	4.932882862	2.848001248
233	denovo163708	C	6	12.83333333	6.274286148	2.561466594
234	denovo113860	C	8	12.875	5.841660723	2.065338955
235	denovo130888	C	4	13	7.958224258	3.979112129
236	denovo152553	C	10	13	6.798692685	2.1499354
237	denovo171788	C	8	13	16.46641604	5.821757221
238	denovo540795	C	5	13	3.240370349	1.449137675
239	denovo230699	C	18	13.11111111	10.08136831	2.376201298
240	denovo273103	C	5	13.2	7.293833012	3.261901286
241	denovo737463	C	5	13.2	5.974947699	2.672077843
242	denovo192105	C	6	13.33333333	6.889605697	2.812669748
243	denovo195808	C	14	13.42857143	6.687695771	1.787361877
244	denovo140976	C	5	13.6	2.50998008	1.122497216
245	denovo373787	C	5	13.6	5.594640292	2.501999201
246	denovo301959	C	3	13.66666667	4.041451884	2.333333333
247	denovo515527	C	7	13.71428571	4.715728495	1.782377835
248	denovo315810	C	4	13.75	7.088723439	3.54436172
249	denovo457659	C	4	13.75	5.123475383	2.561737691
250	denovo547115	C	5	13.8	6.496152708	2.905167809
251	denovo262177	C	3	14	1.732050808	1
252	denovo235083	C	18	14.05555556	21.44067663	5.053615946
253	denovo660361	C	10	14.2	11.33137238	3.583294573
254	denovo657575	C	3	14.33333333	8.621678104	4.977728174
255	denovo244215	C	4	14.5	7.549834435	3.774917218
256	denovo303582	C	3	15.33333333	6.806859286	3.929942041
257	denovo662253	C	4	16	5.354126135	2.677063067
258	denovo205661	C	16	16.6875	53.4773706	13.36934265
259	denovo376014	C	16	16.6875	53.45991489	13.36497872
260	denovo456990	C	14	16.85714286	16.28995511	4.353673632
261	denovo8777	C	5	17.2	33.99558795	15.20328912
262	denovo16535	C	8	17.375	7.707834604	2.725131058
263	denovo337491	C	7	17.57142857	28.50062656	10.7722243
264	denovo95439	C	7	17.85714286	8.173709305	3.08937173
265	denovo443944	C	16	17.875	53.2964977	13.32412442
266	denovo505077	C	17	18	51.36146415	12.45698481
267	denovo240804	C	15	18.66666667	54.93589338	14.18438668
268	denovo720634	C	15	18.73333333	54.95513321	14.18935438
269	denovo455362	C	4	19	5.597618541	2.798809271
270	denovo580082	C	4	19.25	6.184658438	3.092329219
271	denovo145612	C	16	19.4375	52.8406015	13.21015037
272	denovo311629	C	15	19.73333333	28.70656139	7.412002279
273	denovo414940	C	14	20.07142857	19.12495062	5.111358055
274	denovo223758	C	18	20.44444444	12.63618624	2.978377659
275	denovo72107	C	18	20.72222222	47.1702867	11.1181432
276	denovo639973	C	9	21.11111111	37.98172075	12.66057358
277	denovo607719	C	8	21.125	16.83056319	5.95050268
278	denovo472442	C	4	21.25	24.67623688	12.33811844
279	denovo194330	C	7	21.28571429	26.55631931	10.03734523
280	denovo424468	C	11	21.81818182	27.20594855	8.202902127
281	denovo152253	C	3	22	26.96293753	15.56705924
282	denovo364611	C	12	22	61.44916598	17.73884626
283	denovo524190	C	4	22.25	7.889866919	3.94493346
284	denovo662773	C	11	22.54545455	64.50792763	19.449872
285	denovo111611	C	10	22.6	10.90565602	3.448671242
286	denovo745650	C	16	23.125	20.65873504	5.164683759
287	denovo1487	C	18	23.16666667	15.84205126	3.734007292
288	denovo155586	C	17	23.17647059	14.10777841	3.421638855
289	denovo682720	C	9	23.22222222	9.351173426	3.117057809
290	denovo284889	C	5	24	23.24865588	10.39711498
291	denovo563030	C	6	24.16666667	26.24817454	10.71577238
292	denovo614784	C	11	24.27272727	64.00014205	19.29676888
293	denovo361447	C	11	24.36363636	63.97542142	19.28931533
294	denovo454747	C	8	24.625	9.679691554	3.422287769
295	denovo536144	C	11	24.72727273	63.81393407	19.24062507
296	denovo162439	C	5	24.8	19.99249859	8.940917179
297	denovo735753	C	12	25.41666667	28.70685168	8.286954272
298	denovo364625	C	7	26.14285714	22.66736694	8.567459398
299	denovo260316	C	10	26.6	66.99950249	21.187103
300	denovo684967	C	9	26.66666667	71.38277103	23.79425701
301	denovo170796	C	5	26.8	19.33132173	8.645229899
302	denovo2253	C	17	27	13.6381817	3.307744922
303	denovo138263	C	18	27.22222222	12.59577686	2.968853078
304	denovo445002	C	10	27.3	66.79662333	21.12294697
305	denovo305397	C	15	27.53333333	22.35386405	5.77174288
307	denovo577936	C	9	28	70.94011559	23.6467052
308	denovo123909	C	5	28.2	17.19592975	7.690253572
309	denovo745455	C	7	28.57142857	40.06601695	15.14353098
310	denovo444002	C	7	29	12.39623599	4.685336802
311	denovo82130	C	12	29.33333333	17.8444457	5.151247765
312	denovo429267	C	9	29.44444444	70.372422	23.457474
313	denovo613668	C	9	29.55555556	58.71778076	19.57259359
315	denovo708976	C	13	29.61538462	22.64780512	6.281370973
317	denovo560440	C	4	29.75	5.737304826	2.868652413
318	denovo356427	C	9	31	69.71011404	23.23670468
319	denovo129335	C	17	31.11764706	14.93269213	3.621709818
320	denovo188352	C	14	31.14285714	55.6124739	14.86305884
321	denovo288997	C	7	31.14285714	37.30696348	14.10070679
322	denovo680364	C	9	31.66666667	66.93840452	22.31280151
323	denovo519218	C	4	32	13.51542329	6.757711644
324	denovo501754	C	5	33.4	17.052859	7.626270386
325	denovo744578	C	14	33.5	24.42177465	6.526993822
326	denovo432154	C	3	33.66666667	3.055050463	1.763834207
327	denovo552022	C	4	34.25	20.80664958	10.40332479
328	denovo116387	C	17	34.35294118	72.94427769	17.69158598
329	denovo68118	C	8	34.375	73.98829541	26.15881271
330	denovo294208	C	14	35.35714286	16.75895693	4.479019642
331	denovo623532	C	8	35.375	37.68265042	13.32282882
332	denovo434036	C	13	35.38461538	17.86308326	4.954327895
333	denovo10381	C	2	35.5	9.192388155	6.5
334	denovo592714	C	4	35.5	17.36855396	8.68427698
335	denovo512383	C	3	35.66666667	1.154700538	0.666666667
336	denovo65658	C	3	35.66666667	6.429100507	3.711842909
337	denovo607390	C	4	35.75	41.84395615	20.92197808
338	denovo404706	C	16	35.8125	24.41916938	6.104792346
339	denovo442767	C	5	36	23.87467277	10.67707825
340	denovo592578	C	5	36	13.28533026	5.941380311
341	denovo22262	C	7	36.14285714	20.23551804	7.648306913
342	denovo355836	C	4	37	54.19102017	27.09551008
343	denovo147722	C	8	37.25	16.37724903	5.790231922
344	denovo1567	C	14	37.35714286	43.24101889	11.55664841
345	denovo710540	C	18	37.61111111	42.00999725	9.901851312
346	denovo726428	C	9	37.66666667	21.93741097	7.312470323
347	denovo281013	C	4	37.75	3.593976442	1.796988221
348	denovo202232	C	5	37.8	13.6821051	6.118823416
349	denovo341366	C	7	38	69.04829228	26.0978014
350	denovo412631	C	8	38	7.634508123	2.699206233
351	denovo416158	C	5	38.6	24.95596121	11.16064514
352	denovo185383	C	4	39	30.27650354	15.13825177
353	denovo417814	C	8	39	20.12106217	7.113869753
354	denovo506032	C	8	39.125	26.1776213	9.25518677
355	denovo329357	C	5	39.2	29.9783255	13.40671474
356	denovo137249	C	18	39.22222222	61.42480391	14.47796513
357	denovo59127	C	4	39.25	30.9448434	15.4724217
358	denovo732251	C	7	39.42857143	21.63991022	8.179117262
359	denovo311008	C	4	39.5	39.78693253	19.89346626
360	denovo734454	C	6	39.5	86.97298431	35.50657216
361	denovo95214	C	6	39.66666667	32.14135446	13.12165301
362	denovo268925	C	7	39.71428571	78.51053918	29.67419457
363	denovo204604	C	6	39.83333333	86.79727338	35.43483848
364	denovo497445	C	11	39.90909091	65.66346708	19.79828025
365	denovo595970	C	16	40	40.96014323	10.24003581
366	denovo692674	C	7	40	20.19900988	7.634508123
367	denovo319772	C	5	40.2	4.7644517	2.130727575
368	denovo320171	C	4	40.25	9.42956344	4.71478172
369	denovo658014	C	8	40.25	28.22739298	9.979890495
370	denovo718121	C	8	40.25	74.20194453	26.23434908
371	denovo727397	C	6	40.33333333	86.62717049	35.36539426
372	denovo745210	C	6	40.33333333	26.13554412	10.66979121
373	denovo707878	C	14	40.35714286	16.10354544	4.303853554
374	denovo327978	C	18	40.94444444	15.0703145	3.552107192
375	denovo412775	C	6	41	86.33423423	35.24580353
376	denovo537364	C	7	41.14285714	23.82175876	9.003778496
377	denovo457263	C	11	41.45454545	23.58119436	7.109997617
378	denovo34488	C	17	41.52941176	15.35463141	3.724045127
379	denovo98517	C	5	41.6	27.51908429	12.30690863
380	denovo151829	C	6	41.66666667	11.69045194	4.772607021
381	denovo349661	C	5	42	11.29158979	5.049752469
382	denovo447286	C	10	42.1	24.67319733	7.802350073
383	denovo563869	C	6	42.16666667	85.68877795	34.98229711
384	denovo588447	C	3	42.33333333	24.19366308	13.96821789
385	denovo447579	C	5	42.4	21.14946808	9.458329662
386	denovo25648	C	2	42.5	28.99137803	20.5
387	denovo613361	C	4	42.5	9.983319421	4.991659711
388	denovo503463	C	4	42.75	27.88518125	13.94259062
389	denovo295571	C	13	43.15384615	16.64755314	4.617200497
390	denovo652785	C	4	43.25	9.945685832	4.972842916
391	denovo693134	C	9	43.33333333	23.80126047	7.93375349
392	denovo173217	C	18	43.61111111	19.44869235	4.584100748
393	denovo576476	C	16	43.6875	17.54126088	4.385315221
394	denovo498872	C	5	43.8	32.8359559	14.6846859
395	denovo269340	C	8	44	17.30400449	6.117889459
396	denovo613341	C	4	44.25	44.21443957	22.10721979
397	denovo79986	C	8	44.375	21.33365885	7.542587421
398	denovo201830	C	18	44.5	39.44057332	9.296232282
399	denovo678004	C	15	44.53333333	16.96158124	4.379461444
400	denovo32606	C	12	44.83333333	102.2597702	29.51985293
401	denovo719457	C	17	45.05882353	18.26017041	4.428741845
402	denovo361299	C	4	45.25	22.98368987	11.49184493
403	denovo417058	C	3	45.66666667	22.14347157	12.78453927
404	denovo34375	C	5	45.8	12.15318888	5.435071297
405	denovo401406	C	9	45.88888889	33.31832996	11.10610999
406	denovo577285	C	8	46.375	26.72579011	9.448993711
407	denovo440652	C	17	46.52941176	20.64012369	5.0059653
408	denovo358053	C	5	46.8	24.22189093	10.83235893
409	denovo107784	C	10	46.9	26.98332819	8.532877592
410	denovo701691	C	11	46.90909091	22.31795038	6.729115227
411	denovo500732	C	5	47	22.72663635	10.16366076
412	denovo260626	C	11	47.27272727	26.31764013	7.935067061
413	denovo580311	C	7	47.28571429	27.00440881	10.20670715
414	denovo154755	C	5	47.4	94.89889357	42.4400754
415	denovo192396	C	13	47.53846154	19.99422994	5.545401635
416	denovo468947	C	8	47.625	37.77352625	13.35495828
417	denovo626947	C	3	47.66666667	25.57994006	14.76858528
418	denovo520753	C	7	47.85714286	35.4468079	13.39763407
419	denovo478772	C	15	47.86666667	20.07438548	5.183184043
420	denovo731290	C	2	48	26.87005769	19
421	denovo607560	C	8	48.125	19.26831225	6.812377129
422	denovo579933	C	2	48.5	27.57716447	19.5
423	denovo455866	C	7	48.57142857	20.02379537	7.568283264
424	denovo706576	C	14	48.57142857	20.69453397	5.53084685
425	denovo535773	C	13	48.69230769	17.48515854	4.849510437
426	denovo307235	C	9	48.77777778	28.35832231	9.452774105
427	denovo497892	C	16	48.8125	14.06754539	3.516886348
428	denovo305393	C	17	49.11764706	20.08383166	4.871044665
429	denovo472309	C	11	49.36363636	26.17736705	7.892773136
430	denovo25028	C	5	49.6	93.64721032	41.88030563
431	denovo486431	C	4	49.75	20.38586111	10.19293056
432	denovo314154	C	7	50	30.76794869	11.62919151
433	denovo638681	C	5	50.2	17.13767779	7.664202503
434	denovo298031	C	4	50.25	8.958236434	4.479118217
435	denovo233773	C	15	50.26666667	17.65327435	4.558055837
436	denovo409260	C	5	50.4	24.19297419	10.81942697
437	denovo360187	C	16	50.4375	14.32931145	3.582327863
438	denovo348560	C	10	50.5	31.23121658	9.876177848
439	denovo90973	C	5	50.6	27.45541841	12.27843638
440	denovo135117	C	7	50.85714286	23.03930389	8.708038354
441	denovo84115	C	11	51.09090909	31.36065862	9.455594347
442	denovo353266	C	8	51.125	21.89218713	7.740056986
443	denovo402358	C	6	51.16666667	42.41894231	17.31746068
444	denovo178521	C	3	51.66666667	26.2741952	15.16941367
445	denovo272605	C	6	51.66666667	17.3973178	7.102425251
446	denovo286145	C	5	51.8	19.86705816	8.884818512
447	denovo332961	C	10	51.9	29.19836373	9.233333333
448	denovo138472	C	7	52	41.01219331	15.50115203
449	denovo712395	C	7	52	29.6423121	11.20374087
450	denovo576282	C	11	52.27272727	36.95156535	11.14131615
451	denovo693582	C	5	52.4	16.68232598	7.460562981
452	denovo141009	C	7	52.42857143	29.29082418	11.07089092
453	denovo444146	C	4	52.5	15.60982597	7.804912983
454	denovo735170	C	2	52.5	12.02081528	8.5
455	denovo77372	C	6	52.5	29.2489316	11.94082633
456	denovo416551	C	8	52.625	17.9836235	6.358171065
457	denovo403000	C	3	52.66666667	15.88500341	9.171210995
458	denovo484195	C	3	52.66666667	27.97022226	16.14861535
459	denovo464366	C	16	52.8125	27.39639575	6.849098937
460	denovo538118	C	8	52.875	73.16407686	25.86740744
461	denovo495165	C	4	53	20.01665973	10.00832986
462	denovo746025	C	4	53	9.055385138	4.527692569
463	denovo490073	C	8	53.125	21.96385017	7.765393698
464	denovo118813	C	5	53.6	17.51570724	7.833262411
465	denovo432847	C	8	53.875	35.6027186	12.58746187
466	denovo198998	C	10	54	23.67370787	7.486283754
467	denovo686117	C	14	54.14285714	31.26772025	8.356649746
468	denovo50215	C	12	54.33333333	61.64168208	17.79442087
469	denovo510449	C	5	54.4	26.4159043	11.81355154
470	denovo349173	C	9	54.44444444	27.09756037	9.032520122
471	denovo373732	C	6	54.66666667	18.77942136	7.666666667
472	denovo670410	C	3	54.66666667	16.44181661	9.492687244
473	denovo684942	C	4	54.75	25.94063736	12.97031868
474	denovo621748	C	4	55.25	38.5	19.25
475	denovo456030	C	10	55.3	12.80668228	4.049828529
476	denovo355816	C	7	55.42857143	52.96494798	20.01886865
477	denovo511468	C	8	55.625	24.9109127	8.807337647
478	denovo1080	C	3	55.66666667	12.05542755	6.960204339
479	denovo357290	C	4	55.75	30.86934834	15.43467417
480	denovo374084	C	11	55.90909091	19.14395229	5.772118794
481	denovo673905	C	3	56	16.82260384	9.712534856
482	denovo255265	C	6	56.16666667	25.41193945	10.37438084
483	denovo417233	C	8	56.25	32.72286226	11.5692789
484	denovo601809	C	4	56.5	25.68397685	12.84198842
485	denovo418285	C	7	56.57142857	24.75114235	9.355052475
486	denovo513038	C	4	56.75	36.57298639	18.28649319
487	denovo167109	C	2	57	28.28427125	20
488	denovo351602	C	12	57	24.45403852	7.059272862
489	denovo62838	C	9	57	28.26216552	9.420721841
490	denovo712269	C	4	57	106.6739581	53.33697904
491	denovo400857	C	7	57.14285714	30.99692765	11.71573742
492	denovo385672	C	12	57.66666667	26.58548248	7.674567734
493	denovo594547	C	9	57.66666667	16.63580476	5.545268253
494	denovo199266	C	10	57.8	28.81280579	9.111409209
495	denovo391897	C	6	57.83333333	17.57744767	7.175962963
496	denovo334588	C	13	58	18.89885358	5.241598895
497	denovo207966	C	10	58.3	38.00307005	12.01762594
498	denovo280059	C	4	58.5	7.681145748	3.840572874
499	denovo739761	C	8	58.625	16.31771605	5.769183837
500	denovo647794	C	6	58.66666667	23.23503102	9.485661694
501	denovo415145	C	4	58.75	105.5221146	52.76105729
502	denovo733463	C	4	58.75	80.95832261	40.47916131
503	denovo355479	C	4	59	105.3628651	52.68143253
504	denovo460054	C	5	59	32.48076354	14.52583905
505	denovo494872	C	4	59.25	95.84840461	47.92420231
506	denovo168176	C	6	59.33333333	36.75141721	15.00370325
507	denovo494081	C	6	59.5	28.51490838	11.6411626
508	denovo125244	C	10	59.7	37.17242108	11.75495168
509	denovo366822	C	8	59.75	25.05280138	8.857502873
510	denovo38823	C	8	59.75	31.00115205	10.96056242
511	denovo703560	C	6	59.83333333	51.72394674	21.11621283
512	denovo216612	C	10	60	25.40778533	8.034647195
513	denovo274372	C	5	60	21.73706512	9.721111048
514	denovo243968	C	17	60.05882353	22.43175926	5.440500753
515	denovo618378	C	7	60.14285714	22.53462944	8.517289339
516	denovo408215	C	9	60.22222222	42.65201571	14.21733857
517	denovo533919	C	6	60.33333333	24.04717586	9.817218434
518	denovo291169	C	6	60.66666667	18.72609587	7.644896627
519	denovo674450	C	6	61.16666667	53.00345901	21.63857153
520	denovo182494	C	6	61.66666667	20.99206199	8.569973421
521	denovo71425	C	5	61.8	26.04227333	11.64645869
522	denovo708245	C	4	62	103.3892322	51.6946161
523	denovo98138	C	7	62	28.10693865	10.62342425
524	denovo478413	C	9	62.11111111	35.27550299	11.758501
525	denovo637301	C	6	62.83333333	37.30638909	15.23026957
526	denovo69462	C	6	62.83333333	14.79752232	6.041063188
527	denovo561125	C	4	63	20.54263858	10.27131929
528	denovo506155	C	8	63.25	95.255671	33.67796545
529	denovo338958	C	11	63.27272727	28.12504545	8.480020271
530	denovo392673	C	5	63.6	34.91847648	15.61601742
531	denovo416149	C	3	63.66666667	26.1023626	15.07020607
532	denovo20601	C	4	63.75	19.65324401	9.826622004
533	denovo338187	C	2	64	4.242640687	3
534	denovo477974	C	2	64	1.414213562	1
535	denovo492535	C	5	64.2	19.7787765	8.845337755
536	denovo217137	C	5	64.4	29.34791304	13.12478571
537	denovo362765	C	14	64.5	23.78671252	6.357266328
538	denovo36884	C	4	64.5	31.79622619	15.8981131
539	denovo9824	C	12	64.83333333	20.22075142	5.837228137
540	denovo382312	C	2	65	2.828427125	2
541	denovo514676	C	2	65	2.828427125	2
542	denovo96311	C	2	65	2.828427125	2
543	denovo598322	C	4	65.25	12.76388133	6.381940666
544	denovo190428	C	5	66	28.24889378	12.63328936
545	denovo95994	C	5	66.2	19.13635284	8.558037158
546	denovo313684	C	2	67	5.656854249	4
547	denovo358241	C	4	67	25.33771892	12.66885946
548	denovo448531	C	4	67.5	43.11612227	21.55806114
549	denovo583912	C	10	67.5	106.9924712	33.83399014
550	denovo78430	C	6	67.5	31.20737092	12.74035583
551	denovo610936	C	12	67.75	99.30039366	28.66555451
552	denovo349496	C	7	68	37.48332963	14.16736693
553	denovo597710	C	3	68	5.196152423	3
554	denovo7073	C	6	68	34.5947973	14.12326686
555	denovo147881	C	4	68.25	39.52530835	19.76265417
556	denovo385160	C	3	68.66666667	109.4090185	63.16732629
557	denovo709265	C	5	68.8	8.642916175	3.865229618
558	denovo444810	C	5	69	8.062257748	3.605551275
559	denovo678493	C	4	69.25	32.69429104	16.34714552
560	denovo9197	C	4	69.5	34.34627588	17.17313794
561	denovo176204	C	17	69.70588235	56.84602526	13.78718627
562	denovo355341	C	9	69.88888889	27.12676006	9.042253352
563	denovo106476	C	3	70.33333333	11.37248141	6.565905201
564	denovo463210	C	6	70.33333333	20.73322615	8.464304132
565	denovo382405	C	10	70.6	32.93495273	10.41494652
566	denovo526286	C	3	70.66666667	55.42863279	32.00173606
567	denovo464608	C	3	71	30.8058436	17.7857621
568	denovo144075	C	5	71.4	25.44209111	11.37804904
569	denovo249066	C	9	71.44444444	29.41560432	9.805201442
570	denovo106962	C	6	71.5	35.1781182	14.36140662
571	denovo227584	C	4	71.5	48.94554798	24.47277399
572	denovo701973	C	14	72.64285714	27.00030525	7.216135113
573	denovo463738	C	3	73	14.4222051	8.326663998
574	denovo714821	C	4	73	29.70970661	14.8548533
575	denovo124319	C	7	73.14285714	20.11159343	7.601467814
576	denovo362842	C	7	73.14285714	31.25395213	11.81288355
577	denovo403111	C	6	73.16666667	40.72059266	16.62411234
578	denovo54287	C	12	73.25	30.44854079	8.789736611
579	denovo569111	C	4	73.25	11.67261753	5.836308765
580	denovo691348	C	4	73.25	30.11505714	15.05752857
581	denovo211085	C	5	73.4	24.03747075	10.74988372
582	denovo592631	C	4	74	98.06460456	49.03230228
583	denovo742401	C	4	74.5	9.88264472	4.94132236
584	denovo199026	C	18	75	50.53478709	11.91116354
585	denovo693716	C	5	75	66.58453274	29.77750829
586	denovo546264	C	9	75.11111111	59.54923267	19.84974422
587	denovo649552	C	3	75.33333333	122.6879511	70.83392157
588	denovo475815	C	6	75.5	24.09771773	9.837852069
589	denovo542569	C	6	76.16666667	30.32105979	12.37852082
590	denovo360778	C	6	76.33333333	63.56309202	25.94952365
591	denovo551901	C	3	76.33333333	29.26317367	16.8951012
592	denovo652877	C	6	76.5	40.86440994	16.6828255
593	denovo613737	C	7	76.57142857	31.71149709	11.98581929
594	denovo214158	C	8	76.75	78.17699698	27.63974235
595	denovo493364	C	8	77.25	56.87266479	20.10752347
596	denovo505087	C	4	77.25	27.5	13.75
597	denovo318057	C	7	77.57142857	18.71592141	7.073953373
598	denovo111050	C	9	77.77777778	80.95025908	26.98341969
599	denovo299772	C	5	78	26.33438816	11.77709642
600	denovo664577	C	6	78.33333333	10.36661308	4.232152066
601	denovo225051	C	7	80	13.69914839	5.177791403
602	denovo316613	C	8	80	29.29163703	10.35615759
603	denovo464551	C	4	80	13.29160136	6.645800679
604	denovo310569	C	8	80.375	30.0662958	10.63004082
605	denovo450160	C	4	80.75	26.23451924	13.11725962
606	denovo101291	C	11	81.09090909	63.19723814	19.05468425
607	denovo659677	C	4	81.25	8.057087977	4.028543988
608	denovo1634	C	15	82.13333333	72.52080161	18.72479046
609	denovo240423	C	10	82.3	44.19162817	13.97461985
610	denovo175542	C	9	82.44444444	31.39709824	10.46569941
611	denovo527601	C	5	82.6	25.18531318	11.26321446
612	denovo461910	C	4	82.75	49.80210839	24.90105419
613	denovo117080	C	5	83.6	68.38713329	30.58365577
614	denovo170047	C	10	84	42.68489194	13.49814802
615	denovo661926	C	7	84.14285714	34.48878355	13.0355349
616	denovo493101	C	7	84.28571429	32.571533	12.31088231
617	denovo473214	C	4	84.75	42.73464637	21.36732318
618	denovo263912	C	8	85.375	22.27065654	7.873866132
619	denovo170485	C	4	86	41.54515616	20.77257808
620	denovo460498	C	5	86.4	51.06172735	22.83549868
621	denovo427465	C	7	87.42857143	56.37333041	21.30711612
622	denovo76718	C	2	87.5	14.8492424	10.5
623	denovo545027	C	5	87.8	27.70739973	12.39112586
624	denovo688912	C	6	88.66666667	16.24397324	6.631574306
625	denovo659980	C	4	89.5	37.00900791	18.50450396
626	denovo267924	C	3	89.66666667	34.78984526	20.08592653
628	denovo38753	C	8	90	41.58639888	14.70301232
629	denovo585692	C	5	90	10.22252415	4.57165178
630	denovo24243	C	7	90.71428571	80.89234468	30.57443243
631	denovo164370	C	3	91	51.85556865	29.93882652
632	denovo347885	C	6	91.16666667	14.13388364	5.770133832
633	denovo648727	C	12	91.25	85.32624556	24.63156542
634	denovo573754	C	8	91.375	42.37902952	14.98324958
635	denovo24830	C	5	91.6	37.91173961	16.95464538
636	denovo670394	C	8	92.125	57.53616875	20.34210754
637	denovo406120	C	8	92.375	69.89571313	24.71186637
638	denovo554502	C	7	92.42857143	52.71576976	19.92468814
639	denovo632319	C	4	92.5	42.60281681	21.3014084
640	denovo365262	C	3	92.66666667	104.7345852	60.46854095
641	denovo561683	C	7	92.85714286	169.0378938	63.89031843
642	denovo155540	C	8	94.5	41.86031192	14.79985521
643	denovo616018	C	18	95.27777778	62.37062427	14.70089712
644	denovo264260	C	8	95.375	31.49574801	11.1354285
645	denovo355102	C	10	95.4	205.9100127	65.11446332
646	denovo277387	C	5	95.6	19.20416621	8.588364221
647	denovo424726	C	3	95.66666667	61.78457197	35.67133926
648	denovo480055	C	11	96.45454545	89.62629484	27.02334467
649	denovo521153	C	11	96.54545455	51.90831077	15.65094458
650	denovo244540	C	3	97.33333333	11.93035345	6.887992773
651	denovo183920	C	11	97.36363636	13.64018128	4.112669399
652	denovo307894	C	6	98.66666667	29.21415182	11.92662754
653	denovo524011	C	4	99.25	28.26511395	14.13255698
654	denovo322949	C	5	99.4	40.29640182	18.02109875
655	denovo76099	C	5	101	22.18107301	9.919677414
656	denovo309416	C	5	101.6	57.32189808	25.63513214
657	denovo326962	C	6	101.6666667	72.36758022	29.54394091
658	denovo279339	C	6	102.5	63.93043094	26.09948914
659	denovo2283	C	7	103.5714286	102.3374437	38.67991797
660	denovo708161	C	18	103.7222222	36.29909342	8.555778369
661	denovo734318	C	5	103.8	108.3037395	48.43490477
662	denovo356133	C	10	104.2	90.26602659	28.54462393
663	denovo545329	C	4	104.25	68.38311195	34.19155598
664	denovo637212	C	15	104.8666667	68.3633848	17.65135005
665	denovo638810	C	11	105	94.24860742	28.41702435
666	denovo547133	C	12	105.4166667	65.18290118	18.81668277
667	denovo361904	C	5	105.6	101.6503812	45.45943246
668	denovo442068	C	6	105.6666667	66.25908743	27.05015917
669	denovo122649	C	14	105.9285714	73.54795849	19.65651873
670	denovo619303	C	6	106.3333333	41.01544425	16.744485
671	denovo145008	C	4	106.5	51.28027561	25.64013781
672	denovo161113	C	4	107	71.33489095	35.66744547
674	denovo493812	C	4	108	80.32019256	40.16009628
675	denovo10768	C	16	108.0625	35.39579777	8.848949443
676	denovo65477	C	9	108.2222222	94.11134068	31.37044689
677	denovo79458	C	17	108.3529412	47.52754619	11.52712312
678	denovo109851	C	6	109.3333333	133.2841576	54.41302949
679	denovo229269	C	11	109.4545455	83.51929554	25.1820151
680	denovo255396	C	13	109.6153846	174.278292	48.3361014
681	denovo594243	C	6	110.3333333	113.6567933	46.40019157
682	denovo393996	C	12	110.6666667	67.22057766	19.4049093
683	denovo265315	C	9	110.7777778	131.3228634	43.77428779
684	denovo526166	C	6	111.1666667	102.8404914	41.9844548
685	denovo397472	C	18	111.3888889	59.65798491	14.06152189
686	denovo471147	C	6	113.6666667	62.59605951	25.55473429
687	denovo723953	C	4	114.5	87.11869298	43.55934649
688	denovo155902	C	16	115.3125	50.99244225	12.74811056
689	denovo356782	C	6	117.1666667	42.25833251	17.25189201
690	denovo627300	C	12	118.25	154.545742	44.61351287
691	denovo201403	C	4	118.75	108.0659521	54.03297604
692	denovo646053	C	4	119	19.61292091	9.806460456
693	denovo390577	C	5	119.4	86.73119393	38.78736908
694	denovo467545	C	4	120	22.33084563	11.16542282
695	denovo739109	C	4	120.25	66.5200471	33.26002355
696	denovo491258	C	5	120.4	51.68462054	23.11406498
697	denovo136061	C	17	120.6470588	56.56074299	13.71799515
698	denovo167809	C	7	120.8571429	137.8144025	52.088948
699	denovo308057	C	14	121.8571429	34.97220246	9.346714262
700	denovo378405	C	4	122.75	90.04952341	45.02476171
701	denovo220164	C	8	123.625	144.0673825	50.93551157
702	denovo401828	C	12	124.3333333	65.23291603	18.83112081
703	denovo383893	C	6	124.6666667	91.87745462	37.50881378
704	denovo235006	C	17	124.9411765	46.61205663	11.30508429
705	denovo417323	C	7	125.4285714	144.9653489	54.7917517
706	denovo516067	C	4	126	48.95576234	24.47788117
707	denovo223380	C	6	126.1666667	26.76129045	10.92525108
708	denovo336665	C	5	126.6	66.25179243	29.6287023
709	denovo634347	C	8	127.25	55.89211547	19.76084693
710	denovo233451	C	18	128.6666667	31.8784456	7.513821687
711	denovo212002	C	10	129.8	78.40889972	24.79507119
712	denovo289404	C	10	130.8	69.79143532	22.06998968
713	denovo629580	C	15	131.2	44.82856232	11.57468502
714	denovo725835	C	9	131.4444444	71.71490625	23.90496875
715	denovo332686	C	7	131.8571429	53.75694861	20.31821675
716	denovo723858	C	17	132	58.84513574	14.27204178
717	denovo343553	C	5	133	13.91042774	6.220932406
718	denovo154773	C	16	133.3125	32.79983486	8.199958714
719	denovo642739	C	8	134.875	60.66874342	21.44963994
720	denovo396336	C	5	135	70.62931403	31.58638947
721	denovo672055	C	4	135.25	76.36043915	38.18021957
722	denovo59997	C	9	135.4444444	235.537211	78.51240368
723	denovo205381	C	15	135.5333333	39.56345115	10.21523916
724	denovo361970	C	15	135.5333333	29.69335343	7.666790889
725	denovo440846	C	15	135.9333333	54.89010666	14.1725646
726	denovo282098	C	5	136.2	40.19577092	17.97609524
727	denovo416711	C	4	136.25	56.95831809	28.47915905
728	denovo105915	C	9	136.5555556	92.68779735	30.89593245
729	denovo63608	C	13	136.6153846	66.12177965	18.33888207
730	denovo119971	C	18	137.7777778	22.41206491	5.28257436
731	denovo405000	C	6	137.8333333	56.12278206	22.91202983
732	denovo159574	C	12	138.3333333	43.34288939	12.51201443
733	denovo701601	C	5	138.6	24.96597685	11.16512427
734	denovo550229	C	9	139.4444444	92.10335378	30.70111793
736	denovo676110	C	5	140	61.1187369	27.33313008
737	denovo744586	C	4	140.25	88.00899575	44.00449788
738	denovo53338	C	7	141.1428571	25.52403163	9.647177163
739	denovo630418	C	3	141.3333333	72.50747088	41.86220783
740	denovo674717	C	6	141.3333333	269.3389438	109.9571634
741	denovo240283	C	8	141.625	45.11869267	15.95186677
742	denovo532078	C	6	141.8333333	70.13534535	28.63263484
743	denovo591693	C	8	141.875	135.7365489	47.9901171
744	denovo163512	C	8	142	84.41056129	29.84364015
745	denovo159390	C	16	142.375	28.3898456	7.097461401
746	denovo435296	C	4	142.5	98.59175084	49.29587542
747	denovo258398	C	15	143	43.2087954	11.156463
748	denovo216080	C	4	143.25	53.23767463	26.61883731
749	denovo697240	C	4	143.75	33.08952503	16.54476251
750	denovo618101	C	14	143.8571429	47.07090747	12.58022919
751	denovo616851	C	4	144	36.28590176	18.14295088
752	denovo9757	C	3	145	71.71471258	41.40450861
753	denovo169653	C	10	145.3	101.5021073	32.09778462
754	denovo388824	C	13	145.4615385	133.9033329	37.13810252
755	denovo710004	C	12	145.9166667	133.4966519	38.53716395
756	denovo619480	C	6	146.5	73.82343801	30.13829236
757	denovo128527	C	9	146.6666667	21.63330765	7.211102551
758	denovo465370	C	10	146.9	66.58736951	21.0567751
759	denovo445727	C	7	147	11.59022577	4.380693574
760	denovo411965	C	9	147.1111111	56.27709224	18.75903075
761	denovo176441	C	5	147.4	284.9742094	127.4443408
762	denovo19204	C	3	147.6666667	82.80901722	47.80980838
763	denovo32291	C	6	148.3333333	32.51871256	13.27570881
764	denovo8812	C	8	150.125	66.47112692	23.5010923
765	denovo506259	C	4	150.5	114.933314	57.466657
766	denovo6923	C	4	150.5	25.59296778	12.79648389
767	denovo119456	C	9	150.8888889	152.4470764	50.81569214
768	denovo64593	C	4	151.5	40.25336425	20.12668212
769	denovo701866	C	5	151.6	43.07319352	19.26291774
770	denovo398396	C	8	151.875	58.76451189	20.77639242
771	denovo177882	C	15	152.2666667	73.54150108	18.98833393
772	denovo155061	C	11	152.4545455	41.52436306	12.52006654
773	denovo363241	C	6	152.6666667	38.25528286	15.61765383
774	denovo434112	C	3	152.6666667	35.24674926	20.34972017
775	denovo183632	C	12	153	24.46518863	7.06249162
776	denovo712416	C	13	153.1538462	47.38116038	13.14116948
777	denovo477869	C	3	153.6666667	34.1516227	19.71744856
778	denovo365929	C	5	154	49.12738544	21.97043468
779	denovo377899	C	8	154.375	68.22010072	24.11944792
780	denovo465702	C	4	154.5	54.15102338	27.07551169
781	denovo89510	C	6	154.5	38.67169508	15.7876534
782	denovo639855	C	7	154.8571429	56.14097901	21.21929554
783	denovo121043	C	6	155.3333333	35.73606955	14.5891893
784	denovo259928	C	14	155.5	24.98538034	6.67762378
785	denovo8550	C	6	155.8333333	37.01035891	15.10941575
786	denovo649498	C	4	156.5	19.8242276	9.912113801
787	denovo1940	C	5	157.4	57.97240723	25.92604868
788	denovo474130	C	12	157.4166667	39.92825004	11.52629296
789	denovo735848	C	5	157.6	38.71433843	17.31357849
790	denovo714567	C	4	157.75	24.21260003	12.10630001
791	denovo605372	C	5	157.8	31.12394577	13.91905169
792	denovo203852	C	6	158.3333333	53.16264353	21.70355834
793	denovo83898	C	7	158.4285714	84.87610018	32.08015047
794	denovo503777	C	8	158.625	47.72222453	16.87235429
795	denovo662929	C	9	158.6666667	34.34748899	11.449163
796	denovo227834	C	12	159.1666667	55.56786732	16.04106158
797	denovo710632	C	18	159.2777778	24.11200715	5.683254588
798	denovo575894	C	5	160	67.98896969	30.40559159
799	denovo62810	C	14	160.1428571	21.06348332	5.629452712
800	denovo553644	C	5	160.2	44.55558326	19.92586259
801	denovo674515	C	10	160.3	32.63280558	10.31939921
802	denovo500289	C	10	160.7	38.0760934	12.04071796
803	denovo235475	C	7	160.8571429	249.7701801	94.40425449
804	denovo42732	C	11	160.9090909	40.83737148	12.31293078
805	denovo416558	C	8	161.125	35.19106015	12.44191863
806	denovo60668	C	14	161.5714286	29.99157391	8.01558529
807	denovo562057	C	8	161.75	50.05068859	17.69559065
808	denovo501872	C	4	162.5	36.53765181	18.26882591
809	denovo546020	C	15	163.1333333	32.62747892	8.424378833
810	denovo444297	C	14	163.5	28.27815139	7.55765386
811	denovo108976	C	9	163.5555556	34.72071108	11.57357036
812	denovo587621	C	12	163.75	36.67331207	10.5866733
813	denovo651756	C	8	164.375	78.29420249	27.68118075
814	denovo36646	C	8	164.625	29.58251173	10.45899732
816	denovo722437	C	6	164.6666667	137.6715899	56.20419122
817	denovo361407	C	13	164.7692308	48.5903863	13.47654841
818	denovo561655	C	4	165	34.22474738	17.11237369
819	denovo65801	C	5	165	32.36510467	14.47411483
820	denovo499146	C	8	165.125	32.50686741	11.49291319
821	denovo413969	C	6	165.1666667	35.7794168	14.60688574
822	denovo453426	C	14	165.3571429	35.11871546	9.385871509
823	denovo686444	C	7	165.4285714	26.08228737	9.858177999
824	denovo551547	C	4	165.5	39.97082269	19.98541135
825	denovo194779	C	8	165.875	26.44367329	9.349250352
826	denovo188499	C	12	165.9166667	39.80511236	11.49074617
827	denovo453248	C	6	166	65.00461522	26.53802304
828	denovo646461	C	9	166.1111111	44.10057949	14.70019316
829	denovo519810	C	5	166.2	26.71516423	11.94738465
830	denovo398726	C	5	166.4	29.12559012	13.02535988
831	denovo470891	C	5	166.4	24.04786893	10.75453393
832	denovo372591	C	15	166.4666667	56.49888326	14.58794893
833	denovo361197	C	4	166.75	58.86354276	29.43177138
834	denovo436223	C	13	167.3076923	58.01779126	16.0912401
835	denovo615368	C	11	167.5454545	38.89309357	11.72670894
836	denovo535413	C	3	167.6666667	25.54081701	14.74599757
837	denovo73258	C	5	168.6	152.3180882	68.11871989
838	denovo374692	C	4	168.75	110.3973883	55.19869413
839	denovo737486	C	17	169	24.43102536	5.925394005
840	denovo220122	C	14	169.4285714	38.71138629	10.34605318
841	denovo710008	C	6	170.3333333	85.51880885	34.91290751
842	denovo703010	C	8	170.375	33.12287729	11.71070557
843	denovo39040	C	3	170.6666667	94.21429474	54.39464843
844	denovo249861	C	8	170.875	48.70739897	17.22066605
845	denovo729205	C	8	171	19.88538588	7.0305456
846	denovo340579	C	6	171.3333333	60.13207685	24.54881758
847	denovo515180	C	15	171.4	28.0096922	7.232071428
848	denovo608967	C	3	172	66.7757441	38.55299383
849	denovo453590	C	13	172.2307692	35.31089031	9.793478891
850	denovo354093	C	10	172.3	38.54016664	12.1874708
851	denovo460448	C	3	172.3333333	35.50117369	20.49661219
852	denovo330156	C	6	172.5	71.98819348	29.38905692
853	denovo198267	C	3	173	16.46207763	9.504384953
854	denovo554002	C	9	173	36.24913792	12.08304597
855	denovo125335	C	6	173.1666667	30.79231506	12.57090998
856	denovo161818	C	4	173.5	43.27817002	21.63908501
857	denovo416029	C	5	173.6	33.94554463	15.18090906
858	denovo535571	C	7	174	105.5272477	39.88555055
859	denovo10276	C	4	175	34.36083041	17.18041521
860	denovo581737	C	5	175.2	87.23646027	39.01333105
861	denovo167357	C	4	175.25	16.7605688	8.380284402
862	denovo87794	C	9	175.4444444	35.83333333	11.94444444
863	denovo327853	C	6	175.5	53.04620627	21.65602303
864	denovo636058	C	16	175.625	59.97985773	14.99496443
865	denovo249411	C	4	175.75	19.56825661	9.784128304
866	denovo294421	C	8	175.875	23.7873766	8.410107652
867	denovo142743	C	8	176.625	41.57244108	14.6980775
868	denovo578668	C	8	177.625	33.20472213	11.73964209
869	denovo611795	C	5	179.2	62.19887459	27.81618234
870	denovo280703	C	9	179.4444444	87.60723588	29.20241196
871	denovo553016	C	4	179.5	122.8671369	61.43356846
872	denovo128962	C	6	179.6666667	11.63901485	4.751607915
873	denovo717109	C	7	180.1428571	36.41624441	13.76404663
874	denovo367356	C	4	180.25	25.90205912	12.95102956
875	denovo100745	C	7	180.5714286	61.18512113	23.12580206
876	denovo601553	C	5	181.2	157.677519	70.5155302
877	denovo421336	C	5	181.4	48.92136548	21.87829975
878	denovo190017	C	3	182	39.34463115	22.71563338
879	denovo376801	C	5	182.2	49.23616557	22.01908263
880	denovo585389	C	3	182.6666667	30.0721355	17.36215552
881	denovo294042	C	9	183.2222222	60.15974106	20.05324702
882	denovo499193	C	3	183.3333333	39.42503435	22.76205419
883	denovo635668	C	4	183.5	41	20.5
884	denovo205526	C	13	183.5384615	177.5840718	49.25295974
885	denovo266939	C	5	183.6	43.29896073	19.36388391
886	denovo268320	C	3	184	161.0062111	92.9569793
887	denovo73748	C	11	184.2727273	32.35147882	9.754337878
888	denovo624237	C	5	185	51.17128101	22.88449257
889	denovo572247	C	5	185.4	51.50048543	23.03171726
890	denovo632141	C	13	185.5384615	33.48286971	9.2864772
892	denovo389731	C	11	186.4545455	47.82753106	14.4205432
893	denovo36272	C	6	186.6666667	32.02290847	13.07329764
894	denovo97043	C	4	187	47.5674959	23.78374795
895	denovo678486	C	5	187.2	31.32411212	14.00856881
896	denovo25976	C	8	187.5	36.64111664	12.95459102
897	denovo204100	C	5	187.6	170.5866349	76.28866233
898	denovo51683	C	9	188.4444444	35.11805487	11.70601829
899	denovo255096	C	11	188.4545455	62.54496564	18.85801669
900	denovo510562	C	4	188.5	66.70082458	33.35041229
901	denovo265555	C	5	188.6	111.048638	49.66246067
902	denovo35295	C	6	189	49.82368914	20.34043592
903	denovo41828	C	3	189	50	28.86751346
904	denovo18605	C	6	189.1666667	48.5774296	19.83165259
905	denovo231628	C	6	189.3333333	65.33809506	26.67416561
906	denovo468993	C	6	189.5	30.85287669	12.59563416
907	denovo408363	C	4	191.25	174.5687544	87.28437718
908	denovo440239	C	4	191.5	38.90586931	19.45293465
909	denovo10365	C	6	191.8333333	81.11329525	33.11436412
911	denovo491370	C	7	193	29.80492129	11.26520137
912	denovo99595	C	14	193.6428571	160.3000106	42.84197992
913	denovo476042	C	10	193.9	31.99809022	10.11868459
914	denovo304471	C	4	194	42.64582824	21.32291412
915	denovo539973	C	6	194.1666667	40.04705566	16.34914201
916	denovo61401	C	11	194.6363636	107.0404342	32.27390523
917	denovo465030	C	9	195.4444444	83.00016734	27.66672245
918	denovo337178	C	4	195.5	35.11409973	17.55704987
919	denovo452808	C	9	195.7777778	125.5615166	41.85383886
920	denovo51597	C	10	196.1	204.4827893	64.66313564
921	denovo194317	C	4	196.25	40.27716475	20.13858237
922	denovo654183	C	6	196.3333333	105.4773277	43.06093873
924	denovo636493	C	7	197	131.9861104	49.88606065
925	denovo430549	C	4	197.25	66.02209226	33.01104613
926	denovo649894	C	7	197.7142857	39.7689757	15.03125994
927	denovo121177	C	3	198.3333333	45.32475409	26.16825897
928	denovo355582	C	5	199.2	84.8628305	37.95181155
929	denovo431556	C	5	199.2	27.66224864	12.37093368
930	denovo588592	C	4	199.75	61.18482927	30.59241464
931	denovo145163	C	4	200.25	32.9076992	16.4538496
932	denovo322992	C	3	200.3333333	16.44181661	9.492687244
933	denovo250032	C	10	200.7	44.11109712	13.9491537
934	denovo190631	C	13	201	80.34612623	22.28400599
935	denovo638680	C	4	202	28.46049894	14.23024947
936	denovo353471	C	7	202.7142857	41.25010822	15.59107542
937	denovo472394	C	4	203	116.5189541	58.25947705
938	denovo563908	C	7	203.1428571	112.9829317	42.70353424
939	denovo556637	C	4	204	67.94605704	33.97302852
940	denovo500678	C	3	205	73.97972695	42.71221527
941	denovo261693	C	11	205.9090909	35.46111827	10.69192945
942	denovo139418	C	4	206.25	23.28626204	11.64313102
943	denovo47669	C	6	206.8333333	30.70776232	12.53639147
944	denovo484292	C	7	208.1428571	213.6854609	80.76551261
945	denovo673065	C	5	208.2	111.0571925	49.66628635
947	denovo522279	C	8	208.625	55.59788665	19.65682134
948	denovo62361	C	3	208.6666667	49.74267115	28.71894458
950	denovo414487	C	5	209	42.11887938	18.83613548
951	denovo552460	C	6	209.3333333	265.8922087	108.5500397
953	denovo479188	C	6	210	28.22764602	11.52388823
954	denovo505479	C	4	210.25	39.13544855	19.56772428
955	denovo319217	C	7	210.4285714	111.9640674	42.31843972
956	denovo568846	C	6	210.6666667	28.92519087	11.80865972
957	denovo155117	C	6	210.8333333	144.7030292	59.07476431
958	denovo36070	C	5	211.4	40.9243204	18.30191247
959	denovo493877	C	4	211.75	70.03511024	35.01755512
961	denovo542664	C	4	212.75	63.39492619	31.6974631
962	denovo418252	C	4	215.75	26.17091261	13.0854563
963	denovo401182	C	7	215.8571429	233.5604337	88.27754624
964	denovo330343	C	6	216.6666667	60.178623	24.56781996
965	denovo148616	C	10	217.3	63.20873709	19.98835772
966	denovo324185	C	6	217.6666667	231.6753476	94.58106458
967	denovo522650	C	6	217.6666667	40.94712037	16.71659189
968	denovo371036	C	6	218.8333333	93.52521942	38.18151094
969	denovo175435	C	5	219.6	262.5467577	117.4144795
970	denovo455422	C	6	220	59.53822302	24.30637776
971	denovo603102	C	5	221.6	28.64960733	12.8124939
972	denovo603027	C	4	222.5	40.14556846	20.07278423
973	denovo294881	C	5	223.4	124.9731971	55.88971283
974	denovo633764	C	13	224.1538462	98.51636594	27.32352376
975	denovo146518	C	5	226.2	50.27623693	22.48421669
976	denovo642222	C	8	226.625	203.8311188	72.06518317
977	denovo698404	C	7	227.2857143	106.3652736	40.20229458
978	denovo321988	C	6	231.3333333	241.6449186	98.6511249
979	denovo379876	C	4	231.5	41.57322857	20.78661428
980	denovo133251	C	7	231.8571429	220.4339875	83.31621593
981	denovo409861	C	3	232.3333333	57.72636602	33.32833296
982	denovo629554	C	5	233.2	183.1111684	81.88980401
983	denovo432654	C	5	234.6	83.93330686	37.53611594
984	denovo309725	C	6	235.1666667	102.8832672	42.00191795
985	denovo463570	C	5	235.4	257.6544197	115.2265594
986	denovo458176	C	11	235.7272727	125.641626	37.88237559
987	denovo247864	C	5	236.6	253.698246	113.4573047
988	denovo479329	C	12	236.75	169.0869196	48.81118926
989	denovo605315	C	6	239.1666667	95.1449771	38.84277425
990	denovo102747	C	5	239.4	121.7899832	54.46613627
991	denovo572228	C	5	239.4	163.4053243	73.07708259
992	denovo278947	C	9	239.5555556	187.2866193	62.42887311
993	denovo741469	C	4	240.75	64.90698473	32.45349236
994	denovo356578	C	4	242	137.9444333	68.97221663
995	denovo189777	C	4	243.5	16.60321254	8.30160627
996	denovo609206	C	4	243.5	75.74298647	37.87149324
997	denovo119602	C	4	244.25	50.88139804	25.44069902
998	denovo473711	C	5	244.4	86.67352537	38.76157892
999	denovo111774	C	3	245.3333333	119.3998883	68.93555767
1000	denovo79502	C	3	245.6666667	127.6727588	73.71190165
1001	denovo447402	C	8	247.125	206.3903635	72.9700128
1002	denovo533084	C	3	248.3333333	36.89625094	21.30206041
1003	denovo384826	C	6	250	248.1958904	101.3255479
1004	denovo56882	C	8	251.375	125.5330776	44.38264522
1005	denovo661718	C	4	251.5	84.98431228	42.49215614
1006	denovo406217	C	4	252	57.74080013	28.87040007
1007	denovo445796	C	4	252.5	48.61069841	24.30534921
1008	denovo195381	C	5	254.6	80.50341608	36.00222215
1009	denovo88601	C	3	255	173.4935157	100.166528
1010	denovo567945	C	7	255.2857143	185.9988479	70.30095654
1011	denovo136415	C	8	255.5	163.7567883	57.89676774
1013	denovo300261	C	4	256	343.8546204	171.9273102
1014	denovo467967	C	7	257.5714286	209.7910525	79.2935646
1015	denovo112120	C	4	259.25	118.277569	59.13878451
1016	denovo274218	C	5	262.8	113.8626365	50.92091908
1017	denovo121879	C	5	263	94.10366624	42.08443893
1018	denovo100421	C	2	263.5	44.54772721	31.5
1019	denovo280888	C	6	264.6666667	227.7530827	92.97980665
1020	denovo112139	C	5	265	96.79876032	43.28972164
1021	denovo68818	C	6	267.3333333	212.1383197	86.60510634
1022	denovo596140	C	6	270.8333333	211.9371762	86.52298988
1023	denovo697688	C	4	274	261.2801817	130.6400908
1024	denovo681449	C	5	274.8	237.2660953	106.1086236
1025	denovo88754	C	6	280.3333333	149.5736162	61.06317312
1026	denovo681755	C	6	282.5	219.6440302	89.66929984
1027	denovo127771	C	2	288.5	9.192388155	6.5
1028	denovo247081	C	5	289	179.9972222	80.49720492
1029	denovo296866	C	5	291.2	245.6678652	109.8660093
1030	denovo734843	C	4	292	243.1803172	121.5901586
1031	denovo477322	C	6	292.6666667	204.001634	83.28331832
1032	denovo465611	C	6	293.1666667	169.9946078	69.40000801
1033	denovo269585	C	5	295.2	241.6396077	108.0645178
1034	denovo297100	C	3	295.6666667	165.7749478	95.71021076
1035	denovo522863	C	5	301.2	240.8458013	107.7095168
1036	denovo319592	C	4	302	258.2440706	129.1220353
1037	denovo479867	C	5	302.2	245.0004082	109.5675134
1038	denovo555248	C	3	302.3333333	104.078496	60.08974769
1039	denovo617932	C	4	302.75	258.3232794	129.1616397
1040	denovo659763	C	6	303.5	214.5905403	87.60622124
1041	denovo694152	C	5	309	214.1389736	95.76586031
1042	denovo170078	C	5	318	244.9254989	109.534013
1043	denovo228924	C	4	321.25	272.4510659	136.225533
1044	denovo475865	C	4	322	143.5293234	71.76466168
1045	denovo564276	C	5	335.8	227.1798847	101.597933
1046	denovo369377	C	3	336.6666667	361.4337191	208.673855
1047	denovo381835	C	8	337.75	265.8118293	93.97867349
1048	denovo233967	C	4	342.75	275.1392072	137.5696036
1049	denovo566869	C	4	349.75	270.4494716	135.2247358
1050	denovo385849	C	5	355.8	263.6829536	117.9226017
1051	denovo93810	C	4	372	260.2601263	130.1300631
1052	denovo261325	C	5	373.4	151.6568495	67.82300495
1053	denovo550922	C	5	390.4	324.7696106	145.2413853
1055	denovo121288	C	3	459.3333333	230.2701312	132.9465222
1056	denovo716745	C	4	459.5	181.4138914	90.70694571
1057	denovo641462	C	4	463	152.9705854	76.4852927
1058	denovo265414	C	3	464.3333333	29.0229794	16.75642497
1	denovo642554	N	4	2.25	0.5	0.25
2	denovo566971	N	3	2.333333333	0.577350269	0.333333333
3	denovo555335	N	4	2.5	0.577350269	0.288675135
4	denovo579020	N	9	2.555555556	1.130388331	0.37679611
5	denovo224415	N	11	2.909090909	1.640399065	0.494598928
6	denovo85810	N	3	3	1.732050808	1
8	denovo144306	N	18	3.166666667	1.823054967	0.429698176
9	denovo56918	N	17	3.235294118	1.601928984	0.388524847
10	denovo15040	N	3	3.333333333	1.527525232	0.881917104
11	denovo371852	N	6	3.5	1.870828693	0.763762616
12	denovo438445	N	4	3.5	1.732050808	0.866025404
13	denovo242231	N	7	3.571428571	1.812653934	0.685118789
14	denovo664592	N	5	3.6	0.894427191	0.4
15	denovo568759	N	9	3.666666667	1.936491673	0.645497224
16	denovo744832	N	3	3.666666667	2.081665999	1.201850425
18	denovo305840	N	5	3.8	1.643167673	0.734846923
19	denovo432878	N	6	3.833333333	1.834847859	0.749073502
20	denovo22721	N	4	4	1.154700538	0.577350269
21	denovo255597	N	4	4	1.825741858	0.912870929
22	denovo530655	N	7	4	3.872983346	1.463850109
23	denovo607074	N	16	4.0625	4.25	1.0625
25	denovo158504	N	5	4.4	4.277849927	1.913112647
26	denovo193751	N	2	4.5	0.707106781	0.5
27	denovo456501	N	10	4.5	2.460803843	0.778174502
28	denovo698481	N	8	4.5	1.690308509	0.597614305
29	denovo738176	N	3	4.666666667	0.577350269	0.333333333
30	denovo120975	N	5	4.8	2.949576241	1.319090596
31	denovo449616	N	6	5	2.828427125	1.154700538
32	denovo679263	N	6	5	4	1.632993162
33	denovo714361	N	10	5.1	3.212821536	1.015983377
34	denovo63161	N	6	5.166666667	0.752772653	0.307318149
35	denovo81723	N	16	5.25	2.840187787	0.710046947
36	denovo589431	N	3	5.333333333	1.527525232	0.881917104
37	denovo691230	N	3	5.333333333	0.577350269	0.333333333
38	denovo633636	N	17	5.352941176	3.498949422	0.848619885
40	denovo383392	N	11	5.545454545	3.559877424	1.073343429
41	denovo141781	N	5	5.6	5.366563146	2.4
42	denovo458134	N	18	5.611111111	3.632190862	0.856115596
43	denovo50970	N	12	5.666666667	3.446561747	0.994936676
44	denovo197343	N	4	5.75	1.892969449	0.946484724
45	denovo524910	N	4	5.75	2.5	1.25
46	denovo184	N	5	5.8	2.167948339	0.969535971
47	denovo502629	N	5	5.8	1.788854382	0.8
48	denovo195203	N	12	5.833333333	5.060243137	1.460766369
49	denovo657353	N	7	5.857142857	4.375255095	1.653690986
50	denovo15527	N	16	5.875	4.514790508	1.128697627
51	denovo708395	N	10	5.9	3.813717929	1.206003501
52	denovo353227	N	11	5.909090909	3.015113446	0.909090909
53	denovo570724	N	2	6	1.414213562	1
54	denovo713379	N	4	6	1.154700538	0.577350269
55	denovo487365	N	5	6.4	3.646916506	1.630950643
56	denovo400817	N	7	6.428571429	2.149196971	0.8123201
57	denovo498387	N	4	6.5	1.914854216	0.957427108
58	denovo712343	N	6	6.5	1.516575089	0.619139187
59	denovo21039	N	13	6.538461538	3.09880043	0.859452603
60	denovo252947	N	13	6.615384615	3.500915631	0.970979294
61	denovo728850	N	6	6.666666667	4.633213428	1.891501461
62	denovo664822	N	7	6.714285714	1.704336206	0.644178536
63	denovo326708	N	3	7	6.92820323	4
64	denovo400692	N	18	7	5.911106197	1.393261092
65	denovo327539	N	5	7.2	1.788854382	0.8
66	denovo490091	N	12	7.416666667	4.337119558	1.252018572
67	denovo205496	N	2	7.5	2.121320344	1.5
68	denovo134688	N	18	7.555555556	9.494408399	2.237853521
69	denovo537470	N	4	8	3.16227766	1.58113883
70	denovo673547	N	3	8.333333333	5.859465277	3.382963855
71	denovo508195	N	18	8.666666667	16.79635815	3.958939582
72	denovo16138	N	18	8.944444444	15.43667223	3.638458539
73	denovo291773	N	5	9	6.964194139	3.1144823
74	denovo703636	N	4	9	2.449489743	1.224744871
75	denovo361605	N	13	9.461538462	6.514284108	1.806737336
76	denovo165918	N	4	9.5	3.31662479	1.658312395
77	denovo191262	N	7	9.571428571	6.528326556	2.467475506
78	denovo234041	N	18	9.611111111	13.26711498	3.12708899
79	denovo607198	N	6	9.833333333	6.585337248	2.688452674
80	denovo392452	N	7	10.57142857	6.373307432	2.408883785
81	denovo612432	N	3	10.66666667	10.69267662	6.173419726
82	denovo375620	N	5	10.8	7.429670248	3.322649545
83	denovo325221	N	18	11.05555556	23.67791779	5.580938744
84	denovo105111	N	17	11.23529412	21.49572461	5.213479004
85	denovo384468	N	9	11.33333333	7.158910532	2.386303511
86	denovo576429	N	3	12	16.46207763	9.504384953
87	denovo560596	N	11	12.09090909	7.90511917	2.38348311
88	denovo301508	N	7	12.71428571	17.00700136	6.428042306
89	denovo112270	N	2	13	1.414213562	1
90	denovo402392	N	8	13.375	23.10187067	8.167744705
91	denovo482565	N	5	13.6	23.73394194	10.61414151
92	denovo264534	N	5	16.4	7.893034904	3.529872519
93	denovo708224	N	10	16.5	20.76990344	6.568020165
94	denovo37925	N	2	18	18.38477631	13
95	denovo107392	N	16	18.375	60.45811222	15.11452806
96	denovo425868	N	16	18.5	60.46596839	15.1164921
97	denovo594708	N	6	19.33333333	27.33983662	11.16144156
98	denovo157689	N	15	21.4	61.91561077	15.98654196
99	denovo620635	N	4	21.5	28.19574436	14.09787218
100	denovo439110	N	14	21.57142857	60.58143189	16.19106872
101	denovo253898	N	15	22.33333333	34.62382884	8.939834166
102	denovo134898	N	4	22.5	10.63014581	5.315072906
103	denovo427144	N	5	22.6	16.00937226	7.159608928
104	denovo742720	N	7	22.85714286	15.53950419	5.873380512
105	denovo334300	N	4	23.25	17.85823806	8.929119031
106	denovo393921	N	13	23.46153846	48.95680985	13.57817602
107	denovo304179	N	17	23.47058824	28.26684818	6.855717691
108	denovo506482	N	6	24.33333333	39.76765855	16.23507862
109	denovo669631	N	14	25.07142857	34.2737044	9.160032802
110	denovo178878	N	11	25.27272727	72.91651515	21.98515653
111	denovo105087	N	12	25.41666667	69.22881472	19.98463741
112	denovo667958	N	11	27.45454545	10.04354157	3.028241723
113	denovo344080	N	14	28.42857143	13.51189952	3.611207046
114	denovo1238	N	13	28.92307692	32.1544749	8.91804677
115	denovo384151	N	17	29.23529412	36.21727732	8.783979992
116	denovo379815	N	10	29.3	13.46641914	4.258455641
117	denovo163784	N	12	29.83333333	69.36180942	20.02302967
118	denovo348167	N	13	29.84615385	42.0433232	11.66071981
119	denovo597784	N	15	30.46666667	70.2229782	18.131495
120	denovo40602	N	14	31.5	21.55761511	5.761514987
121	denovo255900	N	7	31.71428571	68.08747875	25.73464802
122	denovo185769	N	16	32.3125	54.11065052	13.52766263
123	denovo43079	N	4	32.75	8.655441448	4.327720724
124	denovo652362	N	9	32.77777778	79.60178669	26.5339289
125	denovo537751	N	7	33	37.21110945	14.06447737
126	denovo640278	N	6	33.16666667	23.93672214	9.772125892
127	denovo549926	N	10	33.8	19.93768069	6.304848223
128	denovo521890	N	9	33.88888889	79.21244291	26.40414764
129	denovo154853	N	10	34.6	29.72541001	9.4
130	denovo390517	N	11	34.90909091	22.89739961	6.903825745
131	denovo9780	N	15	35.06666667	19.31863152	4.98804921
132	denovo111576	N	9	35.22222222	39.84588366	13.28196122
133	denovo690067	N	4	35.75	12.17579566	6.087897831
134	denovo17006	N	7	35.85714286	27.34610619	10.33585662
135	denovo717682	N	6	36.16666667	37.39741524	15.26743084
136	denovo560389	N	14	36.21428571	20.27191529	5.417897256
137	denovo359880	N	6	36.5	10.78424777	4.402650717
138	denovo381455	N	10	36.6	30.05624357	9.50461876
139	denovo517570	N	14	36.78571429	41.0144038	10.96156049
140	denovo345746	N	6	36.83333333	19.36405605	7.905342778
141	denovo694995	N	2	37	1.414213562	1
142	denovo67239	N	16	37.0625	15.00874745	3.752186862
143	denovo517744	N	7	37.14285714	45.99430607	17.38421365
144	denovo147275	N	6	37.33333333	38.26051054	15.61978802
145	denovo50708	N	5	37.4	36.61693597	16.37559159
146	denovo221508	N	6	38.5	15.42400726	6.296824597
147	denovo319952	N	3	39.33333333	21.07921567	12.17009084
148	denovo348531	N	5	39.4	30.07158127	13.44841998
149	denovo38393	N	8	39.875	11.26863536	3.984064239
150	denovo454088	N	13	40.23076923	35.82865205	9.937080161
151	denovo717395	N	4	40.5	14.47987109	7.239935543
152	denovo537033	N	7	41.28571429	18.88309902	7.13714057
153	denovo310095	N	5	41.4	14.5361618	6.500769185
154	denovo722790	N	7	41.42857143	21.40760879	8.091315576
155	denovo100146	N	6	41.66666667	23.01883287	9.397399167
156	denovo742174	N	11	41.90909091	29.0498005	8.758844408
157	denovo131046	N	7	42.28571429	89.61345562	33.87070253
158	denovo620890	N	6	42.5	35.04711115	14.30792321
159	denovo76182	N	6	43.33333333	18.70472311	7.636171234
160	denovo377062	N	4	43.75	11.02648327	5.513241636
161	denovo745689	N	6	44.16666667	26.3318565	10.7499354
162	denovo589730	N	5	44.2	44.43197047	19.87058127
163	denovo495815	N	7	44.57142857	24.9857102	9.443710789
164	denovo55696	N	4	45.5	8.888194417	4.444097209
165	denovo21007	N	9	46.44444444	19.36563394	6.455211312
166	denovo244198	N	4	46.5	48.83646179	24.41823089
167	denovo470224	N	9	46.66666667	15.71623365	5.238744549
168	denovo356158	N	5	47	13.09580085	5.856620186
169	denovo247949	N	9	47.44444444	20.40288651	6.800962169
170	denovo651577	N	3	48	19.31320792	11.15048579
171	denovo321196	N	8	48.375	41.10939239	14.53436507
172	denovo109555	N	14	49	26.85001074	7.175967217
173	denovo216086	N	6	49	15.92482339	6.501281925
174	denovo552964	N	8	49.5	23.72461049	8.387916479
175	denovo71343	N	7	49.71428571	15.77671581	5.963038079
176	denovo35486	N	4	49.75	22.3960562	11.1980281
177	denovo640570	N	5	50.2	57.98879202	25.93337618
178	denovo304152	N	2	50.5	20.50609665	14.5
179	denovo74562	N	7	50.85714286	26.0283728	9.837800208
180	denovo745995	N	10	51	31.61223392	9.996666111
181	denovo241917	N	5	51.2	26.48018127	11.84229707
182	denovo376953	N	5	51.2	84.9452765	37.98868253
183	denovo129245	N	5	51.6	38.68849958	17.302023
184	denovo404919	N	3	52	19.92485885	11.50362262
185	denovo718508	N	5	52.4	24.38852189	10.90687856
186	denovo66033	N	4	52.5	79.38303765	39.69151883
187	denovo618103	N	9	52.55555556	25.92832	8.642773332
188	denovo55852	N	11	52.63636364	25.22012184	7.604152845
189	denovo255961	N	6	52.66666667	26.54555832	10.8371788
190	denovo9418	N	4	52.75	9.742518497	4.871259249
191	denovo67393	N	5	53	7.516648189	3.361547263
192	denovo33765	N	10	53.1	28.54801024	9.027673504
193	denovo516313	N	6	54	14.12798641	5.7677263
194	denovo244199	N	2	54.5	26.1629509	18.5
195	denovo239459	N	10	54.7	28.9867786	9.166424239
196	denovo409560	N	13	55	25.45257027	7.059272862
197	denovo536065	N	5	55	19.27433527	8.619744776
198	denovo322182	N	12	55.08333333	33.19216319	9.581752175
199	denovo620700	N	3	55.66666667	22.72296929	13.11911244
200	denovo544788	N	14	55.85714286	16.53368191	4.41881236
201	denovo19343	N	1	56	NA	NA
203	denovo234039	N	7	56.71428571	32.99350585	12.47037305
204	denovo178887	N	16	57	67.75642651	16.93910663
205	denovo357288	N	6	57	94.92312679	38.75220424
206	denovo703037	N	4	57	17.79513042	8.89756521
207	denovo671956	N	5	57.4	22.17656421	9.917661015
208	denovo134410	N	8	57.5	24.18381986	8.550271508
209	denovo27302	N	4	57.75	36.38108483	18.19054241
210	denovo569814	N	5	57.8	95.40283015	42.66544269
211	denovo263787	N	1	58	NA	NA
212	denovo435143	N	5	58	40.66325122	18.18515878
213	denovo516740	N	7	58	44.50093632	16.81977294
214	denovo147995	N	6	58.33333333	10.89342309	4.447221355
215	denovo196805	N	12	58.5	34.13209633	9.853087503
216	denovo560574	N	5	58.8	24.31460466	10.87382178
217	denovo308345	N	17	59.11764706	48.77612422	11.82994778
218	denovo610797	N	7	59.14285714	28.84110823	10.90091427
219	denovo148982	N	17	59.35294118	60.47617421	14.66762671
220	denovo337260	N	3	60	8.544003745	4.932882862
221	denovo24454	N	8	60.125	69.85789147	24.69849439
222	denovo533353	N	7	60.42857143	24.69721403	9.334669486
223	denovo655393	N	4	60.75	32.63306095	16.31653047
224	denovo249571	N	6	61.5	62.04433898	25.32949532
225	denovo186177	N	5	61.8	24.49897957	10.95627674
226	denovo247728	N	6	62	45.38722287	18.52925615
227	denovo241213	N	10	62.2	29.53265612	9.339045871
228	denovo243593	N	11	62.81818182	71.20789027	21.46998674
229	denovo524427	N	6	62.83333333	28.23059806	11.5250934
230	denovo303471	N	7	63.28571429	53.53414576	20.23400519
231	denovo111187	N	1	64	NA	NA
232	denovo305931	N	6	64.33333333	23.19195263	9.468075013
233	denovo10579	N	11	64.54545455	52.09484358	15.70718633
234	denovo629299	N	8	65.25	84.97184408	30.04208358
235	denovo457581	N	8	65.375	30.21323031	10.68199002
236	denovo297917	N	4	65.75	111.616531	55.80826552
237	denovo330354	N	4	66	119.34823	59.67411499
238	denovo548873	N	1	66	NA	NA
239	denovo39758	N	8	66.125	73.9467714	26.14413175
240	denovo318859	N	16	66.375	107.6951717	26.92379292
241	denovo320119	N	7	67.85714286	53.72593592	20.30649506
242	denovo348761	N	6	68	115.8878768	47.31102761
243	denovo705635	N	7	68.42857143	51.81652614	19.58480599
244	denovo477293	N	6	70.5	21.50116276	8.777812939
245	denovo614402	N	5	70.8	17.23948955	7.709734107
246	denovo147615	N	17	70.88235294	47.43532749	11.5047568
247	denovo347613	N	2	71	12.72792206	9
248	denovo515064	N	2	71	12.72792206	9
249	denovo701504	N	14	71.71428571	43.97801649	11.7536193
250	denovo362857	N	3	73	35.08560959	20.25668614
251	denovo389827	N	10	74.8	97.00492542	30.67565086
252	denovo283846	N	7	75.14285714	138.8241436	52.47059429
253	denovo20296	N	12	75.41666667	58.80701618	16.97612331
254	denovo255046	N	16	76.125	62.62574018	15.65643505
255	denovo411242	N	2	76.5	4.949747468	3.5
256	denovo364348	N	9	77.11111111	48.3178136	16.10593787
257	denovo543742	N	17	79.52941176	54.05103797	13.10930228
258	denovo740867	N	16	79.875	83.49041861	20.87260465
259	denovo115057	N	10	80.4	72.70366031	22.99091608
260	denovo158043	N	3	81.33333333	21.82506205	12.60070545
261	denovo494347	N	3	81.33333333	24.82606158	14.33333333
262	denovo483504	N	12	81.41666667	63.02590857	18.19401264
263	denovo354397	N	5	82	158.2213639	70.75874504
264	denovo39568	N	16	82.3125	55.37233816	13.84308454
265	denovo111714	N	8	82.625	106.3282485	37.59271277
266	denovo316796	N	15	83.53333333	53.67743163	13.85945325
267	denovo494553	N	14	84.07142857	77.16362663	20.62284668
268	denovo469436	N	14	84.85714286	81.09524993	21.67361721
269	denovo38244	N	12	86.08333333	65.83375527	19.00456816
270	denovo686931	N	9	88.66666667	111.1125555	37.03751852
271	denovo46467	N	16	89	136.1969163	34.04922907
272	denovo606484	N	5	89.2	97.2764103	43.50333321
273	denovo400282	N	1	90	NA	NA
274	denovo645745	N	14	90.85714286	49.48948162	13.22662032
275	denovo509276	N	16	91.5625	80.00580708	20.00145177
276	denovo385510	N	6	92	114.7013513	46.8266306
277	denovo746267	N	1	92	NA	NA
278	denovo62175	N	3	92.33333333	2.516611478	1.452966315
279	denovo502391	N	16	92.4375	71.57184619	17.89296155
280	denovo430086	N	6	93.16666667	103.7370072	42.35045585
281	denovo99267	N	11	93.81818182	90.30151514	27.22693125
282	denovo540825	N	6	95	97.32831037	39.73411632
283	denovo713832	N	11	96.36363636	45.16032048	13.61634895
284	denovo107005	N	15	96.6	58.4304226	15.08667024
285	denovo590940	N	17	97.11764706	42.28753119	10.25623281
286	denovo456621	N	16	97.3125	78.16710199	19.5417755
287	denovo234347	N	3	97.66666667	24.58319209	14.19311257
288	denovo425495	N	6	98.16666667	79.42648593	32.4257271
289	denovo724854	N	10	98.5	124.443874	39.35260827
290	denovo107526	N	7	100.1428571	73.31536576	27.71060358
291	denovo454471	N	10	100.3	164.7463033	52.09735545
292	denovo545565	N	5	102.8	76.26729312	34.10777038
293	denovo321028	N	5	103.6	97.61813356	43.6561565
294	denovo421012	N	9	103.6666667	110.3029918	36.76766393
295	denovo402214	N	16	104.9375	69.60696206	17.40174051
296	denovo734786	N	7	105	65.89132467	24.9045798
297	denovo465201	N	14	105.1428571	176.1467295	47.0771937
298	denovo617936	N	4	106.25	76.99945887	38.49972944
299	denovo205511	N	16	106.875	52.92746609	13.23186652
300	denovo334919	N	17	107.7058824	24.56054943	5.956808207
301	denovo99241	N	16	108.3125	48.53963157	12.13490789
302	denovo466616	N	8	108.625	175.7619636	62.14123818
303	denovo588730	N	7	109.8571429	64.84450265	24.50891827
304	denovo480014	N	10	110.1	100.1903189	31.68296072
305	denovo60165	N	3	111.3333333	134.8344664	77.84671548
306	denovo418533	N	16	111.375	49.58612037	12.39653009
307	denovo540177	N	8	112.125	134.9417202	47.70910272
308	denovo310287	N	4	112.75	87.29786175	43.64893088
309	denovo465416	N	4	112.75	95.24835957	47.62417978
310	denovo291493	N	5	112.8	154.5710193	69.12626129
311	denovo155882	N	6	112.8333333	54.55792029	22.27317769
312	denovo118211	N	6	113.3333333	56.80023474	23.18859873
313	denovo296887	N	4	113.5	213.0109543	106.5054772
314	denovo641256	N	9	113.5555556	41.49431019	13.83143673
315	denovo54437	N	5	114	19.22238279	8.59651092
316	denovo524693	N	9	114.1111111	52.26960026	17.42320009
317	denovo302686	N	16	114.875	65.34000816	16.33500204
318	denovo506029	N	17	114.9411765	29.0031692	7.034301769
319	denovo81708	N	2	115	11.3137085	8
320	denovo437969	N	15	115.1333333	52.99847257	13.68414678
321	denovo153740	N	3	115.3333333	81.26704949	46.9195529
322	denovo610156	N	3	115.3333333	167.7806107	96.86818076
323	denovo435956	N	8	115.375	70.71055185	24.99995536
324	denovo634056	N	17	115.8235294	43.53624251	10.55908979
325	denovo465253	N	8	117	30.71993304	10.86113648
326	denovo715055	N	17	117.1176471	41.28995391	10.01428478
327	denovo281500	N	12	117.8333333	186.751577	53.91053663
328	denovo703867	N	8	118	80.23180702	28.3662274
329	denovo427977	N	4	118.5	93.43268522	46.71634261
330	denovo672491	N	17	118.7647059	65.32469806	15.84356647
331	denovo548393	N	4	119	75.27283707	37.63641853
332	denovo260666	N	8	119.5	56.684591	20.04102934
333	denovo304681	N	3	119.6666667	3.785938897	2.185812841
334	denovo540322	N	5	119.8	67.5847616	30.22482423
335	denovo23235	N	3	120	27.51363298	15.88500341
337	denovo417838	N	13	120.6923077	40.7172867	11.29294346
338	denovo218295	N	8	120.75	64.35781671	22.75392431
339	denovo23572	N	16	120.75	24.64819128	6.16204782
340	denovo144500	N	13	121.3846154	77.38274836	21.46211285
341	denovo142640	N	16	121.6875	28.7581148	7.189528699
342	denovo439207	N	4	121.75	19.65324401	9.826622004
343	denovo124364	N	14	121.7857143	39.91371187	10.6673882
344	denovo45447	N	17	121.8235294	51.86187821	12.57835305
345	denovo295458	N	17	121.8823529	38.43644487	9.32220718
346	denovo163502	N	8	122.5	24.13059706	8.531454406
347	denovo8076	N	4	122.5	3.31662479	1.658312395
348	denovo202159	N	10	122.6	50.96447565	16.11638228
349	denovo440164	N	5	122.6	37.87875394	16.93989374
350	denovo56567	N	5	122.6	12.25969005	5.482700065
351	denovo622485	N	10	122.8	68.7989018	21.75612302
352	denovo117959	N	8	124	22.43721399	7.93275308
353	denovo380488	N	17	124.1176471	42.0489036	10.19835712
354	denovo448500	N	7	124.1428571	66.08436167	24.97754093
355	denovo508268	N	9	124.4444444	146.2618466	48.75394887
356	denovo355096	N	17	124.5294118	44.78855552	10.86282031
357	denovo367717	N	6	124.6666667	27.87591553	11.38029486
358	denovo600724	N	13	124.6923077	60.31222183	16.72760064
359	denovo22177	N	14	124.9285714	40.67027697	10.86958873
360	denovo31651	N	16	125	49.93996396	12.48499099
362	denovo294894	N	5	125.4	71.03027524	31.76570478
363	denovo501374	N	12	125.6666667	60.9878279	17.60566943
364	denovo517645	N	16	126.4375	108.9837717	27.24594293
365	denovo111336	N	2	126.5	0.707106781	0.5
366	denovo648552	N	6	127	88.75584488	36.23442194
367	denovo140422	N	4	127.25	28.12324069	14.06162034
368	denovo656748	N	10	127.3	90.02721811	28.46910606
369	denovo212909	N	3	127.3333333	24.82606158	14.33333333
370	denovo386784	N	10	128.1	72.17332533	22.82320943
371	denovo46595	N	9	128.1111111	79.42361809	26.47453936
372	denovo422667	N	17	128.5294118	34.39861488	8.342889561
373	denovo692375	N	17	129.0588235	44.63948727	10.82666595
374	denovo796	N	4	129.25	36.87252817	18.43626408
375	denovo126397	N	8	129.75	83.51689307	29.52768072
376	denovo668074	N	4	129.75	82.75415397	41.37707699
377	denovo472403	N	7	129.8571429	78.78965366	29.77968992
378	denovo194100	N	11	130.1818182	51.9207438	15.65469327
379	denovo379945	N	9	130.3333333	34.9714169	11.65713897
380	denovo234856	N	15	130.5333333	47.45504138	12.252839
381	denovo116653	N	7	130.5714286	86.23003565	32.59188998
382	denovo167381	N	15	130.9333333	54.86928189	14.16718767
383	denovo731236	N	16	131.1875	39.40256971	9.850642428
384	denovo365876	N	10	131.3	35.06517741	11.08858272
385	denovo42625	N	6	131.5	71.71540978	29.27769344
386	denovo4922	N	7	131.7142857	137.7772529	52.0749068
387	denovo366480	N	15	131.8	57.94603401	14.96160165
388	denovo73650	N	8	131.875	33.61308206	11.88401913
389	denovo46054	N	17	131.8823529	29.70244593	7.203901288
390	denovo706004	N	5	132.2	187.283742	83.75583562
391	denovo618748	N	14	133.1428571	45.53250258	12.16907319
392	denovo258878	N	4	133.5	26.28687886	13.14343943
393	denovo76766	N	8	133.75	54.06279418	19.11408419
394	denovo239083	N	16	134.375	58.44527355	14.61131839
395	denovo255873	N	13	134.5384615	69.32846383	19.22825625
396	denovo179021	N	5	134.8	99.84337735	44.65131577
397	denovo683409	N	14	135.2142857	60.77977722	16.24407874
398	denovo164656	N	2	135.5	48.7903679	34.5
399	denovo362339	N	6	136.8333333	39.78651363	16.24277617
400	denovo261041	N	5	137	44.40157655	19.85698869
401	denovo675326	N	4	137.25	40.95017297	20.47508649
402	denovo34945	N	7	137.4285714	33.34095151	12.60169517
403	denovo51122	N	6	137.8333333	34.17845325	13.95329511
404	denovo336410	N	15	138.0666667	24.99561866	6.453840988
405	denovo680232	N	9	138.1111111	33.34458144	11.11486048
406	denovo287451	N	17	138.7647059	53.64877609	13.01173944
407	denovo347417	N	6	139	39.08964057	15.95827894
408	denovo148437	N	6	139.3333333	179.3205696	73.20731597
409	denovo112881	N	11	139.5454545	31.58912356	9.524479119
410	denovo709488	N	17	139.5882353	44.33122323	10.75190093
411	denovo588934	N	15	139.7333333	79.70702305	20.58026486
412	denovo413012	N	5	140	18	8.049844719
413	denovo626323	N	10	140	72.67431152	22.98163518
414	denovo425448	N	17	140.9411765	50.34688494	12.21091321
415	denovo82094	N	3	141	6	3.464101615
416	denovo152086	N	4	141.25	42.96801136	21.48400568
417	denovo694373	N	9	141.4444444	38.51983616	12.83994539
418	denovo14769	N	9	141.5555556	80.16406787	26.72135596
419	denovo310444	N	17	142.4705882	34.36771313	8.335394785
420	denovo332272	N	4	142.5	42.35170205	21.17585103
421	denovo318583	N	14	143.0714286	58.23356722	15.5635755
422	denovo544642	N	9	143.4444444	138.9299384	46.30997946
423	denovo468264	N	13	143.8461538	42.73532137	11.85264557
424	denovo353952	N	12	144.0833333	30.66670784	8.852716013
425	denovo164841	N	16	144.25	25.77725095	6.444312738
426	denovo343985	N	7	144.7142857	240.5415517	90.91616083
427	denovo374038	N	17	145.4705882	52.96710966	12.84641105
428	denovo100124	N	12	146.1666667	63.77351022	18.40982665
429	denovo268660	N	6	146.3333333	38.83125889	15.85279506
430	denovo171911	N	8	146.5	62.47742449	22.08910527
431	denovo660945	N	6	146.8333333	70.40572893	28.74301848
432	denovo213114	N	3	147	32.78719262	18.92969449
433	denovo302651	N	13	147	44.41283598	12.31790442
434	denovo497023	N	1	147	NA	NA
435	denovo511656	N	3	147.3333333	247.3950956	142.833625
436	denovo227387	N	14	147.5714286	33.99935358	9.086709462
437	denovo80258	N	13	147.6923077	61.62302683	17.09115254
438	denovo15203	N	8	147.75	50.23302841	17.76005751
439	denovo222365	N	6	148	68.75754504	28.07015022
440	denovo96758	N	7	148	75.1842182	28.41696341
441	denovo543783	N	9	148.3333333	56.04462508	18.68154169
442	denovo225316	N	14	148.3571429	56.0104484	14.969422
443	denovo678980	N	7	149	34.23935358	12.94125923
444	denovo43383	N	2	149.5	21.92031022	15.5
445	denovo660281	N	3	149.6666667	107.0576169	61.80974393
446	denovo279140	N	4	150.5	39.68626967	19.84313483
447	denovo744253	N	10	150.8	52.06577037	16.46464225
448	denovo540379	N	6	150.8333333	68.92145288	28.13706531
449	denovo34594	N	2	151	62.22539674	44
450	denovo43070	N	4	151.25	101.6607922	50.83039609
451	denovo531726	N	10	151.8	56.97718842	18.01776901
452	denovo452605	N	12	153.25	46.05554946	13.29509194
453	denovo268488	N	11	153.6363636	48.49798496	14.62269266
454	denovo494588	N	9	153.8888889	117.886009	39.29533632
455	denovo261089	N	15	154.2666667	29.8650935	7.711133983
456	denovo439422	N	8	154.625	49.99696419	17.67659621
457	denovo632925	N	4	154.75	18.4819732	9.2409866
458	denovo447027	N	15	155.6	61.15530581	15.79023206
459	denovo111661	N	10	156.1	87.8312144	27.77466871
460	denovo552682	N	14	156.4285714	60.45432387	16.15709768
461	denovo154252	N	4	156.5	48.06592695	24.03296347
462	denovo714225	N	3	157	24.06241883	13.89244399
463	denovo614199	N	9	157.1111111	40.54764002	13.51588001
464	denovo621476	N	5	158	128.1093283	57.29223333
465	denovo138989	N	6	158.1666667	87.60460414	35.76442988
466	denovo281273	N	4	158.25	45.26496069	22.63248035
467	denovo386998	N	9	158.3333333	48.19751031	16.06583677
468	denovo165000	N	7	158.5714286	55.10552647	20.82793127
469	denovo717690	N	8	159.25	84.38305517	29.83391526
470	denovo37291	N	11	159.5454545	75.89382536	22.88284933
471	denovo494628	N	9	160.2222222	49.45649042	16.48549681
472	denovo611592	N	15	160.2666667	44.11910287	11.39150338
473	denovo182223	N	6	161.8333333	39.25005308	16.02376707
474	denovo423480	N	8	162	100.6720276	35.5929367
475	denovo425520	N	15	162.0666667	34.17281013	8.823381636
476	denovo698503	N	15	162.2	34.82650879	8.992165903
477	denovo330330	N	6	162.5	70.32140499	28.70859337
478	denovo661901	N	9	162.5555556	43.28715488	14.42905163
479	denovo366595	N	16	162.6875	24.19839871	6.049599677
480	denovo330857	N	4	163.25	50.5857358	25.2928679
481	denovo508322	N	12	163.5	35.78089892	10.32905581
482	denovo510984	N	4	163.5	50.0965734	25.0482867
483	denovo114100	N	10	163.8	32.71696807	10.34601373
484	denovo736026	N	6	164.5	65.89309524	26.90074348
485	denovo193066	N	3	164.6666667	67.57465008	39.01424241
486	denovo418950	N	16	164.875	47.71006183	11.92751546
487	denovo388833	N	6	165	17.82133553	7.275529763
488	denovo621616	N	3	165	70.5336799	40.72263908
489	denovo108036	N	8	165.25	69.53878671	24.58567382
490	denovo239830	N	11	166.0909091	58.72555584	17.7064213
491	denovo308047	N	12	166.8333333	63.98129461	18.46980883
492	denovo586312	N	8	166.875	52.42256194	18.53417452
493	denovo492751	N	3	167	28.93095228	16.70329309
495	denovo323101	N	4	168.5	116.362938	58.18146899
496	denovo696843	N	4	168.5	48.89785271	24.44892636
497	denovo83857	N	6	168.6666667	72.4311167	29.56987957
498	denovo413573	N	6	169.1666667	42.6118137	17.3962001
499	denovo452786	N	7	169.5714286	58.44900097	22.09164585
500	denovo207594	N	9	169.6666667	44.46065677	14.82021892
501	denovo28137	N	7	170.2857143	65.3802067	24.71139537
502	denovo511326	N	12	170.4166667	43.1244675	12.44896146
503	denovo530468	N	4	170.5	57.18099918	28.59049959
504	denovo247140	N	14	171.0714286	41.72338264	11.15104306
505	denovo729936	N	13	171.3076923	179.10164	49.67385741
506	denovo484961	N	17	172.0588235	46.51675852	11.2819711
507	denovo427884	N	13	172.0769231	32.73749517	9.079747496
509	denovo459261	N	6	172.1666667	34.97094032	14.2768266
510	denovo624320	N	6	172.6666667	59.52366476	24.30043438
511	denovo502000	N	7	172.8571429	39.73843048	15.01971494
512	denovo489135	N	15	173.2	31.82362106	8.216823625
513	denovo637564	N	5	173.2	75.03465866	33.55651949
514	denovo181230	N	14	173.8571429	37.74378633	10.08745121
515	denovo565194	N	7	173.8571429	24.86918154	9.399667095
516	denovo478972	N	15	174.4666667	59.76605184	15.43152823
517	denovo619974	N	4	174.5	161.8692888	80.93464442
518	denovo226271	N	10	174.8	65.57404636	20.73633419
519	denovo47827	N	13	175.3846154	32.59483206	9.040179869
520	denovo452104	N	10	175.5	52.17971083	16.50067339
521	denovo315158	N	9	176.1111111	98.47264143	32.82421381
522	denovo555639	N	5	176.2	53.19022467	23.78739162
523	denovo586430	N	14	176.2142857	22.79398899	6.091949806
524	denovo235586	N	10	176.7	34.15341206	10.8002572
525	denovo605658	N	13	177.6153846	40.98279814	11.36658309
526	denovo177389	N	5	177.8	49.08360215	21.9508542
527	denovo44640	N	9	177.8888889	71.06237479	23.68745826
528	denovo635078	N	5	178	113.5737646	50.79173161
529	denovo434656	N	9	178.2222222	57.16812437	19.05604146
530	denovo654932	N	8	179.375	43.00145346	15.20330967
531	denovo347776	N	5	179.4	76.80690073	34.34909024
532	denovo275254	N	11	180.1818182	49.14838386	14.8187953
533	denovo560370	N	5	180.2	17.31184566	7.74209274
534	denovo430420	N	4	180.25	72.46320906	36.23160453
535	denovo263736	N	3	180.3333333	24.00694344	13.86041526
536	denovo209356	N	4	180.5	62.80923499	31.40461749
537	denovo715945	N	2	180.5	21.92031022	15.5
538	denovo7293	N	3	180.6666667	33.20140559	19.16884046
539	denovo744960	N	4	180.75	121.392957	60.69647848
540	denovo740595	N	4	181.5	171.6634304	85.8317152
541	denovo39779	N	6	181.6666667	74.4759469	30.404678
542	denovo272701	N	12	181.8333333	114.9797084	33.19178278
543	denovo500077	N	14	181.9285714	55.42210651	14.81218102
544	denovo369315	N	1	182	NA	NA
545	denovo191583	N	4	183	50.24606121	25.1230306
547	denovo692598	N	8	183.625	38.93194612	13.76452155
548	denovo348742	N	3	183.6666667	69.40701213	40.07215714
549	denovo450274	N	6	183.6666667	46.32781742	18.91325226
550	denovo190896	N	8	183.75	84.55725026	29.89550253
551	denovo216343	N	13	183.7692308	78.87242214	21.87527402
552	denovo526218	N	6	184.5	24.41106307	9.965774765
553	denovo676183	N	14	184.5714286	34.99827311	9.353681937
554	denovo384490	N	7	184.7142857	86.00332219	32.50620035
555	denovo149172	N	14	185.7857143	61.32784356	16.39055563
556	denovo563644	N	11	185.8181818	206.6696969	62.31325821
557	denovo347129	N	4	186	39.84135205	19.92067603
558	denovo56526	N	10	186	157.186372	49.70669528
559	denovo58451	N	5	186.4	94.02818726	42.0506837
560	denovo329221	N	9	186.6666667	37.30281491	12.43427164
561	denovo176250	N	5	187	70.82725464	31.67491121
562	denovo621932	N	11	187.0909091	44.95654467	13.55490823
563	denovo265440	N	6	187.3333333	46.29326805	18.89914754
564	denovo492815	N	13	187.4615385	24.27143515	6.731684919
565	denovo654295	N	10	187.8	224.1595662	70.88547885
566	denovo665953	N	10	188.1	29.58396713	9.355271835
567	denovo595410	N	9	188.1111111	62.13985123	20.71328374
568	denovo635282	N	4	188.25	35.86432768	17.93216384
569	denovo472450	N	15	188.3333333	37.70499525	9.735387911
570	denovo31401	N	7	188.4285714	43.1078382	16.29323135
571	denovo735586	N	10	188.7	57.53848953	18.19526801
572	denovo275	N	15	188.9333333	43.74025061	11.29368415
573	denovo274718	N	5	189	105.1261147	47.01382775
574	denovo493359	N	9	189.1111111	107.4411984	35.8137328
575	denovo689277	N	10	189.4	52.83769698	16.70874688
576	denovo692346	N	10	189.7	55.44176124	17.5322243
577	denovo83549	N	10	189.9	36.08154345	11.40998588
578	denovo252203	N	6	190.8333333	72.43870973	29.57297941
579	denovo539279	N	10	191.1	70.03879877	22.14821287
580	denovo703950	N	5	191.2	20.66881709	9.243376007
581	denovo311802	N	6	191.5	238.9098156	97.5345238
582	denovo484276	N	9	191.5555556	38.25281399	12.750938
583	denovo653105	N	5	191.6	141.3994342	63.23574938
584	denovo558219	N	7	192	87.21238444	32.96318293
585	denovo200614	N	11	192.0909091	37.01473908	11.16036375
586	denovo168764	N	6	192.3333333	118.8135795	48.5054407
587	denovo698994	N	13	192.7692308	86.60268842	24.01926413
588	denovo302734	N	6	193	45.21504174	18.4589635
589	denovo406766	N	11	193	65.36206851	19.70740516
590	denovo22500	N	7	193.1428571	45.69984891	17.27291931
591	denovo510993	N	6	193.1666667	85.43633107	34.8792361
592	denovo611964	N	10	193.4	46.48105946	14.6986016
593	denovo468842	N	7	193.4285714	64.44599068	24.3582949
594	denovo607993	N	14	194	162.4078437	43.405322
595	denovo118416	N	5	194.2	59.83059418	26.75705514
596	denovo323803	N	3	194.3333333	78.62145593	45.39211875
597	denovo184743	N	10	194.4	31.65157535	10.00910696
599	denovo650752	N	7	194.7142857	35.13172491	13.27854389
600	denovo444301	N	8	194.75	144.2673609	51.00621461
601	denovo154215	N	12	195.1666667	179.6622252	51.86401703
602	denovo447931	N	8	195.625	49.39906737	17.46520776
603	denovo568099	N	7	195.7142857	19.91410125	7.526822784
604	denovo76325	N	8	196.125	58.70370516	20.754894
605	denovo29178	N	9	196.3333333	36.29393889	12.09797963
606	denovo58259	N	10	197	77.1535266	24.39808736
607	denovo199209	N	8	197.5	81.80639165	28.92292714
608	denovo260501	N	4	197.75	66.55010644	33.27505322
609	denovo251662	N	7	197.8571429	209.4082365	79.14887376
610	denovo13223	N	2	199	53.74011537	38
611	denovo684495	N	5	199.2	37.17122543	16.62347737
612	denovo536031	N	5	199.6	121.4364031	54.30801046
613	denovo14329	N	9	199.6666667	65.01153744	21.67051248
614	denovo347431	N	6	200.3333333	49.87851909	20.36282015
615	denovo314000	N	6	200.8333333	20.25257185	8.268077837
616	denovo114514	N	8	201.5	112.6511683	39.8282025
617	denovo266969	N	7	202.1428571	66.35115817	25.07838053
618	denovo423588	N	3	203.3333333	42.77070649	24.6936789
619	denovo552973	N	10	203.5	60.48920932	19.12836753
620	denovo743389	N	2	203.5	60.1040764	42.5
621	denovo830	N	11	203.5454545	31.59228905	9.525433549
622	denovo517150	N	10	203.8	67.431941	21.32385206
623	denovo383824	N	11	204	31.07410498	9.369195173
624	denovo663232	N	4	204	51.49757276	25.74878638
625	denovo602882	N	7	205.1428571	12.18508065	4.605527587
626	denovo516122	N	9	205.5555556	49.13784466	16.37928155
627	denovo414587	N	7	205.7142857	37.97680997	14.35388497
628	denovo164016	N	10	206.1	66.88040736	21.14944181
629	denovo656362	N	6	206.1666667	73.6598036	30.0714889
630	denovo312891	N	12	206.5	97.54299751	28.15823794
631	denovo321340	N	8	206.625	92.58037049	32.73210389
632	denovo423889	N	9	207.1111111	98.36214267	32.78738089
633	denovo522775	N	7	207.1428571	45.27114081	17.11088288
634	denovo104800	N	6	208.6666667	51.81376908	21.15288265
635	denovo526231	N	8	209	114.6086509	40.52027711
636	denovo490671	N	6	209.5	55.42111511	22.6255755
637	denovo325154	N	10	210.9	194.4327647	61.48503883
638	denovo65736	N	9	211	58.1871979	19.39573263
639	denovo555180	N	7	211.8571429	40.10581243	15.15857226
640	denovo326354	N	11	212	76.28368109	23.00039525
641	denovo97874	N	4	212.5	361.9700724	180.9850362
642	denovo553764	N	8	212.75	222.6282937	78.71098807
643	denovo607317	N	4	213	182.4152771	91.20763857
644	denovo245365	N	7	213.5714286	11.80193689	4.460712856
645	denovo351636	N	11	213.6363636	88.66033242	26.73209604
646	denovo663743	N	2	214.5	62.93250353	44.5
647	denovo304052	N	10	214.9	87.48390328	27.6648393
648	denovo566949	N	6	215.5	301.3972462	123.0449105
649	denovo39103	N	9	215.8888889	58.9352281	19.64507603
650	denovo141467	N	12	215.9166667	22.66137416	6.541775236
651	denovo147839	N	11	216.8181818	136.6512482	41.20190158
652	denovo595173	N	9	217.4444444	21.55290648	7.18430216
653	denovo75500	N	5	217.8	28.64786205	12.81171339
655	denovo467397	N	8	219	76.34321001	26.99140075
656	denovo461893	N	8	219.5	79.16167904	27.98788003
657	denovo144235	N	10	220	58.90859209	18.62853248
658	denovo484987	N	5	220.8	28.11938833	12.57537276
659	denovo210189	N	7	221.2857143	49.47967356	18.70155874
660	denovo328645	N	10	222.2	221.5881064	70.07231186
661	denovo6848	N	4	222.75	17.7270979	8.863548951
662	denovo367522	N	9	222.7777778	59.02706536	19.67568845
663	denovo643438	N	5	223	25.06990227	11.21160113
664	denovo641332	N	9	224.7777778	61.93096515	20.64365505
665	denovo121233	N	5	225	346.9005621	155.1386477
666	denovo361853	N	9	225.1111111	109.8265046	36.60883486
667	denovo33140	N	8	225.25	107.4400165	37.98578211
668	denovo260992	N	1	226	NA	NA
669	denovo453261	N	5	226.2	17.68332548	7.908223568
670	denovo170219	N	8	227.25	82.54479303	29.18399145
671	denovo568505	N	6	227.8333333	69.12717748	28.22105203
672	denovo144026	N	4	228.5	98.70663605	49.35331802
673	denovo126970	N	6	228.6666667	112.2313088	45.81823994
674	denovo95581	N	7	228.8571429	133.7951526	50.56981434
675	denovo397757	N	9	229.1111111	97.82566693	32.60855564
676	denovo284611	N	4	229.75	54.92646599	27.463233
677	denovo454393	N	4	230.5	164.692643	82.34632151
678	denovo623551	N	6	231.5	147.2287336	60.1058788
679	denovo137624	N	6	231.6666667	64.33868717	26.26615905
680	denovo218437	N	8	232.125	64.83922424	22.92412757
681	denovo224007	N	8	232.375	185.248048	65.49507547
683	denovo163704	N	6	232.6666667	85.40882078	34.86800507
684	denovo667813	N	6	232.8333333	279.0035245	113.9027119
685	denovo339379	N	3	234.3333333	104.3088363	60.22273473
686	denovo213762	N	5	234.8	30.11976096	13.46996659
687	denovo194041	N	9	236.3333333	50.81830379	16.9394346
688	denovo618237	N	6	236.3333333	212.8282563	86.88677178
689	denovo710264	N	2	236.5	50.20458146	35.5
690	denovo181428	N	5	236.8	90.61291299	40.52332662
691	denovo578203	N	5	236.8	77.51580484	34.66612179
692	denovo126082	N	5	237.2	84.57659251	37.82380203
693	denovo524012	N	6	237.3333333	76.06488458	31.0533591
694	denovo78071	N	9	237.5555556	200.2492891	66.74976303
695	denovo400627	N	10	238.2	134.0205623	42.38102301
696	denovo252252	N	1	239	NA	NA
697	denovo574509	N	6	239.3333333	103.6506954	42.31521922
698	denovo343479	N	9	239.5555556	80.92142966	26.97380989
699	denovo264548	N	8	240.125	54.85939821	19.39572624
700	denovo391103	N	5	241	144.8551	64.7811701
701	denovo182365	N	2	241.5	20.50609665	14.5
702	denovo689026	N	4	243.25	31.89958202	15.94979101
703	denovo511669	N	1	244	NA	NA
704	denovo348357	N	5	244.8	48.48401799	21.68271201
705	denovo395393	N	2	245.5	50.20458146	35.5
706	denovo600261	N	5	247	96.87879025	43.32551211
707	denovo275692	N	12	247.25	183.9486712	53.10140742
708	denovo390151	N	4	247.5	36.4645947	18.23229735
709	denovo328332	N	5	248.2	100.2581667	44.83681523
710	denovo487124	N	7	248.5714286	78.82651234	29.7936212
711	denovo307233	N	6	249	113.4830384	46.32925642
712	denovo484345	N	9	249.7777778	93.76670222	31.25556741
713	denovo180479	N	7	250.1428571	70.02006515	26.46509703
714	denovo565180	N	7	250.5714286	70.45059059	26.62782035
715	denovo175200	N	6	251.1666667	227.9293019	93.05174785
716	denovo46934	N	6	251.3333333	40.06827506	16.3578048
717	denovo72998	N	1	252	NA	NA
718	denovo267245	N	8	252.125	154.6539339	54.67842272
719	denovo116621	N	6	253.5	30.16454873	12.31462545
720	denovo27823	N	5	255.2	45.70229754	20.4386888
721	denovo417564	N	7	256.1428571	249.7595034	94.40021907
722	denovo56169	N	5	257.2	112.3708147	50.25375608
723	denovo328409	N	4	257.25	46.94944089	23.47472045
724	denovo431867	N	3	257.6666667	28.18391977	16.27199366
725	denovo472100	N	5	258.6	99.46506925	44.48213124
726	denovo299103	N	2	259	67.88225099	48
727	denovo505646	N	8	260.75	232.2257215	82.10419121
728	denovo614746	N	6	261	59.13036445	24.1398702
729	denovo640524	N	8	261.625	123.3426557	43.60821413
730	denovo676362	N	9	262.4444444	167.0457356	55.68191186
731	denovo5483	N	3	263	98.68637191	56.97660339
732	denovo661811	N	5	263.2	143.4440658	64.1501364
733	denovo308382	N	5	264.8	36.50616386	16.3260528
734	denovo159675	N	7	266.2857143	66.15817986	25.00544158
735	denovo119294	N	4	268.5	171.2103969	85.60519844
736	denovo367948	N	5	268.6	38.72079545	17.31646615
737	denovo247186	N	5	269.8	54.869846	24.53854111
738	denovo583121	N	4	270.25	36.36275567	18.18137784
739	denovo101213	N	5	270.4	68.51861061	30.64245421
740	denovo295598	N	5	270.6	316.2819944	141.4456079
741	denovo358231	N	6	270.6666667	109.9029875	44.86770677
742	denovo177771	N	5	272.2	235.1142276	105.1462791
743	denovo551226	N	4	272.75	50.5461835	25.27309175
744	denovo229030	N	2	273.5	195.8685784	138.5
745	denovo451709	N	5	274.6	54.03980015	24.16733332
746	denovo208479	N	3	276	27.87471973	16.09347694
747	denovo684096	N	3	278	62.55397669	36.11555528
748	denovo36851	N	8	279.125	100.7166286	35.60870555
749	denovo689618	N	6	279.5	105.4717972	43.05868089
750	denovo98607	N	4	281.5	161.473424	80.73671201
751	denovo36745	N	7	282.4285714	246.8277788	93.29213133
752	denovo108798	N	2	283	62.22539674	44
753	denovo454718	N	6	283.8333333	96.96064494	39.58401754
754	denovo549642	N	5	284	84.33563897	37.71604433
755	denovo206768	N	5	287.2	92.75882707	41.48300857
756	denovo721775	N	6	288.5	120.3457519	49.13094748
757	denovo426832	N	5	288.6	100.2262441	44.82253897
758	denovo127620	N	3	288.6666667	139.6149467	80.60672704
759	denovo433793	N	8	289.5	222.9663652	78.8305144
760	denovo705099	N	5	291.2	130.2831532	58.26439736
761	denovo350300	N	6	291.5	88.11753514	35.97383308
762	denovo2757	N	5	292.4	279.0363776	124.7888617
763	denovo475024	N	4	292.75	143.1068948	71.55344739
764	denovo367477	N	5	293.6	104.5839376	46.77135876
765	denovo348074	N	3	294	150.7415006	87.03064594
766	denovo689001	N	5	295.8	212.7350465	95.13800502
767	denovo310182	N	6	297.8333333	223.6778189	91.31608718
768	denovo322946	N	5	299.2	136.1642391	60.89449893
769	denovo360150	N	5	299.4	73.72448711	32.97059296
770	denovo91412	N	9	300.5555556	275.6778514	91.89261715
771	denovo614814	N	7	302.4285714	186.3749421	70.44310678
772	denovo214730	N	6	302.6666667	172.2691692	70.32859384
773	denovo589243	N	5	302.8	93.8200405	41.95759764
774	denovo473627	N	6	304.3333333	225.7278597	92.15301285
775	denovo745140	N	5	307	172.4282459	77.11225584
776	denovo638886	N	6	308.1666667	271.3119361	110.7626341
777	denovo727170	N	5	308.2	32.66037354	14.60616308
778	denovo560411	N	5	309.4	121.319001	54.25550663
779	denovo457916	N	4	310	311.8225991	155.9112996
780	denovo502470	N	4	310.25	262.6002983	131.3001491
781	denovo46573	N	5	310.8	39.9149095	17.85049019
782	denovo647248	N	4	311.25	112.9376672	56.46883359
783	denovo222085	N	5	312	97.74200735	43.71155454
784	denovo180852	N	5	313.6	71.45488087	31.95559419
785	denovo234321	N	3	314.6666667	410.4562502	236.9770265
786	denovo647521	N	4	314.75	202.6398694	101.3199347
787	denovo126287	N	4	315	298.1375521	149.0687761
788	denovo735083	N	5	316.4	52.67637041	23.55758901
789	denovo482826	N	5	318.6	101.5273362	45.40440507
790	denovo311623	N	5	322.4	36.08046563	16.13567476
791	denovo70427	N	5	323.2	235.2226605	105.1947717
792	denovo393469	N	5	327	156.7529904	70.10206844
794	denovo664752	N	6	332.1666667	212.1899306	86.62617644
795	denovo555850	N	4	335	229.0982322	114.5491161
796	denovo675965	N	5	336.2	189.303196	84.6589629
797	denovo735578	N	5	337.4	70.62081846	31.58259014
798	denovo654733	N	6	340.5	286.8942314	117.1240795
799	denovo67290	N	5	340.6	153.5164486	68.65464296
800	denovo206966	N	5	340.8	235.3629113	105.2574938
801	denovo237082	N	4	341.75	158.8550178	79.42750888
802	denovo146795	N	7	343.7142857	220.8647507	83.4790291
803	denovo212313	N	3	348.3333333	376.4536271	217.3456029
804	denovo281607	N	8	350.625	278.75844	98.55599161
805	denovo178082	N	4	354	258.3163435	129.1581718
806	denovo321346	N	4	355.75	316.4715627	158.2357814
807	denovo64226	N	5	359.2	190.7582239	85.3096712
808	denovo155753	N	2	362	503.4600282	356
809	denovo236941	N	3	383	177.1129583	102.2562142
810	denovo53389	N	4	398	210.6656118	105.3328059
811	denovo474099	N	5	406.6	185.1656016	82.80857444
812	denovo104279	N	5	414.2	301.4443564	134.8100145
813	denovo283857	N	6	425.3333333	172.769982	70.53304978
814	denovo353546	N	4	425.5	138.6951093	69.34755463
815	denovo56194	N	2	439	192.3330445	136
816	denovo388755	N	2	453.5	306.1772363	216.5
817	denovo249489	N	2	500.5	279.3071786	197.5
818	denovo671898	N	5	506.4	136.3279135	60.96769636
819	denovo206678	N	1	510	NA	NA
820	denovo629360	N	3	523.6666667	209.1323345	120.7426096
821	denovo167414	N	3	549.3333333	107.9320774	62.31461394
822	denovo648797	N	1	698	NA	NA
823	denovo582408	N	2	785.5	3.535533906	2.5
