# Supplementary material for: Stochasticity constrained by deterministic effects of diet and age drive rumen microbiome assembly dynamics
Source: Nat Commun. 2020 Apr 20;11:1904. doi: 10.1038/s41467-020-15652-8 (PMC7170844; doi:10.1038/s41467-020-15652-8)
Supplement: Supplementary file 17 — Source Data [file 41467_2020_15652_MOESM17_ESM.zip › Source Data/Figure 4D.txt]

sudar	OTU_ID	group	N	FA	sd_FA	se_FA	ci_FA	delta	sd_delta	se_delta	ci_delta
1	denovo506228	C	4	1.75	0.5	0.25	0.795611576	0.5	0.577350269	0.288675135	0.918693116
2	denovo568869	C	5	2	0	0	0	0.4	0.894427191	0.4	1.110578042
3	denovo713077	C	3	2	0	0	0	0.666666667	1.154700538	0.666666667	2.868435153
4	denovo382128	C	4	2.25	0.5	0.25	0.795611576	0.25	0.5	0.25	0.795611576
5	denovo467058	C	4	2.25	0.5	0.25	0.795611576	0.75	1.5	0.75	2.386834729
6	denovo172479	C	3	2.333333333	0.577350269	0.333333333	1.434217577	1	1	0.577350269	2.484137712
7	denovo195986	C	6	2.333333333	0.516397779	0.210818511	0.541926234	7	16.66133248	6.801960502	17.48499611
8	denovo631314	C	3	2.333333333	0.577350269	0.333333333	1.434217577	0.666666667	1.154700538	0.666666667	2.868435153
9	denovo131782	C	7	2.428571429	0.534522484	0.202030509	0.494350847	2	4.041451884	1.527525232	3.737719592
10	denovo178261	C	7	2.428571429	1.272418021	0.480928807	1.176790396	0.428571429	0.534522484	0.202030509	0.494350847
11	denovo312252	C	18	2.5	1.689065178	0.39811648	0.839952352	157.3333333	123.93167	29.21097475	61.62976957
12	denovo411919	C	6	2.5	0.836660027	0.341565026	0.87802085	0	0	0	0
13	denovo83244	C	4	2.5	0.577350269	0.288675135	0.918693116	0.25	0.5	0.25	0.795611576
14	denovo89674	C	9	2.555555556	0.881917104	0.293972368	0.677901496	1.777777778	2.538591035	0.846197012	1.951333808
15	denovo651687	C	5	2.6	0.894427191	0.4	1.110578042	0	0	0	0
16	denovo102481	C	6	2.666666667	1.211060142	0.494413232	1.270929675	2	4	1.632993162	4.19774256
17	denovo161273	C	18	2.666666667	1.909727421	0.45012707	0.949685104	173.7777778	149.1460222	35.15405457	74.16857195
18	denovo94240	C	10	2.7	1.33749351	0.422952585	0.956785219	4.7	8.731170216	2.761038452	6.245902911
19	denovo513688	C	11	2.727272727	1.009049958	0.30424001	0.677888986	0.818181818	1.167748416	0.352089395	0.784504061
20	denovo67567	C	4	2.75	0.957427108	0.478713554	1.523480181	5	10	5	15.91223153
21	denovo443817	C	18	2.833333333	1.947849493	0.459112528	0.968642764	263.6111111	225.0014742	53.03335606	111.8906008
22	denovo534576	C	18	2.888888889	1.182663439	0.278756446	0.588124692	23.27777778	49.33416136	11.62817335	24.53330127
23	denovo186042	C	4	3	1.154700538	0.577350269	1.837386231	0	0	0	0
24	denovo217734	C	4	3	2	1	3.182446305	0.75	1.5	0.75	2.386834729
25	denovo635396	C	6	3	1.264911064	0.516397779	1.327442752	0.833333333	1.169045194	0.477260702	1.226837692
26	denovo100283	C	8	3.125	1.552647509	0.548943791	1.298045801	0.875	2.474873734	0.875	2.06904622
27	denovo264302	C	5	3.2	1.303840481	0.583095189	1.618931785	0.2	0.447213595	0.2	0.555289021
28	denovo45319	C	5	3.2	1.788854382	0.8	2.221156084	0	0	0	0
29	denovo200714	C	4	3.25	1.5	0.75	2.386834729	0.25	0.5	0.25	0.795611576
30	denovo131641	C	7	3.285714286	1.253566341	0.473803541	1.159355501	0.428571429	1.133893419	0.428571429	1.048676508
31	denovo94238	C	3	3.333333333	1.527525232	0.881917104	3.794583034	0.666666667	0.577350269	0.333333333	1.434217577
32	denovo288565	C	15	3.533333333	1.959105724	0.505838923	1.084916588	20.93333333	52.17205966	13.47076788	28.89192363
33	denovo542313	C	18	3.555555556	4.655448702	1.097299782	2.315100174	87.38888889	75.91801994	17.8940489	37.75314313
34	denovo109531	C	5	3.6	1.140175425	0.509901951	1.415714777	1	0.707106781	0.316227766	0.877989033
35	denovo568500	C	5	3.6	1.673320053	0.748331477	2.077701267	9	12.06233808	5.394441584	14.97737093
36	denovo181672	C	9	3.666666667	2.872281323	0.957427108	2.20783087	24.22222222	47.62031546	15.87343849	36.60421479
37	denovo557038	C	3	3.666666667	1.527525232	0.881917104	3.794583034	0.333333333	0.577350269	0.333333333	1.434217577
38	denovo71368	C	17	3.705882353	3.036542151	0.736469649	1.561245911	18.05882353	49.13816056	11.91775449	25.26451089
39	denovo15824	C	14	3.714285714	2.267786838	0.606091527	1.309381137	5.357142857	7.196229171	1.923273145	4.154979021
40	denovo104375	C	6	3.833333333	3.060501048	1.249444321	3.211798876	0.833333333	1.329160136	0.542627353	1.394868018
41	denovo546208	C	12	3.916666667	3.260182185	0.941133531	2.071420935	13.16666667	13.21729812	3.815505315	8.397870576
42	denovo395350	C	7	4	1.825741858	0.690065559	1.688529595	0.857142857	1.214985793	0.459221465	1.123674445
43	denovo703505	C	17	4	3.240370349	0.785905248	1.6660447	26.82352941	57.8470346	14.02996669	29.74220074
44	denovo41137	C	10	4.2	2.97396107	0.940449065	2.127443589	5.8	8.521867297	2.694851058	6.096176622
45	denovo558865	C	5	4.2	1.643167673	0.734846923	2.040262142	0.2	0.447213595	0.2	0.555289021
46	denovo721561	C	13	4.230769231	5.387544991	1.494236132	3.255660854	26.30769231	57.58527679	15.97128217	34.79843449
47	denovo32466	C	4	4.25	3.304037934	1.652018967	5.257461657	0.5	0.577350269	0.288675135	0.918693116
48	denovo359301	C	10	4.3	3.973523485	1.256538455	2.842487466	0.8	1.032795559	0.326598632	0.738817436
49	denovo117151	C	6	4.333333333	3.011090611	1.229272594	3.159945802	4.166666667	6.112828042	2.495551598	6.415019607
50	denovo26543	C	12	4.333333333	3.33938844	0.963998407	2.121746189	20.58333333	57.59017961	16.62485285	36.59105441
51	denovo28898	C	18	4.333333333	2.543735095	0.599564112	1.264969703	45.44444444	60.42128786	14.24143412	30.04679956
52	denovo546492	C	6	4.333333333	5.750362307	2.347575582	6.034635148	0.333333333	0.516397779	0.210818511	0.541926234
53	denovo495160	C	5	4.4	1.673320053	0.748331477	2.077701267	47.6	101.48054	45.38347717	126.004733
54	denovo636588	C	13	4.461538462	3.573406046	0.991084517	2.159387662	2.923076923	4.009603855	1.112064023	2.42297936
55	denovo117796	C	4	4.5	1.290994449	0.645497224	2.054260257	0	0	0	0
56	denovo567680	C	6	4.5	3.78153408	1.543804824	3.968476637	4.5	10.05484958	4.10487515	10.5519175
57	denovo254126	C	7	4.571428571	1.718249386	0.649437224	1.589115639	0	0	0	0
58	denovo566171	C	7	4.571428571	3.644957378	1.377664394	3.371023334	0	0	0	0
59	denovo75963	C	10	4.7	3.198958164	1.011599394	2.288396814	3.6	3.949683532	1.2489996	2.825433391
60	denovo518166	C	14	4.714285714	3.361056872	0.898280234	1.940616462	20.42857143	52.8447862	14.12336319	30.51167116
61	denovo523412	C	4	4.75	2.872281323	1.436140662	4.570440542	0.25	0.5	0.25	0.795611576
62	denovo745832	C	10	4.8	6.214677966	1.96525373	4.445712801	3.2	5.028805911	1.590248059	3.597391037
63	denovo580299	C	18	4.833333333	1.855040827	0.437237316	0.922490101	53.94444444	63.63080296	14.99792409	31.64285388
64	denovo597233	C	6	4.833333333	2.926886856	1.194896555	3.07157938	1.166666667	1.834847859	0.749073502	1.925554737
65	denovo696960	C	6	4.833333333	3.656045222	1.492574212	3.836784157	1.166666667	1.169045194	0.477260702	1.226837692
66	denovo264474	C	15	4.933333333	4.233652031	1.093124254	2.344518348	4.4	4.641428352	1.198411647	2.570337348
67	denovo547247	C	8	5.125	3.907410542	1.381478246	3.266676962	5.125	5.409977555	1.912715908	4.522854421
68	denovo722307	C	5	5.2	3.962322551	1.772004515	4.919873261	0.4	0.894427191	0.4	1.110578042
69	denovo314122	C	16	5.25	4.524010021	1.131002505	2.410674776	18	50.79501288	12.69875322	27.06675178
70	denovo407242	C	4	5.25	4.573474245	2.286737122	7.277418106	0.75	0.957427108	0.478713554	1.523480181
71	denovo489652	C	16	5.25	5.144576432	1.286144108	2.741351275	18.875	49.6076271	12.40190678	26.43403856
72	denovo429354	C	5	5.4	5.983310121	2.675817632	7.429260767	0	0	0	0
73	denovo584327	C	10	5.4	6.058969476	1.916014382	4.334325658	1.3	2.162817093	0.683942818	1.547186144
74	denovo38723	C	4	5.5	7	3.5	11.13856207	0.25	0.5	0.25	0.795611576
75	denovo685352	C	2	5.5	0.707106781	0.5	6.353102368	22.5	31.81980515	22.5	285.8896066
76	denovo556814	C	15	5.533333333	3.335237551	0.861154633	1.846992993	17.46666667	52.92024547	13.66394863	29.30625512
77	denovo124611	C	11	5.545454545	3.882361044	1.170575898	2.608205638	18.63636364	61.147809	18.43675811	41.07965705
78	denovo142191	C	5	5.6	2.701851217	1.208304597	3.354791385	0.8	1.788854382	0.8	2.221156084
79	denovo440185	C	5	5.6	2.19089023	0.979795897	2.720349523	42.4	94.80928225	42.4	117.7212725
80	denovo593518	C	16	5.625	4.688638751	1.172159688	2.498399234	19.1875	49.3615488	12.3403872	26.30291269
81	denovo534191	C	6	5.666666667	2.338090389	0.954521404	2.453675383	3.666666667	3.777124126	1.542004467	3.963848675
82	denovo133336	C	18	5.722222222	4.443177924	1.04726708	2.2095404	14.05555556	16.00908647	3.773377868	7.961131408
83	denovo126042	C	8	5.75	4.832922807	1.708696245	4.040424579	3.875	4.8825491	1.726241789	4.081913199
84	denovo717529	C	17	5.764705882	5.117731575	1.241232226	2.631294774	18.05882353	47.82843112	11.60009844	24.59111015
85	denovo248276	C	6	5.833333333	5.564770136	2.271807895	5.839868109	0	0	0	0
86	denovo244829	C	10	5.9	4.724639904	1.494062322	3.379803784	2.7	4.448470399	1.406729856	3.182244021
87	denovo190575	C	14	5.928571429	4.103737241	1.096769911	2.36942734	19.92857143	52.8967998	14.13726441	30.54170291
88	denovo660733	C	17	5.941176471	3.091734712	0.749855811	1.589623307	5.294117647	5.096134637	1.235994199	2.620190653
89	denovo119529	C	4	6	4.760952286	2.380476143	7.575737506	0.25	0.5	0.25	0.795611576
90	denovo146195	C	9	6	4.415880433	1.471960144	3.39434618	0.444444444	0.726483157	0.242161052	0.558424388
91	denovo166025	C	4	6	6.683312552	3.341656276	10.63464167	0.25	0.5	0.25	0.795611576
92	denovo212628	C	15	6.066666667	5.006662228	1.292714629	2.772597127	19.2	51.24200286	13.23062825	28.37687534
93	denovo332781	C	4	6.25	1.892969449	0.946484724	3.012136814	44.25	87.17176531	43.58588265	138.7097312
94	denovo219863	C	5	6.4	4.827007354	2.158703314	5.993521251	1.6	2.302172887	1.029563014	2.858525191
95	denovo608746	C	17	6.470588235	13.33752998	3.234826169	6.857525139	22.52941176	47.15680975	11.43720633	24.2457943
96	denovo574861	C	9	6.555555556	2.65099562	0.883665207	2.037735621	6.888888889	13.30830985	4.436103284	10.22967252
97	denovo455528	C	5	6.6	3.646916506	1.630950643	4.52824493	42.8	94.58964002	42.30177301	117.4485506
98	denovo334892	C	8	6.625	7.327784697	2.590763125	6.126181316	1.5	3.854496447	1.362770288	3.222439672
99	denovo386475	C	6	6.666666667	4.966554809	2.02758751	5.212079624	2.5	5.648008499	2.305789814	5.927221413
100	denovo551630	C	3	6.666666667	2.516611478	1.452966315	6.251609479	0.333333333	0.577350269	0.333333333	1.434217577
101	denovo585404	C	3	6.666666667	2.081665999	1.201850425	5.171145013	2	3.464101615	2	8.605305459
102	denovo677939	C	12	6.75	4.750598048	1.371379531	3.018385997	1.666666667	3.256694736	0.940126791	2.069205116
103	denovo507365	C	9	6.777777778	3.80058475	1.266861583	2.92138805	2.666666667	3.774917218	1.258305739	2.901658238
104	denovo71672	C	9	6.777777778	9.337796552	3.112598851	7.177665821	0.444444444	1.013793755	0.337931252	0.779270864
105	denovo196853	C	5	6.8	4.711687596	2.107130751	5.850332858	0	0	0	0
106	denovo279920	C	5	6.8	4.266145802	1.907878403	5.297119653	0	0	0	0
107	denovo555930	C	11	6.909090909	3.448319749	1.039707524	2.316612729	4.454545455	3.856517506	1.162783779	2.590843713
108	denovo336016	C	16	6.9375	4.404070087	1.101017522	2.346763297	15.75	50.06329327	12.51582332	26.67684592
109	denovo674362	C	16	6.9375	2.792101956	0.698025489	1.487806111	5.75	5.627314339	1.406828585	2.998584147
110	denovo451482	C	3	7	2	1.154700538	4.968275424	2.333333333	4.041451884	2.333333333	10.03952304
111	denovo547175	C	4	7	4.396968653	2.198484326	6.996558322	2.75	5.5	2.75	8.75172734
112	denovo654928	C	6	7	10.80740487	4.412104562	11.34167584	0.166666667	0.40824829	0.166666667	0.428430306
113	denovo663254	C	3	7	2	1.154700538	4.968275424	7.333333333	5.507570547	3.179797338	13.6815637
114	denovo643525	C	10	7.1	4.357624225	1.378001774	3.117256583	1.9	2.078995484	0.657436097	1.487223777
115	denovo564991	C	9	7.111111111	3.100179206	1.033393069	2.38300869	2.333333333	2.397915762	0.799305254	1.843201221
116	denovo303701	C	7	7.142857143	4.525062483	1.710312857	4.184984798	1.142857143	1.864454471	0.704697552	1.724332791
117	denovo46767	C	13	7.153846154	3.210559501	0.890448993	1.940121689	2.846153846	3.647970985	1.011765111	2.204446804
118	denovo144534	C	4	7.25	2.362907813	1.181453907	3.75991362	1.5	3	1.5	4.773669458
119	denovo725382	C	7	7.285714286	2.870208222	1.084836738	2.654499871	1.285714286	2.360387377	0.892142571	2.18299423
120	denovo150522	C	12	7.333333333	4.030189108	1.163415383	2.560659993	3.583333333	9.481640952	2.737113978	6.024347247
121	denovo203521	C	3	7.333333333	7.505553499	4.333333333	18.6448285	5	5	2.886751346	12.42068856
122	denovo184722	C	10	7.5	4.766783215	1.507389207	3.409951292	24.1	63.32885949	20.02634376	45.30273698
123	denovo329780	C	12	7.5	3.31662479	0.957427108	2.107282856	2.416666667	2.678477632	0.773209891	1.701823495
124	denovo105232	C	5	7.6	4.037325848	1.805547009	5.013002154	0.8	1.788854382	0.8	2.221156084
125	denovo49586	C	13	7.615384615	3.477030858	0.96435485	2.101148719	3.923076923	3.946761087	1.094634575	2.385003855
126	denovo681321	C	10	7.7	4.62000481	1.4609738	3.304952346	1.5	2.321398046	0.734090518	1.660628124
127	denovo9210	C	11	7.727272727	3.466724941	1.045256898	2.328977505	2.181818182	3.400534717	1.025299795	2.284510308
128	denovo562523	C	4	7.75	1.5	0.75	2.386834729	1	2	1	3.182446305
129	denovo291354	C	18	7.777777778	3.456546314	0.814715779	1.718900043	185.6111111	205.7019943	48.48442502	102.2931952
130	denovo237957	C	5	7.8	2.774887385	1.240967365	3.445477765	1.2	1.643167673	0.734846923	2.040262142
131	denovo203445	C	12	7.916666667	3.800916955	1.097230213	2.414987417	2	2.215646838	0.639602149	1.407754838
132	denovo722767	C	13	7.923076923	3.68468765	1.021948481	2.226634462	4.846153846	3.693375914	1.024358172	2.231884727
133	denovo122487	C	3	8	2.645751311	1.527525232	6.572410608	3.666666667	3.055050463	1.763834207	7.589166067
134	denovo142258	C	17	8	4.168333	1.01096925	2.143159069	17.35294118	47.58274527	11.54051086	24.46479014
135	denovo239712	C	9	8	3.240370349	1.08012345	2.490769142	1	2.645751311	0.881917104	2.033704488
136	denovo379736	C	3	8	6.08276253	3.511884584	15.11041979	1.666666667	1.527525232	0.881917104	3.794583034
137	denovo289035	C	10	8.1	5.384133068	1.702612372	3.851576773	2.5	3.472111109	1.097977939	2.48379866
138	denovo616467	C	17	8.117647059	3.739691714	0.907008467	1.922772056	18.17647059	26.9472524	6.535668703	13.85499872
139	denovo348623	C	8	8.125	3.440826313	1.216515809	2.876602785	3.625	2.774243784	0.980843296	2.319325845
140	denovo599435	C	15	8.133333333	2.72204405	0.702828752	1.50741775	42.46666667	70.74891889	18.26729231	39.17944537
141	denovo595942	C	6	8.166666667	3.430257522	1.400396769	3.599834498	1.5	1.974841766	0.806225775	2.072469332
142	denovo690254	C	5	8.2	6.016643583	2.690724809	7.470649727	0.2	0.447213595	0.2	0.555289021
143	denovo383522	C	14	8.214285714	4.709704734	1.258721536	2.719302554	2.714285714	2.614414817	0.698731751	1.509518174
144	denovo9414	C	4	8.25	2.217355783	1.108677891	3.528307859	1.75	3.5	1.75	5.569281034
145	denovo469640	C	16	8.3125	3.910988792	0.977747198	2.084018821	11.1875	17.57732915	4.394332287	9.366297557
146	denovo258718	C	3	8.333333333	2.081665999	1.201850425	5.171145013	2	1.732050808	1	4.30265273
147	denovo289645	C	12	8.333333333	9.966610925	2.87711275	6.332482467	2.333333333	3.773913651	1.089435031	2.397830336
148	denovo464127	C	9	8.333333333	4.527692569	1.509230856	3.480292596	0.777777778	1.092906421	0.36430214	0.840082242
149	denovo443075	C	5	8.4	2.50998008	1.122497216	3.116551901	0.8	1.788854382	0.8	2.221156084
150	denovo288150	C	18	8.5	6.00245048	1.414791146	2.984948399	325.0555556	231.3478339	54.52920739	115.0465712
151	denovo375320	C	10	8.5	3.064129385	0.96896279	2.191946116	2.1	2.078995484	0.657436097	1.487223777
152	denovo524025	C	2	8.5	2.121320344	1.5	19.0593071	4.5	6.363961031	4.5	57.17792131
153	denovo11707	C	10	8.6	10.89546287	3.445447883	7.794144606	26.8	65.3873926	20.67730909	46.77532286
154	denovo563355	C	5	8.6	5.683308895	2.541653005	7.056760046	0	0	0	0
155	denovo262062	C	6	8.666666667	4.885352256	1.994436707	5.126862771	0.333333333	0.816496581	0.333333333	0.856860612
156	denovo285877	C	9	8.666666667	5.024937811	1.67497927	3.862509123	4.666666667	5.937171044	1.979057015	4.563713659
157	denovo413771	C	12	8.666666667	4.007568597	1.156885404	2.546287607	2.583333333	2.539088359	0.732971674	1.613259777
158	denovo466056	C	6	8.666666667	5.125101625	2.092313977	5.378464303	3	4.647580015	1.897366596	4.877336107
159	denovo637569	C	3	8.666666667	4.509249753	2.603416559	11.20159736	4	5.291502622	3.055050463	13.14482122
160	denovo12128	C	7	8.714285714	4.956957592	1.873553864	4.584421154	1.428571429	2.572750983	0.972408469	2.379397808
161	denovo160390	C	7	8.714285714	3.903600292	1.475422227	3.610228133	0.285714286	0.755928946	0.285714286	0.699117672
162	denovo133686	C	4	8.75	2.753785274	1.376892637	4.381886885	1.75	1.258305739	0.62915287	2.002245225
163	denovo304233	C	4	8.75	5.6199051	2.80995255	8.942523111	0.75	1.5	0.75	2.386834729
164	denovo661814	C	13	8.769230769	7.154879991	1.984406668	4.323650707	9.846153846	13.80124483	3.827776609	8.340008784
165	denovo733889	C	18	8.833333333	4.382451637	1.032953757	2.179341928	7.222222222	13.00477539	3.065254956	6.467122656
166	denovo232770	C	5	9	4.636809248	2.073644135	5.757359109	0	0	0	0
167	denovo293903	C	7	9	4.041451884	1.527525232	3.737719592	0.285714286	0.755928946	0.285714286	0.699117672
168	denovo520531	C	6	9	8.197560613	3.346640106	8.602812267	0	0	0	0
169	denovo531437	C	7	9	4.434711565	1.67616342	4.101424136	2.714285714	4.461475306	1.686279163	4.126176468
170	denovo677090	C	6	9.166666667	4.119061382	1.681599767	4.322689817	13.16666667	30.80530257	12.57621211	32.32818242
171	denovo398937	C	11	9.181818182	4.094341994	1.23449056	2.750616379	18.27272727	49.13876455	14.81589497	33.01187121
172	denovo548674	C	5	9.2	3.563705936	1.593737745	4.424925361	0	0	0	0
173	denovo578580	C	18	9.222222222	4.505624662	1.061985917	2.240594432	38.5	40.21596113	9.478992942	19.99892697
174	denovo148870	C	4	9.25	5.560275773	2.780137886	8.847639544	0	0	0	0
175	denovo328163	C	4	9.25	0.5	0.25	0.795611576	1.75	3.5	1.75	5.569281034
176	denovo363806	C	4	9.25	2.986078811	1.493039406	4.75151774	0.5	1	0.5	1.591223153
177	denovo644288	C	4	9.25	13.17510278	6.587551391	20.96452859	17	33.3366665	16.66833325	53.04607557
178	denovo243454	C	3	9.333333333	5.033222957	2.905932629	12.50321896	0.666666667	1.154700538	0.666666667	2.868435153
179	denovo398335	C	3	9.333333333	5.773502692	3.333333333	14.34217577	263	455.5293624	263	1131.597668
180	denovo490036	C	9	9.333333333	2.5	0.833333333	1.921670113	29.66666667	72.20457049	24.06819016	55.50134605
181	denovo514562	C	5	9.4	4.393176527	1.96468827	5.454849132	0	0	0	0
182	denovo576008	C	5	9.4	6.268971207	2.803569154	7.783955854	6	8.246211251	3.687817783	10.23902363
183	denovo254808	C	16	9.5625	12.59613036	3.14903259	6.712004082	3.9375	4.753507477	1.188376869	2.532965338
184	denovo372557	C	5	9.6	3.646916506	1.630950643	4.52824493	1.6	3.049590136	1.36381817	3.786566282
185	denovo28904	C	8	9.625	4.206712323	1.487297405	3.516899514	0.125	0.353553391	0.125	0.295578031
186	denovo18407	C	6	9.666666667	9.72967968	3.972125096	10.21067262	0.166666667	0.40824829	0.166666667	0.428430306
187	denovo671586	C	3	9.666666667	4.509249753	2.603416559	11.20159736	68	114.3328474	66.01010024	284.018538
188	denovo434505	C	7	9.714285714	3.638419332	1.375193246	3.36497665	23.85714286	63.12006699	23.85714286	58.37632559
189	denovo225245	C	8	9.75	1.908627031	0.674801558	1.595652129	1.25	1.752549164	0.619619699	1.465167767
190	denovo462833	C	5	9.8	3.346640106	1.496662955	4.155402535	0.6	0.894427191	0.4	1.110578042
191	denovo697625	C	6	9.833333333	2.926886856	1.194896555	3.07157938	4.5	4.370354677	1.784189825	4.586405957
192	denovo224724	C	12	9.916666667	5.583389869	1.611785822	3.547516675	2.833333333	4.063883797	1.173142202	2.582068577
193	denovo234310	C	12	9.916666667	3.800916955	1.097230213	2.414987417	3.833333333	3.950450684	1.140396883	2.509996616
194	denovo178501	C	4	10	3.741657387	1.870828693	5.953811863	1.5	1.732050808	0.866025404	2.756079347
195	denovo219794	C	4	10	3.741657387	1.870828693	5.953811863	2.25	1.5	0.75	2.386834729
196	denovo226319	C	5	10	5.385164807	2.408318916	6.686565265	0.4	0.894427191	0.4	1.110578042
197	denovo561230	C	5	10	6.670832032	2.983286778	8.282931972	0	0	0	0
198	denovo429117	C	9	10.22222222	3.492054473	1.164018158	2.684230685	0.444444444	1.333333333	0.444444444	1.024890727
199	denovo483708	C	4	10.25	3.5	1.75	5.569281034	5.25	10.5	5.25	16.7078431
200	denovo589746	C	4	10.25	3.947573094	1.973786547	6.281469704	1.5	3	1.5	4.773669458
201	denovo39561	C	17	10.35294118	3.569684448	0.865775649	1.835362386	5.117647059	9.492644211	2.302304397	4.880667292
202	denovo175136	C	5	10.4	3.78153408	1.691153453	4.695394725	1	1.414213562	0.632455532	1.755978066
203	denovo19377	C	5	10.4	7.668115805	3.42928564	9.521223329	2.2	4.91934955	2.2	6.108179231
204	denovo690012	C	7	10.42857143	4.755948656	1.797579627	4.398518894	0	0	0	0
205	denovo82572	C	17	10.47058824	9.741134733	2.362572201	5.008429329	93.76470588	76.08016283	18.45214985	39.11681024
206	denovo149725	C	4	10.5	3.415650255	1.707825128	5.435061768	0.75	1.5	0.75	2.386834729
207	denovo195499	C	4	10.5	1.732050808	0.866025404	2.756079347	0	0	0	0
208	denovo431236	C	4	10.5	3.872983346	1.936491673	6.16278077	1.75	3.5	1.75	5.569281034
209	denovo281242	C	7	10.57142857	7.067699835	2.671339443	6.536532142	1	1.414213562	0.534522484	1.3079294
210	denovo616081	C	7	10.57142857	22.24003255	8.405942181	20.56859954	22.14285714	37.87007865	14.31354432	35.02398123
211	denovo569466	C	9	10.66666667	4.031128874	1.343709625	3.098599951	0	0	0	0
212	denovo586422	C	4	10.75	5.560275773	2.780137886	8.847639544	0	0	0	0
213	denovo466345	C	14	10.78571429	9.712629141	2.595809327	5.607905107	2.571428571	6.296693708	1.68286218	3.635602707
214	denovo407939	C	5	10.8	4.324349662	1.933907961	5.369389291	2.2	2.949576241	1.319090596	3.662382628
215	denovo718802	C	4	11	4.242640687	2.121320344	6.75098809	1.75	3.5	1.75	5.569281034
216	denovo102295	C	14	11.07142857	3.771640853	1.008013418	2.177680595	0.428571429	1.157868447	0.309453359	0.668533338
217	denovo531557	C	13	11.15384615	24.34421955	6.751871681	14.71106464	2.846153846	3.647970985	1.011765111	2.204446804
218	denovo510992	C	6	11.16666667	10.72225101	4.377340644	11.25231235	15	16.46815108	6.723094526	17.28226467
219	denovo338389	C	5	11.2	4.549725266	2.034698995	5.649230065	0	0	0	0
220	denovo105073	C	8	11.25	6.562882642	2.32032941	5.486707195	2.75	3.807886553	1.346291202	3.183472825
221	denovo288341	C	4	11.25	11.8988795	5.94943975	18.93377255	0	0	0	0
222	denovo417694	C	4	11.25	3.862210075	1.931105038	6.145638092	0	0	0	0
223	denovo700583	C	4	11.25	3.593976442	1.796988221	5.718818525	1	1.414213562	0.707106781	2.250329363
224	denovo226862	C	10	11.3	3.683295626	1.164760347	2.634870963	25.4	68.15211744	21.55159185	48.75308786
225	denovo356868	C	3	11.33333333	5.033222957	2.905932629	12.50321896	0	0	0	0
226	denovo734246	C	9	11.44444444	7.160850353	2.386950118	5.504316842	4.666666667	9.630680142	3.210226714	7.402796078
227	denovo666523	C	6	11.5	4.460941605	1.821171784	4.681471107	2.333333333	5.715476066	2.333333333	5.998024283
228	denovo135061	C	4	11.75	16.17353806	8.086769029	25.73570822	8.5	11.38712724	5.693563618	18.1194605
229	denovo703944	C	5	11.8	2.28035085	1.019803903	2.831429554	0.8	1.303840481	0.583095189	1.618931785
230	denovo300273	C	7	12.28571429	8.159131606	3.083861878	7.545938176	2.857142857	3.97611919	1.502831794	3.677296927
231	denovo94659	C	6	12.33333333	4.589843861	1.87379591	4.816745729	1.333333333	1.966384161	0.802772972	2.06359362
232	denovo676790	C	3	12.66666667	4.932882862	2.848001248	12.25396035	1	1.732050808	1	4.30265273
233	denovo163708	C	6	12.83333333	6.274286148	2.561466594	6.584459499	1.666666667	2.875181154	1.173787791	3.017317574
234	denovo113860	C	8	12.875	5.841660723	2.065338955	4.883750581	0	0	0	0
235	denovo130888	C	4	13	7.958224258	3.979112129	12.66331069	14	28	14	44.55424827
236	denovo152553	C	10	13	6.798692685	2.1499354	4.863491764	6	7.16472842	2.265686062	5.125337955
237	denovo171788	C	8	13	16.46641604	5.821757221	13.76626831	136.625	259.4102859	91.71538613	216.8724263
238	denovo540795	C	5	13	3.240370349	1.449137675	4.023451203	3	4.123105626	1.843908891	5.119511816
239	denovo230699	C	18	13.11111111	10.08136831	2.376201298	5.013346514	179.7777778	164.674208	38.81408305	81.89055705
240	denovo273103	C	5	13.2	7.293833012	3.261901286	9.056489859	0	0	0	0
241	denovo737463	C	5	13.2	5.974947699	2.672077843	7.418877448	3.8	8.497058314	3.8	10.5504914
242	denovo192105	C	6	13.33333333	6.889605697	2.812669748	7.230197764	0	0	0	0
243	denovo195808	C	14	13.42857143	6.687695771	1.787361877	3.861360577	4.142857143	6.538138324	1.747390968	3.775008679
244	denovo140976	C	5	13.6	2.50998008	1.122497216	3.116551901	1.6	3.577708764	1.6	4.442312168
245	denovo373787	C	5	13.6	5.594640292	2.501999201	6.946663434	1.4	2.19089023	0.979795897	2.720349523
246	denovo301959	C	3	13.66666667	4.041451884	2.333333333	10.03952304	7	12.12435565	7	30.11856911
247	denovo515527	C	7	13.71428571	4.715728495	1.782377835	4.361321449	0.714285714	1.496026483	0.565444861	1.383593732
248	denovo315810	C	4	13.75	7.088723439	3.54436172	11.27974086	2	4	2	6.364892611
249	denovo457659	C	4	13.75	5.123475383	2.561737691	8.152592651	4.75	5.678908346	2.839454173	9.036410442
250	denovo547115	C	5	13.8	6.496152708	2.905167809	8.066038944	0	0	0	0
251	denovo262177	C	3	14	1.732050808	1	4.30265273	4.666666667	8.082903769	4.666666667	20.07904607
252	denovo235083	C	18	14.05555556	21.44067663	5.053615946	10.66219765	71.33333333	187.5335264	44.20207608	93.25822868
253	denovo660361	C	10	14.2	11.33137238	3.583294573	8.105975486	65.2	107.412807	33.966912	76.83849329
254	denovo657575	C	3	14.33333333	8.621678104	4.977728174	21.41743572	5.666666667	9.814954576	5.666666667	24.3816988
255	denovo244215	C	4	14.5	7.549834435	3.774917218	12.01347135	1.25	2.5	1.25	3.978057882
256	denovo303582	C	3	15.33333333	6.806859286	3.929942041	16.90917585	9.333333333	16.16580754	9.333333333	40.15809214
257	denovo662253	C	4	16	5.354126135	2.677063067	8.519609468	3.25	6.5	3.25	10.34295049
258	denovo205661	C	16	16.6875	53.4773706	13.36934265	28.49607932	27.625	59.05463572	14.76365893	31.46799412
259	denovo376014	C	16	16.6875	53.45991489	13.36497872	28.48677782	6.0625	5.767365083	1.441841271	3.073211921
260	denovo456990	C	14	16.85714286	16.28995511	4.353673632	9.405540056	8.214285714	12.66842575	3.385779199	7.314531259
261	denovo8777	C	5	17.2	33.99558795	15.20328912	42.21109765	0.4	0.894427191	0.4	1.110578042
262	denovo16535	C	8	17.375	7.707834604	2.725131058	6.44391099	3.25	9.192388155	3.25	7.685028818
263	denovo337491	C	7	17.57142857	28.50062656	10.7722243	26.3586833	0.857142857	1.864454471	0.704697552	1.724332791
264	denovo95439	C	7	17.85714286	8.173709305	3.08937173	7.559420299	2.285714286	4.070801957	1.538618516	3.764863882
265	denovo443944	C	16	17.875	53.2964977	13.32412442	28.39969895	4.75	4.358898944	1.089724736	2.322693293
266	denovo505077	C	17	18	51.36146415	12.45698481	26.40762811	14.76470588	15.11840522	3.66675186	7.773166699
267	denovo240804	C	15	18.66666667	54.93589338	14.18438668	30.42248372	3.533333333	4.290632099	1.107836444	2.376072858
268	denovo720634	C	15	18.73333333	54.95513321	14.18935438	30.43313839	2.533333333	4.068461743	1.050472305	2.253039016
269	denovo455362	C	4	19	5.597618541	2.798809271	8.907060222	0	0	0	0
270	denovo580082	C	4	19.25	6.184658438	3.092329219	9.841171698	3	6	3	9.547338916
271	denovo145612	C	16	19.4375	52.8406015	13.21015037	28.15676901	4.875	4.129164564	1.032291141	2.200276484
272	denovo311629	C	15	19.73333333	28.70656139	7.412002279	15.89716382	20.26666667	25.76394675	6.652222448	14.26759815
273	denovo414940	C	14	20.07142857	19.12495062	5.111358055	11.04241773	24.57142857	27.25016383	7.282912627	15.73377617
274	denovo223758	C	18	20.44444444	12.63618624	2.978377659	6.283827581	80	33.37663854	7.866949147	16.59781186
275	denovo72107	C	18	20.72222222	47.1702867	11.1181432	23.45723172	291.0555556	233.9754819	55.14854997	116.3532698
276	denovo639973	C	9	21.11111111	37.98172075	12.66057358	29.19533504	22.11111111	57.83261287	19.27753762	44.45408147
277	denovo607719	C	8	21.125	16.83056319	5.95050268	14.07070295	21.75	27.35350591	9.67092476	22.86810322
278	denovo472442	C	4	21.25	24.67623688	12.33811844	39.26539945	3	3.16227766	1.58113883	5.031889428
279	denovo194330	C	7	21.28571429	26.55631931	10.03734523	24.560499	7.571428571	20.03211707	7.571428571	18.5266183
280	denovo424468	C	11	21.81818182	27.20594855	8.202902127	18.27720493	7.272727273	13.82816625	4.169348999	9.289888492
281	denovo152253	C	3	22	26.96293753	15.56705924	66.97964993	2.333333333	3.214550254	1.855921454	7.985385511
282	denovo364611	C	12	22	61.44916598	17.73884626	39.04293738	1.333333333	2.902454552	0.837866458	1.844131641
283	denovo524190	C	4	22.25	7.889866919	3.94493346	12.55453891	9.25	15.34872416	7.67436208	24.42324525
284	denovo662773	C	11	22.54545455	64.50792763	19.449872	43.33701546	1.909090909	1.868397466	0.563343032	1.255206497
285	denovo111611	C	10	22.6	10.90565602	3.448671242	7.801436352	2.8	5.902918299	1.866666667	4.222693371
286	denovo745650	C	16	23.125	20.65873504	5.164683759	11.00826285	124.4375	176.1889019	44.04722548	93.88443874
287	denovo1487	C	18	23.16666667	15.84205126	3.734007292	7.878066753	213.4444444	190.6497319	44.93657275	94.80788119
288	denovo155586	C	17	23.17647059	14.10777841	3.421638855	7.253550342	74	24.12467616	5.851093412	12.40376393
289	denovo682720	C	9	23.22222222	9.351173426	3.117057809	7.187948197	0.555555556	1.130388331	0.37679611	0.868893388
290	denovo284889	C	5	24	23.24865588	10.39711498	28.86701901	1	2.236067977	1	2.776445105
291	denovo563030	C	6	24.16666667	26.24817454	10.71577238	27.54576984	11	22.4053565	9.146948489	23.51297964
292	denovo614784	C	11	24.27272727	64.00014205	19.29676888	42.99588046	3.363636364	4.031692629	1.215601065	2.708527963
293	denovo361447	C	11	24.36363636	63.97542142	19.28931533	42.97927292	4.363636364	4.225463934	1.274025312	2.838705296
294	denovo454747	C	8	24.625	9.679691554	3.422287769	8.092424654	43.25	46.93688772	16.5946958	39.24022013
295	denovo536144	C	11	24.72727273	63.81393407	19.24062507	42.87078424	1.909090909	2.809076199	0.846968342	1.887163069
296	denovo162439	C	5	24.8	19.99249859	8.940917179	24.82396574	0	0	0	0
297	denovo735753	C	12	25.41666667	28.70685168	8.286954272	18.23946338	33.91666667	46.59586079	13.45106638	29.6055975
298	denovo364625	C	7	26.14285714	22.66736694	8.567459398	20.96381794	1.428571429	2.699206233	1.020204061	2.496349408
299	denovo260316	C	10	26.6	66.99950249	21.187103	47.9285568	2.6	3.921450979	1.240071683	2.805237039
300	denovo684967	C	9	26.66666667	71.38277103	23.79425701	54.86965506	3	3.570714214	1.190238071	2.744693915
301	denovo170796	C	5	26.8	19.33132173	8.645229899	24.00300624	0	0	0	0
302	denovo2253	C	17	27	13.6381817	3.307744922	7.012105989	49.52941176	40.29286172	9.772454403	20.71667787
303	denovo138263	C	18	27.22222222	12.59577686	2.968853078	6.263732472	80.22222222	45.61418195	10.75136579	22.68339903
304	denovo445002	C	10	27.3	66.79662333	21.12294697	47.7834258	0.4	0.699205899	0.221108319	0.500181768
305	denovo305397	C	15	27.53333333	22.35386405	5.77174288	12.3791573	55.4	29.52674333	7.623772345	16.35136544
306	denovo490332	C	10	27.9	27.77868887	8.784392725	19.87167692	102.3	230.7639727	72.97397557	165.0786015
307	denovo577936	C	9	28	70.94011559	23.6467052	54.52939997	4.555555556	5.05250213	1.684167377	3.883696935
308	denovo123909	C	5	28.2	17.19592975	7.690253572	21.35156689	6.4	14.31083506	6.4	17.76924867
309	denovo745455	C	7	28.57142857	40.06601695	15.14353098	37.05488543	0.857142857	1.573591585	0.594761714	1.455329487
310	denovo444002	C	7	29	12.39623599	4.685336802	11.46460615	0.428571429	1.133893419	0.428571429	1.048676508
311	denovo82130	C	12	29.33333333	17.8444457	5.151247765	11.33781989	3.75	6.903556396	1.992885072	4.386310469
312	denovo429267	C	9	29.44444444	70.372422	23.457474	54.09303204	1	2.645751311	0.881917104	2.033704488
313	denovo613668	C	9	29.55555556	58.71778076	19.57259359	45.13448175	3.222222222	4.867693956	1.622564652	3.741640797
314	denovo294942	C	12	29.58333333	74.54523744	21.51935645	47.3637842	20.66666667	60.36756103	17.4266138	38.35571837
315	denovo708976	C	13	29.61538462	22.64780512	6.281370973	13.68593166	101.1538462	189.3250495	52.50932105	114.4079824
316	denovo312640	C	4	29.75	38.31775046	19.15887523	60.97209168	0	0	0	0
317	denovo560440	C	4	29.75	5.737304826	2.868652413	9.129332273	4.75	5.852349955	2.926174978	9.312394746
318	denovo356427	C	9	31	69.71011404	23.23670468	53.58393708	104.7777778	241.2632265	80.42107549	185.4513326
319	denovo129335	C	17	31.11764706	14.93269213	3.621709818	7.677681836	50.70588235	34.05283525	8.25902568	17.50835231
320	denovo188352	C	14	31.14285714	55.6124739	14.86305884	32.10968646	152.3571429	225.6026484	60.29484398	130.2590911
321	denovo288997	C	7	31.14285714	37.30696348	14.10070679	34.50318655	12.85714286	32.71303803	12.36436618	30.25451414
322	denovo680364	C	9	31.66666667	66.93840452	22.31280151	51.45341254	3.777777778	4.05517502	1.351725007	3.117083455
323	denovo519218	C	4	32	13.51542329	6.757711644	21.50605445	3.5	7	3.5	11.13856207
324	denovo501754	C	5	33.4	17.052859	7.626270386	21.17392108	21.4	30.20430433	13.50777554	37.50359728
325	denovo744578	C	14	33.5	24.42177465	6.526993822	14.10071287	29.85714286	30.73924363	8.215408428	17.74831087
326	denovo432154	C	3	33.66666667	3.055050463	1.763834207	7.589166067	1	1.732050808	1	4.30265273
327	denovo552022	C	4	34.25	20.80664958	10.40332479	33.10802254	28.75	34.5	17.25	54.89719877
328	denovo116387	C	17	34.35294118	72.94427769	17.69158598	37.50448687	106.2352941	156.6542887	37.99424583	80.54420308
329	denovo68118	C	8	34.375	73.98829541	26.15881271	61.85576292	0.125	0.353553391	0.125	0.295578031
330	denovo294208	C	14	35.35714286	16.75895693	4.479019642	9.676333647	20.5	24.87429937	6.647936142	14.36199287
331	denovo623532	C	8	35.375	37.68265042	13.32282882	31.50348414	8.625	24.39518395	8.625	20.39488417
332	denovo434036	C	13	35.38461538	17.86308326	4.954327895	10.79455318	54.53846154	36.2390567	10.05090593	21.89904279
333	denovo10381	C	2	35.5	9.192388155	6.5	82.59033079	24.5	34.64823228	24.5	311.302016
334	denovo592714	C	4	35.5	17.36855396	8.68427698	27.63724519	8.75	17.5	8.75	27.84640517
335	denovo512383	C	3	35.66666667	1.154700538	0.666666667	2.868435153	14.33333333	24.82606158	14.33333333	61.67135579
336	denovo65658	C	3	35.66666667	6.429100507	3.711842909	15.97077102	8.666666667	15.011107	8.666666667	37.28965699
337	denovo607390	C	4	35.75	41.84395615	20.92197808	66.58307183	0	0	0	0
338	denovo404706	C	16	35.8125	24.41916938	6.104792346	13.01205687	127.875	181.2206298	45.30515745	96.56565726
339	denovo442767	C	5	36	23.87467277	10.67707825	29.64432165	0.4	0.894427191	0.4	1.110578042
340	denovo592578	C	5	36	13.28533026	5.941380311	16.49591628	18.2	21.37054047	9.557196242	26.53503072
341	denovo22262	C	7	36.14285714	20.23551804	7.648306913	18.71473283	10	18.02775638	6.813851439	16.67289384
342	denovo355836	C	4	37	54.19102017	27.09551008	86.23000595	0	0	0	0
343	denovo147722	C	8	37.25	16.37724903	5.790231922	13.69172283	24.625	33.73399091	11.92676687	28.20232217
344	denovo1567	C	14	37.35714286	43.24101889	11.55664841	24.966621	60.57142857	108.2559036	28.93260723	62.50509782
345	denovo710540	C	18	37.61111111	42.00999725	9.901851312	20.89108015	107.4444444	110.0215071	25.93231792	54.71240831
346	denovo726428	C	9	37.66666667	21.93741097	7.312470323	16.8625868	3.222222222	7.412451986	2.470817329	5.697714977
347	denovo281013	C	4	37.75	3.593976442	1.796988221	5.718818525	19.75	39.5	19.75	62.85331453
348	denovo202232	C	5	37.8	13.6821051	6.118823416	16.98857732	17.2	20.11715686	8.996666049	24.97874942
349	denovo341366	C	7	38	69.04829228	26.0978014	63.85901954	1.571428571	1.718249386	0.649437224	1.589115639
350	denovo412631	C	8	38	7.634508123	2.699206233	6.382608517	19.375	28.16247503	9.956938536	23.54441833
351	denovo416158	C	5	38.6	24.95596121	11.16064514	30.98691858	10.6	16.63730747	7.440430095	20.65794572
352	denovo185383	C	4	39	30.27650354	15.13825177	48.17667342	11.5	23	11.5	36.59813251
353	denovo417814	C	8	39	20.12106217	7.113869753	16.82162894	39.375	71.16166203	25.15944689	59.49263827
354	denovo506032	C	8	39.125	26.1776213	9.25518677	21.88503909	9.125	12.97731537	4.588173851	10.84930716
355	denovo329357	C	5	39.2	29.9783255	13.40671474	37.2230075	0	0	0	0
356	denovo137249	C	18	39.22222222	61.42480391	14.47796513	30.54583636	161.7222222	131.136124	30.90908084	65.21246024
357	denovo59127	C	4	39.25	30.9448434	15.4724217	49.24015128	10	20	10	31.82446305
358	denovo732251	C	7	39.42857143	21.63991022	8.179117262	20.01357896	4.428571429	11.71689866	4.428571429	10.83632391
359	denovo311008	C	4	39.5	39.78693253	19.89346626	63.30988821	0	0	0	0
360	denovo734454	C	6	39.5	86.97298431	35.50657216	91.27254944	0.833333333	1.602081979	0.654047229	1.681281927
361	denovo95214	C	6	39.66666667	32.14135446	13.12165301	33.73028289	5.666666667	13.88044188	5.666666667	14.5666304
362	denovo268925	C	7	39.71428571	78.51053918	29.67419457	72.61013836	1.571428571	2.819996623	1.065858537	2.608061887
363	denovo204604	C	6	39.83333333	86.79727338	35.43483848	91.08815213	0.333333333	0.816496581	0.333333333	0.856860612
364	denovo497445	C	11	39.90909091	65.66346708	19.79828025	44.11331743	30.90909091	63.86776111	19.25685453	42.90694574
365	denovo595970	C	16	40	40.96014323	10.24003581	21.82611967	62.75	57.31957199	14.329893	30.54344392
366	denovo692674	C	7	40	20.19900988	7.634508123	18.6809684	11.14285714	21.59034176	8.160382144	19.96773578
367	denovo319772	C	5	40.2	4.7644517	2.130727575	5.915848147	9.8	21.91346618	9.8	27.20916203
368	denovo320171	C	4	40.25	9.42956344	4.71478172	15.00453966	17.25	34.5	17.25	54.89719877
369	denovo658014	C	8	40.25	28.22739298	9.979890495	23.59869109	4.375	12.37436867	4.375	10.3452311
370	denovo718121	C	8	40.25	74.20194453	26.23434908	62.03437805	0.5	1.069044968	0.377964473	0.893743959
371	denovo727397	C	6	40.33333333	86.62717049	35.36539426	90.90964009	0	0	0	0
372	denovo745210	C	6	40.33333333	26.13554412	10.66979121	27.42757147	1.166666667	2.857738033	1.166666667	2.999012142
373	denovo707878	C	14	40.35714286	16.10354544	4.303853554	9.297910321	40.28571429	24.30393628	6.495500193	14.03267503
374	denovo327978	C	18	40.94444444	15.0703145	3.552107192	7.494291088	53.05555556	24.84415477	5.855823436	12.35470751
375	denovo412775	C	6	41	86.33423423	35.24580353	90.60222234	0.166666667	0.40824829	0.166666667	0.428430306
376	denovo537364	C	7	41.14285714	23.82175876	9.003778496	22.03145231	10	13.32916602	5.037951209	12.32742252
377	denovo457263	C	11	41.45454545	23.58119436	7.109997617	15.84206193	20.54545455	36.58787678	11.03165992	24.58007008
378	denovo34488	C	17	41.52941176	15.35463141	3.724045127	7.894623	53.41176471	33.04553454	8.014719374	16.99044607
379	denovo98517	C	5	41.6	27.51908429	12.30690863	34.16945622	19.8	27.62607464	12.35475617	34.30230229
380	denovo151829	C	6	41.66666667	11.69045194	4.772607021	12.26837692	27	18.76166304	7.659416862	19.68915786
381	denovo349661	C	5	42	11.29158979	5.049752469	14.02036053	1.6	3.577708764	1.6	4.442312168
382	denovo447286	C	10	42.1	24.67319733	7.802350073	17.65014211	34.7	31.76318624	10.04440143	22.72201463
383	denovo563869	C	6	42.16666667	85.68877795	34.98229711	89.92485752	15	36.74234614	15	38.55872753
384	denovo588447	C	3	42.33333333	24.19366308	13.96821789	60.10039085	48	48	27.71281292	119.2386102
385	denovo447579	C	5	42.4	21.14946808	9.458329662	26.26053309	0	0	0	0
386	denovo25648	C	2	42.5	28.99137803	20.5	260.4771971	2.5	3.535533906	2.5	31.76551184
387	denovo613361	C	4	42.5	9.983319421	4.991659711	15.885689	8.75	13.79311422	6.896557112	21.9479227
388	denovo503463	C	4	42.75	27.88518125	13.94259062	44.37154602	47.5	57.99137867	28.99568933	92.27722439
389	denovo295571	C	13	43.15384615	16.64755314	4.617200497	10.06001568	40	32.58834147	9.038379705	19.69293766
390	denovo652785	C	4	43.25	9.945685832	4.972842916	15.82580556	7	14	7	22.27712414
391	denovo693134	C	9	43.33333333	23.80126047	7.93375349	18.29526836	27.88888889	30.09752666	10.03250889	23.13500698
392	denovo173217	C	18	43.61111111	19.44869235	4.584100748	9.671607168	93.94444444	148.6600829	35.03951758	73.92692003
393	denovo576476	C	16	43.6875	17.54126088	4.385315221	9.347078134	38.1875	32.5642314	8.14105785	17.35225405
394	denovo498872	C	5	43.8	32.8359559	14.6846859	40.77122429	3.8	8.497058314	3.8	10.5504914
395	denovo269340	C	8	44	17.30400449	6.117889459	14.46650978	8.375	21.36711425	7.554415691	17.86335455
396	denovo613341	C	4	44.25	44.21443957	22.10721979	70.35503993	20.5	41	20.5	65.24014926
397	denovo79986	C	8	44.375	21.33365885	7.542587421	17.83538513	3.25	9.192388155	3.25	7.685028818
398	denovo201830	C	18	44.5	39.44057332	9.296232282	19.61333568	177.5	152.6588854	35.98204436	75.91547771
399	denovo678004	C	15	44.53333333	16.96158124	4.379461444	9.393010605	35.46666667	33.16596075	8.563414243	18.36669687
400	denovo32606	C	12	44.83333333	102.2597702	29.51985293	64.97275823	61.08333333	94.75754547	27.35414719	60.20607204
401	denovo719457	C	17	45.05882353	18.26017041	4.428741845	9.388513305	51.11764706	23.99969363	5.820780694	12.33950384
402	denovo361299	C	4	45.25	22.98368987	11.49184493	36.57217945	18	22.33084563	11.16542282	35.53335859
403	denovo417058	C	3	45.66666667	22.14347157	12.78453927	55.00743281	22.66666667	28.02379941	16.17954813	69.61497694
404	denovo34375	C	5	45.8	12.15318888	5.435071297	15.0901771	13.8	18.89973545	8.452218644	23.46712108
405	denovo401406	C	9	45.88888889	33.31832996	11.10610999	25.61073555	7.555555556	15.19959795	5.066532649	11.68344524
406	denovo577285	C	8	46.375	26.72579011	9.448993711	22.34331968	0	0	0	0
407	denovo440652	C	17	46.52941176	20.64012369	5.0059653	10.61217237	72.23529412	159.0638745	38.57865623	81.78309777
408	denovo358053	C	5	46.8	24.22189093	10.83235893	30.07544993	0	0	0	0
409	denovo107784	C	10	46.9	26.98332819	8.532877592	19.30271016	4.5	10.67967956	3.37721121	7.639782529
410	denovo701691	C	11	46.90909091	22.31795038	6.729115227	14.99340308	12.90909091	18.76941419	5.65919131	12.60946403
411	denovo500732	C	5	47	22.72663635	10.16366076	28.21884616	17.6	17.72850812	7.928429857	22.01285027
412	denovo260626	C	11	47.27272727	26.31764013	7.935067061	17.68043121	6	17.41263909	5.250108224	11.69797011
413	denovo580311	C	7	47.28571429	27.00440881	10.20670715	24.97491267	16	34.25881882	12.9486164	31.68412292
414	denovo154755	C	5	47.4	94.89889357	42.4400754	117.8325396	0	0	0	0
415	denovo192396	C	13	47.53846154	19.99422994	5.545401635	12.08239223	24.15384615	28.22482995	7.828159356	17.05609404
416	denovo468947	C	8	47.625	37.77352625	13.35495828	31.57945823	21	33.67491648	11.9058809	28.15293471
417	denovo626947	C	3	47.66666667	25.57994006	14.76858528	63.54409376	6.666666667	7.023769169	4.05517502	17.44800987
418	denovo520753	C	7	47.85714286	35.4468079	13.39763407	32.78282958	2.285714286	4.535573676	1.714285714	4.194706031
419	denovo478772	C	15	47.86666667	20.07438548	5.183184043	11.11682414	39.6	28.11405343	7.259017381	15.56904385
420	denovo731290	C	2	48	26.87005769	19	241.41789	23	32.52691193	23	292.2427089
421	denovo607560	C	8	48.125	19.26831225	6.812377129	16.10871217	6	11.22497216	3.968626967	9.384311571
422	denovo579933	C	2	48.5	27.57716447	19.5	247.7709924	18	25.45584412	18	228.7116853
423	denovo455866	C	7	48.57142857	20.02379537	7.568283264	18.51892201	17.71428571	22.8525293	8.637444192	21.13506456
424	denovo706576	C	14	48.57142857	20.69453397	5.53084685	11.94866818	19.14285714	14.87826056	3.976382395	8.590451893
425	denovo535773	C	13	48.69230769	17.48515854	4.849510437	10.56617556	26.46153846	24.23363841	6.721201992	14.64424113
426	denovo307235	C	9	48.77777778	28.35832231	9.452774105	21.79813617	9.666666667	14.2126704	4.737556801	10.92482557
427	denovo497892	C	16	48.8125	14.06754539	3.516886348	7.496065808	38.4375	33.71244824	8.428112061	17.96409562
428	denovo305393	C	17	49.11764706	20.08383166	4.871044665	10.3261534	21.88235294	21.99966577	5.335702689	11.31118441
429	denovo472309	C	11	49.36363636	26.17736705	7.892773136	17.58619447	1.727272727	5.728715547	1.727272727	3.848603472
430	denovo25028	C	5	49.6	93.64721032	41.88030563	116.2783696	0	0	0	0
431	denovo486431	C	4	49.75	20.38586111	10.19293056	32.43845419	12.25	24.5	12.25	38.98496724
432	denovo314154	C	7	50	30.76794869	11.62919151	28.45560653	0	0	0	0
433	denovo638681	C	5	50.2	17.13767779	7.664202503	21.27923752	9	17.4642492	7.810249676	21.68472948
434	denovo298031	C	4	50.25	8.958236434	4.479118217	14.25455322	0	0	0	0
435	denovo233773	C	15	50.26666667	17.65327435	4.558055837	9.776057483	37.2	30.97510521	7.997737775	17.15344151
436	denovo409260	C	5	50.4	24.19297419	10.81942697	30.03954506	0	0	0	0
437	denovo360187	C	16	50.4375	14.32931145	3.582327863	7.635551095	17.625	25.63298656	6.40824664	13.65885439
438	denovo348560	C	10	50.5	31.23121658	9.876177848	22.34146646	102.2	215.047695	68.00405217	153.8358537
439	denovo90973	C	5	50.6	27.45541841	12.27843638	34.09040459	19.6	35.56402677	15.90471628	44.15857167
440	denovo135117	C	7	50.85714286	23.03930389	8.708038354	21.30780225	2.571428571	6.803360514	2.571428571	6.292059046
441	denovo84115	C	11	51.09090909	31.36065862	9.455594347	21.06837713	11.81818182	29.72479834	8.962363915	19.96939124
442	denovo353266	C	8	51.125	21.89218713	7.740056986	18.30232646	1.125	3.181980515	1.125	2.660202283
443	denovo402358	C	6	51.16666667	42.41894231	17.31746068	44.51594987	32.5	35.29730868	14.41006593	37.04225372
444	denovo178521	C	3	51.66666667	26.2741952	15.16941367	65.26871914	30	35.36947837	20.42057786	87.86265506
445	denovo272605	C	6	51.66666667	17.3973178	7.102425251	18.25736534	9.5	13.56097342	5.536244214	14.23136881
446	denovo286145	C	5	51.8	19.86705816	8.884818512	24.66821087	1.2	2.683281573	1.2	3.331734126
447	denovo332961	C	10	51.9	29.19836373	9.233333333	20.88725114	11.3	26.05144483	8.2381902	18.63608097
448	denovo138472	C	7	52	41.01219331	15.50115203	37.92995261	4	10.58300524	4	9.787647405
449	denovo712395	C	7	52	29.6423121	11.20374087	27.41456632	24.85714286	30.78110119	11.63416269	28.46777056
450	denovo576282	C	11	52.27272727	36.95156535	11.14131615	24.82439938	19.54545455	22.84015603	6.886566154	15.3442256
451	denovo693582	C	5	52.4	16.68232598	7.460562981	20.71384357	0	0	0	0
452	denovo141009	C	7	52.42857143	29.29082418	11.07089092	27.0894942	18.14285714	23.68141727	8.950734398	21.90165807
453	denovo444146	C	4	52.5	15.60982597	7.804912983	24.83871648	0	0	0	0
454	denovo735170	C	2	52.5	12.02081528	8.5	108.0027403	26.5	37.4766594	26.5	336.7144255
455	denovo77372	C	6	52.5	29.2489316	11.94082633	30.69487125	0	0	0	0
456	denovo416551	C	8	52.625	17.9836235	6.358171065	15.03468549	2.875	8.131727984	2.875	6.798294723
457	denovo403000	C	3	52.66666667	15.88500341	9.171210995	39.46053602	6	10.39230485	6	25.81591638
458	denovo484195	C	3	52.66666667	27.97022226	16.14861535	69.48188392	2	2.645751311	1.527525232	6.572410608
459	denovo464366	C	16	52.8125	27.39639575	6.849098937	14.59850882	44.625	39.0791931	9.769798275	20.82383209
460	denovo538118	C	8	52.875	73.16407686	25.86740744	61.16669897	10.375	24.18935716	8.552229242	20.22280867
461	denovo495165	C	4	53	20.01665973	10.00832986	31.8509724	15.5	31	15.5	49.32791773
462	denovo746025	C	4	53	9.055385138	4.527692569	14.40913849	7	14	7	22.27712414
463	denovo490073	C	8	53.125	21.96385017	7.765393698	18.36223826	29	27.5525472	9.741296482	23.0345059
464	denovo118813	C	5	53.6	17.51570724	7.833262411	21.74862308	0.4	0.894427191	0.4	1.110578042
465	denovo432847	C	8	53.875	35.6027186	12.58746187	29.76461761	13.375	23.95792443	8.470405413	20.02932606
466	denovo198998	C	10	54	23.67370787	7.486283754	16.93515042	7.1	17.22046586	5.445589449	12.31877918
467	denovo686117	C	14	54.14285714	31.26772025	8.356649746	18.05344418	8.285714286	19.58189341	5.233481151	11.30624864
468	denovo50215	C	12	54.33333333	61.64168208	17.79442087	39.16525627	125.1666667	216.1434008	62.39522531	137.330965
469	denovo510449	C	5	54.4	26.4159043	11.81355154	32.79967735	0	0	0	0
470	denovo349173	C	9	54.44444444	27.09756037	9.032520122	20.82902875	2.111111111	3.789605667	1.263201889	2.91294878
471	denovo373732	C	6	54.66666667	18.77942136	7.666666667	19.70779407	0	0	0	0
472	denovo670410	C	3	54.66666667	16.44181661	9.492687244	40.84373668	10.33333333	12.34233905	7.125852775	30.6600699
473	denovo684942	C	4	54.75	25.94063736	12.97031868	41.27734276	7.5	12.47664485	6.238322424	19.85312615
474	denovo621748	C	4	55.25	38.5	19.25	61.26209138	10.75	21.5	10.75	34.21129778
475	denovo456030	C	10	55.3	12.80668228	4.049828529	9.161348614	11.6	18.71541254	5.918333099	13.38819961
476	denovo355816	C	7	55.42857143	52.96494798	20.01886865	48.98440695	0	0	0	0
477	denovo511468	C	8	55.625	24.9109127	8.807337647	20.82604419	2.625	7.424621202	2.625	6.20713866
478	denovo1080	C	3	55.66666667	12.05542755	6.960204339	29.9473422	1.333333333	2.309401077	1.333333333	5.736870306
479	denovo357290	C	4	55.75	30.86934834	15.43467417	49.12002178	9.5	19	9.5	30.2332399
480	denovo374084	C	11	55.90909091	19.14395229	5.772118794	12.86108214	18.63636364	22.0783728	6.656879869	14.83245267
481	denovo673905	C	3	56	16.82260384	9.712534856	41.78966461	4.666666667	8.082903769	4.666666667	20.07904607
482	denovo255265	C	6	56.16666667	25.41193945	10.37438084	26.66819494	1.166666667	2.857738033	1.166666667	2.999012142
483	denovo417233	C	8	56.25	32.72286226	11.5692789	27.35699746	0	0	0	0
484	denovo601809	C	4	56.5	25.68397685	12.84198842	40.86893861	0	0	0	0
485	denovo418285	C	7	56.57142857	24.75114235	9.355052475	22.89098877	1.428571429	3.77964473	1.428571429	3.495588359
486	denovo513038	C	4	56.75	36.57298639	18.28649319	58.1957827	0	0	0	0
487	denovo167109	C	2	57	28.28427125	20	254.1240947	30.5	43.13351365	30.5	387.5392445
488	denovo351602	C	12	57	24.45403852	7.059272862	15.53735481	8.25	19.88203849	5.739450137	12.63244458
489	denovo62838	C	9	57	28.26216552	9.420721841	21.72422352	20.55555556	41.03995343	13.67998448	31.54610077
490	denovo712269	C	4	57	106.6739581	53.33697904	169.7420719	0.25	0.5	0.25	0.795611576
491	denovo400857	C	7	57.14285714	30.99692765	11.71573742	28.66737675	9.714285714	17.22124933	6.509020429	15.92699923
492	denovo385672	C	12	57.66666667	26.58548248	7.674567734	16.89160969	18.75	25.87425888	7.469255165	16.43971978
493	denovo594547	C	9	57.66666667	16.63580476	5.545268253	12.78741152	12.77777778	24.52946075	8.176486915	18.85501264
494	denovo199266	C	10	57.8	28.81280579	9.111409209	20.61143961	26.6	23.76832626	7.516204716	17.00283634
495	denovo391897	C	6	57.83333333	17.57744767	7.175962963	18.44640005	3.5	8.5732141	3.5	8.997036425
496	denovo334588	C	13	58	18.89885358	5.241598895	11.42046292	34.69230769	38.05124749	10.55351723	22.99413873
497	denovo207966	C	10	58.3	38.00307005	12.01762594	27.18575861	3.9	12.33288287	3.9	8.822412935
498	denovo280059	C	4	58.5	7.681145748	3.840572874	12.22241695	0.5	1	0.5	1.591223153
499	denovo739761	C	8	58.625	16.31771605	5.769183837	13.64195201	4.125	7.180081575	2.538542186	6.002698416
500	denovo647794	C	6	58.66666667	23.23503102	9.485661694	24.38366965	14.83333333	28.44233933	11.61153641	29.84840458
501	denovo415145	C	4	58.75	105.5221146	52.76105729	167.9092318	0.5	1	0.5	1.591223153
502	denovo733463	C	4	58.75	80.95832261	40.47916131	128.8227573	0.75	1.5	0.75	2.386834729
503	denovo355479	C	4	59	105.3628651	52.68143253	167.6558303	0	0	0	0
504	denovo460054	C	5	59	32.48076354	14.52583905	40.33019472	0	0	0	0
505	denovo494872	C	4	59.25	95.84840461	47.92420231	152.5162006	0	0	0	0
506	denovo168176	C	6	59.33333333	36.75141721	15.00370325	38.56824703	10.33333333	25.31139401	10.33333333	26.56267897
507	denovo494081	C	6	59.5	28.51490838	11.6411626	29.92456112	0	0	0	0
508	denovo125244	C	10	59.7	37.17242108	11.75495168	26.59154813	5.4	15.08641773	4.770744177	10.79217311
509	denovo366822	C	8	59.75	25.05280138	8.857502873	20.9446661	2.625	7.424621202	2.625	6.20713866
510	denovo38823	C	8	59.75	31.00115205	10.96056242	25.91761171	2.375	6.717514421	2.375	5.615982598
511	denovo703560	C	6	59.83333333	51.72394674	21.11621283	54.28095315	50.66666667	77.70113684	31.72135628	81.54234226
512	denovo216612	C	10	60	25.40778533	8.034647195	18.1756347	14	21.19748413	6.703233051	15.16376666
513	denovo274372	C	5	60	21.73706512	9.721111048	26.99013119	0	0	0	0
514	denovo243968	C	17	60.05882353	22.43175926	5.440500753	11.53334638	37.64705882	32.7412988	7.940931369	16.83402249
515	denovo618378	C	7	60.14285714	22.53462944	8.517289339	20.84105622	13.14285714	21.57489723	8.154544662	19.95345197
516	denovo408215	C	9	60.22222222	42.65201571	14.21733857	32.78524154	27.66666667	54.33691195	18.11230398	41.76704788
517	denovo533919	C	6	60.33333333	24.04717586	9.817218434	25.23596338	14.83333333	24.20261694	9.88067699	25.39908879
518	denovo291169	C	6	60.66666667	18.72609587	7.644896627	19.65183241	0	0	0	0
519	denovo674450	C	6	61.16666667	53.00345901	21.63857153	55.62371892	0	0	0	0
520	denovo182494	C	6	61.66666667	20.99206199	8.569973421	22.02981801	8.166666667	20.00416623	8.166666667	20.99308499
521	denovo71425	C	5	61.8	26.04227333	11.64645869	32.33575322	0	0	0	0
522	denovo708245	C	4	62	103.3892322	51.6946161	164.51534	0	0	0	0
523	denovo98138	C	7	62	28.10693865	10.62342425	25.9945827	38.57142857	46.94627121	17.74402266	43.41805933
524	denovo478413	C	9	62.11111111	35.27550299	11.758501	27.11515192	11.44444444	25.56907855	8.523026183	19.65413362
525	denovo637301	C	6	62.83333333	37.30638909	15.23026957	39.1506543	16.83333333	26.23293096	10.70954922	27.52977269
526	denovo69462	C	6	62.83333333	14.79752232	6.041063188	15.5290473	8	12.34503949	5.039841267	12.95532442
527	denovo561125	C	4	63	20.54263858	10.27131929	32.68792213	8.75	11.41271221	5.706356105	18.1601719
528	denovo506155	C	8	63.25	95.255671	33.67796545	79.63573386	78.5	170.5754965	60.30754513	142.6046838
529	denovo338958	C	11	63.27272727	28.12504545	8.480020271	18.89466263	11.81818182	19.38462371	5.844683959	13.02276741
530	denovo392673	C	5	63.6	34.91847648	15.61601742	43.35701512	28.4	28.01428207	12.52836781	34.78432548
531	denovo416149	C	3	63.66666667	26.1023626	15.07020607	64.8418633	2.333333333	4.041451884	2.333333333	10.03952304
532	denovo20601	C	4	63.75	19.65324401	9.826622004	31.27269689	13.75	20.3039405	10.15197025	32.30810022
533	denovo338187	C	2	64	4.242640687	3	38.11861421	10.5	4.949747468	3.5	44.47171658
534	denovo477974	C	2	64	1.414213562	1	12.70620474	2.5	3.535533906	2.5	31.76551184
535	denovo492535	C	5	64.2	19.7787765	8.845337755	24.55859471	5.6	12.52198067	5.6	15.54809259
536	denovo217137	C	5	64.4	29.34791304	13.12478571	36.44024705	0	0	0	0
537	denovo362765	C	14	64.5	23.78671252	6.357266328	13.73403892	23.71428571	50.28905458	13.44031518	29.03603565
538	denovo36884	C	4	64.5	31.79622619	15.8981131	50.59489128	0	0	0	0
539	denovo9824	C	12	64.83333333	20.22075142	5.837228137	12.84765251	5.666666667	13.90443574	4.01386486	8.834456991
540	denovo382312	C	2	65	2.828427125	2	25.41240947	18	8.485281374	6	76.23722842
541	denovo514676	C	2	65	2.828427125	2	25.41240947	14.5	13.43502884	9.5	120.708945
542	denovo96311	C	2	65	2.828427125	2	25.41240947	18	8.485281374	6	76.23722842
543	denovo598322	C	4	65.25	12.76388133	6.381940666	20.31018349	9.5	19	9.5	30.2332399
544	denovo190428	C	5	66	28.24889378	12.63328936	35.0756344	5.8	8.136338243	3.63868108	10.10259827
545	denovo95994	C	5	66.2	19.13635284	8.558037158	23.76092038	0	0	0	0
546	denovo313684	C	2	67	5.656854249	4	50.82481894	16	5.656854249	4	50.82481894
547	denovo358241	C	4	67	25.33771892	12.66885946	40.31796498	34.25	33.5	16.75	53.30597561
548	denovo448531	C	4	67.5	43.11612227	21.55806114	68.60737202	9.5	19	9.5	30.2332399
549	denovo583912	C	10	67.5	106.9924712	33.83399014	76.53780314	55.5	171.6483809	54.27998403	122.7898547
550	denovo78430	C	6	67.5	31.20737092	12.74035583	32.75012728	3.333333333	6.801960502	2.776888747	7.138219772
551	denovo610936	C	12	67.75	99.30039366	28.66555451	63.09246007	21.66666667	60.1306658	17.35822804	38.20520233
552	denovo349496	C	7	68	37.48332963	14.16736693	34.66629804	21.42857143	34.73642249	13.12913362	32.12583265
553	denovo597710	C	3	68	5.196152423	3	12.90795819	9	8.544003745	4.932882862	21.22448191
554	denovo7073	C	6	68	34.5947973	14.12326686	36.30501324	16.33333333	35.33647785	14.42605667	37.08335924
555	denovo147881	C	4	68.25	39.52530835	19.76265417	62.89358576	16	18.636881	9.318440499	29.65543654
556	denovo385160	C	3	68.66666667	109.4090185	63.16732629	271.7870689	0	0	0	0
557	denovo709265	C	5	68.8	8.642916175	3.865229618	10.73159785	7.2	16.09968944	7.2	19.99040476
558	denovo444810	C	5	69	8.062257748	3.605551275	10.01061519	0	0	0	0
559	denovo678493	C	4	69.25	32.69429104	16.34714552	52.02391286	20.75	24.73021094	12.36510547	39.35128422
560	denovo9197	C	4	69.5	34.34627588	17.17313794	54.65258938	14.25	28.5	14.25	45.34985985
561	denovo176204	C	17	69.70588235	56.84602526	13.78718627	29.22752923	138.0588235	179.1076738	43.43999162	92.08866843
562	denovo355341	C	9	69.88888889	27.12676006	9.042253352	20.85147362	1.888888889	3.75647589	1.25215863	2.887482979
563	denovo106476	C	3	70.33333333	11.37248141	6.565905201	28.25080994	7	7	4.041451884	17.38896398
564	denovo463210	C	6	70.33333333	20.73322615	8.464304132	21.75818645	0	0	0	0
565	denovo382405	C	10	70.6	32.93495273	10.41494652	23.56024588	20.8	25.93067681	8.2	18.54968873
566	denovo526286	C	3	70.66666667	55.42863279	32.00173606	137.692357	49	83.14445261	48.0034721	206.5422703
567	denovo464608	C	3	71	30.8058436	17.7857621	76.52595783	8.666666667	13.31665624	7.688375063	33.08040795
568	denovo144075	C	5	71.4	25.44209111	11.37804904	31.59052857	0	0	0	0
569	denovo249066	C	9	71.44444444	29.41560432	9.805201442	22.61083507	17.33333333	28.18244134	9.394147114	21.66294209
570	denovo106962	C	6	71.5	35.1781182	14.36140662	36.91717098	15	24.08318916	9.831920803	25.27375702
571	denovo227584	C	4	71.5	48.94554798	24.47277399	77.88328916	14.25	28.5	14.25	45.34985985
572	denovo701973	C	14	72.64285714	27.00030525	7.216135113	15.58951212	12.78571429	20.90336216	5.58665853	12.06924198
573	denovo463738	C	3	73	14.4222051	8.326663998	35.82674358	0.666666667	1.154700538	0.666666667	2.868435153
574	denovo714821	C	4	73	29.70970661	14.8548533	47.27477301	15.75	19.77161265	9.885806324	31.46104781
575	denovo124319	C	7	73.14285714	20.11159343	7.601467814	18.60012168	0.714285714	1.889822365	0.714285714	1.747794179
576	denovo362842	C	7	73.14285714	31.25395213	11.81288355	28.90508475	83.85714286	176.7638996	66.81047415	163.479341
577	denovo403111	C	6	73.16666667	40.72059266	16.62411234	42.73364122	14	34.2928564	14	35.9881457
578	denovo54287	C	12	73.25	30.44854079	8.789736611	19.34607984	2.083333333	3.579190699	1.033223357	2.274109275
579	denovo569111	C	4	73.25	11.67261753	5.836308765	18.57373927	2.25	4.5	2.25	7.160504187
580	denovo691348	C	4	73.25	30.11505714	15.05752857	47.91977617	3	6	3	9.547338916
581	denovo211085	C	5	73.4	24.03747075	10.74988372	29.84646204	68.8	83.21478234	37.21478201	103.3247994
582	denovo592631	C	4	74	98.06460456	49.03230228	156.0426692	46.5	93	46.5	147.9837532
583	denovo742401	C	4	74.5	9.88264472	4.94132236	15.72549309	3.5	7	3.5	11.13856207
584	denovo199026	C	18	75	50.53478709	11.91116354	25.1303584	209.3888889	213.6883764	50.36683335	106.2647296
585	denovo693716	C	5	75	66.58453274	29.77750829	82.67561714	1.6	3.577708764	1.6	4.442312168
586	denovo546264	C	9	75.11111111	59.54923267	19.84974422	45.77359226	103.5555556	168.2461821	56.08206069	129.3254639
587	denovo649552	C	3	75.33333333	122.6879511	70.83392157	304.773766	78	135.099963	78	335.6069129
588	denovo475815	C	6	75.5	24.09771773	9.837852069	25.28900383	12	25.24282076	10.30533842	26.49071576
589	denovo542569	C	6	76.16666667	30.32105979	12.37852082	31.82000078	3.166666667	7.756717519	3.166666667	8.140175813
590	denovo360778	C	6	76.33333333	63.56309202	25.94952365	66.70537414	71.33333333	174.7302683	71.33333333	183.3681709
591	denovo551901	C	3	76.33333333	29.26317367	16.8951012	72.69375328	21.66666667	37.5277675	21.66666667	93.22414248
592	denovo652877	C	6	76.5	40.86440994	16.6828255	42.8845682	38.33333333	44.35613449	18.10831608	46.54890838
593	denovo613737	C	7	76.57142857	31.71149709	11.98581929	29.32824326	8.285714286	17.22124933	6.509020429	15.92699923
594	denovo214158	C	8	76.75	78.17699698	27.63974235	65.35760507	114	180.1665896	63.69850862	150.6230383
595	denovo493364	C	8	77.25	56.87266479	20.10752347	47.54673763	17.25	32.80570508	11.59856826	27.42625579
596	denovo505087	C	4	77.25	27.5	13.75	43.7586367	0	0	0	0
597	denovo318057	C	7	77.57142857	18.71592141	7.073953373	17.30934034	1.571428571	2.819996623	1.065858537	2.608061887
598	denovo111050	C	9	77.77777778	80.95025908	26.98341969	62.22387739	146.3333333	192.1386218	64.04620728	147.6908188
599	denovo299772	C	5	78	26.33438816	11.77709642	32.6984617	16.2	36.22430124	16.2	44.9784107
600	denovo664577	C	6	78.33333333	10.36661308	4.232152066	10.87909323	0	0	0	0
601	denovo225051	C	7	80	13.69914839	5.177791403	12.66959915	6.857142857	7.197883287	2.720544163	6.656931755
602	denovo316613	C	8	80	29.29163703	10.35615759	24.48842139	17.875	20.52481077	7.256616439	17.15917122
603	denovo464551	C	4	80	13.29160136	6.645800679	21.14990382	8.5	13.86842938	6.934214688	22.06776591
604	denovo310569	C	8	80.375	30.0662958	10.63004082	25.13605232	7.625	21.56675683	7.625	18.03025992
605	denovo450160	C	4	80.75	26.23451924	13.11725962	41.74497442	11.75	23.5	11.75	37.39374409
606	denovo101291	C	11	81.09090909	63.19723814	19.05468425	42.45648228	102.3636364	154.6863101	46.63967736	103.9196772
607	denovo659677	C	4	81.25	8.057087977	4.028543988	12.82062493	6	7.659416862	3.829708431	12.18784145
608	denovo1634	C	15	82.13333333	72.52080161	18.72479046	40.16068131	197.0666667	236.1574737	60.97559751	130.7796498
609	denovo240423	C	10	82.3	44.19162817	13.97461985	31.61278639	26.9	44.65285856	14.12047371	31.94273074
610	denovo175542	C	9	82.44444444	31.39709824	10.46569941	24.13394612	10.77777778	26.26679357	8.755597857	20.19044486
611	denovo527601	C	5	82.6	25.18531318	11.26321446	31.27169666	0	0	0	0
612	denovo461910	C	4	82.75	49.80210839	24.90105419	79.24626792	14	28	14	44.55424827
613	denovo117080	C	5	83.6	68.38713329	30.58365577	84.91384135	4.4	9.838699101	4.4	12.21635846
614	denovo170047	C	10	84	42.68489194	13.49814802	30.53493223	47.9	32.45321419	10.26260742	23.21563089
615	denovo661926	C	7	84.14285714	34.48878355	13.0355349	31.89680483	0	0	0	0
616	denovo493101	C	7	84.28571429	32.571533	12.31088231	30.12364381	9.714285714	20.73414483	7.836770125	19.17588569
617	denovo473214	C	4	84.75	42.73464637	21.36732318	68.00035872	19.25	38.5	19.25	61.26209138
618	denovo263912	C	8	85.375	22.27065654	7.873866132	18.61873481	5.25	14.8492424	5.25	12.41427732
619	denovo170485	C	4	86	41.54515616	20.77257808	66.10761436	15.5	17.89785834	8.948929172	28.47948658
620	denovo460498	C	5	86.4	51.06172735	22.83549868	63.40150854	0	0	0	0
621	denovo427465	C	7	87.42857143	56.37333041	21.30711612	52.13663494	2.571428571	6.803360514	2.571428571	6.292059046
622	denovo76718	C	2	87.5	14.8492424	10.5	133.4151497	26	0	0	0
623	denovo545027	C	5	87.8	27.70739973	12.39112586	34.40328073	4.4	9.838699101	4.4	12.21635846
624	denovo688912	C	6	88.66666667	16.24397324	6.631574306	17.04700445	3.666666667	4.082482905	1.666666667	4.284303059
625	denovo659980	C	4	89.5	37.00900791	18.50450396	58.88959025	0.5	1	0.5	1.591223153
626	denovo267924	C	3	89.66666667	34.78984526	20.08592653	86.4227666	0	0	0	0
627	denovo636414	C	5	89.8	46.1703368	20.64800232	57.32804499	13.2	29.5160973	13.2	36.64907539
628	denovo38753	C	8	90	41.58639888	14.70301232	34.76709952	11.875	12.66533514	4.477872183	10.58848516
629	denovo585692	C	5	90	10.22252415	4.57165178	12.69294021	15.6	21.65178976	9.68297475	26.88424785
630	denovo24243	C	7	90.71428571	80.89234468	30.57443243	74.81294105	41.28571429	75.86548246	28.6744571	70.1638689
631	denovo164370	C	3	91	51.85556865	29.93882652	128.8163736	51.33333333	49.16638418	28.38622514	122.1360691
632	denovo347885	C	6	91.16666667	14.13388364	5.770133832	14.83260122	0	0	0	0
633	denovo648727	C	12	91.25	85.32624556	24.63156542	54.21370996	51.66666667	107.0932757	30.91516577	68.04382109
634	denovo573754	C	8	91.375	42.37902952	14.98324958	35.42975532	84.5	202.7658748	71.68856255	169.5165136
635	denovo24830	C	5	91.6	37.91173961	16.95464538	47.07364218	5.6	9.126883367	4.081666326	11.33252249
636	denovo670394	C	8	92.125	57.53616875	20.34210754	48.10144082	7.125	19.35707696	6.843760192	16.18292132
637	denovo406120	C	8	92.375	69.89571313	24.71186637	58.43427851	19.875	56.2149891	19.875	46.996907
638	denovo554502	C	7	92.42857143	52.71576976	19.92468814	48.75395553	96	250.9189776	94.83845915	232.0613496
639	denovo632319	C	4	92.5	42.60281681	21.3014084	67.79058847	2.5	5	2.5	7.956115763
640	denovo365262	C	3	92.66666667	104.7345852	60.46854095	260.1751328	18.66666667	32.33161507	18.66666667	80.31618429
641	denovo561683	C	7	92.85714286	169.0378938	63.89031843	156.3339773	49.85714286	82.44276514	31.16043628	76.24684082
642	denovo155540	C	8	94.5	41.86031192	14.79985521	34.99609655	2.25	6.363961031	2.25	5.320404566
643	denovo616018	C	18	95.27777778	62.37062427	14.70089712	31.01618176	167.5	191.4991169	45.13677471	95.23027042
644	denovo264260	C	8	95.375	31.49574801	11.1354285	26.33110428	8	17.66352173	6.244997998	14.76707372
645	denovo355102	C	10	95.4	205.9100127	65.11446332	147.2991496	1.2	3.794733192	1.2	2.714588595
646	denovo277387	C	5	95.6	19.20416621	8.588364221	23.8451218	0	0	0	0
647	denovo424726	C	3	95.66666667	61.78457197	35.67133926	153.4813852	234.6666667	406.4545895	234.6666667	1009.689174
648	denovo480055	C	11	96.45454545	89.62629484	27.02334467	60.21176416	17.54545455	31.12672047	9.385059341	20.91121535
649	denovo521153	C	11	96.54545455	51.90831077	15.65094458	34.87247768	28.45454545	63.80025648	19.23650112	42.86159551
650	denovo244540	C	3	97.33333333	11.93035345	6.887992773	29.63664091	5	4.358898944	2.516611478	10.82810525
651	denovo183920	C	11	97.36363636	13.64018128	4.112669399	9.163598474	11.45454545	21.49587698	6.481250772	14.44112665
652	denovo307894	C	6	98.66666667	29.21415182	11.92662754	30.65837211	2.333333333	5.715476066	2.333333333	5.998024283
653	denovo524011	C	4	99.25	28.26511395	14.13255698	44.97610373	0.5	1	0.5	1.591223153
654	denovo322949	C	5	99.4	40.29640182	18.02109875	50.0345914	150.2	169.1395873	75.64152299	210.0145363
655	denovo76099	C	5	101	22.18107301	9.919677414	27.5414398	21	37.70941527	16.86416319	46.82242333
656	denovo309416	C	5	101.6	57.32189808	25.63513214	71.17453716	0	0	0	0
657	denovo326962	C	6	101.6666667	72.36758022	29.54394091	75.94511785	7.666666667	11.05742586	4.514175205	11.60405678
658	denovo279339	C	6	102.5	63.93043094	26.09948914	67.0908727	17.5	42.8660705	17.5	44.98518212
659	denovo2283	C	7	103.5714286	102.3374437	38.67991797	94.64634969	52	91.07689059	34.42382896	84.23207503
660	denovo708161	C	18	103.7222222	36.29909342	8.555778369	18.05111448	108.5555556	79.1299915	18.65111786	39.35041901
661	denovo734318	C	5	103.8	108.3037395	48.43490477	134.4768543	41.2	56.43314629	25.23767026	70.07100605
662	denovo356133	C	10	104.2	90.26602659	28.54462393	64.57242549	42.3	78.33836863	24.77276731	56.039893
663	denovo545329	C	4	104.25	68.38311195	34.19155598	108.812791	46	90.67156849	45.33578425	144.2786991
664	denovo637212	C	15	104.8666667	68.3633848	17.65135005	37.85838062	138	186.099052	48.0505686	103.0582199
665	denovo638810	C	11	105	94.24860742	28.41702435	63.317076	107.8181818	152.7565502	46.05783285	102.6232468
666	denovo547133	C	12	105.4166667	65.18290118	18.81668277	41.41523954	121.25	231.7075449	66.88820671	147.2199504
667	denovo361904	C	5	105.6	101.6503812	45.45943246	126.2156188	0.4	0.894427191	0.4	1.110578042
668	denovo442068	C	6	105.6666667	66.25908743	27.05015917	69.53464781	3.5	8.5732141	3.5	8.997036425
669	denovo122649	C	14	105.9285714	73.54795849	19.65651873	42.46532695	156.2857143	226.9372765	60.65153836	131.0296824
670	denovo619303	C	6	106.3333333	41.01544425	16.744485	43.04306898	14.83333333	33.48084029	13.66849581	35.13598706
671	denovo145008	C	4	106.5	51.28027561	25.64013781	81.59836182	5.5	11	5.5	17.50345468
672	denovo161113	C	4	107	71.33489095	35.66744547	113.5097301	15.75	31.5	15.75	50.12352931
673	denovo258194	C	5	107.2	76.78346176	34.33860801	95.33926013	43.2	74.91128086	33.50134326	93.0146405
674	denovo493812	C	4	108	80.32019256	40.16009628	127.80735	1.5	3	1.5	4.773669458
675	denovo10768	C	16	108.0625	35.39579777	8.848949443	18.86108927	91.9375	185.5077604	46.3769401	98.8501079
676	denovo65477	C	9	108.2222222	94.11134068	31.37044689	72.34038026	130.1111111	161.1283995	53.70946649	123.8542518
677	denovo79458	C	17	108.3529412	47.52754619	11.52712312	24.43640939	164.2941176	221.4920328	53.71970861	113.880695
678	denovo109851	C	6	109.3333333	133.2841576	54.41302949	139.8731452	0	0	0	0
679	denovo229269	C	11	109.4545455	83.51929554	25.1820151	56.10902621	145.2727273	189.9953109	57.28574167	127.6405867
680	denovo255396	C	13	109.6153846	174.278292	48.3361014	105.3153179	68.07692308	116.2127801	32.23162596	70.22668016
681	denovo594243	C	6	110.3333333	113.6567933	46.40019157	119.2754896	35.33333333	86.54863758	35.33333333	90.82722486
682	denovo393996	C	12	110.6666667	67.22057766	19.4049093	42.70991741	27.66666667	47.69664241	13.76883467	30.30500077
683	denovo265315	C	9	110.7777778	131.3228634	43.77428779	100.9436887	50.11111111	138.4480448	46.14934827	106.4205879
684	denovo526166	C	6	111.1666667	102.8404914	41.9844548	107.9244769	15.5	37.96709101	15.5	39.84401845
685	denovo397472	C	18	111.3888889	59.65798491	14.06152189	29.66721794	145.2777778	142.6253032	33.61710636	70.92589469
686	denovo471147	C	6	113.6666667	62.59605951	25.55473429	65.69053577	254.5	224.276392	91.56045362	235.3636389
687	denovo723953	C	4	114.5	87.11869298	43.55934649	138.6252813	26	52	26	82.74360394
688	denovo155902	C	16	115.3125	50.99244225	12.74811056	27.17195447	78	52.92132525	13.23033131	28.19978367
689	denovo356782	C	6	117.1666667	42.25833251	17.25189201	44.34740022	44.66666667	59.40594807	24.25237674	62.34271913
690	denovo627300	C	12	118.25	154.545742	44.61351287	98.19367976	70.5	150.4281768	43.42487417	95.57750363
691	denovo201403	C	4	118.75	108.0659521	54.03297604	171.957045	0	0	0	0
692	denovo646053	C	4	119	19.61292091	9.806460456	31.20853384	14.25	28.5	14.25	45.34985985
693	denovo390577	C	5	119.4	86.73119393	38.78736908	107.691001	6.2	13.86362146	6.2	17.21395965
694	denovo467545	C	4	120	22.33084563	11.16542282	35.53335859	50.25	40.48353575	20.24176787	64.41833938
695	denovo739109	C	4	120.25	66.5200471	33.26002355	105.8482391	2.25	4.5	2.25	7.160504187
696	denovo491258	C	5	120.4	51.68462054	23.11406498	64.17493258	0	0	0	0
697	denovo136061	C	17	120.6470588	56.56074299	13.71799515	29.08085062	131.3529412	174.0035708	42.2020648	89.46438081
698	denovo167809	C	7	120.8571429	137.8144025	52.088948	127.4570642	0	0	0	0
699	denovo308057	C	14	121.8571429	34.97220246	9.346714262	20.19234853	63.64285714	167.3240096	44.7192226	96.61000684
700	denovo378405	C	4	122.75	90.04952341	45.02476171	143.2888865	28.75	57.5	28.75	91.49533128
701	denovo220164	C	8	123.625	144.0673825	50.93551157	120.4433459	95.75	203.7749108	72.04531064	170.3600888
702	denovo401828	C	12	124.3333333	65.23291603	18.83112081	41.44701746	33.08333333	56.45023284	16.29577856	35.86676679
703	denovo383893	C	6	124.6666667	91.87745462	37.50881378	96.41947538	65	110.6417643	45.16931112	116.1114107
704	denovo235006	C	17	124.9411765	46.61205663	11.30508429	23.96570809	96.35294118	148.5450021	36.02745493	76.37479262
705	denovo417323	C	7	125.4285714	144.9653489	54.7917517	134.0705866	1	2.645751311	1	2.446911851
706	denovo516067	C	4	126	48.95576234	24.47788117	77.8995425	1.75	3.5	1.75	5.569281034
707	denovo223380	C	6	126.1666667	26.76129045	10.92525108	28.08425197	11.66666667	28.57738033	11.66666667	29.99012142
708	denovo336665	C	5	126.6	66.25179243	29.6287023	82.26246548	3	6.708203932	3	8.329335316
709	denovo634347	C	8	127.25	55.89211547	19.76084693	46.72697788	39	62.58936468	22.1286821	52.32601835
710	denovo233451	C	18	128.6666667	31.8784456	7.513821687	15.85277804	104.1111111	155.8513201	36.73450844	77.50303815
711	denovo212002	C	10	129.8	78.40889972	24.79507119	56.09034791	14.5	41.16970299	13.0190032	29.45103135
712	denovo289404	C	10	130.8	69.79143532	22.06998968	49.92578524	72.3	106.6104539	33.71318568	76.26452447
713	denovo629580	C	15	131.2	44.82856232	11.57468502	24.82523035	121.4	203.2133994	52.46947412	112.5358296
714	denovo725835	C	9	131.4444444	71.71490625	23.90496875	55.12495679	34.22222222	64.46661496	21.48887165	49.55342689
715	denovo332686	C	7	131.8571429	53.75694861	20.31821675	49.71688536	19.42857143	28.47137242	10.76116727	26.33162773
716	denovo723858	C	17	132	58.84513574	14.27204178	30.25537699	163.8823529	196.5988563	47.68222649	101.0818046
717	denovo343553	C	5	133	13.91042774	6.220932406	17.27207733	7.8	17.44133022	7.8	21.65627182
718	denovo154773	C	16	133.3125	32.79983486	8.199958714	17.47779828	59.8125	153.3924026	38.34810064	81.73704169
719	denovo642739	C	8	134.875	60.66874342	21.44963994	50.72033879	89.75	218.7462653	77.33848377	182.8764543
720	denovo396336	C	5	135	70.62931403	31.58638947	87.69787645	0	0	0	0
721	denovo672055	C	4	135.25	76.36043915	38.18021957	121.5064987	15.5	31	15.5	49.32791773
722	denovo59997	C	9	135.4444444	235.537211	78.51240368	181.0499275	41.77777778	77.96598261	25.98866087	59.92995944
723	denovo205381	C	15	135.5333333	39.56345115	10.21523916	21.90950897	75.66666667	165.4308948	42.71407337	91.61257594
724	denovo361970	C	15	135.5333333	29.69335343	7.666790889	16.44363104	135	196.2931481	50.68267291	108.7035222
725	denovo440846	C	15	135.9333333	54.89010666	14.1725646	30.39712788	127.1333333	203.7140386	52.59873859	112.8130743
726	denovo282098	C	5	136.2	40.19577092	17.97609524	49.90964163	21	46.95742753	21	58.30534721
727	denovo416711	C	4	136.25	56.95831809	28.47915905	90.63339449	23.5	47	23.5	74.78748817
728	denovo105915	C	9	136.5555556	92.68779735	30.89593245	71.24614799	0.222222222	0.666666667	0.222222222	0.512445363
729	denovo63608	C	13	136.6153846	66.12177965	18.33888207	39.95699154	94.15384615	199.5001446	55.33138468	120.5567308
730	denovo119971	C	18	137.7777778	22.41206491	5.28257436	11.14525768	145.9444444	194.975254	45.95610809	96.95891274
731	denovo405000	C	6	137.8333333	56.12278206	22.91202983	58.89724771	0	0	0	0
732	denovo159574	C	12	138.3333333	43.34288939	12.51201443	27.53875808	98.41666667	139.897013	40.38478905	88.8863214
733	denovo701601	C	5	138.6	24.96597685	11.16512427	30.99935463	47.4	105.9896221	47.4	131.603498
734	denovo550229	C	9	139.4444444	92.10335378	30.70111793	70.7969049	120.7777778	181.9235951	60.64119836	139.8388542
735	denovo651301	C	11	140	39.78944584	11.99696931	26.73091344	16.72727273	29.73244325	8.964668943	19.97452717
736	denovo676110	C	5	140	61.1187369	27.33313008	75.88893522	0	0	0	0
737	denovo744586	C	4	140.25	88.00899575	44.00449788	140.0419517	30.5	61	30.5	97.06461231
738	denovo53338	C	7	141.1428571	25.52403163	9.647177163	23.60579213	160.7142857	244.6185563	92.45712373	226.2344318
739	denovo630418	C	3	141.3333333	72.50747088	41.86220783	180.1185428	174	168.3211217	97.18024491	418.132846
740	denovo674717	C	6	141.3333333	269.3389438	109.9571634	282.6538869	50	60.79802628	24.82069029	63.80361562
741	denovo240283	C	8	141.625	45.11869267	15.95186677	37.72017103	0.75	2.121320344	0.75	1.773468189
742	denovo532078	C	6	141.8333333	70.13534535	28.63263484	73.60253102	11.66666667	28.57738033	11.66666667	29.99012142
743	denovo591693	C	8	141.875	135.7365489	47.9901171	113.4785947	163.25	193.8650119	68.54163229	162.075206
744	denovo163512	C	8	142	84.41056129	29.84364015	70.56899524	54	96.94328239	34.27462618	81.04661229
745	denovo159390	C	16	142.375	28.3898456	7.097461401	15.12788088	90.0625	111.5278553	27.88196382	59.42899911
746	denovo435296	C	4	142.5	98.59175084	49.29587542	156.8814766	42.5	85	42.5	135.253968
747	denovo258398	C	15	143	43.2087954	11.156463	23.92823333	152.2666667	196.0395247	50.61718762	108.5630702
748	denovo216080	C	4	143.25	53.23767463	26.61883731	84.71302046	55.5	111	55.5	176.6257699
749	denovo697240	C	4	143.75	33.08952503	16.54476251	52.65281834	0	0	0	0
750	denovo618101	C	14	143.8571429	47.07090747	12.58022919	27.17793283	89.21428571	160.3204381	42.84743938	92.56626504
751	denovo616851	C	4	144	36.28590176	18.14295088	57.738967	35	56.86826883	28.43413442	90.49010602
752	denovo9757	C	3	145	71.71471258	41.40450861	178.149222	94	162.8127759	94	404.4493566
753	denovo169653	C	10	145.3	101.5021073	32.09778462	72.6102334	123.4	156.7072288	49.55517688	112.1015983
754	denovo388824	C	13	145.4615385	133.9033329	37.13810252	80.91697424	100.9230769	115.3548594	31.99368158	69.70824388
755	denovo710004	C	12	145.9166667	133.4966519	38.53716395	84.81972596	24.66666667	65.48050832	18.90259455	41.6043301
756	denovo619480	C	6	146.5	73.82343801	30.13829236	77.47294691	66.66666667	163.2993162	66.66666667	171.3721224
757	denovo128527	C	9	146.6666667	21.63330765	7.211102551	16.6288323	65.11111111	195.3333333	65.11111111	150.1464915
758	denovo465370	C	10	146.9	66.58736951	21.0567751	47.63373463	74.1	120.8354712	38.21153113	86.44048884
759	denovo445727	C	7	147	11.59022577	4.380693574	10.71917102	25	43.12385264	16.29928424	39.88291177
760	denovo411965	C	9	147.1111111	56.27709224	18.75903075	43.25840248	3.444444444	7.367345368	2.455781789	5.663042962
761	denovo176441	C	5	147.4	284.9742094	127.4443408	353.8422162	40.2	58.61910951	26.21526273	72.78523789
762	denovo19204	C	3	147.6666667	82.80901722	47.80980838	205.7090026	88.33333333	83.91861136	48.45043286	208.4653872
763	denovo32291	C	6	148.3333333	32.51871256	13.27570881	34.12629593	0	0	0	0
764	denovo8812	C	8	150.125	66.47112692	23.5010923	55.57125279	6.125	9.657528521	3.414451954	8.073895895
765	denovo506259	C	4	150.5	114.933314	57.466657	182.8845502	169.25	142.1228928	71.06144642	226.1492376
766	denovo6923	C	4	150.5	25.59296778	12.79648389	40.72412288	13	26	13	41.37180197
767	denovo119456	C	9	150.8888889	152.4470764	50.81569214	117.1811962	42.66666667	65.74001825	21.91333942	50.53225131
768	denovo64593	C	4	151.5	40.25336425	20.12668212	64.05208516	0	0	0	0
769	denovo701866	C	5	151.6	43.07319352	19.26291774	53.48243368	0	0	0	0
770	denovo398396	C	8	151.875	58.76451189	20.77639242	49.12836139	21.375	50.04266037	17.69275225	41.83671105
771	denovo177882	C	15	152.2666667	73.54150108	18.98833393	40.72592584	110.0666667	207.0350097	53.45620964	114.6521668
772	denovo155061	C	11	152.4545455	41.52436306	12.52006654	27.89644668	21.18181818	42.44954224	12.79901856	28.51799052
773	denovo363241	C	6	152.6666667	38.25528286	15.61765383	40.14645725	11.5	22.41205033	9.149681233	23.52000438
774	denovo434112	C	3	152.6666667	35.24674926	20.34972017	87.55777905	108.6666667	188.2161878	108.6666667	467.55493
775	denovo183632	C	12	153	24.46518863	7.06249162	15.54443925	134.1666667	243.7669652	70.3694615	154.8821405
776	denovo712416	C	13	153.1538462	47.38116038	13.14116948	28.63214866	33.46153846	46.96739185	13.02641074	28.38211084
777	denovo477869	C	3	153.6666667	34.1516227	19.71744856	84.83733388	35.33333333	61.19912853	35.33333333	152.0270631
778	denovo365929	C	5	154	49.12738544	21.97043468	60.99970582	0	0	0	0
779	denovo377899	C	8	154.375	68.22010072	24.11944792	57.03343148	198.375	244.4614708	86.43018188	204.3749041
780	denovo465702	C	4	154.5	54.15102338	27.07551169	86.16636214	50.75	61.66238724	30.83119362	98.11861822
781	denovo89510	C	6	154.5	38.67169508	15.7876534	40.58345507	9.166666667	19.6612987	8.026691584	20.63326758
782	denovo639855	C	7	154.8571429	56.14097901	21.21929554	51.92174574	296.4285714	274.7676941	103.8524267	254.1177337
783	denovo121043	C	6	155.3333333	35.73606955	14.5891893	37.50270501	0	0	0	0
784	denovo259928	C	14	155.5	24.98538034	6.67762378	14.42612911	114.4285714	189.7864039	50.72255002	109.5794072
785	denovo8550	C	6	155.8333333	37.01035891	15.10941575	38.83998969	1.5	3.674234614	1.5	3.855872753
786	denovo649498	C	4	156.5	19.8242276	9.912113801	31.54476994	0	0	0	0
787	denovo1940	C	5	157.4	57.97240723	25.92604868	71.98225095	60.2	79.40214103	35.50971698	98.5907799
788	denovo474130	C	12	157.4166667	39.92825004	11.52629296	25.36919975	120.1666667	189.3576862	54.66285556	120.3121339
789	denovo735848	C	5	157.6	38.71433843	17.31357849	48.07020024	120.2	257.1968118	115.021911	319.3520217
790	denovo714567	C	4	157.75	24.21260003	12.10630001	38.52764975	5.25	10.5	5.25	16.7078431
791	denovo605372	C	5	157.8	31.12394577	13.91905169	38.64548294	24.2	54.11284506	24.2	67.18997155
792	denovo203852	C	6	158.3333333	53.16264353	21.70355834	55.79077283	0	0	0	0
793	denovo83898	C	7	158.4285714	84.87610018	32.08015047	78.49730038	37.85714286	67.48438973	25.5067018	62.41265092
794	denovo503777	C	8	158.625	47.72222453	16.87235429	39.89677814	25.875	73.18555185	25.875	61.18465251
795	denovo662929	C	9	158.6666667	34.34748899	11.449163	26.40181722	10.11111111	16.41222444	5.47074148	12.61555248
796	denovo227834	C	12	159.1666667	55.56786732	16.04106158	35.30613849	73.83333333	83.73967598	24.17356223	53.20565174
797	denovo710632	C	18	159.2777778	24.11200715	5.683254588	11.99061906	125.5	204.5825736	48.22057503	101.7365204
798	denovo575894	C	5	160	67.98896969	30.40559159	84.41945594	64.2	105.5045023	47.1830478	131.0011421
799	denovo62810	C	14	160.1428571	21.06348332	5.629452712	12.16169319	71.14285714	68.30683843	18.25577047	39.43919432
800	denovo553644	C	5	160.2	44.55558326	19.92586259	55.32306366	46	81.88711742	36.62103221	101.6762856
801	denovo674515	C	10	160.3	32.63280558	10.31939921	23.34410283	68.7	210.999763	66.72398369	150.9401376
802	denovo500289	C	10	160.7	38.0760934	12.04071796	27.23799637	23.1	32.00503433	10.12088051	22.89502233
803	denovo235475	C	7	160.8571429	249.7701801	94.40425449	230.9988891	17.42857143	38.75933067	14.64964999	35.84640218
804	denovo42732	C	11	160.9090909	40.83737148	12.31293078	27.43491946	5.818181818	19.29672605	5.818181818	12.96371696
805	denovo416558	C	8	161.125	35.19106015	12.44191863	29.42046254	15.75	22.68259244	8.019507466	18.96312184
806	denovo60668	C	14	161.5714286	29.99157391	8.01558529	17.31661922	61	160.2536451	42.82958821	92.52769994
807	denovo562057	C	8	161.75	50.05068859	17.69559065	41.84342281	0	0	0	0
808	denovo501872	C	4	162.5	36.53765181	18.26882591	58.13955751	0	0	0	0
809	denovo546020	C	15	163.1333333	32.62747892	8.424378833	18.06849558	126.2	176.7581883	45.63876798	97.88542202
810	denovo444297	C	14	163.5	28.27815139	7.55765386	16.32731852	147.7857143	225.0200602	60.13914073	129.9227147
811	denovo108976	C	9	163.5555556	34.72071108	11.57357036	26.68870111	154.7777778	245.4622057	81.82073525	188.6789538
812	denovo587621	C	12	163.75	36.67331207	10.5866733	23.30111082	28.91666667	51.78005642	14.94761476	32.89947825
813	denovo651756	C	8	164.375	78.29420249	27.68118075	65.45559132	62.625	88.82878797	31.40571917	74.26272518
814	denovo36646	C	8	164.625	29.58251173	10.45899732	24.73159872	17.125	32.77384628	11.58730448	27.39962117
815	denovo734327	C	8	164.625	46.08668075	16.29410224	38.52942932	70.375	199.0505589	70.375	166.4104317
816	denovo722437	C	6	164.6666667	137.6715899	56.20419122	144.477473	138.1666667	146.6198031	59.85728397	153.8680469
817	denovo361407	C	13	164.7692308	48.5903863	13.47654841	29.36287657	60.53846154	117.431977	32.56977035	70.9634335
818	denovo561655	C	4	165	34.22474738	17.11237369	54.45921043	0	0	0	0
819	denovo65801	C	5	165	32.36510467	14.47411483	40.18658526	16.8	37.56594202	16.8	46.64427777
820	denovo499146	C	8	165.125	32.50686741	11.49291319	27.17642125	8.625	24.39518395	8.625	20.39488417
821	denovo413969	C	6	165.1666667	35.7794168	14.60688574	37.54819517	47	115.1260179	47	120.8173463
822	denovo453426	C	14	165.3571429	35.11871546	9.385871509	20.27694262	79.07142857	163.8721191	43.79666607	94.61694464
823	denovo686444	C	7	165.4285714	26.08228737	9.858177999	24.12209258	16.28571429	25.55200113	9.657748643	23.63165961
824	denovo551547	C	4	165.5	39.97082269	19.98541135	63.6024985	58.75	117.5	58.75	186.9687204
825	denovo194779	C	8	165.875	26.44367329	9.349250352	22.10746412	13.125	37.12310601	13.125	31.0356933
826	denovo188499	C	12	165.9166667	39.80511236	11.49074617	25.29096179	12	24.50602894	7.074281203	15.57038795
827	denovo453248	C	6	166	65.00461522	26.53802304	68.21815997	0	0	0	0
828	denovo646461	C	9	166.1111111	44.10057949	14.70019316	33.89870622	16.77777778	36.43754169	12.14584723	28.00837394
829	denovo519810	C	5	166.2	26.71516423	11.94738465	33.17125763	22.2	42.74576002	19.11648503	53.0758713
830	denovo398726	C	5	166.4	29.12559012	13.02535988	36.16419668	24.8	33.95879857	15.18683641	42.1654176
831	denovo470891	C	5	166.4	24.04786893	10.75453393	29.85937308	43.6	56.73887556	25.37439654	70.45061908
832	denovo372591	C	15	166.4666667	56.49888326	14.58794893	31.28803867	82.33333333	189.1494748	48.83818438	104.7474877
833	denovo361197	C	4	166.75	58.86354276	29.43177138	93.66503209	43.75	87.5	43.75	139.2320259
834	denovo436223	C	13	167.3076923	58.01779126	16.0912401	35.05980037	94.53846154	154.2755194	42.78833045	93.22776335
835	denovo615368	C	11	167.5454545	38.89309357	11.72670894	26.12873579	24.18181818	27.54566457	8.30533036	18.50542925
836	denovo535413	C	3	167.6666667	25.54081701	14.74599757	63.44690671	16.33333333	28.29016319	16.33333333	70.27666125
837	denovo73258	C	5	168.6	152.3180882	68.11871989	189.1278864	0	0	0	0
838	denovo374692	C	4	168.75	110.3973883	55.19869413	175.6668802	14.25	28.5	14.25	45.34985985
839	denovo737486	C	17	169	24.43102536	5.925394005	12.56127415	88.23529412	138.1554964	33.50762966	71.03300169
840	denovo220122	C	14	169.4285714	38.71138629	10.34605318	22.351289	132.5	203.937679	54.50463737	117.7501102
841	denovo710008	C	6	170.3333333	85.51880885	34.91290751	89.74648589	21	32.83291032	13.40397951	34.45602625
842	denovo703010	C	8	170.375	33.12287729	11.71070557	27.6914184	132.125	229.922619	81.28992151	192.2201198
843	denovo39040	C	3	170.6666667	94.21429474	54.39464843	234.0412825	101	99.37806599	57.37595315	246.8688014
844	denovo249861	C	8	170.875	48.70739897	17.22066605	40.72040458	12	24.16017975	8.541913469	20.19841574
845	denovo729205	C	8	171	19.88538588	7.0305456	16.62459863	2.75	5.522680509	1.952562419	4.617076449
846	denovo340579	C	6	171.3333333	60.13207685	24.54881758	63.10474455	108.5	129.3116391	52.79125559	135.7042427
847	denovo515180	C	15	171.4	28.0096922	7.232071428	15.51125053	112.4	217.3620416	56.12263782	120.3710865
848	denovo608967	C	3	172	66.7757441	38.55299383	165.8801441	134.3333333	126.0409986	72.76980448	313.1031979
849	denovo453590	C	13	172.2307692	35.31089031	9.793478891	21.33815746	78.76923077	167.5620054	46.47333863	101.2567064
850	denovo354093	C	10	172.3	38.54016664	12.1874708	27.56997436	89.6	213.4328934	67.49340709	152.6806943
851	denovo460448	C	3	172.3333333	35.50117369	20.49661219	88.18980437	21.33333333	36.95041723	21.33333333	91.7899249
852	denovo330156	C	6	172.5	71.98819348	29.38905692	75.54697589	17.5	27.20110292	11.10480377	28.54580685
853	denovo198267	C	3	173	16.46207763	9.504384953	40.89406786	9.666666667	16.74315781	9.666666667	41.59230972
854	denovo554002	C	9	173	36.24913792	12.08304597	27.86355398	0	0	0	0
855	denovo125335	C	6	173.1666667	30.79231506	12.57090998	32.31455286	4.666666667	11.43095213	4.666666667	11.99604857
856	denovo161818	C	4	173.5	43.27817002	21.63908501	68.86522613	0	0	0	0
857	denovo416029	C	5	173.6	33.94554463	15.18090906	42.14896066	54	109.9090533	49.15282291	136.4701146
858	denovo535571	C	7	174	105.5272477	39.88555055	97.59642634	0	0	0	0
859	denovo10276	C	4	175	34.36083041	17.18041521	54.6757489	5.5	11	5.5	17.50345468
860	denovo581737	C	5	175.2	87.23646027	39.01333105	108.318372	0	0	0	0
861	denovo167357	C	4	175.25	16.7605688	8.380284402	26.66980513	111.5	223	111.5	354.842763
862	denovo87794	C	9	175.4444444	35.83333333	11.94444444	27.54393828	5.555555556	16.66666667	5.555555556	12.81113408
863	denovo327853	C	6	175.5	53.04620627	21.65602303	55.66857942	41.16666667	100.8373277	41.16666667	105.8222856
864	denovo636058	C	16	175.625	59.97985773	14.99496443	31.96101013	45.375	125.511686	31.37792151	66.88045654
865	denovo249411	C	4	175.75	19.56825661	9.784128304	31.13746297	30.75	61.5	30.75	97.86022389
866	denovo294421	C	8	175.875	23.7873766	8.410107652	19.88674451	29.375	75.70041989	26.76414012	63.2871348
867	denovo142743	C	8	176.625	41.57244108	14.6980775	34.7554305	16.5	44.29446918	15.66045976	37.03110295
868	denovo578668	C	8	177.625	33.20472213	11.73964209	27.75984239	42.625	79.08934821	27.96230722	66.12034978
869	denovo611795	C	5	179.2	62.19887459	27.81618234	77.2301033	26	42.95928305	19.21197543	53.34099515
870	denovo280703	C	9	179.4444444	87.60723588	29.20241196	67.34088273	80.55555556	196.5757558	65.52525194	151.1015019
871	denovo553016	C	4	179.5	122.8671369	61.43356846	195.509033	0	0	0	0
872	denovo128962	C	6	179.6666667	11.63901485	4.751607915	12.214397	2.166666667	5.307227776	2.166666667	5.569593977
873	denovo717109	C	7	180.1428571	36.41624441	13.76404663	33.67940882	8.142857143	14.56512469	5.505099677	13.47049364
874	denovo367356	C	4	180.25	25.90205912	12.95102956	41.21595617	129	258	129	410.5355734
875	denovo100745	C	7	180.5714286	61.18512113	23.12580206	56.58679914	12.71428571	30.25841087	11.43660432	27.98436265
876	denovo601553	C	5	181.2	157.677519	70.5155302	195.7824987	0	0	0	0
877	denovo421336	C	5	181.4	48.92136548	21.87829975	60.74389825	0	0	0	0
878	denovo190017	C	3	182	39.34463115	22.71563338	97.73748198	34.66666667	49.21720566	28.41556694	122.2623167
879	denovo376801	C	5	182.2	49.23616557	22.01908263	61.1347742	0	0	0	0
880	denovo585389	C	3	182.6666667	30.0721355	17.36215552	74.70332586	4.333333333	7.505553499	4.333333333	18.6448285
881	denovo294042	C	9	183.2222222	60.15974106	20.05324702	46.24287055	19.44444444	29.56818861	9.856062871	22.72812174
882	denovo499193	C	3	183.3333333	39.42503435	22.76205419	97.93721461	11.66666667	20.20725942	11.66666667	50.19761518
883	denovo635668	C	4	183.5	41	20.5	65.24014926	115	230	115	365.9813251
884	denovo205526	C	13	183.5384615	177.5840718	49.25295974	107.3129806	6.153846154	15.43721776	4.281513862	9.328617332
885	denovo266939	C	5	183.6	43.29896073	19.36388391	53.76276069	0	0	0	0
886	denovo268320	C	3	184	161.0062111	92.9569793	399.9616007	16.66666667	28.86751346	16.66666667	71.71087883
887	denovo73748	C	11	184.2727273	32.35147882	9.754337878	21.7340192	19.81818182	30.12579686	9.083269517	20.23878571
888	denovo624237	C	5	185	51.17128101	22.88449257	63.53753737	1.4	3.130495168	1.4	3.887023147
889	denovo572247	C	5	185.4	51.50048543	23.03171726	63.94629865	20.8	36.37581614	16.26775953	45.16654131
890	denovo632141	C	13	185.5384615	33.48286971	9.2864772	20.23349566	116.5384615	169.3229731	46.96174321	102.3208486
891	denovo291399	C	10	186.4	41.6818639	13.1809627	29.81740919	15.6	29.52287249	9.335952014	21.11939072
892	denovo389731	C	11	186.4545455	47.82753106	14.4205432	32.13097257	117.7272727	185.8645157	56.04026003	124.8654806
893	denovo36272	C	6	186.6666667	32.02290847	13.07329764	33.60598144	18.83333333	27.19865193	11.10380315	28.54323469
894	denovo97043	C	4	187	47.5674959	23.78374795	75.6905008	0	0	0	0
895	denovo678486	C	5	187.2	31.32411212	14.00856881	38.89402229	107	233.1587442	104.2717603	289.5048185
896	denovo25976	C	8	187.5	36.64111664	12.95459102	30.6327401	11.5	32.52691193	11.5	27.19317889
897	denovo204100	C	5	187.6	170.5866349	76.28866233	211.8112831	31.6	70.65974809	31.6	87.73566532
898	denovo51683	C	9	188.4444444	35.11805487	11.70601829	26.99412658	9.777777778	23.05307885	7.684359617	17.72016505
899	denovo255096	C	11	188.4545455	62.54496564	18.85801669	42.01827965	108.6363636	172.4513107	51.99602655	115.8543669
900	denovo510562	C	4	188.5	66.70082458	33.35041229	106.1358964	4.5	9	4.5	14.32100837
901	denovo265555	C	5	188.6	111.048638	49.66246067	137.8850958	115.8	258.9366718	115.8	321.5123432
902	denovo35295	C	6	189	49.82368914	20.34043592	52.2867551	0	0	0	0
903	denovo41828	C	3	189	50	28.86751346	124.2068856	14.66666667	12.70170592	7.333333333	31.55278668
904	denovo18605	C	6	189.1666667	48.5774296	19.83165259	50.97888592	0	0	0	0
905	denovo231628	C	6	189.3333333	65.33809506	26.67416561	68.5681256	7	17.1464282	7	17.99407285
906	denovo468993	C	6	189.5	30.85287669	12.59563416	32.37810839	8.166666667	20.00416623	8.166666667	20.99308499
907	denovo408363	C	4	191.25	174.5687544	87.28437718	277.7778437	30.25	60.5	30.25	96.26900073
908	denovo440239	C	4	191.5	38.90586931	19.45293465	61.90792002	47.25	54.63439088	27.31719544	86.9355077
909	denovo10365	C	6	191.8333333	81.11329525	33.11436412	85.12318291	138.3333333	179.4198057	73.24782894	188.2895386
910	denovo111983	C	7	192.7142857	25.93398212	9.802123885	23.9849331	0	0	0	0
911	denovo491370	C	7	193	29.80492129	11.26520137	27.56495474	0	0	0	0
912	denovo99595	C	14	193.6428571	160.3000106	42.84197992	92.5544706	44.07142857	44.07766622	11.78025181	25.44968679
913	denovo476042	C	10	193.9	31.99809022	10.11868459	22.89005482	61.2	165.6319883	52.37743365	118.4859867
914	denovo304471	C	4	194	42.64582824	21.32291412	67.85902927	0	0	0	0
915	denovo539973	C	6	194.1666667	40.04705566	16.34914201	42.02680748	0	0	0	0
916	denovo61401	C	11	194.6363636	107.0404342	32.27390523	71.91074214	96.90909091	170.7860969	51.49394572	114.7356611
917	denovo465030	C	9	195.4444444	83.00016734	27.66672245	63.79957637	10.11111111	21.88860688	7.296202293	16.82507266
918	denovo337178	C	4	195.5	35.11409973	17.55704987	55.87436848	0	0	0	0
919	denovo452808	C	9	195.7777778	125.5615166	41.85383886	96.51512548	34.66666667	66.57514551	22.19171517	51.17418695
920	denovo51597	C	10	196.1	204.4827893	64.66313564	146.2781755	42.1	75.43864321	23.85579361	53.9655544
921	denovo194317	C	4	196.25	40.27716475	20.13858237	64.08995707	12	20.19900988	10.09950494	32.14113218
922	denovo654183	C	6	196.3333333	105.4773277	43.06093873	110.6916669	1.166666667	2.857738033	1.166666667	2.999012142
923	denovo369484	C	6	196.6666667	174.2040949	71.11852392	182.8159858	32.5	79.60841664	32.5	83.54390966
924	denovo636493	C	7	197	131.9861104	49.88606065	122.066793	102.1428571	270.2445982	102.1428571	249.9345677
925	denovo430549	C	4	197.25	66.02209226	33.01104613	105.0558818	24	35.41186242	17.70593121	56.34817536
926	denovo649894	C	7	197.7142857	39.7689757	15.03125994	36.7801681	8	21.16601049	8	19.57529481
927	denovo121177	C	3	198.3333333	45.32475409	26.16825897	112.5929309	328	297.3751839	171.6896425	738.7209089
928	denovo355582	C	5	199.2	84.8628305	37.95181155	105.3711214	65.6	106.1546042	47.47378224	131.8083503
929	denovo431556	C	5	199.2	27.66224864	12.37093368	34.34721825	302.2	226.4226137	101.2592712	281.1408078
930	denovo588592	C	4	199.75	61.18482927	30.59241464	97.35871693	109.75	192.5207781	96.26038905	306.3435195
931	denovo145163	C	4	200.25	32.9076992	16.4538496	52.36349287	0	0	0	0
932	denovo322992	C	3	200.3333333	16.44181661	9.492687244	40.84373668	23.33333333	40.41451884	23.33333333	100.3952304
933	denovo250032	C	10	200.7	44.11109712	13.9491537	31.55517795	105.3	210.3658453	66.52352132	150.4866602
934	denovo190631	C	13	201	80.34612623	22.28400599	48.55267815	62.38461538	148.4079616	41.16096272	89.68203366
935	denovo638680	C	4	202	28.46049894	14.23024947	45.28700485	26.5	53	26.5	84.33482709
936	denovo353471	C	7	202.7142857	41.25010822	15.59107542	38.14998721	0	0	0	0
937	denovo472394	C	4	203	116.5189541	58.25947705	185.4076575	203.75	235.7037335	117.8518668	375.057238
938	denovo563908	C	7	203.1428571	112.9829317	42.70353424	104.491784	17.14285714	39.52816958	14.94024378	36.55745958
939	denovo556637	C	4	204	67.94605704	33.97302852	108.1173391	221.5	174.3377947	87.16889736	277.4103353
940	denovo500678	C	3	205	73.97972695	42.71221527	183.7758296	11.66666667	20.20725942	11.66666667	50.19761518
941	denovo261693	C	11	205.9090909	35.46111827	10.69192945	23.82310341	18.54545455	29.28263525	8.829046727	19.67234204
942	denovo139418	C	4	206.25	23.28626204	11.64313102	37.0536393	91	182	91	289.6026138
943	denovo47669	C	6	206.8333333	30.70776232	12.53639147	32.2258202	3.166666667	7.756717519	3.166666667	8.140175813
944	denovo484292	C	7	208.1428571	213.6854609	80.76551261	197.62609	18.14285714	48.00148807	18.14285714	44.39397216
945	denovo673065	C	5	208.2	111.0571925	49.66628635	137.8957176	0	0	0	0
946	denovo340798	C	6	208.5	84.82157744	34.62826399	89.0147864	6.833333333	16.73817991	6.833333333	17.56564254
947	denovo522279	C	8	208.625	55.59788665	19.65682134	46.48099644	120.5	188.167099	66.52711585	157.3116315
948	denovo62361	C	3	208.6666667	49.74267115	28.71894458	123.5676453	18.33333333	20.84066538	12.03236377	51.7710828
949	denovo479572	C	4	208.75	31.03089858	15.51544929	49.37708427	0	0	0	0
950	denovo414487	C	5	209	42.11887938	18.83613548	52.29749617	16.8	37.56594202	16.8	46.64427777
951	denovo552460	C	6	209.3333333	265.8922087	108.5500397	279.0367602	52.5	81.65721034	33.33641652	85.69398678
952	denovo601645	C	10	209.9	186.984521	59.12969737	133.7606684	20.8	46.85153857	14.81575738	33.51557167
953	denovo479188	C	6	210	28.22764602	11.52388823	29.62309777	204.8333333	187.4869773	76.54123798	196.755516
954	denovo505479	C	4	210.25	39.13544855	19.56772428	62.27323182	44	53.59104403	26.79552201	85.27531003
955	denovo319217	C	7	210.4285714	111.9640674	42.31843972	103.5494917	64.71428571	93.09084145	35.18503083	86.09466892
956	denovo568846	C	6	210.6666667	28.92519087	11.80865972	30.35512619	4.666666667	11.43095213	4.666666667	11.99604857
957	denovo155117	C	6	210.8333333	144.7030292	59.07476431	151.8565161	0	0	0	0
958	denovo36070	C	5	211.4	40.9243204	18.30191247	50.81425529	0	0	0	0
959	denovo493877	C	4	211.75	70.03511024	35.01755512	111.4414889	0	0	0	0
960	denovo715619	C	9	212.6666667	66.74765913	22.24921971	51.30679266	10.22222222	30.66666667	10.22222222	23.57248672
961	denovo542664	C	4	212.75	63.39492619	31.6974631	100.8754743	0	0	0	0
962	denovo418252	C	4	215.75	26.17091261	13.0854563	41.64376207	0	0	0	0
963	denovo401182	C	7	215.8571429	233.5604337	88.27754624	216.0073741	22	38.31448812	14.48151531	35.43499144
964	denovo330343	C	6	216.6666667	60.178623	24.56781996	63.15359174	21	51.4392846	21	53.98221855
965	denovo148616	C	10	217.3	63.20873709	19.98835772	45.21680659	117.6	234.264428	74.08091672	167.5826764
966	denovo324185	C	6	217.6666667	231.6753476	94.58106458	243.1283666	32.5	54.87349087	22.40200884	57.586197
967	denovo522650	C	6	217.6666667	40.94712037	16.71659189	42.97136747	0	0	0	0
968	denovo371036	C	6	218.8333333	93.52521942	38.18151094	98.14869848	155.3333333	185.3921969	75.68604744	194.5571788
969	denovo175435	C	5	219.6	262.5467577	117.4144795	325.9948569	0	0	0	0
970	denovo455422	C	6	220	59.53822302	24.30637776	62.48153317	0	0	0	0
971	denovo603102	C	5	221.6	28.64960733	12.8124939	35.57318598	167	203.9742631	91.22006358	253.267499
972	denovo603027	C	4	222.5	40.14556846	20.07278423	63.880558	97.5	195	97.5	310.2885148
973	denovo294881	C	5	223.4	124.9731971	55.88971283	155.1747196	0	0	0	0
974	denovo633764	C	13	224.1538462	98.51636594	27.32352376	59.53284412	17.07692308	61.57172178	17.07692308	37.20741909
975	denovo146518	C	5	226.2	50.27623693	22.48421669	62.42619336	31.8	71.10696168	31.8	88.29095435
976	denovo642222	C	8	226.625	203.8311188	72.06518317	170.4070798	3.5	9.899494937	3.5	8.276184881
977	denovo698404	C	7	227.2857143	106.3652736	40.20229458	98.37147106	0	0	0	0
978	denovo321988	C	6	231.3333333	241.6449186	98.6511249	253.5907897	0	0	0	0
979	denovo379876	C	4	231.5	41.57322857	20.78661428	66.15228382	212.5	187.8022009	93.90110046	298.8352102
980	denovo133251	C	7	231.8571429	220.4339875	83.31621593	203.8674361	5.857142857	15.49654339	5.857142857	14.33191227
981	denovo409861	C	3	232.3333333	57.72636602	33.32833296	143.4002428	69	119.5115057	69	296.8830384
982	denovo629554	C	5	233.2	183.1111684	81.88980401	227.3625455	33.2	74.23745685	33.2	92.17797749
983	denovo432654	C	5	234.6	83.93330686	37.53611594	104.2169654	66.4	101.2487037	45.27979682	125.7168702
984	denovo309725	C	6	235.1666667	102.8832672	42.00191795	107.9693673	1.166666667	2.857738033	1.166666667	2.999012142
985	denovo463570	C	5	235.4	257.6544197	115.2265594	319.9202169	0	0	0	0
986	denovo458176	C	11	235.7272727	125.641626	37.88237559	84.40719285	28.81818182	80.67814844	24.32537702	54.20031762
987	denovo247864	C	5	236.6	253.698246	113.4573047	315.0079784	0	0	0	0
988	denovo479329	C	12	236.75	169.0869196	48.81118926	107.4327032	120.9166667	186.4956535	53.83665789	118.4936851
989	denovo605315	C	6	239.1666667	95.1449771	38.84277425	99.84852992	13	18.26472009	7.456540753	19.16764822
990	denovo102747	C	5	239.4	121.7899832	54.46613627	151.2222374	0	0	0	0
991	denovo572228	C	5	239.4	163.4053243	73.07708259	202.8945083	118.8	261.7493075	117.0578489	325.0046917
992	denovo278947	C	9	239.5555556	187.2866193	62.42887311	143.9612395	4.555555556	13.66666667	4.555555556	10.50512995
993	denovo741469	C	4	240.75	64.90698473	32.45349236	103.2814969	186.75	238.9524011	119.4762006	380.226593
994	denovo356578	C	4	242	137.9444333	68.97221663	219.500376	29.75	59.5	29.75	94.67777758
995	denovo189777	C	4	243.5	16.60321254	8.30160627	26.4194162	17.5	35	17.5	55.69281034
996	denovo609206	C	4	243.5	75.74298647	37.87149324	120.5239937	64.25	94.91180116	47.45590058	151.0258555
997	denovo119602	C	4	244.25	50.88139804	25.44069902	80.9636586	3.25	6.5	3.25	10.34295049
998	denovo473711	C	5	244.4	86.67352537	38.76157892	107.619396	43.2	60.22624013	26.93399339	74.78075411
999	denovo111774	C	3	245.3333333	119.3998883	68.93555767	296.6057654	159	172.861216	99.8014696	429.4110656
1000	denovo79502	C	3	245.6666667	127.6727588	73.71190165	317.1567148	390	196.6646893	113.5444113	488.5421711
1001	denovo447402	C	8	247.125	206.3903635	72.9700128	172.5466619	0	0	0	0
1002	denovo533084	C	3	248.3333333	36.89625094	21.30206041	91.65536838	64.66666667	88.86694174	51.30735273	220.7577213
1003	denovo384826	C	6	250	248.1958904	101.3255479	260.465613	4.166666667	10.20620726	4.166666667	10.71075765
1004	denovo56882	C	8	251.375	125.5330776	44.38264522	104.9482792	0.75	2.121320344	0.75	1.773468189
1005	denovo661718	C	4	251.5	84.98431228	42.49215614	135.2290053	101	82.19083485	41.09541742	130.7839593
1006	denovo406217	C	4	252	57.74080013	28.87040007	91.87849802	44.75	89.5	44.75	142.4144722
1007	denovo445796	C	4	252.5	48.61069841	24.30534921	77.35046878	29.25	49.6076271	24.80381355	78.93680479
1008	denovo195381	C	5	254.6	80.50341608	36.00222215	99.95819347	0	0	0	0
1009	denovo88601	C	3	255	173.4935157	100.166528	430.9817852	4.333333333	7.505553499	4.333333333	18.6448285
1010	denovo567945	C	7	255.2857143	185.9988479	70.30095654	172.0202437	0	0	0	0
1011	denovo136415	C	8	255.5	163.7567883	57.89676774	136.9041011	14.125	37.20383045	13.1535404	31.10318062
1012	denovo647591	C	6	255.5	283.7461894	115.8388967	297.7733638	21.66666667	33.56585567	13.70320319	35.22520522
1013	denovo300261	C	4	256	343.8546204	171.9273102	547.1494332	6.5	13	6.5	20.68590098
1014	denovo467967	C	7	257.5714286	209.7910525	79.2935646	194.024363	0	0	0	0
1015	denovo112120	C	4	259.25	118.277569	59.13878451	188.2060063	22	44	22	70.01381872
1016	denovo274218	C	5	262.8	113.8626365	50.92091908	141.3791365	73.4	129.6082559	57.96257413	160.9299052
1017	denovo121879	C	5	263	94.10366624	42.08443893	116.8451345	0	0	0	0
1018	denovo100421	C	2	263.5	44.54772721	31.5	400.2454492	152	90.50966799	64	813.1971031
1019	denovo280888	C	6	264.6666667	227.7530827	92.97980665	239.0122021	63.5	99.68701019	40.69705149	104.6151013
1020	denovo112139	C	5	265	96.79876032	43.28972164	120.1915358	2.8	6.260990337	2.8	7.774046295
1021	denovo68818	C	6	267.3333333	212.1383197	86.60510634	222.6255132	10.66666667	17.92949153	7.319684268	18.81584742
1022	denovo596140	C	6	270.8333333	211.9371762	86.52298988	222.4144262	0	0	0	0
1023	denovo697688	C	4	274	261.2801817	130.6400908	415.7550744	26.25	52.5	26.25	83.53921551
1024	denovo681449	C	5	274.8	237.2660953	106.1086236	294.6047686	34	40.18084121	17.96941847	49.89110394
1025	denovo88754	C	6	280.3333333	149.5736162	61.06317312	156.9678836	0	0	0	0
1026	denovo681755	C	6	282.5	219.6440302	89.66929984	230.5022734	15.5	31.20096152	12.7377392	32.74340102
1027	denovo127771	C	2	288.5	9.192388155	6.5	82.59033079	161.5	43.13351365	30.5	387.5392445
1028	denovo247081	C	5	289	179.9972222	80.49720492	223.4960706	0	0	0	0
1029	denovo296866	C	5	291.2	245.6678652	109.8660093	305.0369438	3.8	8.497058314	3.8	10.5504914
1030	denovo734843	C	4	292	243.1803172	121.5901586	386.954151	146.75	293.5	146.75	467.0239953
1031	denovo477322	C	6	292.6666667	204.001634	83.28331832	214.0865853	54.5	96.07861365	39.22392977	100.8283214
1032	denovo465611	C	6	293.1666667	169.9946078	69.40000801	178.3984	104.3333333	217.8748876	88.94705042	228.6456721
1033	denovo269585	C	5	295.2	241.6396077	108.0645178	300.0352014	0	0	0	0
1034	denovo297100	C	3	295.6666667	165.7749478	95.71021076	411.8077996	14	24.24871131	14	60.23713822
1035	denovo522863	C	5	301.2	240.8458013	107.7095168	299.0495606	0	0	0	0
1036	denovo319592	C	4	302	258.2440706	129.1220353	410.9239442	0	0	0	0
1037	denovo479867	C	5	302.2	245.0004082	109.5675134	304.2081864	0	0	0	0
1038	denovo555248	C	3	302.3333333	104.078496	60.08974769	258.5453169	18.33333333	25.14623895	14.51818783	62.46672048
1039	denovo617932	C	4	302.75	258.3232794	129.1616397	411.049983	2.25	4.5	2.25	7.160504187
1040	denovo659763	C	6	303.5	214.5905403	87.60622124	225.198961	0	0	0	0
1041	denovo694152	C	5	309	214.1389736	95.76586031	265.8886541	0	0	0	0
1042	denovo170078	C	5	318	244.9254989	109.534013	304.1151742	0	0	0	0
1043	denovo228924	C	4	321.25	272.4510659	136.225533	433.5304441	1.5	3	1.5	4.773669458
1044	denovo475865	C	4	322	143.5293234	71.76466168	228.3871824	139.25	278.5	139.25	443.155648
1045	denovo564276	C	5	335.8	227.1798847	101.597933	282.0810839	65.2	125.1347274	55.96195136	155.3752859
1046	denovo369377	C	3	336.6666667	361.4337191	208.673855	897.851132	9.333333333	16.16580754	9.333333333	40.15809214
1047	denovo381835	C	8	337.75	265.8118293	93.97867349	222.2242505	19.75	27.20687938	9.619084453	22.74552038
1048	denovo233967	C	4	342.75	275.1392072	137.5696036	437.8078767	38	76	38	120.9329596
1049	denovo566869	C	4	349.75	270.4494716	135.2247358	430.3454608	0	0	0	0
1050	denovo385849	C	5	355.8	263.6829536	117.9226017	327.4056304	0	0	0	0
1051	denovo93810	C	4	372	260.2601263	130.1300631	414.1319387	0	0	0	0
1052	denovo261325	C	5	373.4	151.6568495	67.82300495	188.3068501	172.2	141.473319	63.26879167	175.662327
1053	denovo550922	C	5	390.4	324.7696106	145.2413853	403.2547333	0	0	0	0
1054	denovo62411	C	2	396.5	413.657467	292.5	3716.564885	70.5	50.20458146	35.5	451.0702681
1055	denovo121288	C	3	459.3333333	230.2701312	132.9465222	572.0227169	109	188.793538	109	468.9891475
1056	denovo716745	C	4	459.5	181.4138914	90.70694571	288.6699842	87.5	175	87.5	278.4640517
1057	denovo641462	C	4	463	152.9705854	76.4852927	243.4103372	101	202	101	321.4270768
1058	denovo265414	C	3	464.3333333	29.0229794	16.75642497	72.09707764	151.6666667	131.8496619	76.12343777	327.5327173
1	denovo642554	N	4	2.25	0.5	0.25	0.795611576	2	1.825741858	0.912870929	2.905162716
2	denovo566971	N	3	2.333333333	0.577350269	0.333333333	1.434217577	0.666666667	1.154700538	0.666666667	2.868435153
3	denovo555335	N	4	2.5	0.577350269	0.288675135	0.918693116	0.25	0.5	0.25	0.795611576
4	denovo579020	N	9	2.555555556	1.130388331	0.37679611	0.868893388	0.888888889	1.364225462	0.454741821	1.048636519
5	denovo224415	N	11	2.909090909	1.640399065	0.494598928	1.102035087	0.363636364	0.674199862	0.203278907	0.452933631
6	denovo85810	N	3	3	1.732050808	1	4.30265273	1	1	0.577350269	2.484137712
7	denovo244843	N	10	3.1	1.523883927	0.48189441	1.090120891	36.5	80.10583277	25.33168854	57.30426068
8	denovo144306	N	18	3.166666667	1.823054967	0.429698176	0.906583907	24.33333333	54.80017175	12.91652435	27.25148429
9	denovo56918	N	17	3.235294118	1.601928984	0.388524847	0.823635883	11.88235294	18.98974181	4.6056889	9.763624305
10	denovo15040	N	3	3.333333333	1.527525232	0.881917104	3.794583034	0.666666667	0.577350269	0.333333333	1.434217577
11	denovo371852	N	6	3.5	1.870828693	0.763762616	1.963314307	1.166666667	2.401388487	0.980362745	2.520102664
12	denovo438445	N	4	3.5	1.732050808	0.866025404	2.756079347	1.25	0.5	0.25	0.795611576
13	denovo242231	N	7	3.571428571	1.812653934	0.685118789	1.676425284	0.285714286	0.755928946	0.285714286	0.699117672
14	denovo664592	N	5	3.6	0.894427191	0.4	1.110578042	1.2	2.683281573	1.2	3.331734126
15	denovo568759	N	9	3.666666667	1.936491673	0.645497224	1.488519269	2.666666667	2.549509757	0.849836586	1.959726681
16	denovo744832	N	3	3.666666667	2.081665999	1.201850425	5.171145013	0.666666667	1.154700538	0.666666667	2.868435153
17	denovo564	N	4	3.75	2.061552813	1.030776406	3.280390566	0.5	1	0.5	1.591223153
18	denovo305840	N	5	3.8	1.643167673	0.734846923	2.040262142	0.4	0.894427191	0.4	1.110578042
19	denovo432878	N	6	3.833333333	1.834847859	0.749073502	1.925554737	1	2.449489743	1	2.570581836
20	denovo22721	N	4	4	1.154700538	0.577350269	1.837386231	4.25	3.593976442	1.796988221	5.718818525
21	denovo255597	N	4	4	1.825741858	0.912870929	2.905162716	0.5	1	0.5	1.591223153
22	denovo530655	N	7	4	3.872983346	1.463850109	3.581912181	1.714285714	1.889822365	0.714285714	1.747794179
23	denovo607074	N	16	4.0625	4.25	1.0625	2.264665142	1.5625	2.528998484	0.632249621	1.347608167
24	denovo122879	N	3	4.333333333	2.309401077	1.333333333	5.736870306	2	2.645751311	1.527525232	6.572410608
25	denovo158504	N	5	4.4	4.277849927	1.913112647	5.311652244	0.8	1.788854382	0.8	2.221156084
26	denovo193751	N	2	4.5	0.707106781	0.5	6.353102368	1	1.414213562	1	12.70620474
27	denovo456501	N	10	4.5	2.460803843	0.778174502	1.760353024	1.8	2.1499354	0.679869268	1.537971135
28	denovo698481	N	8	4.5	1.690308509	0.597614305	1.413133278	1	1.511857892	0.534522484	1.263944828
29	denovo738176	N	3	4.666666667	0.577350269	0.333333333	1.434217577	0.333333333	0.577350269	0.333333333	1.434217577
30	denovo120975	N	5	4.8	2.949576241	1.319090596	3.662382628	2.6	3.646916506	1.630950643	4.52824493
31	denovo449616	N	6	5	2.828427125	1.154700538	2.96825223	0.166666667	0.40824829	0.166666667	0.428430306
32	denovo679263	N	6	5	4	1.632993162	4.19774256	0	0	0	0
33	denovo714361	N	10	5.1	3.212821536	1.015983377	2.298314073	0.9	1.663329993	0.525991128	1.189874598
34	denovo63161	N	6	5.166666667	0.752772653	0.307318149	0.78998645	0.833333333	1.329160136	0.542627353	1.394868018
35	denovo81723	N	16	5.25	2.840187787	0.710046947	1.513429242	26.375	37.55329546	9.388323865	20.01073864
36	denovo589431	N	3	5.333333333	1.527525232	0.881917104	3.794583034	1.333333333	1.154700538	0.666666667	2.868435153
37	denovo691230	N	3	5.333333333	0.577350269	0.333333333	1.434217577	3.333333333	3.055050463	1.763834207	7.589166067
38	denovo633636	N	17	5.352941176	3.498949422	0.848619885	1.798993791	32	53.62951613	13.00706821	27.57375283
39	denovo655662	N	4	5.5	4.041451884	2.020725942	6.430851809	2.5	5	2.5	7.956115763
40	denovo383392	N	11	5.545454545	3.559877424	1.073343429	2.391558195	22.36363636	69.92606485	21.08350183	46.97696957
41	denovo141781	N	5	5.6	5.366563146	2.4	6.663468252	1.6	1.816590212	0.81240384	2.255594666
42	denovo458134	N	18	5.611111111	3.632190862	0.856115596	1.806246022	162.9444444	208.9504507	49.25009354	103.9086146
43	denovo50970	N	12	5.666666667	3.446561747	0.994936676	2.18984086	3	3.618136135	1.044465936	2.298854025
44	denovo197343	N	4	5.75	1.892969449	0.946484724	3.012136814	2	2.828427125	1.414213562	4.500658726
45	denovo524910	N	4	5.75	2.5	1.25	3.978057882	2.5	2.645751311	1.322875656	4.209980742
46	denovo184	N	5	5.8	2.167948339	0.969535971	2.691863402	6.2	13.86362146	6.2	17.21395965
47	denovo502629	N	5	5.8	1.788854382	0.8	2.221156084	0.4	0.894427191	0.4	1.110578042
48	denovo195203	N	12	5.833333333	5.060243137	1.460766369	3.2151251	1.5	3.753785968	1.083624669	2.385041817
49	denovo657353	N	7	5.857142857	4.375255095	1.653690986	4.046436072	1.142857143	2.60950643	0.986300723	2.413390927
50	denovo15527	N	16	5.875	4.514790508	1.128697627	2.405762044	15.5625	56.94555148	14.23638787	30.34414246
51	denovo708395	N	10	5.9	3.813717929	1.206003501	2.728169458	2.3	3.945461528	1.247664485	2.822413151
52	denovo353227	N	11	5.909090909	3.015113446	0.909090909	2.025580775	24.18181818	71.66424238	21.60758208	48.14469313
53	denovo570724	N	2	6	1.414213562	1	12.70620474	0	0	0	0
54	denovo713379	N	4	6	1.154700538	0.577350269	1.837386231	1.25	2.5	1.25	3.978057882
55	denovo487365	N	5	6.4	3.646916506	1.630950643	4.52824493	0.2	0.447213595	0.2	0.555289021
56	denovo400817	N	7	6.428571429	2.149196971	0.8123201	1.987675681	0.714285714	0.755928946	0.285714286	0.699117672
57	denovo498387	N	4	6.5	1.914854216	0.957427108	3.046960362	0.25	0.5	0.25	0.795611576
58	denovo712343	N	6	6.5	1.516575089	0.619139187	1.591547949	2.666666667	3.777124126	1.542004467	3.963848675
59	denovo21039	N	13	6.538461538	3.09880043	0.859452603	1.872586358	14.23076923	18.78897658	5.211124499	11.35406491
60	denovo252947	N	13	6.615384615	3.500915631	0.970979294	2.115582143	4.615384615	5.393490854	1.495885217	3.259253904
61	denovo728850	N	6	6.666666667	4.633213428	1.891501461	4.862259298	0.166666667	0.40824829	0.166666667	0.428430306
62	denovo664822	N	7	6.714285714	1.704336206	0.644178536	1.576248094	9	18.74388789	7.08452371	17.33520502
63	denovo326708	N	3	7	6.92820323	4	17.21061092	5.333333333	4.725815626	2.728450924	11.73957682
64	denovo400692	N	18	7	5.911106197	1.393261092	2.939523956	298.2222222	285.7832489	67.35975775	142.1166662
65	denovo327539	N	5	7.2	1.788854382	0.8	2.221156084	1.2	2.683281573	1.2	3.331734126
66	denovo490091	N	12	7.416666667	4.337119558	1.252018572	2.755674297	22.33333333	65.29420597	18.8488137	41.48595923
67	denovo205496	N	2	7.5	2.121320344	1.5	19.0593071	11	11.3137085	8	101.6496379
68	denovo134688	N	18	7.555555556	9.494408399	2.237853521	4.721458219	347.0555556	264.1422238	62.25891921	131.3548376
69	denovo537470	N	4	8	3.16227766	1.58113883	5.031889428	2	2.828427125	1.414213562	4.500658726
70	denovo673547	N	3	8.333333333	5.859465277	3.382963855	14.55571867	6.333333333	9.291573243	5.364492313	23.08154749
71	denovo508195	N	18	8.666666667	16.79635815	3.958939582	8.352632402	220	202.6213507	47.75831037	100.7612272
72	denovo16138	N	18	8.944444444	15.43667223	3.638458539	7.676476504	75	85.21184673	20.08462489	42.37485446
73	denovo291773	N	5	9	6.964194139	3.1144823	8.647189138	11.8	21.70714168	9.70772888	26.95297633
74	denovo703636	N	4	9	2.449489743	1.224744871	3.897684791	2.25	2.872281323	1.436140662	4.570440542
75	denovo361605	N	13	9.461538462	6.514284108	1.806737336	3.936542488	34.92307692	37.24795641	10.33072436	22.50871478
76	denovo165918	N	4	9.5	3.31662479	1.658312395	5.277490155	2.25	2.872281323	1.436140662	4.570440542
77	denovo191262	N	7	9.571428571	6.528326556	2.467475506	6.037695059	14.28571429	29.14168999	11.0145235	26.95156808
78	denovo234041	N	18	9.611111111	13.26711498	3.12708899	6.597581063	329	259.8021872	61.23596278	129.1965882
79	denovo607198	N	6	9.833333333	6.585337248	2.688452674	6.910887609	0.166666667	0.40824829	0.166666667	0.428430306
80	denovo392452	N	7	10.57142857	6.373307432	2.408883785	5.894326281	0.285714286	0.487950036	0.184427778	0.451278517
81	denovo612432	N	3	10.66666667	10.69267662	6.173419726	26.56208124	0.333333333	0.577350269	0.333333333	1.434217577
82	denovo375620	N	5	10.8	7.429670248	3.322649545	9.225154066	1.4	3.130495168	1.4	3.887023147
83	denovo325221	N	18	11.05555556	23.67791779	5.580938744	11.7747515	265.0555556	242.3231853	57.11612253	120.5044851
84	denovo105111	N	17	11.23529412	21.49572461	5.213479004	11.05208177	17.58823529	55.73380799	13.51743396	28.65567988
85	denovo384468	N	9	11.33333333	7.158910532	2.386303511	5.502825763	2.111111111	3.218867986	1.072955995	2.474240962
86	denovo576429	N	3	12	16.46207763	9.504384953	40.89406786	1	1	0.577350269	2.484137712
87	denovo560596	N	11	12.09090909	7.90511917	2.38348311	5.31073132	2.090909091	3.727050991	1.123748156	2.503866925
88	denovo301508	N	7	12.71428571	17.00700136	6.428042306	15.7288529	0.428571429	0.786795792	0.297380857	0.727664743
89	denovo112270	N	2	13	1.414213562	1	12.70620474	0	0	0	0
90	denovo402392	N	8	13.375	23.10187067	8.167744705	19.31364721	8.625	20.42363827	7.220846557	17.07458889
91	denovo482565	N	5	13.6	23.73394194	10.61414151	29.46958124	1.4	1.140175425	0.509901951	1.415714777
92	denovo264534	N	5	16.4	7.893034904	3.529872519	9.800497277	1.6	2.302172887	1.029563014	2.858525191
93	denovo708224	N	10	16.5	20.76990344	6.568020165	14.85789386	69	102.6720778	32.46776179	73.44717989
94	denovo37925	N	2	18	18.38477631	13	165.1806616	26	36.76955262	26	330.3613231
95	denovo107392	N	16	18.375	60.45811222	15.11452806	32.21585395	2.9375	2.839454173	0.709863543	1.513038327
96	denovo425868	N	16	18.5	60.46596839	15.1164921	32.22004021	10.1875	33.96904228	8.49226057	18.10082493
97	denovo594708	N	6	19.33333333	27.33983662	11.16144156	28.69139894	8.666666667	15.74378184	6.427372022	16.52208577
98	denovo157689	N	15	21.4	61.91561077	15.98654196	34.28772238	2.866666667	3.739111175	0.965434354	2.070650751
99	denovo620635	N	4	21.5	28.19574436	14.09787218	44.86572123	4.75	5.5	2.75	8.75172734
100	denovo439110	N	14	21.57142857	60.58143189	16.19106872	34.97867739	4.857142857	5.802614038	1.550813834	3.350329599
101	denovo253898	N	15	22.33333333	34.62382884	8.939834166	19.17403731	114.8666667	165.4555904	42.72044973	91.62625189
102	denovo134898	N	4	22.5	10.63014581	5.315072906	16.91493413	1	2	1	3.182446305
103	denovo427144	N	5	22.6	16.00937226	7.159608928	19.87826116	1.2	2.683281573	1.2	3.331734126
104	denovo742720	N	7	22.85714286	15.53950419	5.873380512	14.37164438	9	12.50333289	4.725815626	11.56365426
105	denovo334300	N	4	23.25	17.85823806	8.929119031	28.41644187	0.5	1	0.5	1.591223153
106	denovo393921	N	13	23.46153846	48.95680985	13.57817602	29.58430411	113.2307692	166.5103369	46.18165829	100.6211896
107	denovo304179	N	17	23.47058824	28.26684818	6.855717691	14.53347226	186.4705882	212.2896364	51.48779964	109.1492593
108	denovo506482	N	6	24.33333333	39.76765855	16.23507862	41.7335982	1.833333333	4.020779361	1.6414763	4.219549161
109	denovo669631	N	14	25.07142857	34.2737044	9.160032802	19.78904776	98.78571429	116.534035	31.14503093	67.28474862
110	denovo178878	N	11	25.27272727	72.91651515	21.98515653	48.98598142	2.363636364	3.748939244	1.130347712	2.518571654
111	denovo105087	N	12	25.41666667	69.22881472	19.98463741	43.98589036	0.333333333	0.887625365	0.256235372	0.56397025
112	denovo667958	N	11	27.45454545	10.04354157	3.028241723	6.747343037	11.81818182	29.51886916	8.90027393	19.83104614
113	denovo344080	N	14	28.42857143	13.51189952	3.611207046	7.801538513	25.5	30.74147787	8.216005553	17.74960088
114	denovo1238	N	13	28.92307692	32.1544749	8.91804677	19.43075472	51.69230769	37.87563996	10.50481246	22.88802016
115	denovo384151	N	17	29.23529412	36.21727732	8.783979992	18.62120573	340.4117647	262.2670535	63.60910375	134.8452761
116	denovo379815	N	10	29.3	13.46641914	4.258455641	9.63329593	9.9	13.5355499	4.280316707	9.682749097
117	denovo163784	N	12	29.83333333	69.36180942	20.02302967	44.07039116	3.833333333	6.072790782	1.753063696	3.85846718
118	denovo348167	N	13	29.84615385	42.0433232	11.66071981	25.40652593	243.8461538	308.0659686	85.44212662	186.1624017
119	denovo597784	N	15	30.46666667	70.2229782	18.131495	38.88818912	29.6	56.23903068	14.52085528	31.1441371
120	denovo40602	N	14	31.5	21.55761511	5.761514987	12.44699639	31.42857143	31.65854918	8.461103171	18.27910209
121	denovo255900	N	7	31.71428571	68.08747875	25.73464802	62.97041523	1.142857143	1.951800146	0.737711114	1.805114066
122	denovo185769	N	16	32.3125	54.11065052	13.52766263	28.83353037	264.6875	280.1427538	70.03568845	149.2775363
123	denovo43079	N	4	32.75	8.655441448	4.327720724	13.77273883	6.5	13	6.5	20.68590098
124	denovo652362	N	9	32.77777778	79.60178669	26.5339289	61.18734976	4.222222222	3.562926388	1.187642129	2.738707661
125	denovo537751	N	7	33	37.21110945	14.06447737	34.41453637	2.428571429	6.425396041	2.428571429	5.94250021
126	denovo640278	N	6	33.16666667	23.93672214	9.772125892	25.12004931	19.16666667	24.06172618	9.823158578	25.25123301
127	denovo549926	N	10	33.8	19.93768069	6.304848223	14.26255757	25.3	35.5122827	11.22996982	25.40395667
128	denovo521890	N	9	33.88888889	79.21244291	26.40414764	60.88807363	2.777777778	5.585198693	1.861732898	4.293163761
129	denovo154853	N	10	34.6	29.72541001	9.4	21.26427733	18	43.29485471	13.69103519	30.97127331
130	denovo390517	N	11	34.90909091	22.89739961	6.903825745	15.38268237	81.27272727	141.1496305	42.55821487	94.82561202
131	denovo9780	N	15	35.06666667	19.31863152	4.98804921	10.69830154	38.73333333	32.65505138	8.431498012	18.0837647
132	denovo111576	N	9	35.22222222	39.84588366	13.28196122	30.62825749	7.111111111	15.56795141	5.189317137	11.96658678
133	denovo690067	N	4	35.75	12.17579566	6.087897831	19.37440796	0	0	0	0
134	denovo17006	N	7	35.85714286	27.34610619	10.33585662	25.29093004	4.142857143	7.057586259	2.667516871	6.527178645
135	denovo717682	N	6	36.16666667	37.39741524	15.26743084	39.24618039	1.333333333	3.265986324	1.333333333	3.427442448
136	denovo560389	N	14	36.21428571	20.27191529	5.417897256	11.70465542	4.571428571	11.44696322	3.059329607	6.609279793
137	denovo359880	N	6	36.5	10.78424777	4.402650717	11.31737396	17.16666667	20.38054628	8.320323177	21.38807163
138	denovo381455	N	10	36.6	30.05624357	9.50461876	21.50094141	16.1	20.97856048	6.634003316	15.00715812
139	denovo517570	N	14	36.78571429	41.0144038	10.96156049	23.68101172	231.5	227.2608633	60.73802057	131.2165159
140	denovo345746	N	6	36.83333333	19.36405605	7.905342778	20.32133055	9.833333333	15.7786776	6.441618154	16.55870662
141	denovo694995	N	2	37	1.414213562	1	12.70620474	10.5	14.8492424	10.5	133.4151497
142	denovo67239	N	16	37.0625	15.00874745	3.752186862	7.997596983	217.75	219.1165595	54.77913989	116.7589728
143	denovo517744	N	7	37.14285714	45.99430607	17.38421365	42.53763841	40.42857143	80.59953917	30.46376235	74.54214112
144	denovo147275	N	6	37.33333333	38.26051054	15.61978802	40.15194336	5	4.5607017	1.861898673	4.786162907
145	denovo50708	N	5	37.4	36.61693597	16.37559159	45.46593112	106.8	98.99343413	44.27120961	122.9165832
146	denovo221508	N	6	38.5	15.42400726	6.296824597	16.18650293	11.16666667	15.10518675	6.166666667	15.85192132
147	denovo319952	N	3	39.33333333	21.07921567	12.17009084	52.36367458	0	0	0	0
148	denovo348531	N	5	39.4	30.07158127	13.44841998	37.33879983	45.2	51.38774173	22.98129674	63.80630885
149	denovo38393	N	8	39.875	11.26863536	3.984064239	9.420814918	1.75	4.949747468	1.75	4.13809244
150	denovo454088	N	13	40.23076923	35.82865205	9.937080161	21.65103774	50	55.98362856	15.52706487	33.83056815
151	denovo717395	N	4	40.5	14.47987109	7.239935543	23.04070612	3.5	7	3.5	11.13856207
152	denovo537033	N	7	41.28571429	18.88309902	7.13714057	17.46395384	1.714285714	4.535573676	1.714285714	4.194706031
153	denovo310095	N	5	41.4	14.5361618	6.500769185	18.04902878	12.8	16.78392088	7.505997602	20.8399903
154	denovo722790	N	7	41.42857143	21.40760879	8.091315576	19.79873597	7.285714286	19.27618812	7.285714286	17.82750063
155	denovo100146	N	6	41.66666667	23.01883287	9.397399167	24.1567836	0	0	0	0
156	denovo742174	N	11	41.90909091	29.0498005	8.758844408	19.51592153	8.909090909	17.20729232	5.188193845	11.56001628
157	denovo131046	N	7	42.28571429	89.61345562	33.87070253	82.87862342	11	19.26136028	7.280109889	17.81378717
158	denovo620890	N	6	42.5	35.04711115	14.30792321	36.77968752	8.5	20.82066281	8.5	21.8499456
159	denovo76182	N	6	43.33333333	18.70472311	7.636171234	19.62940307	43	70.50106382	28.78193878	73.98632903
160	denovo377062	N	4	43.75	11.02648327	5.513241636	17.54559547	0	0	0	0
161	denovo745689	N	6	44.16666667	26.3318565	10.7499354	27.63358867	0	0	0	0
162	denovo589730	N	5	44.2	44.43197047	19.87058127	55.1695781	5.8	11.36661779	5.083306011	14.11352009
163	denovo495815	N	7	44.57142857	24.9857102	9.443710789	23.10792785	14.14285714	24.19661527	9.145460939	22.37813676
164	denovo55696	N	4	45.5	8.888194417	4.444097209	14.14310074	8.25	16.5	8.25	26.25518202
165	denovo21007	N	9	46.44444444	19.36563394	6.455211312	14.88574398	16.88888889	26.39812704	8.799375679	20.2913967
166	denovo244198	N	4	46.5	48.83646179	24.41823089	77.70970869	0	0	0	0
167	denovo470224	N	9	46.66666667	15.71623365	5.238744549	12.08056659	7.666666667	15.85086748	5.283622495	12.18405532
168	denovo356158	N	5	47	13.09580085	5.856620186	16.26058445	30.4	41.68093089	18.64027897	51.7537113
169	denovo247949	N	9	47.44444444	20.40288651	6.800962169	15.68304688	11	13.23820229	4.412734098	10.17578308
170	denovo651577	N	3	48	19.31320792	11.15048579	47.97666812	19	21.28379665	12.28820573	52.87188192
171	denovo321196	N	8	48.375	41.10939239	14.53436507	34.36831212	3.25	6.819090848	2.41091269	5.700902616
172	denovo109555	N	14	49	26.85001074	7.175967217	15.50273465	12.64285714	19.39709393	5.184091412	11.1995486
173	denovo216086	N	6	49	15.92482339	6.501281925	16.71207722	0	0	0	0
174	denovo552964	N	8	49.5	23.72461049	8.387916479	19.83427073	1.375	2.55999442	0.905094707	2.140208894
175	denovo71343	N	7	49.71428571	15.77671581	5.963038079	14.59102854	1.857142857	3.184785259	1.203735682	2.945435106
176	denovo35486	N	4	49.75	22.3960562	11.1980281	35.63712315	2.25	4.5	2.25	7.160504187
177	denovo640570	N	5	50.2	57.98879202	25.93337618	72.00259535	0.4	0.894427191	0.4	1.110578042
178	denovo304152	N	2	50.5	20.50609665	14.5	184.2399687	12	2.828427125	2	25.41240947
179	denovo74562	N	7	50.85714286	26.0283728	9.837800208	24.07222992	26.28571429	27.96256	10.56885426	25.86105473
180	denovo745995	N	10	51	31.61223392	9.996666111	22.61402985	12.4	19.74391608	6.243574475	14.12394672
181	denovo241917	N	5	51.2	26.48018127	11.84229707	32.87948775	24	41.46685423	18.54454098	51.48790002
182	denovo376953	N	5	51.2	84.9452765	37.98868253	105.4734916	0.4	0.894427191	0.4	1.110578042
183	denovo129245	N	5	51.6	38.68849958	17.302023	48.03811708	10.8	24.14953416	10.8	29.98560714
184	denovo404919	N	3	52	19.92485885	11.50362262	49.49609326	15.33333333	17.24335621	9.955456349	42.83487143
185	denovo718508	N	5	52.4	24.38852189	10.90687856	30.2823496	3.8	5.848076607	2.615339366	7.261346182
186	denovo66033	N	4	52.5	79.38303765	39.69151883	126.3161274	4.75	9.5	4.75	15.11661995
187	denovo618103	N	9	52.55555556	25.92832	8.642773332	19.93027104	9.777777778	29.33333333	9.777777778	22.54759599
188	denovo55852	N	11	52.63636364	25.22012184	7.604152845	16.94310839	19.18181818	19.02008508	5.734771426	12.77786702
189	denovo255961	N	6	52.66666667	26.54555832	10.8371788	27.85785498	18	26.92953769	10.99393772	28.26081661
190	denovo9418	N	4	52.75	9.742518497	4.871259249	15.502521	0	0	0	0
191	denovo67393	N	5	53	7.516648189	3.361547263	9.333151444	2.8	6.260990337	2.8	7.774046295
192	denovo33765	N	10	53.1	28.54801024	9.027673504	20.42201628	10.8	17.4343212	5.513216444	12.47176207
193	denovo516313	N	6	54	14.12798641	5.7677263	14.82641246	3.5	8.5732141	3.5	8.997036425
194	denovo244199	N	2	54.5	26.1629509	18.5	235.0647876	10.5	14.8492424	10.5	133.4151497
195	denovo239459	N	10	54.7	28.9867786	9.166424239	20.73589225	19.6	18.13651933	5.73527099	12.97408435
196	denovo409560	N	13	55	25.45257027	7.059272862	15.38083428	11	23.50531855	6.519202405	14.20412184
197	denovo536065	N	5	55	19.27433527	8.619744776	23.93224819	18.2	21.12344669	9.446692543	26.22822327
198	denovo322182	N	12	55.08333333	33.19216319	9.581752175	21.08929435	8.416666667	14.31120561	4.131289206	9.092906235
199	denovo620700	N	3	55.66666667	22.72296929	13.11911244	56.44698494	0	0	0	0
200	denovo544788	N	14	55.85714286	16.53368191	4.41881236	9.54626372	14.07142857	13.51616858	3.612348002	7.804003399
201	denovo19343	N	1	56	NA	NA	NA	0	NA	NA	NA
202	denovo212610	N	3	56.66666667	42.59499188	24.59223003	105.8118257	35	60.62177826	35	150.5928455
203	denovo234039	N	7	56.71428571	32.99350585	12.47037305	30.51390361	0	0	0	0
204	denovo178887	N	16	57	67.75642651	16.93910663	36.10485112	222.75	216.1343718	54.03359295	115.1698771
205	denovo357288	N	6	57	94.92312679	38.75220424	99.61571231	11.83333333	23.37020896	9.540847854	24.52553019
206	denovo703037	N	4	57	17.79513042	8.89756521	28.31602353	18.25	18.00694311	9.003471553	28.65306478
207	denovo671956	N	5	57.4	22.17656421	9.917661015	27.53584138	0	0	0	0
208	denovo134410	N	8	57.5	24.18381986	8.550271508	20.21817937	5.25	14.8492424	5.25	12.41427732
209	denovo27302	N	4	57.75	36.38108483	18.19054241	57.8904245	5.75	8.015609771	4.007804885	12.75462385
210	denovo569814	N	5	57.8	95.40283015	42.66544269	118.4582595	0.2	0.447213595	0.2	0.555289021
211	denovo263787	N	1	58	NA	NA	NA	2	NA	NA	NA
212	denovo435143	N	5	58	40.66325122	18.18515878	50.49009509	13.4	29.9633109	13.4	37.20436441
213	denovo516740	N	7	58	44.50093632	16.81977294	41.15650175	0	0	0	0
214	denovo147995	N	6	58.33333333	10.89342309	4.447221355	11.43194643	0	0	0	0
215	denovo196805	N	12	58.5	34.13209633	9.853087503	21.68649937	106.5833333	176.877183	51.06004462	112.3824005
216	denovo560574	N	5	58.8	24.31460466	10.87382178	30.19056924	0.6	1.341640786	0.6	1.665867063
217	denovo308345	N	17	59.11764706	48.77612422	11.82994778	25.07836898	277	249.2385905	60.44923733	128.1466586
218	denovo610797	N	7	59.14285714	28.84110823	10.90091427	26.67357632	1.571428571	4.157609203	1.571428571	3.845147195
219	denovo148982	N	17	59.35294118	60.47617421	14.66762671	31.09397959	249.5294118	250.119251	60.66282887	128.5994524
220	denovo337260	N	3	60	8.544003745	4.932882862	21.22448191	17.33333333	17.0098011	9.820613242	42.25468837
221	denovo24454	N	8	60.125	69.85789147	24.69849439	58.40265881	82.625	111.8544175	39.54650856	93.51263321
222	denovo533353	N	7	60.42857143	24.69721403	9.334669486	22.84111339	7.285714286	16.78009024	6.342277966	15.51899512
223	denovo655393	N	4	60.75	32.63306095	16.31653047	51.92648212	17.25	34.5	17.25	54.89719877
224	denovo249571	N	6	61.5	62.04433898	25.32949532	65.11154058	5.666666667	8.86942313	3.62092683	9.307888738
225	denovo186177	N	5	61.8	24.49897957	10.95627674	30.41950093	18.4	21.0309296	9.405317645	26.11334814
226	denovo247728	N	6	62	45.38722287	18.52925615	47.63096928	6	10.58300524	4.320493799	11.10618288
227	denovo241213	N	10	62.2	29.53265612	9.339045871	21.12638951	22.8	21.53962756	6.811428305	15.40852133
228	denovo243593	N	11	62.81818182	71.20789027	21.46998674	47.83811161	217.4545455	285.8924146	86.19980633	192.0651375
229	denovo524427	N	6	62.83333333	28.23059806	11.5250934	29.62619574	0	0	0	0
230	denovo303471	N	7	63.28571429	53.53414576	20.23400519	49.51082709	0	0	0	0
231	denovo111187	N	1	64	NA	NA	NA	0	NA	NA	NA
232	denovo305931	N	6	64.33333333	23.19195263	9.468075013	24.33846165	15.33333333	13.485795	5.505552753	14.1524739
233	denovo10579	N	11	64.54545455	52.09484358	15.70718633	34.99779212	148.3636364	156.8281051	47.28545283	105.3585546
234	denovo629299	N	8	65.25	84.97184408	30.04208358	71.0382394	47.375	133.1904517	47.0899358	111.3500042
235	denovo457581	N	8	65.375	30.21323031	10.68199002	25.25889265	9.75	20.40133049	7.212959567	17.05593912
236	denovo297917	N	4	65.75	111.616531	55.80826552	177.6068084	3.75	5.678908346	2.839454173	9.036410442
237	denovo330354	N	4	66	119.34823	59.67411499	189.9096668	3.75	2.62995564	1.31497782	4.184846304
238	denovo548873	N	1	66	NA	NA	NA	0	NA	NA	NA
239	denovo39758	N	8	66.125	73.9467714	26.14413175	61.82104797	32.875	63.88480146	22.58668816	53.40903059
240	denovo318859	N	16	66.375	107.6951717	26.92379292	57.38670618	40.4375	72.16921666	18.04230417	38.45626101
241	denovo320119	N	7	67.85714286	53.72593592	20.30649506	49.68820341	18	33.7194306	12.74474682	31.18527203
242	denovo348761	N	6	68	115.8878768	47.31102761	121.6168682	6.5	15.92168333	6.5	16.70878193
243	denovo705635	N	7	68.42857143	51.81652614	19.58480599	47.92229389	0	0	0	0
244	denovo477293	N	6	70.5	21.50116276	8.777812939	22.5640865	2.5	6.123724357	2.5	6.426454589
245	denovo614402	N	5	70.8	17.23948955	7.709734107	21.40565352	8.2	11.49782588	5.141984053	14.27643645
246	denovo147615	N	17	70.88235294	47.43532749	11.5047568	24.38899491	195.2352941	161.7291445	39.22507914	83.15345314
247	denovo347613	N	2	71	12.72792206	9	114.3558426	7.5	10.60660172	7.5	95.29653552
248	denovo515064	N	2	71	12.72792206	9	114.3558426	7.5	10.60660172	7.5	95.29653552
249	denovo701504	N	14	71.71428571	43.97801649	11.7536193	25.39215074	212	282.0564592	75.38275956	162.854551
250	denovo362857	N	3	73	35.08560959	20.25668614	87.15748591	7	12.12435565	7	30.11856911
251	denovo389827	N	10	74.8	97.00492542	30.67565086	69.39314331	58.3	55.99811505	17.70815882	40.05863832
252	denovo283846	N	7	75.14285714	138.8241436	52.47059429	128.390919	15	35.47299442	13.40753164	32.80704807
253	denovo20296	N	12	75.41666667	58.80701618	16.97612331	37.36419548	220.8333333	232.5928293	67.1437663	147.7824332
254	denovo255046	N	16	76.125	62.62574018	15.65643505	33.37090136	249.6875	230.30696	57.57674	122.7219163
255	denovo411242	N	2	76.5	4.949747468	3.5	44.47171658	18	19.79898987	14	177.8868663
256	denovo364348	N	9	77.11111111	48.3178136	16.10593787	37.14035932	43.66666667	50.17469482	16.72489827	38.56768458
257	denovo543742	N	17	79.52941176	54.05103797	13.10930228	27.79047937	181.8823529	154.9705143	37.58587054	79.67848614
258	denovo740867	N	16	79.875	83.49041861	20.87260465	44.4889037	124.25	172.8450173	43.21125432	92.10260839
259	denovo115057	N	10	80.4	72.70366031	22.99091608	52.00906549	0.2	0.632455532	0.2	0.452431433
260	denovo158043	N	3	81.33333333	21.82506205	12.60070545	54.21645969	7	12.12435565	7	30.11856911
261	denovo494347	N	3	81.33333333	24.82606158	14.33333333	61.67135579	2	3.464101615	2	8.605305459
262	denovo483504	N	12	81.41666667	63.02590857	18.19401264	40.04475182	270.25	265.0465225	76.51234056	168.4025261
263	denovo354397	N	5	82	158.2213639	70.75874504	196.4577713	10.8	24.14953416	10.8	29.98560714
264	denovo39568	N	16	82.3125	55.37233816	13.84308454	29.50583625	236.8125	214.6287395	53.65718488	114.3675823
265	denovo111714	N	8	82.625	106.3282485	37.59271277	88.8926403	11.75	32.03903869	11.32751076	26.78530665
266	denovo316796	N	15	83.53333333	53.67743163	13.85945325	29.72557084	285.2	252.7220947	65.25256426	139.9528312
267	denovo494553	N	14	84.07142857	77.16362663	20.62284668	44.55295158	148.5	220.0558496	58.81239964	127.0564648
268	denovo469436	N	14	84.85714286	81.09524993	21.67361721	46.82300329	214.8571429	243.5695627	65.09670382	140.6328786
269	denovo38244	N	12	86.08333333	65.83375527	19.00456816	41.8287725	195.4166667	196.3459185	56.68018444	124.7522448
270	denovo686931	N	9	88.66666667	111.1125555	37.03751852	85.40867085	240.6666667	222.6757733	74.22525776	171.1637513
271	denovo46467	N	16	89	136.1969163	34.04922907	72.57421382	67.875	114.1635523	28.54088807	60.8334629
272	denovo606484	N	5	89.2	97.2764103	43.50333321	120.7846165	0	0	0	0
273	denovo400282	N	1	90	NA	NA	NA	0	NA	NA	NA
274	denovo645745	N	14	90.85714286	49.48948162	13.22662032	28.57437597	115.5	175.5355541	46.9138502	101.3512115
275	denovo509276	N	16	91.5625	80.00580708	20.00145177	42.63208529	121.75	156.5343413	39.13358532	83.41126265
276	denovo385510	N	6	92	114.7013513	46.8266306	120.371686	1.833333333	3.250640962	1.327068616	3.411338478
277	denovo746267	N	1	92	NA	NA	NA	0	NA	NA	NA
278	denovo62175	N	3	92.33333333	2.516611478	1.452966315	6.251609479	25.66666667	44.45597073	25.66666667	110.4347534
279	denovo502391	N	16	92.4375	71.57184619	17.89296155	38.13794476	165.5625	200.4142273	50.10355682	106.7932034
280	denovo430086	N	6	93.16666667	103.7370072	42.35045585	108.8653126	10.83333333	23.71848787	9.683032124	24.89102649
281	denovo99267	N	11	93.81818182	90.30151514	27.22693125	60.66538333	229.3636364	231.0646112	69.6686016	155.231318
282	denovo540825	N	6	95	97.32831037	39.73411632	102.1397977	0.166666667	0.40824829	0.166666667	0.428430306
283	denovo713832	N	11	96.36363636	45.16032048	13.61634895	30.33911611	77.45454545	42.36357784	12.77309932	28.46023884
284	denovo107005	N	15	96.6	58.4304226	15.08667024	32.3576895	181.6	207.6765342	53.62185056	115.0074313
285	denovo590940	N	17	97.11764706	42.28753119	10.25623281	21.74224228	278.0588235	266.7368719	64.69319394	137.1434447
286	denovo456621	N	16	97.3125	78.16710199	19.5417755	41.6523085	148.75	162.5720353	40.64300883	86.6285227
287	denovo234347	N	3	97.66666667	24.58319209	14.19311257	61.06803455	0	0	0	0
288	denovo425495	N	6	98.16666667	79.42648593	32.4257271	83.35298508	19.83333333	43.41620281	17.72459058	45.56251058
289	denovo724854	N	10	98.5	124.443874	39.35260827	89.02178468	107.2	144.500519	45.69507632	103.3694442
290	denovo107526	N	7	100.1428571	73.31536576	27.71060358	67.80540431	16.14285714	39.70906098	15.00861431	36.72475622
291	denovo454471	N	10	100.3	164.7463033	52.09735545	117.8524058	142	193.0158312	61.03696512	138.0752078
292	denovo545565	N	5	102.8	76.26729312	34.10777038	94.69835211	23.4	52.32399067	23.4	64.96881546
293	denovo321028	N	5	103.6	97.61813356	43.6561565	121.208922	114.4	255.8061766	114.4	317.62532
294	denovo421012	N	9	103.6666667	110.3029918	36.76766393	84.78638507	0.222222222	0.666666667	0.222222222	0.512445363
295	denovo402214	N	16	104.9375	69.60696206	17.40174051	37.09093191	263.9375	233.4087884	58.3521971	124.374764
296	denovo734786	N	7	105	65.89132467	24.9045798	60.93931147	61.71428571	129.3711898	48.89771359	119.6483949
297	denovo465201	N	14	105.1428571	176.1467295	47.0771937	101.7040937	106.7142857	178.2920804	47.65056283	102.9427824
298	denovo617936	N	4	106.25	76.99945887	38.49972944	122.5233217	0	0	0	0
299	denovo205511	N	16	106.875	52.92746609	13.23186652	28.20305589	242.8125	241.5994533	60.39986332	128.7392612
300	denovo334919	N	17	107.7058824	24.56054943	5.956808207	12.62786928	269.8823529	256.390055	62.18372224	131.8236023
301	denovo99241	N	16	108.3125	48.53963157	12.13490789	25.86494391	188.6875	199.2086741	49.80216852	106.1508095
302	denovo466616	N	8	108.625	175.7619636	62.14123818	146.9406788	6.375	17.63063486	6.233370735	14.73957961
303	denovo588730	N	7	109.8571429	64.84450265	24.50891827	59.97116258	30.14285714	45.10147289	17.04675443	41.71190545
304	denovo480014	N	10	110.1	100.1903189	31.68296072	71.67183653	10.5	27.46816339	8.686195945	19.64954038
305	denovo60165	N	3	111.3333333	134.8344664	77.84671548	334.9473829	38.66666667	66.97263123	38.66666667	166.3692389
306	denovo418533	N	16	111.375	49.58612037	12.39653009	26.42257843	247	227.6591019	56.91477547	121.3109723
307	denovo540177	N	8	112.125	134.9417202	47.70910272	112.8141013	75.75	140.3360762	49.61629557	117.3238958
308	denovo310287	N	4	112.75	87.29786175	43.64893088	138.9103788	0.5	1	0.5	1.591223153
309	denovo465416	N	4	112.75	95.24835957	47.62417978	151.561395	59.5	119	59.5	189.3555552
310	denovo291493	N	5	112.8	154.5710193	69.12626129	191.9252698	0.4	0.894427191	0.4	1.110578042
311	denovo155882	N	6	112.8333333	54.55792029	22.27317769	57.25502599	7.166666667	8.658329323	3.534748144	9.086359374
312	denovo118211	N	6	113.3333333	56.80023474	23.18859873	59.60819069	86.5	171.2141933	69.89790173	179.6782765
313	denovo296887	N	4	113.5	213.0109543	106.5054772	338.9479623	0	0	0	0
314	denovo641256	N	9	113.5555556	41.49431019	13.83143673	31.89535029	32.66666667	74.86821756	24.95607252	57.54880643
315	denovo54437	N	5	114	19.22238279	8.59651092	23.86774067	15.4	16.71227094	7.473954776	20.75102516
316	denovo524693	N	9	114.1111111	52.26960026	17.42320009	40.17797145	34.22222222	42.35793249	14.11931083	32.55918916
317	denovo302686	N	16	114.875	65.34000816	16.33500204	34.81723268	252.9375	239.5385755	59.88464388	127.641097
318	denovo506029	N	17	114.9411765	29.0031692	7.034301769	14.9120536	258.4705882	256.3047789	62.16303976	131.7797574
319	denovo81708	N	2	115	11.3137085	8	101.6496379	0	0	0	0
320	denovo437969	N	15	115.1333333	52.99847257	13.68414678	29.34957584	268	244.5640436	63.14616453	135.4350531
321	denovo153740	N	3	115.3333333	81.26704949	46.9195529	201.8785424	2.333333333	4.041451884	2.333333333	10.03952304
322	denovo610156	N	3	115.3333333	167.7806107	96.86818076	416.7901424	4	3.605551275	2.081665999	8.956685895
323	denovo435956	N	8	115.375	70.71055185	24.99995536	59.11550073	65.375	158.9905096	56.21163374	132.9193924
324	denovo634056	N	17	115.8235294	43.53624251	10.55908979	22.3842704	251.7058824	263.3919999	63.88194331	135.4236702
325	denovo465253	N	8	117	30.71993304	10.86113648	25.68250673	0	0	0	0
326	denovo715055	N	17	117.1176471	41.28995391	10.01428478	21.22933537	223.5294118	260.0360835	63.06801404	133.6982172
327	denovo281500	N	12	117.8333333	186.751577	53.91053663	118.6562911	45	75.58619403	21.81985473	48.02517646
328	denovo703867	N	8	118	80.23180702	28.3662274	67.07546925	95.5	76.50210081	27.04757713	63.95735683
329	denovo427977	N	4	118.5	93.43268522	46.71634261	148.6722519	59	118	59	187.764332
330	denovo672491	N	17	118.7647059	65.32469806	15.84356647	33.58686053	233.7058824	246.555208	59.79842148	126.7669906
331	denovo548393	N	4	119	75.27283707	37.63641853	119.7758811	38.75	77.5	38.75	123.3197943
332	denovo260666	N	8	119.5	56.684591	20.04102934	47.38950401	14	26.98147513	9.539392014	22.5570777
333	denovo304681	N	3	119.6666667	3.785938897	2.185812841	9.404793589	46.66666667	40.41451884	23.33333333	100.3952304
334	denovo540322	N	5	119.8	67.5847616	30.22482423	83.9175653	23.8	53.21841786	23.8	66.0793935
335	denovo23235	N	3	120	27.51363298	15.88500341	68.34765328	50.33333333	46.60829683	26.90931272	115.7814278
336	denovo291955	N	5	120.4	24.19297419	10.81942697	30.03954506	4.4	9.838699101	4.4	12.21635846
337	denovo417838	N	13	120.6923077	40.7172867	11.29294346	24.6052101	156.4615385	190.2645594	52.76989422	114.9757225
338	denovo218295	N	8	120.75	64.35781671	22.75392431	53.80448124	70.25	67.01119309	23.69203453	56.02275941
339	denovo23572	N	16	120.75	24.64819128	6.16204782	13.13409403	264.375	252.1020627	63.02551567	134.3357067
340	denovo144500	N	13	121.3846154	77.38274836	21.46211285	46.76192683	161.3076923	182.4821382	50.61143894	110.2728525
341	denovo142640	N	16	121.6875	28.7581148	7.189528699	15.32411768	264.3125	264.7330023	66.18325057	141.0662594
342	denovo439207	N	4	121.75	19.65324401	9.826622004	31.27269689	36	41.56921938	20.78460969	66.14590432
343	denovo124364	N	14	121.7857143	39.91371187	10.6673882	23.04549112	189.4285714	248.014179	66.28457748	143.1991236
344	denovo45447	N	17	121.8235294	51.86187821	12.57835305	26.66491728	250.8235294	273.1275424	66.24315921	140.4292242
345	denovo295458	N	17	121.8823529	38.43644487	9.32220718	19.7621964	231.7647059	226.3000026	54.88581258	116.3527249
346	denovo163502	N	8	122.5	24.13059706	8.531454406	20.17368399	24.125	40.2649706	14.23581688	33.66235783
347	denovo8076	N	4	122.5	3.31662479	1.658312395	5.277490155	26	30.19933774	15.09966887	48.05388541
348	denovo202159	N	10	122.6	50.96447565	16.11638228	36.45778961	139.2	225.8302214	71.41378641	161.5492084
349	denovo440164	N	5	122.6	37.87875394	16.93989374	47.03268506	46.2	73.34984663	32.80304864	91.07586383
350	denovo56567	N	5	122.6	12.25969005	5.482700065	15.22241576	114.2	141.4998233	63.28064475	175.6952364
351	denovo622485	N	10	122.8	68.7989018	21.75612302	49.21576953	87.8	208.2508103	65.85468852	148.9736553
352	denovo117959	N	8	124	22.43721399	7.93275308	18.75798031	43.375	42.01339072	14.85397674	35.12407363
353	denovo380488	N	17	124.1176471	42.0489036	10.19835712	21.6195513	229.2352941	256.550319	62.22259197	131.9060025
354	denovo448500	N	7	124.1428571	66.08436167	24.97754093	61.11784092	0	0	0	0
355	denovo508268	N	9	124.4444444	146.2618466	48.75394887	112.4268077	23.88888889	71.66666667	23.88888889	55.08787656
356	denovo355096	N	17	124.5294118	44.78855552	10.86282031	23.02815034	208.2941176	227.4526777	55.16537735	116.9453758
357	denovo367717	N	6	124.6666667	27.87591553	11.38029486	29.25397925	0	0	0	0
358	denovo600724	N	13	124.6923077	60.31222183	16.72760064	36.44631089	122.4615385	179.8905294	49.89265598	108.7067589
359	denovo22177	N	14	124.9285714	40.67027697	10.86958873	23.4823188	144.9285714	174.2701105	46.57564617	100.6205661
360	denovo31651	N	16	125	49.93996396	12.48499099	26.61112837	201.1875	240.5984812	60.14962031	128.2058809
361	denovo376611	N	4	125.25	80.74806499	40.3740325	128.4881905	13.75	27.5	13.75	43.7586367
362	denovo294894	N	5	125.4	71.03027524	31.76570478	88.19573554	18.8	32.91200389	14.71869559	40.86565034
363	denovo501374	N	12	125.6666667	60.9878279	17.60566943	38.74981714	149.5	239.181369	69.04571389	151.9685916
364	denovo517645	N	16	126.4375	108.9837717	27.24594293	58.07335268	146.75	170.8966549	42.72416373	91.06439937
365	denovo111336	N	2	126.5	0.707106781	0.5	6.353102368	24	33.9411255	24	304.9489137
366	denovo648552	N	6	127	88.75584488	36.23442194	93.14354686	7.666666667	18.77942136	7.666666667	19.70779407
367	denovo140422	N	4	127.25	28.12324069	14.06162034	44.75035171	0	0	0	0
368	denovo656748	N	10	127.3	90.02721811	28.46910606	64.4015922	50.3	94.41992492	29.85820193	67.54394535
369	denovo212909	N	3	127.3333333	24.82606158	14.33333333	61.67135579	21	21	12.12435565	52.16689195
370	denovo386784	N	10	128.1	72.17332533	22.82320943	51.6296867	29.6	49.81789058	15.75380025	35.63757207
371	denovo46595	N	9	128.1111111	79.42361809	26.47453936	61.05039725	18.66666667	53.42518133	17.80839378	41.06622969
372	denovo422667	N	17	128.5294118	34.39861488	8.342889561	17.68613579	179.7647059	240.4115038	58.30835435	123.6081894
373	denovo692375	N	17	129.0588235	44.63948727	10.82666595	22.95150651	228.6470588	257.9333589	62.55802842	132.617096
374	denovo796	N	4	129.25	36.87252817	18.43626408	58.67242051	3.5	4.041451884	2.020725942	6.430851809
375	denovo126397	N	8	129.75	83.51689307	29.52768072	69.82186992	121	180.2894498	63.74194627	150.725752
376	denovo668074	N	4	129.75	82.75415397	41.37707699	131.6803258	29	58	29	92.29094285
377	denovo472403	N	7	129.8571429	78.78965366	29.77968992	72.8682762	3	5.744562647	2.171240593	5.31283434
378	denovo194100	N	11	130.1818182	51.9207438	15.65469327	34.8808303	118.0909091	193.723749	58.40990802	130.1453854
379	denovo379945	N	9	130.3333333	34.9714169	11.65713897	26.88141066	65.77777778	101.2654652	33.75515507	77.83952718
380	denovo234856	N	15	130.5333333	47.45504138	12.252839	26.27972597	190.8666667	202.5741017	52.30440814	112.1817983
381	denovo116653	N	7	130.5714286	86.23003565	32.59188998	79.74948185	83.71428571	92.99231919	35.14779292	86.00355103
382	denovo167381	N	15	130.9333333	54.86928189	14.16718767	30.38559551	203.5333333	227.916923	58.84789648	126.216185
383	denovo731236	N	16	131.1875	39.40256971	9.850642428	20.99614733	233.9375	274.0971771	68.52429428	146.0560759
384	denovo365876	N	10	131.3	35.06517741	11.08858272	25.08411682	43.6	47.152707	14.9109952	33.73101459
385	denovo42625	N	6	131.5	71.71540978	29.27769344	75.26070695	33.83333333	76.68224479	31.30539535	80.47308063
386	denovo4922	N	7	131.7142857	137.7772529	52.0749068	127.4227066	0	0	0	0
387	denovo366480	N	15	131.8	57.94603401	14.96160165	32.08944404	239.7333333	291.7823226	75.33787176	161.5836644
388	denovo73650	N	8	131.875	33.61308206	11.88401913	28.10123984	8.75	24.74873734	8.75	20.6904622
389	denovo46054	N	17	131.8823529	29.70244593	7.203901288	15.27158852	216.6470588	243.7901098	59.12778666	125.3453083
390	denovo706004	N	5	132.2	187.283742	83.75583562	232.5434798	17.2	38.46036921	17.2	47.75485581
391	denovo618748	N	14	133.1428571	45.53250258	12.16907319	26.28968429	227.1428571	243.9271194	65.19226486	140.8393256
392	denovo258878	N	4	133.5	26.28687886	13.14343943	41.82829025	0	0	0	0
393	denovo76766	N	8	133.75	54.06279418	19.11408419	45.19762701	212.375	246.3962764	87.11423893	205.992442
394	denovo239083	N	16	134.375	58.44527355	14.61131839	31.14328794	125.125	216.7351302	54.18378255	115.4899987
395	denovo255873	N	13	134.5384615	69.32846383	19.22825625	41.8947714	169.2307692	201.0842087	55.770725	121.5139712
396	denovo179021	N	5	134.8	99.84337735	44.65131577	123.9719271	83.4	118.8393874	53.14658973	147.5585889
397	denovo683409	N	14	135.2142857	60.77977722	16.24407874	35.09319857	134.2142857	142.2323011	38.01318143	82.12248569
398	denovo164656	N	2	135.5	48.7903679	34.5	438.3640634	7	9.899494937	7	88.94343315
399	denovo362339	N	6	136.8333333	39.78651363	16.24277617	41.75338539	12.83333333	31.43511837	12.83333333	32.98913356
400	denovo261041	N	5	137	44.40157655	19.85698869	55.13183906	4.6	9.208691547	4.118252056	11.43410076
401	denovo675326	N	4	137.25	40.95017297	20.47508649	65.16086334	20.25	40.5	20.25	64.44453768
402	denovo34945	N	7	137.4285714	33.34095151	12.60169517	30.83523725	22.71428571	34.15510838	12.90941754	31.58820677
403	denovo51122	N	6	137.8333333	34.17845325	13.95329511	35.86808696	61.33333333	70.21016071	28.66317808	73.68104493
404	denovo336410	N	15	138.0666667	24.99561866	6.453840988	13.84211224	249.1333333	248.8315169	64.2480214	137.798301
405	denovo680232	N	9	138.1111111	33.34458144	11.11486048	25.63091423	161.4444444	256.8166229	85.60554095	197.4067314
406	denovo287451	N	17	138.7647059	53.64877609	13.01173944	27.5836554	138.2941176	198.1283563	48.05318474	101.868201
407	denovo347417	N	6	139	39.08964057	15.95827894	41.02206197	34.83333333	64.72222699	26.42273852	67.9218117
408	denovo148437	N	6	139.3333333	179.3205696	73.20731597	188.1853967	0	0	0	0
409	denovo112881	N	11	139.5454545	31.58912356	9.524479119	21.22186197	202.6363636	267.3743715	80.61640626	179.6245469
410	denovo709488	N	17	139.5882353	44.33122323	10.75190093	22.79301177	217.9411765	240.3423263	58.29157634	123.5726216
411	denovo588934	N	15	139.7333333	79.70702305	20.58026486	44.1402781	217.9333333	252.3004067	65.1436849	139.7193082
412	denovo413012	N	5	140	18	8.049844719	22.34995197	266.6	361.4495815	161.645167	448.7989326
413	denovo626323	N	10	140	72.67431152	22.98163518	51.98807064	1.5	4.74341649	1.5	3.393235744
414	denovo425448	N	17	140.9411765	50.34688494	12.21091321	25.88597962	234.2941176	250.8604604	60.84259856	128.9805471
415	denovo82094	N	3	141	6	3.464101615	14.90482627	23.33333333	29.14332399	16.82590595	72.39603018
416	denovo152086	N	4	141.25	42.96801136	21.48400568	68.37169449	85	98.23441352	49.11720676	156.3128732
417	denovo694373	N	9	141.4444444	38.51983616	12.83994539	29.60896716	13.77777778	41.33333333	13.77777778	31.77161253
418	denovo14769	N	9	141.5555556	80.16406787	26.72135596	61.61955734	363.1111111	333.0662263	111.0220754	256.0173651
419	denovo310444	N	17	142.4705882	34.36771313	8.335394785	17.67024758	172	201.8003345	48.94377026	103.7561579
420	denovo332272	N	4	142.5	42.35170205	21.17585103	67.39100886	21	42	21	66.83137241
421	denovo318583	N	14	143.0714286	58.23356722	15.5635755	33.62306069	89.92857143	82.05201379	21.92932311	47.3754223
422	denovo544642	N	9	143.4444444	138.9299384	46.30997946	106.7910041	10.66666667	27.46361229	9.15453743	21.11040117
423	denovo468264	N	13	143.8461538	42.73532137	11.85264557	25.82469624	91.15384615	191.4065682	53.08663048	115.6658316
424	denovo353952	N	12	144.0833333	30.66670784	8.852716013	19.48469657	30.16666667	41.4571703	11.96765422	26.34062933
425	denovo164841	N	16	144.25	25.77725095	6.444312738	13.73572746	196.5625	243.7701017	60.94252543	129.8959181
426	denovo343985	N	7	144.7142857	240.5415517	90.91616083	222.4638314	37.42857143	52.99640599	20.03075866	49.01350075
427	denovo374038	N	17	145.4705882	52.96710966	12.84641105	27.23317486	158.5882353	231.9935502	56.26670071	119.280077
428	denovo100124	N	12	146.1666667	63.77351022	18.40982665	40.51975525	206.6666667	227.1696736	65.5782361	144.3367245
429	denovo268660	N	6	146.3333333	38.83125889	15.85279506	40.75090702	91.83333333	224.944808	91.83333333	236.0650986
430	denovo171911	N	8	146.5	62.47742449	22.08910527	52.23243401	0	0	0	0
431	denovo660945	N	6	146.8333333	70.40572893	28.74301848	73.8862812	142.6666667	212.8555065	86.89789666	223.3781547
432	denovo213114	N	3	147	32.78719262	18.92969449	81.44790165	2.666666667	4.618802154	2.666666667	11.47374061
433	denovo302651	N	13	147	44.41283598	12.31790442	26.83840818	163.9230769	208.031032	57.69742712	125.7118945
434	denovo497023	N	1	147	NA	NA	NA	28	NA	NA	NA
435	denovo511656	N	3	147.3333333	247.3950956	142.833625	614.5634867	3.666666667	6.350852961	3.666666667	15.77639334
436	denovo227387	N	14	147.5714286	33.99935358	9.086709462	19.63064231	226.2142857	282.5548765	75.51596721	163.1423286
437	denovo80258	N	13	147.6923077	61.62302683	17.09115254	37.23842242	57	123.7039477	34.30930202	74.75354742
438	denovo15203	N	8	147.75	50.23302841	17.76005751	41.9958627	46.375	61.13202925	21.61343621	51.10765543
439	denovo222365	N	6	148	68.75754504	28.07015022	72.15661828	24.66666667	41.11771719	16.78623775	43.15039785
440	denovo96758	N	7	148	75.1842182	28.41696341	69.53380454	2.857142857	7.55928946	2.857142857	6.991176718
441	denovo543783	N	9	148.3333333	56.04462508	18.68154169	43.07971239	51.11111111	153.3333333	51.11111111	117.8624336
442	denovo225316	N	14	148.3571429	56.0104484	14.969422	32.33947009	223.2142857	281.4744635	75.22721469	162.5185167
443	denovo678980	N	7	149	34.23935358	12.94125923	31.66612058	7	18.52025918	7	17.12838296
444	denovo43383	N	2	149.5	21.92031022	15.5	196.9461734	0	0	0	0
445	denovo660281	N	3	149.6666667	107.0576169	61.80974393	265.9458634	0	0	0	0
446	denovo279140	N	4	150.5	39.68626967	19.84313483	63.14971113	19.5	39	19.5	62.05770295
447	denovo744253	N	10	150.8	52.06577037	16.46464225	37.2456084	184.6	222.3346827	70.3084	159.0486507
448	denovo540379	N	6	150.8333333	68.92145288	28.13706531	72.328629	23.16666667	48.46613938	19.78621855	50.862094
449	denovo34594	N	2	151	62.22539674	44	559.0730084	35	49.49747468	35	444.7171658
450	denovo43070	N	4	151.25	101.6607922	50.83039609	161.7650062	14	28	14	44.55424827
451	denovo531726	N	10	151.8	56.97718842	18.01776901	40.75902522	95.1	175.452716	55.48302043	125.5113121
452	denovo452605	N	12	153.25	46.05554946	13.29509194	29.26230006	95.75	179.4021004	51.78892549	113.9866565
453	denovo268488	N	11	153.6363636	48.49798496	14.62269266	32.58138963	90.36363636	204.4608876	61.64727712	137.3586933
454	denovo494588	N	9	153.8888889	117.886009	39.29533632	90.61520806	212	193.1489063	64.38296876	148.4673922
455	denovo261089	N	15	154.2666667	29.8650935	7.711133983	16.53873752	226.1333333	241.6194962	62.38588566	133.8044171
456	denovo439422	N	8	154.625	49.99696419	17.67659621	41.79850808	45	50.95376055	18.01487481	42.59840986
457	denovo632925	N	4	154.75	18.4819732	9.2409866	29.40894366	33	57.65992253	28.82996127	91.74980372
458	denovo447027	N	15	155.6	61.15530581	15.79023206	33.86667953	98.86666667	201.4294867	52.00886982	111.5479316
459	denovo111661	N	10	156.1	87.8312144	27.77466871	62.83066578	117.3	128.150996	40.52490318	91.6737
460	denovo552682	N	14	156.4285714	60.45432387	16.15709768	34.9052874	187.0714286	221.1986452	59.11782464	127.7162954
461	denovo154252	N	4	156.5	48.06592695	24.03296347	76.48361581	26.75	53.5	26.75	85.13043867
462	denovo714225	N	3	157	24.06241883	13.89244399	59.77436205	0	0	0	0
463	denovo614199	N	9	157.1111111	40.54764002	13.51588001	31.16767519	147.8888889	219.1577311	73.05257704	168.4595447
464	denovo621476	N	5	158	128.1093283	57.29223333	159.0687408	22.2	35.70994259	15.96997182	44.3397501
465	denovo138989	N	6	158.1666667	87.60460414	35.76442988	91.9353938	14	25.43226297	10.38267788	26.68952317
466	denovo281273	N	4	158.25	45.26496069	22.63248035	72.02665346	0	0	0	0
467	denovo386998	N	9	158.3333333	48.19751031	16.06583677	37.04788603	7	21	7	16.14202895
468	denovo165000	N	7	158.5714286	55.10552647	20.82793127	50.96411187	30.85714286	60.01230033	22.68251747	55.5021208
469	denovo717690	N	8	159.25	84.38305517	29.83391526	70.54599955	67.125	63.30298458	22.38098483	52.92261951
470	denovo37291	N	11	159.5454545	75.89382536	22.88284933	50.98616563	95.36363636	149.911489	45.20001463	100.7119087
471	denovo494628	N	9	160.2222222	49.45649042	16.48549681	38.01562381	37.44444444	39.58885926	13.19628642	30.43069106
472	denovo611592	N	15	160.2666667	44.11910287	11.39150338	24.4323448	47.66666667	38.34927205	9.901739466	21.23711899
473	denovo182223	N	6	161.8333333	39.25005308	16.02376707	41.19040457	3.5	5.856620186	2.390955179	6.146145952
474	denovo423480	N	8	162	100.6720276	35.5929367	84.1639213	55	122.9878043	43.4827552	102.8203775
475	denovo425520	N	15	162.0666667	34.17281013	8.823381636	18.92427148	194.8	280.0347427	72.30465967	155.0780715
476	denovo698503	N	15	162.2	34.82650879	8.992165903	19.28627772	147.5333333	221.2047748	57.11482725	122.4991212
477	denovo330330	N	6	162.5	70.32140499	28.70859337	73.79778865	126.8333333	120.4033499	49.15446176	126.3555665
478	denovo661901	N	9	162.5555556	43.28715488	14.42905163	33.27345272	32.77777778	59.85770163	19.95256721	46.01070249
479	denovo366595	N	16	162.6875	24.19839871	6.049599677	12.89441648	208.125	250.6604277	62.66510692	133.5675137
480	denovo330857	N	4	163.25	50.5857358	25.2928679	80.493194	0	0	0	0
481	denovo508322	N	12	163.5	35.78089892	10.32905581	22.73409856	133.6666667	163.0222145	47.06045972	103.5793735
482	denovo510984	N	4	163.5	50.0965734	25.0482867	79.71482747	7.25	14.5	7.25	23.07273571
483	denovo114100	N	10	163.8	32.71696807	10.34601373	23.40430905	13.2	22.10480089	6.990151803	15.81282197
484	denovo736026	N	6	164.5	65.89309524	26.90074348	69.15056257	0	0	0	0
485	denovo193066	N	3	164.6666667	67.57465008	39.01424241	167.8647366	0	0	0	0
486	denovo418950	N	16	164.875	47.71006183	11.92751546	25.4228974	67.75	77.27397147	19.31849287	41.17639284
487	denovo388833	N	6	165	17.82133553	7.275529763	18.70234465	5.833333333	14.28869017	5.833333333	14.99506071
488	denovo621616	N	3	165	70.5336799	40.72263908	175.2153742	198	330.895754	191.0427526	821.9906211
489	denovo108036	N	8	165.25	69.53878671	24.58567382	58.13588055	30.75	44.32590342	15.67157345	37.05738263
490	denovo239830	N	11	166.0909091	58.72555584	17.7064213	39.45236524	12.72727273	32.35456972	9.75526982	21.7360957
491	denovo308047	N	12	166.8333333	63.98129461	18.46980883	40.65177515	182.25	242.1735385	69.90947881	153.8697254
492	denovo586312	N	8	166.875	52.42256194	18.53417452	43.82635854	7.25	15.36926432	5.433855511	12.84902652
493	denovo492751	N	3	167	28.93095228	16.70329309	71.8684696	0	0	0	0
494	denovo162247	N	9	167.1111111	60.05090433	20.01696811	46.15921124	127.2222222	199.1675035	66.38916783	153.0936955
495	denovo323101	N	4	168.5	116.362938	58.18146899	185.159401	14	28	14	44.55424827
496	denovo696843	N	4	168.5	48.89785271	24.44892636	77.80739535	28.25	47.03456176	23.51728088	74.84248365
497	denovo83857	N	6	168.6666667	72.4311167	29.56987957	76.0117953	220	182.6362505	74.56093705	191.6649904
498	denovo413573	N	6	169.1666667	42.6118137	17.3962001	44.71835598	86.33333333	113.1541721	46.19499732	118.748021
499	denovo452786	N	7	169.5714286	58.44900097	22.09164585	54.05631004	113.4285714	172.0250535	65.01935871	159.0966394
500	denovo207594	N	9	169.6666667	44.46065677	14.82021892	34.17548612	55.44444444	106.911308	35.63710267	82.17930611
501	denovo28137	N	7	170.2857143	65.3802067	24.71139537	60.46660619	64.28571429	68.4999131	25.89053356	63.35185339
502	denovo511326	N	12	170.4166667	43.1244675	12.44896146	27.39997943	42.08333333	77.97488912	22.50941161	49.54288092
503	denovo530468	N	4	170.5	57.18099918	28.59049959	90.98772978	0	0	0	0
504	denovo247140	N	14	171.0714286	41.72338264	11.15104306	24.09036392	179.6428571	206.7550045	55.25759926	119.3767855
505	denovo729936	N	13	171.3076923	179.10164	49.67385741	108.2300378	24.84615385	47.58474222	13.19763292	28.75517194
506	denovo484961	N	17	172.0588235	46.51675852	11.2819711	23.91671033	139.0588235	213.259956	51.72313672	109.6481516
507	denovo427884	N	13	172.0769231	32.73749517	9.079747496	19.78307033	219.7692308	251.4120634	69.72916046	151.9267894
508	denovo405704	N	10	172.1	54.02355453	17.08374796	38.64612282	137.5	184.6824602	58.40172182	132.1138733
509	denovo459261	N	6	172.1666667	34.97094032	14.2768266	36.69975113	13	16.82854717	6.870225615	17.66047717
510	denovo624320	N	6	172.6666667	59.52366476	24.30043438	62.46625522	7	17.1464282	7	17.99407285
511	denovo502000	N	7	172.8571429	39.73843048	15.01971494	36.75191848	41.57142857	101.4426885	38.34173229	93.81883915
512	denovo489135	N	15	173.2	31.82362106	8.216823625	17.62333393	201.4	241.1809635	62.272657	133.5615657
513	denovo637564	N	5	173.2	75.03465866	33.55651949	93.16783427	33.8	46.28390649	20.69879224	57.46906039
514	denovo181230	N	14	173.8571429	37.74378633	10.08745121	21.79261342	200.7142857	244.6314115	65.38049484	141.2459718
515	denovo565194	N	7	173.8571429	24.86918154	9.399667095	23.00015681	35.71428571	34.68291744	13.10891061	32.07634873
516	denovo478972	N	15	174.4666667	59.76605184	15.43152823	33.09733632	71.6	141.0267452	36.41294903	78.09800835
517	denovo619974	N	4	174.5	161.8692888	80.93464442	257.5701601	21	26.80795902	13.40397951	42.65744506
518	denovo226271	N	10	174.8	65.57404636	20.73633419	46.90884691	211.6	208.628431	65.97410266	149.2437889
519	denovo47827	N	13	175.3846154	32.59483206	9.040179869	19.69685988	146	194.951276	54.06975552	117.807877
520	denovo452104	N	10	175.5	52.17971083	16.50067339	37.32711649	266	269.9349716	85.36093304	193.0998461
521	denovo315158	N	9	176.1111111	98.47264143	32.82421381	75.69277278	300.6666667	292.16776	97.38925334	224.5800209
522	denovo555639	N	5	176.2	53.19022467	23.78739162	66.04438702	0	0	0	0
523	denovo586430	N	14	176.2142857	22.79398899	6.091949806	13.16085742	208.1428571	231.9810527	61.99954423	133.9418721
524	denovo235586	N	10	176.7	34.15341206	10.8002572	24.43187918	70.7	97.99778909	30.98962192	70.1033952
525	denovo605658	N	13	177.6153846	40.98279814	11.36658309	24.76565706	225.7692308	261.5999343	72.55476745	158.0832582
526	denovo177389	N	5	177.8	49.08360215	21.9508542	60.94534169	0	0	0	0
527	denovo44640	N	9	177.8888889	71.06237479	23.68745826	54.62337671	135	171.9149499	57.3049833	132.1455285
528	denovo635078	N	5	178	113.5737646	50.79173161	141.0204546	96.2	156.756818	70.10378021	194.6392974
529	denovo434656	N	9	178.2222222	57.16812437	19.05604146	43.9433104	111.2222222	162.2843013	54.0947671	124.7427566
530	denovo654932	N	8	179.375	43.00145346	15.20330967	35.95011476	82.75	210.1236031	74.28991231	175.6677283
531	denovo347776	N	5	179.4	76.80690073	34.34909024	95.36836345	26.6	48.59835388	21.73384457	60.34282639
532	denovo275254	N	11	180.1818182	49.14838386	14.8187953	33.01833355	190.7272727	211.7140009	63.83417308	142.2314011
533	denovo560370	N	5	180.2	17.31184566	7.74209274	21.49549549	12.6	24.44994888	10.93434955	30.35862128
534	denovo430420	N	4	180.25	72.46320906	36.23160453	115.305136	43.75	32.39727355	16.19863677	51.55129175
535	denovo263736	N	3	180.3333333	24.00694344	13.86041526	59.63655354	0	0	0	0
536	denovo209356	N	4	180.5	62.80923499	31.40461749	99.94350892	3.25	6.5	3.25	10.34295049
537	denovo715945	N	2	180.5	21.92031022	15.5	196.9461734	0	0	0	0
538	denovo7293	N	3	180.6666667	33.20140559	19.16884046	82.47686372	74	128.1717598	74	318.396302
539	denovo744960	N	4	180.75	121.392957	60.69647848	193.1632837	45.5	91	45.5	144.8013069
540	denovo740595	N	4	181.5	171.6634304	85.8317152	273.1548249	0	0	0	0
541	denovo39779	N	6	181.6666667	74.4759469	30.404678	78.15771299	282.5	143.7856043	58.70022714	150.8937376
542	denovo272701	N	12	181.8333333	114.9797084	33.19178278	73.05462135	87.91666667	142.0156575	40.99638904	90.23244389
543	denovo500077	N	14	181.9285714	55.42210651	14.81218102	31.9997716	59.28571429	145.1531968	38.79382365	83.80896068
544	denovo369315	N	1	182	NA	NA	NA	308	NA	NA	NA
545	denovo191583	N	4	183	50.24606121	25.1230306	79.95269592	0	0	0	0
546	denovo37008	N	4	183.5	29.69287232	14.84643616	47.24798591	121.5	143.1770466	71.58852329	227.8266314
547	denovo692598	N	8	183.625	38.93194612	13.76452155	32.54792147	4.375	12.37436867	4.375	10.3452311
548	denovo348742	N	3	183.6666667	69.40701213	40.07215714	172.4165763	0	0	0	0
549	denovo450274	N	6	183.6666667	46.32781742	18.91325226	48.61806272	98.83333333	242.0912362	98.83333333	254.0591714
550	denovo190896	N	8	183.75	84.55725026	29.89550253	70.69163029	92.625	121.2764699	42.87770712	101.3896661
551	denovo216343	N	13	183.7692308	78.87242214	21.87527402	47.66212769	84.46153846	148.6173024	41.21902339	89.808537
552	denovo526218	N	6	184.5	24.41106307	9.965774765	25.61783959	10.5	17.56986056	7.172865536	18.43843786
553	denovo676183	N	14	184.5714286	34.99827311	9.353681937	20.20740128	125.1428571	182.7052511	48.83003232	105.4908713
554	denovo384490	N	7	184.7142857	86.00332219	32.50620035	79.53980687	169.4285714	209.109108	79.03581381	193.3936695
555	denovo149172	N	14	185.7857143	61.32784356	16.39055563	35.40964265	177.7857143	219.9129823	58.77421676	126.9739757
556	denovo563644	N	11	185.8181818	206.6696969	62.31325821	138.8425916	134.2727273	206.8120359	62.35617501	138.9382162
557	denovo347129	N	4	186	39.84135205	19.92067603	63.39648182	11.5	23	11.5	36.59813251
558	denovo56526	N	10	186	157.186372	49.70669528	112.4443568	96	131.8644085	41.69918731	94.33011525
559	denovo58451	N	5	186.4	94.02818726	42.0506837	116.7514149	110.4	230.9919912	103.3027589	286.8144394
560	denovo329221	N	9	186.6666667	37.30281491	12.43427164	28.67348181	158.1111111	251.4057698	83.80192328	193.2475816
561	denovo176250	N	5	187	70.82725464	31.67491121	87.94365218	0	0	0	0
562	denovo621932	N	11	187.0909091	44.95654467	13.55490823	30.20221767	189.3636364	247.7281868	74.6928587	166.4260604
563	denovo265440	N	6	187.3333333	46.29326805	18.89914754	48.58180538	0	0	0	0
564	denovo492815	N	13	187.4615385	24.27143515	6.731684919	14.66708147	204.3076923	231.912478	64.32094852	140.1433078
565	denovo654295	N	10	187.8	224.1595662	70.88547885	160.3540937	21.6	29.3113554	9.269064438	20.96808051
566	denovo665953	N	10	188.1	29.58396713	9.355271835	21.16309519	262.9	238.5448712	75.4345117	170.644721
567	denovo595410	N	9	188.1111111	62.13985123	20.71328374	47.76491797	30.33333333	52.03124062	17.34374687	39.99475201
568	denovo635282	N	4	188.25	35.86432768	17.93216384	57.06814856	1.75	3.5	1.75	5.569281034
569	denovo472450	N	15	188.3333333	37.70499525	9.735387911	20.88033039	131.9333333	188.8958393	48.77269598	104.6070291
570	denovo31401	N	7	188.4285714	43.1078382	16.29323135	39.86810088	10.28571429	17.90450861	6.767268161	16.55890866
571	denovo735586	N	10	188.7	57.53848953	18.19526801	41.16055585	89.1	194.9150527	61.63755169	139.433829
572	denovo275	N	15	188.9333333	43.74025061	11.29368415	24.22254341	207.4666667	276.3302544	71.3481649	153.0265943
573	denovo274718	N	5	189	105.1261147	47.01382775	130.5313119	13.8	21.17073452	9.467840303	26.28693887
574	denovo493359	N	9	189.1111111	107.4411984	35.8137328	82.58661592	68.11111111	110.7219992	36.90733307	85.10846269
575	denovo689277	N	10	189.4	52.83769698	16.70874688	37.79781143	187.2	235.962238	74.6178114	168.7972165
576	denovo692346	N	10	189.7	55.44176124	17.5322243	39.66064678	0	0	0	0
577	denovo83549	N	10	189.9	36.08154345	11.40998588	25.81118129	278.3	249.8355237	79.00492952	178.7215672
578	denovo252203	N	6	190.8333333	72.43870973	29.57297941	76.01976369	85	117.5516908	47.99027679	123.3629338
579	denovo539279	N	10	191.1	70.03879877	22.14821287	50.10273839	109.6	182.4976103	57.71081162	130.5509259
580	denovo703950	N	5	191.2	20.66881709	9.243376007	25.66372607	5.4	12.07476708	5.4	14.99280357
581	denovo311802	N	6	191.5	238.9098156	97.5345238	250.7204752	8	12.64911064	5.163977795	13.27442752
582	denovo484276	N	9	191.5555556	38.25281399	12.750938	29.40371574	30.66666667	50.3760856	16.79202853	38.72248723
583	denovo653105	N	5	191.6	141.3994342	63.23574938	175.5705868	31	42.77849927	19.13112647	53.11652244
584	denovo558219	N	7	192	87.21238444	32.96318293	80.65800295	0	0	0	0
585	denovo200614	N	11	192.0909091	37.01473908	11.16036375	24.86684007	208.0909091	235.2383704	70.92703736	158.0352876
586	denovo168764	N	6	192.3333333	118.8135795	48.5054407	124.6872048	147.5	234.1629774	95.59663523	245.7389741
587	denovo698994	N	13	192.7692308	86.60268842	24.01926413	52.33348084	77.15384615	129.746449	35.98519036	78.40499443
588	denovo302734	N	6	193	45.21504174	18.4589635	47.45027627	0	0	0	0
589	denovo406766	N	11	193	65.36206851	19.70740516	43.91083511	101.5454545	131.5190964	39.6544996	88.35573122
590	denovo22500	N	7	193.1428571	45.69984891	17.27291931	42.26531096	9.857142857	26.07954864	9.857142857	24.11955968
591	denovo510993	N	6	193.1666667	85.43633107	34.8792361	89.65993077	8.333333333	20.41241452	8.333333333	21.4215153
592	denovo611964	N	10	193.4	46.48105946	14.6986016	33.25054688	158.5	183.4292174	58.00541162	131.2173574
593	denovo468842	N	7	193.4285714	64.44599068	24.3582949	59.60260047	14	27.07397274	10.23299984	25.03924858
594	denovo607993	N	14	194	162.4078437	43.405322	93.77149717	58.71428571	48.889874	13.06636844	28.22817284
595	denovo118416	N	5	194.2	59.83059418	26.75705514	74.28949479	110	212.5076469	95.03630885	263.8630945
596	denovo323803	N	3	194.3333333	78.62145593	45.39211875	195.3065236	25.66666667	44.45597073	25.66666667	110.4347534
597	denovo184743	N	10	194.4	31.65157535	10.00910696	22.64217301	33	36.56045222	11.56143013	26.15377198
598	denovo629392	N	3	194.6666667	11.59022577	6.691619967	28.79171692	0	0	0	0
599	denovo650752	N	7	194.7142857	35.13172491	13.27854389	32.49142642	314	259.5207121	98.08960918	240.0166272
600	denovo444301	N	8	194.75	144.2673609	51.00621461	120.610532	74	134.6381394	47.60177068	112.5603014
601	denovo154215	N	12	195.1666667	179.6622252	51.86401703	114.1519318	68.08333333	104.7963031	30.25208691	66.58439436
602	denovo447931	N	8	195.625	49.39906737	17.46520776	41.29865383	304.625	279.4545389	98.80209973	233.6298411
603	denovo568099	N	7	195.7142857	19.91410125	7.526822784	18.41747187	18.85714286	24.33398564	9.197382059	22.50518316
604	denovo76325	N	8	196.125	58.70370516	20.754894	49.07752569	267.125	269.6518589	95.33632899	225.4345956
605	denovo29178	N	9	196.3333333	36.29393889	12.09797963	27.89799105	283.4444444	266.5793086	88.85976954	204.910996
606	denovo58259	N	10	197	77.1535266	24.39808736	55.19230807	49	93.39164845	29.53303235	66.80836068
607	denovo199209	N	8	197.5	81.80639165	28.92292714	68.39185494	180.875	227.9758368	80.60163006	190.5925692
608	denovo260501	N	4	197.75	66.55010644	33.27505322	105.8960702	18.25	21.54646143	10.77323071	34.28522828
609	denovo251662	N	7	197.8571429	209.4082365	79.14887376	193.6703172	7.142857143	18.89822365	7.142857143	17.47794179
610	denovo13223	N	2	199	53.74011537	38	482.83578	0	0	0	0
611	denovo684495	N	5	199.2	37.17122543	16.62347737	46.15417239	171.2	43.89419096	19.63007896	54.50183664
612	denovo536031	N	5	199.6	121.4364031	54.30801046	150.7832098	433.2	237.9846634	106.429977	295.4969886
613	denovo14329	N	9	199.6666667	65.01153744	21.67051248	49.97229139	84.33333333	189.4485418	63.14951394	145.6230403
614	denovo347431	N	6	200.3333333	49.87851909	20.36282015	52.3442956	0	0	0	0
615	denovo314000	N	6	200.8333333	20.25257185	8.268077837	21.2537707	90.66666667	222.08707	90.66666667	233.0660864
616	denovo114514	N	8	201.5	112.6511683	39.8282025	94.17873353	79	170.0117643	60.10823571	142.1333919
617	denovo266969	N	7	202.1428571	66.35115817	25.07838053	61.36458653	233.5714286	188.4355391	71.22193922	174.2738071
618	denovo423588	N	3	203.3333333	42.77070649	24.6936789	106.2483249	0	0	0	0
619	denovo552973	N	10	203.5	60.48920932	19.12836753	43.27137363	13.3	25.3861292	8.027798923	18.16014284
620	denovo743389	N	2	203.5	60.1040764	42.5	540.0137013	10.5	14.8492424	10.5	133.4151497
621	denovo830	N	11	203.5454545	31.59228905	9.525433549	21.22398857	218.9090909	234.0971826	70.58295629	157.2686272
622	denovo517150	N	10	203.8	67.431941	21.32385206	48.23790468	37.7	73.02975041	23.09403482	52.24233629
623	denovo383824	N	11	204	31.07410498	9.369195173	20.87586778	189.7272727	220.1563494	66.37963693	147.903048
624	denovo663232	N	4	204	51.49757276	25.74878638	81.94413008	0	0	0	0
625	denovo602882	N	7	205.1428571	12.18508065	4.605527587	11.26932003	290.5714286	202.7641135	76.6376313	187.5255283
626	denovo516122	N	9	205.5555556	49.13784466	16.37928155	37.77069099	35.55555556	40.62053394	13.54017798	31.22370642
627	denovo414587	N	7	205.7142857	37.97680997	14.35388497	35.12269123	254.4285714	182.4736119	68.96854257	168.7599442
628	denovo164016	N	10	206.1	66.88040736	21.14944181	47.84336128	66.4	163.1456064	51.59117065	116.7073362
629	denovo656362	N	6	206.1666667	73.6598036	30.0714889	77.30122313	6	14.69693846	6	15.42349101
630	denovo312891	N	12	206.5	97.54299751	28.15823794	61.97586383	86.16666667	164.7018426	47.54532659	104.6465583
631	denovo321340	N	8	206.625	92.58037049	32.73210389	77.39912666	28.75	62.14901447	21.97299479	51.95787636
632	denovo423889	N	9	207.1111111	98.36214267	32.78738089	75.60783592	149.4444444	178.2639273	59.4213091	137.0257845
633	denovo522775	N	7	207.1428571	45.27114081	17.11088288	41.8688221	55.57142857	36.21628153	13.68846776	33.49447399
634	denovo104800	N	6	208.6666667	51.81376908	21.15288265	54.37521591	341.5	177.6949634	72.54366501	186.4794276
635	denovo526231	N	8	209	114.6086509	40.52027711	95.81522994	88.625	152.4410308	53.89604329	127.443891
636	denovo490671	N	6	209.5	55.42111511	22.6255755	58.1608934	37	61.22091146	24.99333244	64.24740639
637	denovo325154	N	10	210.9	194.4327647	61.48503883	139.088821	23.2	34.81953475	11.01090369	24.90839464
638	denovo65736	N	9	211	58.1871979	19.39573263	44.72663966	81.22222222	123.0454975	41.01516582	94.58114198
639	denovo555180	N	7	211.8571429	40.10581243	15.15857226	37.09169011	52.71428571	106.4983792	40.25260375	98.49457316
640	denovo326354	N	11	212	76.28368109	23.00039525	51.24807428	78.45454545	136.7716079	41.2381914	91.88441644
641	denovo97874	N	4	212.5	361.9700724	180.9850362	575.9751598	14.75	29.5	14.75	46.941083
642	denovo553764	N	8	212.75	222.6282937	78.71098807	186.1219113	9.25	18.48358345	6.534933599	15.45266247
643	denovo607317	N	4	213	182.4152771	91.20763857	290.2634124	0	0	0	0
644	denovo245365	N	7	213.5714286	11.80193689	4.460712856	10.91497115	327.5714286	223.9388735	84.64093829	207.108915
645	denovo351636	N	11	213.6363636	88.66033242	26.73209604	59.56282178	77.63636364	119.9968939	36.18042482	80.61501023
646	denovo663743	N	2	214.5	62.93250353	44.5	565.4261108	212.5	300.520382	212.5	2700.068506
647	denovo304052	N	10	214.9	87.48390328	27.6648393	62.58221437	193.7	186.1457314	58.86444881	133.1606345
648	denovo566949	N	6	215.5	301.3972462	123.0449105	316.2970119	36.5	58.630197	23.93567769	61.5286183
649	denovo39103	N	9	215.8888889	58.9352281	19.64507603	45.30162657	84.88888889	136.126269	45.375423	104.6359131
650	denovo141467	N	12	215.9166667	22.66137416	6.541775236	14.39835021	172.4166667	239.7625562	69.21348817	152.3378603
651	denovo147839	N	11	216.8181818	136.6512482	41.20190158	91.8035577	112.7272727	206.4175821	62.23724271	138.6732185
652	denovo595173	N	9	217.4444444	21.55290648	7.18430216	16.56703049	192.8888889	219.7228052	73.24093506	168.8938991
653	denovo75500	N	5	217.8	28.64786205	12.81171339	35.57101893	108.6	100.7735084	45.06728303	125.1268374
654	denovo111217	N	6	218.8333333	282.7751168	115.442458	296.7542856	20.66666667	36.74597484	15.00148141	38.56253562
655	denovo467397	N	8	219	76.34321001	26.99140075	63.82452079	75	184.0566683	65.07385914	153.8752255
656	denovo461893	N	8	219.5	79.16167904	27.98788003	66.18081987	183.625	218.2089022	77.14849723	182.4272075
657	denovo144235	N	10	220	58.90859209	18.62853248	42.14066817	75.9	175.2258543	55.41128044	125.3490249
658	denovo484987	N	5	220.8	28.11938833	12.57537276	34.91483214	21	46.95742753	21	58.30534721
659	denovo210189	N	7	221.2857143	49.47967356	18.70155874	45.76106572	203.2857143	197.750444	74.74264235	182.8886573
660	denovo328645	N	10	222.2	221.5881064	70.07231186	158.5145822	57.9	175.8411215	55.60584502	125.7891606
661	denovo6848	N	4	222.75	17.7270979	8.863548951	28.20776861	80.5	55.56077753	27.78038877	88.40959559
662	denovo367522	N	9	222.7777778	59.02706536	19.67568845	45.37221893	148.6666667	184.6787752	61.55959172	141.9566731
663	denovo643438	N	5	223	25.06990227	11.21160113	31.12839509	171	122.5969005	54.82700065	152.2241576
664	denovo641332	N	9	224.7777778	61.93096515	20.64365505	47.60435391	205.8888889	222.4755292	74.15850975	171.0098301
665	denovo121233	N	5	225	346.9005621	155.1386477	430.7339389	0.6	1.341640786	0.6	1.665867063
666	denovo361853	N	9	225.1111111	109.8265046	36.60883486	84.42012458	45.33333333	99.92121897	33.30707299	76.80624804
667	denovo33140	N	8	225.25	107.4400165	37.98578211	89.8221016	260.25	222.5698927	78.69034021	186.0730868
668	denovo260992	N	1	226	NA	NA	NA	0	NA	NA	NA
669	denovo453261	N	5	226.2	17.68332548	7.908223568	21.95674862	435.4	105.5878781	47.2203346	131.1046669
670	denovo170219	N	8	227.25	82.54479303	29.18399145	69.00917395	186.75	237.873766	84.10107652	198.8674451
671	denovo568505	N	6	227.8333333	69.12717748	28.22105203	72.54452374	106.1666667	165.2009887	67.44302122	173.3678053
672	denovo144026	N	4	228.5	98.70663605	49.35331802	157.0642846	0	0	0	0
673	denovo126970	N	6	228.6666667	112.2313088	45.81823994	117.7795353	5.833333333	14.28869017	5.833333333	14.99506071
674	denovo95581	N	7	228.8571429	133.7951526	50.56981434	123.739878	80.42857143	118.8933095	44.93744708	109.9579718
675	denovo397757	N	9	229.1111111	97.82566693	32.60855564	75.19546416	61.88888889	90.59862643	30.19954214	69.64026906
676	denovo284611	N	4	229.75	54.92646599	27.463233	87.40026438	142	132.677554	66.338777	211.1195957
677	denovo454393	N	4	230.5	164.692643	82.34632151	262.0627467	0	0	0	0
678	denovo623551	N	6	231.5	147.2287336	60.1058788	154.5070803	71.5	107.3233432	43.8145714	112.6289414
679	denovo137624	N	6	231.6666667	64.33868717	26.26615905	67.51931134	141.1666667	182.6881678	74.58213221	191.7194743
680	denovo218437	N	8	232.125	64.83922424	22.92412757	54.20694801	103.375	129.6301745	45.83118772	108.373538
681	denovo224007	N	8	232.375	185.248048	65.49507547	154.8712438	13.125	37.12310601	13.125	31.0356933
682	denovo339549	N	11	232.4545455	130.1094644	39.22947955	87.40872754	74.72727273	173.4895333	52.30906247	116.5518544
683	denovo163704	N	6	232.6666667	85.40882078	34.86800507	89.63106049	52	67.83214577	27.69235755	71.1854713
684	denovo667813	N	6	232.8333333	279.0035245	113.9027119	292.7962422	39.33333333	43.12617148	17.60618578	45.25814137
685	denovo339379	N	3	234.3333333	104.3088363	60.22273473	259.117514	0	0	0	0
686	denovo213762	N	5	234.8	30.11976096	13.46996659	37.39862281	316.2	131.2924217	58.71575598	163.0210733
687	denovo194041	N	9	236.3333333	50.81830379	16.9394346	39.06240623	210.6666667	214.1418922	71.38063074	164.6040297
688	denovo618237	N	6	236.3333333	212.8282563	86.88677178	223.3495573	0	0	0	0
689	denovo710264	N	2	236.5	50.20458146	35.5	451.0702681	0	0	0	0
690	denovo181428	N	5	236.8	90.61291299	40.52332662	112.5107918	32.4	38.73370625	17.32224004	48.09424857
691	denovo578203	N	5	236.8	77.51580484	34.66612179	96.24858416	106.6	146.491638	65.51305213	181.8933929
692	denovo126082	N	5	237.2	84.57659251	37.82380203	105.01571	12.6	28.17445652	12.6	34.98320833
693	denovo524012	N	6	237.3333333	76.06488458	31.0533591	79.82520083	209.3333333	208.0871612	84.95122784	218.3740832
694	denovo78071	N	9	237.5555556	200.2492891	66.74976303	153.9252296	27.88888889	62.13381616	20.71127205	47.760279
695	denovo400627	N	10	238.2	134.0205623	42.38102301	95.87253476	2.2	6.957010852	2.2	4.976745758
696	denovo252252	N	1	239	NA	NA	NA	49	NA	NA	NA
697	denovo574509	N	6	239.3333333	103.6506954	42.31521922	108.7747339	4.166666667	10.20620726	4.166666667	10.71075765
698	denovo343479	N	9	239.5555556	80.92142966	26.97380989	62.20171714	13.77777778	38.7774992	12.92583307	29.80702451
699	denovo264548	N	8	240.125	54.85939821	19.39572624	45.86360465	158.25	180.8414854	63.93712034	151.1872653
700	denovo391103	N	5	241	144.8551	64.7811701	179.8613626	0	0	0	0
701	denovo182365	N	2	241.5	20.50609665	14.5	184.2399687	0	0	0	0
702	denovo689026	N	4	243.25	31.89958202	15.94979101	50.75935348	129	162.5176913	81.25884567	258.6019132
703	denovo511669	N	1	244	NA	NA	NA	0	NA	NA	NA
704	denovo348357	N	5	244.8	48.48401799	21.68271201	60.20085962	289	230.0684681	102.8897468	285.6677339
705	denovo395393	N	2	245.5	50.20458146	35.5	451.0702681	0	0	0	0
706	denovo600261	N	5	247	96.87879025	43.32551211	120.290906	4.2	9.391485505	4.2	11.66106944
707	denovo275692	N	12	247.25	183.9486712	53.10140742	116.8754097	78.08333333	166.7788183	48.14489783	105.9662057
708	denovo390151	N	4	247.5	36.4645947	18.23229735	58.02330734	78.25	94.8380198	47.4190099	150.9084529
709	denovo328332	N	5	248.2	100.2581667	44.83681523	124.4869562	85	85.34049449	38.16542938	105.9642196
710	denovo487124	N	7	248.5714286	78.82651234	29.7936212	72.90236479	91.71428571	207.6027571	78.46646669	192.0005273
711	denovo307233	N	6	249	113.4830384	46.32925642	119.093145	31.5	50.0389848	20.42833	52.51269404
712	denovo484345	N	9	249.7777778	93.76670222	31.25556741	72.07546768	78.22222222	171.6542876	57.21809586	131.9451657
713	denovo180479	N	7	250.1428571	70.02006515	26.46509703	64.75775955	124.4285714	113.2002019	42.78565466	104.6927255
714	denovo565180	N	7	250.5714286	70.45059059	26.62782035	65.15592917	174.8571429	182.1669825	68.85264755	168.4763593
715	denovo175200	N	6	251.1666667	227.9293019	93.05174785	239.1971328	20.66666667	32.41398875	13.23295549	34.01639503
716	denovo46934	N	6	251.3333333	40.06827506	16.3578048	42.04907588	92	116.6070324	47.60462162	122.3715756
717	denovo72998	N	1	252	NA	NA	NA	0	NA	NA	NA
718	denovo267245	N	8	252.125	154.6539339	54.67842272	129.2939244	72.375	110.4587027	39.05304886	92.34578643
719	denovo116621	N	6	253.5	30.16454873	12.31462545	31.6557525	103	107.8369139	44.02423575	113.1679007
720	denovo27823	N	5	255.2	45.70229754	20.4386888	56.74689748	83.6	186.9352829	83.6	232.1108108
721	denovo417564	N	7	256.1428571	249.7595034	94.40021907	230.9890148	84.57142857	203.3772006	76.86935644	188.0925393
722	denovo56169	N	5	257.2	112.3708147	50.25375608	139.5267951	63.2	141.3194962	63.2	175.4713306
723	denovo328409	N	4	257.25	46.94944089	23.47472045	74.70703735	222.75	141.417526	70.70876301	225.0268416
724	denovo431867	N	3	257.6666667	28.18391977	16.27199366	70.01273795	0	0	0	0
725	denovo472100	N	5	258.6	99.46506925	44.48213124	123.5021956	125.6	128.8731935	57.63384422	160.0172047
726	denovo299103	N	2	259	67.88225099	48	609.8978273	10.5	14.8492424	10.5	133.4151497
727	denovo505646	N	8	260.75	232.2257215	82.10419121	194.1455617	76.875	131.3092723	46.42483845	109.7772989
728	denovo614746	N	6	261	59.13036445	24.1398702	62.05351185	76.33333333	180.683886	73.76388758	189.6161095
729	denovo640524	N	8	261.625	123.3426557	43.60821413	103.1170407	46.25	101.6390673	35.93483686	84.97238671
730	denovo676362	N	9	262.4444444	167.0457356	55.68191186	128.402719	47.77777778	88.9111604	29.63705347	68.34316785
731	denovo5483	N	3	263	98.68637191	56.97660339	245.1505381	34.33333333	59.46707773	34.33333333	147.7244104
732	denovo661811	N	5	263.2	143.4440658	64.1501364	178.1093322	101.8	227.6317201	101.8	282.6421117
733	denovo308382	N	5	264.8	36.50616386	16.3260528	45.32838938	303.6	189.7361326	84.85257804	235.588525
734	denovo159675	N	7	266.2857143	66.15817986	25.00544158	61.18611136	204.5714286	180.3014671	68.147549	166.7510453
735	denovo119294	N	4	268.5	171.2103969	85.60519844	272.4339475	31.5	63	31.5	100.2470586
736	denovo367948	N	5	268.6	38.72079545	17.31646615	48.07821769	162	178.2792753	79.72891571	221.3629578
737	denovo247186	N	5	269.8	54.869846	24.53854111	68.12991236	76.2	155.2101801	69.41210269	192.7188928
738	denovo583121	N	4	270.25	36.36275567	18.18137784	57.86125872	170.25	170.2006169	85.10030846	270.8271622
739	denovo101213	N	5	270.4	68.51861061	30.64245421	85.077092	146.4	67.18109853	30.04430062	83.41635141
740	denovo295598	N	5	270.6	316.2819944	141.4456079	392.7159658	0	0	0	0
741	denovo358231	N	6	270.6666667	109.9029875	44.86770677	115.336112	220.8333333	174.4275399	71.20974496	183.0504769
742	denovo177771	N	5	272.2	235.1142276	105.1462791	291.9328718	41.6	93.02042786	41.6	115.5001164
743	denovo551226	N	4	272.75	50.5461835	25.27309175	80.43025747	169	130.133265	65.06663251	207.0710642
744	denovo229030	N	2	273.5	195.8685784	138.5	1759.809356	24.5	34.64823228	24.5	311.302016
745	denovo451709	N	5	274.6	54.03980015	24.16733332	67.09927431	15.6	34.88266045	15.6	43.31254364
746	denovo208479	N	3	276	27.87471973	16.09347694	69.24464248	23.33333333	40.41451884	23.33333333	100.3952304
747	denovo684096	N	3	278	62.55397669	36.11555528	155.3926925	28	48.49742261	28	120.4742764
748	denovo36851	N	8	279.125	100.7166286	35.60870555	84.2012087	47	64.63966054	22.85357115	54.04010858
749	denovo689618	N	6	279.5	105.4717972	43.05868089	110.685863	258.8333333	170.3565868	69.54778533	178.7782737
750	denovo98607	N	4	281.5	161.473424	80.73671201	256.9402508	48.5	97	48.5	154.3486458
751	denovo36745	N	7	282.4285714	246.8277788	93.29213133	228.2776218	92.57142857	136.0782338	51.43273793	125.851376
752	denovo108798	N	2	283	62.22539674	44	559.0730084	181.5	228.3954903	161.5	2052.052065
753	denovo454718	N	6	283.8333333	96.96064494	39.58401754	101.7539565	9.333333333	22.86190427	9.333333333	23.99209713
754	denovo549642	N	5	284	84.33563897	37.71604433	104.7165267	338.2	127.9245872	57.20961458	158.8393544
755	denovo206768	N	5	287.2	92.75882707	41.48300857	115.1752961	275.4	64.11552074	28.67333256	79.60993383
756	denovo721775	N	6	288.5	120.3457519	49.13094748	126.2951212	112	156.9624159	64.07963795	164.7219534
757	denovo426832	N	5	288.6	100.2262441	44.82253897	124.4473189	139.4	229.4881261	102.63021	284.9471441
758	denovo127620	N	3	288.6666667	139.6149467	80.60672704	346.8227541	234	320.267076	184.9062826	795.5875214
759	denovo433793	N	8	289.5	222.9663652	78.8305144	186.4045461	39.75	102.7017179	36.31054058	85.86078484
760	denovo705099	N	5	291.2	130.2831532	58.26439736	161.7679009	89.6	200.3516908	89.6	248.7694814
761	denovo350300	N	6	291.5	88.11753514	35.97383308	92.47368188	64	101.4001972	41.39645718	106.4129809
762	denovo2757	N	5	292.4	279.0363776	124.7888617	346.4694242	117.2	214.8411041	96.07986261	266.7604643
763	denovo475024	N	4	292.75	143.1068948	71.55344739	227.7150043	77	154	77	245.0483655
764	denovo367477	N	5	293.6	104.5839376	46.77135876	129.8581101	66	90.37422199	40.41658076	112.2144178
765	denovo348074	N	3	294	150.7415006	87.03064594	374.4626463	111.6666667	114.0716149	65.85927759	283.3696005
766	denovo689001	N	5	295.8	212.7350465	95.13800502	264.1454484	4.2	9.391485505	4.2	11.66106944
767	denovo310182	N	6	297.8333333	223.6778189	91.31608718	234.735475	13.5	22.3584436	9.127796375	23.46374756
768	denovo322946	N	5	299.2	136.1642391	60.89449893	169.0702335	308.2	111.7931125	49.99539979	138.809483
769	denovo360150	N	5	299.4	73.72448711	32.97059296	91.54104143	202.8	73.43500528	32.84113275	91.18160226
770	denovo91412	N	9	300.5555556	275.6778514	91.89261715	211.9047551	14.66666667	44	14.66666667	33.82139398
771	denovo614814	N	7	302.4285714	186.3749421	70.44310678	172.3680728	67.28571429	116.9340473	44.19691558	108.1459565
772	denovo214730	N	6	302.6666667	172.2691692	70.32859384	180.7854058	123.6666667	191.5835762	78.21366746	201.0546329
773	denovo589243	N	5	302.8	93.8200405	41.95759764	116.4929666	5.6	12.52198067	5.6	15.54809259
774	denovo473627	N	6	304.3333333	225.7278597	92.15301285	236.8868609	0	0	0	0
775	denovo745140	N	5	307	172.4282459	77.11225584	214.0979453	282.6	141.8055006	63.41734778	176.0747848
776	denovo638886	N	6	308.1666667	271.3119361	110.7626341	284.7244153	30.33333333	41.21488404	16.82590595	43.25236821
777	denovo727170	N	5	308.2	32.66037354	14.60616308	40.55321	304.4	104.8799314	46.90373119	130.2256349
778	denovo560411	N	5	309.4	121.319001	54.25550663	150.6374358	18.4	41.14365079	18.4	51.08658994
779	denovo457916	N	4	310	311.8225991	155.9112996	496.1793393	0	0	0	0
780	denovo502470	N	4	310.25	262.6002983	131.3001491	417.8556745	75.75	92.14617011	46.07308506	146.6251193
781	denovo46573	N	5	310.8	39.9149095	17.85049019	49.56090611	136.8	84.04284622	37.58510343	104.3529765
782	denovo647248	N	4	311.25	112.9376672	56.46883359	179.7090308	191	213.2838484	106.6419242	339.3821977
783	denovo222085	N	5	312	97.74200735	43.71155454	121.3627316	113	160.5366002	71.79415018	199.3325168
784	denovo180852	N	5	313.6	71.45488087	31.95559419	88.72295307	77.8	99.92847442	44.68937234	124.0775891
785	denovo234321	N	3	314.6666667	410.4562502	236.9770265	1019.62985	9.666666667	16.74315781	9.666666667	41.59230972
786	denovo647521	N	4	314.75	202.6398694	101.3199347	322.4452518	160.25	268.0377772	134.0188886	426.5079168
787	denovo126287	N	4	315	298.1375521	149.0687761	474.4033756	30	35.78640338	17.89320169	56.9441536
788	denovo735083	N	5	316.4	52.67637041	23.55758901	65.4063527	187.4	132.5303739	59.26938501	164.5581939
789	denovo482826	N	5	318.6	101.5273362	45.40440507	126.0628382	192.4	66.17627974	29.594932	82.16870409
790	denovo311623	N	5	322.4	36.08046563	16.13567476	44.79981521	169.2	112.2840149	50.21493802	139.4190189
791	denovo70427	N	5	323.2	235.2226605	105.1947717	292.0675091	9.4	18.3521116	8.207313811	22.78715626
792	denovo393469	N	5	327	156.7529904	70.10206844	194.6345448	75.8	110.0577121	49.21930516	136.6546989
793	denovo201482	N	7	327.7142857	284.886945	107.677144	263.4764798	18.85714286	49.89131044	18.85714286	46.14176634
794	denovo664752	N	6	332.1666667	212.1899306	86.62617644	222.6796756	61.33333333	106.2217806	43.36486033	111.4729223
795	denovo555850	N	4	335	229.0982322	114.5491161	364.5464113	17.5	35	17.5	55.69281034
796	denovo675965	N	5	336.2	189.303196	84.6589629	235.0509632	170	144.2983021	64.53216252	179.1700068
797	denovo735578	N	5	337.4	70.62081846	31.58259014	87.68732781	313.6	86.19918793	38.54944876	107.0304283
798	denovo654733	N	6	340.5	286.8942314	117.1240795	301.0770313	23.33333333	37.2164838	15.19356589	39.05630449
799	denovo67290	N	5	340.6	153.5164486	68.65464296	190.6158474	32.2	35.55559028	15.90094337	44.14809638
800	denovo206966	N	5	340.8	235.3629113	105.2574938	292.2416534	29	64.84597135	29	80.51690805
801	denovo237082	N	4	341.75	158.8550178	79.42750888	252.7737822	0	0	0	0
802	denovo146795	N	7	343.7142857	220.8647507	83.4790291	204.2658256	33.85714286	63.20714245	23.89005429	58.45685696
803	denovo212313	N	3	348.3333333	376.4536271	217.3456029	935.1626517	20.66666667	35.79571669	20.66666667	88.92148975
804	denovo281607	N	8	350.625	278.75844	98.55599161	233.0478879	0	0	0	0
805	denovo178082	N	4	354	258.3163435	129.1581718	411.0389465	5.5	11	5.5	17.50345468
806	denovo321346	N	4	355.75	316.4715627	158.2357814	503.5768777	136	272	136	432.8126975
807	denovo64226	N	5	359.2	190.7582239	85.3096712	236.857619	33.6	47.06166168	21.04661493	58.434771
808	denovo155753	N	2	362	503.4600282	356	4523.408886	0	0	0	0
809	denovo236941	N	3	383	177.1129583	102.2562142	439.972979	0	0	0	0
810	denovo53389	N	4	398	210.6656118	105.3328059	335.215999	102.75	118.6518015	59.32590075	188.8014937
811	denovo474099	N	5	406.6	185.1656016	82.80857444	229.9134612	34.6	69.80544391	31.21794356	86.67490659
812	denovo104279	N	5	414.2	301.4443564	134.8100145	374.2926048	6.6	12.15730233	5.436910888	15.09528462
813	denovo283857	N	6	425.3333333	172.769982	70.53304978	181.3109766	64.66666667	98.9457764	40.39444406	103.8372242
814	denovo353546	N	4	425.5	138.6951093	69.34755463	220.694869	0	0	0	0
815	denovo56194	N	2	439	192.3330445	136	1728.043844	0	0	0	0
816	denovo388755	N	2	453.5	306.1772363	216.5	2750.893325	38.5	54.44722215	38.5	489.1888823
817	denovo249489	N	2	500.5	279.3071786	197.5	2509.475435	0	0	0	0
818	denovo671898	N	5	506.4	136.3279135	60.96769636	169.2734621	0	0	0	0
819	denovo206678	N	1	510	NA	NA	NA	0	NA	NA	NA
820	denovo629360	N	3	523.6666667	209.1323345	120.7426096	519.5135189	0	0	0	0
821	denovo167414	N	3	549.3333333	107.9320774	62.31461394	268.1181438	0	0	0	0
822	denovo648797	N	1	698	NA	NA	NA	0	NA	NA	NA
823	denovo582408	N	2	785.5	3.535533906	2.5	31.76551184	0	0	0	0
