# Supplementary material for: Stochasticity constrained by deterministic effects of diet and age drive rumen microbiome assembly dynamics
Source: Nat Commun. 2020 Apr 20;11:1904. doi: 10.1038/s41467-020-15652-8 (PMC7170844; doi:10.1038/s41467-020-15652-8)
Supplement: Supplementary file 17 — Source Data [file 41467_2020_15652_MOESM17_ESM.zip › Source Data/Figure 5A.txt]

Time bin	Real data	Predicted
1	0	0
2	0.000580215	0
3	0.004673472	0.00103805
4	0	0.007385239
5	0	0
6	0	0
7	0	0
8	0.000262571	0
9	0	0.000969219
10	0.001167202	0
11	0.000126486	0.002263277
12	0.000126566	0.000219741
13	0.001238237	0.000314267
14	0.000864803	0.001887087
15	0.00012475	0.001325725
16	0	0.000199653
17	0	0
18	0.000343938	0
19	0.000317712	0.000601064
20	0.001156834	0.000614838
21	0.002044293	0.001931471
22	0.001231022	0.00323329
23	0.001318174	0.001737071
24	0.002574665	0.001990558
25	0.004246285	0.003607589
26	0.005406413	0.006143255
27	0.007352941	0.007468004
28	0.005244755	0.010031126
29	0.012933357	0.008224475
30	0.006072874	0.018599414
31	0.006919085	0.008115911
32	0.005587459	0.010398143
33	0.009271278	0.008003353
34	0.015722121	0.012992816
35	0.011077028	0.021654506
36	0.009652837	0.015476861
37	0.023853211	0.01366506
38	0.026234847	0.033302037
39	0.017433501	0.03579398
40	0.022222222	0.02406089
41	0.01642797	0.029452228
42	0.031094279	0.022732766
43	0.019265144	0.041479865
44	0.006788208	0.026326632
45	0.006725515	0.008798834
46	0.011489619	0.009436456
47	0.008160093	0.015489925
48	0.017026578	0.011176786
49	0.012430081	0.023545531
50	0.01312601	0.015859764
51	0.019713262	0.016582173
52	0.023946975	0.025465932
53	0.016862745	0.031567292
54	0.009833187	0.022581557
55	0.010940919	0.013290634
56	0.01231567	0.017893957
57	0.005631159	0.015924339
58	0.002831173	0.007817106
