# Supplementary material for: Stochasticity constrained by deterministic effects of diet and age drive rumen microbiome assembly dynamics
Source: Nat Commun. 2020 Apr 20;11:1904. doi: 10.1038/s41467-020-15652-8 (PMC7170844; doi:10.1038/s41467-020-15652-8)
Supplement: Supplementary file 17 — Source Data [file 41467_2020_15652_MOESM17_ESM.zip › Source Data/Figure 5B.txt]

Correlation	taxa_type
0.422809157	AR_taxa
0.132328809	AR_taxa
0.273767891	AR_taxa
0.211357318	AR_taxa
0.447327	AR_taxa
0.155786899	AR_taxa
0.390971753	AR_taxa
0.185365726	AR_taxa
0.286979099	AR_taxa
0.252937954	AR_taxa
0.346602988	AR_taxa
0.29961488	AR_taxa
0.346797395	AR_taxa
0.025347397	AR_taxa
0.177150179	AR_taxa
0.275947138	AR_taxa
0.22688848	AR_taxa
0.364964254	AR_taxa
0.260775148	AR_taxa
0.405381146	AR_taxa
0.085573362	AR_taxa
0.266326271	AR_taxa
0.679196729	AR_taxa
0.217382927	AR_taxa
0.184967981	AR_taxa
0.084728032	AR_taxa
0.452411732	AR_taxa
0.056631021	AR_taxa
0.155483976	AR_taxa
0.120550019	AR_taxa
0.201885801	AR_taxa
0.312922519	AR_taxa
0.228782162	AR_taxa
0.434708819	AR_taxa
0.455635527	AR_taxa
0.145558464	AR_taxa
0.249384649	AR_taxa
0.393797711	AR_taxa
0.093285133	AR_taxa
0.200174424	AR_taxa
0.123481903	AR_taxa
0.102140884	AR_taxa
0.372005294	AR_taxa
0.381615239	AR_taxa
0.229756543	AR_taxa
0.288305325	AR_taxa
0.302960473	AR_taxa
0.138983337	AR_taxa
0.386340307	AR_taxa
0.233617925	AR_taxa
0.144545529	AR_taxa
0.238779368	AR_taxa
0.121916902	AR_taxa
0.066789714	AR_taxa
0.603798778	AR_taxa
0.537526605	AR_taxa
0.34767672	AR_taxa
0.043959361	AR_taxa
0.060577994	AR_taxa
0.28214071	AR_taxa
0.38467832	AR_taxa
0.148839141	AR_taxa
0.114782974	AR_taxa
0.373400795	AR_taxa
0.173799291	AR_taxa
0.267141687	AR_taxa
0.261955202	AR_taxa
0.212758649	AR_taxa
0.382394018	AR_taxa
0.260216281	AR_taxa
0.405624438	AR_taxa
0.163511643	AR_taxa
0.069552166	AR_taxa
0.455561125	AR_taxa
0.024106269	AR_taxa
0.284716807	AR_taxa
0.199829787	AR_taxa
0.059697703	AR_taxa
0.087883936	AR_taxa
0.281388378	AR_taxa
0.371573701	AR_taxa
0.397838514	AR_taxa
0.129981134	AR_taxa
0.260124093	AR_taxa
0.285151316	AR_taxa
0.412850457	AR_taxa
0.173460135	AR_taxa
0.062620225	AR_taxa
0.262105501	AR_taxa
0.166672897	AR_taxa
0.599742546	AR_taxa
0.274033884	AR_taxa
0.496434841	AR_taxa
0.317598735	AR_taxa
0.070401885	AR_taxa
0.077724841	AR_taxa
0.192693563	AR_taxa
0.322180758	AR_taxa
0.263194954	AR_taxa
0.426174138	AR_taxa
0.246890177	AR_taxa
0.081237082	AR_taxa
0.224344075	AR_taxa
0.019303662	AR_taxa
0.233104388	AR_taxa
0.370379069	AR_taxa
0.310003953	AR_taxa
0.284252425	AR_taxa
0.392308631	AR_taxa
0.413379315	AR_taxa
0.046228692	AR_taxa
0.422729294	AR_taxa
0.177993353	AR_taxa
0.080502081	AR_taxa
0.187452631	AR_taxa
0.574448713	AR_taxa
0.125065862	AR_taxa
0.284822781	AR_taxa
0.292578281	AR_taxa
0.207024475	AR_taxa
0.056534692	AR_taxa
0.465965801	AR_taxa
0.047282255	AR_taxa
0.438317265	AR_taxa
0.247555727	AR_taxa
0.117669927	AR_taxa
0.041750768	AR_taxa
0.342403222	AR_taxa
0.31189057	AR_taxa
0.121209719	AR_taxa
0.088509717	AR_taxa
0.146008648	AR_taxa
0.185162714	AR_taxa
0.088610747	AR_taxa
0.373177001	AR_taxa
0.510995332	AR_taxa
0.060254712	AR_taxa
0.31568789	AR_taxa
0.223285866	AR_taxa
0.114259005	AR_taxa
0.138297106	AR_taxa
0.329183581	AR_taxa
0.333825938	AR_taxa
0.178118045	AR_taxa
0.183390803	AR_taxa
0.282624727	AR_taxa
0.191025807	AR_taxa
0.093447147	AR_taxa
0.186326628	AR_taxa
0.184181934	AR_taxa
0.285163631	AR_taxa
0.583447763	AR_taxa
0.375050949	AR_taxa
0.218397596	AR_taxa
0.582657038	AR_taxa
0.296124622	AR_taxa
0.18639875	AR_taxa
0.139641615	AR_taxa
0.434419971	AR_taxa
0.336291871	AR_taxa
0.483222259	AR_taxa
0.147469425	AR_taxa
0.096210835	AR_taxa
0.431078787	AR_taxa
0.193400931	AR_taxa
0.382479246	AR_taxa
0.241605909	AR_taxa
0.261746558	AR_taxa
0.10942835	AR_taxa
0.165489464	AR_taxa
0.03159174	AR_taxa
0.238048736	AR_taxa
0.584177534	AR_taxa
0.097650833	AR_taxa
0.175451848	AR_taxa
0.214224129	AR_taxa
0.237661424	AR_taxa
0.529623663	AR_taxa
0.229159248	AR_taxa
0.185358334	AR_taxa
0.192437054	AR_taxa
0.678731897	AR_taxa
0.128202513	AR_taxa
0.130174881	AR_taxa
0.154358796	AR_taxa
0.13722559	AR_taxa
0.16858268	AR_taxa
0.220686521	AR_taxa
0.29830064	AR_taxa
0.097021489	AR_taxa
0.205687618	AR_taxa
0.288638217	AR_taxa
0.492470984	AR_taxa
0.192570242	AR_taxa
0.111773664	AR_taxa
0.259009466	AR_taxa
0.15221363	AR_taxa
0.160297234	AR_taxa
0.199733172	AR_taxa
0.012690606	AR_taxa
0.091830751	AR_taxa
0.332113166	AR_taxa
0.228483159	AR_taxa
0.335113693	AR_taxa
0.49743821	AR_taxa
0.430555587	AR_taxa
0.121877587	AR_taxa
0.289899952	AR_taxa
0.404780659	AR_taxa
0.199548994	AR_taxa
0.098507005	AR_taxa
0.482018379	AR_taxa
0.414944354	AR_taxa
0.313347419	AR_taxa
0.196739762	AR_taxa
0.432567036	AR_taxa
0.180459983	AR_taxa
0.520063989	AR_taxa
0.144074003	AR_taxa
0.23872024	AR_taxa
0.311177575	AR_taxa
0.394648066	AR_taxa
0.164765608	AR_taxa
0.270889374	AR_taxa
0.217383707	AR_taxa
0.470322808	AR_taxa
0.121487102	AR_taxa
0.104417358	AR_taxa
0.498513906	AR_taxa
0.43534085	AR_taxa
0.174099534	AR_taxa
0.09171818	AR_taxa
0.356998197	AR_taxa
0.212789288	AR_taxa
0.108343868	AR_taxa
0.209439845	AR_taxa
0.071924842	AR_taxa
0.283113278	AR_taxa
0.203528672	AR_taxa
0.162651171	AR_taxa
0.530761537	AR_taxa
0.44177564	AR_taxa
0.243244885	AR_taxa
0.146902037	AR_taxa
0.098538644	AR_taxa
0.386498532	AR_taxa
0.134243406	AR_taxa
0.469552967	AR_taxa
0.040259068	AR_taxa
0.258929397	AR_taxa
0.126095586	AR_taxa
0.109586807	AR_taxa
0.580911369	AR_taxa
0.09931023	AR_taxa
0.400248105	AR_taxa
0.207017426	AR_taxa
0.210297779	AR_taxa
0.248627733	AR_taxa
0.187955803	AR_taxa
0.185634419	AR_taxa
0.264845131	AR_taxa
0.090362593	AR_taxa
0.191423014	AR_taxa
0.119270394	AR_taxa
0.228982862	AR_taxa
0.125024821	AR_taxa
0.509123284	AR_taxa
0.474677314	AR_taxa
0.18001142	AR_taxa
0.542244906	AR_taxa
0.396654878	AR_taxa
0.468894403	AR_taxa
0.216076588	AR_taxa
0.095036375	AR_taxa
0.150453688	AR_taxa
0.295399465	AR_taxa
0.06157356	AR_taxa
0.39314182	AR_taxa
0.219744857	AR_taxa
0.276341754	AR_taxa
0.243149969	AR_taxa
0.119727138	AR_taxa
0.118117867	AR_taxa
0.16934783	AR_taxa
0.157033704	AR_taxa
0.11874328	AR_taxa
0.111520891	AR_taxa
0.494744545	AR_taxa
0.148549306	AR_taxa
0.53717239	AR_taxa
0.504653849	AR_taxa
0.558962495	AR_taxa
0.111734332	AR_taxa
0.253853312	AR_taxa
0.18064821	AR_taxa
0.429261387	AR_taxa
0.363989698	AR_taxa
0.316913958	AR_taxa
0.408796696	AR_taxa
0.134496811	AR_taxa
0.069037691	AR_taxa
0.331768017	AR_taxa
0.567380873	AR_taxa
0.586710159	AR_taxa
0.275863281	AR_taxa
0.508337148	AR_taxa
0.557893678	AR_taxa
0.196494051	AR_taxa
0.20784121	AR_taxa
0.30841374	AR_taxa
0.370265744	AR_taxa
0.398054163	AR_taxa
0.202575013	AR_taxa
0.312833251	AR_taxa
0.263399852	AR_taxa
0.156329565	AR_taxa
0.478702071	AR_taxa
0.146930244	AR_taxa
0.082091725	AR_taxa
0.114059838	AR_taxa
0.353134838	AR_taxa
0.304294348	AR_taxa
0.334886509	AR_taxa
0.080423643	AR_taxa
0.163608285	AR_taxa
0.136463768	AR_taxa
0.201805872	AR_taxa
0.276853835	AR_taxa
0.614478323	AR_taxa
0.129241349	AR_taxa
0.261612339	AR_taxa
0.211449444	AR_taxa
0.22374776	AR_taxa
0.321681438	AR_taxa
0.257326522	AR_taxa
0.199211098	AR_taxa
0.144905094	AR_taxa
0.248253293	AR_taxa
0.275121486	AR_taxa
0.329601265	AR_taxa
0.022453974	AR_taxa
0.115367244	AR_taxa
0.18960605	AR_taxa
0.082412586	AR_taxa
0.31843671	AR_taxa
0.322156952	AR_taxa
0.194902024	AR_taxa
0.155785205	AR_taxa
0.184613438	AR_taxa
0.442656649	AR_taxa
0.088699858	AR_taxa
0.336875316	AR_taxa
0.180061204	AR_taxa
0.497187468	AR_taxa
0.506665651	AR_taxa
0.538389301	AR_taxa
0.169074803	AR_taxa
0.210593163	AR_taxa
0.245050454	AR_taxa
0.604283395	AR_taxa
0.382820519	AR_taxa
0.135431348	AR_taxa
0.000707846	AR_taxa
0.072127675	AR_taxa
0.515953518	AR_taxa
0.388694888	AR_taxa
0.098550248	AR_taxa
0.027617834	AR_taxa
0.534792477	AR_taxa
0.301023661	AR_taxa
0.502190432	AR_taxa
0.257880746	AR_taxa
0.071302336	AR_taxa
0.192008693	AR_taxa
0.257384456	AR_taxa
0.089607305	AR_taxa
0.050347323	AR_taxa
0.054417167	AR_taxa
0.518812876	AR_taxa
0.201005695	AR_taxa
0.107611704	AR_taxa
0.372180236	AR_taxa
0.329126907	AR_taxa
0.11841641	AR_taxa
0.089856304	AR_taxa
0.398140868	AR_taxa
0.313023854	AR_taxa
0.123009197	AR_taxa
0.369538567	AR_taxa
0.15553827	AR_taxa
0.172482312	AR_taxa
0.417159621	AR_taxa
0.255782718	AR_taxa
0.29631054	AR_taxa
0.240183561	AR_taxa
0.369470266	AR_taxa
0.034800253	AR_taxa
0.41439737	AR_taxa
0.364132418	AR_taxa
0.256921979	AR_taxa
0.258602557	AR_taxa
0.637120273	AR_taxa
0.085294128	AR_taxa
0.364928311	AR_taxa
0.142472027	AR_taxa
0.191367103	AR_taxa
0.174786178	AR_taxa
0.227704628	AR_taxa
0.450160022	AR_taxa
0.242148141	AR_taxa
0.14952043	AR_taxa
0.26732373	AR_taxa
0.139620276	AR_taxa
0.097448328	AR_taxa
0.244871743	AR_taxa
0.362344863	AR_taxa
0.309334058	AR_taxa
0.488041825	AR_taxa
0.112766672	AR_taxa
0.20827342	AR_taxa
0.669651735	AR_taxa
0.061830615	AR_taxa
0.089973969	AR_taxa
0.442882382	AR_taxa
0.433197464	AR_taxa
0.218599	AR_taxa
0.442180295	AR_taxa
0.107506572	AR_taxa
0.129107295	AR_taxa
0.074146988	AR_taxa
0.270901362	AR_taxa
0.359158909	AR_taxa
0.293771415	AR_taxa
0.017575406	AR_taxa
0.243254762	AR_taxa
0.266401216	AR_taxa
0.225559018	AR_taxa
0.619515155	AR_taxa
0.320940249	AR_taxa
0.181719362	AR_taxa
0.148414056	AR_taxa
0.258637246	AR_taxa
0.126566189	AR_taxa
0.278576487	AR_taxa
0.179342854	AR_taxa
0.167167491	AR_taxa
0.316555431	AR_taxa
0.168344255	AR_taxa
0.546371537	AR_taxa
0.347053397	AR_taxa
0.146644002	AR_taxa
0.231396258	AR_taxa
0.035495253	AR_taxa
0.081429167	AR_taxa
0.566937248	AR_taxa
0.145505533	AR_taxa
0.236272577	AR_taxa
0.100854042	AR_taxa
0.049161407	AR_taxa
0.125843554	AR_taxa
0.401664502	AR_taxa
0.304430448	AR_taxa
0.33792026	AR_taxa
0.17916528	AR_taxa
0.161572269	AR_taxa
0.306907116	AR_taxa
0.020584159	AR_taxa
0.299819607	AR_taxa
0.291333288	AR_taxa
0.041963595	AR_taxa
0.235188077	AR_taxa
0.374342433	AR_taxa
0.18741721	AR_taxa
0.157558554	AR_taxa
0.154613214	AR_taxa
0.402791088	AR_taxa
0.084893369	AR_taxa
0.593849613	AR_taxa
0.26574921	AR_taxa
0.535769217	AR_taxa
0.073698441	AR_taxa
0.339447013	AR_taxa
0.219413671	AR_taxa
0.215792925	AR_taxa
0.148170394	AR_taxa
0.018065629	AR_taxa
0.096575844	AR_taxa
0.128770359	AR_taxa
0.2277964	AR_taxa
0.109455977	AR_taxa
0.09506226	AR_taxa
0.248852563	AR_taxa
0.343422912	AR_taxa
0.261091407	AR_taxa
0.476101489	AR_taxa
0.158213627	AR_taxa
0.134596846	AR_taxa
0.554172145	AR_taxa
0.415340938	AR_taxa
0.453261389	AR_taxa
0.220761309	AR_taxa
0.267421282	AR_taxa
0.281218228	AR_taxa
0.434920994	AR_taxa
0.499271673	AR_taxa
0.611920608	AR_taxa
0.213287616	AR_taxa
0.726470753	AR_taxa
0.122825776	AR_taxa
0.273140341	AR_taxa
0.214189253	AR_taxa
0.01285709	AR_taxa
0.222823241	AR_taxa
0.23282907	AR_taxa
0.325662998	AR_taxa
0.091246658	AR_taxa
0.03024864	AR_taxa
0.517561909	AR_taxa
0.30566547	AR_taxa
0.344728352	AR_taxa
0.350699377	AR_taxa
0.28430123	AR_taxa
0.251181442	AR_taxa
0.267026723	AR_taxa
0.163659028	AR_taxa
0.165841223	AR_taxa
0.457280572	AR_taxa
0.117113395	AR_taxa
0.171533016	AR_taxa
0.36050654	AR_taxa
0.277376049	AR_taxa
0.189410214	AR_taxa
0.058756969	AR_taxa
0.425168374	AR_taxa
0.62932407	AR_taxa
0.386923174	AR_taxa
0.082349984	AR_taxa
0.65381767	AR_taxa
0.05069962	AR_taxa
0.03358235	AR_taxa
0.445628183	AR_taxa
0.394512963	AR_taxa
0.089177701	AR_taxa
0.167923571	AR_taxa
0.186516816	AR_taxa
0.241950744	AR_taxa
0.26633863	AR_taxa
0.103841485	AR_taxa
0.357695937	AR_taxa
0.444851704	AR_taxa
0.256082086	AR_taxa
0.161426862	AR_taxa
0.516572424	AR_taxa
0.362884173	AR_taxa
0.281793566	AR_taxa
0.20398716	AR_taxa
0.393405187	AR_taxa
0.555032751	AR_taxa
0.11764035	AR_taxa
0.263258076	AR_taxa
0.371727701	AR_taxa
0.303281411	AR_taxa
0.124242649	AR_taxa
0.323091681	AR_taxa
0.008548144	AR_taxa
0.173399903	AR_taxa
0.279953783	AR_taxa
0.176041245	AR_taxa
0.146960202	AR_taxa
0.210905051	AR_taxa
0.148301012	AR_taxa
0.106989306	AR_taxa
0.09584843	AR_taxa
0.072903728	AR_taxa
0.498345206	AR_taxa
0.093305549	AR_taxa
0.141318711	AR_taxa
0.140345859	AR_taxa
0.338532623	AR_taxa
0.204960865	AR_taxa
0.511518774	AR_taxa
0.198783198	AR_taxa
0.10299193	AR_taxa
0.280937839	AR_taxa
0.068901298	AR_taxa
0.315205288	AR_taxa
0.474920959	AR_taxa
0.098858649	AR_taxa
0.289327236	AR_taxa
0.148127838	AR_taxa
0.114142855	AR_taxa
0.512217206	AR_taxa
0.322641227	AR_taxa
0.213156922	AR_taxa
0.381401133	AR_taxa
0.393001131	AR_taxa
0.127634388	AR_taxa
0.005756334	AR_taxa
0.337468518	AR_taxa
0.204478099	AR_taxa
0.212966866	AR_taxa
0.326917553	AR_taxa
0.208596801	AR_taxa
0.421591219	AR_taxa
0.087934411	AR_taxa
0.163189475	AR_taxa
0.132665278	AR_taxa
0.17613863	AR_taxa
0.109791335	AR_taxa
0.518993063	AR_taxa
0.508260585	AR_taxa
0.075009361	AR_taxa
0.367981519	AR_taxa
0.278047857	AR_taxa
0.431229642	AR_taxa
0.090890463	AR_taxa
0.095354237	AR_taxa
0.073175792	AR_taxa
0.165784224	AR_taxa
0.039933971	AR_taxa
0.229992003	AR_taxa
0.337905684	AR_taxa
0.033086239	AR_taxa
0.194772989	AR_taxa
0.396152135	AR_taxa
0.529654347	AR_taxa
0.26304565	AR_taxa
0.064414125	AR_taxa
0.296088923	AR_taxa
0.226653523	AR_taxa
0.643041302	AR_taxa
0.365732339	AR_taxa
0.282636705	AR_taxa
0.55411006	AR_taxa
0.31828865	AR_taxa
0.586136238	AR_taxa
0.30507709	AR_taxa
0.091024325	AR_taxa
0.319606206	AR_taxa
0.154189685	AR_taxa
0.095730691	AR_taxa
0.671314029	AR_taxa
0.329850252	AR_taxa
0.136305837	AR_taxa
0.186669524	AR_taxa
0.272515618	AR_taxa
0.169316092	AR_taxa
0.503276778	AR_taxa
0.168814737	AR_taxa
0.171607013	AR_taxa
0.211880081	AR_taxa
0.173330116	AR_taxa
0.152649774	AR_taxa
0.225727838	AR_taxa
0.413719738	AR_taxa
0.14730333	AR_taxa
0.129421606	AR_taxa
0.48583729	AR_taxa
0.465858727	AR_taxa
0.733936302	AR_taxa
0.074603517	AR_taxa
0.406257125	AR_taxa
0.091605093	AR_taxa
0.532411337	AR_taxa
0.272467396	AR_taxa
0.421298686	AR_taxa
0.358935356	AR_taxa
0.005674058	AR_taxa
0.308243178	AR_taxa
0.191953003	AR_taxa
0.326037568	AR_taxa
0.104094242	AR_taxa
0.149659891	AR_taxa
0.220814595	AR_taxa
0.337365004	AR_taxa
0.327570843	AR_taxa
0.196459856	AR_taxa
0.203301224	AR_taxa
0.099908463	AR_taxa
0.306793963	AR_taxa
0.421941629	AR_taxa
0.253476408	AR_taxa
0.028078817	AR_taxa
0.350487353	AR_taxa
0.279389166	AR_taxa
0.27339874	AR_taxa
0.421239181	AR_taxa
0.245352253	AR_taxa
0.243880904	AR_taxa
0.215869122	AR_taxa
0.460478323	AR_taxa
0.364272679	AR_taxa
0.256126605	AR_taxa
0.158328572	AR_taxa
0.314960693	AR_taxa
0.103409051	AR_taxa
0.110465705	AR_taxa
0.57175032	AR_taxa
0.120146942	AR_taxa
0.325070134	AR_taxa
0.382166021	AR_taxa
0.18189916	AR_taxa
0.166321618	AR_taxa
0.541172273	AR_taxa
0.501967718	AR_taxa
0.333972817	AR_taxa
0.034797493	AR_taxa
0.079021086	AR_taxa
0.28031398	AR_taxa
0.063222808	AR_taxa
0.48141499	AR_taxa
0.119811237	AR_taxa
0.127132112	AR_taxa
0.26078641	AR_taxa
0.178897681	AR_taxa
0.242223707	AR_taxa
0.123704723	AR_taxa
0.236064088	AR_taxa
0.294054403	AR_taxa
0.575462185	AR_taxa
0.110193851	AR_taxa
0.285616521	AR_taxa
0.221643679	AR_taxa
0.254455944	AR_taxa
0.125719057	AR_taxa
0.171626717	AR_taxa
0.221485134	AR_taxa
0.192449429	AR_taxa
0.14790794	AR_taxa
0.450073842	AR_taxa
0.100108598	AR_taxa
0.356372795	AR_taxa
0.023890273	AR_taxa
0.350143654	AR_taxa
0.337819069	AR_taxa
0.457103674	AR_taxa
0.265421603	AR_taxa
0.410855658	AR_taxa
0.129448673	AR_taxa
0.297446502	AR_taxa
0.697996938	AR_taxa
0.222407214	AR_taxa
0.091996472	AR_taxa
0.412026186	AR_taxa
0.275260529	AR_taxa
0.239136239	AR_taxa
0.184971098	AR_taxa
0.226807918	AR_taxa
0.137164692	AR_taxa
0.117436649	AR_taxa
0.36414938	AR_taxa
0.255903957	AR_taxa
0.122321749	AR_taxa
0.608317173	AR_taxa
0.513646764	AR_taxa
0.546582999	AR_taxa
0.081889544	AR_taxa
0.008733264	AR_taxa
0.283175228	AR_taxa
0.194017115	AR_taxa
0.461143855	AR_taxa
0.315280954	AR_taxa
0.168587094	AR_taxa
0.229432239	AR_taxa
0.222269955	AR_taxa
0.428444397	AR_taxa
0.081692534	AR_taxa
0.450544882	AR_taxa
0.051602186	AR_taxa
0.077002339	AR_taxa
0.129251599	AR_taxa
0.059778818	AR_taxa
0.53262741	AR_taxa
0.459057904	AR_taxa
0.043287844	AR_taxa
0.236907185	AR_taxa
0.409378368	AR_taxa
0.500255341	AR_taxa
0.31689144	AR_taxa
0.076552123	AR_taxa
0.139118139	AR_taxa
0.14232974	AR_taxa
0.243332609	AR_taxa
0.412859058	AR_taxa
0.201913769	AR_taxa
0.479072236	AR_taxa
0.592291719	AR_taxa
0.330818685	AR_taxa
0.236667316	AR_taxa
0.482407655	AR_taxa
0.345475722	AR_taxa
0.183995295	AR_taxa
0.318227309	AR_taxa
0.296578135	AR_taxa
0.346215085	AR_taxa
0.112903933	AR_taxa
0.342336442	AR_taxa
0.20878678	AR_taxa
0.215291704	AR_taxa
0.198291575	AR_taxa
0.597877382	AR_taxa
0.405038255	AR_taxa
0.356859416	AR_taxa
0.176374203	AR_taxa
0.211717283	AR_taxa
0.524631118	AR_taxa
0.514582834	AR_taxa
0.516010143	AR_taxa
0.189045833	AR_taxa
0.127357425	AR_taxa
0.306651404	AR_taxa
0.207524827	AR_taxa
0.102524753	AR_taxa
0.022536935	AR_taxa
0.070903825	AR_taxa
0.469240155	AR_taxa
0.261131257	AR_taxa
0.223649899	AR_taxa
0.292548842	AR_taxa
0.236439696	AR_taxa
0.299732907	AR_taxa
0.275956223	AR_taxa
0.362159852	AR_taxa
0.042748537	AR_taxa
0.251136495	AR_taxa
0.458853434	AR_taxa
0.390092927	AR_taxa
0.196764271	AR_taxa
0.32157294	AR_taxa
0.237696383	AR_taxa
0.213905352	AR_taxa
0.188951492	AR_taxa
0.147984142	AR_taxa
0.114518352	AR_taxa
0.310085597	AR_taxa
0.225306038	AR_taxa
0.272472171	AR_taxa
0.246473633	AR_taxa
0.125786671	AR_taxa
0.122991151	AR_taxa
0.104387548	AR_taxa
0.571797104	AR_taxa
0.36543507	AR_taxa
0.295781116	AR_taxa
0.618769318	AR_taxa
0.467241923	AR_taxa
0.157832068	AR_taxa
0.249748359	AR_taxa
0.118940316	AR_taxa
0.254982767	AR_taxa
0.21739794	AR_taxa
0.232350281	AR_taxa
0.463635178	AR_taxa
0.321475259	AR_taxa
0.209628785	AR_taxa
0.254711983	AR_taxa
0.113673025	AR_taxa
0.144040331	AR_taxa
0.411192064	AR_taxa
0.305932453	AR_taxa
0.017707061	AR_taxa
0.241416666	AR_taxa
0.291079115	AR_taxa
0.47595572	AR_taxa
0.31601259	AR_taxa
0.071626641	AR_taxa
0.19214179	AR_taxa
0.620803364	AR_taxa
0.37257915	AR_taxa
0.164020755	AR_taxa
0.21439027	AR_taxa
0.273958678	AR_taxa
0.061335428	AR_taxa
0.222642983	AR_taxa
0.099234294	AR_taxa
0.403674695	AR_taxa
0.250945355	AR_taxa
0.079525704	AR_taxa
0.442915993	AR_taxa
0.114731765	AR_taxa
0.201455876	AR_taxa
0.587318623	AR_taxa
0.189074321	AR_taxa
0.283609119	AR_taxa
0.034721327	AR_taxa
0.076393764	AR_taxa
0.088511767	AR_taxa
0.120102517	AR_taxa
0.367591647	AR_taxa
0.176330128	AR_taxa
0.249342265	AR_taxa
0.164273886	AR_taxa
0.406582387	AR_taxa
0.273706552	AR_taxa
0.235162721	AR_taxa
0.216043222	AR_taxa
0.08573333	AR_taxa
0.224663275	AR_taxa
0.157831855	AR_taxa
0.062054085	AR_taxa
0.227357164	AR_taxa
0.626456847	AR_taxa
0.255552712	AR_taxa
0.094620977	AR_taxa
0.403898297	AR_taxa
0.186052851	AR_taxa
0.107112297	AR_taxa
0.121213326	AR_taxa
0.394496585	AR_taxa
0.05607087	AR_taxa
0.153476356	AR_taxa
0.195708811	AR_taxa
0.381170238	AR_taxa
0.365448727	AR_taxa
0.212190151	AR_taxa
0.254709844	AR_taxa
0.082649024	AR_taxa
0.2535965	AR_taxa
0.138763434	AR_taxa
0.378513692	AR_taxa
0.171515149	AR_taxa
0.145172196	AR_taxa
0.153348787	AR_taxa
0.214493328	AR_taxa
0.499465347	AR_taxa
0.276207428	AR_taxa
0.189476473	AR_taxa
0.199300192	AR_taxa
0.29578146	AR_taxa
0.40574485	AR_taxa
0.321461808	AR_taxa
0.208457489	AR_taxa
0.179030878	AR_taxa
0.198578848	AR_taxa
0.358662547	AR_taxa
0.198698966	AR_taxa
0.496046669	AR_taxa
0.274671514	AR_taxa
0.431934263	AR_taxa
0.308169117	AR_taxa
0.380119827	AR_taxa
0.218511387	AR_taxa
0.005226027	AR_taxa
0.255960433	AR_taxa
0.333219419	AR_taxa
0.177706294	AR_taxa
0.565932433	AR_taxa
0.214517305	AR_taxa
0.171128458	AR_taxa
0.189499271	AR_taxa
0.280627647	AR_taxa
0.146310429	AR_taxa
0.675459655	AR_taxa
0.071214966	AR_taxa
0.207396585	AR_taxa
0.217177021	AR_taxa
0.473225129	AR_taxa
0.406089633	AR_taxa
0.37972277	AR_taxa
0.307378689	AR_taxa
0.169512573	AR_taxa
0.081716903	AR_taxa
0.457356998	AR_taxa
0.327917188	AR_taxa
0.434119626	AR_taxa
0.112678087	AR_taxa
0.460775872	AR_taxa
0.188916885	AR_taxa
0.497889102	AR_taxa
0.531047752	AR_taxa
0.571647211	AR_taxa
0.413155732	AR_taxa
0.44057514	AR_taxa
0.206241341	AR_taxa
0.209438148	AR_taxa
0.268895963	AR_taxa
0.081207279	AR_taxa
0.020181889	AR_taxa
0.294919872	AR_taxa
0.155424337	AR_taxa
0.056082141	AR_taxa
0.272940938	AR_taxa
0.161889711	AR_taxa
0.176996544	AR_taxa
0.251928251	AR_taxa
0.124427316	AR_taxa
0.182334117	AR_taxa
0.282345853	AR_taxa
0.112337211	AR_taxa
0.649821863	AR_taxa
0.100097807	AR_taxa
0.242645789	AR_taxa
0.337183259	AR_taxa
0.445849819	AR_taxa
0.281358621	AR_taxa
0.417941242	AR_taxa
0.163102589	AR_taxa
0.199037398	AR_taxa
0.12657048	AR_taxa
0.167814403	AR_taxa
0.265611705	AR_taxa
0.177566531	AR_taxa
0.614688748	AR_taxa
0.527566881	AR_taxa
0.283561314	AR_taxa
0.132156614	AR_taxa
0.140653487	AR_taxa
0.132245447	AR_taxa
0.015099879	AR_taxa
0.230859567	AR_taxa
0.22446164	AR_taxa
0.240596257	AR_taxa
0.212070292	AR_taxa
0.154083725	AR_taxa
0.287362101	AR_taxa
0.306985552	AR_taxa
0.01933404	AR_taxa
0.147347804	AR_taxa
0.159096763	AR_taxa
0.014792928	AR_taxa
0.278791436	AR_taxa
0.134370182	AR_taxa
0.165863137	AR_taxa
0.251415273	AR_taxa
0.115129528	AR_taxa
0.203063641	AR_taxa
0.027741583	AR_taxa
0.298354031	AR_taxa
0.346263835	AR_taxa
0.168283425	AR_taxa
0.406133742	AR_taxa
0.053318999	AR_taxa
0.096056099	AR_taxa
0.097083838	AR_taxa
0.275339621	AR_taxa
0.62033361	AR_taxa
0.21911219	AR_taxa
0.160754763	AR_taxa
0.369041539	AR_taxa
0.417354234	AR_taxa
0.128778851	AR_taxa
0.236542684	AR_taxa
0.278229742	AR_taxa
0.50298015	AR_taxa
0.34969264	AR_taxa
0.210675964	AR_taxa
0.091814379	AR_taxa
0.129569171	AR_taxa
0.197900774	AR_taxa
0.481101258	AR_taxa
0.037904877	AR_taxa
0.324068801	AR_taxa
0.230537021	AR_taxa
0.138710867	AR_taxa
0.166806483	AR_taxa
0.345219811	AR_taxa
0.138195135	AR_taxa
0.25364617	AR_taxa
0.243591373	AR_taxa
0.231339626	AR_taxa
0.300632382	AR_taxa
0.240980081	AR_taxa
0.110753706	AR_taxa
0.175579847	AR_taxa
0.536850643	AR_taxa
0.28888036	AR_taxa
0.361391101	AR_taxa
0.206885342	AR_taxa
0.322956905	AR_taxa
0.172022935	AR_taxa
0.380377297	AR_taxa
0.314340476	AR_taxa
0.322310912	AR_taxa
0.278614336	AR_taxa
0.093953028	AR_taxa
0.141704075	AR_taxa
0.313267815	AR_taxa
0.444920033	AR_taxa
0.168002016	AR_taxa
0.381775421	AR_taxa
0.161018626	AR_taxa
0.106661847	AR_taxa
0.045253564	AR_taxa
0.2733569	AR_taxa
0.116027123	AR_taxa
0.304391449	AR_taxa
0.454631613	AR_taxa
0.371683409	AR_taxa
0.373017196	AR_taxa
0.49922548	AR_taxa
0.20327945	AR_taxa
0.548322601	AR_taxa
0.034684653	AR_taxa
0.194585314	AR_taxa
0.189174899	AR_taxa
0.106664655	AR_taxa
0.421715937	AR_taxa
0.140449436	AR_taxa
0.293148088	AR_taxa
0.363330877	AR_taxa
0.202964327	AR_taxa
0.430701316	AR_taxa
0.08971373	AR_taxa
0.164794148	AR_taxa
0.020200927	AR_taxa
0.261063098	AR_taxa
0.173639547	AR_taxa
0.326844461	AR_taxa
0.189384418	AR_taxa
0.220544721	AR_taxa
0.258934347	AR_taxa
0.023097197	AR_taxa
0.436680728	AR_taxa
0.063053933	AR_taxa
0.094617532	AR_taxa
0.149868758	AR_taxa
0.302253642	AR_taxa
0.53569762	AR_taxa
0.258558895	AR_taxa
0.278780689	AR_taxa
0.094110225	AR_taxa
0.088543934	AR_taxa
0.476097892	AR_taxa
0.195804243	AR_taxa
0.40143462	AR_taxa
0.104691411	AR_taxa
0.293533155	AR_taxa
0.565392468	AR_taxa
0.453342737	AR_taxa
0.330925815	AR_taxa
0.137270411	AR_taxa
0.602852543	AR_taxa
0.086493192	AR_taxa
0.253565688	AR_taxa
0.077458635	AR_taxa
0.278246377	AR_taxa
0.182251168	AR_taxa
0.528445524	AR_taxa
0.165160764	AR_taxa
0.099611963	AR_taxa
0.311245308	AR_taxa
0.56819623	AR_taxa
0.063971027	AR_taxa
0.089626525	AR_taxa
0.292004669	AR_taxa
0.236667621	AR_taxa
0.001632107	AR_taxa
0.431349421	AR_taxa
0.172410636	AR_taxa
0.475498719	AR_taxa
0.050581165	AR_taxa
0.002040055	AR_taxa
0.150646117	AR_taxa
0.198241033	AR_taxa
0.445399506	AR_taxa
0.322707273	AR_taxa
0.372116302	AR_taxa
0.226723875	AR_taxa
0.027603923	AR_taxa
0.445745565	AR_taxa
0.136861809	AR_taxa
0.351864371	AR_taxa
0.283870343	AR_taxa
0.134046448	AR_taxa
0.210493513	AR_taxa
0.199180383	AR_taxa
0.621688896	AR_taxa
0.141267117	AR_taxa
0.108219683	AR_taxa
0.243340191	AR_taxa
0.458826541	AR_taxa
0.32265927	AR_taxa
0.098095067	AR_taxa
0.151951583	AR_taxa
0.336245481	AR_taxa
0.369482666	AR_taxa
0.255446404	AR_taxa
0.203889534	AR_taxa
0.395545626	AR_taxa
0.501460884	AR_taxa
0.260174895	AR_taxa
0.199239076	AR_taxa
0.353803982	AR_taxa
0.281868135	AR_taxa
0.064170213	AR_taxa
0.178607565	AR_taxa
0.307573142	AR_taxa
0.484419893	AR_taxa
-0.000920885	AR_taxa
0.402446501	AR_taxa
0.064857783	AR_taxa
0.148205168	AR_taxa
0.511139326	AR_taxa
0.358427847	AR_taxa
0.282382323	AR_taxa
0.232689038	AR_taxa
0.313617545	AR_taxa
0.085607061	AR_taxa
0.129998125	AR_taxa
0.577331939	AR_taxa
0.336823597	AR_taxa
0.483602468	AR_taxa
0.082203966	AR_taxa
0.215413188	AR_taxa
0.261391323	AR_taxa
0.221095021	AR_taxa
0.440888608	AR_taxa
0.546760463	AR_taxa
0.036171803	AR_taxa
0.236171152	AR_taxa
0.474274288	AR_taxa
0.529426759	AR_taxa
0.154399231	AR_taxa
0.169346353	AR_taxa
0.471885461	AR_taxa
0.364335718	AR_taxa
0.204098476	AR_taxa
0.491095525	AR_taxa
0.555566499	AR_taxa
0.270055221	AR_taxa
0.110820628	AR_taxa
0.576029191	AR_taxa
0.207028522	AR_taxa
0.088045781	AR_taxa
0.103464477	AR_taxa
0.405100953	AR_taxa
0.145473249	AR_taxa
0.250455851	AR_taxa
0.304541281	AR_taxa
0.551958887	AR_taxa
0.376278797	AR_taxa
0.161197999	AR_taxa
0.111227683	AR_taxa
0.104088405	AR_taxa
0.063121176	AR_taxa
0.497801952	AR_taxa
0.15807266	AR_taxa
0.194894731	AR_taxa
0.331179537	AR_taxa
0.294035686	AR_taxa
0.4110622	AR_taxa
0.156121481	AR_taxa
0.52941375	AR_taxa
0.219600796	AR_taxa
0.287440047	AR_taxa
0.074489991	AR_taxa
0.32147222	AR_taxa
0.201977109	AR_taxa
0.124552165	AR_taxa
0.360161873	AR_taxa
0.123362432	AR_taxa
0.632007127	AR_taxa
0.224840833	AR_taxa
0.076954362	AR_taxa
0.46670881	AR_taxa
0.363455513	AR_taxa
0.460941692	AR_taxa
0.252773981	AR_taxa
0.191058109	AR_taxa
0.135427743	AR_taxa
0.537956591	AR_taxa
0.014208247	AR_taxa
0.253616094	AR_taxa
0.073925604	AR_taxa
0.117592034	AR_taxa
0.389119662	AR_taxa
0.084903358	AR_taxa
0.030613646	AR_taxa
0.11877595	AR_taxa
0.28652254	AR_taxa
0.453949525	AR_taxa
0.073388234	AR_taxa
0.198646593	AR_taxa
0.225611906	AR_taxa
0.140020137	AR_taxa
0.501645922	AR_taxa
0.315014049	AR_taxa
0.281551558	AR_taxa
0.303348075	AR_taxa
0.215133335	AR_taxa
0.34079913	AR_taxa
0.111253628	AR_taxa
0.13706707	AR_taxa
0.224737118	AR_taxa
0.48535458	AR_taxa
0.295998851	AR_taxa
0.500087181	AR_taxa
0.150637025	AR_taxa
0.145508384	AR_taxa
0.27650309	AR_taxa
0.114915754	AR_taxa
0.122368272	AR_taxa
0.279171953	AR_taxa
0.27701166	AR_taxa
0.397047596	AR_taxa
0.199672655	AR_taxa
0.375475438	AR_taxa
0.304211413	AR_taxa
0.572842055	AR_taxa
0.058968303	AR_taxa
0.319354538	AR_taxa
0.398984251	AR_taxa
0.03649541	AR_taxa
0.440074583	AR_taxa
0.144035753	AR_taxa
0.416179117	AR_taxa
0.159198299	AR_taxa
0.498687726	AR_taxa
0.643171767	AR_taxa
0.453106463	AR_taxa
0.038160229	AR_taxa
0.138706595	AR_taxa
0.258373845	AR_taxa
0.034666326	AR_taxa
0.193115827	AR_taxa
0.218388967	AR_taxa
0.075981871	AR_taxa
0.284192284	AR_taxa
0.064833671	AR_taxa
0.375565541	AR_taxa
0.199021188	AR_taxa
0.254235756	AR_taxa
0.220838934	AR_taxa
0.504531021	AR_taxa
0.235012605	AR_taxa
0.246059102	AR_taxa
0.156997329	AR_taxa
0.151307377	AR_taxa
0.220097063	AR_taxa
0.152398393	AR_taxa
0.130951086	AR_taxa
0.246457805	AR_taxa
0.086123571	AR_taxa
0.363687621	AR_taxa
0.10281219	AR_taxa
0.580518577	AR_taxa
0.362254146	AR_taxa
0.266450593	AR_taxa
0.253651303	AR_taxa
0.162918056	AR_taxa
0.193803707	AR_taxa
0.502815091	AR_taxa
0.249925979	AR_taxa
0.23649834	AR_taxa
0.504959525	AR_taxa
0.381880483	AR_taxa
0.245535746	AR_taxa
0.321891179	AR_taxa
0.245777464	AR_taxa
0.594431971	AR_taxa
0.23327372	AR_taxa
0.15193701	AR_taxa
0.427631452	AR_taxa
0.138172723	AR_taxa
0.080601088	AR_taxa
0.217842995	AR_taxa
0.605022164	AR_taxa
0.141182815	AR_taxa
0.351878094	AR_taxa
0.185442394	AR_taxa
0.417155339	AR_taxa
0.256810969	AR_taxa
0.266410327	AR_taxa
0.336981379	AR_taxa
0.141421834	AR_taxa
0.011367542	AR_taxa
0.155192975	AR_taxa
0.418161145	AR_taxa
0.187360712	AR_taxa
0.160459756	AR_taxa
0.354722655	AR_taxa
0.174374399	AR_taxa
0.261490928	AR_taxa
0.138516216	AR_taxa
0.170200435	AR_taxa
0.229843057	AR_taxa
0.335145049	AR_taxa
0.050862728	AR_taxa
0.230387294	AR_taxa
0.198294379	AR_taxa
0.448623615	AR_taxa
0.394867867	AR_taxa
0.441823294	AR_taxa
0.049579662	AR_taxa
0.469218504	AR_taxa
0.234782605	Random_taxa
0.207081077	Random_taxa
-0.000989772	Random_taxa
-0.022362361	Random_taxa
0.111910065	Random_taxa
-0.003834643	Random_taxa
0.092603822	Random_taxa
-0.006092428	Random_taxa
-0.000846595	Random_taxa
0.100820665	Random_taxa
0.153521664	Random_taxa
0.075197878	Random_taxa
0.058780004	Random_taxa
0.042014478	Random_taxa
0.051080656	Random_taxa
0.213024233	Random_taxa
-0.014080797	Random_taxa
0.316547371	Random_taxa
0.394777212	Random_taxa
0.007319459	Random_taxa
0.045380914	Random_taxa
0.008667693	Random_taxa
0.256849302	Random_taxa
-0.002240973	Random_taxa
3.15E-05	Random_taxa
0.090954981	Random_taxa
0.007648745	Random_taxa
0.410074958	Random_taxa
0.001834174	Random_taxa
-0.004511678	Random_taxa
-0.008951221	Random_taxa
0.018643552	Random_taxa
0.125347349	Random_taxa
0.134483598	Random_taxa
0.031755584	Random_taxa
0.028680185	Random_taxa
0.192582445	Random_taxa
0.105779731	Random_taxa
-0.018404834	Random_taxa
0.038977803	Random_taxa
-0.007322226	Random_taxa
0.068405923	Random_taxa
0.001782544	Random_taxa
-0.004846116	Random_taxa
0.470151522	Random_taxa
-0.012304062	Random_taxa
-0.011209469	Random_taxa
0.110055429	Random_taxa
0.234820758	Random_taxa
0.017918659	Random_taxa
0.121616632	Random_taxa
-0.009998272	Random_taxa
0.047948616	Random_taxa
0.100279538	Random_taxa
0.017106751	Random_taxa
0.197202562	Random_taxa
-0.007421458	Random_taxa
0.035746705	Random_taxa
0.031354299	Random_taxa
0.101966847	Random_taxa
-0.0110359	Random_taxa
-0.006979966	Random_taxa
0.008012684	Random_taxa
0.064118092	Random_taxa
-0.009462772	Random_taxa
0.054606403	Random_taxa
0.014248292	Random_taxa
0.060117981	Random_taxa
0.158438671	Random_taxa
0.455750592	Random_taxa
0.051484475	Random_taxa
-0.015811217	Random_taxa
0.094682053	Random_taxa
0.048132004	Random_taxa
0.079285697	Random_taxa
-0.006039417	Random_taxa
-0.012753337	Random_taxa
0.180156756	Random_taxa
-0.019088479	Random_taxa
0.107782877	Random_taxa
-0.007333661	Random_taxa
-0.00636946	Random_taxa
0.191917197	Random_taxa
0.033208129	Random_taxa
0.038123557	Random_taxa
0.206756643	Random_taxa
0.553354438	Random_taxa
0.094070053	Random_taxa
-0.007113322	Random_taxa
0.137090303	Random_taxa
0.043255043	Random_taxa
-0.00640234	Random_taxa
0.000960539	Random_taxa
0.382062694	Random_taxa
0.080850738	Random_taxa
0.105085348	Random_taxa
-0.008781249	Random_taxa
0.024499819	Random_taxa
0.044682395	Random_taxa
0.123359838	Random_taxa
0.071906332	Random_taxa
0.124328803	Random_taxa
0.642502712	Random_taxa
0.007001709	Random_taxa
0.287388503	Random_taxa
0.00196049	Random_taxa
-0.001741629	Random_taxa
-0.016021744	Random_taxa
0.028004934	Random_taxa
0.0510768	Random_taxa
0.038493926	Random_taxa
-0.007474064	Random_taxa
0.577853435	Random_taxa
0.230184939	Random_taxa
0.397473846	Random_taxa
0.01291583	Random_taxa
0.07788959	Random_taxa
-0.006003098	Random_taxa
0.004917698	Random_taxa
0.080885683	Random_taxa
0.12608237	Random_taxa
-0.006860219	Random_taxa
-0.003471617	Random_taxa
-0.000998728	Random_taxa
0.296939815	Random_taxa
-0.00523146	Random_taxa
-0.006501831	Random_taxa
0.022310063	Random_taxa
0.198169414	Random_taxa
0.000360153	Random_taxa
-0.011643124	Random_taxa
0.11360406	Random_taxa
-0.003128676	Random_taxa
-0.003360098	Random_taxa
-0.008694887	Random_taxa
0.120506927	Random_taxa
0.074934609	Random_taxa
0.337090343	Random_taxa
-0.012086481	Random_taxa
0.276072055	Random_taxa
0.018225227	Random_taxa
0.020228295	Random_taxa
0.089134933	Random_taxa
0.054278076	Random_taxa
0.240994369	Random_taxa
0.17763021	Random_taxa
0.010949477	Random_taxa
-0.004305413	Random_taxa
0.029297856	Random_taxa
0.045355996	Random_taxa
-0.022642405	Random_taxa
0.069341049	Random_taxa
-0.003721467	Random_taxa
-0.009989254	Random_taxa
0.044909381	Random_taxa
-0.002120847	Random_taxa
-0.008600861	Random_taxa
0.258791657	Random_taxa
0.045045403	Random_taxa
-0.008072894	Random_taxa
-0.008533983	Random_taxa
0.175101929	Random_taxa
0.293182538	Random_taxa
0.0194546	Random_taxa
0.051300663	Random_taxa
0.137355158	Random_taxa
0.078853674	Random_taxa
-0.001483108	Random_taxa
0.155489559	Random_taxa
-0.005425215	Random_taxa
0.016573768	Random_taxa
0.053001842	Random_taxa
0.203140149	Random_taxa
0.038303222	Random_taxa
0.047087459	Random_taxa
0.171321413	Random_taxa
0.061079177	Random_taxa
0.14520798	Random_taxa
0.124719056	Random_taxa
0.14643459	Random_taxa
0.023689058	Random_taxa
-0.000100709	Random_taxa
-0.008431612	Random_taxa
-0.007606815	Random_taxa
0.065534812	Random_taxa
-0.00268842	Random_taxa
0.020517162	Random_taxa
0.372606705	Random_taxa
0.005369058	Random_taxa
0.098295426	Random_taxa
0.066864785	Random_taxa
0.126458339	Random_taxa
0.145214197	Random_taxa
-0.010362815	Random_taxa
0.043747529	Random_taxa
0.060796859	Random_taxa
0.05761986	Random_taxa
0.071387026	Random_taxa
-0.011861887	Random_taxa
-0.00262889	Random_taxa
0.032639493	Random_taxa
0.14079199	Random_taxa
0.017343075	Random_taxa
-0.006059808	Random_taxa
-0.018736692	Random_taxa
0.015971229	Random_taxa
-0.005510261	Random_taxa
0.046641262	Random_taxa
-0.007588137	Random_taxa
0.109462852	Random_taxa
0.331424613	Random_taxa
0.089212256	Random_taxa
0.091377515	Random_taxa
0.044483366	Random_taxa
0.001595221	Random_taxa
0.116888021	Random_taxa
-0.004748053	Random_taxa
0.121546928	Random_taxa
0.124976657	Random_taxa
0.016281352	Random_taxa
0.029356055	Random_taxa
0.026182032	Random_taxa
-0.001855671	Random_taxa
0.038227084	Random_taxa
-0.006646819	Random_taxa
0.055332906	Random_taxa
0.085089963	Random_taxa
0.305310267	Random_taxa
0.071988084	Random_taxa
0.056178146	Random_taxa
-0.013997271	Random_taxa
0.068306614	Random_taxa
-0.00293767	Random_taxa
0.051356335	Random_taxa
0.013950009	Random_taxa
0.082526459	Random_taxa
0.01554857	Random_taxa
-0.007880379	Random_taxa
0.01541802	Random_taxa
0.297234731	Random_taxa
0.085585744	Random_taxa
0.015395224	Random_taxa
0.022214547	Random_taxa
0.452844974	Random_taxa
0.101915384	Random_taxa
-0.016164596	Random_taxa
-0.002360553	Random_taxa
0.018668363	Random_taxa
-0.0056489	Random_taxa
0.072486325	Random_taxa
0.295064167	Random_taxa
-0.003964355	Random_taxa
0.009070597	Random_taxa
0.076585144	Random_taxa
-0.002137037	Random_taxa
0.110941384	Random_taxa
-0.001467718	Random_taxa
-0.019124693	Random_taxa
0.009689916	Random_taxa
0.012573558	Random_taxa
0.020405128	Random_taxa
0.104725842	Random_taxa
0.062903071	Random_taxa
0.051244231	Random_taxa
-0.016896697	Random_taxa
0.275419458	Random_taxa
0.237054435	Random_taxa
-0.003614651	Random_taxa
0.002877635	Random_taxa
0.040166837	Random_taxa
0.014994433	Random_taxa
-0.006640117	Random_taxa
0.176797804	Random_taxa
-0.004582918	Random_taxa
0.000665993	Random_taxa
0.44187073	Random_taxa
-0.006739971	Random_taxa
0.035118297	Random_taxa
0.273352753	Random_taxa
0.036076105	Random_taxa
-0.011030648	Random_taxa
-0.01957004	Random_taxa
0.032597775	Random_taxa
0.029067799	Random_taxa
0.062672498	Random_taxa
0.009439422	Random_taxa
0.013570518	Random_taxa
0.107292151	Random_taxa
0.329264582	Random_taxa
0.037943024	Random_taxa
-0.011349953	Random_taxa
0.030826252	Random_taxa
0.199434759	Random_taxa
0.004160853	Random_taxa
-0.004022005	Random_taxa
-0.007300934	Random_taxa
0.61335492	Random_taxa
0.005688882	Random_taxa
0.121592458	Random_taxa
0.04144779	Random_taxa
0.072409034	Random_taxa
0.019874796	Random_taxa
0.031770559	Random_taxa
-0.004254795	Random_taxa
0.316035996	Random_taxa
-0.022922988	Random_taxa
0.00488548	Random_taxa
0.000877931	Random_taxa
0.124710742	Random_taxa
0.063787584	Random_taxa
0.075309408	Random_taxa
0.128432791	Random_taxa
0.00093108	Random_taxa
0.000887323	Random_taxa
0.02687784	Random_taxa
-0.014295964	Random_taxa
0.005497054	Random_taxa
-0.003890327	Random_taxa
0.024902332	Random_taxa
0.117610334	Random_taxa
0.111352314	Random_taxa
0.145220099	Random_taxa
0.035751532	Random_taxa
0.047517552	Random_taxa
0.030717922	Random_taxa
0.007798407	Random_taxa
0.15331201	Random_taxa
0.180037553	Random_taxa
-0.006853069	Random_taxa
0.051531435	Random_taxa
-0.007056144	Random_taxa
0.283037329	Random_taxa
-0.004882568	Random_taxa
-0.01493695	Random_taxa
0.01181865	Random_taxa
-0.001701239	Random_taxa
0.271475244	Random_taxa
0.082128846	Random_taxa
0.004880318	Random_taxa
-0.014636553	Random_taxa
0.149690266	Random_taxa
0.011846547	Random_taxa
0.070194767	Random_taxa
0.034172755	Random_taxa
0.229690084	Random_taxa
0.090563404	Random_taxa
0.003724752	Random_taxa
0.508562087	Random_taxa
0.436319621	Random_taxa
0.004055883	Random_taxa
0.094702229	Random_taxa
-0.002160207	Random_taxa
0.110653704	Random_taxa
0.019452121	Random_taxa
0.18369199	Random_taxa
0.097124829	Random_taxa
-0.006402546	Random_taxa
0.063526597	Random_taxa
0.24871372	Random_taxa
0.184944382	Random_taxa
0.090429639	Random_taxa
0.007792493	Random_taxa
0.378843581	Random_taxa
0.0643327	Random_taxa
0.293075187	Random_taxa
0.075623607	Random_taxa
-0.0026767	Random_taxa
0.111938155	Random_taxa
-0.012264145	Random_taxa
-0.008464608	Random_taxa
0.07996171	Random_taxa
0.062452058	Random_taxa
-0.004119187	Random_taxa
0.02471442	Random_taxa
0.078700499	Random_taxa
0.02018665	Random_taxa
-0.00388433	Random_taxa
0.001996856	Random_taxa
-0.008303556	Random_taxa
0.456268355	Random_taxa
-0.000892886	Random_taxa
-0.001903582	Random_taxa
0.500974687	Random_taxa
0.226904772	Random_taxa
0.044066099	Random_taxa
0.035970737	Random_taxa
0.014591893	Random_taxa
0.052981184	Random_taxa
0.091377627	Random_taxa
0.051805406	Random_taxa
0.234120033	Random_taxa
0.05443034	Random_taxa
0.122895419	Random_taxa
0.004073608	Random_taxa
0.040904258	Random_taxa
0.002442337	Random_taxa
0.045278539	Random_taxa
0.058778653	Random_taxa
0.173314247	Random_taxa
0.009613082	Random_taxa
0.029851951	Random_taxa
-0.011053165	Random_taxa
-0.010078016	Random_taxa
0.305929279	Random_taxa
0.031752023	Random_taxa
0.23527165	Random_taxa
-0.010748691	Random_taxa
0.07874435	Random_taxa
-0.001466447	Random_taxa
0.175688507	Random_taxa
0.327207259	Random_taxa
0.090894993	Random_taxa
0.303830687	Random_taxa
-0.006569399	Random_taxa
-0.008513188	Random_taxa
0.034163579	Random_taxa
-0.008866266	Random_taxa
0.015510809	Random_taxa
0.023395468	Random_taxa
0.018415303	Random_taxa
-0.004139248	Random_taxa
0.151134566	Random_taxa
0.003414762	Random_taxa
0.052790462	Random_taxa
0.039362547	Random_taxa
0.041428218	Random_taxa
-0.001588288	Random_taxa
-0.006853704	Random_taxa
-0.012687991	Random_taxa
-0.003930604	Random_taxa
0.040704124	Random_taxa
0.001193217	Random_taxa
0.16556205	Random_taxa
-0.001460841	Random_taxa
0.095810691	Random_taxa
-0.001146515	Random_taxa
0.123265579	Random_taxa
0.141371774	Random_taxa
0.071780049	Random_taxa
0.00090242	Random_taxa
0.019034423	Random_taxa
-0.004011846	Random_taxa
0.00029388	Random_taxa
0.078963391	Random_taxa
0.039706782	Random_taxa
0.005464112	Random_taxa
0.126010068	Random_taxa
0.08636007	Random_taxa
-0.006146596	Random_taxa
0.05846867	Random_taxa
-0.017062606	Random_taxa
0.060888588	Random_taxa
0.106303909	Random_taxa
0.003864624	Random_taxa
0.342502236	Random_taxa
0.135506045	Random_taxa
0.14713142	Random_taxa
0.052554471	Random_taxa
-0.004450241	Random_taxa
0.023761772	Random_taxa
-0.015441535	Random_taxa
0.301534713	Random_taxa
0.026026738	Random_taxa
0.041712869	Random_taxa
0.106285006	Random_taxa
0.05429702	Random_taxa
0.522215532	Random_taxa
-0.002201933	Random_taxa
0.224404253	Random_taxa
-0.005134408	Random_taxa
-0.006017929	Random_taxa
-0.00594063	Random_taxa
-0.001368387	Random_taxa
0.096235985	Random_taxa
0.145625635	Random_taxa
-0.005464692	Random_taxa
-0.003116577	Random_taxa
-0.003532696	Random_taxa
0.024778401	Random_taxa
-0.003687313	Random_taxa
-0.011481434	Random_taxa
0.017019326	Random_taxa
-0.007458195	Random_taxa
0.005363441	Random_taxa
0.050178152	Random_taxa
0.100315528	Random_taxa
0.037565951	Random_taxa
0.004697163	Random_taxa
-0.007021572	Random_taxa
-0.010968216	Random_taxa
-0.016227135	Random_taxa
0.010556409	Random_taxa
-0.010497795	Random_taxa
0.103592244	Random_taxa
-0.003326118	Random_taxa
-0.001924603	Random_taxa
0.041433166	Random_taxa
0.05562125	Random_taxa
0.38393772	Random_taxa
-0.000248993	Random_taxa
0.129905501	Random_taxa
0.069855946	Random_taxa
0.004673152	Random_taxa
0.036717981	Random_taxa
0.00595926	Random_taxa
0.050849952	Random_taxa
0.126556334	Random_taxa
-0.007254935	Random_taxa
0.215959721	Random_taxa
0.004700187	Random_taxa
0.328364861	Random_taxa
0.084331775	Random_taxa
0.069294368	Random_taxa
0.006440605	Random_taxa
0.007642534	Random_taxa
-0.001775059	Random_taxa
-0.003380947	Random_taxa
-0.00146544	Random_taxa
0.1003213	Random_taxa
0.07647601	Random_taxa
0.006726678	Random_taxa
0.622605284	Random_taxa
-0.007407774	Random_taxa
-0.003722849	Random_taxa
0.119621557	Random_taxa
-0.006772707	Random_taxa
-0.002848655	Random_taxa
0.013855286	Random_taxa
0.012023657	Random_taxa
0.162783263	Random_taxa
0.22554787	Random_taxa
0.070399371	Random_taxa
0.406431045	Random_taxa
0.266170974	Random_taxa
0.070999939	Random_taxa
0.019760475	Random_taxa
0.195303529	Random_taxa
0.1892784	Random_taxa
0.053176126	Random_taxa
0.036240447	Random_taxa
-0.00252899	Random_taxa
0.016583442	Random_taxa
0.037777302	Random_taxa
-0.006864316	Random_taxa
0.634351886	Random_taxa
0.114113964	Random_taxa
0.032175263	Random_taxa
0.059988034	Random_taxa
0.048784853	Random_taxa
0.123851514	Random_taxa
-0.001801137	Random_taxa
0.021820365	Random_taxa
-0.012300288	Random_taxa
0.144004714	Random_taxa
0.12151019	Random_taxa
-0.006341224	Random_taxa
0.012374933	Random_taxa
0.128249641	Random_taxa
0.05329638	Random_taxa
0.046510028	Random_taxa
-0.006024044	Random_taxa
0.016937788	Random_taxa
-0.00333417	Random_taxa
-0.008261886	Random_taxa
-0.003200527	Random_taxa
0.367801318	Random_taxa
0.308949668	Random_taxa
0.146047857	Random_taxa
0.014676324	Random_taxa
0.047514997	Random_taxa
0.040739791	Random_taxa
-0.009245043	Random_taxa
0.01397172	Random_taxa
0.191837192	Random_taxa
-0.018839238	Random_taxa
0.062085905	Random_taxa
0.070386954	Random_taxa
0.590452715	Random_taxa
0.298201231	Random_taxa
0.033259019	Random_taxa
0.001314507	Random_taxa
-0.006701007	Random_taxa
0.082050721	Random_taxa
0.299719452	Random_taxa
0.054231273	Random_taxa
0.083847081	Random_taxa
0.166159624	Random_taxa
0.324817715	Random_taxa
0.069639116	Random_taxa
0.345712767	Random_taxa
0.095494096	Random_taxa
0.010555073	Random_taxa
0.025908691	Random_taxa
0.047337177	Random_taxa
0.041318108	Random_taxa
0.023944744	Random_taxa
0.090483441	Random_taxa
-0.003490065	Random_taxa
0.046457024	Random_taxa
0.040034358	Random_taxa
0.177460918	Random_taxa
-0.004430678	Random_taxa
-0.013967593	Random_taxa
0.128968733	Random_taxa
-0.013901204	Random_taxa
-0.006057908	Random_taxa
0.056264964	Random_taxa
-0.004678024	Random_taxa
0.174966415	Random_taxa
0.131920754	Random_taxa
0.013275556	Random_taxa
0.153566065	Random_taxa
-0.00361242	Random_taxa
0.139973913	Random_taxa
[truncated: 518 more rows]
