# Supplementary material for: Stochasticity constrained by deterministic effects of diet and age drive rumen microbiome assembly dynamics
Source: Nat Commun. 2020 Apr 20;11:1904. doi: 10.1038/s41467-020-15652-8 (PMC7170844; doi:10.1038/s41467-020-15652-8)
Supplement: Supplementary file 17 — Source Data [file 41467_2020_15652_MOESM17_ESM.zip › Source Data/Figure 5D.txt]

names.mean_COM_C.	mean_COM_C	names.mean_COM_N.	mean_COM_N		group
denovo275	179.5	denovo275	281.3163082	denovo10307	LMM_common
denovo709	165	denovo709	181.3410256	denovo104231	LMM_common
denovo1172	48.48333333	denovo1172	53.58074534	denovo107365	LMM_common
denovo1238	24.2	denovo1238	35.41347905	denovo108896	LMM_common
denovo1487	67.75502891	denovo1487	70.15599027	denovo109184	LMM_common
denovo2190	186.025	denovo2190	246.1875	denovo111528	LMM_common
denovo2451	170.8333333	denovo2451	297.4309211	denovo112521	LMM_common
denovo2564	141.0357143	denovo2564	219.4348635	denovo115834	LMM_common
denovo2941	177.2408907	denovo2941	209.8504762	denovo1172	LMM_common
denovo3139	176.7083333	denovo3139	270.8214286	denovo118124	LMM_common
denovo4304	50.9609261	denovo4304	49.44726409	denovo119677	LMM_common
denovo5069	177.1153846	denovo5069	281.7328042	denovo120793	LMM_common
denovo5350	81	denovo5350	300.5375576	denovo121443	LMM_common
denovo6827	51.16083916	denovo6827	52.8891413	denovo123885	LMM_common
denovo7763	182.1904762	denovo7763	264.9282051	denovo124043	LMM_common
denovo7777	61.5	denovo7777	52.94846491	denovo125459	LMM_common
denovo8659	108.6666667	denovo8659	281.0277778	denovo126641	LMM_common
denovo8705	34.38888889	denovo8705	31.19071146	denovo127333	LMM_common
denovo9083	84.48162526	denovo9083	251.0747748	denovo129314	LMM_common
denovo9594	59.71666667	denovo9594	66.13235294	denovo130638	LMM_common
denovo10307	187.125	denovo10307	303.125	denovo130961	LMM_common
denovo10577	179.8684641	denovo10577	203.6803336	denovo132172	LMM_common
denovo10785	64.51482249	denovo10785	69.38133884	denovo134688	LMM_common
denovo11614	60.375	denovo11614	64.37777778	denovo136061	LMM_common
denovo11710	189.25	denovo11710	304.7333333	denovo137393	LMM_common
denovo11761	128.2607393	denovo11761	135.5703265	denovo137542	LMM_common
denovo12531	189.1451613	denovo12531	312.6547942	denovo137767	LMM_common
denovo12560	189	denovo12560	289.9230769	denovo142614	LMM_common
denovo12934	176.125	denovo12934	185.1190476	denovo14318	LMM_common
denovo12943	102.1666667	denovo12943	302.0578919	denovo144947	LMM_common
denovo12949	12.07903226	denovo12949	9.604166667	denovo145777	LMM_common
denovo13232	179.0411765	denovo13232	313.7392857	denovo146441	LMM_common
denovo14318	178.6428571	denovo14318	245.7763636	denovo147132	LMM_common
denovo14769	163.7727273	denovo14769	309.625	denovo1487	LMM_common
denovo14982	180.8825188	denovo14982	309.1213605	denovo149056	LMM_common
denovo15366	58.8125	denovo15366	53.43692308	denovo151719	LMM_common
denovo15895	177.9444444	denovo15895	213.6230769	denovo155586	LMM_common
denovo16138	23.42857143	denovo16138	22.34736842	denovo155684	LMM_common
denovo17132	142.25	denovo17132	195.4238095	denovo157012	LMM_common
denovo17269	64.62836597	denovo17269	79.3652648	denovo159395	LMM_common
denovo18143	189.125	denovo18143	197.3051948	denovo161864	LMM_common
denovo18904	171.25	denovo18904	227.4747899	denovo163019	LMM_common
denovo19211	172.3584311	denovo19211	216.4322782	denovo163171	LMM_common
denovo19221	52	denovo19221	59.67084639	denovo164242	LMM_common
denovo20135	58.59848485	denovo20135	50.85119048	denovo167196	LMM_common
denovo21092	181.9558824	denovo21092	247.7138528	denovo168432	LMM_common
denovo21478	79.49406593	denovo21478	88.96719773	denovo168659	LMM_common
denovo22394	42.91830065	denovo22394	36.92307692	denovo168911	LMM_common
denovo22683	197.0606061	denovo22683	308.0766393	denovo169341	LMM_common
denovo22937	173.625	denovo22937	197.6858483	denovo17269	LMM_common
denovo23292	190.9583333	denovo23292	242.9705882	denovo173217	LMM_common
denovo23308	174.3333333	denovo23308	313.1949405	denovo173744	LMM_common
denovo23365	177.0833333	denovo23365	202.9166667	denovo175654	LMM_common
denovo23559	185.505071	denovo23559	191.65	denovo176326	LMM_common
denovo23572	188.5261194	denovo23572	322.0984608	denovo176610	LMM_common
denovo23594	166.3463826	denovo23594	278.9470968	denovo177112	LMM_common
denovo23648	193.6043478	denovo23648	244.12	denovo177596	LMM_common
denovo24011	160.1818182	denovo24011	241.25	denovo181230	LMM_common
denovo24314	167.75	denovo24314	198.625	denovo18143	LMM_common
denovo24784	163.9732432	denovo24784	208.8855579	denovo184871	LMM_common
denovo25199	59.35555556	denovo25199	53.65913374	denovo185936	LMM_common
denovo25328	33.1284585	denovo25328	39.10915493	denovo188120	LMM_common
denovo26057	166.2916667	denovo26057	259.7647059	denovo188386	LMM_common
denovo26499	63.01875319	denovo26499	71.80808081	denovo18904	LMM_common
denovo27078	120.0357143	denovo27078	260.4482759	denovo193640	LMM_common
denovo28961	189.1906371	denovo28961	257.2032864	denovo195516	LMM_common
denovo29625	190.6	denovo29625	307.6203704	denovo197613	LMM_common
denovo30175	22.00280241	denovo30175	178.4839108	denovo199026	LMM_common
denovo30219	206.1323529	denovo30219	322.953138	denovo204339	LMM_common
denovo30633	210.6436155	denovo30633	300.2013009	denovo206654	LMM_common
denovo31454	176	denovo31454	339.469546	denovo211130	LMM_common
denovo32111	188.6666667	denovo32111	271.4879032	denovo213180	LMM_common
denovo32144	161.9166667	denovo32144	214.8508333	denovo216212	LMM_common
denovo32529	182.8631575	denovo32529	242.4345798	denovo220570	LMM_common
denovo34481	61.62068966	denovo34481	175.9438687	denovo221373	LMM_common
denovo34488	65.76785714	denovo34488	69.24285714	denovo221649	LMM_common
denovo35267	50.40195313	denovo35267	53.78675351	denovo223265	LMM_common
denovo35814	88.93010753	denovo35814	156.8256048	denovo223758	LMM_common
denovo36130	51.19251337	denovo36130	51.33333333	denovo225398	LMM_common
denovo36473	180.25	denovo36473	216.7664474	denovo225440	LMM_common
denovo36541	5.852446483	denovo36541	3.234343771	denovo227923	LMM_common
denovo36703	49.28967779	denovo36703	57.62045011	denovo229701	LMM_common
denovo37377	41.73076923	denovo37377	242.6892713	denovo230334	LMM_common
denovo37761	188.0729167	denovo37761	223.0797721	denovo230699	LMM_common
denovo38194	57.95138889	denovo38194	61.00344828	denovo230996	LMM_common
denovo38360	218.375	denovo38360	305.4102629	denovo231199	LMM_common
denovo38799	188	denovo38799	274.5164835	denovo232613	LMM_common
denovo39467	24.03818369	denovo39467	48.20064516	denovo23308	LMM_common
denovo39529	175.3958333	denovo39529	255.0035461	denovo233326	LMM_common
denovo40120	65.75895199	denovo40120	60.5143526	denovo233387	LMM_common
denovo40519	203.4	denovo40519	291.6424	denovo234041	LMM_common
denovo41345	49.88900182	denovo41345	43.08077899	denovo23594	LMM_common
denovo41593	8.671253374	denovo41593	7.870893479	denovo240354	LMM_common
denovo41954	184.4324636	denovo41954	273.8439928	denovo24314	LMM_common
denovo43382	157.1327381	denovo43382	202.4421569	denovo243654	LMM_common
denovo45276	172.1	denovo45276	207.9027778	denovo244506	LMM_common
denovo45786	168.9722222	denovo45786	212.4534632	denovo246199	LMM_common
denovo45905	55	denovo45905	63.44897959	denovo248174	LMM_common
denovo46064	192.3030769	denovo46064	210.2055556	denovo248379	LMM_common
denovo46497	0	denovo46497	304.2887194	denovo250355	LMM_common
denovo47471	50.31325535	denovo47471	58.19489945	denovo252569	LMM_common
denovo48521	95.75260417	denovo48521	166.0755814	denovo257216	LMM_common
denovo50539	186.2666667	denovo50539	332.9468493	denovo259245	LMM_common
denovo51079	177.1	denovo51079	265.8240741	denovo261656	LMM_common
denovo51678	16.12030075	denovo51678	60.77683296	denovo261762	LMM_common
denovo51821	16.62327189	denovo51821	12.60870927	denovo262010	LMM_common
denovo52455	4.375	denovo52455	3.453828829	denovo262487	LMM_common
denovo52731	181.1267361	denovo52731	240.8055854	denovo262550	LMM_common
denovo53242	171.3956906	denovo53242	229.1858533	denovo262776	LMM_common
denovo54325	176.6182432	denovo54325	242.5908667	denovo263040	LMM_common
denovo54471	60.07570621	denovo54471	58.50016009	denovo266984	LMM_common
denovo56085	104.6052632	denovo56085	157.1464286	denovo271037	LMM_common
denovo57441	189.6215278	denovo57441	215.1180556	denovo271905	LMM_common
denovo58555	158.5833333	denovo58555	237.9461538	denovo272392	LMM_common
denovo58802	162.2384615	denovo58802	195.28125	denovo272866	LMM_common
denovo58956	198.0555556	denovo58956	272.6580558	denovo273030	LMM_common
denovo59209	137.375	denovo59209	209.625	denovo273221	LMM_common
denovo59274	9.221804511	denovo59274	9.004551821	denovo277550	LMM_common
denovo60699	47.84615385	denovo60699	50.23214286	denovo278116	LMM_common
denovo61512	172.5714286	denovo61512	210.9090909	denovo280276	LMM_common
denovo64152	181.9926901	denovo64152	182.5564885	denovo281846	LMM_common
denovo64903	208.9888357	denovo64903	293.0865789	denovo282040	LMM_common
denovo65601	9.8875	denovo65601	11.98737374	denovo282183	LMM_common
denovo65912	182.5772059	denovo65912	290.1909722	denovo288425	LMM_common
denovo66100	165.6904762	denovo66100	238.2747731	denovo28961	LMM_common
denovo66111	57.23086124	denovo66111	54.25	denovo292059	LMM_common
denovo66355	180.9708333	denovo66355	258.4379649	denovo2941	LMM_common
denovo66455	115.5	denovo66455	275.7122762	denovo294859	LMM_common
denovo66893	160.9679306	denovo66893	203.5200855	denovo295340	LMM_common
denovo66904	11.5	denovo66904	11.32788462	denovo295458	LMM_common
denovo67073	59.11111111	denovo67073	58.73333333	denovo295926	LMM_common
denovo67098	175.040107	denovo67098	217.2291667	denovo296414	LMM_common
denovo67237	153.86	denovo67237	175.7	denovo299360	LMM_common
denovo67239	59.5	denovo67239	101.7811094	denovo304179	LMM_common
denovo67426	56.28623154	denovo67426	67.84195665	denovo305953	LMM_common
denovo67890	182.7216702	denovo67890	321.8839566	denovo309442	LMM_common
denovo68218	161.875	denovo68218	280	denovo31454	LMM_common
denovo68648	140.4344729	denovo68648	223.219099	denovo316862	LMM_common
denovo69284	53.88095238	denovo69284	56.83333333	denovo318558	LMM_common
denovo69296	135.8333333	denovo69296	243.6272727	denovo319803	LMM_common
denovo70729	58.63675214	denovo70729	52.8474912	denovo32111	LMM_common
denovo71209	177.765625	denovo71209	243.6195652	denovo324674	LMM_common
denovo71368	5.315789474	denovo71368	4.857142857	denovo324769	LMM_common
denovo72184	6.086458333	denovo72184	5.418583535	denovo326444	LMM_common
denovo72508	169.225	denovo72508	173.5905253	denovo328353	LMM_common
denovo73090	73.07584055	denovo73090	64.71431768	denovo329196	LMM_common
denovo73632	153.6666667	denovo73632	287.1514957	denovo334593	LMM_common
denovo75513	154.75	denovo75513	294.7	denovo335781	LMM_common
denovo76447	179.1166667	denovo76447	207.8720401	denovo336388	LMM_common
denovo76602	177.75	denovo76602	289.8386905	denovo336490	LMM_common
denovo76922	66.48184524	denovo76922	68.63666667	denovo339803	LMM_common
denovo77367	187.8467324	denovo77367	288.9289376	denovo346173	LMM_common
denovo77747	173.625	denovo77747	305.227657	denovo349751	LMM_common
denovo78003	50.37203496	denovo78003	51.31881313	denovo351600	LMM_common
denovo78197	183.6197249	denovo78197	287.0217701	denovo355110	LMM_common
denovo79107	182.8928571	denovo79107	289.5954416	denovo357945	LMM_common
denovo79383	159.3406593	denovo79383	233.9666667	denovo358060	LMM_common
denovo79458	155.5666667	denovo79458	212.5	denovo358757	LMM_common
denovo79476	197.9423077	denovo79476	337.2644989	denovo358857	LMM_common
denovo79684	179.2083333	denovo79684	214.1581818	denovo360290	LMM_common
denovo80161	213.125	denovo80161	335.9497186	denovo360493	LMM_common
denovo80164	41.5	denovo80164	44.07789757	denovo360874	LMM_common
denovo80393	177.6666667	denovo80393	283.8333333	denovo361305	LMM_common
denovo80752	165.4449761	denovo80752	257.3155476	denovo361385	LMM_common
denovo81494	139.5443662	denovo81494	198.3642833	denovo364398	LMM_common
denovo81594	164.3535354	denovo81594	312.4161184	denovo36703	LMM_common
denovo82002	61.57570028	denovo82002	71.32316472	denovo371391	LMM_common
denovo82411	184.9166667	denovo82411	307.5541444	denovo37377	LMM_common
denovo82444	48	denovo82444	66.16666667	denovo376074	LMM_common
denovo82572	20.24877553	denovo82572	11.97058824	denovo377107	LMM_common
denovo82878	179.125	denovo82878	204.1666667	denovo381363	LMM_common
denovo82882	57.77987377	denovo82882	57.62971915	denovo381661	LMM_common
denovo82953	182.0604396	denovo82953	295.5972826	denovo382880	LMM_common
denovo83600	178.5416667	denovo83600	271.0727273	denovo384151	LMM_common
denovo84125	161.8	denovo84125	212.9979242	denovo388556	LMM_common
denovo84240	181.497076	denovo84240	231.6	denovo392568	LMM_common
denovo84252	164.4428571	denovo84252	225.8625	denovo393154	LMM_common
denovo85632	56.00231815	denovo85632	60.7241368	denovo394264	LMM_common
denovo86102	56.92472342	denovo86102	58.85178716	denovo394327	LMM_common
denovo86316	13.4612069	denovo86316	10.845898	denovo39467	LMM_common
denovo86482	163.947619	denovo86482	214.5083333	denovo394799	LMM_common
denovo86772	191.8898413	denovo86772	316.7827567	denovo395568	LMM_common
denovo87011	161.6380805	denovo87011	188.9385034	denovo397095	LMM_common
denovo87412	183.75	denovo87412	141.8809524	denovo399743	LMM_common
denovo88073	164.4615385	denovo88073	219.4522546	denovo400937	LMM_common
denovo88561	164.5833333	denovo88561	290.9136364	denovo40120	LMM_common
denovo88610	185.625	denovo88610	295.4409524	denovo403147	LMM_common
denovo89201	108.3009335	denovo89201	144.0156447	denovo406767	LMM_common
denovo89205	160.9852339	denovo89205	271.3019195	denovo408500	LMM_common
denovo89771	159.8809524	denovo89771	224.0519481	denovo409184	LMM_common
denovo90048	55.625	denovo90048	76.16836735	denovo411036	LMM_common
denovo91054	179.5	denovo91054	290.3971631	denovo411283	LMM_common
denovo91178	172.1386218	denovo91178	281.7740454	denovo411293	LMM_common
denovo91679	182.0397727	denovo91679	254.2661397	denovo415585	LMM_common
denovo91749	158.3809524	denovo91749	248.9826712	denovo418895	LMM_common
denovo92307	175.1666667	denovo92307	275.3482143	denovo419311	LMM_common
denovo92462	153.4285714	denovo92462	166.1666667	denovo419321	LMM_common
denovo92465	165.9166667	denovo92465	220.5	denovo41954	LMM_common
denovo92929	151.7497534	denovo92929	289.7864934	denovo419669	LMM_common
denovo93165	171.6363636	denovo93165	188.8541667	denovo422009	LMM_common
denovo93558	174.2921147	denovo93558	255.2424242	denovo422174	LMM_common
denovo94234	169.3	denovo94234	225.4707792	denovo422904	LMM_common
denovo94768	44.5	denovo94768	53	denovo422965	LMM_common
denovo95027	183.2727273	denovo95027	285.875	denovo424321	LMM_common
denovo95062	179.9949671	denovo95062	287.5450084	denovo425230	LMM_common
denovo95250	139.75	denovo95250	367.7181467	denovo427884	LMM_common
denovo95430	182.75	denovo95430	226.0652805	denovo428766	LMM_common
denovo96110	90.04251409	denovo96110	119.1493459	denovo429729	LMM_common
denovo96388	193.0575658	denovo96388	310.3662207	denovo435246	LMM_common
denovo96954	180.9642857	denovo96954	235.4684211	denovo439696	LMM_common
denovo97035	126.5583333	denovo97035	204.1421441	denovo440006	LMM_common
denovo97883	176.7916667	denovo97883	321.0034722	denovo441948	LMM_common
denovo98590	48.95615385	denovo98590	49.09	denovo446964	LMM_common
denovo98610	179.5	denovo98610	199.25	denovo447733	LMM_common
denovo98658	182.7461538	denovo98658	236.8055556	denovo448017	LMM_common
denovo101428	53.49029126	denovo101428	56.21370968	denovo448442	LMM_common
denovo102155	149.3333333	denovo102155	224.5	denovo449128	LMM_common
denovo104231	180.435018	denovo104231	270.9704916	denovo450988	LMM_common
denovo105493	173.9801136	denovo105493	325.7527273	denovo452018	LMM_common
denovo105517	185.0833333	denovo105517	275.8884058	denovo453328	LMM_common
denovo105737	185.5416667	denovo105737	262.9462366	denovo453530	LMM_common
denovo106676	164.7923351	denovo106676	161.1783333	denovo454412	LMM_common
denovo107005	178	denovo107005	219.6934524	denovo456468	LMM_common
denovo107365	51.11111111	denovo107365	47.76136364	denovo456894	LMM_common
denovo107529	189.3181818	denovo107529	199.8888889	denovo457274	LMM_common
denovo107671	180.6523951	denovo107671	230.7473462	denovo457436	LMM_common
denovo107785	189.3571429	denovo107785	260.3383838	denovo458134	LMM_common
denovo108896	180.3382035	denovo108896	293.2118163	denovo459352	LMM_common
denovo109184	171.8394713	denovo109184	240.1553721	denovo459696	LMM_common
denovo110503	189.4786325	denovo110503	254.0754895	denovo463859	LMM_common
denovo111528	118.146875	denovo111528	100.0853207	denovo464093	LMM_common
denovo112521	156.3333333	denovo112521	215.2676923	denovo465603	LMM_common
denovo113555	73.0248227	denovo113555	71.66666667	denovo469436	LMM_common
denovo113966	58.80714286	denovo113966	61.45614035	denovo470356	LMM_common
denovo114265	177.75	denovo114265	277.8	denovo471892	LMM_common
denovo114363	171.1552795	denovo114363	229.8304094	denovo474279	LMM_common
denovo115220	138.2777778	denovo115220	242.3611111	denovo479952	LMM_common
denovo115834	162.7566138	denovo115834	157.5836364	denovo480201	LMM_common
denovo116604	49.7173913	denovo116604	55.36111111	denovo481486	LMM_common
denovo118124	75.86479708	denovo118124	79.98527315	denovo481642	LMM_common
denovo119677	172.9817373	denovo119677	223.8056321	denovo481665	LMM_common
denovo120562	171.625	denovo120562	295.1751026	denovo482428	LMM_common
denovo120793	166.7337662	denovo120793	171.3461538	denovo482744	LMM_common
denovo121443	126.6754386	denovo121443	90.93005839	denovo483405	LMM_common
denovo121654	195.05	denovo121654	356.7678571	denovo484397	LMM_common
denovo123520	185.0193966	denovo123520	237.6849424	denovo48521	LMM_common
denovo123885	61.73757358	denovo123885	63.08263158	denovo485341	LMM_common
denovo124043	152.5338164	denovo124043	319.8294486	denovo486865	LMM_common
denovo124056	155.8055556	denovo124056	222.5392157	denovo487696	LMM_common
denovo124414	192.2916667	denovo124414	300.72625	denovo489135	LMM_common
denovo124895	165.8666667	denovo124895	232.4090909	denovo491181	LMM_common
denovo124989	178.4166667	denovo124989	189.2142857	denovo494776	LMM_common
denovo125459	181.5513819	denovo125459	289.8164311	denovo496080	LMM_common
denovo126178	168.75	denovo126178	240.5	denovo496343	LMM_common
denovo126641	180.2695578	denovo126641	271.3544643	denovo496476	LMM_common
denovo126763	169.4805318	denovo126763	259.0075758	denovo496562	LMM_common
denovo127333	175.7380952	denovo127333	246.6852679	denovo500538	LMM_common
denovo128443	118.3135965	denovo128443	122.533835	denovo504752	LMM_common
denovo129090	185.43125	denovo129090	238.390927	denovo504926	LMM_common
denovo129314	12.89060939	denovo129314	13.13157895	denovo505881	LMM_common
denovo129335	56.16666667	denovo129335	58.88076923	denovo506555	LMM_common
denovo130638	169.3333333	denovo130638	173.1666667	denovo509911	LMM_common
denovo130722	166.625	denovo130722	243.6315789	denovo512717	LMM_common
denovo130961	160.4166667	denovo130961	234.2573099	denovo516880	LMM_common
denovo131842	176.3333333	denovo131842	216.3207071	denovo517197	LMM_common
denovo132092	134.1071429	denovo132092	209.5833333	denovo517570	LMM_common
denovo132172	162.3448276	denovo132172	318.4484848	denovo518103	LMM_common
denovo132355	194.8666667	denovo132355	299.1469215	denovo51821	LMM_common
denovo132822	11.97443848	denovo132822	9.60129261	denovo519143	LMM_common
denovo132892	11.15625	denovo132892	22.46428571	denovo519713	LMM_common
denovo133449	175.5588235	denovo133449	206.2438905	denovo520349	LMM_common
denovo134509	58.97130662	denovo134509	71.18685531	denovo522872	LMM_common
denovo134688	65.1850868	denovo134688	158.7221929	denovo523633	LMM_common
denovo135992	161.3846154	denovo135992	213.0681818	denovo524627	LMM_common
denovo136061	156.75	denovo136061	202.5555556	denovo525919	LMM_common
denovo137393	61	denovo137393	62.5	denovo527150	LMM_common
denovo137542	49.14583666	denovo137542	51.28520936	denovo52731	LMM_common
denovo137552	182.5555556	denovo137552	323.1029762	denovo528641	LMM_common
denovo137622	103.3166667	denovo137622	146.1907769	denovo528859	LMM_common
denovo137767	175.3944444	denovo137767	259.4832451	denovo53242	LMM_common
denovo137856	171.3266254	denovo137856	262.1692797	denovo532638	LMM_common
denovo138263	64.74264706	denovo138263	61.72222222	denovo540756	LMM_common
denovo138746	54.125	denovo138746	70.09090909	denovo543600	LMM_common
denovo139001	97.68181818	denovo139001	239.9889706	denovo54471	LMM_common
denovo140290	160.9166667	denovo140290	167.2222222	denovo545451	LMM_common
denovo142418	6.517344498	denovo142418	7.282051282	denovo548297	LMM_common
denovo142506	166.9935897	denovo142506	264.895026	denovo549617	LMM_common
denovo142548	0	denovo142548	341.9354701	denovo550366	LMM_common
denovo142614	112.9333333	denovo142614	149.4761905	denovo551379	LMM_common
denovo142640	181.217033	denovo142640	331.2161636	denovo552882	LMM_common
denovo143127	187.4315789	denovo143127	332.3085575	denovo553974	LMM_common
denovo144306	6.14375	denovo144306	4.949152542	denovo555740	LMM_common
denovo144947	170.1111111	denovo144947	246.4013158	denovo558085	LMM_common
denovo145426	168.8541667	denovo145426	232.4742424	denovo559371	LMM_common
denovo145777	158.275	denovo145777	192.0111111	denovo559467	LMM_common
denovo146092	179.183052	denovo146092	270.343086	denovo560222	LMM_common
denovo146414	131.375	denovo146414	306.624063	denovo560759	LMM_common
denovo146441	167.2626984	denovo146441	292.1713476	denovo56085	LMM_common
denovo147132	27.73881932	denovo147132	28.02430556	denovo563071	LMM_common
denovo147615	155.625	denovo147615	186.3095238	denovo565478	LMM_common
denovo149056	175.3333333	denovo149056	202.5641026	denovo566785	LMM_common
denovo150481	185.301217	denovo150481	296.2201322	denovo569126	LMM_common
denovo150973	171.2904762	denovo150973	323.5162338	denovo570616	LMM_common
denovo151069	0	denovo151069	305.3092105	denovo573433	LMM_common
denovo151079	53.32406203	denovo151079	51.54986264	denovo578925	LMM_common
denovo151719	182.9384454	denovo151719	257.5076314	denovo579249	LMM_common
denovo151995	6.804096639	denovo151995	4.862384937	denovo579289	LMM_common
denovo152098	165.5	denovo152098	303.2527473	denovo579527	LMM_common
denovo152519	99	denovo152519	286.0628814	denovo580209	LMM_common
denovo152902	185	denovo152902	301.1981352	denovo580766	LMM_common
denovo153306	176.8280116	denovo153306	307.0079493	denovo583373	LMM_common
denovo154096	170.9245455	denovo154096	262.1630709	denovo584978	LMM_common
denovo154756	51.74734043	denovo154756	64.45	denovo58555	LMM_common
denovo155586	52.19923372	denovo155586	59.44117647	denovo58802	LMM_common
denovo155684	151.2575431	denovo155684	219.8695906	denovo595085	LMM_common
denovo156440	66.97368421	denovo156440	60.38333333	denovo599006	LMM_common
denovo157012	196.6	denovo157012	326.9988966	denovo602882	LMM_common
denovo158481	145.2207792	denovo158481	233.6891892	denovo604988	LMM_common
denovo158981	150.25	denovo158981	205.3125	denovo606855	LMM_common
denovo159395	179.5194805	denovo159395	218.8303571	denovo608660	LMM_common
denovo160123	176.0216718	denovo160123	297.4539877	denovo610518	LMM_common
denovo161864	59.59375	denovo161864	55.27604167	denovo610652	LMM_common
denovo162785	157.3333333	denovo162785	263.8926282	denovo611044	LMM_common
denovo163019	175.4782197	denovo163019	227.422619	denovo611093	LMM_common
denovo163171	63.24786325	denovo163171	59.45454545	denovo61512	LMM_common
denovo163616	190.875	denovo163616	224.4166667	denovo615546	LMM_common
denovo163888	168.490625	denovo163888	208.447205	denovo616018	LMM_common
denovo164242	157.3778409	denovo164242	271.9924107	denovo617017	LMM_common
denovo164401	191.4642857	denovo164401	323.9052941	denovo618120	LMM_common
denovo165746	173.5	denovo165746	221.7777778	denovo618969	LMM_common
denovo167196	174.43	denovo167196	224.9208333	denovo620995	LMM_common
denovo168381	176.5	denovo168381	300.6904762	denovo623028	LMM_common
denovo168432	153.53	denovo168432	198.9327044	denovo624654	LMM_common
denovo168659	109.2272727	denovo168659	163.505481	denovo625621	LMM_common
denovo168911	104.4117647	denovo168911	282.9052367	denovo630394	LMM_common
denovo169341	164.5153846	denovo169341	267.8543956	denovo633325	LMM_common
denovo169701	178.4166667	denovo169701	200.34375	denovo633523	LMM_common
denovo171472	162.8311728	denovo171472	268.7090334	denovo636055	LMM_common
denovo171611	173	denovo171611	278.2476281	denovo646624	LMM_common
denovo171833	176.5761905	denovo171833	289.4761905	denovo647746	LMM_common
denovo171963	155.3006778	denovo171963	237.6937336	denovo651044	LMM_common
denovo172456	54.37083333	denovo172456	61.5952381	denovo652352	LMM_common
denovo172639	174.5833333	denovo172639	276.8855799	denovo653009	LMM_common
denovo173217	69.41971207	denovo173217	66.13598901	denovo65601	LMM_common
denovo173278	170.1924242	denovo173278	172.5066176	denovo658354	LMM_common
denovo173424	179.3589666	denovo173424	215.7992327	denovo661662	LMM_common
denovo173744	49.36458333	denovo173744	58.52488688	denovo661810	LMM_common
denovo174173	54.75	denovo174173	44.15277778	denovo664630	LMM_common
denovo175016	162	denovo175016	267.075	denovo666040	LMM_common
denovo175654	127.3279412	denovo175654	319.2382926	denovo670589	LMM_common
denovo175778	166.5555556	denovo175778	206.8230769	denovo67098	LMM_common
denovo176326	175.3020833	denovo176326	248.1080705	denovo671439	LMM_common
denovo176610	59.05555556	denovo176610	65.28095238	denovo67237	LMM_common
denovo177112	178.2955591	denovo177112	207.8837039	denovo675296	LMM_common
denovo177249	185.6041667	denovo177249	295.0013953	denovo676124	LMM_common
denovo177364	177.1751567	denovo177364	207.0787344	denovo676177	LMM_common
denovo177596	179.75	denovo177596	224.7503193	denovo679015	LMM_common
denovo178885	189.1944444	denovo178885	248.9772727	denovo679323	LMM_common
denovo178887	113	denovo178887	282.3376437	denovo680018	LMM_common
denovo181230	184.25	denovo181230	355.6026316	denovo683553	LMM_common
denovo181304	183.9166667	denovo181304	237.098325	denovo685279	LMM_common
denovo183367	48.66666667	denovo183367	53.16758242	denovo68648	LMM_common
denovo183525	93	denovo183525	209.1923077	denovo690720	LMM_common
denovo184871	162.9444444	denovo184871	210.706746	denovo691323	LMM_common
denovo184995	64.67727273	denovo184995	62.46184379	denovo69284	LMM_common
denovo185309	55.77447368	denovo185309	62.39010989	denovo69296	LMM_common
denovo185596	175	denovo185596	194	denovo695532	LMM_common
denovo185769	47.25	denovo185769	285.7	denovo697344	LMM_common
denovo185936	183.1421418	denovo185936	277.8700747	denovo701317	LMM_common
denovo186059	55.16666667	denovo186059	50.88333333	denovo701445	LMM_common
denovo186568	186.8892922	denovo186568	309.2506601	denovo703476	LMM_common
denovo188120	33.73484848	denovo188120	23.01020408	denovo704765	LMM_common
denovo188386	176	denovo188386	289.5863636	denovo706295	LMM_common
denovo188507	181.1428571	denovo188507	266.1904762	denovo707943	LMM_common
denovo189488	0	denovo189488	317.8727496	denovo708161	LMM_common
denovo190013	156.125	denovo190013	195.4933333	denovo708908	LMM_common
denovo190426	162.6894737	denovo190426	270.4595491	denovo713314	LMM_common
denovo191114	196.5	denovo191114	235.6375	denovo715036	LMM_common
denovo193383	179.9285714	denovo193383	338.6551777	denovo715055	LMM_common
denovo193640	6.662891593	denovo193640	5.089458892	denovo718300	LMM_common
denovo193672	162.125	denovo193672	273.9428571	denovo719756	LMM_common
denovo194217	61.2090081	denovo194217	62.77619048	denovo719940	LMM_common
denovo194537	147.5	denovo194537	269.5384615	denovo721801	LMM_common
denovo195516	186.475	denovo195516	257.7272727	denovo721834	LMM_common
denovo195932	56.95833333	denovo195932	52.32857143	denovo723985	LMM_common
denovo197060	5.650743578	denovo197060	8.553571429	denovo724075	LMM_common
denovo197613	9.190894749	denovo197613	12.93797367	denovo724142	LMM_common
denovo199026	140.0301836	denovo199026	132.8774209	denovo724331	LMM_common
denovo201378	170.0833333	denovo201378	304.6059028	denovo724801	LMM_common
denovo201830	106.72507	denovo201830	151.5118902	denovo726831	LMM_common
denovo203687	166	denovo203687	274.0625	denovo727889	LMM_common
denovo204029	187.4337388	denovo204029	269.653154	denovo73090	LMM_common
denovo204339	163.8113208	denovo204339	333.3998123	denovo731236	LMM_common
denovo204984	176.1583333	denovo204984	271.2796276	denovo732077	LMM_common
denovo205256	11.41503268	denovo205256	9.094803371	denovo732481	LMM_common
denovo205511	162.6333333	denovo205511	153.6240741	denovo733199	LMM_common
denovo206654	70.26984127	denovo206654	82.46626016	denovo734524	LMM_common
denovo207041	184.2767395	denovo207041	255.2436822	denovo735574	LMM_common
denovo209241	11.88095238	denovo209241	10.26333333	denovo73632	LMM_common
denovo209952	130.0420918	denovo209952	242.8442029	denovo738225	LMM_common
denovo210762	60.57820197	denovo210762	58.85569106	denovo738947	LMM_common
denovo211130	199.8568627	denovo211130	312.5295424	denovo739507	LMM_common
denovo212373	148	denovo212373	196.1875	denovo740562	LMM_common
denovo212415	177.6909091	denovo212415	265.8669647	denovo740968	LMM_common
denovo213180	9.100688976	denovo213180	9.711363636	denovo741397	LMM_common
denovo213674	159.7692308	denovo213674	189.2714286	denovo741854	LMM_common
denovo213915	155.0779221	denovo213915	233.4005255	denovo742514	LMM_common
denovo214043	147.5071429	denovo214043	212.5320513	denovo743095	LMM_common
denovo214252	184.1905108	denovo214252	248.9939649	denovo76602	LMM_common
denovo215036	147.5	denovo215036	180.25	denovo79383	LMM_common
denovo216212	171.1666667	denovo216212	163.0666667	denovo82411	LMM_common
denovo216456	3.727873142	denovo216456	3.957073808	denovo84125	LMM_common
denovo216468	174	denovo216468	184.7115385	denovo84252	LMM_common
denovo216707	135.4375	denovo216707	191.811943	denovo86102	LMM_common
denovo217115	179.8269231	denovo217115	185.5131579	denovo8705	LMM_common
denovo217192	16.46081505	denovo217192	10.92045455	denovo88073	LMM_common
denovo217629	174	denovo217629	309.7261905	denovo91178	LMM_common
denovo219054	0	denovo219054	344.6634615	denovo93558	LMM_common
denovo219160	69.49094795	denovo219160	64.22387006	denovo95062	LMM_common
denovo219315	60.81944444	denovo219315	65.16666667	denovo9594	LMM_common
denovo219334	203.5911725	denovo219334	337.1776073	denovo96110	LMM_common
denovo220149	150	denovo220149	267.5454545	denovo96388	LMM_common
denovo220570	145.9027778	denovo220570	173.625	denovo96954	LMM_common
denovo220877	158.7971076	denovo220877	300.9376147	denovo98590	LMM_common
denovo221260	57.60293577	denovo221260	63.8468669
denovo221373	141.5444444	denovo221373	158.75
denovo221649	11.7728588	denovo221649	17.26470588
denovo222355	146.75	denovo222355	155.16
denovo222674	157.8235294	denovo222674	259.9621212
denovo223265	124.9074074	denovo223265	194.2361111
denovo223330	59.96666667	denovo223330	58.00584795
denovo223758	48.59448161	denovo223758	58.40272727
denovo224401	184.875	denovo224401	258.59375
denovo224637	66.96710526	denovo224637	49.94370172
denovo225148	81.33333333	denovo225148	273.517316
denovo225398	154	denovo225398	263.5205314
denovo225405	164.7923077	denovo225405	175.1888112
denovo225440	6.537230062	denovo225440	5.604680425
denovo226178	182.0833333	denovo226178	262.8441558
denovo227291	173.25	denovo227291	205.25
denovo227923	170.6666667	denovo227923	314.6848739
denovo228489	189.9375	denovo228489	242.1580042
denovo228763	184.4583333	denovo228763	210.2179487
denovo228842	176.7579082	denovo228842	239.9848918
denovo229084	191.5769231	denovo229084	289.28
denovo229157	169.5833333	denovo229157	259.9178571
denovo229666	182.7068483	denovo229666	201.1347741
denovo229701	138.7335835	denovo229701	236.2081232
denovo230207	6.203846154	denovo230207	3.96969697
denovo230334	26.57301511	denovo230334	38.8968254
denovo230699	38.46910345	denovo230699	33.03339002
denovo230996	9.817332255	denovo230996	10.26366377
denovo231199	156.8571429	denovo231199	254.9583333
denovo232024	183.0230769	denovo232024	253.6818182
denovo232613	62.53503893	denovo232613	63.02224469
denovo233326	142.8699634	denovo233326	261.5489785
denovo233387	49.07142857	denovo233387	44.03063241
denovo233854	6.04375	denovo233854	41.94558824
denovo233938	129	denovo233938	241.7307692
denovo234025	179.75	denovo234025	263.9552042
denovo234041	94.35755814	denovo234041	116.5376494
denovo234856	159.75	denovo234856	286.1164216
denovo235277	193.5	denovo235277	301.5480832
denovo235490	168.7916667	denovo235490	166.5735294
denovo235520	188.5333333	denovo235520	267.97
denovo236239	60.6875	denovo236239	63.35141988
denovo240354	113.3958333	denovo240354	190.4772727
denovo240628	175.3214286	denovo240628	263.1256098
denovo240791	54.57275542	denovo240791	42.91666667
denovo240866	146.8333333	denovo240866	174.9702381
denovo241060	162.210084	denovo241060	205.0357518
denovo241075	174.9404762	denovo241075	240.1085526
denovo241663	58.80357143	denovo241663	61.83522727
denovo242140	173.2916667	denovo242140	185.0833333
denovo242529	53	denovo242529	57.66666667
denovo243654	32.02884615	denovo243654	28.73428962
denovo244071	104.607971	denovo244071	93.93610333
denovo244506	176.7831054	denovo244506	183.6774368
denovo244658	46.24458204	denovo244658	53.78846154
denovo245365	0	denovo245365	319.3085234
denovo246199	172.2192513	denovo246199	183.140625
denovo246965	201.1666667	denovo246965	339.5117967
denovo248174	168.4833333	denovo248174	182.5307642
denovo248379	174.6666667	denovo248379	249.4905914
denovo250355	185	denovo250355	224.0989011
denovo250819	197.9125874	denovo250819	241.9818182
denovo252012	177.1142857	denovo252012	212.6166667
denovo252569	88.2	denovo252569	285.3859091
denovo253716	179.5	denovo253716	239.2119565
denovo254610	89.25	denovo254610	208.9166667
denovo255046	154.125	denovo255046	235.0942308
denovo255873	148	denovo255873	263.942947
denovo256621	63.5	denovo256621	67.66666667
denovo257190	51.14772727	denovo257190	47.83333333
denovo257216	188.3269231	denovo257216	296.804683
denovo257467	99.9	denovo257467	170.921371
denovo258051	159.0833333	denovo258051	199.8188811
denovo259245	6.228271274	denovo259245	5.522854587
denovo259345	176.2887538	denovo259345	274.2935223
denovo261089	190.5238095	denovo261089	315.1581197
denovo261656	59.6875	denovo261656	52.5462963
denovo261762	144.5784884	denovo261762	234.1161146
denovo261962	180.0833333	denovo261962	271.5
denovo262010	169.8416965	denovo262010	265.0262546
denovo262487	208.3727273	denovo262487	326.5091057
denovo262550	189.3142857	denovo262550	317.4669416
denovo262568	162.6381579	denovo262568	147.65
denovo262776	176.1526632	denovo262776	319.281497
denovo263040	147.9166667	denovo263040	218.1842105
denovo263078	184.625	denovo263078	268.4991337
denovo263153	174.543956	denovo263153	253.1176471
denovo263452	37.67141536	denovo263452	199.9347426
denovo263985	59.69444444	denovo263985	57.86785714
denovo264421	185.4196429	denovo264421	239.5499203
denovo266984	10.88888889	denovo266984	9.566666667
denovo267725	176.7	denovo267725	215.2163978
denovo270025	181.7333333	denovo270025	232.4677419
denovo270910	0	denovo270910	316.7525174
denovo271037	174.7196049	denovo271037	273.1414141
denovo271690	70.975	denovo271690	67.34782609
denovo271905	9.443939394	denovo271905	7.871002132
denovo272392	54.28887911	denovo272392	50.00932662
denovo272866	209.5	denovo272866	286.6559829
denovo273030	157.375	denovo273030	317.9
denovo273221	170.9659091	denovo273221	251.5086639
denovo273335	183.5	denovo273335	284.6696429
denovo274164	183.6553309	denovo274164	254.0251015
denovo276334	171.5	denovo276334	230.4807692
denovo276661	186.2395833	denovo276661	256.3583333
denovo276899	60.5	denovo276899	60.95
denovo277073	193.325	denovo277073	301.9814815
denovo277550	55.46666667	denovo277550	212.1407407
denovo278116	107.3165217	denovo278116	147.3019608
denovo278732	185.8888889	denovo278732	289.5708333
denovo279820	196.8194237	denovo279820	284.0776668
denovo280276	62.56258977	denovo280276	72.48378176
denovo281846	42.41025641	denovo281846	52.23862395
denovo282040	155.3333333	denovo282040	374.6925618
denovo282183	64.97118056	denovo282183	58.10910001
denovo283861	12.27977941	denovo283861	12.06388889
denovo286435	178.9242424	denovo286435	322.8635692
denovo287389	187	denovo287389	347.048668
denovo287451	177.875	denovo287451	229
denovo288150	104.4401452	denovo288150	258.1034636
denovo288425	172.1380952	denovo288425	210.2045455
denovo288565	5.106729055	denovo288565	5.375
denovo290265	62.08185634	denovo290265	60.24465116
denovo291354	17.66459627	denovo291354	31.86547619
denovo292059	166.2681549	denovo292059	320.0680902
denovo293367	179.6153846	denovo293367	301.7710212
denovo293921	178.5	denovo293921	262.7636013
denovo294859	158.1	denovo294859	293.3444444
denovo295094	68.8475	denovo295094	67.18709677
denovo295340	55.30816249	denovo295340	50.86950963
denovo295458	175.1923077	denovo295458	266.3732057
denovo295926	61.62019481	denovo295926	63.53014164
denovo296198	172.7954545	denovo296198	222.3807225
denovo296414	183.4901961	denovo296414	317.5972239
denovo296952	156	denovo296952	237.3666667
denovo298310	7.657894737	denovo298310	5.045454545
denovo298934	191.7199298	denovo298934	206.1777778
denovo299360	97.49048672	denovo299360	190.6215692
denovo299688	163.7916667	denovo299688	251.6857143
denovo300546	190.625	denovo300546	275.8210227
denovo302604	16.5969697	denovo302604	27.59546703
denovo302686	176.0833333	denovo302686	315.6634569
denovo303819	168.660145	denovo303819	285.5519236
denovo304179	72.96875	denovo304179	205.4
denovo305397	43.58010753	denovo305397	51.77777778
denovo305953	177.9553571	denovo305953	226.5935829
denovo307216	48.80128205	denovo307216	61.36515152
denovo307853	183.1666667	denovo307853	243.4761905
denovo308345	152	denovo308345	213.4047619
denovo308679	141	denovo308679	208.39125
denovo309442	192.3461538	denovo309442	313.2445842
denovo309650	172.9285714	denovo309650	215.2777778
denovo310205	167	denovo310205	276.9350649
denovo310444	167.3333333	denovo310444	245.5902778
denovo310729	13.92291667	denovo310729	13.00384615
denovo311576	180.7142857	denovo311576	273.4482759
denovo312978	64.07512909	denovo312978	58.39084967
denovo314064	57.66666667	denovo314064	45.86842105
denovo314120	179.5357143	denovo314120	207.8809524
denovo315018	184.125	denovo315018	243.3333333
denovo316235	138.2931818	denovo316235	312.0849384
denovo316722	180.6	denovo316722	316.4562937
denovo316862	192.0785714	denovo316862	302.3766709
denovo317632	157	denovo317632	242.90625
denovo318558	175.3690476	denovo318558	161.4804147
denovo319003	142.7666667	denovo319003	196
denovo319803	52.05904762	denovo319803	44.78301125
denovo320895	5.153892164	denovo320895	4.381814787
denovo321812	171.8778736	denovo321812	199.8232759
denovo321829	95.94507576	denovo321829	254.8672496
denovo322432	183.3828039	denovo322432	222.8088574
denovo324062	191.4742857	denovo324062	293.0036948
denovo324674	17.93236289	denovo324674	34.69596137
denovo324769	83.575	denovo324769	138.5535714
denovo325554	171.6296296	denovo325554	258.0356121
denovo325954	168.2119883	denovo325954	309.2509091
denovo326365	99.6125893	denovo326365	192.5553469
denovo326444	43.81375583	denovo326444	44.50042242
denovo326953	134.0142857	denovo326953	250.0024257
denovo327787	176.7979303	denovo327787	245.9984004
denovo328214	134.9485887	denovo328214	144.3718531
denovo328252	86.36533282	denovo328252	97.51696331
denovo328353	138.4725275	denovo328353	216.9162562
denovo329196	44.9379085	denovo329196	45.70138889
denovo329915	149.5	denovo329915	187.6263736
denovo329959	185.9917224	denovo329959	313.8456344
denovo330254	190.0571429	denovo330254	314.7300903
denovo331588	45.78974359	denovo331588	133.2526882
denovo331662	185.0102639	denovo331662	215.1430288
denovo334261	183.9	denovo334261	275.9777778
denovo334593	64.71999384	denovo334593	60.98363922
denovo334953	167.75	denovo334953	222.727704
denovo335352	59.90894332	denovo335352	71.16629934
denovo335781	105.0269231	denovo335781	135.2742347
denovo336145	81.225	denovo336145	261.1514498
denovo336199	156.8928571	denovo336199	186.025
denovo336388	18.46153846	denovo336388	20.56648114
denovo336483	7.824512769	denovo336483	7.061055963
denovo336490	132.6	denovo336490	149.4843206
denovo336588	5.396099291	denovo336588	5.466145833
denovo337612	167.057064	denovo337612	198.1660841
denovo338129	202.58	denovo338129	313.0926008
denovo338142	5.849471459	denovo338142	6.674293155
denovo338268	105.4196429	denovo338268	93.72888796
denovo338576	66.49019608	denovo338576	65.63636364
denovo339803	66.68588589	denovo339803	71.37999193
denovo342589	178.2009686	denovo342589	285.5148069
denovo343642	120.8157895	denovo343642	304.1802135
denovo344478	58.74712644	denovo344478	68.45945946
denovo344532	179.4018692	denovo344532	268.602056
denovo344618	156.3947368	denovo344618	257.2819241
denovo344653	187.7807018	denovo344653	313.3577502
denovo344710	136.6904762	denovo344710	277.8011634
denovo344801	145.25	denovo344801	198.8666159
denovo344824	110.5833333	denovo344824	150.2857143
denovo345704	146.5568182	denovo345704	285.7160633
denovo346097	162.40625	denovo346097	222.5714286
denovo346173	0	denovo346173	351.4947974
denovo348755	172.0432692	denovo348755	197.3910714
denovo349161	68.91	denovo349161	212.8416667
denovo349309	110.5307018	denovo349309	111.9833333
denovo349751	159.1904762	denovo349751	181.0169811
denovo349844	193.5	denovo349844	241.6480331
denovo350621	186.2689394	denovo350621	322.6114166
denovo351600	158.2083333	denovo351600	195.4
denovo352554	196.6111111	denovo352554	260.0025253
denovo355096	181.4166667	denovo355096	302.968254
denovo355110	66.78125	denovo355110	74.13928571
denovo355536	131.6899671	denovo355536	252.177307
denovo356655	185.25	denovo356655	198.9833333
denovo357945	0	denovo357945	316.0433768
denovo358060	150.6214286	denovo358060	218.7259615
denovo358757	184.0214286	denovo358757	236.5283525
denovo358857	180.1096866	denovo358857	297.5484495
denovo359187	177.9102041	denovo359187	257.5660956
denovo359847	185.9097681	denovo359847	313.2176013
denovo359919	148.375	denovo359919	190.625
denovo360290	189.2083333	denovo360290	312.7587413
denovo360377	184.4	denovo360377	251.3
denovo360493	180.2827706	denovo360493	292.2721581
denovo360874	11.30611421	denovo360874	9.69306036
denovo361106	9.497474747	denovo361106	8.530521643
denovo361305	191.5	denovo361305	309.9490917
denovo361385	174.6	denovo361385	203.3242424
denovo362581	174.5722222	denovo362581	179.6851926
denovo363167	138.5	denovo363167	114.8957727
denovo363503	184.4190084	denovo363503	254.0849379
denovo364398	173.35	denovo364398	251.5653846
denovo364435	163.5272727	denovo364435	228.2688034
denovo366480	181.25	denovo366480	244.3274682
denovo366595	181.0166667	denovo366595	268.40875
denovo366639	74.5	denovo366639	66.75
denovo367623	60.37692308	denovo367623	60.8
denovo367751	176.094697	denovo367751	244.5618519
denovo367762	158.0666667	denovo367762	220.5
denovo368540	180.0714286	denovo368540	248.5
denovo369102	186.3512545	denovo369102	303.0034014
denovo369434	176.85	denovo369434	206.6298246
denovo369897	70.5	denovo369897	170.7766667
denovo370555	62.27262931	denovo370555	63.31101449
denovo371391	159.4684403	denovo371391	210.2236916
denovo372185	180	denovo372185	301.7878788
denovo374033	47.8994709	denovo374033	52.85921053
denovo375223	186	denovo375223	318.9549336
denovo375702	184.125	denovo375702	178.6833333
denovo376074	141.6666667	denovo376074	283.9761905
denovo377107	186.2259615	denovo377107	238.4782609
denovo377380	6.183823529	denovo377380	5.333333333
denovo377452	60.41666667	denovo377452	68.39583333
denovo377581	143.4241758	denovo377581	179.3516667
denovo378921	190.7259615	denovo378921	267.4361111
denovo379223	179.1666667	denovo379223	234.3541667
denovo379486	163.1530612	denovo379486	194.4034896
denovo379606	4.946710526	denovo379606	3.486598345
denovo379821	187.8333333	denovo379821	247.9722222
denovo379837	48.98739496	denovo379837	52.54812834
denovo380478	174.8805556	denovo380478	305.4471874
denovo380565	190.7	denovo380565	245.25
denovo381363	175	denovo381363	240.7362637
denovo381661	180.875	denovo381661	329.5088435
denovo382430	191.7865281	denovo382430	289.7120734
denovo382488	169.5833333	denovo382488	201.7812062
denovo382521	137.8181818	denovo382521	203.8944444
denovo382880	105.15	denovo382880	116.1294118
denovo383093	187.5	denovo383093	319.1848073
denovo383188	94.15	denovo383188	157.2416667
denovo384151	163.4534976	denovo384151	179.3844828
denovo384232	154.2142857	denovo384232	170.8181818
denovo384437	189.3819444	denovo384437	215.45
denovo385445	192.0154545	denovo385445	213.9166667
denovo386049	152.9571429	denovo386049	127.1906343
denovo386936	87.81797235	denovo386936	66.36363636
denovo387437	153	denovo387437	230.7571429
denovo387531	182.45	denovo387531	303.3067633
denovo388087	48.97453328	denovo388087	56.05525208
denovo388556	187.68983	denovo388556	265.8701642
denovo389343	164.2666667	denovo389343	202.4431818
denovo390425	134.6722222	denovo390425	210.7991228
denovo391822	193.6	denovo391822	256.9770833
denovo392558	173.3	denovo392558	207.487013
denovo392568	154.91875	denovo392568	195.1111111
denovo392883	182.6309524	denovo392883	293.3659341
denovo393154	106.5335201	denovo393154	193.8223684
denovo393159	5.503437314	denovo393159	7.965608466
denovo393345	149.9232026	denovo393345	262.2239011
denovo394264	5.600094877	denovo394264	5.848675914
denovo394327	80.41666667	denovo394327	203.1775
denovo394735	65.51745731	denovo394735	62.16269841
denovo394784	143.4318182	denovo394784	251.492437
denovo394799	185.0833333	denovo394799	223.5725806
denovo394829	182.75	denovo394829	318.3125
denovo394871	177.4354839	denovo394871	295.7894681
denovo395568	153.65	denovo395568	171.4988739
denovo395648	163.1670875	denovo395648	177.9324066
denovo395775	150	denovo395775	167.9875
denovo396301	68.21611722	denovo396301	59.375
denovo397095	203.8235294	denovo397095	295.0016288
denovo397472	166.6136364	denovo397472	150.6160714
denovo397642	49.25	denovo397642	60.91666667
denovo397879	58.08715596	denovo397879	64.590262
denovo397883	194.475	denovo397883	308.1031469
denovo398418	165.75	denovo398418	185.8266667
denovo398729	161.45	denovo398729	248.625
denovo399354	161.5	denovo399354	290.4125
denovo399743	161.6230769	denovo399743	185.25
denovo400504	113.5166667	denovo400504	203.9949495
denovo400692	51.8	denovo400692	236.8133727
denovo400937	210.5	denovo400937	330.2142857
denovo401073	168.1388889	denovo401073	204.8595238
denovo402214	205.7829647	denovo402214	340.9358718
denovo403147	178.9333333	denovo403147	297.4707022
denovo403373	183.8982063	denovo403373	265.3658214
denovo403838	179.5625	denovo403838	246.5384615
denovo404320	135.9692655	denovo404320	160.4917898
denovo404706	66.86904762	denovo404706	103.2954545
denovo405478	49.375	denovo405478	59.18487395
denovo406767	192.2276914	denovo406767	266.1837005
denovo407340	186.8434343	denovo407340	268.475
denovo408500	116.3666667	denovo408500	230.8319328
denovo409184	144.2718676	denovo409184	189.1923077
denovo409389	173.2044534	denovo409389	270.6514271
denovo410403	193.1369048	denovo410403	262.7975207
denovo411010	176.4833333	denovo411010	238.4460784
denovo411036	182.0892857	denovo411036	286.2407061
denovo411283	139.3	denovo411283	236.9464286
denovo411293	90.95214357	denovo411293	110.227305
denovo412099	15	denovo412099	14.17047547
denovo412501	161.2539683	denovo412501	251.9268322
denovo412837	175.7606096	denovo412837	279.7538054
denovo413067	56.29302419	denovo413067	67.4638085
denovo414072	89.5	denovo414072	173.0064935
denovo414547	170.3625	denovo414547	218.3965517
denovo414735	61.31140351	denovo414735	70
denovo415140	180	denovo415140	355.9597942
denovo415585	53.53957076	denovo415585	58.65489833
denovo416081	167.4166667	denovo416081	239.3423077
denovo417385	155.7727273	denovo417385	176.3125
denovo418533	172.6923077	denovo418533	286.9924769
denovo418895	165.540404	denovo418895	233.1688889
denovo419032	184.0286893	denovo419032	249.7228887
denovo419072	185.5	denovo419072	249.2399508
denovo419311	63.35274133	denovo419311	61.79174749
denovo419321	167.7815126	denovo419321	321.7190882
denovo419343	173.8333333	denovo419343	285.4384921
denovo419354	191.75	denovo419354	277.3739496
denovo419669	163.4380952	denovo419669	174.6702102
denovo420891	194.9444444	denovo420891	273.2827381
denovo421941	167.5	denovo421941	261.5625
denovo422009	162.5	denovo422009	275.6873385
denovo422144	80.32628356	denovo422144	182.8263526
denovo422174	154.29473	denovo422174	199.0757576
denovo422904	153.75	denovo422904	164.5833333
denovo422965	180.9611111	denovo422965	264.6846491
denovo423438	157.5	denovo423438	237.6340909
denovo423811	184.2321429	denovo423811	289.2676768
denovo424153	57.19610482	denovo424153	61.52197375
denovo424321	183.817137	denovo424321	259.3311713
denovo424560	170.4027778	denovo424560	287.1551418
denovo424595	188.7102564	denovo424595	217.6525
denovo425230	156.0491071	denovo425230	171.29
denovo425385	186.8125	denovo425385	214.3
denovo425783	179.6346154	denovo425783	301.6308229
denovo427680	191.6630435	denovo427680	302.9770487
denovo427884	184.5	denovo427884	336.4168693
denovo428204	115.5	denovo428204	255.25
denovo428565	57.79289819	denovo428565	57.44254161
denovo428611	48.83126611	denovo428611	55.53845732
denovo428766	145.5608696	denovo428766	220.1304825
denovo429251	174.375	denovo429251	278.9377289
denovo429393	168.875	denovo429393	263.8403805
denovo429483	160.3872549	denovo429483	150.6347826
denovo429729	208.0576923	denovo429729	331.1289996
denovo430229	150.5	denovo430229	293.4961538
denovo430313	186.4	denovo430313	206.0714286
denovo430713	6.272165388	denovo430713	5.388543823
denovo431545	94.13060897	denovo431545	104.0967568
denovo432514	65.82	denovo432514	63.40659341
denovo433592	11.14116295	denovo433592	8.097297297
denovo434036	54.77797203	denovo434036	48.5
denovo434493	45.12625	denovo434493	56.62932581
denovo434669	169.5833333	denovo434669	246.1498843
denovo435246	182.6342105	denovo435246	301.8607275
denovo435285	180.5227273	denovo435285	204.3835294
denovo435759	176.1741239	denovo435759	190.5363108
denovo436015	183.75	denovo436015	283.1102446
denovo436348	87.79327923	denovo436348	74.27002786
denovo437130	190.3636364	denovo437130	260.5738095
denovo439320	165.875	denovo439320	177.1647059
denovo439696	189.25	denovo439696	278.2045455
denovo440006	97.6	denovo440006	214.5072373
denovo440078	156.9734208	denovo440078	243.6615888
denovo440105	165.2881242	denovo440105	216.8009259
denovo440206	48.62389807	denovo440206	47.02500676
denovo440652	59.61428571	denovo440652	65.54166667
denovo441948	117.5151515	denovo441948	178.6107678
denovo443589	160.0444444	denovo443589	257.2287449
denovo446964	43.84722222	denovo446964	39.83636364
denovo447733	158.0723214	denovo447733	298.8548526
denovo448017	7.098958333	denovo448017	6.831017513
denovo448442	167.1619791	denovo448442	213.0945734
denovo449128	187.92	denovo449128	330.7946289
denovo450847	186.4179487	denovo450847	297.1417993
denovo450988	48.0884434	denovo450988	51.19437799
denovo451162	167.3333333	denovo451162	304.3143275
denovo451671	146.25	denovo451671	171.3131313
denovo452018	140.475	denovo452018	219.1407563
denovo453328	174.75	denovo453328	294.0666667
denovo453499	189.5	denovo453499	327.03125
denovo453530	179.0362319	denovo453530	296.3747874
denovo454272	196.9166667	denovo454272	232.6788934
denovo454412	178.0982143	denovo454412	234.5541667
denovo454436	191.0026316	denovo454436	273.0887513
denovo454699	168.1166667	denovo454699	152.020202
denovo456468	172.8888889	denovo456468	235.6590909
denovo456894	195.3	denovo456894	307.270405
denovo457274	184.3346154	denovo457274	238.8713404
denovo457436	173.3407591	denovo457436	221.9761905
denovo457731	183.3863636	denovo457731	248.025641
denovo458134	13.15909091	denovo458134	34.5
denovo459013	180.95	denovo459013	288.795669
denovo459352	62.83333333	denovo459352	58.18018018
denovo459696	145.8784205	denovo459696	219.0942029
denovo459935	172.8125	denovo459935	230.4166667
denovo460336	169	denovo460336	338.4183007
denovo460508	59.47807891	denovo460508	61.61090459
denovo461966	189	denovo461966	268.7638889
denovo462319	194	denovo462319	254.85
denovo463355	166.25	denovo463355	321.0624093
denovo463572	56.53518519	denovo463572	64.52777778
denovo463687	173.0740132	denovo463687	249.9335366
denovo463859	184.6666667	denovo463859	276.106585
denovo464093	171.2927586	denovo464093	253.9550351
denovo464366	70.8	denovo464366	63.1875
denovo465101	154.5	denovo465101	257.7228164
denovo465167	169.875	denovo465167	331.1581633
denovo465603	121.4111111	denovo465603	201.7272727
denovo466373	184.9285714	denovo466373	239.0181818
denovo466560	199.9777778	denovo466560	321.5345694
denovo466907	187.8571429	denovo466907	218.5409091
denovo466983	187.4	denovo466983	299.7138365
denovo468786	144.4553571	denovo468786	215.4898374
denovo469436	116.1470588	denovo469436	257.2430556
denovo469594	167.7	denovo469594	237.4210526
denovo470356	12.2	denovo470356	34.67875
denovo470704	191.8875	denovo470704	310.5166667
denovo471435	163.4444444	denovo471435	165.7566964
denovo471604	148.1055556	denovo471604	190.961336
denovo471892	155.1666667	denovo471892	157.9166667
denovo471975	54.26286146	denovo471975	59.62973359
denovo472890	179.8605769	denovo472890	186.5480769
denovo473007	60.82727273	denovo473007	67.00555556
denovo473276	185.6111111	denovo473276	222.9615385
denovo473403	154.1833333	denovo473403	237.96875
denovo473551	180.5096154	denovo473551	226.8088235
denovo474279	152.4480519	denovo474279	158.96875
denovo474705	161.0833333	denovo474705	240.8571429
denovo474795	178.7666667	denovo474795	269.1481481
denovo475444	2	denovo475444	338.1794118
denovo477126	166.875	denovo477126	241.0505051
denovo479553	155.9428571	denovo479553	172.1254562
denovo479885	136.7587041	denovo479885	127.3463872
denovo479952	172.9591837	denovo479952	189.1637931
denovo480201	107.9545455	denovo480201	117.565368
denovo480271	149.3229167	denovo480271	172.0571429
denovo480957	190.7201727	denovo480957	268.412782
denovo481149	147.6666667	denovo481149	217.7801724
denovo481486	176.625	denovo481486	277.6727941
denovo481642	169.2333333	denovo481642	286.1463816
denovo481665	174.2788596	denovo481665	230.9042704
denovo482161	190.3125	denovo482161	288.7273171
denovo482428	175.5833333	denovo482428	223.484127
denovo482744	78.28587294	denovo482744	139.2172821
denovo482949	148.8452381	denovo482949	207.2098214
denovo483140	177.0775552	denovo483140	275.9097007
denovo483405	62.77251521	denovo483405	58.09419192
denovo484397	11.94967794	denovo484397	14.0887605
denovo484961	176.75	denovo484961	267.1356822
denovo485341	167.2083333	denovo485341	215.789916
denovo485685	4.012820513	denovo485685	5.574052133
denovo486865	46.05272727	denovo486865	81.44507576
denovo487696	0	denovo487696	349.9259357
denovo487963	182.4509804	denovo487963	222.2895604
denovo487992	179.7779279	denovo487992	273.642174
denovo488294	180.8333333	denovo488294	241.1452703
denovo488319	166.5833333	denovo488319	306.8245436
denovo488864	194.4	denovo488864	253.3197409
denovo489135	199.8	denovo489135	300.3448387
denovo489324	189.4615385	denovo489324	215.1645963
denovo489696	186.6666667	denovo489696	274.6694444
denovo491181	177.95	denovo491181	226.3052083
denovo491245	197.6846154	denovo491245	290.5120664
denovo491378	157.3785714	denovo491378	171.650923
denovo492815	194	denovo492815	285.5339159
denovo493013	156.185307	denovo493013	259.5207617
denovo493143	8.652777778	denovo493143	7.15
denovo493395	45.51666667	denovo493395	48.17567568
denovo494776	191.6538462	denovo494776	265.9556373
denovo495046	176.5208333	denovo495046	236.775
denovo496080	5.431818182	denovo496080	3.5
denovo496335	161.1863636	denovo496335	195.672619
denovo496343	191.3708134	denovo496343	326.5838837
denovo496476	187.375	denovo496476	257.7368421
denovo496562	10.31445212	denovo496562	5.025280899
denovo496901	207.375	denovo496901	343.8561997
denovo497482	171.1166667	denovo497482	246.0837607
denovo497950	167.4761905	denovo497950	267.0232558
denovo499072	79.7863982	denovo499072	84.77769502
denovo500538	5.187878788	denovo500538	6.666281144
denovo501614	181.4772727	denovo501614	276.3076923
denovo502193	196.6785714	denovo502193	340.1901752
denovo503911	35.31785714	denovo503911	38.85569986
denovo503965	170.0625	denovo503965	194.8333333
denovo504713	53	denovo504713	52.63494318
denovo504752	58.72457408	denovo504752	60.07970648
denovo504926	7.438571429	denovo504926	7.446969697
denovo505077	9.450980392	denovo505077	6.791666667
denovo505535	170.5	denovo505535	334.4904762
denovo505881	6.020836893	denovo505881	4.463204509
denovo505954	47.60212202	denovo505954	40.66611361
denovo506029	177.875	denovo506029	306.1010749
denovo506248	57.6561086	denovo506248	64.70967742
denovo506555	13.69444444	denovo506555	14.9045584
denovo508195	12.76666667	denovo508195	70.42753623
denovo508674	190.1772116	denovo508674	271.2159615
denovo509164	179.9117647	denovo509164	229.4166667
denovo509911	189.4375	denovo509911	295.3920789
denovo510258	183.7482517	denovo510258	304.700654
denovo512717	178.0477117	denovo512717	266.6075758
denovo513415	191.6515152	denovo513415	327.7629431
denovo514942	185.2467908	denovo514942	307.2316395
denovo516072	173.8214286	denovo516072	221.9615385
denovo516112	184.3166667	denovo516112	231.3712121
denovo516599	164.7857143	denovo516599	269.7169872
denovo516880	148.5732143	denovo516880	230.5472476
denovo516956	0	denovo516956	46.67019027
denovo516995	11.96549842	denovo516995	11.87894737
denovo517197	149.232493	denovo517197	255.6399431
denovo517570	112.9166667	denovo517570	143.5897561
denovo517755	180.3030303	denovo517755	276.7264799
denovo517845	173.25	denovo517845	209.9206349
denovo517893	49.18636364	denovo517893	60.56571429
denovo518103	176.375	denovo518103	275.7681159
denovo519143	184.75	denovo519143	242.2141026
denovo519684	181.3478261	denovo519684	247.4420341
denovo519713	101.6642965	denovo519713	112.0516083
denovo520074	172.1142857	denovo520074	212.6037736
denovo520349	178.1177466	denovo520349	284.0379015
denovo521506	10.93165906	denovo521506	8
denovo521908	167.4285714	denovo521908	240.8666667
denovo522118	166.2469481	denovo522118	231.2624889
denovo522872	10.06366736	denovo522872	7.622641267
denovo523255	182.5	denovo523255	343.7864659
denovo523633	186.25	denovo523633	320.3275325
denovo524506	136	denovo524506	220.0020243
denovo524627	182	denovo524627	206.7720588
denovo525919	173.4285714	denovo525919	168.875
denovo526000	182.75	denovo526000	211.6977688
denovo526105	174.2928571	denovo526105	214.9714286
denovo526653	178.05	denovo526653	189.78125
denovo527150	31.66666667	denovo527150	351.9125926
denovo527212	173.9358961	denovo527212	259.9660166
denovo527752	183.498538	denovo527752	229.5434995
denovo528641	163.8	denovo528641	301.265873
denovo528794	65.92142857	denovo528794	65.19047619
denovo528859	158.7619048	denovo528859	241.35
denovo529780	174.25	denovo529780	228.2625
denovo532638	182.25	denovo532638	266.5466507
denovo534423	173.4738562	denovo534423	266.1653595
denovo534576	5.482445521	denovo534576	4.619047619
denovo536067	51.13679245	denovo536067	56.09690799
denovo537764	172.2489879	denovo537764	250.2301471
denovo538480	47	denovo538480	57.04444444
denovo538697	175.4772727	denovo538697	232.5759243
denovo539317	167.7842735	denovo539317	189.2658606
denovo539690	190.5833333	denovo539690	257.1153846
denovo540087	9.1375	denovo540087	7.800081103
denovo540283	90.69794039	denovo540283	120.2125535
denovo540392	42.73028691	denovo540392	40.2489417
denovo540756	153.2323232	denovo540756	230.7919643
denovo542185	0	denovo542185	386.2187794
denovo542313	6.585946884	denovo542313	6.753424658
denovo542962	187.8333333	denovo542962	209.1333333
denovo543273	188.6363636	denovo543273	275.2039778
denovo543600	96.73615725	denovo543600	127.279213
denovo543912	8.388548951	denovo543912	6.753846154
denovo544377	177.1666667	denovo544377	318.9850746
denovo545437	172	denovo545437	290.95
denovo545451	165.736447	denovo545451	230.5939063
denovo546020	185.5	denovo546020	243.337931
denovo547079	183.5833333	denovo547079	267.952381
denovo547738	91.02083333	denovo547738	101.1835664
denovo547872	180.95	denovo547872	269.1538113
denovo548297	183.4464286	denovo548297	334.5090224
denovo549159	175.9047619	denovo549159	289.5231481
denovo549617	181.1794872	denovo549617	269.862608
denovo550366	191.72	denovo550366	392.9427966
denovo551379	200.1785714	denovo551379	301.8444423
denovo552648	55.19642857	denovo552648	43.9200627
denovo552791	145.4166667	denovo552791	298.7472826
denovo552882	198.4833333	denovo552882	284.5754283
denovo553211	141.7083333	denovo553211	372.5455034
denovo553264	193.1722222	denovo553264	305.6866084
denovo553885	174.2	denovo553885	223.8630952
denovo553974	164.8087225	denovo553974	144.2544847
denovo554462	160.9583333	denovo554462	126.2117563
denovo555740	137.1334193	denovo555740	99.63442958
denovo557562	76.28935693	denovo557562	69.95773979
denovo558085	151.5833333	denovo558085	197.6724206
denovo559195	64.08928571	denovo559195	67.07783883
denovo559322	176.4444444	denovo559322	291.7444444
denovo559371	183.25	denovo559371	328.6624041
denovo559467	142.1	denovo559467	229.5490909
denovo560222	189.3859649	denovo560222	307.0770124
denovo560759	157.2666667	denovo560759	200.1305556
denovo563071	167.1785372	denovo563071	248.4808112
denovo564452	129.4294872	denovo564452	241.1005882
denovo564470	180.6	denovo564470	277.9878146
denovo564573	186.875	denovo564573	259.9124481
denovo565478	56.61674009	denovo565478	83.03393159
denovo565950	178.5	denovo565950	257.5625
denovo566364	182.975	denovo566364	302.1468254
denovo566605	193.5006452	denovo566605	313.7316017
denovo566768	57.87196203	denovo566768	59.58971963
denovo566785	52.73616971	denovo566785	62.0376906
denovo567584	175.1428571	denovo567584	255.2142857
denovo568249	184.6666667	denovo568249	286.6339286
denovo568299	190.5	denovo568299	234.6600733
denovo569126	61.92697332	denovo569126	59.91091385
denovo569781	25	denovo569781	300.4029799
denovo570063	55.45098039	denovo570063	92.30990783
denovo570616	101.1641914	denovo570616	88.58873156
denovo571172	162.175	denovo571172	174.8095238
denovo571698	177	denovo571698	197.5042735
denovo573042	167.8522727	denovo573042	244.8019629
denovo573183	178.0425532	denovo573183	283.4018702
denovo573433	43.90277778	denovo573433	42.57276249
denovo574144	6.379027959	denovo574144	3.687901972
denovo575262	42.03301887	denovo575262	57.08285808
denovo576537	160.7	denovo576537	183.4818119
denovo578580	14.37028617	denovo578580	14.32848837
denovo578793	175.4833333	denovo578793	256.9126838
denovo578925	73.17635066	denovo578925	64.17250704
denovo579104	11.2742616	denovo579104	9.586844197
denovo579249	132.2465551	denovo579249	271.8761062
denovo579289	189.8333333	denovo579289	312.38875
denovo579527	129.7673704	denovo579527	234.2325231
denovo579931	187.3333333	denovo579931	315.9416988
denovo580209	57.02068724	denovo580209	53
denovo580417	179.8036927	denovo580417	288.5164645
denovo580766	60.85273791	denovo580766	71.83813978
denovo580904	9.082236842	denovo580904	5.35
denovo581996	148.2777778	denovo581996	235.1666667
denovo583144	164.5	denovo583144	241.5572812
denovo583373	199.5394525	denovo583373	319.5871023
denovo584373	193.625	denovo584373	315.1952381
denovo584478	179.3	denovo584478	172.5992736
denovo584978	183.6247947	denovo584978	272.5557936
denovo585728	174.7	denovo585728	239.2424242
denovo586430	187.0333333	denovo586430	338.2814755
denovo587572	168.1944444	denovo587572	221.3012821
denovo588248	171.1666667	denovo588248	217.2142857
denovo589660	138.3333333	denovo589660	160.2
denovo590246	172.3530378	denovo590246	260.4860587
denovo593431	188.8461538	denovo593431	223
denovo594542	14.186201	denovo594542	11.80662041
denovo595085	84.44444444	denovo595085	83.60625
denovo595678	186.5	denovo595678	280.5266667
denovo595970	64.1902834	denovo595970	66.83333333
denovo596638	53.29545455	denovo596638	50.625
denovo596679	170.016586	denovo596679	292.3994729
denovo596937	155.6468254	denovo596937	183.016369
denovo598778	10.41169492	denovo598778	9.360937048
denovo599006	170.1428571	denovo599006	263.4090909
denovo602860	179.125	denovo602860	293.3598566
denovo602882	0	denovo602882	328.9851909
denovo603264	183.75	denovo603264	273.1333333
denovo603434	64.69230769	denovo603434	64.12037037
denovo604468	140.4035714	denovo604468	118.2710623
denovo604988	172	denovo604988	156.9123932
denovo605658	183.3333333	denovo605658	310.4800945
denovo605896	94.6	denovo605896	123.4
denovo606855	55.81697301	denovo606855	48.74158145
denovo606949	105.6666667	denovo606949	223.1166667
denovo607182	193.25	denovo607182	320.2067308
denovo607250	184.6552274	denovo607250	301.0862714
denovo607573	186.3888889	denovo607573	324.6173469
denovo608114	215	denovo608114	313.9484848
denovo608443	66.78328987	denovo608443	68.81442861
denovo608660	199.6527778	denovo608660	287.5336279
denovo608904	159.7954545	denovo608904	178.1339286
denovo609510	176.3571429	denovo609510	200.3666667
denovo609837	175.45	denovo609837	307.9781746
denovo609853	56.5	denovo609853	55.65625
denovo610031	164	denovo610031	279.8214286
denovo610518	185.4730133	denovo610518	258.4613959
denovo610652	104.3396226	denovo610652	172.2445639
denovo611044	171.5681818	denovo611044	232.1
denovo611093	56.37250712	denovo611093	61.05222222
denovo611235	181.5	denovo611235	313.296323
denovo614558	160	denovo614558	237
denovo614773	161.2875	denovo614773	210.625
denovo615067	49.53003322	denovo615067	51.6739251
denovo615546	168.75	denovo615546	269.0818182
denovo616018	151.9379795	denovo616018	150.0812346
denovo617017	182.25	denovo617017	294.3518356
denovo617176	70.00302243	denovo617176	80.19881271
denovo618120	172.5	denovo618120	311.0359149
denovo618784	160.5204678	denovo618784	184.4978632
denovo618866	94.4	denovo618866	215.9166667
denovo618969	85	denovo618969	157.0011442
denovo620995	175.6090909	denovo620995	228.4423077
denovo622613	72.3064084	denovo622613	73.48987316
denovo623028	66.84137931	denovo623028	70.22399068
denovo623376	12.07657658	denovo623376	8.95
denovo623920	179.0909091	denovo623920	267.6199713
denovo624654	152.14375	denovo624654	137.2399863
denovo625406	201.3333333	denovo625406	311.2425373
denovo625621	46.2962963	denovo625621	43
denovo625784	62.28333333	denovo625784	63.65089514
denovo625854	203	denovo625854	297.870224
denovo625886	109.8197674	denovo625886	322.8953869
denovo625926	186.4166667	denovo625926	380.5671296
denovo625963	178	denovo625963	316.1666667
denovo627898	0	denovo627898	349.3195663
denovo628523	189	denovo628523	274.4340659
denovo629354	23.60526316	denovo629354	25.94833119
denovo629569	195.3333333	denovo629569	326.5065789
denovo630394	200.75	denovo630394	295.2319149
denovo630584	159.4	denovo630584	182.547619
denovo631090	178.2	denovo631090	236.8416667
denovo631406	174.4333333	denovo631406	179.5416667
denovo631543	203.2083333	denovo631543	184.7464229
denovo631990	142.0544421	denovo631990	257.0801316
denovo632165	56.20098039	denovo632165	61.06666667
denovo632310	174.875	denovo632310	269.7867647
denovo632458	77.25	denovo632458	323.2018396
denovo632688	186.8047526	denovo632688	289.738529
denovo633325	62.1013986	denovo633325	66.58547009
denovo633523	183.7142857	denovo633523	327.1326316
denovo633636	8.609375	denovo633636	7.954609929
denovo636055	11.15882353	denovo636055	10.325
denovo637942	111.8204023	denovo637942	117.9428571
denovo640376	173.3333333	denovo640376	195.5705882
denovo640393	209.375	denovo640393	243.7004505
denovo640712	199.6339286	denovo640712	283.4943966
denovo640858	135.988989	denovo640858	332.5722073
denovo641306	181.1931818	denovo641306	315.2875
denovo643829	171.75	denovo643829	175.9722222
denovo645723	62.69395111	denovo645723	70.49775928
denovo645836	186.8458845	denovo645836	303.5072029
denovo646624	154.4276654	denovo646624	236.7612713
denovo646965	181.4526942	denovo646965	238.1039988
denovo646982	184.6666667	denovo646982	274.2619048
denovo647143	9	denovo647143	6.4625
denovo647327	139.2	denovo647327	220.3125
denovo647354	187.4457478	denovo647354	211.5456989
denovo647565	190.5286667	denovo647565	300.6305075
denovo647746	199.5588235	denovo647746	218.4008447
denovo647932	193.1714286	denovo647932	336.0925989
denovo648072	176.6857143	denovo648072	182.8055556
denovo648149	67.13541667	denovo648149	68.32517483
denovo648370	133.1666667	denovo648370	278.2631579
denovo648648	134.5666667	denovo648648	159.8055556
denovo650583	198.8714286	denovo650583	302.6805634
denovo650732	69.74894326	denovo650732	69.373962
denovo651044	35.49773414	denovo651044	146.4836323
denovo652352	178.525	denovo652352	233.1471572
denovo652959	180.7469645	denovo652959	286.7618711
denovo653009	179.9	denovo653009	349.5438702
denovo653539	183.25	denovo653539	179.6904762
denovo655094	166.0882636	denovo655094	198.110966
denovo655190	192.6918699	denovo655190	285.0727458
denovo655664	182.2470238	denovo655664	238.4128482
denovo656270	187.25	denovo656270	258.3711755
denovo656347	188.448902	denovo656347	236.8659159
denovo656458	188.53125	denovo656458	302.5280559
denovo656887	63.05555556	denovo656887	65.59161491
denovo658354	158.1482051	denovo658354	254.3249694
denovo660966	60.5933905	denovo660966	72.55876213
denovo661662	180.6369048	denovo661662	286.6904762
denovo661810	53.91369048	denovo661810	80.78083882
denovo662713	166.65	denovo662713	276.5703704
denovo662825	209	denovo662825	340.8533333
denovo664630	165.2232143	denovo664630	191.4109091
denovo665382	53.54166667	denovo665382	51.4875
denovo665668	148.7932707	denovo665668	222.0948248
denovo665953	189.975	denovo665953	317.9366197
denovo666040	110.2745098	denovo666040	106.1611253
denovo666621	177.625	denovo666621	307.265873
denovo667343	87.66666667	denovo667343	206.5925926
denovo668482	152.9166667	denovo668482	227.7181818
denovo669631	31.5952381	denovo669631	58.31818182
denovo670589	186.7012987	denovo670589	262.6699399
denovo671332	183.6538462	denovo671332	218.7513265
denovo671352	173.2714286	denovo671352	213.275
denovo671439	187.0833333	denovo671439	262.7202381
denovo671495	4.666666667	denovo671495	4.753333333
denovo672491	182.2	denovo672491	313.2573192
denovo673301	157	denovo673301	240.9821429
denovo675296	179.7000598	denovo675296	246.9367897
denovo675572	178.9107143	denovo675572	296.3822935
denovo676124	174.5958333	denovo676124	222.3179072
denovo676177	161.6546942	denovo676177	185.8280767
denovo676219	58.69110967	denovo676219	60.35403727
denovo676629	181.7083333	denovo676629	299.3379747
denovo676631	122.6333333	denovo676631	186.3137255
denovo676754	57.1	denovo676754	58.72413793
denovo677024	57.75	denovo677024	59.93498452
denovo679015	174.4082314	denovo679015	329.32662
denovo679256	174.15	denovo679256	221.2272727
denovo679323	165.3409091	denovo679323	210.1458333
denovo680018	188.85	denovo680018	331.214934
denovo680284	182.1	denovo680284	326.447619
denovo680671	0	denovo680671	363.3966802
denovo681021	176.0735294	denovo681021	197.1607843
denovo681406	145.387931	denovo681406	145.4666667
denovo681760	180.975	denovo681760	239.3555556
denovo682166	185.414764	denovo682166	256.9871232
denovo682741	168.0833333	denovo682741	288.3576923
denovo683553	178.2598684	denovo683553	296.7286362
denovo684738	171.1666667	denovo684738	216.5388889
denovo684916	198.6	denovo684916	235.7692308
denovo685279	38.67186635	denovo685279	37.83437053
denovo685642	172.375	denovo685642	223.3666667
denovo686506	186.4027778	denovo686506	291.8632723
denovo686931	0	denovo686931	279.6425354
denovo687026	175.4130435	denovo687026	210.5642633
denovo687141	200.7936699	denovo687141	283.9447467
denovo688897	145.8	denovo688897	162.1833333
denovo689923	57.06923077	denovo689923	59.90454545
denovo690720	50.78564815	denovo690720	49.625
denovo691279	162.6009615	denovo691279	156.3246032
denovo691323	178.6659698	denovo691323	231.0934103
denovo692375	178.6875	denovo692375	241.6202041
denovo694879	158.8382899	denovo694879	230.071521
denovo695348	58.75501253	denovo695348	64.21103896
denovo695532	97.5950354	denovo695532	189.4606281
denovo695576	187.05	denovo695576	320.0220315
denovo696356	162.0277778	denovo696356	250.0837912
denovo697040	167.88	denovo697040	242.6378836
denovo697233	196.8333333	denovo697233	232.8928571
denovo697344	5.085887384	denovo697344	4.356012177
denovo698675	8.022619048	denovo698675	7.049495717
denovo699814	163.5055998	denovo699814	172.3636778
denovo700166	183	denovo700166	302.9681159
denovo700353	61.21969697	denovo700353	48.45977011
denovo700666	210.75	denovo700666	341.6964286
denovo701317	189.3907563	denovo701317	219.0227273
denovo701445	177.7666667	denovo701445	212.2115385
denovo701913	56.25	denovo701913	67.17142857
denovo703476	198.4166667	denovo703476	315.7708333
denovo703505	4.939393939	denovo703505	3.946969697
denovo703778	137.3954545	denovo703778	162.875
denovo703879	124.8	denovo703879	255.5031797
denovo703938	176.8888889	denovo703938	222.3853163
denovo704765	184.838888	denovo704765	275.9992871
denovo705729	151.625	denovo705729	213.575
denovo705777	196.9015152	denovo705777	278.3028274
denovo706163	177.6122952	denovo706163	238.5165493
denovo706295	31.61052956	denovo706295	43.66077378
denovo707943	170.7179487	denovo707943	299.8676588
denovo708161	150	denovo708161	176.8125
denovo708235	188.0437393	denovo708235	256.1954545
denovo708279	188.1944444	denovo708279	239.2083333
denovo708500	52.27608696	denovo708500	59.04597701
denovo708610	183.8103448	denovo708610	295.2369843
denovo708748	171.3872775	denovo708748	237.7274966
denovo708908	83.8125	denovo708908	241.4563492
denovo710172	67.10769231	denovo710172	95.48358102
denovo710535	184.5	denovo710535	305.477239
denovo710540	55.16964286	denovo710540	106.6666667
denovo710872	112.352381	denovo710872	148.1166667
denovo711228	179.5	denovo711228	219.7777778
denovo712105	165	denovo712105	267.1770833
denovo713314	155.6254573	denovo713314	301.432761
denovo713543	155.2008547	denovo713543	157.4285714
denovo713754	208.1428571	denovo713754	261.8666667
denovo714849	188.7777778	denovo714849	256.3928571
denovo715036	178.4354414	denovo715036	190.190024
denovo715055	165.9583333	denovo715055	273.5990196
denovo716291	194.5096154	denovo716291	297.2993607
denovo718300	201.0625	denovo718300	242.5833333
denovo719415	147.7777778	denovo719415	183.6901709
denovo719457	63.22222222	denovo719457	81.35714286
denovo719756	183.5	denovo719756	238.4407895
denovo719791	181.9807692	denovo719791	191.875
denovo719940	149.125	denovo719940	135.0438596
denovo720467	66.02979953	denovo720467	68.57783798
denovo720532	10.18413978	denovo720532	11.29904024
denovo720689	71.91666667	denovo720689	230.7857143
denovo721801	0	denovo721801	291.7548621
denovo721834	99.50900901	denovo721834	106.1421053
denovo721848	7.550505051	denovo721848	8.253623188
denovo723464	173.1468254	denovo723464	340.9710489
denovo723985	20.50008854	denovo723985	82.72201695
denovo724075	32.50453515	denovo724075	219.1907442
denovo724142	184.5454545	denovo724142	285.6282353
denovo724170	89.6125	denovo724170	107.5454545
denovo724331	179.4916462	denovo724331	284.7011345
denovo724342	9.622641509	denovo724342	8.225
denovo724801	171.5	denovo724801	247.2670455
denovo724931	187.0119792	denovo724931	274.0041667
denovo726107	155.618665	denovo726107	264.9777653
denovo726831	60.26268691	denovo726831	63.24214122
denovo727101	52.76408517	denovo727101	58.61712963
denovo727350	204.2363636	denovo727350	336.567033
denovo727889	193.0555556	denovo727889	331.7396144
denovo729302	63.42528736	denovo729302	69.50559701
denovo729428	15.59886897	denovo729428	13.9033529
denovo730011	191.6166667	denovo730011	311.6744974
denovo730100	186.8888889	denovo730100	226.4545455
denovo730871	151	denovo730871	181.1458333
denovo731236	177.8	denovo731236	259.5129974
denovo731993	179.0333333	denovo731993	324.544943
denovo732077	176.0555556	denovo732077	249.8074074
denovo732230	74.7	denovo732230	312.3780488
denovo732405	172.25	denovo732405	193.8125
denovo732481	193.9166667	denovo732481	292.7488378
denovo733199	145.986166	denovo733199	210.8715719
denovo733311	42.74242424	denovo733311	52.96127717
denovo733656	51.15346535	denovo733656	54.2255814
denovo734479	185.1	denovo734479	213.375
denovo734524	191	denovo734524	242.625
denovo734714	41.96861472	denovo734714	55.25833333
denovo734997	178.7896341	denovo734997	268.2291667
denovo735386	178.25	denovo735386	297.2916667
denovo735574	180.6904762	denovo735574	223.5625
denovo735773	186.4761905	denovo735773	268.6123179
denovo737544	50.3319209	denovo737544	76.28258145
denovo738225	182.375	denovo738225	272.3390805
denovo738581	28.75	denovo738581	47.00694444
denovo738875	168.891733	denovo738875	294.0024262
denovo738947	138.0833333	denovo738947	128.375
denovo739041	4.666666667	denovo739041	3.001065016
denovo739507	60.71666667	denovo739507	57.28484321
denovo740562	164	denovo740562	283.7472527
denovo740968	174.8322581	denovo740968	225.9059829
denovo741397	203.5	denovo741397	266.8653846
denovo741438	176.9652406	denovo741438	294.326847
denovo741854	132.20625	denovo741854	141.7844444
denovo742514	0	denovo742514	351.9457746
denovo743095	118.5392157	denovo743095	115.4166667
denovo743115	190.9166667	denovo743115	309.2783626
denovo744473	63.25	denovo744473	65.95909091
denovo745101	134.2460317	denovo745101	198.8712121
