# Supplementary material for: Stochasticity constrained by deterministic effects of diet and age drive rumen microbiome assembly dynamics
Source: Nat Commun. 2020 Apr 20;11:1904. doi: 10.1038/s41467-020-15652-8 (PMC7170844; doi:10.1038/s41467-020-15652-8)
Supplement: Supplementary file 17 — Source Data [file 41467_2020_15652_MOESM17_ESM.zip › Source Data/Figure 5E.txt]

median_COM_N	median_COM_C
281.3163082	179.5
181.3410256	165
53.58074534	48.48333333
35.41347905	24.2
70.15599027	67.75502891
246.1875	186.025
297.4309211	170.8333333
219.4348635	141.0357143
209.8504762	177.2408907
270.8214286	176.7083333
49.44726409	50.9609261
281.7328042	177.1153846
300.5375576	81
52.8891413	51.16083916
264.9282051	182.1904762
52.94846491	61.5
281.0277778	108.6666667
31.19071146	34.38888889
251.0747748	84.48162526
66.13235294	59.71666667
303.125	187.125
203.6803336	179.8684641
69.38133884	64.51482249
64.37777778	60.375
304.7333333	189.25
135.5703265	128.2607393
312.6547942	189.1451613
289.9230769	189
185.1190476	176.125
302.0578919	102.1666667
9.604166667	12.07903226
313.7392857	179.0411765
245.7763636	178.6428571
309.625	163.7727273
309.1213605	180.8825188
53.43692308	58.8125
213.6230769	177.9444444
22.34736842	23.42857143
195.4238095	142.25
79.3652648	64.62836597
197.3051948	189.125
227.4747899	171.25
216.4322782	172.3584311
59.67084639	52
50.85119048	58.59848485
247.7138528	181.9558824
88.96719773	79.49406593
36.92307692	42.91830065
308.0766393	197.0606061
197.6858483	173.625
242.9705882	190.9583333
313.1949405	174.3333333
202.9166667	177.0833333
191.65	185.505071
322.0984608	188.5261194
278.9470968	166.3463826
244.12	193.6043478
241.25	160.1818182
198.625	167.75
208.8855579	163.9732432
53.65913374	59.35555556
39.10915493	33.1284585
259.7647059	166.2916667
71.80808081	63.01875319
260.4482759	120.0357143
257.2032864	189.1906371
307.6203704	190.6
178.4839108	22.00280241
322.953138	206.1323529
300.2013009	210.6436155
339.469546	176
271.4879032	188.6666667
214.8508333	161.9166667
242.4345798	182.8631575
175.9438687	61.62068966
69.24285714	65.76785714
53.78675351	50.40195313
156.8256048	88.93010753
51.33333333	51.19251337
216.7664474	180.25
3.234343771	5.852446483
57.62045011	49.28967779
242.6892713	41.73076923
223.0797721	188.0729167
61.00344828	57.95138889
305.4102629	218.375
274.5164835	188
48.20064516	24.03818369
255.0035461	175.3958333
60.5143526	65.75895199
291.6424	203.4
43.08077899	49.88900182
7.870893479	8.671253374
273.8439928	184.4324636
202.4421569	157.1327381
207.9027778	172.1
212.4534632	168.9722222
63.44897959	55
210.2055556	192.3030769
304.2887194	0
58.19489945	50.31325535
166.0755814	95.75260417
332.9468493	186.2666667
265.8240741	177.1
60.77683296	16.12030075
12.60870927	16.62327189
3.453828829	4.375
240.8055854	181.1267361
229.1858533	171.3956906
242.5908667	176.6182432
58.50016009	60.07570621
157.1464286	104.6052632
215.1180556	189.6215278
237.9461538	158.5833333
195.28125	162.2384615
272.6580558	198.0555556
209.625	137.375
9.004551821	9.221804511
50.23214286	47.84615385
210.9090909	172.5714286
182.5564885	181.9926901
293.0865789	208.9888357
11.98737374	9.8875
290.1909722	182.5772059
238.2747731	165.6904762
54.25	57.23086124
258.4379649	180.9708333
275.7122762	115.5
203.5200855	160.9679306
11.32788462	11.5
58.73333333	59.11111111
217.2291667	175.040107
175.7	153.86
101.7811094	59.5
67.84195665	56.28623154
321.8839566	182.7216702
280	161.875
223.219099	140.4344729
56.83333333	53.88095238
243.6272727	135.8333333
52.8474912	58.63675214
243.6195652	177.765625
4.857142857	5.315789474
5.418583535	6.086458333
173.5905253	169.225
64.71431768	73.07584055
287.1514957	153.6666667
294.7	154.75
207.8720401	179.1166667
289.8386905	177.75
68.63666667	66.48184524
288.9289376	187.8467324
305.227657	173.625
51.31881313	50.37203496
287.0217701	183.6197249
289.5954416	182.8928571
233.9666667	159.3406593
212.5	155.5666667
337.2644989	197.9423077
214.1581818	179.2083333
335.9497186	213.125
44.07789757	41.5
283.8333333	177.6666667
257.3155476	165.4449761
198.3642833	139.5443662
312.4161184	164.3535354
71.32316472	61.57570028
307.5541444	184.9166667
66.16666667	48
11.97058824	20.24877553
204.1666667	179.125
57.62971915	57.77987377
295.5972826	182.0604396
271.0727273	178.5416667
212.9979242	161.8
231.6	181.497076
225.8625	164.4428571
60.7241368	56.00231815
58.85178716	56.92472342
10.845898	13.4612069
214.5083333	163.947619
316.7827567	191.8898413
188.9385034	161.6380805
141.8809524	183.75
219.4522546	164.4615385
290.9136364	164.5833333
295.4409524	185.625
144.0156447	108.3009335
271.3019195	160.9852339
224.0519481	159.8809524
76.16836735	55.625
290.3971631	179.5
281.7740454	172.1386218
254.2661397	182.0397727
248.9826712	158.3809524
275.3482143	175.1666667
166.1666667	153.4285714
220.5	165.9166667
289.7864934	151.7497534
188.8541667	171.6363636
255.2424242	174.2921147
225.4707792	169.3
53	44.5
285.875	183.2727273
287.5450084	179.9949671
367.7181467	139.75
226.0652805	182.75
119.1493459	90.04251409
310.3662207	193.0575658
235.4684211	180.9642857
204.1421441	126.5583333
321.0034722	176.7916667
49.09	48.95615385
199.25	179.5
236.8055556	182.7461538
56.21370968	53.49029126
224.5	149.3333333
270.9704916	180.435018
325.7527273	173.9801136
275.8884058	185.0833333
262.9462366	185.5416667
161.1783333	164.7923351
219.6934524	178
47.76136364	51.11111111
199.8888889	189.3181818
230.7473462	180.6523951
260.3383838	189.3571429
293.2118163	180.3382035
240.1553721	171.8394713
254.0754895	189.4786325
100.0853207	118.146875
215.2676923	156.3333333
71.66666667	73.0248227
61.45614035	58.80714286
277.8	177.75
229.8304094	171.1552795
242.3611111	138.2777778
157.5836364	162.7566138
55.36111111	49.7173913
79.98527315	75.86479708
223.8056321	172.9817373
295.1751026	171.625
171.3461538	166.7337662
90.93005839	126.6754386
356.7678571	195.05
237.6849424	185.0193966
63.08263158	61.73757358
319.8294486	152.5338164
222.5392157	155.8055556
300.72625	192.2916667
232.4090909	165.8666667
189.2142857	178.4166667
289.8164311	181.5513819
240.5	168.75
271.3544643	180.2695578
259.0075758	169.4805318
246.6852679	175.7380952
122.533835	118.3135965
238.390927	185.43125
13.13157895	12.89060939
58.88076923	56.16666667
173.1666667	169.3333333
243.6315789	166.625
234.2573099	160.4166667
216.3207071	176.3333333
209.5833333	134.1071429
318.4484848	162.3448276
299.1469215	194.8666667
9.60129261	11.97443848
22.46428571	11.15625
206.2438905	175.5588235
71.18685531	58.97130662
158.7221929	65.1850868
213.0681818	161.3846154
202.5555556	156.75
62.5	61
51.28520936	49.14583666
323.1029762	182.5555556
146.1907769	103.3166667
259.4832451	175.3944444
262.1692797	171.3266254
61.72222222	64.74264706
70.09090909	54.125
239.9889706	97.68181818
167.2222222	160.9166667
7.282051282	6.517344498
264.895026	166.9935897
341.9354701	0
149.4761905	112.9333333
331.2161636	181.217033
332.3085575	187.4315789
4.949152542	6.14375
246.4013158	170.1111111
232.4742424	168.8541667
192.0111111	158.275
270.343086	179.183052
306.624063	131.375
292.1713476	167.2626984
28.02430556	27.73881932
186.3095238	155.625
202.5641026	175.3333333
296.2201322	185.301217
323.5162338	171.2904762
305.3092105	0
51.54986264	53.32406203
257.5076314	182.9384454
4.862384937	6.804096639
303.2527473	165.5
286.0628814	99
301.1981352	185
307.0079493	176.8280116
262.1630709	170.9245455
64.45	51.74734043
59.44117647	52.19923372
219.8695906	151.2575431
60.38333333	66.97368421
326.9988966	196.6
233.6891892	145.2207792
205.3125	150.25
218.8303571	179.5194805
297.4539877	176.0216718
55.27604167	59.59375
263.8926282	157.3333333
227.422619	175.4782197
59.45454545	63.24786325
224.4166667	190.875
208.447205	168.490625
271.9924107	157.3778409
323.9052941	191.4642857
221.7777778	173.5
224.9208333	174.43
300.6904762	176.5
198.9327044	153.53
163.505481	109.2272727
282.9052367	104.4117647
267.8543956	164.5153846
200.34375	178.4166667
268.7090334	162.8311728
278.2476281	173
289.4761905	176.5761905
237.6937336	155.3006778
61.5952381	54.37083333
276.8855799	174.5833333
66.13598901	69.41971207
172.5066176	170.1924242
215.7992327	179.3589666
58.52488688	49.36458333
44.15277778	54.75
267.075	162
319.2382926	127.3279412
206.8230769	166.5555556
248.1080705	175.3020833
65.28095238	59.05555556
207.8837039	178.2955591
295.0013953	185.6041667
207.0787344	177.1751567
224.7503193	179.75
248.9772727	189.1944444
282.3376437	113
355.6026316	184.25
237.098325	183.9166667
53.16758242	48.66666667
209.1923077	93
210.706746	162.9444444
62.46184379	64.67727273
62.39010989	55.77447368
194	175
285.7	47.25
277.8700747	183.1421418
50.88333333	55.16666667
309.2506601	186.8892922
23.01020408	33.73484848
289.5863636	176
266.1904762	181.1428571
317.8727496	0
195.4933333	156.125
270.4595491	162.6894737
235.6375	196.5
338.6551777	179.9285714
5.089458892	6.662891593
273.9428571	162.125
62.77619048	61.2090081
269.5384615	147.5
257.7272727	186.475
52.32857143	56.95833333
8.553571429	5.650743578
12.93797367	9.190894749
132.8774209	140.0301836
304.6059028	170.0833333
151.5118902	106.72507
274.0625	166
269.653154	187.4337388
333.3998123	163.8113208
271.2796276	176.1583333
9.094803371	11.41503268
153.6240741	162.6333333
82.46626016	70.26984127
255.2436822	184.2767395
10.26333333	11.88095238
242.8442029	130.0420918
58.85569106	60.57820197
312.5295424	199.8568627
196.1875	148
265.8669647	177.6909091
9.711363636	9.100688976
189.2714286	159.7692308
233.4005255	155.0779221
212.5320513	147.5071429
248.9939649	184.1905108
180.25	147.5
163.0666667	171.1666667
3.957073808	3.727873142
184.7115385	174
191.811943	135.4375
185.5131579	179.8269231
10.92045455	16.46081505
309.7261905	174
344.6634615	0
64.22387006	69.49094795
65.16666667	60.81944444
337.1776073	203.5911725
267.5454545	150
173.625	145.9027778
300.9376147	158.7971076
63.8468669	57.60293577
158.75	141.5444444
17.26470588	11.7728588
155.16	146.75
259.9621212	157.8235294
194.2361111	124.9074074
58.00584795	59.96666667
58.40272727	48.59448161
258.59375	184.875
49.94370172	66.96710526
273.517316	81.33333333
263.5205314	154
175.1888112	164.7923077
5.604680425	6.537230062
262.8441558	182.0833333
205.25	173.25
314.6848739	170.6666667
242.1580042	189.9375
210.2179487	184.4583333
239.9848918	176.7579082
289.28	191.5769231
259.9178571	169.5833333
201.1347741	182.7068483
236.2081232	138.7335835
3.96969697	6.203846154
38.8968254	26.57301511
33.03339002	38.46910345
10.26366377	9.817332255
254.9583333	156.8571429
253.6818182	183.0230769
63.02224469	62.53503893
261.5489785	142.8699634
44.03063241	49.07142857
41.94558824	6.04375
241.7307692	129
263.9552042	179.75
116.5376494	94.35755814
286.1164216	159.75
301.5480832	193.5
166.5735294	168.7916667
267.97	188.5333333
63.35141988	60.6875
190.4772727	113.3958333
263.1256098	175.3214286
42.91666667	54.57275542
174.9702381	146.8333333
205.0357518	162.210084
240.1085526	174.9404762
61.83522727	58.80357143
185.0833333	173.2916667
57.66666667	53
28.73428962	32.02884615
93.93610333	104.607971
183.6774368	176.7831054
53.78846154	46.24458204
319.3085234	0
183.140625	172.2192513
339.5117967	201.1666667
182.5307642	168.4833333
249.4905914	174.6666667
224.0989011	185
241.9818182	197.9125874
212.6166667	177.1142857
285.3859091	88.2
239.2119565	179.5
208.9166667	89.25
235.0942308	154.125
263.942947	148
67.66666667	63.5
47.83333333	51.14772727
296.804683	188.3269231
170.921371	99.9
199.8188811	159.0833333
5.522854587	6.228271274
274.2935223	176.2887538
315.1581197	190.5238095
52.5462963	59.6875
234.1161146	144.5784884
271.5	180.0833333
265.0262546	169.8416965
326.5091057	208.3727273
317.4669416	189.3142857
147.65	162.6381579
319.281497	176.1526632
218.1842105	147.9166667
268.4991337	184.625
253.1176471	174.543956
199.9347426	37.67141536
57.86785714	59.69444444
239.5499203	185.4196429
9.566666667	10.88888889
215.2163978	176.7
232.4677419	181.7333333
316.7525174	0
273.1414141	174.7196049
67.34782609	70.975
7.871002132	9.443939394
50.00932662	54.28887911
286.6559829	209.5
317.9	157.375
251.5086639	170.9659091
284.6696429	183.5
254.0251015	183.6553309
230.4807692	171.5
256.3583333	186.2395833
60.95	60.5
301.9814815	193.325
212.1407407	55.46666667
147.3019608	107.3165217
289.5708333	185.8888889
284.0776668	196.8194237
72.48378176	62.56258977
52.23862395	42.41025641
374.6925618	155.3333333
58.10910001	64.97118056
12.06388889	12.27977941
322.8635692	178.9242424
347.048668	187
229	177.875
258.1034636	104.4401452
210.2045455	172.1380952
5.375	5.106729055
60.24465116	62.08185634
31.86547619	17.66459627
320.0680902	166.2681549
301.7710212	179.6153846
262.7636013	178.5
293.3444444	158.1
67.18709677	68.8475
50.86950963	55.30816249
266.3732057	175.1923077
63.53014164	61.62019481
222.3807225	172.7954545
317.5972239	183.4901961
237.3666667	156
5.045454545	7.657894737
206.1777778	191.7199298
190.6215692	97.49048672
251.6857143	163.7916667
275.8210227	190.625
27.59546703	16.5969697
315.6634569	176.0833333
285.5519236	168.660145
205.4	72.96875
51.77777778	43.58010753
226.5935829	177.9553571
61.36515152	48.80128205
243.4761905	183.1666667
213.4047619	152
208.39125	141
313.2445842	192.3461538
215.2777778	172.9285714
276.9350649	167
245.5902778	167.3333333
13.00384615	13.92291667
273.4482759	180.7142857
58.39084967	64.07512909
45.86842105	57.66666667
207.8809524	179.5357143
243.3333333	184.125
312.0849384	138.2931818
316.4562937	180.6
302.3766709	192.0785714
242.90625	157
161.4804147	175.3690476
196	142.7666667
44.78301125	52.05904762
4.381814787	5.153892164
199.8232759	171.8778736
254.8672496	95.94507576
222.8088574	183.3828039
293.0036948	191.4742857
34.69596137	17.93236289
138.5535714	83.575
258.0356121	171.6296296
309.2509091	168.2119883
192.5553469	99.6125893
44.50042242	43.81375583
250.0024257	134.0142857
245.9984004	176.7979303
144.3718531	134.9485887
97.51696331	86.36533282
216.9162562	138.4725275
45.70138889	44.9379085
187.6263736	149.5
313.8456344	185.9917224
314.7300903	190.0571429
133.2526882	45.78974359
215.1430288	185.0102639
275.9777778	183.9
60.98363922	64.71999384
222.727704	167.75
71.16629934	59.90894332
135.2742347	105.0269231
261.1514498	81.225
186.025	156.8928571
20.56648114	18.46153846
7.061055963	7.824512769
149.4843206	132.6
5.466145833	5.396099291
198.1660841	167.057064
313.0926008	202.58
6.674293155	5.849471459
93.72888796	105.4196429
65.63636364	66.49019608
71.37999193	66.68588589
285.5148069	178.2009686
304.1802135	120.8157895
68.45945946	58.74712644
268.602056	179.4018692
257.2819241	156.3947368
313.3577502	187.7807018
277.8011634	136.6904762
198.8666159	145.25
150.2857143	110.5833333
285.7160633	146.5568182
222.5714286	162.40625
351.4947974	0
197.3910714	172.0432692
212.8416667	68.91
111.9833333	110.5307018
181.0169811	159.1904762
241.6480331	193.5
322.6114166	186.2689394
195.4	158.2083333
260.0025253	196.6111111
302.968254	181.4166667
74.13928571	66.78125
252.177307	131.6899671
198.9833333	185.25
316.0433768	0
218.7259615	150.6214286
236.5283525	184.0214286
297.5484495	180.1096866
257.5660956	177.9102041
313.2176013	185.9097681
190.625	148.375
312.7587413	189.2083333
251.3	184.4
292.2721581	180.2827706
9.69306036	11.30611421
8.530521643	9.497474747
309.9490917	191.5
203.3242424	174.6
179.6851926	174.5722222
114.8957727	138.5
254.0849379	184.4190084
251.5653846	173.35
228.2688034	163.5272727
244.3274682	181.25
268.40875	181.0166667
66.75	74.5
60.8	60.37692308
244.5618519	176.094697
220.5	158.0666667
248.5	180.0714286
303.0034014	186.3512545
206.6298246	176.85
170.7766667	70.5
63.31101449	62.27262931
210.2236916	159.4684403
301.7878788	180
52.85921053	47.8994709
318.9549336	186
178.6833333	184.125
283.9761905	141.6666667
238.4782609	186.2259615
5.333333333	6.183823529
68.39583333	60.41666667
179.3516667	143.4241758
267.4361111	190.7259615
234.3541667	179.1666667
194.4034896	163.1530612
3.486598345	4.946710526
247.9722222	187.8333333
52.54812834	48.98739496
305.4471874	174.8805556
245.25	190.7
240.7362637	175
329.5088435	180.875
289.7120734	191.7865281
201.7812062	169.5833333
203.8944444	137.8181818
116.1294118	105.15
319.1848073	187.5
157.2416667	94.15
179.3844828	163.4534976
170.8181818	154.2142857
215.45	189.3819444
213.9166667	192.0154545
127.1906343	152.9571429
66.36363636	87.81797235
230.7571429	153
303.3067633	182.45
56.05525208	48.97453328
265.8701642	187.68983
202.4431818	164.2666667
210.7991228	134.6722222
256.9770833	193.6
207.487013	173.3
195.1111111	154.91875
293.3659341	182.6309524
193.8223684	106.5335201
7.965608466	5.503437314
262.2239011	149.9232026
5.848675914	5.600094877
203.1775	80.41666667
62.16269841	65.51745731
251.492437	143.4318182
223.5725806	185.0833333
318.3125	182.75
295.7894681	177.4354839
171.4988739	153.65
177.9324066	163.1670875
167.9875	150
59.375	68.21611722
295.0016288	203.8235294
150.6160714	166.6136364
60.91666667	49.25
64.590262	58.08715596
308.1031469	194.475
185.8266667	165.75
248.625	161.45
290.4125	161.5
185.25	161.6230769
203.9949495	113.5166667
236.8133727	51.8
330.2142857	210.5
204.8595238	168.1388889
340.9358718	205.7829647
297.4707022	178.9333333
265.3658214	183.8982063
246.5384615	179.5625
160.4917898	135.9692655
103.2954545	66.86904762
59.18487395	49.375
266.1837005	192.2276914
268.475	186.8434343
230.8319328	116.3666667
189.1923077	144.2718676
270.6514271	173.2044534
262.7975207	193.1369048
238.4460784	176.4833333
286.2407061	182.0892857
236.9464286	139.3
110.227305	90.95214357
14.17047547	15
251.9268322	161.2539683
279.7538054	175.7606096
67.4638085	56.29302419
173.0064935	89.5
218.3965517	170.3625
70	61.31140351
355.9597942	180
58.65489833	53.53957076
239.3423077	167.4166667
176.3125	155.7727273
286.9924769	172.6923077
233.1688889	165.540404
249.7228887	184.0286893
249.2399508	185.5
61.79174749	63.35274133
321.7190882	167.7815126
285.4384921	173.8333333
277.3739496	191.75
174.6702102	163.4380952
273.2827381	194.9444444
261.5625	167.5
275.6873385	162.5
182.8263526	80.32628356
199.0757576	154.29473
164.5833333	153.75
264.6846491	180.9611111
237.6340909	157.5
289.2676768	184.2321429
61.52197375	57.19610482
259.3311713	183.817137
287.1551418	170.4027778
217.6525	188.7102564
171.29	156.0491071
214.3	186.8125
301.6308229	179.6346154
302.9770487	191.6630435
336.4168693	184.5
255.25	115.5
57.44254161	57.79289819
55.53845732	48.83126611
220.1304825	145.5608696
278.9377289	174.375
263.8403805	168.875
150.6347826	160.3872549
331.1289996	208.0576923
293.4961538	150.5
206.0714286	186.4
5.388543823	6.272165388
104.0967568	94.13060897
63.40659341	65.82
8.097297297	11.14116295
48.5	54.77797203
56.62932581	45.12625
246.1498843	169.5833333
301.8607275	182.6342105
204.3835294	180.5227273
190.5363108	176.1741239
283.1102446	183.75
74.27002786	87.79327923
260.5738095	190.3636364
177.1647059	165.875
278.2045455	189.25
214.5072373	97.6
243.6615888	156.9734208
216.8009259	165.2881242
47.02500676	48.62389807
65.54166667	59.61428571
178.6107678	117.5151515
257.2287449	160.0444444
39.83636364	43.84722222
298.8548526	158.0723214
6.831017513	7.098958333
213.0945734	167.1619791
330.7946289	187.92
297.1417993	186.4179487
51.19437799	48.0884434
304.3143275	167.3333333
171.3131313	146.25
219.1407563	140.475
294.0666667	174.75
327.03125	189.5
296.3747874	179.0362319
232.6788934	196.9166667
234.5541667	178.0982143
273.0887513	191.0026316
152.020202	168.1166667
235.6590909	172.8888889
307.270405	195.3
238.8713404	184.3346154
221.9761905	173.3407591
248.025641	183.3863636
34.5	13.15909091
288.795669	180.95
58.18018018	62.83333333
219.0942029	145.8784205
230.4166667	172.8125
338.4183007	169
61.61090459	59.47807891
268.7638889	189
254.85	194
321.0624093	166.25
64.52777778	56.53518519
249.9335366	173.0740132
276.106585	184.6666667
253.9550351	171.2927586
63.1875	70.8
257.7228164	154.5
331.1581633	169.875
201.7272727	121.4111111
239.0181818	184.9285714
321.5345694	199.9777778
218.5409091	187.8571429
299.7138365	187.4
215.4898374	144.4553571
257.2430556	116.1470588
237.4210526	167.7
34.67875	12.2
310.5166667	191.8875
165.7566964	163.4444444
190.961336	148.1055556
157.9166667	155.1666667
59.62973359	54.26286146
186.5480769	179.8605769
67.00555556	60.82727273
222.9615385	185.6111111
237.96875	154.1833333
226.8088235	180.5096154
158.96875	152.4480519
240.8571429	161.0833333
269.1481481	178.7666667
338.1794118	2
241.0505051	166.875
172.1254562	155.9428571
127.3463872	136.7587041
189.1637931	172.9591837
117.565368	107.9545455
172.0571429	149.3229167
268.412782	190.7201727
217.7801724	147.6666667
277.6727941	176.625
286.1463816	169.2333333
230.9042704	174.2788596
288.7273171	190.3125
223.484127	175.5833333
139.2172821	78.28587294
207.2098214	148.8452381
275.9097007	177.0775552
58.09419192	62.77251521
14.0887605	11.94967794
267.1356822	176.75
215.789916	167.2083333
5.574052133	4.012820513
81.44507576	46.05272727
349.9259357	0
222.2895604	182.4509804
273.642174	179.7779279
241.1452703	180.8333333
306.8245436	166.5833333
253.3197409	194.4
300.3448387	199.8
215.1645963	189.4615385
274.6694444	186.6666667
226.3052083	177.95
290.5120664	197.6846154
171.650923	157.3785714
285.5339159	194
259.5207617	156.185307
7.15	8.652777778
48.17567568	45.51666667
265.9556373	191.6538462
236.775	176.5208333
3.5	5.431818182
195.672619	161.1863636
326.5838837	191.3708134
257.7368421	187.375
5.025280899	10.31445212
343.8561997	207.375
246.0837607	171.1166667
267.0232558	167.4761905
84.77769502	79.7863982
6.666281144	5.187878788
276.3076923	181.4772727
340.1901752	196.6785714
38.85569986	35.31785714
194.8333333	170.0625
52.63494318	53
60.07970648	58.72457408
7.446969697	7.438571429
6.791666667	9.450980392
334.4904762	170.5
4.463204509	6.020836893
40.66611361	47.60212202
306.1010749	177.875
64.70967742	57.6561086
14.9045584	13.69444444
70.42753623	12.76666667
271.2159615	190.1772116
229.4166667	179.9117647
295.3920789	189.4375
304.700654	183.7482517
266.6075758	178.0477117
327.7629431	191.6515152
307.2316395	185.2467908
221.9615385	173.8214286
231.3712121	184.3166667
269.7169872	164.7857143
230.5472476	148.5732143
46.67019027	0
11.87894737	11.96549842
255.6399431	149.232493
143.5897561	112.9166667
276.7264799	180.3030303
209.9206349	173.25
60.56571429	49.18636364
275.7681159	176.375
242.2141026	184.75
247.4420341	181.3478261
112.0516083	101.6642965
212.6037736	172.1142857
284.0379015	178.1177466
8	10.93165906
240.8666667	167.4285714
231.2624889	166.2469481
7.622641267	10.06366736
343.7864659	182.5
320.3275325	186.25
220.0020243	136
206.7720588	182
168.875	173.4285714
211.6977688	182.75
214.9714286	174.2928571
189.78125	178.05
351.9125926	31.66666667
259.9660166	173.9358961
229.5434995	183.498538
301.265873	163.8
65.19047619	65.92142857
241.35	158.7619048
228.2625	174.25
266.5466507	182.25
266.1653595	173.4738562
4.619047619	5.482445521
56.09690799	51.13679245
250.2301471	172.2489879
57.04444444	47
232.5759243	175.4772727
189.2658606	167.7842735
257.1153846	190.5833333
7.800081103	9.1375
120.2125535	90.69794039
40.2489417	42.73028691
230.7919643	153.2323232
386.2187794	0
6.753424658	6.585946884
209.1333333	187.8333333
275.2039778	188.6363636
127.279213	96.73615725
6.753846154	8.388548951
318.9850746	177.1666667
290.95	172
230.5939063	165.736447
243.337931	185.5
267.952381	183.5833333
101.1835664	91.02083333
269.1538113	180.95
334.5090224	183.4464286
289.5231481	175.9047619
269.862608	181.1794872
392.9427966	191.72
301.8444423	200.1785714
43.9200627	55.19642857
298.7472826	145.4166667
284.5754283	198.4833333
372.5455034	141.7083333
305.6866084	193.1722222
223.8630952	174.2
144.2544847	164.8087225
126.2117563	160.9583333
99.63442958	137.1334193
69.95773979	76.28935693
197.6724206	151.5833333
67.07783883	64.08928571
291.7444444	176.4444444
328.6624041	183.25
229.5490909	142.1
307.0770124	189.3859649
200.1305556	157.2666667
248.4808112	167.1785372
241.1005882	129.4294872
277.9878146	180.6
259.9124481	186.875
83.03393159	56.61674009
257.5625	178.5
302.1468254	182.975
313.7316017	193.5006452
59.58971963	57.87196203
62.0376906	52.73616971
255.2142857	175.1428571
286.6339286	184.6666667
234.6600733	190.5
59.91091385	61.92697332
300.4029799	25
92.30990783	55.45098039
88.58873156	101.1641914
174.8095238	162.175
197.5042735	177
244.8019629	167.8522727
283.4018702	178.0425532
42.57276249	43.90277778
3.687901972	6.379027959
57.08285808	42.03301887
183.4818119	160.7
14.32848837	14.37028617
256.9126838	175.4833333
64.17250704	73.17635066
9.586844197	11.2742616
271.8761062	132.2465551
312.38875	189.8333333
234.2325231	129.7673704
315.9416988	187.3333333
53	57.02068724
288.5164645	179.8036927
71.83813978	60.85273791
5.35	9.082236842
235.1666667	148.2777778
241.5572812	164.5
319.5871023	199.5394525
315.1952381	193.625
172.5992736	179.3
272.5557936	183.6247947
239.2424242	174.7
338.2814755	187.0333333
221.3012821	168.1944444
217.2142857	171.1666667
160.2	138.3333333
260.4860587	172.3530378
223	188.8461538
11.80662041	14.186201
83.60625	84.44444444
280.5266667	186.5
66.83333333	64.1902834
50.625	53.29545455
292.3994729	170.016586
183.016369	155.6468254
9.360937048	10.41169492
263.4090909	170.1428571
293.3598566	179.125
328.9851909	0
273.1333333	183.75
64.12037037	64.69230769
118.2710623	140.4035714
156.9123932	172
310.4800945	183.3333333
123.4	94.6
48.74158145	55.81697301
223.1166667	105.6666667
320.2067308	193.25
301.0862714	184.6552274
324.6173469	186.3888889
313.9484848	215
68.81442861	66.78328987
287.5336279	199.6527778
178.1339286	159.7954545
200.3666667	176.3571429
307.9781746	175.45
55.65625	56.5
279.8214286	164
258.4613959	185.4730133
172.2445639	104.3396226
232.1	171.5681818
61.05222222	56.37250712
313.296323	181.5
237	160
210.625	161.2875
51.6739251	49.53003322
269.0818182	168.75
150.0812346	151.9379795
294.3518356	182.25
80.19881271	70.00302243
311.0359149	172.5
184.4978632	160.5204678
215.9166667	94.4
157.0011442	85
228.4423077	175.6090909
73.48987316	72.3064084
70.22399068	66.84137931
8.95	12.07657658
267.6199713	179.0909091
137.2399863	152.14375
311.2425373	201.3333333
43	46.2962963
63.65089514	62.28333333
297.870224	203
322.8953869	109.8197674
380.5671296	186.4166667
316.1666667	178
349.3195663	0
274.4340659	189
25.94833119	23.60526316
326.5065789	195.3333333
295.2319149	200.75
182.547619	159.4
236.8416667	178.2
179.5416667	174.4333333
184.7464229	203.2083333
257.0801316	142.0544421
61.06666667	56.20098039
269.7867647	174.875
323.2018396	77.25
289.738529	186.8047526
66.58547009	62.1013986
327.1326316	183.7142857
7.954609929	8.609375
10.325	11.15882353
117.9428571	111.8204023
195.5705882	173.3333333
243.7004505	209.375
283.4943966	199.6339286
332.5722073	135.988989
315.2875	181.1931818
175.9722222	171.75
70.49775928	62.69395111
303.5072029	186.8458845
236.7612713	154.4276654
238.1039988	181.4526942
274.2619048	184.6666667
6.4625	9
220.3125	139.2
211.5456989	187.4457478
300.6305075	190.5286667
218.4008447	199.5588235
336.0925989	193.1714286
182.8055556	176.6857143
68.32517483	67.13541667
278.2631579	133.1666667
159.8055556	134.5666667
302.6805634	198.8714286
69.373962	69.74894326
146.4836323	35.49773414
233.1471572	178.525
286.7618711	180.7469645
349.5438702	179.9
179.6904762	183.25
198.110966	166.0882636
285.0727458	192.6918699
238.4128482	182.2470238
258.3711755	187.25
236.8659159	188.448902
302.5280559	188.53125
65.59161491	63.05555556
254.3249694	158.1482051
72.55876213	60.5933905
286.6904762	180.6369048
80.78083882	53.91369048
276.5703704	166.65
340.8533333	209
191.4109091	165.2232143
51.4875	53.54166667
222.0948248	148.7932707
317.9366197	189.975
106.1611253	110.2745098
307.265873	177.625
206.5925926	87.66666667
227.7181818	152.9166667
58.31818182	31.5952381
262.6699399	186.7012987
218.7513265	183.6538462
213.275	173.2714286
262.7202381	187.0833333
4.753333333	4.666666667
313.2573192	182.2
240.9821429	157
246.9367897	179.7000598
296.3822935	178.9107143
222.3179072	174.5958333
185.8280767	161.6546942
60.35403727	58.69110967
299.3379747	181.7083333
186.3137255	122.6333333
58.72413793	57.1
59.93498452	57.75
329.32662	174.4082314
221.2272727	174.15
210.1458333	165.3409091
331.214934	188.85
326.447619	182.1
363.3966802	0
197.1607843	176.0735294
145.4666667	145.387931
239.3555556	180.975
256.9871232	185.414764
288.3576923	168.0833333
296.7286362	178.2598684
216.5388889	171.1666667
235.7692308	198.6
37.83437053	38.67186635
223.3666667	172.375
291.8632723	186.4027778
279.6425354	0
210.5642633	175.4130435
283.9447467	200.7936699
162.1833333	145.8
59.90454545	57.06923077
49.625	50.78564815
156.3246032	162.6009615
231.0934103	178.6659698
241.6202041	178.6875
230.071521	158.8382899
64.21103896	58.75501253
189.4606281	97.5950354
320.0220315	187.05
250.0837912	162.0277778
242.6378836	167.88
232.8928571	196.8333333
4.356012177	5.085887384
7.049495717	8.022619048
172.3636778	163.5055998
302.9681159	183
48.45977011	61.21969697
341.6964286	210.75
219.0227273	189.3907563
212.2115385	177.7666667
67.17142857	56.25
315.7708333	198.4166667
3.946969697	4.939393939
162.875	137.3954545
255.5031797	124.8
222.3853163	176.8888889
275.9992871	184.838888
213.575	151.625
278.3028274	196.9015152
238.5165493	177.6122952
43.66077378	31.61052956
299.8676588	170.7179487
176.8125	150
256.1954545	188.0437393
239.2083333	188.1944444
59.04597701	52.27608696
295.2369843	183.8103448
237.7274966	171.3872775
241.4563492	83.8125
95.48358102	67.10769231
305.477239	184.5
106.6666667	55.16964286
148.1166667	112.352381
219.7777778	179.5
267.1770833	165
301.432761	155.6254573
157.4285714	155.2008547
261.8666667	208.1428571
256.3928571	188.7777778
190.190024	178.4354414
273.5990196	165.9583333
297.2993607	194.5096154
242.5833333	201.0625
183.6901709	147.7777778
81.35714286	63.22222222
238.4407895	183.5
191.875	181.9807692
135.0438596	149.125
68.57783798	66.02979953
11.29904024	10.18413978
230.7857143	71.91666667
291.7548621	0
106.1421053	99.50900901
8.253623188	7.550505051
340.9710489	173.1468254
82.72201695	20.50008854
219.1907442	32.50453515
285.6282353	184.5454545
107.5454545	89.6125
284.7011345	179.4916462
8.225	9.622641509
247.2670455	171.5
274.0041667	187.0119792
264.9777653	155.618665
63.24214122	60.26268691
58.61712963	52.76408517
336.567033	204.2363636
331.7396144	193.0555556
69.50559701	63.42528736
13.9033529	15.59886897
311.6744974	191.6166667
226.4545455	186.8888889
181.1458333	151
259.5129974	177.8
324.544943	179.0333333
249.8074074	176.0555556
312.3780488	74.7
193.8125	172.25
292.7488378	193.9166667
210.8715719	145.986166
52.96127717	42.74242424
54.2255814	51.15346535
213.375	185.1
242.625	191
55.25833333	41.96861472
268.2291667	178.7896341
297.2916667	178.25
223.5625	180.6904762
268.6123179	186.4761905
76.28258145	50.3319209
272.3390805	182.375
47.00694444	28.75
294.0024262	168.891733
128.375	138.0833333
3.001065016	4.666666667
57.28484321	60.71666667
283.7472527	164
225.9059829	174.8322581
266.8653846	203.5
294.326847	176.9652406
141.7844444	132.20625
351.9457746	0
115.4166667	118.5392157
309.2783626	190.9166667
65.95909091	63.25
198.8712121	134.2460317
