# Supplementary material for: Stochasticity constrained by deterministic effects of diet and age drive rumen microbiome assembly dynamics
Source: Nat Commun. 2020 Apr 20;11:1904. doi: 10.1038/s41467-020-15652-8 (PMC7170844; doi:10.1038/s41467-020-15652-8)
Supplement: Supplementary file 17 — Source Data [file 41467_2020_15652_MOESM17_ESM.zip › Source Data/Supplementary Figure 1.txt]

	1	2	3	5	7	9	11	12	13	15	18	19	20	23	25	26	27	30	31	32	33	34	35	36	37	38	39	40	41	42	43	44	45
1	0.999896967	0.754205377	0.694394669	0.758496831	0.693574328	0.679481583	0.693907696	0.740420795	0.692639377	0.690930214	0.698931987	0.685216361	0.693006034	0.691990713	0.691474255	0.685607271	0.69614045	0.688625651	0.686491337	0.693841593	0.683033065	0.686240242	0.680720892	0.749203913	0.683481993	0.682396765	0.690058988	0.682714915	0.691170848	0.689583428	0.742320657	0.696523751	0.747620298
2	0.754205377	0.99991535	0.696328772	0.739450652	0.700049553	0.672997322	0.690245884	0.770858062	0.695190757	0.682381548	0.703186347	0.691488522	0.682753435	0.687889959	0.687736829	0.686171761	0.701025878	0.690567362	0.690613967	0.691265484	0.682617425	0.689199652	0.670821635	0.738658845	0.681811827	0.687573712	0.686301589	0.688423538	0.68747432	0.683560936	0.766904256	0.703851656	0.763950078
3	0.694394669	0.696328772	0.999809508	0.690506966	0.713136965	0.694171632	0.699269159	0.703162094	0.703899687	0.687943222	0.718902179	0.701933247	0.744114945	0.69120271	0.691985958	0.719223658	0.698025094	0.686055724	0.692055389	0.693790708	0.687938466	0.692737342	0.680964379	0.695361958	0.693812584	0.684310419	0.685056573	0.686102329	0.688639442	0.685097946	0.706501001	0.707127789	0.700421917
5	0.758496831	0.739450652	0.690506966	0.999442688	0.685340482	0.680182082	0.687352101	0.738078661	0.702707934	0.690021419	0.696345416	0.693381726	0.68687987	0.68916874	0.688181953	0.688639442	0.694304788	0.689354209	0.693428807	0.69948221	0.690549766	0.70159655	0.681022873	0.7649673	0.685927799	0.692174279	0.69046797	0.691246462	0.686769064	0.692569945	0.773757076	0.682680199	0.745333805
7	0.693574328	0.700049553	0.713136965	0.685340482	0.998967292	0.708072726	0.74980074	0.708111247	0.699242052	0.705357279	0.721801193	0.70619474	0.683631319	0.699553069	0.691914148	0.693735067	0.696210833	0.681178856	0.696732998	0.697437778	0.694561115	0.68523681	0.684839242	0.694202543	0.686841825	0.697073499	0.679461133	0.69009846	0.75191508	0.690630612	0.701665982	0.714258336	0.687019684
9	0.679481583	0.672997322	0.694171632	0.680182082	0.708072726	0.999792477	0.721530599	0.719794805	0.677886079	0.716098277	0.72868112	0.68829371	0.680365173	0.693692267	0.684939585	0.711701725	0.696452417	0.680344724	0.709852272	0.722931599	0.700719142	0.689989081	0.695169832	0.692466273	0.680976743	0.691284982	0.680231065	0.722391363	0.718793752	0.683806801	0.689381791	0.691874201	0.676960163
11	0.693907696	0.690245884	0.699269159	0.687352101	0.74980074	0.721530599	0.999876889	0.692202813	0.695452315	0.714917937	0.70915843	0.693967616	0.686641614	0.701107199	0.688487738	0.708024219	0.687330225	0.704707188	0.700070002	0.700637821	0.702920034	0.687851439	0.7007472	0.699749951	0.683199986	0.701330236	0.685607747	0.704642512	0.734692199	0.690973966	0.696353976	0.703402251	0.684297579
12	0.740420795	0.770858062	0.703162094	0.738078661	0.708111247	0.719794805	0.692202813	0.999849931	0.692097239	0.700327756	0.709279698	0.685471261	0.69559736	0.6886675	0.693353668	0.714748162	0.706593735	0.688722665	0.699802738	0.709238324	0.699058962	0.691301627	0.681985882	0.748121062	0.685423705	0.685076071	0.683378321	0.703487852	0.691387228	0.682868045	0.760982108	0.699127442	0.755945451
13	0.692639377	0.695190757	0.703899687	0.702707934	0.699242052	0.677886079	0.695452315	0.692097239	0.999835872	0.689759861	0.692778716	0.699956819	0.701710685	0.694648618	0.694374696	0.688747394	0.693332268	0.690636318	0.695597836	0.695182672	0.689747497	0.684591475	0.686715802	0.695643014	0.699548789	0.69280725	0.696308798	0.687279816	0.689732279	0.705700633	0.703538262	0.699687177	0.701491927
15	0.690930214	0.682381548	0.687943222	0.690021419	0.705357279	0.716098277	0.714917937	0.700327756	0.689759861	0.999842515	0.706043512	0.691000122	0.688690802	0.701789152	0.692232298	0.708160705	0.693327988	0.693755041	0.709275418	0.707993783	0.697237567	0.692663631	0.70277261	0.693181516	0.685126004	0.698877773	0.692690262	0.712914403	0.707798804	0.686857043	0.701813881	0.693979981	0.691171799
18	0.698931987	0.703186347	0.718902179	0.696345416	0.721801193	0.72868112	0.70915843	0.709279698	0.692778716	0.706043512	0.999864555	0.701293143	0.693101146	0.700243106	0.699836502	0.700194599	0.694767508	0.68927907	0.734230905	0.710723498	0.726837374	0.698157776	0.748237099	0.695109911	0.688017409	0.711399744	0.689960548	0.745171639	0.712200587	0.685524048	0.706260843	0.716933361	0.688521027
19	0.685216361	0.691488522	0.701933247	0.693381726	0.70619474	0.68829371	0.693967616	0.685471261	0.699956819	0.691000122	0.701293143	0.999803995	0.701440091	0.712114987	0.706223749	0.698986201	0.694825527	0.686154165	0.693082599	0.748521008	0.68825186	0.744888681	0.683567119	0.691114256	0.693481594	0.75377452	0.750048507	0.69541427	0.696772469	0.690718115	0.692663155	0.700955495	0.690263479
20	0.693006034	0.682753435	0.744114945	0.68687987	0.683631319	0.680365173	0.686641614	0.69559736	0.701710685	0.688690802	0.693101146	0.701440091	0.999771375	0.688375982	0.698163007	0.717761786	0.682905615	0.685875963	0.692124821	0.698684696	0.69280725	0.685881194	0.685652925	0.690832725	0.6973926	0.693632822	0.694714245	0.687839074	0.687293607	0.690817982	0.689772226	0.688189562	0.691804294
23	0.691990713	0.687889959	0.69120271	0.68916874	0.699553069	0.693692267	0.701107199	0.6886675	0.694648618	0.701789152	0.700243106	0.712114987	0.688375982	0.999834624	0.707117802	0.698033654	0.701856681	0.683807276	0.695297282	0.703602938	0.689428871	0.708553042	0.690934494	0.703963888	0.694114089	0.700445219	0.694916359	0.692096288	0.698618118	0.715490987	0.693392664	0.708382792	0.696525178
25	0.691474255	0.687736829	0.691985958	0.688181953	0.691914148	0.684939585	0.688487738	0.693353668	0.694374696	0.692232298	0.699836502	0.706223749	0.698163007	0.707117802	0.999767466	0.700033384	0.694572529	0.739292766	0.697138175	0.710858081	0.685538315	0.703854985	0.691787649	0.693288517	0.689617669	0.69685379	0.706366417	0.687383012	0.698181554	0.686902697	0.696400581	0.692733538	0.693227169
26	0.685607271	0.686171761	0.719223658	0.688639442	0.693735067	0.711701725	0.708024219	0.714748162	0.688747394	0.708160705	0.700194599	0.698986201	0.717761786	0.698033654	0.700033384	0.999909495	0.689908711	0.698905832	0.698080259	0.702966639	0.707573388	0.690408525	0.711830126	0.691539407	0.686485155	0.697013103	0.6894322	0.712074564	0.69421253	0.686856567	0.700078087	0.693171053	0.701498585
27	0.69614045	0.701025878	0.698025094	0.694304788	0.696210833	0.696452417	0.687330225	0.706593735	0.693332268	0.693327988	0.694767508	0.694825527	0.682905615	0.701856681	0.694572529	0.689908711	0.999803609	0.687643144	0.685898314	0.70118424	0.683929971	0.691484717	0.682671164	0.70467485	0.68757181	0.692503843	0.681976846	0.68292749	0.706334555	0.686590729	0.704892181	0.689308555	0.715195664
30	0.688625651	0.690567362	0.686055724	0.689354209	0.681178856	0.680344724	0.704707188	0.688722665	0.690636318	0.693755041	0.68927907	0.686154165	0.685875963	0.683807276	0.739292766	0.698905832	0.687643144	0.999697767	0.699789422	0.696086712	0.69166543	0.696483804	0.690313413	0.690796106	0.686433319	0.684415042	0.70087037	0.688662269	0.686335354	0.692140515	0.688789719	0.681176954	0.692978451
31	0.686491337	0.690613967	0.692055389	0.693428807	0.696732998	0.709852272	0.700070002	0.699802738	0.695597836	0.709275418	0.734230905	0.693082599	0.692124821	0.695297282	0.697138175	0.698080259	0.685898314	0.699789422	0.996671347	0.694799846	0.794936617	0.685870256	0.744203874	0.701296947	0.695421879	0.693739823	0.69386014	0.758230993	0.698349426	0.694744681	0.697185731	0.692358321	0.698546784
32	0.693841593	0.691265484	0.693790708	0.69948221	0.697437778	0.722931599	0.700637821	0.709238324	0.695182672	0.707993783	0.710723498	0.748521008	0.698684696	0.703602938	0.710858081	0.702966639	0.70118424	0.696086712	0.694799846	0.999738056	0.697870062	0.761244141	0.691997371	0.696757727	0.687321665	0.751162269	0.758043147	0.709283502	0.707310879	0.69294754	0.700106145	0.699547838	0.693219085
33	0.683033065	0.682617425	0.687938466	0.690549766	0.694561115	0.700719142	0.702920034	0.699058962	0.689747497	0.697237567	0.726837374	0.68825186	0.69280725	0.689428871	0.685538315	0.707573388	0.683929971	0.69166543	0.794936617	0.697870062	0.999817459	0.688585228	0.767300398	0.690117007	0.689458832	0.696515191	0.69658605	0.751783826	0.694802224	0.6939329	0.690872672	0.684755068	0.698012254
34	0.686240242	0.689199652	0.692737342	0.70159655	0.68523681	0.689989081	0.687851439	0.691301627	0.684591475	0.692663631	0.698157776	0.744888681	0.685881194	0.708553042	0.703854985	0.690408525	0.691484717	0.696483804	0.685870256	0.761244141	0.688585228	0.999836705	0.681455157	0.699262026	0.678782985	0.762067811	0.75191508	0.685452714	0.690271564	0.695533635	0.698805488	0.684550101	0.690822262
35	0.680720892	0.670821635	0.680964379	0.681022873	0.684839242	0.695169832	0.7007472	0.681985882	0.686715802	0.70277261	0.748237099	0.683567119	0.685652925	0.690934494	0.691787649	0.711830126	0.682671164	0.690313413	0.744203874	0.691997371	0.767300398	0.681455157	0.999894218	0.684199613	0.692262734	0.697867208	0.681146994	0.759592521	0.689599597	0.685799873	0.676357153	0.680582028	0.695877941
36	0.749203913	0.738658845	0.695361958	0.7649673	0.694202543	0.692466273	0.699749951	0.748121062	0.695643014	0.693181516	0.695109911	0.691114256	0.690832725	0.703963888	0.693288517	0.691539407	0.70467485	0.690796106	0.701296947	0.696757727	0.690117007	0.699262026	0.684199613	0.999752114	0.684077395	0.700826143	0.688804937	0.689103113	0.696923222	0.709940251	0.772363685	0.694264841	0.746108968
37	0.683481993	0.681811827	0.693812584	0.685927799	0.686841825	0.680976743	0.683199986	0.685423705	0.699548789	0.685126004	0.688017409	0.693481594	0.6973926	0.694114089	0.689617669	0.686485155	0.68757181	0.686433319	0.695421879	0.687321665	0.689458832	0.678782985	0.692262734	0.684077395	0.999783739	0.682223186	0.69186897	0.686395274	0.685708565	0.684687062	0.686264495	0.679646126	0.691082869
38	0.682396765	0.687573712	0.684310419	0.692174279	0.697073499	0.691284982	0.701330236	0.685076071	0.69280725	0.698877773	0.711399744	0.75377452	0.693632822	0.700445219	0.69685379	0.697013103	0.692503843	0.684415042	0.693739823	0.751162269	0.696515191	0.762067811	0.697867208	0.700826143	0.682223186	0.999814948	0.733506627	0.7017026	0.698151593	0.688834421	0.697727869	0.689456454	0.68535142
39	0.690058988	0.686301589	0.685056573	0.69046797	0.679461133	0.680231065	0.685607747	0.683378321	0.696308798	0.692690262	0.689960548	0.750048507	0.694714245	0.694916359	0.706366417	0.6894322	0.681976846	0.70087037	0.69386014	0.758043147	0.69658605	0.75191508	0.681146994	0.688804937	0.69186897	0.733506627	0.999917327	0.680135002	0.68024343	0.693095439	0.689608158	0.682194652	0.691913673
40	0.682714915	0.688423538	0.686102329	0.691246462	0.69009846	0.722391363	0.704642512	0.703487852	0.687279816	0.712914403	0.745171639	0.69541427	0.687839074	0.692096288	0.687383012	0.712074564	0.68292749	0.688662269	0.758230993	0.709283502	0.751783826	0.685452714	0.759592521	0.689103113	0.686395274	0.7017026	0.680135002	0.999894411	0.708967255	0.692035416	0.687529485	0.685639609	0.688954263
41	0.691170848	0.68747432	0.688639442	0.686769064	0.75191508	0.718793752	0.734692199	0.691387228	0.689732279	0.707798804	0.712200587	0.696772469	0.687293607	0.698618118	0.698181554	0.69421253	0.706334555	0.686335354	0.698349426	0.707310879	0.694802224	0.690271564	0.689599597	0.696923222	0.685708565	0.698151593	0.68024343	0.708967255	0.999721901	0.686310149	0.69659461	0.692345481	0.690142687
42	0.689583428	0.683560936	0.685097946	0.692569945	0.690630612	0.683806801	0.690973966	0.682868045	0.705700633	0.686857043	0.685524048	0.690718115	0.690817982	0.715490987	0.686902697	0.686856567	0.686590729	0.692140515	0.694744681	0.69294754	0.6939329	0.695533635	0.685799873	0.709940251	0.684687062	0.688834421	0.693095439	0.692035416	0.686310149	0.999777765	0.699353333	0.685647218	0.689366098
43	0.742320657	0.766904256	0.706501001	0.773757076	0.701665982	0.689381791	0.696353976	0.760982108	0.703538262	0.701813881	0.706260843	0.692663155	0.689772226	0.693392664	0.696400581	0.700078087	0.704892181	0.688789719	0.697185731	0.700106145	0.690872672	0.698805488	0.676357153	0.772363685	0.686264495	0.697727869	0.689608158	0.687529485	0.69659461	0.699353333	0.999922201	0.712413638	0.749717517
44	0.696523751	0.703851656	0.707127789	0.682680199	0.714258336	0.691874201	0.703402251	0.699127442	0.699687177	0.693979981	0.716933361	0.700955495	0.688189562	0.708382792	0.692733538	0.693171053	0.689308555	0.681176954	0.692358321	0.699547838	0.684755068	0.684550101	0.680582028	0.694264841	0.679646126	0.689456454	0.682194652	0.685639609	0.692345481	0.685647218	0.712413638	0.999762012	0.688439231
45	0.747620298	0.763950078	0.700421917	0.745333805	0.687019684	0.676960163	0.684297579	0.755945451	0.701491927	0.691171799	0.688521027	0.690263479	0.691804294	0.696525178	0.693227169	0.701498585	0.715195664	0.692978451	0.698546784	0.693219085	0.698012254	0.690822262	0.695877941	0.746108968	0.691082869	0.68535142	0.691913673	0.688954263	0.690142687	0.689366098	0.749717517	0.688439231	0.9997451
