# Supplementary material for: Stochasticity constrained by deterministic effects of diet and age drive rumen microbiome assembly dynamics
Source: Nat Commun. 2020 Apr 20;11:1904. doi: 10.1038/s41467-020-15652-8 (PMC7170844; doi:10.1038/s41467-020-15652-8)
Supplement: Supplementary file 17 — Source Data [file 41467_2020_15652_MOESM17_ESM.zip › Source Data/Supplementary Figure 10.txt]

# Constructed from biom file
#OTU ID	375	377	378	380	383	395	398	399	10371	10372	10373	10376	10379	10381	10382	10384	10385	10386	10387	10388	10389	10390	10391	10394	10396	10397	10400	10185	10234	10235	10240	10246	15	35	45	48	248	249	3384	3386	10177	10210	10218	10229	10230	10232	10236	10241	10242	10243	10247	10252	10254	10255	10256	11340	13002	13009	13031	13056	13060	13072	13090	13092	13097	13112	13115	13117	13127	13131	12	26	32	38	42	207	3114	3402	10174	10181	10184	10187	10188	10191	10194	10198	10204	10213	10215	13001	13003	13008	13010	13055	13062	13098	13104	13109	13110	13111	13113	29	238	244	3383	3389	3403	3468	10065	10216	10219	10222	10231	10233	10237	10239	10245	10250	10253	10257	10258	10278	13004	13011	13054	13063	13132	13200	13	43	58	66	172	3390	3404	3458	10061	10175	10217	10223	10228	10263	10266	10271	10273	10276	10277	10279	10280	10281	13005	13012	13032	13059	13061	13064	13073	13086	13089	13094	13116	13128	13135	23100	10	30	33	36	39	46	3190	3407	10016	10027	10178	10182	10189	10192	10195	10199	10202	10205	10208	10211	10214	10259	13006	13013	13047	13049	13052	13057	13058	13065	13080	13126	67	3189	3368	3408	10260	10267	10282	13007	13016	13043	13048	68	10264	10283	41	3182	3201	3394	3405	3409	10221	10227	10261	10262	10268	10269	10270	10272	10284	10285	10286	10287	13014	13033	13051	13066	13091	13107	13122	13129	13134	23067	11	59	10224	10226	10265	10274	10275	10288	10314	13015	13036	13096	10299	10308	60	64	316	317	3046	3081	3187	3373	3377	3392	10057	10225	10289	10294	10295	10296	10300	10302	10303	10306	10310	10311	10318	13038	13068	13077	13093	13130	13207	3391	10313	13042	3195	10304	13037	13133	14	28	31	37	44	47	3188	3206	3364	10025	10176	10179	10183	10186	10190	10193	10203	10206	10212	13034	13071	13078	13082	20200	34	40	3181	3393	3397	10209	13035	13041	13069	13108	13105	13180	10173	10180	3194	3398	10290	3410	13183	13193	13387	63	312	315	3369	10291	10292	10297	10298	10301	10305	10307	13083	13163	13177	62	3045	3162	3174	3185	10220	10293	10309	10319	10320	10326	10327	10336	10342	10343	13095	13176	13360	3164	3178	10328	10346	13076	13356	3158	17	18	22	77	78	91	96	98	104	110	114	116	139	3156	3167	10128	10155	13084	13179	3157	3186	3385	10101	10102	10125	10131	10158	13087	13143	13173	13378	3165	10144	10159	13088	13168	3160	10347	10348	13027	13085	13153	85	322	335	3192	3370	10321	10323	10324	10329	10330	10331	10333	10334	10337	10338	10339	10344	13149	13152	13374	10120	10332	10340	10341	10345	13148	13150	13154	13379	10325	1001	1004	1003	3202	3395	3399	13026	1002	1007	1010	1014	1044	1053	1090	3357	11005	11016	11017	11041	11086	11240	13074	13099	13123	13145	1000	1018	1057	1239	11011	11030	11043	13118	13125	13151	13203	13029	1084	11267	13121	13124	13146	3159	13184	11027	13017	13120	1009	1013	1038	1055	1060	1091	1154	1238	3205	11012	11042	11047	11152	13020	13119	1006	1019	1026	1033	1082	1137	1333	13147	13170	13204	1008	1136	11151	13021	1266	3144	3358	13030	13166	13024	13040	13246	13247	19	73	79	86	103	115	3169	3359	3371	10087	10093	10097	10121	10127	13019	13172	100	106	117	3365	3375	10099	10140	10142	80	111	10143	3366	10075	1020	1032	1039	1061	1063	1108	1237	1262	3361	3388	10124	11015	11046	11334	13212	1036	1050	1092	1146	3161	3400	10130	13217	145	1031	1045	1051	1058	1093	1109	1121	1138	1140	1157	1236	3171	3191	3213	3362	11021	11062	11149	11162	13022	1025	1142	3367	11037	11048	11156	1022	1024	1034	1052	1094	1110	1122	1147	1196	3214	11064	11148	11153	11163	11270	11345	13363	1023	1029	1054	1269	13175	1028	1056	1059	1095	1141	1155	1168	1235	1261	11072	11075	11260	11264	11268	1139	1197	11067	11074	11158	11159	11160	13039	1143	1265	11040	11049	11327	13372	3396	3401	13018	13209	11069	1145	3381	11079	13155	1144	1169	11078	1170	1215	1259	1346	3220	11077	11081	11209	11212	13025	1035	1096	1123	1233	1255	11071	13028	13215	11089	1076	3376	11083	11088	11336	13208	3219	13222	13237	13240	112	1332	11080	1087	13139	1097	1111	1256	11065	11070	11171	11210	11254	82	161	1214	3406	3411	13221	160	3218	11073	1351	3216	10129	13226	13232	118	3236	11085	13228	23223	76	83	88	108	1257	3210	10020	10123	10147	10169	105	363	10094	10157	13230	10136	10362	11320	13211	23	1211	10122	13227	1068	10126	10138	10141	10170	11335	13136	13238	13239	1234	1167	11066	1271	13224	13225	1307	1350	11657	13235	1098	1166	1272	1352	3380	3382	11273	11360	11165	11275	13234	21358	1124	11328	11339	11349	13233	11164	11337	1180	11150	11322	13229	13288	1188	11182	11216	11321	13231	13287	1099	1112	1179	1185	1187	1231	1232	11183	11184	1178	1243	13101	13106	13140	1125	1176	21181	1177	1186	13245	13198	1203	1230	13196	13197	13244	1175	1208	11229	13103	13243	1100	1113	1204	1207	11656	13199	1174	11202	10095	10119	11242	11201	13242	1206	11205	7	89	13241	13257	109	10154	10351	13102	13249	13253	24	113	3294	10056	10350	6	21	74	107	10054	10055	81	10090	8	10156	3267	11161	13270	3295	10134	11228	84	1227	11200	11226	1126	1224	1277	1286	10132	11199	11225	11287	1173	1222	3264	11198	1220	3261	1172	1221	1276	1114	1190	1357	1189	1219	1355	3290	3292	11253	1101	1191	1192	1359	3296	11218	11223	11353	13142	1127	1347	11356	13258	1331	11217	13250	13254	1248	1354	3423	3426	11244	11251	11285	1115	1247	1284	3419	11338	1102	1195	1252	3416	10349	10352	11194	1128	1245	1246	1250	11249	1193	3325	1361	3420	10004	11658	11690	3352	3449	3451	10003	10135	10149	10152	10353	11697	13323	53	3320	3444	3447	10151	10168	10171	3414	10002	10052	10150	3347	3317	10137	10148	10153	370	1116	3344	10070	10133	146	3412	3450	3452	10005	10369	11688	13321	1129	1298	3312	11323	11324	11659	11696	13442	69	3353	1134	1280	3318	3350	11300	1297	11213	1117	1263	3315	3348	11283	11291	1135	1290	1296	3306	3309	3313	3445	3448	11282	71	72	1103	1279	1281	1292	1293	1295	3345	3342	1278	1241	11301	1130	1309	1692	13329	1303	1308	1311	3326	3332	3334	3340	1312	3289	3293	11310	11313	11348	13291	1104	1304	1306	1315	1330	3338	3354	11305	1131	1302	1318	3336	11317	1118	13285	21299	1258	1316	3330	3439	11319	1342	3433	3436	11698	13141	13248	13283	13327	1691	10358	11341	11660	1105	3281	3421	10165	10166	10356	3279	3417	10355	10359	10360	10361	13268	23271	10357	10365	10366	10354	13259	13286	10051	13251	13255	10001	10164	13277	13284	10163	10364	10368	11786	13265	50	162	10367	11777	11795	11806	13262	13275	13282	49	1695	10167	11800	13273	13280	1132	1326	11676	11783	1329	1343	1669	1274	1631	3260	3424	3427	13278	3429	3431	11675	11787	13252	13256	1119	3272	3276	11626	11629	11791	11796	13269	1344	11667	11711	13274	1133	1363	11677	11684	11687	11362	1106	3422	11288	11788	23266	1665	3263	3418	11713	1120	3307	3310	11630	11683	11778	11792	1107	3415	11627	11685	11689	11706	11797	1672	3413	11678	3301	1294	3297	3299	3304	3324	11789	3322	3425	3428	11702	1385	3430	3432	11663	11679	11785	1628	1661	11686	11704	11793	11801	1709	11694	11714	3319	11717	3302	3298	3300	3316	11314	3314	3443	11681	11703	1481	1664	1712	3355	11779	11662	11680	11705	11707	11794	11802	3351	11693	11716	11718	3349	3308	3311	3346	11666	11790	1701	3343	3446	3467	11386	11649	11780	1375	1382	11682	11700	1365	1647	1653	3305	11369	3303	3341	1325	1372	1376	3339	1482	1650	3337	3466	1644	3465	11380	11668	11699	1648	3440	11366	11715	11798	3434	3437	3464	11708	13138	1377	3333	3335	11638	11781	3463	11635	11651	1364	1367	1383	1480	11632	11641	11654	13137	1370	1710	3328	3462	11670	1639	11378	11652	1636	3461	11373	1368	1384	1387	1645	3460	11381	11633	11642	11655	11673	1371	3441	3435	3438	11671	11379	11640	11674	1637	3457	3459	11374	1495	1634	1643	11406	11646	11413	11417	1486	11403	3331	1493	3456	11396	1410	1484	1490	1499	11392	11400	1388	11407	11414	11418	11497	1487	1404	3455	3453	3454	11397	11393	1401	1411	1491	11389	11398	1496	11408	11415	11419	1488	1405	11483	1394	1390	1494	11412	11492	11500	1399	1498	11402	1485	11409	11416	11489	1517	11509	1395	1523	1533	1391	1421	11427	11513	1520	1529	11526	1423	11518	1424	11510	1506	11433	11524	11534	1430	1501	1514	11515	1521	11527	11530	1531	1519	1511	1507	1525	1502	1516	11420	11428	11422	11522	11528	1460	1512	11425	1508	11471	1503	1535	11431	11448	11454	1466	11532	1461	11443	11438	1449	1455	11429	11504	1467	1478	11476	1462	11426	11444	1439	11537	1450	1472	11435	11456	11536	1445	11440	1505	1477	1479	1468	1463	1473	1538	11451	11457	11576	11434	1446	11441	1469	11436	11568	11572	1464	1474	11580	1458	11452	1577	1432	1447	1442	1437	1470	11569	11573	1465	1589	11540	11475	1459	11453	11539	11549	11545	1541	11562	1559	11587	1553	11556	11550	11585	11546	11542	11583	11581	11590	11578	11570	11574	11565	11588	11582	11586	11563	11579	11560	11584	11554	11557	1571	11575	11551	1547	1566	11543	11564	11561	11807	1555	11558	11552	11548	11623	1544	11619	11756	1612	1615	11567	11753	11750	11606	1603	1599	11601	11597	1594	11591	11624	1758	11620	11613	11616	1609	11757	11607	1754	1604	1600	11602	11751	11598	11595	11592	1625	1621	1614	1617	21610	1726	11724	11775	11776	11770	1596	1593	11759	11803	11755	11752	11742	11749	1733	1622	11808	11618	11611	1605	1719	11804	11608	1743	11771	11760	11748	11746	1765	11809	11725	11720	21766	11747	11761	11744	1734	1740	11737	11810	1730	11782	11805	1727	11721	11799	11772	11767	1762	11735	11738	1731	1728	11722	11773	11768	11763	11745	11741	1736	11739	11732	11729	11723	11774	11769	11764
Unassigned;Other;Other;Other;Other	0.0006587615283267457	0.0016474464579901153	0.0006178560395427865	0.0014324781872639668	0.0010638297872340426	0.0008806139136998364	0.00051131279560271	0.0019136139967195188	0.0010524469391334855	0.0006909656244601831	0.0014490844421024898	0.0013425393172228615	0.0011131209127591484	0.0010619938935351122	0.0006584145377929946	0.0011352169525731585	0.0011430437622468974	0.0009302325581395349	0.0010774410774410774	0.0008120178643930165	0.00016074586079408456	0.000368369351669941	0.0008933129147524247	0.0012729124236252546	0.0014612114771519657	0.0011933174224343676	0.0012009607686148918	0.0	0.0	0.0	0.0	0.0	0.0	0.0	0.0	0.00011693171188026193	0.00011570056693277797	0.0032289312237649332	0.0010340073529411765	0.0	0.002206223873664654	0.0011645140800338766	0.006887504099704821	0.0	0.00021673168617251842	0.002305209774089442	0.0	0.0	0.0	0.0	0.0	0.0	0.0009420631182289214	0.0	0.0	0.0	0.0	0.0	0.0057080131723380905	0.0	0.0019157088122605365	0.0	0.0008739348918505571	0.0067451697724934265	0.006152637779814112	0.0014573991031390135	0.0	0.0004591368227731864	0.0031260466674109632	0.0060636059893577525	0.004305283757338552	0.0	0.000906823849467241	0.0001220703125	0.00043696744592527855	0.010221060137865461	0.0	0.0	0.00023515579071134627	0.0	0.006405214068996516	0.0	0.0	0.001969796454366382	0.0	0.004452466907340554	0.001342281879194631	0.003839205058717254	0.0	0.0	0.015196136176228059	0.0025129837493717538	0.0	0.0	0.004213643093041794	0.0008528265107212475	0.0	0.0	0.0004555289830315454	0.0039985887333882164	0.0011939650493867362	0.0009968847352024922	0.0014164305949008497	0.0	0.003164556962025316	0.017796289284361982	0.006378290618114345	0.005792457480897215	0.0	0.0	0.007263085081853815	0.00032439446366782005	0.000426121231490359	0.0	0.002117463501615959	0.00011120996441281138	0.00978818998716303	0.0	0.0004441976679622432	0.0	0.002099860009332711	0.00023637867864318638	0.0006902899217671422	0.007920543122957003	0.0	0.00021101498206372652	0.008179959100204498	0.001076426264800861	0.0	0.003964208857175218	0.0	0.0	0.0	0.005308481774212575	0.00022943673282092462	0.0009935968204901743	0.0014390214654035256	0.00036841458921773305	0.0007708119218910585	0.0011888839352058255	0.004527101431542885	0.007755755262833929	0.0005956635692161067	0.00046194710705624206	0.0073472968527250795	0.0007777777777777777	0.009324596774193547	0.0006651147322913203	0.014726184997699033	0.0008858376702469273	0.0019733596447952637	0.0013698630136986301	0.002160118806534359	0.0	0.00032999670003299966	0.002623237512296426	0.0011295180722891566	0.0017778831338153371	0.0033763414928252747	0.005721625408687529	0.0	0.0028145889527383607	0.00400427122263748	0.004515871961747908	0.002726776949645519	0.014498234997478567	0.00391505516668644	0.0024512807942149773	0.008141762452107279	0.0005605381165919282	0.0004981733643307871	0.0009115770282588879	0.0004251248804336274	0.0005582849486377847	0.002308741735754014	0.018339404597412384	0.0013606984918925046	0.0078903117319881	0.023109243697478993	0.003076923076923077	0.00031993174789378263	0.00554350445890576	0.002803234501347709	0.001601708489054992	0.006635783147614874	0.0	0.008167075020417688	0.020377071034088746	0.0	0.0	0.005534620819594913	0.0024587284861257467	0.00039840637450199205	0.0016882386043894203	0.0015212280459134283	0.0	0.016001438331535417	0.0005934718100890207	0.0007195107327017628	0.0	0.012315730546743796	0.000524714030853185	0.0023744063984004003	0.020422535211267606	0.010742533349073309	0.005261927034611787	0.0014450867052023123	0.017697026899480887	0.009613209681067632	0.01987201077803974	0.002536607863484377	0.00045080581539501857	0.0013230695212893915	0.0013989571410403154	0.0013887281564633723	0.00044117647058823526	0.0036019810895992796	0.0020111203123151546	0.0005707111060381235	0.0025768452052273147	0.0029256216946101045	0.02101769911504425	0.006212057037978258	0.00033542039355992847	0.004708652148322542	0.0017203807776121115	0.0012835472578763129	0.00109204368174727	0.001145869141744013	0.005886426592797784	0.0004381640924526235	0.000794010889292196	0.0027438263906211027	0.0002247696111485727	0.0029052876234747236	0.00244926522043387	0.003211065826849451	0.004392386530014641	0.002450646698434309	0.004633920296570899	0.001536435469710272	0.0003463003578437031	0.004373974849644615	0.013636363636363636	0.00022722108611679165	0.0019063505302037412	0.0007161613750298401	0.0045814759782070325	0.0005769674590353105	0.0020938539228969083	0.0001341381623071764	0.00011208249271463797	0.013634732687477575	0.0013959981386691485	0.0005588465407399128	0.0005260389268805891	0.000718096019696348	0.0019272191361523637	0.0008520998174071819	0.001246261216350947	0.00013109596224436288	0.00014790711433219938	0.00047996160307175426	0.00190754039497307	0.00011475786091347258	0.0005936127270568681	0.0002384642899725766	0.0022206638616175784	0.0008191925102399065	0.0	0.0	0.004555049438951228	0.0029607698001480384	0.008356213441566193	0.000128915817970865	0.00022644927536231884	0.003463513674907441	0.00010621348911311737	0.0007089684509039348	0.0017865650309671272	0.0007111532535261348	0.003327283726557774	0.00046120142972443215	0.0064589235127478755	0.001486988847583643	0.0	0.0071737786023500305	0.0011392116655274548	0.0	0.05452562704471102	0.0	0.0008743442418186361	0.017038636909047278	0.00010863661053775122	0.001734304543877905	0.00013500742540839745	0.00043888523151195964	0.0	0.0	0.005750431282346176	0.00011779950524207798	0.0016873568759792697	0.0002302290779325429	0.0009358914365933552	0.004107713372889092	0.0013213213213213214	0.002058083695403613	0.002938849327455635	0.004500865551067513	0.0002222716159146477	0.002088651659317707	0.00022596316800361542	0.0018821315139395363	0.0009715812484819043	0.0008438818565400844	0.00012068549360366884	0.017153067301965454	0.011136421159200202	0.0014629754670267836	0.0009145992911855493	0.00021558693543171284	0.0	0.003687842017606471	0.00047636060497796833	0.0	0.0	0.0001205836247437598	0.0001088139281828074	0.00012178784557301182	0.00023339946318123468	0.0001097574360662935	0.0	0.0	0.0005735260380821289	0.0015162118031257288	0.0029264723814169005	0.0009389671361502347	0.00045475216007276033	0.0028149190710767065	0.0	0.0013672409078479629	0.00022737608003638017	0.0025291400923685946	0.0006333122229259025	0.001435578418471109	0.0002379535990481856	0.0	0.00011366219595362583	0.00035244360902255637	0.0003559563360227812	0.0004530524408200249	0.00011739845034045551	0.0018357044515832951	0.0	0.0006882312456985547	0.0062535531552018195	0.0009878169245966413	0.00021558693543171284	0.00022439133849433412	0.00411522633744856	0.0023432269582682437	0.007600561272217025	0.0006516780710329097	0.002738421240623884	0.000552364118426867	0.0014153511159499185	0.0016132749481447338	0.001049097775912715	0.0205343600513359	0.0007049700387733521	0.00045253988007693175	0.00023073373327180433	0.0001091703056768559	0.0	0.0020524515393386543	0.0	0.0007986309184255561	0.0005699304684828451	0.0032169665197188135	0.00011310937676733401	0.0007066305499941114	0.00010537407797681771	0.004315729699034639	0.00042844901456726646	0.0016241299303944318	0.0	0.00022709208584080845	0.00010636034886194426	0.0078351012536162	0.00021628636314480372	0.0005599104143337066	0.00011300711944852526	0.00023719165085388995	0.0005860977611065526	0.0010311640696608615	0.00011116051578479324	0.00011293054771315641	0.0001048987726843596	0.0050056313352521585	0.0003636804461146806	0.001312048983162038	0.0008638375985314761	0.0009573958831977022	0.001237484531443357	0.0015820996722793535	0.0045824263947760345	0.00011396011396011396	0.000560475283040018	0.0014749262536873156	0.0	0.0011429877700308607	0.001704484925961436	0.0004371584699453552	0.00044072278536800354	0.0073456175298804785	0.00946516136389554	0.002187944426211574	0.001476098557965255	0.0002222716159146477	0.0176678445229682	0.001176093232118037	0.002106495026331188	0.00023432923257176333	0.0089443332941038	0.002062105773896167	0.0008875083203905037	0.004454839068938635	0.0	0.0004636068613815484	0.0019457479684102095	0.005549774540409296	0.0008933556672250139	0.0007619462283661696	0.00033344448149383126	0.00022182786157941438	0.0	0.003100953256000919	0.0003353828954723309	0.002497445794074242	0.0006601386291121135	0.000766619209287044	0.0025956438325245453	0.0008337303477846593	0.0034839527027027027	0.00045336053496543126	0.001899016979445934	0.0018140589569160999	0.0018340210912425492	0.0022938285090114688	0.002329192546583851	0.0006192589534523687	0.0005866478939340608	0.0027813188086684435	0.0005959475566150178	0.0016724405686297933	0.0008189050070191859	0.0009881422924901185	0.001114951499609767	0.0012994044396318354	0.0004433115371827552	0.000344748333716387	0.003944106378183457	0.0009707690648258009	0.0018905693950177934	0.0032790592492085028	0.0028580850829943937	0.0005354465624330692	0.000313250495979952	0.00021496130696474635	0.0029985007496251873	0.0	0.03192742695570217	0.0008893829905503058	0.0001143379830779785	0.013558942178395338	0.00012403870007442322	0.0003353828954723309	0.0006421920154126083	0.0008858376702469273	0.00035676061362825543	0.00010419922892570594	0.00021973192704900023	0.007042253521126761	0.0006691201070592171	0.00042826552462526765	0.0009741313995021106	0.001150747986191024	0.0004390779363336992	0.0013214403700033037	0.0023138409760201932	0.00010761945759793371	0.00023337222870478414	0.0011483693155718878	0.002060855861316523	0.0002426595486532395	0.003227242377030937	0.0009191176470588235	0.00033840947546531303	0.0014687605920235003	0.0005488474204171241	0.0005602868668758404	0.002037392138063279	0.0006124448799608035	0.0001245019920318725	0.0018959342742784916	0.00022358859698155394	0.00036918533103618014	0.0001231527093596059	0.000329453107840984	0.0006731740154830024	0.007011393514460999	0.00032199205752924764	0.0013150684931506848	0.000222000222000222	0.0004476776720761052	0.0008714596949891067	0.0004458811726674841	0.0013774104683195593	0.00036603221083455345	0.0019359001935900194	0.0006755995946402432	0.00011499540018399264	0.0009889023184265465	0.0006293266205160478	0.0003271537622682661	0.0025046281171730374	0.0012410797393732546	0.00011087703736556159	0.0	0.0	0.0019337959276532818	0.0015023691205362302	0.00024342745861733204	0.0	0.0024881248586292697	0.0	0.0005450779461462989	0.0002108370229812355	0.0004580327493415779	0.0011058277120424638	0.0037274315666860802	0.00011181930001118193	0.0017534246575342464	0.0012981393336218088	0.0009892284018465597	0.0011312217194570135	0.0039590125756870055	0.0011694538650450239	0.0005461496450027307	0.0009745533297238765	0.004311471126208518	0.0014272121788772598	0.001443298969072165	0.0012197826569084053	0.0007483162883512098	0.00010595465140919687	0.000106928999144568	0.0020152261531571876	0.0036092676679473747	0.0005900401227283455	0.000703977472720873	0.0002222963209958875	0.00022686025408348456	0.0002296211251435132	0.0008984725965858042	0.0009035464196973119	0.0006492803809111569	0.0003301782962799912	0.0008278145695364238	0.0028781947962238084	0.0007082989021367017	0.00795847750865052	0.0020859891065013324	0.001480132073323466	0.0014233187047799788	0.00011361054305839582	0.00035285815102328866	0.0006734762599618363	0.00021817388458601506	0.0028251657068347276	0.00021114864864864866	0.0005357908272610372	0.00011334013374135781	0.00845788437029313	0.0015803138051698837	0.002752609244179378	0.00011403808872163302	0.0016233766233766235	0.0002384358607534573	0.0005910864168341412	0.005816658911121452	0.0	0.0002183406113537118	0.0013084334483168788	0.0007941910596777854	0.0028519279032626055	0.00011155734047300312	0.00022168033695411216	0.0010362694300518134	0.0008013737836290784	0.0008337303477846593	0.0006331785563528916	0.0012408347433728146	0.001169864295741694	0.000427807486631016	0.0006830601092896175	0.006947771921418304	0.0037405026300409115	0.0011482704176833645	0.00233836080907284	0.0012425166610188637	0.0012830980986819082	0.0005835667600373483	0.0018441678192715539	0.001168633867009466	0.0005386189809328881	0.001860566925686768	0.0027697634160415464	0.0006174364040503828	0.0005856172405715624	0.001299161450336601	0.0029680636352843407	0.0019639556377079484	0.0004506026810859525	0.0006581112207963147	0.0022591212018524794	0.00034944670937682004	0.0020040080160320644	0.003672869735553379	0.00021614611477358694	0.00021308331557639036	0.0002284408909194746	0.0007219347852244014	0.0	0.0008614324390844204	0.0006563833278634722	0.0003698680803846628	0.0006488590894344112	0.004008462309319675	0.00021633315305570578	0.002592717844662383	0.00047025628967787447	0.00022812820805292574	0.001110864252388358	0.0021503064186646596	0.0003344108795006131	0.0018470230334637116	0.0023124357656731757	0.00044958974935371473	0.00036044695422323683	0.0	0.00020857232245281051	0.0006545216537580451	0.0027121708667646066	0.002686066032456631	0.0006588338640606127	0.0021448999046711154	0.001633986928104575	0.0007734806629834254	0.0004329004329004329	0.0019477543538038496	0.0009824254993996287	0.00045050118256560425	0.0009983361064891847	0.0003357582540570789	0.0007463614877472322	0.0009010023651312085	0.0029192345118391177	0.00011869436201780416	0.0018165304268846503	0.000804690194275204	0.0008852495297111873	0.003995641118779513	0.00035194744251525103	0.0	0.0005540780141843971	0.002485033322037728	0.00010830715910321672	0.0007541478129713423	0.003008488234662082	0.003484320557491289	0.000125517760763148	0.0006975122064636131	0.00022251891410769915	0.00048216007714561236	0.001495456114114805	0.0009334163036714375	0.0001123721766490617	0.0028500619578686495	0.002049674463467567	0.0006575342465753424	0.0013706453455168475	0.004100227790432801	0.0014340871483728625	0.0	0.0018126203693214003	0.0	0.0006501246072163832	0.0003302873499944952	0.0018447915385561434	0.0009149130832570906	0.003239615874117783	0.0	0.00033700292069197934	0.00011899095668729176	0.00034806822137138876	0.0043723392014727875	0.00044434570095534326	0.0013574660633484165	0.000704390702042733	0.00022306491188935982	0.0010660980810234541	0.0008178525528683258	0.0001502178158329578	0.00011008366358432408	0.00011101243339253997	0.00033936651583710406	0.00045485558335228563	0.0009500542888165038	0.00022431583669807088	0.0005499340079190497	0.0007883326763894363	0.00011411617026132602	0.001181753722524226	0.00044483985765124553	0.0	0.0012672811059907833	0.00011138338159946537	0.002159090909090909	0.0	0.0002226179875333927	0.002658931592941745	0.0007087172218284905	0.0006855575868372943	0.0019034023316678562	0.0021625312997951285	0.00011307100859339665	0.0030080213903743314	0.0007704160246533128	0.00021994941163532388	0.002030319436924743	0.0011184292282838326	0.0019823788546255504	0.0010660980810234541	0.002193944712593243	0.0004361098996947231	0.008789175436567596	0.0008271298593879239	0.002289202594429607	0.0007063809748057453	0.001300728407908429	0.0	0.0008549748851127498	0.0	0.0016881707464126371	0.0021201413427561835	0.0015303119482048262	0.0006072382803011902	0.0013956734124214933	0.0026908023483365948	0.0014557670772676371	0.0	0.0	0.0006533101045296167	0.00022106775726760252	0.002649769585253456	0.0017914725904693658	0.0	0.0	0.001586139580283065	0.0014488935721812433	0.0004730928444707274	0.00044742729306487697	0.000484320135609638	0.0014252823155355772	0.002383113935542442	0.0035369016741334594	0.0	0.00011631964638827499	0.0010921004732435385	0.0016746678575415878	0.0008781834148789362	0.0016424213984045047	0.0005567308762943993	0.0012603276851981516	0.0017717930545712262	0.001241310824230387	0.0029013539651837525	0.0017380509000620734	0.00043826010737372633	0.0023521110196401272	0.0063227953410981705	0.001053001053001053	0.0026669899381743236	0.0008347245409015024	0.0003460606759718537	0.0006628369421122404	0.005648414985590777	0.0009621166566446181	0.005233814996017749	0.00011349449551696743	0.0	0.0003357582540570789	0.0006346788525006347	0.0	0.0010003334444814939	0.00022459292532285232	0.002000222246916324	0.0	0.00047534165181224003	0.0007396449704142012	0.001386321626617375	0.0003345973678340397	0.0006727965911639381	0.0013302294645826406	0.001000444642063139	0.00011710973181871414	0.003686635944700461	0.0009836065573770492	0.0018545502715591469	0.0012406947890818859	0.0018733169418100925	0.0	0.0005594092638174088	0.0004596644449551827	0.0014882655981682885	0.0005691519635742744	0.001269474899019042	0.00023299161230195712	0.00927883486023021	0.0019022043191227482	0.0008055235903337169	0.0017287080788290885	0.0005649717514124294	0.0	0.0019801980198019802	0.001995539382556638	0.0038503850385038507	0.0013690105787181083	0.0003530242409978819	0.0017716753404938544	0.0033560679874418105	0.0007405578869414959	0.0011091939857037218	0.001023308698123934	0.002417582417582418	0.00022593764121102577	0.00010620220900594733	0.0004391743522178305	0.001878992859827133	0.0017552657973921764	0.0	0.0	0.001956046484869405	0.0017942583732057417	0.0018367581219148204	0.003953003184363676	0.00022686025408348456	0.00021746221593998044	0.0006896551724137932	0.0009164852789552068	0.0006021194605009633	0.0003249214773096502	0.0015028901734104043	0.0014838488756991211	0.002153882972358502	0.0012070006035003018	0.002303835208022767	0.0014655593551538837	0.0009062075215224287	0.0008555365436323637	0.0003399048266485384	0.0019689599258744498	0.0014628108473050522	0.0003371165299471851	0.0005637614161686774	0.0005685048322910744	0.0019198464122870168	0.0009844942160964804	0.001366629394955895	0.0013024225058609013	0.0028140477262494365	0.008561437356806945	0.0008685267614808381	0.0007689772602438756	0.0006844626967830254	0.0006856359273225917	0.0018358988843383702	0.0006152331733727083	0.0017626969262972347	0.003412166137192611	0.000680194989230246	0.0015051522519393308	0.003645603181617322	0.0	0.0007792496938661917	0.003295978905735004	0.0	0.00013157894736842105	0.0022611644997173543	0.0006961364427427775	0.0022820081671871243	0.001021218654260751	0.004728664715154244	0.0008969615427738536	0.0035999550005624934	0.0021647487752079297	0.0006743088334457182	0.000444247001332741	0.0010521393500116905	0.0009322922736277823	0.0010323912762937152	0.0012377630246427367	0.001768867924528302	0.0005852744937375629	0.007043803653973146	0.003402600558998663	0.0013681450233724774	0.0002278682921271505	0.0008920606601248885	0.0016451233842538187	0.0032496638278798743	0.0	0.002301231158669889	0.0030898529230008647	0.0	0.00021850759313886157	0.0022087244616234123	0.002222482161656334	0.002553501945525292	0.004214963119072709	0.0037426053362308335	0.0024892509617560534	0.0010275145564562164	0.0037028725314183124	0.005149109633125939	0.00711585501445408	0.006665926008221309	0.0020288817281298483	0.001375988992088063	0.0014944246465110934	0.005019720329867337	0.0006897344522358892	0.0018632817049027597	0.0013987644247581304	0.0004310809354456299	0.0015522388059701492	0.003926701570680628	0.0022026431718061676	0.0010890873448050533	0.001284596519911246	0.0008645844590943477	0.0017152658662092626	0.0013828070984097719	0.003046716316858496	0.0033292231812577064	0.0009211283822682787	0.0017580872011251755	0.0013794689044717785	0.0009319664492078285	0.002404671934043284	0.006605632170587555	0.0008132915069129778	0.002937720329024677	0.0009529481834425253	0.0032798406934520324	0.002635046113306983	0.0007646930303692375	0.003931203931203931	0.0034231921266581083	0.0006734006734006734	0.0005498130635583901	0.005185435689324765	0.0037411148522259637	0.0012702078521939953	0.0015595410493483342	0.0008731445677934391	0.0024550831380426292	0.0012669891730016127	0.004138531910259204	0.00166333998669328	0.002491103202846975	0.0016441573693482092	0.0040685488842312914	0.002024063870459912	0.006475596594315866	0.003914126438144942	0.002865671641791045	0.0004875076173065204	0.0010120177103099305	0.0038703969921486227	0.002403571019800847	0.003277537164930353	0.0017433751743375172	0.0026780279975654286	0.00124167513263348	0.00261437908496732	0.003513703443429374	0.002211874272409779	0.005430478560923183	0.0016399646776838655	0.0016058729066299612	0.0011584800741427247	0.0009870585654748849	0.003745756759920403	0.0026309495336044007	0.001128923007450892	0.004946599213041035	0.0018179752300874902	0.006280991735537191	0.0030201342281879194	0.003668204946160217	0.005151477983564332	0.0024501614879162492	0.005187903327850182	0.0012709710218607017	0.0021125194574160553	0.002874834144183989	0.0021929824561403508	0.001098901098901099	0.0014468558708959378	0.0025157232704402506	0.0030978196115810795	0.0007686395080707148	0.0028118321898549094	0.0021057557323350493	0.004206098843322818	0.0017317016855229739	0.002408477842003853	0.006232433092997677	0.002581250733309867	0.0030498533724340176	0.005034901018423161	0.0022337173759699033	0.0015277777777777779	0.0019322573312116386	0.002272455447912929	0.0036097010716300056	0.0012661141804788212	0.00047086521483225425	0.0042213348545350835	0.0019009148152548414	0.0032355238201495036	0.0030339148336764547	0.0013812154696132596	0.0011076650420912715	0.004163293627847809	0.0030116853391157694	0.003425466572171037	0.002213368747233289	0.0023747596969354297	0.002029998872222849	0.004123481555778447	0.001383473776883411	0.006979624000900595	0.002076603599446239	0.002198607548552583	0.006785508913168487	0.0028821766197832605	0.0021092362344582592	0.005578489345085349	0.0023285899094437255	0.0022589466175246707	0.0015430267062314538	0.0017628393465742157	0.001474758933635848	0.003054152472688829	0.0015889229372375443	0.002820715333408552	0.002325581395348837	0.001979736811459182	0.0027936082243826123	0.0024755393139219615	0.004054859868813357	0.0018807390198030754	0.0006074596039363382	0.0036773155596414617	0.001314060446780552	0.001971090670170828	0.004904692899342326	0.0016053346505309958	0.003094948601746436	0.00484848484848485	0.002404634386271724	0.002345320527138709	0.0	0.005061062823192872	0.00596619158104077	0.0010162601626016261	0.0014134275618374558	0.0024236548715462925	0.003436032527774596	0.001157139551029854	0.014907508161044615	0.005832570905763955	0.004366812227074236	0.0012650221378874133	0.0023617820719269993	0.002496433666191156	0.0023228803716608595	0.0038787023977432996	0.0026359932901988984	0.0013890496585252923	0.0026155187445510023	0.0019368804830807796	0.007857688529957437	0.004028913378362365	0.0029560290676191657	0.0003350083752093802	0.001697792869269949	0.0022945066810635714	0.0028374986358179637	0.00181653042688465	0.0012460353420933393	0.004334778259419807	0.00281507145950628	0.0023750148438427742	0.001993355481727575	0.002753303964757709	0.003100597152044097	0.0012039489525644113	0.0019809335149189055	0.0023849272597185785	0.0027412906910336946	0.002461209202782236	0.0026480500722195475	0.0032802249297094657	0.00299028158484924	0.002382654276864427	0.0014880952380952382	0.0013367494708700011	0.0009293680297397769	0.001625663812723529	0.0030786773090079812	0.0023806540533767703	0.0023489932885906043	0.0011784115012962526	0.0031756833390041957	0.002926280247608329	0.002888888888888889	0.0016405993656349119	0.0009376465072667605	0.0018899388549193997	0.0028870443883074704	0.0006721333512568893	0.0021146616541353382	0.0031469377874606633	0.007412636780797741	0.0019364833462432222	0.0022900763358778627	0.003930817610062894	0.00338104361546264	0.004593175853018373	0.0026342916046271903	0.0023014959723820483	0.0007996801279488205	0.0009176416609314062	0.004447337021368912	0.0012963163011774873	0.0010772959870724481	0.0018988048698760187	0.0014666064981949459	0.0015885623510722793	0.00558659217877095	0.002746924638719695	0.001047851903597625	0.0030835998172681588	0.004062209842154132	0.001765121204989409	0.00034831069313827936	0.004471589050059984	0.003559870550161812	0.0017595307917888563	0.002189444572482139	0.004081632653061225	0.0009765625	0.0012347203358439316	0.0011858176212498515	0.001985517402476057	0.0023407022106631988	0.001419782300047326	0.00128130460104834	0.0023750148438427747	0.0013756735068210478	0.0025749063670411983	0.0006040836051709557	0.0016849199663016008	0.007951618322320528	0.003270467676877793	0.0012166930283489476	0.002405160161801684	0.0007902015013828527	0.0018265952264978084	0.0033829499323410014	0.0022846698652044784	0.0017576751816264355	0.0014960728088766985	0.0014527205493924987	0.0033306534971861723	0.0009477550053311219	0.0009215376513954713	0.0015020219526285382	0.0018212566671002993	0.005608332379535311	0.0013388673182487612	0.0028172188415596126	0.0039765823483927975	0.0025594539831502606	0.0010414255959268687	0.0005783689994216311	0.00501761503149354	0.003051385328939338	0.0034419458467186783	0.001366431336825325	0.001740860482467048	0.0028851702250432777	0.0022647491790284227	0.0021953896816684962	0.0023721665788086457	0.001728395061728395	0.001335275552318524	0.0025933609958506223	0.0003784533871578151	0.0013892397069967164	0.002198607548552583	0.0013129625208880401	0.0009353443236291359	0.001785076758300607	0.0009332089054792695	0.003313906982059193	0.0011463945890175398	0.0020818875780707845	0.002889209912212468	0.0038751107174490695	0.0023432923257176333	0.0017678999873721427	0.003133743704532737	0.0014740900328835474	0.0019486055291681886	0.00036483035388544326	0.0009682885499878964	0.0005202913631633715	0.0009877762686751452	0.0012793672947197022	0.0006800870511425463	0.0014433801338407032	0.0010863005431502716	0.0008165487207403376	0.0012095148501545493	0.0023230223743733957	0.0017844396859386154	0.001503585473051122	0.000956594523496353	0.0007101432122144633	0.00012328936012822092	0.0015028901734104043	0.005682451253481894	0.0022867596615595703	0.0014845266643827796	0.0009289980092899801	0.0021510516252390057	0.0008599508599508599	0.0028115159694107063	0.0010136276607726096	0.0027007984969469236	0.0025619128949615714	0.0019277727798483481	0.0018617021276595743	0.001967051880993361	0.0017213820238534366	0.0014734774066797642	0.001318154583582984	0.0007840062720501764	0.0005065214638470306	0.001230012300123001	0.003429962381057756	0.0019223375624759708	0.0032097399003873824	0.004220853296828657	0.0014424337791765014	0.0014680368343787538	0.0017680339462517684	0.0015498330948974725	0.001760150199483689	0.0009782001117942985	0.0029435073021623456	0.0013492241960872497	0.00142949967511371	0.0025552716364848358	0.0013098356751607525	0.0014367816091954023	0.0005757052389176742	0.0015052684395383843	0.002216518898740084	0.0008969759097898513	0.0008393285371702639	0.002507257851675904	0.002912974875591698	0.003182461103253183	0.0010331764435770863	0.0008785140562248997	0.0009410657569697684	0.0024612355402412007	0.0033150434385002285	0.002302025782688766	0.0022355735643426015	0.0004179437169127891	0.004450169809111137	0.0004920654447041457	0.0006559097468188378	0.0017782293915915152	0.0009413663259817105	0.0019792182088075212	0.0005963740458015267	0.0006319514661274014	0.0007974481658692186	0.001870157627571467	0.0007048044167743451	0.0009335822886102961	0.0008400336013440537	0.001158882836945185	0.0014430014430014432	0.0010570824524312897	0.0008115785202218314	0.0016177202588352414	0.0016033547113961518	0.00024810817516437165	0.0024906600249066002	0.0012498264129981946	0.0015877216194760517	0.001547066523860526	0.0009729992702505473	0.00038814853150472245	0.0016838796587337226	0.0019083969465648859	0.0008732534930139721	0.001443190763579113	0.0011963312508307855	0.0007441398983008805	0.0019074262461851476	0.0006906872337976287	0.003020446096654275	0.003976608187134504	0.0010245901639344263	0.0011108368304122438	0.001307702366941284	0.0013594344752582924	0.0018099547511312218	0.0007231529468482585	0.00209351011863224	0.003332407664537629	0.0013455657492354742	0.0006860592755214051	0.0016620498614958452	0.0012773023374632775	0.0016726711271230058	0.001221664178091489	0.0017711171662125342	0.001285181853232232	0.0014462266631606628	0.0013169446883230904	0.0013216388321518682	0.001581742176025308	0.0004121445253468883	0.00039609189331925006	0.004980842911877396	0.0006932889628397116	0.001291231365183707	0.0014477494077388786	0.0023608349900596424	0.0006597176408497163	0.0007371007371007371	0.0010591817820733483	0.0010966415352981493	0.0002313475997686524	0.0009248249438499141	0.0018865699799551943	0.0017160507951035353	0.0042016806722689065	0.0019988895058300946	0.002301651773625778	0.001641828744632483	0.0015836277256669508	0.0003866976024748647	0.0017641471027276428	0.0011447468837445943	0.0019508388607101055	0.0028419182948490225	0.0001255020080321285	0.00027586206896551725	0.0007102272727272727	0.0018020337237739735	0.0008134490238611713	0.0010094637223974764	0.0013857394809775763	0.0007896814951302974	0.0012478729438457176	0.0015149428453381081	0.0010450880859958196	0.0019042782785324362	0.0006974473427256242	0.0015299517476756502	0.0009406073636119322	0.000883726802171443	0.0006454944487477407	0.0006867188572998215	0.000511443549418233	0.0015631105900742479	0.0006480041472265422	0.0019962736225712006	0.000502828409805154	0.0005717552887364208	0.0006798096532970769	0.0011559208836372976	0.0011412919424788862	0.0016518424396442185	0.0009490238611713666	0.0010207987750414699	0.0011968085106382979	0.000516729104766826	0.0008996272972625626	0.0025876264408374503	0.0008759854836691277	0.0012903225806451613	0.0011372251705837756	0.0014257939079714839	0.00013850415512465375	0.0006178178672927221	0.0011171797418073484	0.0008142217397204504	0.0021621621621621618	0.0010384215991692627	0.0011233150274588119	0.0006068697657482705	0.00025135101168782207	0.0012454851164528582	0.0006307556452630251	0.0010401768300611104	0.0005120327700972862	0.0018706574024585781	0.0016430738119312437	0.0014386607376405962	0.0015233347181830771	0.0014846807936293698	0.0005232862375719519	0.002276176024279211	0.000883726802171443	0.0013008976193573565	0.0005019450370184465	0.0013597033374536465	0.00027162841233192993	0.0007603599036877455	0.001025509550057685	0.0015218769816106531	0.0007861635220125787	0.003074951953875721	0.00038368077759304265	0.001127254509018036	0.0010626992561105204	0.002192081107000959	0.0008376378612313278	0.0011363636363636365	0.0015768725361366624	0.0032980623883468456	0.0016780689299083517	0.0007822685788787483	0.0003862495171881035	0.0014439485429246523	0.0006411900487304438	0.0007377351530800442	0.0006561679790026247	0.0008040739748056821	0.0011753950633407342	0.0005543237250554324	0.0015639254528867455	0.0031838684001061286	0.0019726459758022093	0.001368550704803613	0.0012337217272104179	0.0001255020080321285	0.001243953006219765	0.0015940488841657812	0.0020313406848520023	0.0009025270758122744	0.0023926457624984256	0.0020391517128874386	0.0008054772452678211	0.0008969759097898513	0.0005993048064245475	0.0006755843804891231	0.003857032656209823	0.0010844516741222718	0.0010118897040222615	0.0015364916773367475	0.0018111567254286403	0.00231860338243317	0.0011985617259288853	0.0011419870574800152	0.0007692307692307692	0.001100244498777506	0.00149458213974343	0.0007897854416216928	0.0007600709399543958	0.001228836701256144	0.0008947973923047424	0.0009089728606674458	0.0002671653753673524	0.0001355380862022228	0.0014735432016075016	0.0005040322580645161	0.00025756600128783	0.0017356475300400536	0.0034833495889647482	0.0010422094841063053	0.002251618350689558	0.00041107152644560157	0.005119690051196901	0.0010576414595452142	0.0011807924429283652	0.00125962211336599	0.0012948336138806163	0.0007407407407407408	0.0004017139796464917	0.0009514747859181732	0.001804123711340206	0.0008995116936520174	0.0016209644738619479	0.001000250062515629	0.0010530472554955903	0.0016662394257882596	0.0012654668166479192	0.000730887297178775	0.0007718034473887318	0.0011410640422193695	0.0006768647624204685	0.00027155465037338765	0.0006253908692933083	0.0005042228665069961	0.0011638056444573757	0.000499188818170473	0.0	0.00038996490315871575	0.001025772534940377	0.000896172065036487	0.0012597631645250695	0.0009089728606674458	0.0006270378730875344	0.0016863406408094434	0.0011826544021024967	0.0008038585209003215	0.0001287001287001287	0.0014016309887869521	0.00046446818392940084	0.001584786053882726	0.0007737941707505804	0.0007684426229508197	0.0021482277121374865	0.0007782101167315176	0.0011371712864250178	0.0013180440226703573	0.001191895113230036	0.001145475372279496	0.0012862655423753037	0.0005689091167685962	0.0	0.0014409221902017292	0.0018846588767433092	0.0008214676889375684	0.0004164931278633902	0.0012683201803833145	0.0009692605926336195	0.002908756889161053	0.0013303769401330377	0.00040371417036737993	0.0012979521199884625	0.0028050490883590466	0.0015552099533437014	0.001636661211129296	0.0014766686355581807	0.000979706088173548	0.0016641065028161802	0.00040032025620496394	0.0010587612493382743	0.0008347245409015024	0.001144655887823723	0.0014846807936293698	0.0004891769597651951	0.001138627953316254	0.001271725307333616	0.0008475773414324056	0.0016196517748684038	0.0007987220447284346	0.0024393549261417535	0.0014848812095032396	0.0009296148738379814	0.00265520293336705	0.0027963525835866267	0.0006377551020408164	0.0025634106853750682	0.0012373174956693887	0.0015700641109511972	0.0019214932747735386	0.0006005284650492433	0.0006498570314530803	0.0027268220128904316	0.00165964509128048	0.001160541586073501	0.00048715138229204726	0.0015757575757575756	0.0009234828496042216	0.0027720027720027724	0.0002607561929595828	0.0007613247049866767	0.0019073569482288832	0.0006012506012506013	0.0012173677803327472	0.0025906735751295333	0.0030882527616106427	0.0012626262626262625	0.0008525149190110827	0.0008861881250791239	0.0014760147601476012	0.0006277463904582549	0.002820151262658633	0.00044469149527515285	0.0010546051089758612	0.0023590762354109758	0.0013382402141184342	0.002192982456140351	0.0008493084202863383	0.003607167791482429	0.0017350353203618787	0.00076103500761035	0.0013530135301353015	0.002710346452981381	0.001555396027757837	0.0024058703235895584	0.001961010497173838	0.0035829009142574753	0.0022080471050049066	0.0016192458940550544	0.0026788704096439337	0.0034610059990770655	0.002627070245573958	0.0007745076344323966	0.0037254459245879435	0.004578959124413671	0.0019261273510083844	0.005552407932011331	0.004590751315642145	0.0014255949117227766	0.0025369512464151773	0.0026382197751777937	0.0018518518518518517	0.0024889693404231243	0.002319378406587035	0.0012170834255366232	0.002256800095023162	0.002891844997108155	0.0028925141733194487	0.0016806722689075631
k__Archaea;p__Euryarchaeota;c__Methanobacteria;o__Methanobacteriales;f__Methanobacteriaceae	0.015415019762845853	0.017298187808896213	0.01637318504788384	0.020184919911446806	0.008392434988179669	0.005661089445213234	0.009970599514252844	0.008201202843083651	0.012278547623223996	0.015546726550354117	0.013436964826768542	0.011507479861910242	0.015583692778628082	0.014602416036107796	0.014880168554121673	0.008829465186680121	0.00751143043762247	0.009302325581395349	0.008754208754208756	0.007849506022465829	0.006269088570969298	0.009086444007858546	0.005104645227156713	0.007764765784114052	0.01275239107332625	0.010607265977194379	0.008273285294902588	0.0	0.0	0.0	0.0	0.0	0.0	0.0	0.00011742602160638798	0.0	0.00011570056693277797	0.0	0.0	0.0	0.0	0.00010586491636671607	0.0	0.0	0.0	0.0	0.0	0.0	0.0	0.0	0.0	0.0	0.0	0.0	0.00011757789535567314	0.00010474494605635278	0.0	0.0	0.0	0.0	0.0	0.0	0.0	0.0	0.0	0.0	0.0	0.0002295684113865932	0.0	0.0	0.0	0.0	0.0	0.0001220703125	0.00010924186148131964	0.0001188495364868077	0.0	0.0	0.0018812463256907702	0.0	0.0	0.0	0.0	0.0001094331363536879	0.0	0.0	0.0	0.0	0.0001063264221158958	0.0	0.0	0.0	0.0	0.0	0.0	0.0	0.0	0.0006065016982047549	0.0	0.0	0.0	0.0	0.00010895619960775768	0.0	0.0	0.00012621481761958855	0.00011596892032935173	0.0	0.0001124859392575928	0.0	0.00011528706479133042	0.0	0.0	0.0	0.00011144544745347152	0.0	0.0	0.00018688095683049897	0.0	0.0	0.00011665888940737284	0.0	0.0	0.0	0.00045710802986439125	0.0	0.00012029351617947793	0.00047841167324482717	0.0	0.0	0.0	0.0	0.0	0.0	0.0009177469312836985	0.0195407374696401	0.000599592277251469	0.0	0.0	0.0001486104919007282	0.0011011868346996207	0.0003693216791825681	0.0002382654276864427	0.0	0.0001096611470555982	0.00011111111111111112	0.00025201612903225806	0.0	0.0005752416014726186	0.00011072970878086591	0.0	0.0	0.0	0.0	0.0	0.00010930156301235107	0.0	0.0	0.0	0.0	0.00010961306587745259	0.0017591180954614751	0.000800854244527496	0.0011953778722273876	0.0	0.004412506303580433	0.0014236564242496143	0.010050251256281407	0.00011973180076628352	0.0004484304932735426	0.004815675855197609	0.0	0.0	0.00011165698972755694	0.0	0.0	0.0	0.0	0.00037073652990608004	0.0	0.0	0.0007230657989877079	0.000646900269541779	0.0014682327816337426	0.015149618129460373	0.0	0.0002333450005833625	0.0	0.0030534351145038168	0.0	0.00011775788977861517	0.0	0.0	0.0	0.00027658691743880515	0.0	0.0	0.00011869436201780416	0.0003597553663508814	0.0001224439818782907	0.0	0.0	0.0	0.0038732394366197184	0.0	0.0	0.0002627430373095113	0.00023596035865974517	0.0	0.0	0.026057880779430415	0.004958863969345205	0.005532836179937455	0.0034338038916444107	0.0033560930447864828	0.0002941176470588235	0.0014633048176497072	0.006269963326629599	0.0	0.0	0.001687858669967368	0.0	0.0	0.007938282647584973	0.0	0.002408533088656956	0.003267211201866978	0.0020280811232449296	0.0	0.00011542012927054478	0.001643115346697338	0.0	0.009728111748565728	0.0011238480557428637	0.00011621150493898897	0.00011663167716351762	0.005804618994689391	0.00012201073694485115	0.0032675289312457455	0.0010426320667284523	0.0003292361720807726	0.0008080341683019739	0.0	0.0	0.01170188593501477	0.003455260335994281	0.035808068751492	0.0003714710252600297	0.006462035541195476	0.0	0.0001341381623071764	0.00011208249271463797	0.001794043774668102	0.003373662168450442	0.0	0.006970015781167806	0.0006155108740254411	0.0038544382723047273	0.014607425441265975	0.024426719840478565	0.0006554798112218144	0.020411181777843512	0.0003599712023038157	0.00011220825852782765	0.0047050722974523755	0.09189125014840317	0.0008346250149040181	0.0024544179523141654	0.0026916325336454067	0.000529829394934831	0.001861980681950425	0.0012220864348405733	0.018998272884283247	0.0076399665751462325	0.0006445790898543251	0.0022644927536231885	0.00680759584378359	0.0	0.001890582535743826	0.0010719390185802763	0.0007111532535261349	0.00030248033877797946	0.0021907067911910525	0.0	0.02230483271375465	0.002287083424090612	0.002968460111317254	0.01139211665527455	0.002053636143996134	0.0016963528413910093	0.001500696752063458	0.014863852110916814	0.013078953683705302	0.00358500814774579	0.00855590241646433	0.025651410827595516	0.029295589203423306	0.0	0.0009750152346130409	0.0005750431282346176	0.005418777241135588	0.0045799686633723035	0.0024174053182917004	0.0015208235844642022	0.010839799178457326	0.0025225225225225223	0.009032700663160302	0.0	0.002654356607039815	0.003000666814847744	0.009166860060338827	0.018641961360298272	0.014115986354546525	0.012509108574204519	0.009764918625678118	0.0007241129616220131	0.0023823704586063135	0.008478866109845608	0.0006752194463200541	0.009946267291642849	0.005389673385792821	0.0009624639076034648	0.0007137758743754461	0.001548171966178397	0.0	0.005692140002422187	0.011937778849632218	0.0026115342763873774	0.00012178784557301182	0.00011669973159061734	0.0005487871803314674	0.023489140698772427	0.0016073194856577645	0.013305804083505391	0.0004665267086540704	0.009389098890379222	0.0034037558685446013	0.0018190086402910413	0.003049495660333099	0.003743668795419511	0.0076565490839485915	0.025920873124147342	0.0028590279305036287	0.0011399620012666244	0.01435578418471109	0.00844735276621059	0.00759897046206643	0.0027278927028870194	0.0008223684210526315	0.0378500237304224	0.015290519877675842	0.0043437426625968535	0.0004589261128958238	0.001983034042084389	0.0016058729066299612	0.0006822057987492893	0.0031829656459225115	0.007976716610973374	0.0006731740154830024	0.0	0.0039053782637804065	0.0011693171188026194	0.007820136852394917	0.015597094892249077	0.00452938577110031	0.007947740881872618	0.008988246139663519	0.000209819555182543	0.0014000700035001752	0.0004699800258489014	0.0031677791605385225	0.009229349330872175	0.010807860262008735	0.008548906406128567	0.005017103762827823	0.002148349163274536	0.007644038790644609	0.015160150461643679	0.008578577385916835	0.004976812577762696	0.0038864680249676127	0.0018967334035827187	0.002271436683702442	0.000856898029134533	0.004872389791183295	0.003568640570982492	0.007153400703985466	0.005849819187406935	0.002531340405014465	0.0011895749972964205	0.0032474804031354986	0.014125889931065658	0.01506166982922201	0.007267612237721251	0.01432172318973419	0.006224988883948421	0.0032749858836815357	0.001993076681002832	0.015892879489425603	0.03345860104255061	0.0036081347036956046	0.0022675736961451248	0.0034705600765916706	0.005062436719541006	0.00045202847779410104	0.0011456065986940084	0.009002849002849003	0.016590068377984532	0.0058997050147492625	0.003236245954692557	0.003543262087095668	0.00031959092361776926	0.004043715846994535	0.0033054208902600266	0.007221115537848605	0.004675561637586954	0.0031725194180067823	0.018621551038946298	0.0036674816625916875	0.004901402028952468	0.00021383513311237036	0.001521357519016969	0.006912712360867018	0.0014122631517006002	0.001455604075691412	0.0007765697803416906	0.003452500278427442	0.0006509004122369278	0.002549837737598516	0.005379420853839991	0.001734304543877905	0.004578447794528197	0.0030477849134646785	0.003667889296432144	0.01730257320319432	0.011034482758620689	0.0042494544619271855	0.0008943543879262158	0.0021568850039732092	0.017053581252062935	0.010185083780527873	0.010382575330098183	0.013220581229156743	0.0010557432432432433	0.008500510030601838	0.004133154602323503	0.0026077097505668935	0.012952773956900504	0.0022938285090114688	0.0028837622005323874	0.0008256786046031582	0.00492784230904611	0.0049831961988642945	0.017878426698450536	0.004658941584040139	0.0017547964436125409	0.008893280632411066	0.005797747797970788	0.00877097996751489	0.008755402859359414	0.0186164100206849	0.0034933513635339196	0.0018336749002265127	0.0006672597864768682	0.00067842605156038	0.004726833021875343	0.004497751124437782	0.002506003967839616	0.003116938950988822	0.01752969669011648	0.0037979053976291864	0.0032987747408105565	0.010227904391328514	0.008232334781614455	0.0061631555356342444	0.003597122302158273	0.020122973728339856	0.003425024082200578	0.0048721071863581	0.009870376977048399	0.00010419922892570594	0.0006591957811470007	0.0005679236710586097	0.012936322069811532	0.013383297644539613	0.005411841108345058	0.01323360184119678	0.005049396267837541	0.004625041295011563	0.00042069835927639884	0.008286698235040895	0.011435239206534421	0.005052824988516306	0.008122196629894532	0.016864838631400147	0.003783663476519029	0.0032169117647058826	0.00485053581500282	0.0036154106880578467	0.0043907793633369925	0.0287987449574182	0.0062320230105465	0.007349338559529643	0.004855577689243027	0.001158626500947967	0.004695360536612633	0.009844942160964805	0.008374384236453203	0.0031847133757961785	0.01301469763267138	0.004163014899211219	0.0017172909734893206	0.0009863013698630137	0.005439005439005439	0.003693340794627868	0.00326797385620915	0.010366737264519008	0.0029843893480257116	0.0007320644216691069	0.001290600129060013	0.0006755995946402432	0.014259429622815088	0.0041753653444676405	0.0007342143906020559	0.01341330425299891	0.00119786562125667	0.0008273864929155031	0.004435081494622464	0.0040256772930040265	0.018674766565417934	0.013081560687066318	0.014908124349936437	0.00365141187925998	0.0037995725480883405	0.0013571590137977834	0.005263157894736842	0.009484356262945602	0.0027408812987560617	0.008359097675483797	0.0076302112130929994	0.007804309842748981	0.004249133400424912	0.0016438356164383563	0.0009736045002163565	0.004946142009232797	0.0062217194570135725	0.005705635770843037	0.0049117062331891	0.0029492080830147457	0.003356794802382241	0.002743663443950875	0.006660323501427212	0.0004123711340206186	0.011310711909514305	0.011474183088051884	0.0011655011655011655	0.002780153977758768	0.003694581280788177	0.007334963325183375	0.010974746282747227	0.009034377566584536	0.0031121484939424255	0.013725045372050817	0.0024110218140068885	0.004155435759209344	0.004404788796024396	0.005518883237744834	0.011336121505613032	0.0011037527593818985	0.008749712180520378	0.006728839570298666	0.002768166089965398	0.004403754780391702	0.002960264146646932	0.009844621041394852	0.010793001590547602	0.010585744530698658	0.014367493545852508	0.011781389767644812	0.002825165706834728	0.0021114864864864866	0.0022503214744963567	0.006347047489516039	0.0040551500405515	0.0025962298227790947	0.0027526092441793786	0.01060554225111187	0.009160482374768089	0.03028135431568908	0.00047286913346731294	0.0037226617031177293	0.013157894736842105	0.010262008733624454	0.004638991316759843	0.014522350805536642	0.009696554871092859	0.007697456492637215	0.008423852804256261	0.007829591249280368	0.003091013165426445	0.009051929490233446	0.0012663571127057831	0.006542583192329385	0.004094525035095929	0.0031016042780748665	0.015027322404371584	0.005630091039770005	0.00853302162478083	0.004593081670733458	0.008768853034023149	0.012764034790466509	0.007232007465298029	0.004551820728291316	0.0055325034578146606	0.0085310272291691	0.0026930949046644406	0.012257852686877532	0.003000577034045009	0.0071622622869844405	0.0028109627547434997	0.013227825676154482	0.002374450908227472	0.005198706099815158	0.03131688633547369	0.004826148952506307	0.010279001468428781	0.019336051252184044	0.015364061456245826	0.007100881488736533	0.007889333189235924	0.010121457489878543	0.006510565391205025	0.0015641920346528698	0.012674418604651162	0.005168594634506523	0.004157094409801991	0.005917889286154605	0.012760895425543418	0.001558846453624318	0.00746349378042185	0.005523616277758991	0.019045379731953915	0.010607961674461047	0.0011108642523883579	0.004515643479195785	0.006688217590012261	0.007170795306388526	0.01079136690647482	0.011352141171181296	0.0012014898474107894	0.00883866636831506	0.0005214308061320263	0.0021817388458601505	0.0005650355972426263	0.0014549524342473419	0.008674645876798066	0.012035271687321256	0.006535947712418301	0.02375690607734806	0.0016233766233766235	0.0014894592117323557	0.009060146272241021	0.011600405451064309	0.0011092623405435386	0.015332960268606604	0.0006219679064560268	0.007320644216691069	0.0012974375608173856	0.00427299703264095	0.0026112624886466844	0.007816990458673411	0.024897643023127143	0.000242160067804819	0.028038479587048335	0.011699853751828101	0.0070921985815602835	0.0005647803004631198	0.007473193978121954	0.004740357681534153	0.000322338025142366	0.010933557611438185	0.00991590310028869	0.01871657754010695	0.010235870048954161	0.001325940212150434	0.0029909122282296098	0.0006222775357809583	0.004270142712664344	0.0023543990086741014	0.0014468290330359296	0.006356164383561644	0.001142204454597373	0.0015945330296127564	0.000441257584114727	0.10131136126262041	0.015633850685397077	0.012334186641843147	0.01256907573951674	0.006165363866563911	0.030500553437461567	0.0024016468435498627	0.0023140113386555597	0.0022289089490694306	0.022129858458773313	0.010471204188481676	0.0032486367327996283	0.002416292716603383	0.007442790491002	0.011312217194570135	0.006809110119746418	0.0028998438545616775	0.005685856432125089	0.01553919850449819	0.007210455159981974	0.0030823425803610744	0.02708703374777975	0.0022624434389140274	0.013759381396406641	0.0061074918566775245	0.008075370121130552	0.007369115706115266	0.002890553146761267	0.02270911788200388	0.003545261167572678	0.010898576512455516	0.028678450193140585	0.004147465437788019	0.11717531744263757	0.0014772727272727272	0.0293040293040293	0.007902938557435442	0.008943678994440415	0.006260335459484998	0.0603290676416819	0.015822031881989055	0.005690871841566128	0.021709633649932156	0.011029411764705881	0.009373394966615305	0.0027493676454415483	0.0002707092582566324	0.017522057909780044	0.004955947136563877	0.002842928216062545	0.0010969723562966214	0.006323593545573485	0.005088469989591766	0.011697979439914925	0.008393742846241893	0.010831174947021427	0.03550988553590011	0.005057724024189115	0.001923693491503687	0.048916193346470384	0.0067526829856505485	0.0017667844522968198	0.024367274867569157	0.0072868593636142825	0.005466387531984182	0.002201565557729941	0.005375139977603583	0.05454545454545454	0.02451969005413438	0.050522648083623695	0.06046203161268928	0.004032258064516129	0.02209482861578884	0.03303303303303303	0.07008391925606713	0.006710590531966813	0.0017123287671232876	0.010053222945002958	0.013870246085011187	0.01428744400048432	0.0844205679201842	0.0027235587834770767	0.019806649375147374	0.0031344453151236984	0.038501802954519014	0.00788739230675889	0.1221391090766998	0.02308367833396061	0.0018770530267480056	0.026500389711613406	0.010922839938383982	0.02846680841011103	0.005089374379344588	0.01728723404255319	0.12873991309745497	0.006573901610605895	0.0886745854404328	0.039378813089295625	0.02117702117702118	0.008364650260637653	0.005008347245409016	0.05410081901026648	0.07445868316394166	0.014293948126801154	0.022248947684906793	0.012629423142564569	0.030189535807513337	0.13012477718360071	0.03447118074986011	0.012312769738512313	0.016292330967066216	0.028231632766477714	0.050982594048287484	0.03244804978330926	0.00798518689966439	0.00986333927510398	0.0028353057199211043	0.018946395563770792	0.06915012268570153	0.038910069522314426	0.005542622769094335	0.0026678523788350376	0.20599601826911818	0.03052995391705069	0.05868852459016394	0.033249437011524705	0.03064516129032258	0.021894391757405457	0.20953660174613836	0.005705974490937569	0.030337853367042058	0.002862049227246709	0.010700056915196357	0.0293133294864397	0.018522833178005592	0.02125910265445149	0.054604453395994186	0.011277330264672038	0.0033421689524029043	0.05084745762711864	0.0006745817593092283	0.002112211221122112	0.00997769691278319	0.03641364136413641	0.005476042314872433	0.009649329253942103	0.06776658177388993	0.20201364079246503	0.026166378671932854	0.010845452304658613	0.021262080727686178	0.054285714285714284	0.023384545865341166	0.050977060322854706	0.031510759771629336	0.027558561944131282	0.029338014042126378	0.06346243583761083	0.05109816225907665	0.008169370613278104	0.010047846889952153	0.054987946274824936	0.0007686395080707148	0.10038566243194193	0.02848755028813744	0.031724137931034485	0.023714056592965972	0.02733622350674374	0.05209574352864725	0.09549132947976878	0.024768862002054557	0.06318056718918272	0.051538925769462895	0.024664588697655507	0.005129457743038593	0.1437471681014953	0.043632363725250554	0.034896895535916614	0.026291406069029417	0.032744458197366946	0.018541409147095178	0.0470177021084677	0.039340534394542354	0.012119030477561795	0.032365247354171796	0.004099888184867685	0.04506381870278718	0.021274200810445745	0.04292777040877849	0.01878189121702312	0.13391189717675495	0.056696326716860604	0.050051422694549194	0.05860754130772491	0.05746277839301097	0.07535529359920679	0.03882809742322627	0.07470808298378867	0.05985874725020262	0.04441007512152011	0.2707768744354111	0.09072692864299234	0.027466490881125027	0.14178846817815627	0.03381578947368421	0.05200678349349915	0.0196078431372549	0.0226999759788614	0.047883808010893	0.11641522179689259	0.0806144186568001	0.014287321408482394	0.14720291671413924	0.06080017981568892	0.016103953798311862	0.020341360766892684	0.09066542361030183	0.04645760743321719	0.08641836390232922	0.16709905660377364	0.017909399508369426	0.026304204270305966	0.04095272815651963	0.1465055295861361	0.12863165090577647	0.048282783229259586	0.12068155111633372	0.20304796055580454	0.045244273947873184	0.037970314118053156	0.007910023482882216	0.09268402154398564	0.010816125860373648	0.047045831032578686	0.028658322610831677	0.01690175097276264	0.023767708699215545	0.015574067366896052	0.18194161575016973	0.041671423678502115	0.036916517055655296	0.07509118214975327	0.029019346230820545	0.20153316298189092	0.04606754982694832	0.11260176585253986	0.050120703529141275	0.038962591131827415	0.041728934360271294	0.07581227436823104	0.08112833663597158	0.07005065200991487	0.11892537313432831	0.06326352530541011	0.0064783622700181395	0.08625571770856023	0.08151348826345907	0.06095320436615152	0.25696826758147506	0.03387877391103941	0.22241029113067032	0.0069050554870530205	0.11836499712147383	0.056258790436005617	0.027474422347396256	0.05230661696178938	0.0936676972403527	0.005910302468420442	0.016962937144184967	0.03654524089306698	0.013579511614055987	0.019210495490219047	0.04467600910288656	0.19663535066637536	0.05479115479115478	0.07124518613607188	0.042985409652076326	0.093578183417638	0.09277420809378875	0.03741114852225964	0.05196304849884526	0.1041550629386209	0.001746289135586878	0.10389465461444036	0.06645934116563006	0.14179917229361788	0.03803504102905301	0.07591933570581257	0.03558426306517909	0.016890642337566267	0.013831103114809402	0.014989806931286726	0.026805835606689594	0.036059701492537316	0.006459475929311395	0.0349146110056926	0.221718456264514	0.09522719468925261	0.08252370361699637	0.02545327754532775	0.05234327449786975	0.23749858900553106	0.1453159041394335	0.059967205434528	0.10337601862630963	0.04050231926688539	0.055254194525041	0.11149346180316588	0.24165894346617248	0.16242597060758937	0.10710523235397401	0.05369528820856254	0.10295777827952136	0.040022484541877464	0.06612884899443246	0.07735537190082643	0.09876957494407157	0.10756123535676251	0.0023304305163743405	0.020826372647288118	0.03302543337972922	0.03177427554651754	0.1489882143651323	0.24369747899159663	0.03254847645429362	0.12832722832722832	0.024485253199777405	0.1008805031446541	0.02525914452519957	0.029318106950697267	0.040040490383533904	0.024684136640149745	0.16754293725902566	0.0899330408681598	0.03721098265895954	0.01637541244042527	0.047987797723806166	0.06991202346041056	0.018995308387687378	0.09299318128379967	0.02902777777777777	0.2539213457604001	0.10369573017581628	0.11111111111111112	0.06411141804788213	0.02636845203060624	0.047803764974329706	0.02162290602352382	0.13879281490572354	0.011702242929894895	0.31031307550644577	0.225520602569783	0.06869434485948883	0.029032646669076012	0.13312071816678475	0.16035856573705176	0.034264389912925484	0.13161159354911472	0.10943942939930902	0.05798012828575023	0.03647416413373861	0.10936778957083526	0.04910223525100768	0.18964922369177686	0.10202905234032741	0.12855239786856126	0.109673100524378	0.00685640362225097	0.05112352871240043	0.07905044510385757	0.012927488541544248	0.19058423142370962	0.1539997650651944	0.1479968221541256	0.04479295949452782	0.017790697674418602	0.026202398975195062	0.12068387529332884	0.006601438170458564	0.021228384019081694	0.04524836818232105	0.030129996355242376	0.1551367501723742	0.05112889738382512	0.19404292597459477	0.03344108795006131	0.03951592985922449	0.2007295235989831	0.10732782369146003	0.11006667395343754	0.025798525798525797	0.0	0.10232148751237759	0.05601590984421611	0.09846431797651312	0.01778563015312132	0.01890450799806108	0.12782041003321498	0.16593381161768112	0.2359085963003263	0.044258920402561755	0.13749557417679684	0.02289690069576217	0.44315619967793884	0.005587256300523062	0.0979094076655052	0.07628114715561823	0.02060867481428229	0.039009144576918627	0.018853530950305144	0.03349663894269112	0.08763505402160864	0.06493660386301693	0.019091021061707104	0.12205471803461758	0.19818902093944543	0.019570792279659875	0.05434901233220561	0.05143051771117168	0.0508608971454463	0.1593864621540514	0.08715894326548289	0.03693148082175514	0.15116279069767438	0.010462555066079295	0.02756086357372531	0.11521791476041411	0.05336139655812802	0.02313379441927021	0.25939463163906346	0.24365971107544138	0.019017814155031294	0.24835988753514532	0.022676302018440064	0.03371455801763164	0.30391483516483514	0.2868441572908544	0.15334572490706316	0.0792240164733933	0.021892816419612316	0.036837489036461606	0.0598434004474273	0.03841621494225783	0.14007031870250652	0.023185143500281374	0.04544444444444444	0.21557475664442735	0.06317393342709797	0.13829905503057255	0.08564898351978828	0.008065600215082671	0.1132518796992481	0.3082788671023965	0.04271090716554889	0.022463206816421378	0.12486368593238822	0.21743036837376453	0.23182689056688838	0.04002624671916011	0.12518611842858782	0.0813578826237054	0.02159136345461815	0.19213122275751315	0.3160863434211955	0.06719239494436645	0.028279019660651765	0.10510443426784316	0.07050992779783394	0.290706910246227	0.19362890764293353	0.04000955452048249	0.2249388753056235	0.02935130196436729	0.11536675951717737	0.14226876912214648	0.011262045744804366	0.021158250627113098	0.16310679611650483	0.16304985337243408	0.11972804793731275	0.26122448979591834	0.144775390625	0.2359550561797753	0.14597414917585674	0.06914272366269565	0.003250975292587776	0.11488405111216277	0.10867792661619101	0.12789454934093342	0.14456035767511174	0.06659644194756555	0.013410656034795215	0.04777951618726682	0.033598387277410685	0.1623242123623679	0.059617958389098426	0.06603257898764622	0.02976425655208744	0.07123721383341454	0.09923319801533602	0.06945396390221613	0.11413170846027655	0.009599800523625484	0.040676175382989975	0.029975881474675548	0.06752754412984244	0.03054239073196419	0.13009820912767187	0.043449980486535714	0.05848689481515394	0.0145936537689115	0.05983772819472616	0.09797857063956701	0.14482243787991897	0.0413098819717658	0.1927125506072875	0.14540407814668518	0.0521176614182839	0.0924736117485085	0.024140286950580733	0.04812235762248197	0.10940565493364103	0.22556901823123088	0.08330284180997682	0.007643647865050079	0.0554320987654321	0.12272396212672976	0.02528526970954357	0.00454144064589378	0.009345794392523364	0.04665933797483815	0.2473143948436381	0.01917455863439729	0.017017731762465786	0.01959738701506466	0.0945034853159639	0.014903129657228016	0.04337265787647466	0.12634737193021447	0.07218777679362266	0.20796719390743995	0.009470892789493623	0.0706211527700056	0.052046717314888316	0.07794422116672758	0.005715675544205277	0.041394335511982565	0.0145681581685744	0.006544017779972837	0.05198883461270064	0.018362350380848748	0.01627083059965884	0.08473144236572121	0.025721284703320628	0.05429377771804865	0.027631739821494066	0.046990245063050204	0.08489474901688643	0.012435728805452588	0.004142502071251036	0.005917889286154604	0.14728323699421966	0.05604456824512535	0.10621998627944203	0.12070343725019977	0.013669542136695422	0.14196940726577437	0.017076167076167076	0.18556005398110662	0.2062169163194054	0.00011742602160638798	0.03293888007807735	0.00951034571391852	0.011303191489361703	0.10511433489058271	0.05287101930406985	0.05648330058939095	0.012822049131216297	0.013328106624852998	0.03431682917563632	0.021730217302173022	0.19849524231024562	0.01730103806228374	0.13912562257885996	0.09753593429158108	0.011014948859166011	0.01761644201254504	0.05021216407355021	0.08512160228898429	0.044590471720253454	0.012017887087758524	0.11185327748216915	0.2682707443220149	0.039246263807667305	0.18975669370069995	0.05453679447487497	0.04192789968652038	0.011514104778353483	0.044530858003010536	0.0764115725618292	0.019349051768323935	0.010071942446043166	0.010952757983636846	0.04102439616458308	0.0693069306930693	0.20112501434967286	0.028112449799196793	0.27137983766615686	0.07703667240954958	0.12768632830361226	0.16609116022099457	0.030459689814167946	0.03608247422680412	0.10891205059140417	0.038504121048099395	0.008920372556736193	0.0537279309030865	0.01694459386767079	0.04391390400791688	0.049379770992366415	0.023003033367037407	0.02764486975013291	0.02043815121560246	0.272994244097263	0.03614297145905575	0.026041041641665666	0.10673310928265153	0.19432419432419434	0.028805496828752643	0.0248884079534695	0.08698357391737187	0.008510113468179576	0.034983252698176405	0.18691271368730894	0.022358005832523262	0.03334215400899709	0.033202427704391295	0.1325711505716371	0.04903609781342995	0.17276605298607992	0.05050890585241731	0.02445109780439122	0.03529257412752558	0.01980592848597634	0.03038571251395262	0.047049847405900305	0.12317255669391046	0.11233736059479552	0.05169590643274853	0.014216188524590162	0.09022463589237224	0.018438603373872108	0.02637302882001087	0.022882999353587584	0.012414125587561768	0.17620376831821358	0.0322132740905304	0.03388379204892967	0.03402854006586169	0.016897506925207754	0.020181376931919782	0.014282038085434896	0.010587756210126238	0.026975476839237057	0.024804009767382083	0.01249013936366027	0.3341747146619841	0.0782169890664424	0.21534289910744545	0.013326006319549388	0.011618695537364668	0.03154533844189016	0.04769828064337216	0.19450639746449108	0.018031060805475126	0.03615805168986083	0.018735981000131942	0.029975429975429978	0.011783397325565999	0.02248115147361206	0.113475997686524	0.0243096842383406	0.035962740242895884	0.16428326278457836	0.08496732026143791	0.24353137146029985	0.010154346060113728	0.03409952008082849	0.09501766354001705	0.010311936065996391	0.03392590582168544	0.01844314423810735	0.027571855898036155	0.04949674363528715	0.02095883534136546	0.027448275862068962	0.01605113636363636	0.026129488994722613	0.01735357917570499	0.033312302839116716	0.03829680020156211	0.04198473282442748	0.14191718661372663	0.02506541798650324	0.023887727679904443	0.02551732893233465	0.024550146463941974	0.12510297752147814	0.024858908895458203	0.022976896856457516	0.035373095791376194	0.03982969372338964	0.03771896176959468	0.03022013807476879	0.013737687921202696	0.01384083044982699	0.02501571338780641	0.03816466552315609	0.018354860639021073	0.03519136912406884	0.06881990413147683	0.025540025412960604	0.018844902386117135	0.019139977032027564	0.028324468085106382	0.07479653791499803	0.02634622799126076	0.17501764290755117	0.016393442622950817	0.03664516129032258	0.07063431892848118	0.03421905379131562	0.012880886426592797	0.05770418880514025	0.03252234359483615	0.05536707830099064	0.025675675675675674	0.04231568016614746	0.02271592611083375	0.028765626896468017	0.03254995601357296	0.04259559098268776	0.040242210167781005	0.03445585749577428	0.06246799795186892	0.037012292891501875	0.07482305358948431	0.04564478158514255	0.05788671929095692	0.0365771359157781	0.05298273155416012	0.027567020738492664	0.014139628834743088	0.025237413815532718	0.09737733718157862	0.038318912237330034	0.026755398614695097	0.041819794702826006	0.02307396487629791	0.02866201648700063	0.009827044025157234	0.023574631646380524	0.059854201304514645	0.03281563126252505	0.024707757704569608	0.01972872996300863	0.031551026106380005	0.03252840909090909	0.03363994743758213	0.03875223306307544	0.017297018200593782	0.014341590612777056	0.05948242564696794	0.02480966132843266	0.03205950243652218	0.08766752735767858	0.02178477690288714	0.049584561779683727	0.07888206869531149	0.046701773835920175	0.044050566922976674	0.04682939771822764	0.03840084166228301	0.027507869166552627	0.023303632625085672	0.05534638554216869	0.01907394609536973	0.027763018065887355	0.02379570516540917	0.038550799381124295	0.0533937791210175	0.025421424687330066	0.05839710028191704	0.027165556125064067	0.04998202085580727	0.02256451830833671	0.018385188994600152	0.06642266503998916	0.018466987098406277	0.05531370038412292	0.029823714078724944	0.021685761047463174	0.036889066453589026	0.05392716660322294	0.013717948717948718	0.01748166259168704	0.11184456345746667	0.03488219033829143	0.05586521408664808	0.034134352812670674	0.062124504665729254	0.03830671341384236	0.04328079080951108	0.034291135809162376	0.028801071667782983	0.03238407258064516	0.02910495814552479	0.06288384512683579	0.02744879476104222	0.020974465867639396	0.021249648184632708	0.030419292956974518	0.048706240487062395	0.04574299312533052	0.026764628706376282	0.020573827851644508	0.04907419396607537	0.02703703703703704	0.010980182110337439	0.019845045534864755	0.04948453608247422	0.01927525057825752	0.05092530055382953	0.03625906476619155	0.04093721205739108	0.04883363240194822	0.033042744656917894	0.0347902353457097	0.04463596604064832	0.04507202966766509	0.03871666441045079	0.03326544467073999	0.01651031894934334	0.04966595235093912	0.019348268839103868	0.06589292399850241	0.03711572106973256	0.040296373326400625	0.023208103603026033	0.04314428370247087	0.063869992441421	0.06596545903129464	0.02947078003511412	0.04215851602023609	0.06662286465177399	0.0614951768488746	0.054697554697554704	0.05415392456676859	0.03808639108221087	0.017432646592709985	0.05081248387928811	0.07940573770491803	0.03316326530612245	0.06588845654993515	0.05870646766169155	0.03334651377356004	0.033637928751158785	0.02303678248695431	0.019436901529226815	0.044374911107950506	0.04208709506107275	0.030390358920618286	0.04422666164090966	0.033953997809419496	0.04428710259614049	0.06158399098083427	0.03752423151481585	0.026791181873851808	0.047450110864745	0.02381913605167541	0.027256994519757712	0.02103786816269285	0.02361091474621801	0.04705400981996727	0.0228883638511518	0.01707487753673898	0.021633384536610345	0.04016546570589805	0.01985177342509264	0.035614913745130775	0.07039633710115896	0.027669051154001888	0.014186131833190656	0.038571021918588105	0.05016249823371485	0.029241418279417994	0.033742745309758404	0.0410010649627263	0.023715950670822602	0.017143628509719226	0.026294820717131476	0.022000252876469846	0.02492401215805471	0.03392857142857143	0.026578521316783586	0.017074981440237565	0.038466570718304324	0.013999451001921492	0.04035551285130915	0.015336625942292693	0.01177491323748141	0.01774543597599898	0.03997421018697616	0.02618438679819754	0.042666666666666665	0.03087071240105541	0.01094941094941095	0.019426336375488917	0.010912320771475702	0.024795640326975475	0.04437229437229437	0.03584471797646422	0.021113989637305697	0.045136001900463234	0.020707070707070705	0.04299110948727317	0.014685403215596912	0.01918819188191882	0.08553044569993723	0.02922702217664402	0.07470817120622568	0.15690180454651975	0.04531909610131611	0.04806512769042043	0.027585410895660203	0.014074253821887893	0.025366534791715155	0.03271780889825257	0.008751902587519025	0.024108241082410824	0.010487862361536648	0.01974156496769562	0.028870443883074703	0.08063213750144195	0.06066221892760068	0.0271099116781158	0.04059680777238029	0.016073222457863603	0.023650207660359947	0.015762421473443745	0.051006859924762116	0.028674644389252654	0.09012731740004465	0.013256288239292998	0.020509915014164305	0.031799350576643154	0.010856453558504222	0.024928303551731743	0.012388162422573984	0.04085648148148149	0.018667270053173438	0.010901078510959063	0.04536401858818323	0.01104644257037653	0.014343551185656448	0.015619576535925026	0.012212885154061624
k__Bacteria;p__Actinobacteria;c__Actinobacteria;o__Actinomycetales;f__	0.0	0.0	0.00030892801977139327	0.0002604505795025394	0.00011820330969267139	0.0001258019876714052	0.0	0.0	0.0	0.0005182242183451373	0.0	0.00019179133103183735	0.00013914011409489355	0.0	0.0003950487226757967	0.0	0.00016329196603527107	0.0	0.0	0.00013533631073216944	0.0	0.0	0.00025523226135783564	0.0002545824847250509	0.0	0.0	0.0002668801708033093	0.0	0.0	0.0	0.0	0.0	0.0	0.0	0.0	0.0	0.0	0.0	0.0	0.0	0.0	0.0	0.0	0.0	0.0	0.0	0.0	0.0	0.0	0.0	0.0	0.0	0.0	0.0	0.0	0.0	0.0	0.0	0.0	0.0	0.0	0.0	0.0	0.0	0.0	0.0	0.0	0.0002295684113865932	0.0	0.0	0.0	0.0	0.0	0.0	0.0	0.0	0.0	0.0	0.0	0.0	0.0	0.0	0.00012410027302060066	0.0	0.0	0.0	0.0	0.0	0.0	0.0	0.0	0.0	0.0	0.0	0.0	0.0	0.0	0.0	0.0	0.0	0.0	0.0	0.0	0.0	0.0	0.0	0.0	0.0	0.0	0.0	0.0	0.0	0.0	0.0	0.0	0.0	0.0	0.0	0.0	0.0	0.0	0.0	0.0	0.0	0.0	0.0	0.0	0.0	0.0	0.0	0.0	0.0	0.0	0.0	0.0	0.0	0.0	0.0	0.0	0.0	0.0	0.0	0.0	0.0	0.0	0.0	0.0	0.0	0.0	0.0	0.0	0.0	0.0	0.0	0.0	0.0	0.0	0.0	0.0	0.0	0.0	0.0	0.0	0.0	0.0	0.0	0.0	0.0	0.0	0.0	0.0	0.0	0.0	0.0	0.0	0.0	0.0	0.0	0.0	0.0	0.0	0.0	0.0	0.0	0.0	0.0	0.0	0.0	0.0	0.0	0.0	0.0	0.0	0.0	0.0	0.0	0.0	0.0	0.0	0.0	0.0	0.0	0.0	0.0	0.0	0.0	0.0	0.0	0.0	0.0	0.0	0.0	0.0	0.0	0.0	0.0	0.0	0.0	0.0	0.0	0.0	0.0	0.0	0.0	0.0	0.0	0.0	0.0	0.0	0.0	0.0	0.0	0.0	0.0	0.0	0.0	0.0	0.0	0.0	0.0	0.0	0.0	0.0	0.0	0.0	0.0	0.0	0.0	0.0	0.0	0.0	0.0	0.0	0.0	0.0	0.0	0.0	0.0	0.0	0.0	0.0	0.0	0.0	0.0	0.0	0.0	0.0	0.0	0.0	0.0	0.0	0.0	0.0	0.0	0.0	0.0	0.0	0.0	0.0	0.0	0.0	0.0	0.0	0.0	0.0	0.0	0.0	0.0	0.0	0.0	0.0	0.0	0.0	0.0	0.0	0.0	0.0	0.0	0.0	0.0	0.0	0.0	0.0	0.0	0.0	0.0	0.0	0.0	0.0	0.0	0.0	0.0	0.0	0.0	0.0	0.0	0.0	0.0	0.0	0.0	0.0	0.0	0.0	0.0	0.0	0.0	0.0	0.0	0.0	0.0	0.0	0.0	0.0	0.0	0.0	0.0	0.0	0.0	0.0	0.0	0.0	0.0	0.0	0.0	0.0	0.0	0.0	0.0	0.0	0.0	0.0	0.0	0.0	0.0	0.0	0.0	0.0	0.0	0.0	0.0	0.0	0.0	0.0	0.0	0.0	0.0	0.0	0.0	0.0	0.0	0.0	0.0	0.0	0.0	0.0	0.0	0.0	0.0	0.0	0.0	0.0	0.0	0.0	0.0	0.0	0.0	0.0	0.0	0.0	0.0	0.0	0.0	0.0	0.0	0.0	0.0	0.0	0.0	0.0	0.0	0.0	0.0	0.0	0.0	0.0	0.0	0.0	0.0	0.0	0.0	0.0	0.0	0.0	0.0	0.0	0.0	0.0	0.0	0.0	0.0	0.0	0.0	0.0	0.0	0.0	0.0	0.0	0.0	0.0	0.0	0.0	0.0	0.0	0.0	0.0	0.0	0.0	0.0	0.0	0.0	0.0	0.0	0.0	0.0	0.0	0.0	0.0	0.0	0.0	0.0	0.0	0.0	0.0	0.0	0.0	0.0	0.0	0.0	0.0	0.0	0.0	0.0	0.0	0.0	0.0	0.0	0.0	0.0	0.0	0.0	0.0	0.0	0.0	0.0	0.0	0.0	0.0	0.0	0.0	0.0	0.0	0.0	0.0	0.0	0.0	0.0	0.0	0.0	0.0	0.0	0.0	0.0	0.0	0.0	0.0	0.0	0.0	0.0	0.0	0.0	0.0	0.0	0.0	0.0	0.0	0.0	0.0	0.0	0.0	0.0	0.0	0.0	0.0	0.0	0.0	0.0	0.0	0.0	0.0	0.0	0.0	0.0	0.0	0.0	0.0	0.0	0.0	0.0	0.0	0.0	0.0	0.0	0.0	0.0	0.0	0.0	0.0	0.0	0.0	0.0	0.0	0.0	0.0	0.0	0.0	0.0	0.0	0.0	0.0	0.0	0.0	0.0	0.0	0.0	0.0	0.0	0.0	0.0	0.0	0.0	0.0	0.0	0.0	0.0	0.0	0.0	0.0	0.0	0.0	0.0	0.0	0.0	0.0	0.0	0.0	0.0	0.0	0.0	0.0	0.0	0.0	0.0	0.0	0.0	0.0	0.0	0.0	0.0	0.0	0.0	0.0	0.0	0.0	0.0	0.0	0.0	0.0	0.0	0.0	0.0	0.0	0.0	0.0	0.0	0.0	0.0	0.0	0.0	0.0	0.0	0.0	0.0	0.0	0.0	0.0	0.0	0.0	0.0	0.0	0.0	0.0	0.0	0.0	0.0	0.0	0.0	0.0	0.0	0.0	0.0	0.0	0.0	0.0	0.0	0.0	0.0	0.0	0.0	0.0	0.0	0.0	0.0	0.0	0.0	0.0	0.0	0.0	0.0	0.0	0.0	0.0	0.0	0.0	0.0	0.0	0.0	0.0	0.00010893246187363834	0.0	0.0	0.0	0.0	0.0	0.0	0.0001119194180190263	0.0	0.0	0.0	0.0	0.0	0.0	0.0	0.0	0.0	0.0	0.0	0.0	0.0	0.0	0.0	0.0	0.0	0.0	0.0	0.0	0.0	0.0	0.0	0.0	0.0	0.0	0.0	0.0	0.0	0.0	0.00011328877308258752	0.0	0.0	0.0	0.0	0.0	0.0	0.0	0.0	0.0	0.0	0.0	0.0	0.0	0.0	0.0	0.0	0.0	0.0	0.0	0.0	0.0	0.0	0.0	0.00011215791834903544	0.0	0.0	0.0	0.0	0.0	0.0	0.0	0.0	0.0	0.0	0.0	0.0	0.0	0.0	0.0	0.0	0.0	0.0	0.0	0.0	0.0	0.0	0.0	0.0	0.0	0.0	0.0	0.0	0.0	0.0	0.0	0.0	0.0	0.0	0.0	0.0	0.0	0.0	0.0	0.0	0.0	0.0	0.0	0.0	0.0003316016359014038	0.0	0.0	0.0	0.0	0.0	0.00013171759747102212	0.0	0.0	0.0	0.0	0.0	0.0	0.0	0.0	0.0	0.0002232890476722117	0.0	0.0	0.0002226923505177597	0.0002800728189329226	0.0	0.0	0.0	0.0	0.0	0.0	0.0	0.0	0.0	0.0	0.0	0.0	0.0	0.0	0.0	0.00011349449551696743	0.0	0.0	0.0	0.0	0.0	0.0	0.0	0.0	0.0	0.0	0.0	0.0	0.0	0.0	0.0	0.0	0.0001152073732718894	0.0	0.0	0.0	0.0	0.0	0.0	0.0	0.0	0.0	0.0	0.0	0.0	0.0	0.0	0.0	0.0	0.0	0.0	0.0	0.0	0.0	0.0	0.0	0.0	0.0	0.0	0.0	0.0	0.0	0.0	0.00021958717610891525	0.0	0.0	0.0	0.00044822949350067237	0.0	0.0	0.0	0.0	0.00011343012704174228	0.0	0.0	0.0	0.0	0.0	0.0	0.0	0.0	0.0	0.0	0.0	0.0	0.0	0.0	0.0	0.0	0.0	0.0	0.0	0.0	0.0	0.0	0.0	0.0	0.0001205836247437598	0.00010856584518510477	0.0	0.0	0.0	0.0	0.0	0.0	0.00011766090128250382	0.0	0.0	0.0	0.0	0.00033396415451408216	0.0	0.0	0.0	0.0	0.0	0.00012010569300984866	0.0	0.0	0.0	0.0	0.0	0.0	0.0	0.0	0.0	0.0	0.0	0.0	0.0	0.0	0.0	0.0	0.00011393414606357525	0.00022301516503122213	0.0	0.0	0.0001128286133363421	0.0	0.0	0.0	0.0	0.0	0.00023394549070066676	0.0	0.0	0.00012072920439454304	0.0	0.0	0.00011220825852782765	0.0	0.0	0.00011109876680368848	0.0	0.0	0.0	0.0	0.0	0.0	0.0	0.0	0.0	0.0	0.0001295672454003628	0.0	0.0	0.0	0.0	0.0	0.0	0.0	0.0	0.00011720581340834506	0.0	0.0	0.0	0.0	0.0	0.0	0.0	0.00011713716762328687	0.0	0.0	0.0	0.0	0.0	0.0	0.0	0.0	0.0	0.0	0.0	0.0	0.0	0.0	0.0	0.0	0.0	0.0	0.0	0.0	0.0	0.0	0.0	0.0	0.0	0.0	0.0	0.0	0.0	0.0	0.0	0.0	0.0	0.0	0.00012615112905260502	0.0	0.0	0.0	0.0	0.0	0.0	0.0	0.0	0.0	0.0	0.0	0.0	0.00011137097672346586	0.0	0.0	0.0	0.0	0.0	0.0001221001221001221	0.0	0.0	0.0	0.0	0.0	0.0	0.0	0.0	0.0	0.0	0.0	0.0	0.0	0.0	0.0	0.0	0.0	0.0	0.0	0.0	0.0	0.0	0.0	0.0	0.0	0.0	0.0	0.0	0.0	0.0	0.0	0.0	0.00022289089490694304	0.00012577034335303736	0.0	0.0	0.0	0.0	0.0	0.0	0.0	0.0	0.00011889192723814053	0.0	0.0	0.00011344299489506523	0.0	0.0	0.0	0.0	0.0	0.0	0.00023576564894494873	0.0009540846750149076	0.0	0.0	0.0	0.0	0.0	0.00011147029316687103	0.0	0.0003316016359014038	0.0	0.0	0.0	0.0	0.00011002310485201893	0.0	0.0	0.0	0.0	0.0003436032527774596	0.00023142791020597085	0.0	0.0	0.0	0.0001265022137887413	0.00010735373054213633	0.0	0.0	0.0	0.0	0.00011575413821044102	0.0	0.0	0.0	0.0	0.0	0.00011166945840312674	0.00011318619128466328	0.0	0.0	0.0	0.0	0.00011114816049794375	0.0	0.0003562522265764161	0.00011074197120708749	0.00011013215859030837	0.0	0.0	0.0	0.0	0.0001142204454597373	0.0	0.00024073182474723158	0.0	0.0	0.0	0.0	0.00011139578923916676	0.0	0.0	0.0	0.0	0.0	0.0	0.0	0.0	0.0	0.0	0.0	0.0	0.0	0.0	0.0	0.0007262164124909223	0.00011766090128250382	0.0	0.0	0.0	0.0	0.0	0.0	0.0	0.00039984006397441024	0.00022941041523285156	0.00021694326933506888	0.00010802635843145727	0.0	0.0	0.0	0.0	0.0	0.0	0.0	0.0	0.0	0.0	0.0	0.0	0.0	0.0	0.0	0.00022675736961451248	0.0006103515625	0.0003704161007531794	0.0	0.0	0.00013003901170351105	0.0	0.0	0.0	0.0	0.0	0.0003624501631025734	0.0002407028523288001	0.0	0.00021803117845851957	0.0	0.0	0.0	0.0	0.00011276499774470004	0.0001142334932602239	0.0	0.0	0.0	0.00011485012059262662	0.0	0.0	0.0	0.0	0.0	0.0002677734636497523	0.0	0.0	0.0	0.0	0.0	0.0	0.0	0.0	0.0	0.0	0.0	0.0	0.0	0.0	0.0	0.00012138868657441127	0.0	0.0	0.0	0.0	0.0	0.0	0.0	0.0	0.0	0.0	0.0	0.0	0.0	0.0	0.0	0.0	0.0	0.0	0.0	0.0	0.00013007284079084288	0.00012347203358439315	0.0	0.0	0.0	0.0	0.0	0.00013439053890606102	0.0	0.0	0.0	0.0	0.0	0.0	0.00023121387283236994	0.0	0.0	0.0	0.0	0.0	0.0	0.0	0.0	0.0	0.0002439917042820544	0.0	0.0	0.0	0.0	0.00012278978388998034	0.0	0.0	0.0	0.0	0.0	0.0	0.0	0.0	0.0	0.0002669157880688643	0.0	0.0	0.0	0.0	0.0	0.0008994827973914999	0.0	0.0014442839684479503	0.0	0.0	0.0	0.0001254390366281987	0.0	0.0	0.0	0.0	0.0	0.0	0.00022959476523935255	0.0	0.0	0.0002461235540241201	0.00011431184270690443	0.0	0.000698616738857063	0.00013931457230426304	0.0	0.0	0.0	0.0	0.0	0.0	0.00011927480916030534	0.0	0.0	0.0	0.0	0.0	0.0	0.0	0.0	0.0	0.0	0.0	0.0	0.0	0.00011321181931393638	0.0	0.0	0.0	0.0	0.0	0.0010103277952402336	0.0	0.0	0.0	0.00013292569453675395	0.0	0.0	0.00011511453896627144	0.0	0.0	0.0	0.00012342631449024932	0.0	0.00013594344752582924	0.0	0.0	0.0008141428239125378	0.0	0.0	0.0	0.0	0.0	0.0	0.0	0.0	0.0	0.0	0.0010974539069359087	0.0	0.0	0.0	0.0	0.0	0.0	0.0	0.0	0.0	0.0	0.00012285012285012285	0.0	0.0	0.0	0.0	0.00011791062374719962	0.0	0.00992063492063492	0.0	0.0	0.0	0.0	0.0	0.0	0.0	0.0	0.0	0.0	0.0	0.0	0.0	0.0	0.0	0.0	0.0	0.0	0.0	0.0	0.0	0.00013948946854512484	0.0	0.0	0.00012624668602449185	0.0	0.0001373437714599643	0.0	0.0	0.0002592016588906169	0.0	0.0	0.0	0.0	0.0	0.0	0.0	0.0	0.0	0.0	0.0	0.0	0.0	0.0	0.0	0.0	0.0	0.0	0.0	0.00012413108242303873	0.0	0.0	0.0	0.0	0.0	0.0	0.0	0.0	0.0	0.00012800819252432156	0.0	0.0	0.0	0.0	0.0	0.0	0.0	0.0	0.0	0.0	0.0	0.0	0.0	0.00012818869375721061	0.0	0.0	0.0	0.0	0.0	0.0	0.0	0.0	0.0	0.0	0.0	0.0	0.0	0.0	0.0	0.0	0.0	0.0	0.0	0.0	0.0	0.0	0.0	0.0	0.0	0.0	0.0	0.0	0.0	0.0	0.0	0.0	0.0	0.0	0.0	0.0	0.00013511687609782462	0.0	0.0	0.0	0.0	0.0	0.0	0.0	0.0	0.0	0.0	0.00012454851164528583	0.0	0.0	0.00040961223375204805	0.0	0.0	0.0	0.0	0.0	0.0	0.0	0.0	0.00013933398355858994	0.0	0.0	0.0	0.0002767400027674	0.0	0.0002623983206507478	0.0	0.0	0.0	0.0	0.0	0.0	0.0	0.0	0.0	0.0	0.0	0.00014060742407199101	0.0	0.0002572678157962439	0.0	0.0	0.0004073319755600815	0.0	0.0	0.0	0.000499188818170473	0.0	0.0003899649031587157	0.0	0.0	0.0006298815822625346	0.0	0.0	0.0005188740433259826	0.0005256241787122207	0.0	0.0001287001287001287	0.0	0.0	0.0	0.0	0.0	0.0	0.0	0.0	0.0	0.0	0.0	0.0	0.0	0.0001327668613913967	0.0	0.0	0.0	0.0	0.0	0.0	0.0	0.0	0.0	0.0	0.0	0.0	0.0	0.0	0.0	0.0	0.0	0.0	0.0	0.0	0.0	0.0	0.0	0.0	0.0	0.0	0.0	0.0	0.0	0.0	0.0	0.0	0.0	0.0	0.0	0.0	0.0	0.0008407398510689407	0.0	0.0	0.0	0.0	0.0	0.0	0.0	0.0	0.0001303780964797914	0.0	0.0	0.0	0.0	0.0	0.0	0.0	0.0	0.0	0.0	0.0	0.0	0.0	0.00023435669088352472	0.0	0.0	0.0	0.00012132977432661975	0.0	0.0	0.0	0.0	0.0	0.0	0.0	0.0	0.0	0.0	0.0	0.0	0.0	0.0	0.0	0.0	0.0	0.0	0.0	0.0	0.0	0.0	0.0	0.0	0.0	0.0	0.0	0.0	0.0	0.0	0.0
k__Bacteria;p__Actinobacteria;c__Actinobacteria;o__Actinomycetales;f__Actinomycetaceae	0.0	0.0	0.0	0.0	0.0	0.0	0.0	0.0	0.0005262234695667427	0.0010364484366902746	0.00013173494928204451	0.00364403528960491	0.0008348406845693613	0.00026549847338377806	0.0002633658151171978	0.0	0.00016329196603527107	0.00026578073089701	0.0	0.0	0.0	0.0	0.0	0.0	0.00026567481402763017	0.0	0.0	0.015837346174424827	0.0004251248804336274	0.0	0.028846153846153844	0.00027052617340727714	0.01952698605215282	0.0037657447084794185	0.0027007984969469236	0.0	0.020826102047900037	0.0017220966526746316	0.021369485294117647	0.0050744622173193605	0.21446818392940084	0.004128731738301927	0.044386137531431065	0.0003200512081933109	0.04096228868660599	0.016597510373443983	0.00020918313983892898	0.04462123832583881	0.0003455823061859233	0.004244482173174873	0.0023343275839709508	0.00011323745895142112	0.0034149788035798398	0.0008441668073611346	0.019635508524397414	0.012674138472818687	0.00035356511490866236	0.005506194468777374	0.0008781558726673985	0.00011139578923916676	0.01431147171512283	0.07049842837898518	0.003495739567402229	0.02938150222933577	0.0028799581097002226	0.06838565022421525	0.06941295036533132	0.010330578512396695	0.004465780953444234	0.0034649177082044305	0.0028701891715590348	0.0010036801605888257	0.0011335298118340512	0.02880859375	0.01933580948219358	0.007844069408129309	0.0006589062156819681	0.031136603066838346	0.0005878894767783657	0.26180594503645543	0.0278682998089673	0.0	0.001489203276247208	0.021339461588969138	0.22688863665027117	0.01660649819494585	0.02371364653243848	0.03635953026196928	0.07676767676767676	0.0021797666367483013	0.004240782188714808	0.004858435248785391	0.0024542614904060687	0.0009005966452774963	0.0015943514406104088	0.01084307992202729	0.0022172949002217295	0.05834546336729743	0.02767338571916638	0.014935904974714805	0.10669705850428743	0.0007476635514018691	0.003922423185879277	0.03260322255790534	0.006797937177684014	0.022087593083427993	0.06123158993389771	0.0051762385999507025	0.07941507311586052	0.22499713598350327	0.03354853585427715	0.0046496539792387544	0.004154682007031001	0.007027589796980739	0.006798172294661764	0.010898576512455516	0.014441591784338896	0.012147262193982433	0.015991116046640757	0.0644094847241222	0.009216052263182454	0.06193121380451483	0.12229636447307868	0.005783253708825748	0.05378637818071004	0.01487655623549272	0.004811740647179117	0.038512139696208585	0.003355704697986577	0.0009061048816400498	0.0006770480704129993	0.10505770536320433	0.019119279634883433	0.01922850064881444	0.02179648961798784	0.0	0.0010792660990526443	0.01792951000859634	0.018627954779033916	0.02065685837420122	0.019454300746359968	0.0051705035085559525	0.0013104598522754348	0.003926550409978058	0.0035091567057791424	0.005777777777777778	0.0021421370967741934	0.000775967187673207	0.002300966405890474	0.02502491418447569	0.05044400592007894	0.03002283105022831	0.008505467800729041	0.016556291390728478	0.005609943900560994	0.01716034539293912	0.002133534136546185	0.01647505037335546	0.03701917279633425	0.003503035964502569	0.12473966896854105	0.021695789844024864	0.010010678056593699	0.0029220347987780585	0.01490638065806217	0.0011346444780635401	0.008779214616205955	0.001838460595661233	0.046575670498084296	0.02118834080717489	0.012786449684490202	0.10196640187524418	0.010628122010840685	0.006029477445288075	0.01154370867877007	0.007285516894862455	0.006123143213516272	0.003751131807010736	0.0007414730598121602	0.0172027972027972	0.003305961394902421	0.0038563509279344417	0.0009703504043126684	0.0018686599038974907	0.00037561036684612495	0.02035408888353607	0.001283397503208494	0.0057131974861931055	0.011978860833822666	0.1093880472384588	0.016015073009891665	0.05303828591499824	0.02244355909694555	0.003038829487900957	0.028488452496196928	0.006049822064056939	0.001977705861201007	0.00771513353115727	0.02530279410001199	0.05240602424390841	0.005598059339428998	0.000629656837023822	0.06610847288177955	0.005046948356807512	0.005430291583048047	0.004560336763330215	0.020493956910141883	0.0033034450212364322	0.03856593530875368	0.0010104412260020209	0.004612014297244321	0.003944550884706413	0.0015636276160692806	0.0030522701259061424	0.0006943640782316862	0.029411764705882353	0.00495272399819901	0.0009464095587365432	0.02625271087775368	0.0012884226026136573	0.0003375717339934736	0.007743362831858407	0.03783707468586757	0.00011180679785330948	0.00044143613890523835	0.0010322284665672669	0.0011668611435239208	0.01123244929797192	0.0010312822275696117	0.0019621421975992612	0.00021908204622631176	0.0012477313974591652	0.007982040409079572	0.06304787592717465	0.039976757699012204	0.011429904362024726	0.026923551932814625	0.0013421181063933627	0.024370319945541185	0.01737720111214087	0.0052677787532923615	0.01673785062911232	0.029524330235101152	0.0038083538083538084	0.001249715973642354	0.0004765876325509353	0.06469324421102889	0.004086181277860326	0.005192707131317794	0.0022170218007143737	0.04909456740442656	0.02252858103564223	0.0031096758760913766	0.004187994416007445	0.004917849558511233	0.007496054708048395	0.0004103405826836274	0.009976193175376942	0.0013390139987827145	0.007602193419740778	0.08167278447823807	0.00961396243159296	0.03467722582193424	0.0012342908438061043	0.0033279779664907045	0.00023744509082274725	0.0003576964349588649	0.000584385226741468	0.00046811000585137504	0.0008477270318957296	0.00011637379262190155	0.02344183979557827	0.0025906735751295333	0.0002387489554733198	0.0036096429031842207	0.008831521739130436	0.02305028066403917	0.00042485395645246946	0.0033085194375516956	0.0030967127203430206	0.014341590612777054	0.027374470659407138	0.0010377032168799724	0.0033994334277620396	0.0021065675340768276	0.0	0.0008658008658008659	0.00580997949419002	0.023798018845131674	0.00012116806009935781	0.0008575410011791188	0.0013739695228578567	0.0	0.00010863661053775122	0.006590357266736039	0.0032401782098015392	0.003949967083607637	0.00407735321528425	0.001218769043266301	0.00034502587694077054	0.00035339851572623396	0.001446305893696517	0.0	0.018834815161441275	0.00011410314924691921	0.004204204204204204	0.0006860278984678709	0.004408273991183452	0.0028851702250432777	0.0012224938875305623	0.003945230912044558	0.0006778895040108462	0.0008234325373485472	0.024532426524168083	0.0018083182640144665	0.0004827419744146754	0.0019058963668850506	0.0010124019235636548	0.0011253657438667567	0.0049159711901223275	0.022205454349466424	0.11315825656537881	0.004996431120628123	0.0010718113612004287	0.01660538488909975	0.00012110936175366356	0.002532256119618956	0.006202393906420021	0.0008525149190110827	0.0032675924845372854	0.000219514872132587	0.003777148253068933	0.0038328387734915927	0.00011470520761642578	0.0	0.0	0.005985915492957747	0.0	0.0	0.0	0.0	0.0010231923601637107	0.0	0.0	0.0055030506041392506	0.0070196311719214755	0.004167177350165461	0.0025005683109797683	0.0030545112781954886	0.0023730422401518746	0.003850945746970212	0.0023479690068091102	0.0008031206975676916	0.0	0.0	0.00011370096645821489	0.0001097574360662935	0.00010779346771585642	0.0	0.00022862368541380886	0.0010042401249721045	0.00011693171188026193	0.002606712284131639	0.0017859268960590546	0.001988510826336721	0.00195971692977681	0.0016132749481447338	0.0	0.0	0.036658442016214314	0.002262699400384659	0.00023073373327180433	0.0	0.0	0.0	0.00067842605156038	0.00045636052481460356	0.0	0.00011914690813773382	0.0	0.0001177717583323519	0.00010537407797681771	0.0	0.0	0.0001160092807424594	0.0	0.001021914386283638	0.00021272069772388852	0.0008437801350048216	0.0003244295447172056	0.00022396416573348266	0.0007910498361396768	0.003557874762808349	0.003399367014418005	0.0	0.0	0.00011293054771315641	0.0	0.00012514078338130396	0.005333979876348649	0.0015307238136890444	0.0014037360976136488	0.00215414073719483	0.0007874901563730453	0.00011300711944852526	0.0	0.003076923076923077	0.0014572357359040466	0.0007941910596777854	0.0001155802126675913	0.0	0.0	0.0	0.00011018069634200089	0.0	0.0	0.0	0.00011354604292040422	0.00144476550344521	0.00022797218739313804	0.0	0.00023405500292568755	0.00011716461628588167	0.0	0.0	0.0	0.00011137097672346586	0.0	0.0003477051460361613	0.0	0.00023124060585038732	0.003461753210496929	0.00032654838358550127	0.00011114816049794375	0.0	0.00011494252873563218	0.0	0.0	0.0	0.001650346572780284	0.00043806811959259663	0.000902832637399842	0.0026202953787517864	0.00010557432432432433	0.00011334013374135781	0.0	0.0	0.000343878954607978	0.0	0.00011091393078970719	0.0	0.0	0.0	0.0	0.0	0.0	0.0	0.0	0.0015159718462371414	0.0002216557685913776	0.0	0.0	0.0	0.0	0.0	0.00010992634934593822	0.0005354465624330692	0.0005220841599665867	0.00032244196044711954	0.0	0.0	0.0	0.0	0.0	0.0	0.0	0.002906651760760201	0.00021406400513753612	0.0	0.00011892020454275182	0.0	0.0	0.0	0.0005576000892160142	0.0	0.00021647364433380236	0.0	0.0001097694840834248	0.0	0.0	0.00010761945759793371	0.0	0.0	0.0	0.0	0.0	0.0	0.00011280315848843768	0.0	0.0	0.00011205737337516809	0.00011984659635666346	0.0002449779519843214	0.0	0.0	0.0004471771939631079	0.0	0.0	0.0	0.0	0.00010955302366345311	0.0	0.0	0.0	0.0002238388360380526	0.00010893246187363834	0.0	0.0	0.0	0.00010755001075500108	0.0	0.0	0.0	0.0	0.0	0.0	0.0001034233116144379	0.0	0.0	0.0001124985937675779	0.0	0.00011556685542586386	0.00012171372930866602	0.0	0.0	0.0	0.0	0.0	0.0	0.0	0.0	0.0	0.0	0.0	0.00043965706748735987	0.0	0.0	0.0	0.0	0.0002165674066053059	0.0	0.0002378686964795433	0.0	0.0	0.0001247193813918683	0.0005297732570459843	0.0	0.0	0.0	0.0	0.0	0.0	0.0	0.0	0.0	0.0	0.0003246401904555784	0.00011005943209333039	0.0	0.0	0.0	0.0	0.00011588828369451848	0.0	0.0	0.0	0.0	0.00011224604332697273	0.0	0.0	0.0	0.0	0.0	0.0	0.0	0.0	0.0	0.0	0.0	0.0	0.0	0.0	0.0	0.00011894849530153443	0.0	0.0	0.00011155734047300312	0.0	0.0	0.0	0.00011910433539780847	0.0	0.0	0.0	0.0	0.0	0.0	0.0	0.0	0.0	0.0	0.0	0.0	0.0	0.0	0.0	0.0	0.0	0.0	0.0	0.0	0.0	0.0	0.0	0.00021937040693210486	0.0	0.0	0.0	0.0	0.0	0.0	0.0	0.0	0.0	0.0	0.0	0.0	0.0	0.0	0.0	0.0	0.0	0.00011406410402646287	0.0	0.0	0.0	0.0	0.0	0.0	0.0	0.0	0.0	0.0	0.0	0.0	0.0	0.0	0.0	0.00011049723756906077	0.0	0.0	0.0	0.0	0.0	0.0001119194180190263	0.0	0.0	0.0	0.0	0.0	0.0	0.0	0.0	0.00011731581417175035	0.0	0.0	0.0	0.0	0.0	0.0	0.0	0.0	0.00011625203441060219	0.0	0.0	0.0	0.00010371292263015972	0.0	0.0	0.0	0.00010958904109589041	0.0	0.0	0.0	0.0	0.0	0.0	0.0	0.0	0.0	0.0	0.0	0.0	0.00022466861379465288	0.0	0.0	0.0	0.0	0.00022624434389140272	0.0	0.0	0.0	0.0	0.0	0.0	0.0	0.0	0.0	0.0	0.0	0.0	0.0	0.00011411617026132602	0.0	0.0	0.0	0.0	0.0	0.0	0.0	0.0	0.0	0.0	0.00011425959780621572	0.0	0.0	0.0	0.00011140819964349375	0.0	0.0	0.0	0.0	0.0	0.00011845534233593936	0.00010969723562966213	0.0	0.00011564704521799469	0.00023632281696797826	0.00012717792191275595	0.0	0.0	0.0	0.0	0.0	0.0	0.0	0.0	0.00024289531212047608	0.00011630611770179111	0.0	0.0	0.0	0.0	0.00010888501742160279	0.0	0.0	0.0	0.0	0.00022680880018144704	0.0	0.0	0.0	0.00011185682326621924	0.0	0.0	0.0	0.0002357934449422306	0.0	0.0	0.0	0.0	0.00012545477355413375	0.0	0.0	0.0004201092283993838	0.0	0.0	0.0	0.0	0.0	0.0	0.0	0.0	0.0	0.0	0.0	0.0	0.0	0.0	0.0	0.0	0.0	0.0	0.0	0.0	0.0	0.0	0.0	0.0	0.00011883541295306001	0.0	0.0	0.0	0.0	0.00011085245538188671	0.00022232103156958648	0.0	0.0003456221198156682	0.0	0.0	0.0	0.0	0.0	0.0	0.0	0.0	0.00011383039271485487	0.0	0.0	0.0	0.0	0.0	0.00011524720525527257	0.00011299435028248587	0.0	0.0	0.0	0.0	0.0	0.0	0.0003321891263425977	0.00010826025765941322	0.0	0.00012324377618930243	0.0	0.0005494505494505495	0.0	0.0	0.0	0.0002505323813102844	0.00012537612838515547	0.0	0.0	0.00023012311586698885	0.0	0.0	0.0	0.0	0.0	0.0	0.0	0.0	0.0	0.0	0.0	0.00011966016513102789	0.00012070006035003017	0.0	0.00012212994626282364	0.0	0.0	0.0	0.0	0.0	0.0	0.0	0.0	0.0	0.0	0.0	0.00013024225058609013	0.0	0.0	0.0	0.0	0.0	0.0	0.0	0.00012304663467454166	0.0	0.0	0.0	0.0	0.0	0.0	0.0	0.0	0.0	0.0	0.0	0.0	0.0	0.0	0.00011258725512272011	0.0	0.0	0.0	0.0	0.0	0.0	0.0	0.0	0.0	0.0	0.0	0.0	0.0	0.0	0.0	0.0	0.0	0.0	0.0	0.00034518467380048324	0.0	0.0	0.00021850759313886157	0.0	0.0	0.0	0.0	0.0	0.0	0.0	0.0	0.0	0.0	0.00022219753360737697	0.0	0.0	0.0	0.0	0.0	0.0	0.0	0.0	0.0	0.0	0.0015548069448043534	0.0	0.0	0.0	0.00032161234991423673	0.00023046784973496196	0.0	0.00012330456226880394	0.0	0.0	0.0	0.0	0.0	0.0	0.0	0.0	0.0	0.0	0.0	0.0	0.0	0.0	0.0	0.0	0.0	0.00012470382840753212	0.0	0.0	0.0	0.0	0.0	0.0	0.0	0.0	0.0	0.0	0.0004497919712133138	0.0	0.0	0.0	0.0	0.0	0.0	0.0	0.0	0.0	0.0	0.0	0.0	0.0	0.0	0.00011313497001923294	0.0	0.0	0.0	0.0	0.0	0.0	0.00022578460149017836	0.0	0.0	0.0	0.0	0.0	0.0	0.0	0.0	0.0	0.0	0.0	0.0	0.0	0.0	0.0	0.0	0.0	0.00011247328759419637	0.0	0.0	0.0	0.0	0.0	0.0	0.0	0.0	0.0	0.0	0.0	0.0	0.00011280315848843768	0.0	0.0	0.0	0.0	0.0	0.0	0.00011510128913443831	0.0	0.0	0.0	0.0	0.0	0.0	0.0	0.0	0.0	0.0	0.00011536686663590217	0.0	0.0	0.0	0.00011101243339253997	0.0	0.0	0.0	0.0	0.0	0.00011344299489506523	0.0	0.0	0.0	0.0	0.0	0.0	0.0	0.0	0.0	0.0002429838415745353	0.0	0.0	0.0	0.00011147029316687103	0.0	0.00044213551453520505	0.00011019283746556474	0.0	0.0	0.0	0.0	0.0	0.0	0.0	0.0	0.0002290688351849731	0.00011571395510298542	0.0001088139281828074	0.0	0.0	0.0	0.0	0.0	0.00011614401858304297	0.0	0.0	0.0	0.0	0.0	0.0	0.0	0.0	0.00011166945840312674	0.0	0.0	0.0	0.0	0.0	0.0	0.0	0.0	0.0	0.0	0.0	0.0	0.0	0.0	0.0	0.0	0.0	0.0	0.0	0.00011913271384322135	0.00011446886446886447	0.0003341873677175003	0.0	0.0	0.0	0.0	0.0	0.0	0.0	0.0	0.0	0.0	0.00023441162681669012	0.0	0.00012029351617947793	0.0	0.0	0.0	0.0	0.0	0.0	0.0	0.0	0.0	0.0	0.0	0.0	0.0	0.0	0.0	0.0	0.0	0.0001128158844765343	0.0	0.0	0.00011943150603129105	0.0	0.0	0.0005803156917363045	0.0	0.0	0.0	0.0	0.0	0.00011523392486748098	0.0	0.0001220703125	0.0	0.0	0.0	0.0	0.0001183151916706105	0.0	0.0	0.0	0.0	0.0	0.0	0.0	0.0	0.0	0.0	0.00013170025023047545	0.0	0.0	0.0	0.0	0.0	0.0	0.0	0.0	0.0	0.00011554015020219527	0.0002601795238714713	0.0	0.0	0.0001126887536623845	0.0	0.0	0.0	0.0	0.0	0.0	0.0	0.00011386927806877705	0.0002486943546381497	0.0	0.00011323745895142112	0.0	0.0	0.0	0.0	0.0	0.0	0.0	0.0	0.0	0.0	0.0	0.0001333155579256099	0.0	0.0	0.0	0.0	0.0	0.0	0.0	0.0	0.00011339154099104207	0.0	0.0	0.0002420721374969741	0.0	0.0	0.0	0.0	0.0	0.0	0.0	0.0	0.00012226433549333658	0.0	0.00011566042100393245	0.0	0.0	0.0	0.0	0.0	0.0	0.0	0.0	0.0	0.0	0.0	0.00011262529564140106	0.011272898074213247	0.0	0.0	0.0	0.0	0.0	0.0	0.0	0.0	0.0	0.0	0.0	0.0	0.0	0.0	0.00013113034356150013	0.0	0.0	0.0	0.0	0.0	0.0	0.0	0.0	0.0	0.0	0.0	0.00011514104778353483	0.0	0.0	0.00012813941568426448	0.0	0.0	0.0	0.0	0.0	0.0	0.00011763321962122103	0.00012306177701206005	0.0	0.0003453038674033149	0.0	0.00013931457230426304	0.0	0.00024603272235207283	0.0	0.0	0.0	0.0	0.0	0.0	0.0	0.0	0.0	0.0	0.0	0.00023177656738903696	0.0	0.0	0.0	0.0	0.0	0.0	0.0	0.0	0.0	0.0	0.0	0.0	0.0	0.0	0.0	0.0	0.0	0.00012402331638348009	0.0	0.0	0.0	0.00011695906432748539	0.0	0.0	0.0	0.0	0.0	0.0038568157165240445	0.0	0.0	0.0	0.00027442371020856203	0.0	0.0	0.0	0.0	0.0	0.0	0.0	0.0	0.0	0.0	0.0	0.0	0.0	0.00013865779256794233	0.00011738466956215518	0.0	0.00024850894632206757	0.0	0.0	0.0	0.0	0.0	0.0	0.0	0.0	0.0	0.0	0.0	0.0	0.0	0.0	0.0	0.0	0.00013005592404734037	0.0	0.0	0.0	0.0	0.0	0.0	0.00012618296529968455	0.0	0.0	0.0	0.0	0.00014929829799940282	0.00012695188523549576	0.0	0.0	0.0	0.0	0.0	0.0	0.0	0.0	0.0	0.0	0.0001257071024512885	0.0	0.0	0.0	0.0	0.0	0.0	0.0	0.00013297872340425532	0.0	0.0	0.0	0.0	0.0	0.0	0.0	0.0	0.0	0.0	0.0	0.0	0.0	0.0	0.0	0.0	0.0	0.0	0.0	0.0	0.0	0.0	0.00013078733978550875	0.0	0.0	0.0	0.0	0.0	0.0	0.0	0.00012360939431396787	0.0	0.0	0.0	0.0	0.0	0.0	0.0	0.0	0.0	0.0	0.0	0.0	0.0	0.0	0.0001290822253775655	0.0	0.0	0.0	0.0	0.0	0.0	0.0	0.0	0.0	0.0	0.0	0.0	0.0	0.0	0.0	0.0	0.0	0.0	0.0	0.0	0.0	0.0	0.0	0.0	0.0	0.0	0.0	0.0	0.0	0.0	0.00013638843426077467	0.0	0.0	0.0	0.0	0.0	0.0	0.0	0.00013653741125068268	0.0	0.0	0.0	0.0	0.00026791694574681847	0.0	0.0	0.0	0.0	0.0002605523710265763	0.0	0.0	0.0	0.0	0.0	0.0	0.0	0.0	0.0	0.0	0.0	0.0	0.0	0.0	0.0	0.0001281722635221738	0.0	0.0	0.0	0.0	0.0	0.00013577732518669383	0.0	0.0	0.0	0.0	0.0	0.0	0.0	0.0	0.0	0.0	0.0	0.00012971851083149564	0.0	0.0	0.0	0.0	0.0	0.0	0.0	0.00012807377049180329	0.0	0.0	0.0	0.0	0.0	0.00012727504136438844	0.0	0.0	0.0	0.00013099292638197538	0.0	0.0	0.0	0.0	0.0	0.0003061849357011635	0.00014781966001478197	0.00013457139012245997	0.0	0.0	0.0	0.0	0.0	0.0	0.0	0.0	0.0	0.0	0.0	0.0	0.0	0.00014232849416453175	0.0	0.0	0.0	0.0	0.0	0.0	0.0	0.0	0.0	0.0	0.0	0.0	0.0	0.0	0.000360317079029546	0.0	0.00012394645513138323	0.0	0.0	0.0	0.0	0.0	0.0	0.0001303780964797914	0.0002537749016622256	0.0	0.0	0.0	0.0	0.0001187789523696401	0.0	0.0	0.0	0.0	0.0	0.0	0.0	0.0	0.0	0.0	0.00023084025854108956	0.0	0.00011636025133814289	0.0003717932829346883	0.0	0.0	0.0	0.0	0.00012029351617947793	0.0	0.0	0.0	0.0	0.0	0.00023073373327180433	0.0	0.0	0.0	0.0	0.0	0.0	0.00011196954428395476	0.0	0.00011030222810500772	0.0	0.0	0.0	0.0	0.0	0.0	0.0	0.0	0.0
k__Bacteria;p__Actinobacteria;c__Actinobacteria;o__Actinomycetales;f__Brevibacteriaceae	0.0003952569169960474	0.0004942339373970346	0.00030892801977139327	0.0	0.00047281323877068556	0.0007548119260284312	0.00051131279560271	0.0	0.0005262234695667427	0.00017274140611504577	0.0006586747464102226	0.00019179133103183735	0.0004174203422846807	0.00013274923669188903	0.0002633658151171978	0.0006306760847628658	0.0006531678641410843	0.000132890365448505	0.00026936026936026934	0.0005413452429286778	0.0	0.0002455795677799607	0.0005104645227156713	0.0	0.00039851222104144525	0.0006629541235746487	0.0002668801708033093	0.0	0.0	0.0	0.0	0.0	0.00012128562765312311	0.0	0.00023485204321277596	0.0	0.0	0.0	0.00011488970588235294	0.0	0.0	0.0	0.0	0.0	0.00010836584308625921	0.0001152604887044721	0.0	0.0	0.0	0.0	0.0	0.0	0.0	0.0	0.0	0.0	0.0	0.00012514078338130396	0.0	0.0	0.0	0.0	0.0	0.0	0.0	0.0	0.0	0.0	0.0	0.0	0.0	0.0	0.0	0.0	0.0	0.0	0.0	0.0005852744937375629	0.0	0.00011217049915872125	0.0	0.0	0.0	0.0	0.0	0.0	0.0	0.0	0.0	0.0	0.0	0.0	0.0	0.0	0.0	0.0010964912280701754	0.0	0.0	0.00011388224575788635	0.0	0.0	0.00037383177570093456	0.0	0.00025176233635448137	0.0	0.00012621481761958855	0.00023193784065870347	0.0	0.0	0.0	0.0	0.0	0.0	0.0	0.0	0.0	0.00016046213093709883	0.0	0.0	0.0	0.00034997666822211853	0.0	0.0	0.0	0.0	0.0	0.0	0.0	0.0	0.00011326311020500623	0.0	0.0010183299389002036	0.0	0.0	0.0	0.0	0.0001199184554502938	0.0	0.0005138746145940391	0.0	0.0	0.004678074602979195	0.00011913271384322135	0.0	0.0	0.0	0.0013860887096774194	0.0	0.0	0.0	0.000123334977799704	0.0	0.0002700148508167949	0.0	0.00021999780002199978	0.0	0.0	0.0	0.0006029181237187989	0.0	0.00010961306587745259	0.0	0.0006673785371062467	0.0	0.0	0.0	0.0	0.00012256403971074888	0.0	0.0	0.0	0.0	0.0	0.0	0.0	0.0	0.0	0.0001293493726555426	0.0	0.0	0.0	0.0	0.0	0.000800854244527496	0.000125203455615375	0.0	0.0	0.0	0.0	0.0	0.0	0.0007024938531787847	0.0002656042496679947	0.0	0.0005531738348776103	0.00011862396204033214	0.0	0.0	0.0007195107327017628	0.0	0.0	0.0	0.0	0.0	0.0	0.0	0.0	0.0	0.0	0.0	0.0	0.0	0.0007216742843396681	0.0	0.0001157273463719477	0.0	0.0	0.0	0.0	0.0	0.0	0.0	0.0	0.0	0.0	0.0	0.0	0.0	0.0	0.0	0.0	0.0	0.0	0.0005619240278714318	0.0	0.0	0.00012350253180190194	0.0	0.0	0.0	0.0	0.0	0.0	0.0	0.0	0.0	0.0	0.0	0.0	0.0002463357556349304	0.0	0.0	0.0	0.0	0.0	0.0	0.0	0.001020292483845369	0.0	0.0	0.0	0.00029581422866439876	0.0	0.0	0.0	0.0	0.0	0.0003506311360448808	0.0007021650087770627	0.0	0.00011637379262190155	0.0	0.0	0.0	0.0	0.0	0.0	0.0	0.0	0.00011910433539780847	0.0	0.0	0.0	0.0	0.0	0.0	0.00012368583797155226	0.0	0.0	0.0	0.0	0.0006245316012990258	0.0	0.0	0.0	0.008640475226137437	0.0	0.0	0.00036563071297989033	0.0	0.0	0.0	0.0	0.0	0.0	0.0	0.0	0.0	0.0001154068090017311	0.0	0.00011603620329542818	0.0	0.0	0.0	0.0	0.00012068549360366884	0.00035735556879094697	0.0	0.0	0.0	0.0	0.00027498968788670426	0.001665477040209374	0.00011909015124449208	0.0	0.0	0.0	0.0	0.0	0.0	0.0	0.0005901794145420209	0.0	0.0	0.0	0.0	0.0	0.0	0.0	0.0	0.0	0.0	0.00010996261271167803	0.000253324889170361	0.0	0.0	0.0	0.00022732439190725165	0.0	0.0005932605600379687	0.00011326311020500623	0.0	0.0	0.0	0.0	0.0	0.000219514872132587	0.0	0.00011219566924716706	0.0	0.0	0.00035079513564078576	0.0	0.0005953089653530182	0.0	0.0	0.0	0.0	0.0	0.00035248501938667606	0.0	0.0	0.0	0.0	0.0	0.00011307100859339665	0.0	0.0	0.0	0.00011310937676733401	0.0	0.0	0.0	0.0	0.0	0.00011152001784320286	0.0	0.0	0.0	0.0	0.0	0.0	0.0	0.00023443910444262102	0.00022914757103574703	0.0	0.0	0.0	0.0	0.0001212268153715602	0.0	0.0	0.0008377213977979895	0.0	0.0	0.0	0.0	0.0	0.0	0.0	0.0	0.0	0.0001092896174863388	0.0	0.0001245019920318725	0.0	0.0	0.0	0.0	0.0	0.0	0.0	0.0	0.0	0.0	0.0	0.0	0.0	0.0001159017153453871	0.0	0.0	0.0	0.00021769892239033417	0.0	0.0	0.0	0.0	0.0	0.0	0.0	0.0	0.0	0.0	0.0	0.0	0.0	0.0	0.0	0.00010922992900054615	0.0	0.0	0.0	0.0	0.0	0.00011946004061641381	0.0	0.0	0.0	0.0	0.0	0.0	0.0	0.00010786322942508899	0.0	0.0	0.00021985269869187644	0.0	0.0	0.0	0.0	0.0	0.000353440150801131	0.0	0.0	0.0	0.0	0.0	0.0	0.0	0.00035676061362825543	0.0	0.0	0.0	0.00011152001784320286	0.0	0.0	0.0	0.0	0.0	0.0	0.0	0.0	0.00045934772622875517	0.0	0.0	0.00022256843979523704	0.0	0.0	0.00022596316800361542	0.0	0.0	0.0	0.0001224889759921607	0.0	0.0	0.0	0.0	0.0	0.0	0.0	0.0	0.0	0.0	0.0	0.0	0.0	0.0	0.0	0.0	0.0	0.0	0.00045998160073597056	0.0	0.0	0.0	0.0	0.0	0.0	0.0	0.0	0.0	0.0	0.0	0.0	0.0	0.0	0.0	0.0	0.0	0.0	0.0	0.0	0.0	0.0	0.0	0.0	0.0	0.0	0.00010922992900054615	0.0	0.0	0.0002378686964795433	0.0	0.0	0.0	0.0	0.0	0.0	0.0033764116893701245	0.0	0.0	0.00011114816049794375	0.0	0.0001148105625717566	0.0	0.00045177320984865596	0.0	0.0	0.0	0.0	0.0	0.0	0.0012747711206397032	0.00045542525333029714	0.0018977582730399715	0.0	0.0002352387673488591	0.00011224604332697273	0.00021817388458601506	0.0	0.0	0.0	0.0	0.0	0.0005643977875606727	0.0	0.0	0.0	0.0	0.0	0.0	0.0	0.0001091703056768559	0.0	0.00011345586566825505	0.0	0.00011155734047300312	0.00011084016847705608	0.0	0.0	0.00011910433539780847	0.0	0.0	0.0	0.0	0.00011384335154826958	0.0003593675131768088	0.0	0.0	0.0	0.0	0.0	0.0	0.0	0.0	0.0	0.00010944511327569225	0.0	0.0	0.0	0.00035431675918270935	0.0	0.0	0.0003379520108144644	0.00010968520346605243	0.0	0.00023296447291788001	0.00022266755733689602	0.0	0.0	0.0	0.0	0.0	0.0	0.0	0.0	0.0	0.0	0.0	0.0	0.00011272686281140796	0.0	0.0	0.0	0.0	0.0	0.0	0.0	0.0	0.0	0.0	0.0	0.00010908694229300753	0.0	0.0	0.00010980564401010212	0.00011916110581506196	0.0	0.00011049723756906077	0.0	0.0	0.0	0.0	0.0	0.0001119194180190263	0.0	0.00022525059128280213	0.0	0.0	0.0	0.0	0.0	0.0	0.005396527451900516	0.0	0.0	0.00011295606009262397	0.0	0.0	0.0	0.00012014898474107894	0.0	0.0	0.00022251891410769915	0.0	0.0011503508570113886	0.0	0.0	0.0	0.00012056908608632747	0.0	0.0	0.0	0.0	0.0	0.0	0.0	0.0004334164048109221	0.0	0.0	0.0	0.0	0.0	0.00011233430689732644	0.0	0.0	0.00034518467380048324	0.0	0.0	0.0	0.0	0.0	0.0	0.0	0.0	0.00011101243339253997	0.0	0.00011371389583807141	0.0005428881650380022	0.00011215791834903544	0.00010998680158380995	0.0	0.0	0.0012999290947766486	0.00011120996441281138	0.0	0.0	0.0	0.0	0.0	0.0002226179875333927	0.0	0.0	0.00011425959780621572	0.0	0.0	0.0002261420171867933	0.0	0.0	0.00010997470581766194	0.0	0.0	0.0	0.0010660980810234541	0.0	0.0	0.0006938822713079681	0.0	0.0002543558438255119	0.0004709206498704968	0.00026014568158168577	0.0005497526113249038	0.0	0.0	0.0	0.001177856301531213	0.00011771630370806356	0.0	0.0	0.0	0.00011198208286674133	0.0	0.0	0.0	0.0	0.0	0.00035829451809387314	0.0	0.00011340440009072352	0.0	0.0015806111696522655	0.0	0.0	0.000242160067804819	0.0	0.0	0.0	0.0	0.00023263929277654997	0.0	0.0	0.0	0.0005865790708587518	0.00011134617525887985	0.0016804369135975353	0.0	0.0006206554121151937	0.0	0.00260707635009311	0.00043826010737372633	0.0	0.0	0.0	0.0	0.0	0.0	0.0	0.0	0.0	0.0003413357606098532	0.0	0.0	0.0004476776720761052	0.0002538715410002539	0.0	0.0	0.0	0.0	0.0002314546927438954	0.0008318478906714201	0.0	0.0	0.0	0.0	0.0	0.0	0.0	0.0	0.0	0.0	0.0	0.0	0.0	0.00022376370552696352	0.0	0.0002289639381797367	0.00011383039271485487	0.0	0.0	0.00011745360582569885	0.0	0.0	0.0	0.0	0.0	0.000528052805280528	0.0	0.0	0.0	0.0	0.0	0.0	0.0	0.0	0.0	0.0	0.00011296882060551288	0.0	0.0	0.0	0.0	0.0	0.0	0.0	0.0	0.0	0.0	0.00011343012704174228	0.00010873110796999022	0.0	0.0	0.0	0.0	0.0	0.0	0.0	0.0	0.0	0.0	0.0	0.0	0.0	0.0	0.0	0.0	0.0	0.00034110289937464467	0.0	0.0	0.0	0.0	0.0	0.0	0.0	0.0	0.0	0.0	0.0	0.0	0.0	0.0	0.0	0.0	0.0	0.0	0.0	0.0	0.0	0.0	0.0	0.0	0.0	0.0	0.0	0.0	0.0	0.0	0.0	0.0	0.0	0.0	0.0	0.0	0.0	0.0	0.0	0.0	0.0	0.0	0.0	0.0	0.0	0.0	0.0	0.00012359411692003462	0.0016831238779174149	0.0	0.00011043622308117063	0.0	0.0	0.0	0.0003621876131836291	0.0	0.0	0.0	0.0	0.0	0.0	0.0	0.0	0.0	0.0	0.0	0.0	0.0	0.0	0.0	0.0	0.0016843741902047163	0.0	0.0	0.0	0.0	0.0	0.0	0.0	0.0	0.0	0.0	0.0	0.0	0.0	0.0	0.0	0.0	0.0	0.0	0.0	0.0	0.0	0.0	0.0	0.0	0.0	0.0	0.0	0.0	0.0	0.0	0.0	0.0	0.0	0.00011743981209630065	0.0	0.00011244799280332846	0.0001199184554502938	0.0	0.0	0.0	0.0	0.0	0.0	0.0	0.00023245002324500232	0.00048691418137553256	0.0	0.0	0.0	0.0	0.0	0.00025230225810521004	0.0	0.0	0.0	0.0	0.0	0.0	0.0	0.0	0.0	0.0	0.0	0.00012265423770391266	0.0	0.0	0.0	0.0	0.0	0.0	0.0	0.0	0.0	0.0	0.0	0.0	0.0	0.0	0.0	0.0	0.0007332274227056092	0.0	0.0	0.0005721478430026318	0.0	0.0	0.0	0.00011960291831120679	0.0	0.0	0.0	0.0	0.0	0.0	0.0	0.0	0.0	0.0	0.0	0.0	0.0	0.0	0.0	0.0	0.0	0.0	0.0	0.0	0.0	0.0	0.0	0.0	0.00038809831824062095	0.0	0.0	0.0	0.0	0.0	0.0	0.0	0.0	0.0	0.0	0.00023576564894494873	0.0017889087656529517	0.0	0.0	0.0	0.00023892008123282762	0.0	0.0	0.0	0.0	0.0	0.0	0.0	0.0	0.0	0.0	0.0	0.001531213191990577	0.0	0.0	0.0	0.0	0.0	0.0	0.0	0.0	0.0	0.0	0.0	0.0	0.0	0.0	0.0	0.0	0.0	0.0	0.0	0.0	0.0	0.0	0.0	0.0	0.0	0.0	0.0016625103906899418	0.0	0.0	0.0	0.0	0.0004952333787297264	0.0	0.0002284408909194746	0.0	0.00024073182474723158	0.0	0.00024919013207077	0.0	0.0	0.0	0.0	0.0	0.0	0.0	0.0	0.00011784115012962527	0.0	0.0	0.0	0.0	0.0	0.0	0.0	0.0	0.0	0.0002420721374969741	0.0	0.00012909888974954814	0.0	0.0	0.0	0.0	0.0	0.0	0.0009329601492736239	0.0	0.0	0.0	0.00013466199838405601	0.0	0.0	0.0	0.0	0.00011943150603129105	0.0	0.0	0.0	0.0	0.0016254499013119703	0.0	0.0	0.0	0.0	0.0035147392290249433	0.0013427734375	0.0020990245709346833	0.0	0.0	0.00013003901170351105	0.0	0.0	0.0	0.0	0.0	0.039748701220248886	0.0002407028523288001	0.0	0.0	0.0002433386056697895	0.0	0.003687607006453312	0.0	0.0	0.0	0.00011717834544176236	0.0	0.002509244585314316	0.0006891007235557597	0.00023693875133278048	0.00013164823591363875	0.0	0.00039026928580720695	0.0	0.002543847904672647	0.0	0.0	0.0	0.0	0.0	0.0	0.0	0.0	0.0015941698929628784	0.0004973887092762995	0.0	0.0	0.001341627027686303	0.00013178703215603585	0.0001234567901234568	0.0	0.0006483402489626556	0.0005046045162104201	0.0006314725940894166	0.00012214486380847684	0.0	0.00035075412136092597	0.0029751279305010115	0.0005332622317024396	0.0	0.0	0.0	0.0	0.0	0.00046865846514352667	0.0007576714231594899	0.0001119194180190263	0.0	0.0	0.0004864404718472577	0.0004841442749939482	0.001170655567117586	0.001605136436597111	0.0	0.000544069640914037	0.0003936491274111009	0.0	0.0005443658138268917	0.0016126864668727322	0.00012226433549333658	0.0	0.0	0.00023914863087408825	0.0005917860101787194	0.0	0.0	0.0	0.0001143379830779785	0.0	0.0006635700066357001	0.0	0.0034398034398034397	0.0	0.0	0.0	0.0	0.0006425909266161162	0.0	0.0	0.0	0.0002455795677799607	0.001318154583582984	0.0013066771200836273	0.0	0.0005466721333880005	0.0	0.00038446751249519417	0.0	0.0	0.0	0.0	0.0	0.0	0.00011734334663224596	0.0008384572386808273	0.0	0.0	0.0001299545159194282	0.00033329630041106545	0.0	0.00026123301985370953	0.0	0.0	0.0	0.00012813941568426448	0.00011990407673860912	0.0001319609395618897	0.00048549581259861634	0.0	0.00011479738261967628	0.0	0.0	0.0002461235540241201	0.0	0.0	0.0012575101299427134	0.004040122596823628	0.0	0.0	0.0006559097468188378	0.0	0.00013448090371167293	0.0	0.0	0.0001263902932254803	0.0	0.0001335826876836762	0.0	0.0008002133902373967	0.0008400336013440538	0.0	0.0	0.0	0.0	0.00024888003982080636	0.001110014800197336	0.0	0.0	0.00041660880433273156	0.0010584810796507012	0.0	0.0	0.00012938284383490748	0.0	0.0	0.0	0.0005247966413014956	0.0006646284726837697	0.0003720699491504403	0.0	0.0	0.0	0.0	0.0	0.00024685262898049864	0.0001307702366941284	0.001631321370309951	0.0001292824822236587	0.0007231529468482585	0.0	0.00027770063871146905	0.0	0.0005488474204171241	0.00013850415512465375	0.0	0.00038600102933607824	0.000407221392697163	0.0005449591280653951	0.0	0.00013147515119642388	0.0	0.0	0.0	0.00013738150844896276	0.0009242144177449168	0.0002554278416347382	0.00041597337770382697	0.0	0.00026322716504343247	0.0	0.0006597176408497163	0.00036855036855036854	0.0009267840593141798	0.0005483207676490747	0.0008097165991902834	0.0002642356982428326	0.0005895531187359981	0.0	0.00011671335200746966	0.0	0.0	0.00012629451881788332	0.001096357656230966	0.0002577984016499098	0.0	0.0002543881963876876	0.0003901677721420211	0.0	0.00037650602409638556	0.002206896551724138	0.00014204545454545454	0.0	0.0006778741865509761	0.0005047318611987382	0.0010078105316200555	0.00013161358252171624	0.0	0.0004131662305467566	0.00029859659599880563	0.001015615081883966	0.0009764262798158739	0.0	0.0006718624025799516	0.0	0.00012909888974954814	0.0012360939431396785	0.0	0.0019538882375928096	0.0006480041472265422	0.0007985094490284802	0.0	0.000714694110920526	0.0005438477226376615	0.0	0.0	0.0003811944091486658	0.0013557483731019523	0.00012759984688018373	0.00039893617021276594	0.000258364552383413	0.0003855545559696697	0.0	0.0006257039169065198	0.00012903225806451613	0.0020217336365933787	0.00012961762799740766	0.0008310249307479224	0.0002471271469170888	0.0	0.00040711086986022527	0.0004054054054054054	0.0	0.007738392411382925	0.0008496176720475786	0.0007540530350634662	0.00012454851164528583	0.0012615112905260501	0.0014302431413340268	0.0005120327700972862	0.0002672367717797969	0.0002527805864509606	0.0002615746795710175	0.016618196925633568	0.0004049129437171009	0.0007849293563579278	0.00025290844714213456	0.0	0.0002601795238714713	0.0010038900740368928	0.0	0.004346054597310879	0.0	0.0005127547750288425	0.0002536461636017755	0.0	0.0	0.0007673615551860852	0.00037575150300601197	0.0022582359192348566	0.0004110152075626798	0.0	0.0026988636363636364	0.001314060446780552	0.0	0.0	0.0002607561929595828	0.0003862495171881035	0.0010501443948542925	0.0	0.00036886757654002215	0.0011811023622047244	0.0	0.003395585738539898	0.0001385809312638581	0.0018245796950345367	0.0011939506500397983	0.0013150973172014729	0.0002737101409607226	0.00041124057573680605	0.00037650602409638556	0.0	0.006509032943676939	0.00130586186883343	0.0	0.00037778617302606723	0.011283306144643828	0.0002684924150892737	0.0	0.00011986096128490951	0.0	0.0	0.0009488952148569879	0.00012648621300278268	0.001024327784891165	0.0	0.0023186033824331696	0.0017312558263417232	0.0	0.0017948717948717949	0.0007334963325183374	0.0009963880931622867	0.006449914439910491	0.0	0.0	0.010354084110954877	0.014543565770679133	0.009083622762489982	0.0002710761724044456	0.0012056262558606831	0.0015120967741935483	0.00051513200257566	0.0014686248331108145	0.005016023408109238	0.00013027618551328816	0.0005629045876723895	0.0006851192107426692	0.0	0.002511898466419884	0.0006559958016268696	0.0004198740377886634	0.00012948336138806163	0.0	0.0	0.0	0.0002577319587628866	0.0005140066820868671	0.0014858841010401188	0.00012503125781445363	0.0003948927208108464	0.00038451679056652143	0.000421822272215973	0.00058470983774302	0.0009004373552868537	0.0011410640422193695	0.000406118857452281	0.0031228784792939578	0.0	0.0006302785831337451	0.0018911841722432353	0.001497566454511419	0.0006248437890527368	0.0006499415052645262	0.002179766636748301	0.00012802458071949814	0.0006298815822625346	0.0009089728606674458	0.00012540757461750688	0.0005188740433259826	0.0010512483574244415	0.002411575562700965	0.0009009009009009008	0.0003822629969418961	0.0008128193218764515	0.0002641310089804543	0.0005158627805003869	0.0012807377049180327	0.0001342642320085929	0.00025940337224383917	0.00042643923240938164	0.0	0.00026486558071778574	0.0008909252895507191	0.0002858367871945119	0.0007111363959607452	0.0023898035050451405	0.0	0.001759014951627089	0.0009583789704271632	0.0005553241704845203	0.0016910935738444193	0.001800055386319579	0.0009185548071034905	0.0013303769401330377	0.0009419997308572198	0.0007210845111047015	0.0	0.0001413827230312456	0.0008183306055646482	0.0007383343177790904	0.001119664100769769	0.0	0.0006672004270082733	0.0009264160931709899	0.001669449081803005	0.00028616397195593076	0.0014846807936293698	0.00012229423994129877	0.0002846569883290635	0.004945598417408506	0.0005650515609549371	0.00040491294371710083	0.0	0.00257487464426074	0.0	0.0002656042496679947	0.0	0.00012158054711246201	0.0	0.0002698327037236913	0.0	0.0	0.0001372495196266813	0.0031227480182560653	0.0	0.0003718393653941497	0.0007659900421294523	0.0002578981302385558	0.00012178784557301182	0.00012121212121212121	0.00039577836411609497	0.0001386001386001386	0.0010430247718383311	0.003806623524933384	0.001771117166212534	0.00036075036075036075	0.0	0.0007772020725388601	0.0	0.0002525252525252525	0.00012178784557301182	0.0	0.0	0.0	0.0	0.0	0.0007030700726505742	0.0	0.0	0.00011542012927054478	0.0	0.0	0.0	0.0	0.0	0.0	0.0	0.0	0.0	0.00024709661477637757	0.0001226692836113837	0.0	0.0	0.0	0.0	0.0	0.0	0.0	0.0	0.0	0.0	0.0	0.0	0.0	0.0	0.0	0.0	0.0	0.0	0.0002313475997686524	0.00011570056693277797	0.0
k__Bacteria;p__Actinobacteria;c__Actinobacteria;o__Actinomycetales;f__Cellulomonadaceae	0.0	0.0	0.0	0.0	0.0	0.0	0.0	0.0	0.0	0.0	0.0	0.0	0.0	0.0	0.0	0.0	0.0004898758981058132	0.0	0.0	0.00013533631073216944	0.0	0.0	0.00012761613067891782	0.0	0.0	0.0	0.0	0.0	0.0	0.0	0.0	0.0	0.0	0.0	0.0	0.0	0.0	0.0	0.0	0.0	0.0	0.0	0.0	0.0	0.00010836584308625921	0.0	0.0	0.0	0.0	0.0	0.0	0.0	0.0	0.0	0.0	0.0	0.0	0.00012514078338130396	0.0	0.0	0.0	0.0	0.0	0.0	0.0	0.0	0.0	0.0	0.0	0.0	0.0	0.0	0.0	0.0	0.0	0.0	0.0	0.0	0.0	0.0002243409983174425	0.0	0.0	0.0	0.0002188662727073758	0.0	0.00036101083032490973	0.0	0.0	0.0	0.0	0.00011779950524207798	0.0	0.0	0.0	0.0	0.00012183235867446393	0.0	0.0	0.00011388224575788635	0.0	0.0	0.00024922118380062304	0.0	0.0	0.0	0.0	0.0	0.0	0.0	0.0	0.0	0.0	0.0	0.0	0.0	0.0	0.00016046213093709883	0.0	0.0	0.0	0.0	0.0	0.0	0.00012572290671360322	0.0	0.0	0.0	0.0	0.0	0.0	0.0	0.0	0.0	0.0	0.0	0.0	0.0	0.0	0.0	0.0	0.0	0.0004924289055767574	0.00035739814152966406	0.0	0.0	0.0	0.0	0.0	0.0	0.0	0.0	0.0	0.0	0.0	0.0	0.0	0.0	0.0	0.0	0.0	0.0	0.0	0.0	0.0	0.0	0.0	0.0	0.0	0.0	0.0	0.0	0.0	0.0	0.0	0.0	0.0	0.0	0.0	0.0	0.0	0.0	0.0	0.0	0.00013347570742124932	0.0	0.0	0.0	0.0	0.0	0.0	0.0	0.00011708230886313078	0.00039840637450199205	0.0	0.0	0.00011862396204033214	0.0	0.0	0.0002398369109005876	0.0	0.0	0.0	0.0	0.0	0.0	0.0	0.0	0.0	0.0	0.0	0.0	0.0	0.0	0.0	0.0	0.0	0.0	0.0	0.0	0.0	0.0	0.0	0.0	0.00022361359570661896	0.0	0.0	0.0	0.0	0.0	0.0	0.0	0.0	0.0	0.0	0.0	0.0	0.0	0.0	0.00013614703880190606	0.0	0.0	0.0	0.0	0.0	0.0	0.0	0.0	0.0	0.0	0.0	0.0	0.00011208249271463797	0.0	0.0	0.0	0.0	0.0	0.0	0.0	0.0	0.0	0.00014790711433219938	0.0	0.0	0.0	0.0	0.0	0.0	0.0	0.0	0.0	0.0	0.0	0.0	0.0	0.0	0.0	0.0	0.0	0.0	0.0	0.0	0.0	0.0	0.0	0.0	0.0	0.000227842333105491	0.0	0.0	0.0	0.0	0.0	0.0	0.0	0.00013500742540839745	0.0	0.0	0.0	0.0	0.0	0.0	0.0	0.0	0.0	0.0	0.0	0.0	0.0	0.0	0.0	0.0	0.0	0.0	0.0	0.0	0.0	0.0	0.0	0.0	0.0	0.00013749484394335213	0.0	0.0	0.0	0.0	0.0	0.0001088139281828074	0.0	0.00011669973159061734	0.0	0.0	0.0	0.0	0.0	0.0	0.0	0.0	0.0	0.0	0.0	0.0	0.0	0.0	0.0	0.0	0.00012256403971074888	0.0	0.0	0.0	0.0	0.0	0.0	0.0	0.0	0.0	0.000219514872132587	0.0	0.0	0.0	0.0	0.0	0.0	0.0	0.0	0.0	0.0	0.0	0.0	0.0	0.0	0.0	0.0	0.0	0.0	0.0	0.0	0.0	0.0	0.0	0.0	0.0	0.00011357183418512209	0.0	0.0	0.0	0.0	0.0	0.0	0.0	0.0	0.0	0.0	0.0	0.0	0.0	0.0	0.0	0.0	0.0	0.0	0.0	0.00035902345619913834	0.0	0.0	0.0	0.0	0.0	0.0	0.0	0.0	0.0	0.0	0.0	0.0001245019920318725	0.0	0.0001093972213105787	0.0	0.0	0.0	0.0	0.0	0.0	0.0	0.0	0.0	0.0	0.0	0.0001159017153453871	0.00011445576284765938	0.0	0.0	0.0	0.0	0.0	0.0	0.0	0.0	0.0	0.0	0.0	0.0	0.0	0.0	0.0	0.0	0.0	0.0	0.0	0.0	0.0	0.0	0.0	0.0	0.0	0.0	0.0	0.0	0.0	0.0002216557685913776	0.0	0.0	0.0	0.0	0.0	0.00021985269869187644	0.0	0.0	0.0	0.0	0.0	0.0	0.0	0.0001143379830779785	0.0	0.0	0.0	0.0	0.0	0.0	0.0	0.0	0.0	0.0	0.0	0.0	0.0	0.0	0.0	0.0	0.0	0.00011668611435239207	0.0	0.0	0.0	0.0	0.0	0.00011280315848843768	0.00011298158400180771	0.0	0.0	0.0	0.0	0.0	0.0	0.0	0.0	0.0	0.0	0.0	0.0	0.0	0.0	0.0	0.0	0.0	0.00011147029316687103	0.0	0.00012201073694485115	0.0	0.0	0.0	0.0	0.0	0.0	0.0	0.0	0.00011087703736556159	0.0002176041780002176	0.0	0.0	0.0	0.0	0.0	0.0	0.0	0.0	0.0	0.0	0.0	0.0	0.0	0.0	0.0	0.00010991426687183997	0.0	0.0	0.0001169453865045024	0.0	0.0	0.0	0.0	0.0	0.00011088933244621867	0.0	0.0	0.000106928999144568	0.0	0.00011642798928862498	0.0	0.0	0.0	0.0	0.0	0.0	0.0	0.0	0.0	0.0	0.00011512779184895233	0.00011804981702278361	0.0	0.0	0.0	0.00023721978412999644	0.0	0.00011761938367442955	0.0	0.0	0.0	0.0	0.0	0.0	0.0	0.0	0.0	0.0	0.0	0.0	0.0	0.0	0.0	0.0	0.0	0.0	0.0	0.0	0.0	0.0	0.0	0.00011910433539780847	0.0	0.0	0.0	0.0	0.00011384335154826958	0.0003593675131768088	0.0	0.0	0.0	0.0	0.0	0.0	0.0	0.0	0.0	0.0002188902265513845	0.0	0.0	0.0	0.0	0.00011872254541137362	0.0	0.00011265067027148812	0.0	0.0	0.0	0.0	0.0	0.0	0.0	0.0	0.0	0.0	0.0	0.0	0.0	0.00010814318157240186	0.0	0.0	0.0	0.0	0.0	0.0	0.00010751532093323298	0.0	0.0	0.0	0.0	0.0	0.0	0.0	0.0	0.0	0.0	0.0	0.0	0.00010893246187363834	0.0	0.0	0.0	0.00010915838882218098	0.0	0.0	0.0	0.0	0.00011262529564140106	0.0	0.0	0.0	0.0	0.0	0.0	0.0003519474425152511	0.0002249971875351558	0.0	0.0	0.0	0.00021547080370609782	0.0	0.0	0.000251035521526296	0.0	0.00011125945705384957	0.00012054001928640309	0.00011503508570113885	0.0	0.0	0.0	0.0	0.0	0.0	0.0	0.0	0.00023209933851688522	0.0	0.0	0.0	0.0001100957833314984	0.0	0.0	0.0	0.0	0.0	0.0	0.00023204548091425919	0.0	0.0	0.0	0.0	0.0	0.0	0.0	0.0	0.0	0.0	0.0	0.0	0.0	0.0	0.0	0.0	0.0	0.0	0.00022241992882562276	0.00023410979749502515	0.0	0.0	0.0	0.00010773540185304891	0.0	0.0	0.0	0.0	0.0	0.00011381743683132256	0.0	0.0	0.0	0.0	0.0	0.0	0.0	0.0	0.0	0.0	0.00023129409043598937	0.0	0.0	0.0	0.0	0.0	0.0	0.0	0.0	0.0	0.0	0.0	0.0	0.0	0.0	0.0	0.0	0.00021777003484320557	0.0	0.0	0.0	0.0001155001155001155	0.0	0.0	0.0	0.0	0.00011185682326621924	0.0	0.0	0.0	0.0	0.00011194447554013209	0.0	0.0	0.0	0.0	0.0	0.00011134617525887985	0.0001400364094664613	0.0	0.0	0.0	0.0	0.00021913005368686317	0.0	0.0	0.0	0.0	0.0	0.0	0.0001104728236853734	0.0	0.0	0.00022755717373990216	0.0	0.0	0.0001119194180190263	0.0	0.00011637379262190155	0.0	0.0	0.0	0.0	0.00023767082590612002	0.0001232741617357002	0.0	0.0	0.0	0.0	0.00011116051578479324	0.00011710973181871414	0.0	0.0	0.0	0.0	0.0	0.0	0.00011188185276348176	0.0	0.0	0.0	0.0	0.0	0.0	0.0	0.0	0.0	0.00011299435028248587	0.00013491635186184566	0.0	0.0	0.0	0.0	0.00011767474699929395	0.0	0.0	0.0	0.0	0.00011370096645821489	0.0	0.0	0.0	0.0	0.0	0.0	0.0	0.00033617212012550425	0.0	0.0	0.0	0.0	0.00011343012704174228	0.0	0.0	0.0	0.0	0.0	0.0	0.0	0.0	0.00024140012070006034	0.0	0.0	0.0	0.0	0.0	0.0	0.0	0.0001123721766490617	0.0	0.0	0.0	0.0	0.0	0.0	0.00011256190904997749	0.0	0.0	0.0	0.0	0.0	0.0	0.0	0.0	0.0	0.0	0.0	0.0	0.0	0.0	0.0	0.0	0.0	0.0	0.0	0.0	0.0	0.0	0.0	0.0	0.0	0.0	0.0	0.0	0.0	0.0	0.0	0.0	0.0	0.0	0.0	0.0	0.0	0.0	0.0	0.0	0.0	0.0	0.0	0.0004488330341113106	0.0	0.0	0.0	0.0	0.00011708230886313078	0.0	0.0	0.0	0.0	0.0	0.0	0.0	0.0	0.0	0.0	0.0	0.0	0.0	0.0	0.0	0.0	0.0002181500872600349	0.0	0.0	0.0	0.0	0.0	0.0	0.0	0.0	0.0	0.0	0.0	0.0	0.0	0.0	0.0	0.0	0.0	0.0	0.0	0.0	0.0	0.0	0.0	0.0	0.0	0.0	0.0	0.0	0.0	0.0	0.0	0.0	0.0	0.0	0.0	0.0	0.0	0.0	0.0	0.0	0.0	0.0	0.0	0.0	0.0	0.0	0.0	0.0	0.0	0.0	0.0	0.0	0.0	0.0	0.0	0.0	0.0	0.0	0.0	0.0	0.0	0.0	0.0	0.0	0.0	0.0	0.0	0.0	0.0	0.0	0.0	0.0	0.0	0.0	0.0	0.0	0.0	0.0	0.0	0.0	0.0	0.0	0.0	0.0	0.0	0.0	0.0	0.0	0.00011960291831120679	0.0	0.0	0.0	0.0	0.0	0.0	0.0	0.0	0.0	0.0	0.0	0.0	0.0	0.0	0.0	0.0	0.0	0.0	0.0	0.0	0.0	0.0	0.0	0.0	0.0	0.0	0.0	0.0	0.0	0.0	0.0	0.0	0.0	0.0	0.0	0.0	0.0	0.0	0.0	0.0	0.0	0.00010950503723171266	0.0	0.00012348728081007656	0.0	0.0	0.0	0.0	0.0	0.0	0.0	0.0	0.0	0.0	0.0	0.0	0.0	0.0	0.0	0.0	0.0	0.0	0.0	0.0	0.0	0.0	0.0	0.0	0.0	0.00011849745230477545	0.0	0.0	0.0	0.0	0.0	0.0	0.0	0.0	0.0	0.0003562522265764161	0.0	0.0	0.0	0.0	0.0	0.0	0.0	0.0	0.00012036591237361579	0.0	0.0	0.0	0.0	0.0	0.0	0.0	0.0	0.0	0.0	0.0	0.0	0.0	0.0	0.0	0.0	0.0	0.0	0.0	0.0	0.0	0.0	0.0	0.0	0.0	0.0	0.0	0.0	0.0	0.0	0.0	0.0	0.0	0.0	0.0	0.0	0.0	0.0	0.0	0.0	0.0	0.0	0.0	0.0	0.0	0.0	0.0	0.0	0.0	0.0001220703125	0.0	0.0	0.0	0.0	0.0	0.0	0.0	0.0	0.0	0.0013289839313761025	0.0	0.0	0.0	0.0	0.0	0.0006585012511523771	0.0	0.0	0.0	0.0	0.0	0.0003961965134706815	0.00011485012059262662	0.0	0.0	0.0	0.0	0.0	0.00013388673182487614	0.0	0.0	0.0	0.00011571395510298542	0.0	0.0	0.0	0.0	0.00034160783420633114	0.0	0.0	0.0	0.0	0.0	0.0	0.0	0.0	0.0	0.0	0.0	0.0	0.0	0.0	0.0003999466737768298	0.0	0.0	0.0	0.0	0.0	0.0	0.00037883571157974494	0.0	0.0	0.0	0.0	0.0	0.00013007284079084288	0.0004938881343375726	0.0	0.0	0.0002624327516074006	0.0	0.0009526401741970605	0.0009407337723424271	0.0	0.0	0.0	0.0	0.0003550716061072316	0.0	0.0	0.0	0.0	0.0	0.0	0.0	0.0006142506142506142	0.0	0.0	0.0	0.0	0.0	0.0	0.0	0.0	0.0	0.00011983223487118035	0.0	0.0	0.0	0.0	0.0	0.0	0.0	0.0	0.0	0.0	0.0	0.0	0.0	0.0	0.0	0.0	0.0	0.0	0.0	0.0	0.0001254390366281987	0.0	0.00012813941568426448	0.00011990407673860912	0.0001319609395618897	0.0006068697657482705	0.0	0.0	0.0	0.0	0.0	0.0	0.0	0.0005588933910856504	0.0018110894399554194	0.0	0.0	0.00013118194936376755	0.0	0.00013448090371167293	0.0	0.0	0.0	0.0	0.0001335826876836762	0.0	0.0	0.0	0.0	0.0	0.0	0.0	0.0	0.0	0.0	0.0	0.0	0.0007938608097380259	0.0	0.0	0.0	0.0	0.0	0.0	0.0002623983206507478	0.00013292569453675395	0.0	0.000254323499491353	0.0	0.0	0.0	0.0	0.0	0.0	0.000543773790103317	0.0	0.0	0.0	0.0	0.0	0.00027442371020856203	0.0	0.0	0.0	0.0	0.00027247956403269756	0.0	0.0	0.0	0.0	0.0	0.0	0.0	0.0	0.0	0.0	0.0	0.0	0.0	0.0002457002457002457	0.0	0.00013708019191226866	0.0	0.0001321178491214163	0.0	0.0	0.00023342670401493932	0.0	0.0	0.0	0.00012181751735899622	0.0	0.0	0.0	0.00013005592404734037	0.0	0.0001255020080321285	0.00013793103448275863	0.0002840909090909091	0.0	0.00027114967462039046	0.00012618296529968455	0.00012597631645250694	0.0003948407475651487	0.0	0.0	0.00029859659599880563	0.000507807540941983	0.00013948946854512484	0.0	0.0002687449610319806	0.0	0.0	0.0008240626287597857	0.0002557217747091165	0.0	0.0	0.00026616981634282674	0.0001257071024512885	0.001286449399656947	0.00027192386131883074	0.0	0.0	0.0	0.0	0.00012759984688018373	0.00013297872340425532	0.000258364552383413	0.0	0.0	0.0	0.0	0.00025271670457417233	0.0002592352559948153	0.0006925207756232687	0.0011120721611268998	0.0	0.0002714072465734835	0.0002702702702702703	0.0	0.0004992511233150275	0.0007282437188979245	0.0005027020233756441	0.0	0.00012615112905260502	0.0	0.0028161802355350742	0.0	0.0002527805864509606	0.00013078733978550875	0.002077274615704196	0.0005398839249561345	0.0003924646781789639	0.0005058168942842691	0.0	0.0	0.0007529175555276697	0.0	0.0009506994431617547	0.0	0.00025637738751442123	0.00012682308180088776	0.0002620545073375262	0.0	0.000639467962655071	0.000250501002004008	0.0	0.0	0.0	0.001278409090909091	0.0011826544021024967	0.0001374192661811186	0.0	0.0	0.00025749967812540236	0.0	0.00025647601949217746	0.0002459117176933481	0.0003937007874015748	0.00013401232913428035	0.00039179835444691133	0.0001385809312638581	0.00039098136322168644	0.00039798355001326613	0.0001315097317201473	0.0001368550704803613	0.00041124057573680605	0.000502008032128514	0.000414651002073255	0.0005313496280552603	0.00014509576320371445	0.00012893243940175349	0.0	0.0	0.0005369848301785474	0.00012813941568426448	0.0003595828838547285	0.0008107012565869477	0.0	0.00040666937779585197	0.00012648621300278268	0.0	0.0	0.00027277686852154935	0.00013317352510320947	0.0	0.001153846153846154	0.0003667481662591687	0.000747291069871715	0.00013163090693694878	0.00038003546997719787	0.0	0.0003834845967020325	0.0005194130632385404	0.0002671653753673524	0.0002710761724044456	0.00026791694574681847	0.00012600806451612903	0.00051513200257566	0.001068090787716956	0.00013933398355858994	0.0006513809275664409	0.0005629045876723895	0.0006851192107426692	0.0	0.00013220518244315177	0.0	0.0004198740377886634	0.0007769001683283698	0.0001234567901234568	0.0002678093197643278	0.0001359249694168819	0.0002577319587628866	0.0	0.0022963663379710927	0.00025006251562890725	0.000658154534684744	0.0016662394257882594	0.0005624296962879641	0.0	0.00012863390789812196	0.0008557980316645272	0.0	0.0005431093007467753	0.0	0.0016387243161477374	0.0002909514111143439	0.00012479720454261825	0.0008747813046738316	0.0003899649031587157	0.0003846647006026414	0.00012802458071949814	0.00012597631645250694	0.0015582391897156214	0.00012540757461750688	0.0	0.0	0.0008038585209003215	0.0	0.00025484199796126404	0.00046446818392940084	0.0	0.00038689708537529015	0.003714139344262295	0.0010741138560687433	0.0006485084306095979	0.00014214641080312722	0.0005272176090681429	0.0	0.0	0.0	0.00014222727919214906	0.0002655337227827934	0.0	0.00025128785023244125	0.0	0.00027766208524226016	0.0002818489289740699	0.00013846579894765993	0.0	0.00014781966001478197	0.00013457139012245997	0.0	0.00012750223128904755	0.0	0.00013638843426077467	0.0	0.0	0.0	0.0	0.0	0.0	0.0	0.00026994196247806724	0.0	0.00014232849416453175	0.0	0.00014126289023873428	0.0	0.0	0.0001355197181189863	0.0	0.0	0.00012643823492224047	0.0	0.0	0.0	0.0	0.0	0.0001372495196266813	0.00024021138601969732	0.0	0.00024789291026276647	0.00012766500702157538	0.0	0.0	0.0	0.0	0.0	0.0	0.0001268874508311128	0.0	0.0	0.0	0.00012953367875647668	0.0	0.0	0.0	0.0	0.0	0.0	0.0	0.0	0.00011717834544176236	0.0	0.0002230400356864057	0.0	0.0	0.0	0.0	0.0	0.0	0.0	0.0	0.0	0.00011535355865728458	0.00012354830738818879	0.0	0.0	0.0	0.0	0.0	0.0	0.0	0.0	0.0	0.0	0.0	0.0002193222941111964	0.00044120891242003087	0.0	0.0	0.0	0.0	0.0	0.0	0.0	0.0	0.00011204481792717087
k__Bacteria;p__Actinobacteria;c__Actinobacteria;o__Actinomycetales;f__Corynebacteriaceae	0.003689064558629776	0.011202635914332782	0.0046339202965708995	0.0031254069540304725	0.0020094562647754136	0.000629009938357026	0.001789594784609485	0.002733734281027884	0.006665497281178741	0.007600621869062014	0.0015808193913845344	0.004027617951668585	0.005426464449700848	0.0029204832072215582	0.0019752436133789837	0.0012613521695257316	0.01387981711299804	0.0007973421926910299	0.0025589225589225588	0.006090133982947625	0.00176820446873493	0.0006139489194499018	0.0007656967840735069	0.00038187372708757637	0.0021253985122210413	0.001988862370723946	0.0010675206832132373	0.0	0.0009565309809756615	0.00033351862145636465	0.00010926573426573427	0.00013526308670363857	0.0	0.0	0.0022310944105213715	0.0	0.0020826102047900035	0.0	0.0009191176470588235	0.0	0.0008128193218764515	0.0	0.0	0.0016002560409665548	0.003034243606415258	0.0002305209774089442	0.0006275494195167869	0.00046120142972443215	0.0003455823061859233	0.0007427843803056027	0.0003890545973284918	0.0005661872947571057	0.0	0.0011818335303055885	0.0	0.000942704514507175	0.0	0.00037542235014391184	0.0	0.0	0.002141086319585305	0.0001122586439155815	0.0	0.00011432491139819366	0.002749050922895667	0.0017937219730941704	0.0020156210632401106	0.005280073461891644	0.0	0.0	0.0	0.00624512099921936	0.0	0.001220703125	0.00043696744592527855	0.0009507962918944616	0.0005490885130683066	0.004096921456162941	0.0157554379776602	0.0020190689848569826	0.0001123721766490617	0.00044697731590121804	0.01327872921320427	0.0	0.011855215033421618	0.002527075812274368	0.00033557046979865775	0.005871725383920506	0.0002126528442317916	0.00025644313373509426	0.0009423960419366238	0.0003350644999162339	0.0	0.0	0.0	0.014132553606237816	0.00022172949002217295	0.0	0.0015943514406104088	0.0	0.001193965049386736	0.002990654205607477	0.00010895619960775768	0.0010070493454179255	0.0	0.011864192856241322	0.0008117824423054622	0.004436775942814887	0.0	0.0033222591362126247	0.00011528706479133042	0.00021626297577854672	0.00010653030787258975	0.0014315460697553357	0.0	0.003781138790035587	0.0004813863928112965	0.005793309661745468	0.006551915602443087	0.006383948928408573	0.003733084461035931	0.004609384233542135	0.0002300966405890474	0.0007543374402816193	0.017370105134846867	0.00042202996412745304	0.003729099001563816	0.0	0.0038590604026845637	0.003964208857175218	0.0	0.002036659877800407	0.000370050573578389	0.0002359325232983367	0.0027532407938510957	0.00022079929344226098	0.0015589399208538195	0.01056121822424168	0.0012846865364850976	0.005349977708426215	0.00477180961703169	0.043456850917148834	0.008458422682868717	0.00046194710705624206	0.0004386445882223928	0.00044444444444444447	0.022429435483870965	0.00022170491076377343	0.006327657616198803	0.0013287565053703909	0.0	0.00022831050228310502	0.0016200891049007696	0.0007992692395524092	0.000989990100098999	0.0	0.0	0.0011852554225435582	0.003496925117569034	0.00011676786548341896	0.002740326646936315	0.002345490793948634	0.011345435130806193	0.0017266569265506706	0.00018178512997636792	0.0008825012607160868	0.020761656186973544	0.012378968010785637	0.0035919540229885057	0.0002242152466367713	0.0014945200929923613	0.0007813517385076181	0.0004251248804336274	0.0007815989280928985	0.000314828418511911	0.00037683708076874763	0.00022678308198208414	0.009054456085887983	0.00024715768660405336	0.0002797202797202797	0.00021328783192918843	0.00048204386599180526	0.00021563342318059299	0.008142018152696209	0.00826342807061475	0.0	0.0	0.00038087983241287375	0.00035231943628890195	0.007992365501610402	0.002826189354686764	0.0033953869570307925	0.009827357237715804	0.002588632526730445	0.014659106624256672	0.0021352313167259784	0.0003595828838547285	0.000712166172106825	0.0032377982971579324	0.003795763438227011	0.0003732039559619332	0.000104942806170637	0.0	0.0	0.00011804981702278361	0.0018709073900841909	0.0028901734104046246	0.0	0.00011309658448314861	0.0	0.003459010722933241	0.001577820353882565	0.014192927592013472	0.0040696935012081905	0.0001157273463719477	0.0010294117647058822	0.008442143178748312	0.010055601561575773	0.0001141422212076247	0.0022087244616234127	0.0011252391133115788	0.0	0.0	0.0013416815742397139	0.0	0.0006881523110448446	0.0015169194865810968	0.0024960998439937598	0.0011458691417440127	0.00011542012927054478	0.0	0.0005671506352087114	0.0004988775255674732	0.00831647561249719	0.0019755955839628123	0.0019827385117797995	0.0043225886130665685	0.0002440214738897023	0.027501701837985025	0.004749768303985172	0.0007682177348551361	0.0001154334526145677	0.009021323127392017	0.00012285012285012285	0.0017041581458759373	0.002263791254616943	0.00692289329195512	0.00012382367508667657	0.0015001153934918073	0.013794802315556104	0.05660630449362843	0.0003362474781439139	0.00011960291831120679	0.0	0.006482619872582989	0.006049447659126775	0.0	0.00816233987076295	0.00024345709068776628	0.0029910269192422734	0.007341373885684321	0.04023073509835823	0.0005999520038396928	0.0017953321364452424	0.01113151250860684	0.00688590763385967	0.0029808036246572077	0.005610098176718092	0.007489760093622001	0.0	0.0024438496450599327	0.013331852016442618	0.02023192696767826	0.004894353587203056	0.013020497615057367	0.0010190217391304348	0.00011943150603129105	0.00042485395645246946	0.0	0.0017865650309671272	0.015052743866303188	0.009830611010284332	0.00023060071486221607	0.0	0.0017348203221809171	0.0	0.002844774273345702	0.0033037138300296195	0.05508576950954337	0.004483218223676239	0.0003215778754421696	0.006744941294029478	0.0003599712023038157	0.0	0.0016186842409527114	0.06615363845011475	0.0019749835418038184	0.0013979496738117428	0.026569165143205366	0.006095457159286947	0.024502297090352218	0.0022899843316861518	0.0004604581558650858	0.0002339728591483388	0.0007987220447284345	0.01993993993993994	0.004916533272353076	0.00011303266644060134	0.0028851702250432777	0.0024449877750611247	0.004061267115339986	0.013557790080216924	0.01693918362545583	0.012752003886324994	0.0019288728149487644	0.23835384986724595	0.017153067301965454	0.0054416603391546445	0.004501462975467026	0.0008002743797873557	0.0035571844346232616	0.037536092396535124	0.012372115155841065	0.023937120400142908	0.0004744395682599929	0.0037543902143635705	0.001085252622693838	0.0017410228509249185	0.00024357569114602363	0.004784688995215311	0.0	0.10316336166194523	0.0032146389713155294	0.00011470520761642578	0.0018661068346162817	0.001341299841482746	0.003990610328638498	0.005457025920873124	0.0004691531785127844	0.0008808632459810614	0.02091878589007383	0.0006821282401091405	0.008137233340664175	0.013046231792273592	0.005263787534394065	0.014396192742415229	0.004412305429586959	0.0009092975676290066	0.0010573308270676691	0.028357854769814905	0.001925472873485106	0.0003521953510213665	0.0016062413951353832	0.0	0.004244092681807754	0.0	0.000219514872132587	0.0	0.00022439133849433412	0.007430269775948788	0.0	0.00023386342376052386	0.0005430650591940915	0.0013096797237766402	0.0004418912947414936	0.0010887316276537834	0.0008066374740723669	0.0	0.0	0.002819880155093408	0.0011313497001923293	0.0010383017997231195	0.0018558951965065504	0.0014433218607749528	0.0003420752565564424	0.002261420171867933	0.0011409013120365088	0.0003419582810897071	0.0007148814488264029	0.0005655468838366701	0.0	0.0	0.0	0.0	0.0003480278422273782	0.00011152001784320286	0.0007948223004428296	0.00010636034886194426	0.0006027000964320154	0.0006488590894344112	0.0	0.0007910498361396768	0.0003557874762808349	0.00046887820888524205	0.0	0.0005558025789239662	0.000564652738565782	0.0001048987726843596	0.006131898385683895	0.001212268153715602	0.0	0.00021595939963286903	0.006223073240785065	0.0002249971875351558	0.0	0.00034368197960820253	0.0	0.000560475283040018	0.0011345586566825505	0.0002311604253351826	0.0	0.00010653030787258975	0.0	0.0	0.0021165338645418325	0.00011403808872163302	0.0020785472049009955	0.0	0.0	0.0005699304684828451	0.0	0.0010532475131655938	0.0	0.00011768859597505002	0.0	0.0	0.000890967813787727	0.0	0.0001159017153453871	0.0	0.000346860908775581	0.00011166945840312674	0.0007619462283661696	0.00011114816049794375	0.00022182786157941438	0.0	0.0011485012059262662	0.0	0.0	0.001100231048520189	0.0003285510896944475	0.0003385622390249407	0.00035731300619342544	0.00010557432432432433	0.00022668026748271563	0.0008936550491510277	0.00011337868480725624	0.00022925263640531865	0.0010922992900054614	0.0005545696539485359	0.0	0.0010559662090813093	0.00023177656738903696	0.001907032181168057	0.0003583801218492414	0.0	0.0005489679402722881	0.0006689708997658602	0.0006497022198159177	0.0007757951900698216	0.0	0.000225377507324769	0.0	0.00011120996441281138	0.0	0.0008794107947675057	0.00042835724994645533	0.0	0.00010748065348237318	0.0004613078076346442	0.00011508804235239959	0.0018850141376060322	0.0010005558643690939	0.0	0.00033617212012550425	0.0	0.0003353828954723309	0.0007492240179813764	0.0003321891263425977	0.0017838030681412772	0.0	0.0	0.00011358473421172194	0.0012267201962752315	0.0	0.00010823682216690118	0.0006904487917146144	0.0002195389681668496	0.00044048012333443455	0.00010517458981909971	0.00021523891519586742	0.0005834305717619604	0.00034451079467156636	0.0	0.0016986168405726766	0.00033385265969285556	0.0	0.0011280315848843769	0.0012427974240198849	0.0	0.0007844016136261766	0.0	0.0007349338559529642	0.0017430278884462151	0.0	0.0019005030743432085	0.0	0.0001231527093596059	0.000329453107840984	0.0007853696847301694	0.0009859772129710781	0.0008586454867446603	0.0	0.000333000333000333	0.0011191941801902629	0.00043572984749455336	0.0013376435180024523	0.0009182736455463728	0.0002440214738897023	0.0	0.0	0.0018399264029438822	0.000549390176903637	0.00010488777008600797	0.00010905125408942203	0.0	0.0	0.0006652622241933695	0.0001088020890001088	0.0003374957813027337	0.0	0.0010401016988327747	0.00036514118792599804	0.00011873664212776063	0.00011309658448314861	0.00010964912280701755	0.000981140303063338	0.0	0.0	0.0013269932544509565	0.00023296447291788001	0.0	0.0	0.0	0.00010991426687183997	0.00011312217194570136	0.00011644154634373545	0.0001169453865045024	0.0018569087930092845	0.0002165674066053059	0.0	0.0	0.0	0.003437569305832779	0.0001247193813918683	0.0018012290739563468	0.000213857998289136	0.0004478280340349306	0.00011642798928862498	0.0005900401227283455	0.0021119324181626186	0.0006668889629876625	0.00011343012704174228	0.0019517795637198623	0.00011230907457322552	0.003049469166478428	0.00021642679363705227	0.0003301782962799912	0.0002759381898454746	0.0	0.00035414945106835086	0.0	0.0048673079151697754	0.00022771262666514857	0.00023721978412999644	0.00022722108611679165	0.00035285815102328866	0.0010102143899427545	0.002945347441911203	0.00010866021949364337	0.0004222972972972973	0.0	0.0	0.001853782875680686	0.00011287955751213455	0.0	0.00022807617744326604	0.0010435992578849721	0.0	0.00011821728336682824	0.0003489995346672871	0.00010785159620362382	0.0007641921397379913	0.000832639467110741	0.0009076469253460404	0.0013689253935660506	0.0006693440428380187	0.0006650410108623364	0.00046056419113413934	0.0	0.002262982372558361	0.0	0.00011280315848843768	0.0	0.00032085561497326203	0.00022768670309653916	0.00035936751317680886	0.000233781414377557	0.0005741352088416823	0.00058459020226821	0.0	0.00011664528169835531	0.0	0.0014983863531581375	0.0001168633867009466	0.0	0.0029550180584436902	0.0006924408540103866	0.0	0.0	0.00011810558639423645	0.0007123352724682418	0.0003465804066543438	0.003492170778416131	0.0010968520346605242	0.00022591212018524794	0.0009318578916715202	0.001447339122689824	0.0002448579823702253	0.0003242191721603804	0.0006392499467291711	0.0004568817818389492	0.0	0.00011627906976744187	0.0	0.0006563833278634722	0.00012328936012822092	0.003028009084027252	0.00033403852577663955	0.00021633315305570578	0.00033818058843422386	0.0010580766517752174	0.000912512832211703	0.000555432126194179	0.0	0.0008917623453349682	0.0001086484137331595	0.00025693730729701953	0.00033719231201528605	0.00012014898474107894	0.0	0.0	0.00010908694229300753	0.0	0.0002238388360380526	0.000988250796090919	0.0008341277407054337	0.000980392156862745	0.0013259668508287293	0.00010822510822510823	0.0	0.0005457919441109049	0.00011262529564140106	0.0006655574043261231	0.0008953553441522104	0.00012439358129120537	0.0009010023651312085	0.0	0.0	0.0003405994550408719	0.0	0.0005532809560694921	0.0	0.0017597372125762551	0.0004499943750703116	0.0	0.00011295606009262397	0.0005415357955160836	0.00043094160741219563	0.0	0.0013216388321518682	0.0	0.00046500813764240875	0.004450378282153983	0.0	0.0004601403428045554	0.0	0.0043825148893134065	0.00012391573729863693	0.0	0.0009863013698630137	0.0	0.0	0.00011031439602868175	0.00011604966925844261	0.00033986631924776253	0.00023272050267628578	0.0026004984288655326	0.0014312451833094792	0.0	0.00011436413540713633	0.0	0.0	0.00022466861379465288	0.0	0.0015082956259426846	0.0026464158324703718	0.00044434570095534326	0.00033936651583710406	0.0005869922517022776	0.0005576622797233995	0.0007107320540156361	0.00011683607898118939	0.0027039206849932404	0.00011008366358432408	0.002886323268206039	0.00033936651583710406	0.0009097111667045713	0.0005428881650380022	0.002803947958725886	0.0015398152221733391	0.0009197214557876757	0.002510555745749172	0.000590876861262113	0.00022241992882562276	0.0005852744937375629	0.0	0.0	0.00045454545454545455	0.0	0.0004452359750667854	0.00024172105390379503	0.0	0.0010283363802559415	0.0009517011658339282	0.00011381743683132256	0.00011307100859339665	0.000445632798573975	0.0	0.0005498735290883097	0.0001353546291283162	0.001366969056791351	0.0	0.00023691068467187872	0.00010969723562966213	0.00010902747492368077	0.00011564704521799469	0.0	0.0016533129848658272	0.0004709206498704968	0.0	0.0003298515667949423	0.0	0.0003477454503303582	0.000602918123718799	0.00011778563015312132	0.0	0.00012144765606023804	0.0	0.0	0.00011198208286674133	0.0004662004662004662	0.0006368750663411527	0.00021777003484320557	0.0	0.0001152073732718894	0.00035829451809387314	0.001617001617001617	0.0005670220004536176	0.0020741825280624696	0.0017123287671232876	0.0	0.0012304250559284117	0.0	0.0	0.00011348161597821153	0.0001178967224711153	0.001231389230941453	0.00023263929277654997	0.00012134449702705982	0.0004465780953444233	0.00012545477355413375	0.00035194744251525103	0.0016701926288831977	0.000980254866265229	0.0007087172218284905	0.0004965243296921549	0.0	0.0031036623215394167	0.0007669551879040211	0.0	0.0	0.0	0.0001212268153715602	0.0003577390889577868	0.0	0.0001104728236853734	0.0	0.0	0.0005688929343497554	0.0	0.0	0.0001119194180190263	0.00038080731150038087	0.0002327475852438031	0.0	0.0	0.00022224691632403602	0.0001157273463719477	0.00035650623885918	0.0	0.0003465804066543438	0.00011153245594467991	0.00022426553038797938	0.0013302294645826406	0.001889728768341485	0.0	0.0	0.0003278688524590164	0.0006623393826996954	0.0	0.0026928931038520077	0.00022386389075442132	0.0021257552025061533	0.0	0.0	0.005577689243027889	0.0	0.0006989748369058714	0.0002349072116513977	0.0	0.00011507479861910241	0.0005762360262763627	0.0005649717514124294	0.00013491635186184566	0.0	0.00023476933912431035	0.0	0.0	0.0004706989879971758	0.00011072970878086591	0.0008660820612753058	0.0	0.0	0.00022740193291642978	0.0	0.00033890646181653866	0.0	0.00010979358805445762	0.0005010647626205688	0.0	0.0006999533364442371	0.003025549081129538	0.00023012311586698885	0.0	0.00022959476523935255	0.0	0.00022686025408348456	0.0006523866478199414	0.00013793103448275863	0.00011456065986940085	0.00012042389210019268	0.0003249214773096502	0.0	0.0001141422212076247	0.0	0.0	0.0	0.0	0.0	0.0002444390124663896	0.0	0.00034746351633078526	0.00033757173399347364	0.0	0.0003382568497012064	0.0005685048322910744	0.0003599712023038157	0.0	0.00012423903590508137	0.0	0.0	0.0008440853732063186	0.0003256975355553143	0.00010985389432055367	0.0	0.0005713632727688265	0.0	0.00012304663467454166	0.00022033711578715433	0.0004706436051300153	0.0	0.0001157809424568716	0.001104728236853734	0.0	0.0	0.0	0.0006905282541143975	0.0	0.0003391746749576032	0.00011602274045712959	0.00024021138601969732	0.0	0.0010132852961044808	0.0	0.0	0.00011393414606357525	0.00011238480557428635	0.00011106175033318525	0.0	0.00046614613681389113	0.0	0.0	0.0	0.00023410979749502515	0.0	0.0	0.00034203625584311936	0.0005696707303178763	0.0	0.0004700352526439483	0.00022411474675033618	0.0003384858400090263	0.00011506155793349442	0.00012359411692003462	0.0023563734290843806	0.00021850759313886157	0.0034235229155162895	0.0029243186337583344	0.00012159533073929961	0.0	0.0022938548834963175	0.0022629554197782305	0.00011416828405069072	0.0013464991023339318	0.00032181935207037116	0.000111185234600845	0.0	0.0005967299200381908	0.0	0.0	0.0	0.0	0.0	0.00011656370206317752	0.00032331070158422246	0.0005970149253731343	0.0007635253054101222	0.0009069707178025396	0.0	0.00011678150181011328	0.0	0.0	0.0035722516708919104	0.0004513653802753329	0.00012330456226880394	0.0018422567645365573	0.0023441162681669013	0.0	0.00011649580615097856	0.00034352456200618345	0.00011588828369451848	0.0	0.0	0.0007147111375818939	0.006911092889773925	0.0	0.00021848372296263927	0.0006142506142506142	0.00032092426187419767	0.0004489337822671156	0.00021992522542335605	0.0	0.0017458535977054495	0.00011547344110854503	0.0	0.00012473493825620557	0.00022318937618569356	0.0001151808339092375	0.0	0.0006653359946773121	0.00011862396204033214	0.0	0.0006164468006411046	0.003935679748116496	0.0027581244753567572	0.00035582967619499464	0.00011940298507462687	0.0002437538086532602	0.0002530044275774826	0.00022116554240849277	0.0	0.0	0.0008135750813575082	0.0023128423615337793	0.0	0.00043572984749455336	0.0	0.00046565774155995343	0.00011313497001923294	0.0005046045162104201	0.0004588208304657031	0.0009267840593141798	0.0009870585654748849	0.0005852744937375629	0.00011958861516383641	0.0004515692029803567	0.0	0.0	0.00033057851239669424	0.00044742729306487697	0.00011832919181161993	0.0	0.0003341129301703976	0.0	0.0	0.00022237046920169	0.0005528527200353826	0.00023084025854108956	0.0003663003663003663	0.0	0.0	0.0	0.0	0.0	0.0002339728591483388	0.0	0.00023089355806972986	0.0	0.01380911646095564	0.0	0.00011730205278592375	0.013502689094862113	0.0	0.0002777777777777778	0.0004546487838145033	0.0007176175098672408	0.0004512126339537507	0.0	0.00011771630370806356	0.0003422703936109527	0.0	0.002342965524935847	0.00021670820240546104	0.0024171270718232043	0.0	0.0005782352260899734	0.00024093482712926153	0.0	0.0003320053120849934	0.00011308379509216329	0.0004511108604939664	0.0016716817118020727	0.0005030813734121495	0.00022514916131937407	0.0	0.00036643459142543056	0.0	0.00023057412958266084	0.0007770870337477797	0.0	0.00038809831824062095	0.00023778385447628106	0.0	0.0002350452462098954	0.0009075439591605219	0.0	0.0006809669731018046	0.0001128286133363421	0.0005813953488372093	0.0001164551065564225	0.00022348865795060902	0.0024755393139219615	0.00906380441264162	0.00011063170704723974	0.00012149192078726765	0.0	0.00011946004061641381	0.0	0.00011147029316687103	0.0	0.0018790759367746214	0.0009917355371900827	0.00010930156301235107	0.00033504578959124413	0.008772879887360554	0.0005501155242600946	0.0	0.00011291779584462511	0.02791519434628975	0.0	0.001718016263887298	0.0006942837306179125	0.0002176278563656148	0.00011436413540713633	0.0003540658562492624	0.0	0.0007514761137949544	0.0	0.0003484320557491289	0.0	0.0	0.0008102789674730871	0.0	0.0	0.0007639419404125286	0.0004739898092191018	0.0002463357556349304	0.002010050251256281	0.00033955857385398983	0.00013497098123903362	0.00021826912583215103	0.00011353315168029064	0.0	0.0002222963209958875	0.00064963187527068	0.004868780429877687	0.00011074197120708749	0.00022026431718061675	0.0	0.00024078979051288225	0.000619041723412158	0.0003577390889577868	0.0014848657909765847	0.00010700909577314071	0.0013240250361097737	0.00023430178069353328	0.0	0.0002382654276864427	0.00011446886446886447	0.00044558315695666706	0.00034851301115241634	0.00021675517502980384	0.0	0.0001252975817566721	0.0	0.00023568230025925054	0.0004536690484291709	0.0006752954417557682	0.0	0.0009843596193809471	0.00011720581340834506	0.0	0.0004811740647179117	0.0	0.000587406015037594	0.003510045993706124	0.0	0.0002581977794990963	0.0006543075245365322	0.0	0.00011270145384875464	0.0004374453193350831	0.0	0.00023014959723820482	0.001999200319872051	0.0008029364533149805	0.0018440177893480855	0.0025926326023549746	0.00040398599515216807	0.00011169440411035407	0.0001128158844765343	0.00011346873936230568	0.00011886366337810531	0.0005971575301564553	0.0	0.0015989036089538603	0.0	0.00011767474699929395	0.0008127249506559852	0.0	0.0011866235167206042	0.0002346041055718475	0.0004609356994699239	0.004761904761904762	0.0045166015625	0.010124706753920236	0.0022530534803747184	0.0	0.0	0.000709891150023663	0.00011648223645894001	0.00023750148438427741	0.00011463945890175398	0.00023408239700374532	0.016431074060649996	0.002286677097123601	0.00011199462425803562	0.00043606235691703914	0.0017033702396885265	0.0010932546190007652	0.0036876070064533126	0.00012177301509985388	0.0	0.0003427004797806717	0.00011717834544176236	0.0	0.0009244585314315901	0.0011485012059262662	0.0008292856296647317	0.000526592943654555	0.0	0.0002601795238714713	0.0005722788142382969	0.002543847904672647	0.0007888212756366914	0.00033138186236606647	0.00010664391596459421	0.0	0.0001156737998843262	0.0011743354329027437	0.0003661662394727206	0.0	0.0043270325666135276	0.0	0.0001154068090017311	0.00022647491790284225	0.0028052201487986338	0.0002635740643120717	0.0	0.00012138868657441127	0.0005186721991701245	0.00025230225810521004	0.0005051780752715333	0.0007328691828508611	0.00035808068751492004	0.00023383608090728398	0.0021420921099607284	0.0005332622317024396	0.00034281796366129587	0.0	0.0002313208420078649	0.0	0.00022143489813994686	0.0005858230814294083	0.0007576714231594898	0.0002238388360380526	0.00011339154099104207	0.00048715138229204726	0.0010944910616563297	0.0006051803437424352	0.0011706555671175858	0.0028398567724410425	0.0	0.00013601741022850925	0.0003936491274111009	0.0	0.0009526401741970605	0.0013439053890606102	0.0009781146839466927	0.00011896264572924102	0.00011566042100393245	0.0003587229463111324	0.0013019292223931827	0.0	0.0003468208092485549	0.0	0.0	0.000685166152792052	0.00106171201061712	0.0007170172084130018	0.0007371007371007371	0.0	0.0	0.00023485204321277596	0.0001219958521410272	0.0006425909266161162	0.0	0.0	0.0004918234353866962	0.0006139489194499018	0.00035949670461354107	0.00039200313602508815	0.00012663036596175764	0.0006833401667350006	0.0002212878955521133	0.0	0.00011068068622025456	0.00022815423226100844	0.00026226068712300026	0.0	0.0005893446487505894	0.0	0.00011734334663224596	0.0034935718278367805	0.00011321181931393638	0.001124353496739375	0.000649772579597141	0.0014442839684479503	0.0007144558228149559	0.00013061650992685477	0.00023028209556706967	0.0001254390366281987	0.00034997666822211853	0.00025627883136852895	0.00023980815347721823	0.0002639218791237794	0.0010923655783468867	0.0003536067892503536	0.0006887842957180577	0.0001255020080321285	0.0	0.0013536795471326606	0.0	0.0009208103130755065	0.0022355735643426015	0.0011145165784341043	0.0	0.0004920654447041457	0.0009182736455463729	0.0006350819255683983	0.0	0.0023503216229589312	0.0008349236641221374	0.00037917087967644087	0.0	0.0004007480630510286	0.00011746740279572419	0.00040010669511869834	0.0009600384015360614	0.00011588828369451848	0.0	0.0002642706131078224	0.00027052617340727714	0.00024888003982080636	0.000863344844597928	0.0	0.00022642363862787276	0.0013886960144424384	0.0006615506747816882	0.00047602046888016187	0.00048649963512527365	0.00012938284383490748	0.0016838796587337226	0.0010178117048346056	0.0	0.00039359748097612176	0.00039877708361026184	0.00024804663276696017	0.0	0.0005755726948313573	0.0008131970260223048	0.00023391812865497077	0.0	0.0	0.00039231071008238524	0.0008156606851549756	0.0006464124111182935	0.02820296492708208	0.00104675505931612	0.0004165509580672036	0.0	0.00027442371020856203	0.0002770083102493075	0.00038319070123898327	0.0	0.00027148092846477533	0.0017711171662125342	0.0	0.00026295030239284776	0.0003292361720807726	0.00012014898474107894	0.00011298158400180771	0.000549526033795851	0.001716398204383417	0.0	0.00027731558513588466	0.00011738466956215518	0.0003948407475651487	0.00024850894632206757	0.000527774112679773	0.00036855036855036854	0.0005295908910366742	0.00027416038382453733	0.001156737998843262	0.0001321178491214163	0.0008253743662303973	0.0	0.01015406162464986	0.0	0.00013539128080151638	0.00012629451881788332	0.0012181751735899622	0.0001288992008249549	0.00013570362328674176	0.0001271940981938438	0.00013005592404734037	0.00011841326228537596	0.0013805220883534135	0.001379310344827586	0.0	0.0	0.0005422993492407809	0.0006309148264984228	0.0	0.0007896814951302974	0.0009075439591605219	0.0006886103842445945	0.0	0.002158182049003428	0.0006974473427256243	0.0016476403436507003	0.0009406073636119322	0.0	0.0002581977794990963	0.0006867188572998215	0.0	0.0006512960791976033	0.0009072058061171591	0.0006654245408570668	0.000251414204902577	0.0004288164665523156	0.0009517335146159076	0.00012843565373747752	0.00022825838849577722	0.0	0.0004067245119305857	0.0	0.0	0.0001291822761917065	0.00025703637064644646	0.0009409550693954364	0.0003754223501439119	0.00038709677419354843	0.0013899418751579479	0.0	0.0008310249307479226	0.0024712714691708885	0.00012413108242303873	0.00040711086986022527	0.0002702702702702703	0.0	0.0022466300549176233	0.0007282437188979245	0.0005027020233756441	0.00024909702329057166	0.0012615112905260501	0.002080353660122221	0.00038402457757296467	0.00040085515766969537	0.0	0.0	0.012186677745464617	0.00040491294371710083	0.00026164311878597594	0.0015174506828528073	0.0	0.00013008976193573565	0.0037645877776383485	0.00012360939431396787	0.005296754040472633	0.00012672665061462426	0.0	0.00012682308180088776	0.0	0.0	0.00038368077759304265	0.000250501002004008	0.0013283740701381507	0.0	0.00027921262041044257	0.0014204545454545455	0.0005256241787122207	0.0005496770647244744	0.0	0.0001303780964797914	0.0006437491953135059	0.0005250721974271463	0.00025647601949217746	0.0029509406123201768	0.0013123359580052493	0.0002680246582685607	0.0005223978059292151	0.0005543237250554324	0.0006516356053694773	0.00013266118333775536	0.0014466070489216202	0.00041056521144108393	0.0006854009595613433	0.000251004016064257	0.00013821700069108501	0.0013283740701381507	0.0008705745792222867	0.00025786487880350697	0.0002518574486840448	0.0053017944535073405	0.0010739696603570949	0.00012813941568426448	0.00023972192256981902	0.00013511687609782462	0.0	0.0009488952148569878	0.0	0.0008962868117797695	0.0	0.0012274959083469722	0.0014649087761353043	0.0005075498033244512	0.0035897435897435897	0.0	0.0006227425582264292	0.0023693563248650784	0.0002533569799847986	0.0	0.0037070177681196473	0.008310609011816647	0.004408228693561314	0.0004066142586066685	0.0005358338914936369	0.0005040322580645161	0.001416613007083065	0.0008010680907877169	0.0032046816218475687	0.0	0.0008443568815085843	0.001644286105782406	0.0002767400027674	0.0013220518244315177	0.0006559958016268695	0.0006997900629811056	0.0003884500841641849	0.0003703703703703704	0.0	0.0	0.0001288659793814433	0.0	0.0021612859651492637	0.00037509377344336085	0.0005265236277477951	0.0002563445270443476	0.00028121484814398203	0.00058470983774302	0.0002572678157962439	0.0001426330052774212	0.0	0.001629327902240326	0.0002501563477173233	0.0008823900163872431	0.0005819028222286878	0.000499188818170473	0.0011247188202949262	0.00012998830105290525	0.0011539941018079243	0.00012802458071949814	0.0002519526329050139	0.0016880924555252564	0.0003762227238525207	0.00038915553249448695	0.00026281208935611036	0.0030814576634512324	0.0	0.0003822629969418961	0.0005805852299117511	0.0	0.00025793139025019347	0.0016649590163934427	0.0012083780880773362	0.0006485084306095979	0.0	0.0005272176090681429	0.0	0.0006363752068219422	0.0004287551807917679	0.0	0.0006638343069569835	0.00013099292638197538	0.0007538635506973238	0.0004107338444687842	0.0	0.00014092446448703494	0.00027693159789531985	0.00015309246785058175	0.0004434589800443459	0.0	0.00028843380444188056	0.0003825066938671427	0.0001413827230312456	0.00027277686852154935	0.00014766686355581807	0.00027991602519244227	0.0	0.0010675206832132373	0.00026469031233456857	0.0005564830272676684	0.0	0.0008098258874342018	0.00024458847988259754	0.0002846569883290635	0.0018369365550374452	0.00014126289023873428	0.00013497098123903362	0.0	0.0002710394362379726	0.0	0.0	0.0	0.00024316109422492402	0.0	0.0	0.0	0.00026167735182519954	0.0	0.0034830650972856115	0.0006498570314530804	0.0023549826474962817	0.0031916251755393847	0.0001289490651192779	0.00048715138229204726	0.0006060606060606061	0.0006596306068601583	0.0	0.009517601043024772	0.017129805862200226	0.0009536784741144414	0.003487253487253487	0.0	0.004015544041450777	0.0	0.0011363636363636363	0.0010960906101571063	0.0	0.0	0.0009416195856873824	0.0	0.00033351862145636465	0.002226388563393485	0.012788676434070025	0.0006691201070592171	0.0006925207756232687	0.0002426595486532395	0.0005818012566907144	0.00012393109431156277	0.0	0.0002460024600246002	0.00011784115012962527	0.0	0.0	0.00023070711731456916	0.0008648381517173215	0.0001226692836113837	0.00011566042100393245	0.00022323920080366113	0.0	0.0003426613363792119	0.0	0.0	0.0	0.0	0.0	0.0	0.0001096611470555982	0.0009927200529450694	0.0008029364533149805	0.000462962962962963	0.0007919447901346306	0.00011596892032935173	0.0005532197388802832	0.00035633685710892025	0.0003470213996529786	0.00011570056693277797	0.0
k__Bacteria;p__Actinobacteria;c__Actinobacteria;o__Actinomycetales;f__Dermabacteraceae	0.00013175230566534913	0.00016474464579901152	0.001235712079085573	0.0002604505795025394	0.0	0.0010064159013712416	0.00051131279560271	0.0001366867140513942	0.00035081564637782847	0.00034548281223009154	0.00013173494928204451	0.0	0.0004174203422846807	0.00013274923669188903	0.0	0.00037840565085771945	0.00016329196603527107	0.0	0.00013468013468013467	0.0008120178643930166	0.0	0.0004911591355599214	0.0	0.0	0.00039851222104144525	0.00026518164942985947	0.00040032025620496394	0.0	0.0	0.0	0.0	0.0	0.0	0.0	0.0	0.0	0.0	0.0	0.0	0.0	0.0	0.0	0.0	0.0	0.00010836584308625921	0.0	0.00010459156991946449	0.00046120142972443215	0.0	0.0	0.0	0.0	0.0	0.0	0.0	0.00010474494605635278	0.0	0.0	0.0	0.0	0.0	0.0	0.0	0.0	0.0	0.0002242152466367713	0.0	0.0004591368227731864	0.0	0.0	0.0	0.0	0.0	0.0	0.0	0.0	0.0	0.00035116469624253775	0.0	0.0003365114974761638	0.0	0.00022348865795060902	0.0	0.0	0.0	0.00036101083032490973	0.0	0.0	0.0	0.0	0.0	0.0	0.0	0.0	0.0	0.0012183235867446393	0.0	0.0	0.0	0.0	0.0	0.00024922118380062304	0.0	0.00025176233635448137	0.0	0.0	0.0	0.0004929751047572097	0.0	0.0	0.0	0.0	0.0	0.0	0.0	0.0	0.0	0.0	0.0	0.0	0.0009332711152589828	0.0	0.0	0.0	0.0	0.00010550749103186326	0.00012029351617947793	0.0	0.0008389261744966443	0.0006795786612300374	0.0	0.0005091649694501018	0.0	0.00011796626164916834	0.0	0.0	0.0	0.0	0.0008992805755395684	0.0	0.0003670622782332069	0.007632648036439739	0.001072194424588992	0.0	0.0	0.0	0.0036542338709677417	0.0	0.0	0.0	0.0	0.0	0.0	0.0	0.00021999780002199978	0.0	0.0	0.0	0.0004823344989750392	0.0	0.0	0.0	0.0	0.0	0.0	0.0	0.00011863803535413454	0.0003676921191322466	0.0	0.0	0.0	0.0	0.0	0.0	0.0	0.0	0.0	0.0002586987453110852	0.0	0.0	0.0	0.0	0.0	0.0006673785371062467	0.0	0.0	0.0	0.00019043991620643687	0.0	0.0	0.00023551577955723034	0.001053740779768177	0.0002656042496679947	0.0	0.0	0.00035587188612099647	0.0	0.0	0.0013191030099532319	0.0	0.0	0.0	0.0	0.0	0.0	0.0	0.00013137151865475564	0.0	0.0	0.0	0.00011530035743110804	0.0	0.0008419533317296127	0.0	0.0	0.0	0.0	0.0	0.0	0.0	0.0	0.0	0.0	0.0	0.0	0.0	0.0	0.0	0.0	0.0	0.0	0.00022686025408348456	0.0	0.0004495392222971454	0.0	0.0	0.0002470050636038039	0.0	0.0004084411164057182	0.0	0.0	0.0	0.0	0.0	0.0	0.0	0.0	0.0	0.0	0.0003695036334523956	0.0	0.0	0.0	0.0	0.0	0.0	0.0	0.000340097494615123	0.0	0.0	0.00026219192448872575	0.0	0.0	0.0	0.00011475786091347258	0.0	0.0	0.0001168770453482936	0.00023405500292568755	0.0	0.0	0.0	0.0001233654083395016	0.0	0.000128915817970865	0.0	0.0	0.0	0.0	0.0	0.0	0.0	0.0	0.0	0.0	0.0	0.0	0.0	0.0	0.0	0.0	0.00012490632025980515	0.0	0.0	0.0	0.001755096530309167	0.0	0.0	0.0014625228519195613	0.00011500862564692352	0.00023559901048415596	0.0	0.0	0.0	0.0	0.0	0.0	0.0	0.0	0.00033340742387197157	0.0003481086098862845	0.0	0.00011763321962122103	0.0	0.0	0.0006034274680183442	0.0	0.0	0.0	0.0	0.0	0.00041248453183005636	0.0	0.00011909015124449208	0.00011860989206499822	0.00012110936175366356	0.0001205836247437598	0.0	0.0	0.000350099194771852	0.0	0.0003541076487252125	0.00012363996043521266	0.0	0.0	0.0	0.0	0.0	0.0	0.0	0.0	0.0	0.00010996261271167803	0.0001266624445851805	0.00011963153487259242	0.0001189767995240928	0.0	0.0	0.0	0.0007119126720455624	0.00022652622041001246	0.0	0.0	0.0	0.0	0.0	0.0	0.0	0.0	0.0	0.0	0.0	0.0001086130118388183	0.0005953089653530182	0.0	0.0	0.0	0.0	0.0	0.0	0.0	0.0	0.0	0.0	0.0	0.0	0.00022818026240730178	0.0	0.0	0.0	0.0	0.0	0.00022714366837024418	0.0	0.0	0.0	0.0	0.0	0.0	0.0	0.0	0.0	0.0	0.00023443910444262102	0.0	0.0	0.0	0.0	0.00012514078338130396	0.0001212268153715602	0.0	0.00021595939963286903	0.0014360938247965534	0.0	0.0	0.0	0.0	0.0	0.0	0.0	0.0	0.0	0.0001092896174863388	0.0	0.0021165338645418325	0.0	0.0	0.0	0.0	0.0	0.0	0.0	0.0	0.0	0.0	0.0	0.0	0.0	0.0001159017153453871	0.0	0.0	0.0	0.0	0.00011114816049794375	0.00022182786157941438	0.0	0.0	0.0	0.0	0.0	0.0	0.0	0.0	0.0	0.0	0.0	0.0006802721088435374	0.0008023842274186154	0.0004369197160021846	0.0	0.0	0.0	0.0	0.0003575685339690107	0.0	0.0001169864295741694	0.0	0.0	0.0	0.0001108278842956888	0.0	0.0	0.0	0.0	0.0	0.0004397053973837529	0.0	0.0	0.0	0.0	0.0	0.0	0.0	0.0	0.0	0.0	0.0	0.0	0.0	0.00035676061362825543	0.0	0.0	0.0	0.0	0.0	0.0	0.00011507479861910241	0.0001097694840834248	0.0	0.0	0.0	0.00011668611435239207	0.0008038585209003215	0.0	0.0	0.00033385265969285556	0.0	0.00011280315848843768	0.0	0.0	0.0	0.0	0.0	0.0	0.0	0.0	0.0	0.0	0.00010981770261366133	0.00011219566924716706	0.0	0.0	0.0	0.0	0.0	0.0	0.0	0.0	0.00012201073694485115	0.0	0.0	0.00011499540018399264	0.0	0.0	0.0	0.0	0.0	0.0	0.0	0.0001124985937675779	0.00011375270162666363	0.0	0.0	0.0	0.0	0.0	0.00010901558922925978	0.0	0.0	0.0	0.0	0.0	0.0	0.0	0.0	0.0	0.0	0.0	0.00010922992900054615	0.0	0.0	0.00011893434823977165	0.0	0.0	0.0001247193813918683	0.0	0.0	0.0	0.0006985679357317499	0.0	0.00011732957878681215	0.0002222963209958875	0.0	0.0	0.0	0.00011294330246216399	0.0	0.00011005943209333039	0.0	0.0	0.00011804981702278361	0.0	0.0015065476880287403	0.0	0.0009488791365199858	0.0	0.00011761938367442955	0.00022449208665394546	0.0	0.0	0.0	0.0	0.0	0.0	0.0	0.0	0.0	0.0	0.0002384358607534573	0.0	0.00011633317822242904	0.0	0.0001091703056768559	0.0	0.0	0.0007985398129135296	0.0	0.0	0.0	0.0	0.00035731300619342544	0.0	0.0	0.0	0.0	0.0	0.0003593675131768088	0.0	0.0	0.0	0.0	0.0	0.0	0.0	0.0001168633867009466	0.00010772379618657762	0.00010944511327569225	0.0006924408540103866	0.0	0.0	0.0002362111727884729	0.0	0.0	0.00022530134054297624	0.0	0.0	0.00011648223645894001	0.0	0.0	0.0	0.0	0.0	0.0	0.0	0.0	0.0	0.0	0.0	0.00011134617525887985	0.0	0.00011272686281140796	0.0	0.0003421923120793886	0.0	0.0	0.0	0.0	0.0	0.0	0.0	0.0	0.0	0.0	0.0	0.0	0.00010980564401010212	0.00023832221163012392	0.0	0.0	0.0	0.0	0.0	0.0	0.0	0.0	0.0	0.00011262529564140106	0.0	0.0	0.0003405994550408719	0.0	0.0	0.000242160067804819	0.002229000469263257	0.0	0.0	0.0	0.0	0.0	0.0	0.0	0.000251035521526296	0.0	0.0	0.0	0.0010353157713102496	0.0	0.0	0.0	0.0	0.0	0.0	0.0	0.0	0.00011604966925844261	0.0	0.0	0.0003250623036081916	0.0	0.0	0.0	0.0	0.0	0.0	0.0	0.00011602274045712959	0.0	0.0	0.0	0.0	0.0	0.0	0.0	0.0004506534474988734	0.0	0.00011101243339253997	0.0	0.0	0.0002714440825190011	0.0	0.0	0.0	0.0	0.0001181753722524226	0.0	0.0	0.0	0.0	0.0	0.0	0.0	0.00024172105390379503	0.0	0.0	0.0	0.0	0.00033921302578018993	0.0	0.0	0.00010997470581766194	0.0	0.0	0.0	0.00035536602700781805	0.0	0.0	0.00011564704521799469	0.0	0.00038153376573826786	0.0002354603249352484	0.00026014568158168577	0.0005497526113249038	0.0	0.0	0.0	0.0005889281507656066	0.00011771630370806356	0.0	0.0	0.0	0.0	0.0	0.00021229168878038424	0.0	0.0	0.0	0.0	0.0	0.0	0.0	0.001053740779768177	0.0	0.0	0.0001210800339024095	0.0	0.0	0.0	0.00011194447554013209	0.0	0.0	0.0	0.0	0.00011731581417175035	0.0	0.0007001820473323064	0.0	0.0	0.0	0.0023587833643699567	0.0	0.0	0.0	0.000117000117000117	0.0	0.00011924636298592893	0.0	0.0	0.0	0.0	0.00011377858686995108	0.0	0.0	0.0001119194180190263	0.0	0.0	0.0002222963209958875	0.0	0.0	0.0001157273463719477	0.0	0.0	0.0	0.0	0.0	0.0	0.0	0.0	0.0	0.0	0.0	0.0	0.00023416461772626156	0.0	0.00011188185276348176	0.00022983222247759135	0.00011448196908986835	0.00011383039271485487	0.0	0.0	0.0	0.0	0.0	0.0	0.0	0.0	0.0	0.0	0.0	0.0	0.0003530242409978819	0.0	0.0	0.0	0.0	0.0	0.0	0.00011296882060551288	0.0	0.0	0.0	0.0	0.0	0.0	0.0	0.0	0.0	0.0	0.0	0.00010873110796999022	0.0	0.0	0.0	0.0	0.0	0.0	0.0	0.0	0.0	0.0	0.0	0.0	0.0	0.0	0.0	0.0	0.0	0.0	0.00011999040076793856	0.0	0.0	0.0	0.0	0.0	0.0	0.0	0.0	0.0	0.0	0.0	0.0	0.0	0.0	0.0	0.0	0.0	0.0	0.0	0.0	0.0	0.0	0.0	0.0	0.0	0.0	0.0	0.0	0.0	0.00011238480557428635	0.0	0.0	0.00034960960261041835	0.0	0.0	0.0	0.0	0.0	0.0	0.0	0.0	0.00022301516503122213	0.0	0.0	0.0	0.0	0.00012359411692003462	0.0004488330341113106	0.0	0.0	0.0	0.0	0.0	0.0	0.0	0.0	0.0002244165170556553	0.0	0.0	0.0	0.0	0.0	0.0	0.0	0.0	0.0	0.0	0.0	0.00023880597014925374	0.0	0.0007774034724021767	0.0	0.00011678150181011328	0.0	0.0	0.00011523392486748098	0.0	0.0	0.0	0.00011720581340834506	0.0	0.0	0.0	0.0	0.0	0.0	0.0	0.0	0.0	0.0	0.0	0.0	0.0	0.0	0.0	0.0	0.0	0.0	0.00024946987651241115	0.0	0.0	0.0	0.0	0.0	0.0	0.0	0.0003373439784099854	0.0	0.0	0.0	0.0001218769043266301	0.0	0.0	0.0	0.0	0.00011622501162250116	0.0007303712720632988	0.0	0.0	0.0	0.0	0.0	0.00025230225810521004	0.0	0.0	0.0	0.00023410979749502515	0.0	0.0	0.0	0.0	0.0	0.0	0.0	0.0	0.0	0.0	0.0	0.0	0.0	0.0	0.0	0.0	0.0	0.0	0.0	0.0	0.0	0.0	0.0	0.0	0.0002444091409018697	0.0	0.0	0.000915436548804211	0.0	0.0	0.0	0.0	0.0	0.0	0.0	0.0	0.0	0.0	0.0	0.0	0.0	0.0	0.0	0.0	0.0	0.0	0.0	0.0	0.0	0.0	0.0	0.0	0.0	0.00011528706479133042	0.0	0.0	0.000258732212160414	0.0	0.0	0.0	0.0	0.0	0.0	0.0	0.0	0.0	0.0	0.0003536484734174231	0.0016696481812760882	0.0	0.0	0.0	0.0	0.0	0.0	0.0	0.00022106775726760252	0.0005509641873278236	0.0	0.00011168192986374804	0.0	0.0	0.0	0.0	0.00530035335689046	0.0	0.0003436032527774596	0.0	0.0	0.0	0.0	0.0	0.0	0.0	0.0	0.0	0.0	0.00011575413821044102	0.0	0.0	0.0	0.0	0.0	0.00022333891680625348	0.0	0.0	0.0	0.0	0.0	0.0	0.0	0.001187507421921387	0.0	0.0	0.0	0.0	0.0003714250340472948	0.0	0.0	0.0	0.0003610977371208474	0.0	0.0	0.00011913271384322135	0.0	0.0	0.0	0.0	0.0	0.0	0.0	0.0003535234503888758	0.0	0.0	0.0	0.0	0.0	0.0	0.0	0.0	0.0	0.0006051803437424352	0.0	0.0	0.0	0.0	0.0	0.0	0.0	0.0	0.0006664001066240171	0.0	0.0	0.0	0.0	0.0	0.0	0.0	0.0	0.0	0.0	0.0	0.0	0.0	0.0002322071287588529	0.0	0.0	0.0	0.0	0.002494331065759637	0.0018310546875	0.0013581923694283246	0.0	0.0	0.0	0.0	0.0	0.0	0.0	0.0	0.017639241270991906	0.0010831628354796004	0.0	0.0	0.0007300158170093686	0.0	0.002765705254839984	0.0	0.0	0.0	0.00011717834544176236	0.0	0.0009244585314315901	0.0010336510853336397	0.0	0.00013164823591363875	0.0	0.00013008976193573565	0.0	0.002543847904672647	0.0	0.0	0.0	0.0	0.0	0.0	0.0	0.0	0.00307447050785698	0.0	0.0	0.0	0.0009757287474082205	0.00013178703215603585	0.0	0.00012138868657441127	0.00038900414937759333	0.0003784533871578151	0.0006314725940894166	0.0	0.0	0.00023383608090728398	0.0010710460549803642	0.0003999466737768298	0.0	0.0	0.0	0.0	0.0	0.0	0.0	0.0002238388360380526	0.0	0.00012178784557301182	0.0004864404718472577	0.0	0.0006503642039542144	0.0013581923694283246	0.0	0.0	0.0002624327516074006	0.0	0.001769188894937398	0.0010751243112484881	0.000611321677466683	0.0	0.0	0.00011957431543704412	0.0003550716061072316	0.00012328936012822092	0.0	0.0	0.0	0.0	0.00013271400132714	0.0002390057361376673	0.002334152334152334	0.0	0.0	0.0	0.0001219958521410272	0.0005140727412928929	0.0	0.0	0.0	0.00012278978388998034	0.000359496704613541	0.0	0.0	0.0004100041000410004	0.0	0.00012815583749839805	0.0	0.0	0.0	0.0	0.00023573785950023574	0.0	0.0002346866932644919	0.00013974287311347122	0.0	0.0	0.0001299545159194282	0.00011109876680368848	0.0	0.00013061650992685477	0.00011514104778353483	0.0	0.0	0.0	0.00011990407673860912	0.0	0.0010923655783468867	0.0	0.0	0.000251004016064257	0.0	0.00012306177701206005	0.0	0.0	0.0009780634343998882	0.0033435497353023124	0.0	0.0	0.0	0.0	0.0	0.0004948045522018803	0.0	0.0	0.0	0.0001335826876836762	0.0	0.00013336889837289943	0.0004800192007680307	0.0	0.0	0.0	0.0	0.0	0.000123334977799704	0.0	0.0	0.00013886960144424384	0.0007938608097380259	0.0	0.00012162490878131841	0.0	0.0	0.0001272264631043257	0.0	0.0002623983206507478	0.0005317027781470158	0.00012402331638348009	0.0	0.0	0.0	0.0	0.0	0.0	0.0	0.0008156606851549756	0.0	0.0004821019645655056	0.0	0.00027770063871146905	0.0	0.0	0.0	0.00012773023374632777	0.00012866700977869275	0.0	0.0006811989100817438	0.0	0.00013147515119642388	0.0	0.0	0.0	0.0	0.0001320306311064167	0.0	0.0	0.0	0.00013161358252171624	0.00012425447316103378	0.00013194352816994325	0.0	0.0	0.00041124057573680605	0.0	0.0	0.00011791062374719962	0.0	0.00046685340802987864	0.0	0.0	0.0	0.0007309051041539773	0.0002577984016499098	0.00013570362328674176	0.0001271940981938438	0.0	0.00011841326228537596	0.000251004016064257	0.000689655172413793	0.0004261363636363636	0.0	0.0005422993492407809	0.0007570977917981072	0.0003779289493575208	0.0006580679126085812	0.00011344299489506523	0.0004131662305467566	0.0	0.000507807540941983	0.0008369368112707491	0.0	0.00040311744154797097	0.0	0.0	0.00041203131437989287	0.0	0.00039077764751856197	0.0002592016588906169	0.0003992547245142401	0.0001257071024512885	0.0008576329331046312	0.00027192386131883074	0.0	0.00045651677699155445	0.0003811944091486658	0.0008134490238611713	0.00025519969376036747	0.00039893617021276594	0.0001291822761917065	0.0	0.0	0.0	0.0	0.0006317917614354309	0.0003888528839922229	0.0012465373961218836	0.0004942542938341777	0.0	0.0002714072465734835	0.0	0.0	0.002121817274088867	0.00048549581259861634	0.0005027020233756441	0.0	0.00012615112905260502	0.000650110518788194	0.0002560163850486431	0.0002672367717797969	0.0002527805864509606	0.00013078733978550875	0.004154549231408392	0.00040491294371710083	0.0003924646781789639	0.0008851795649974709	0.0	0.0	0.00012548625925461163	0.00037082818294190356	0.0006790710308298248	0.00012672665061462426	0.0003845660812716318	0.0	0.0001310272536687631	0.00012812299807815503	0.0007673615551860852	0.000751503006012024	0.00039851222104144525	0.00013700506918755994	0.0	0.0014204545454545455	0.00026281208935611036	0.00041225779854335576	0.0	0.0	0.0003862495171881035	0.00013126804935678657	0.00012823800974608873	0.0002459117176933481	0.00026246719160104987	0.0	0.0006529972574115189	0.0	0.0020852339371823275	0.0002653223666755107	0.0005260389268805891	0.0002737101409607226	0.00013708019191226866	0.0006275100401606426	0.0	0.001594048884165781	0.0008705745792222867	0.00012893243940175349	0.0	0.0035345296356715608	0.00013424620754463686	0.0	0.00011986096128490951	0.00027023375219564923	0.0	0.00013555645926528398	0.0	0.00038412291933418694	0.0	0.0004091653027823241	0.0007990411506192569	0.0002537749016622256	0.0015384615384615385	0.0012224938875305623	0.00149458213974343	0.0027642490456759247	0.0007600709399543957	0.0	0.00153393838680813	0.004804570834956499	0.002003740315255143	0.0004066142586066685	0.0010716677829872739	0.0012600806451612903	0.00103026400515132	0.000534045393858478	0.0019506757698202592	0.00013027618551328816	0.00042217844075429216	0.0002740476842970677	0.0	0.0009254362771020624	0.0001311991603253739	0.0	0.0003884500841641849	0.0	0.0002678093197643278	0.0	0.0	0.0	0.0018911252195056058	0.0	0.00026326181387389757	0.0005126890540886952	0.00014060742407199101	0.00087706475661453	0.00038590172369436584	0.0002852660105548424	0.0001353729524840937	0.0019008825526137135	0.0005003126954346467	0.0007563342997604941	0.0008728542333430317	0.00012479720454261825	0.00024993751562109475	0.00012998830105290525	0.0012822156686754713	0.0002560491614389963	0.0008818342151675485	0.001298532658096351	0.00012540757461750688	0.0	0.00013140604467805518	0.0009378349410503751	0.0001287001287001287	0.00012742099898063202	0.00046446818392940084	0.00013206550449022716	0.00038689708537529015	0.0011526639344262295	0.0008055853920515575	0.00025940337224383917	0.0014214641080312722	0.00026360880453407144	0.00013243279035889287	0.00038182512409316535	0.0010004287551807919	0.0007111363959607452	0.0014604354753053638	0.00013099292638197538	0.0006282196255811032	0.0006845564074479737	0.00027766208524226016	0.0005636978579481398	0.0006923289947382996	0.00045927740355174526	0.0005912786400591279	0.0012111425111021397	0.0	0.0002550044625780951	0.0005655308921249824	0.0006819421713038735	0.00029533372711163615	0.00013995801259622114	0.0	0.00013344008540165466	0.0007940709370037057	0.0005564830272676684	0.0	0.0009447968686732353	0.00024458847988259754	0.00014232849416453175	0.0018369365550374452	0.00028252578047746857	0.0013497098123903361	0.0	0.0010841577449518904	0.0	0.0	0.0	0.00024316109422492402	0.0	0.00013491635186184566	0.0	0.0	0.0	0.0037232764833053087	0.0002599428125812321	0.0003718393653941497	0.0006383250351078769	0.0	0.0	0.00012121212121212121	0.0	0.0	0.0010430247718383311	0.0012688745083111281	0.00013623978201634878	0.000481000481000481	0.0	0.0010362694300518134	0.0	0.0	0.00012178784557301182	0.0	0.0	0.0	0.0	0.00011117287381878821	0.0009374267635340989	0.00037248572138068043	0.0	0.00023084025854108956	0.00012132977432661975	0.0	0.0	0.0	0.0	0.0	0.0	0.0	0.0	0.0	0.0	0.0	0.0	0.0	0.0	0.0	0.0	0.0	0.0	0.0	0.0	0.0	0.0	0.0	0.0	0.0	0.0	0.0	0.0	0.0	0.00011570056693277797	0.0
k__Bacteria;p__Actinobacteria;c__Actinobacteria;o__Actinomycetales;f__Gordoniaceae	0.0	0.0	0.0	0.0	0.0	0.0	0.0	0.0005467468562055768	0.00017540782318891423	0.0	0.0	0.0	0.0	0.0	0.0	0.00012613521695257316	0.0006531678641410843	0.0	0.00013468013468013467	0.001218026796589525	0.0	0.0	0.0	0.0	0.0	0.0	0.00040032025620496394	0.0	0.0	0.0	0.0	0.0	0.0	0.0	0.0	0.0	0.0	0.0	0.0	0.0	0.0	0.0	0.0	0.0003200512081933109	0.0	0.0002305209774089442	0.0	0.00011530035743110804	0.00023038820412394885	0.0	0.0	0.0	0.0	0.0	0.0	0.0	0.0	0.0	0.0	0.0	0.0003380662609871535	0.0001122586439155815	0.0	0.0	0.0	0.0	0.0	0.0008034894398530762	0.0	0.0	0.0	0.00011152001784320286	0.0	0.0001220703125	0.0	0.0001188495364868077	0.0	0.0008193842912325881	0.0	0.00011217049915872125	0.0	0.0	0.002109704641350211	0.0001094331363536879	0.0001261193088661874	0.0	0.0	0.00011291779584462511	0.0	0.0	0.0	0.00016753224995811694	0.0	0.00011257458065968704	0.0	0.0003654970760233918	0.0	0.0	0.00034164673727365904	0.0	0.0	0.00012461059190031152	0.0	0.0	0.0	0.0	0.00046387568131740694	0.00012324377618930243	0.0	0.0	0.0	0.0	0.0	0.0	0.0	0.0	0.00016046213093709883	0.0029900953092879836	0.0	0.0	0.00011665888940737284	0.00035456801796477955	0.0	0.0	0.0006094773731525217	0.00010550749103186326	0.0	0.0	0.0	0.00011326311020500623	0.0	0.0	0.0	0.0	0.00034415509923138696	0.0	0.0	0.0	0.0	0.0005944419676029127	0.0001223540927444023	0.00738643358365136	0.0	0.0	0.0	0.0	0.0006300403225806451	0.0	0.0005752416014726184	0.0	0.0	0.0	0.0009450519778587823	0.0	0.0	0.0	0.0	0.00011852554225435582	0.000602918123718799	0.0	0.0	0.00011727453969743169	0.000400427122263748	0.00013281976358082084	0.0	0.0005042864346949068	0.005338711590936054	0.00012256403971074888	0.0004789272030651341	0.0	0.0008302889405513118	0.0	0.0	0.00033497096918267083	0.0	0.0	0.0	0.0001293493726555426	0.0	0.0	0.0	0.0	0.0	0.0006673785371062467	0.0008764241893076249	0.0	0.0	0.0	0.00011743981209630065	0.00035786711201240607	0.0	0.00035124692658939234	0.0027888446215139444	0.00011254924029262802	0.00027658691743880515	0.0	0.0	0.00011869436201780416	0.0007195107327017628	0.0	0.0001866019779809666	0.0	0.0	0.0	0.00011804981702278361	0.00011693171188026193	0.0017078297425118234	0.0	0.0	0.0	0.00023060071486221607	0.0	0.0009622323791195574	0.0005087116876510238	0.0	0.0	0.0	0.0008281083638944754	0.0	0.0	0.00011252391133115787	0.0	0.0	0.0	0.0	0.0	0.00011668611435239207	0.0	0.00011458691417440129	0.0	0.0	0.00045372050816696913	0.0001247193813918683	0.00033715441672285906	0.0	0.0010496850944716584	0.0004940101272076078	0.0	0.00013614703880190606	0.00011584800741427248	0.0	0.0	0.0	0.0	0.0	0.00011914690813773382	0.0009548818333731201	0.0	0.0005769674590353104	0.0004926715112698608	0.0	0.00011208249271463797	0.0	0.0	0.00011176930814798256	0.0001315097317201473	0.0	0.0018138533046139895	0.0	0.0	0.0006554798112218144	0.005324656115959178	0.0	0.0	0.00034427358274041774	0.0	0.0	0.0010518934081346423	0.0004681100058513751	0.0	0.00034912137786570463	0.0005554938340184424	0.001233654083395016	0.0	0.00025783163594173	0.0	0.0	0.0	0.0	0.0004764173415912339	0.001303780964797914	0.0	0.0	0.0	0.00012391573729863693	0.0	0.0	0.000227842333105491	0.001449625513409036	0.0	0.0	0.0008743442418186361	0.0	0.0	0.0	0.0058053192925610906	0.00043888523151195964	0.0	0.0010968921389396709	0.00034502587694077054	0.0014135940629049358	0.0001205254911413764	0.0	0.0	0.0	0.00012012012012012012	0.0003430139492339355	0.0	0.0	0.0002222716159146477	0.0004641448131817127	0.00033894475200542314	0.0022350311728031994	0.00012144765606023804	0.00012055455093429777	0.021240646874245716	0.0013103037522334722	0.0	0.0	0.0	0.0	0.002337412347036986	0.0019034023316678564	0.00047636060497796833	0.0	0.00036332808526099065	0.0004823344989750392	0.0003264417845484222	0.00012178784557301182	0.0005834986579530867	0.0	0.010505193578847969	0.000370919881305638	0.0	0.0	0.00012193634922570419	0.0007042253521126761	0.0009095043201455207	0.0	0.00011010790574763268	0.0	0.00034106412005457026	0.0005498130635583901	0.000506649778340722	0.00011963153487259242	0.0004759071980963712	0.00024512807942149775	0.0	0.0	0.00605125771238728	0.00011326311020500623	0.0	0.0	0.0	0.00022941041523285156	0.0	0.0	0.0	0.0	0.0	0.0	0.0	0.0	0.00011906179307060365	0.0002209456473707468	0.000326619488296135	0.0	0.0	0.0	0.0005874750323111268	0.00011313497001923294	0.0	0.0002183406113537118	0.0	0.0	0.0	0.0	0.0	0.00011914690813773382	0.0	0.0	0.0	0.00011357183418512209	0.0	0.0	0.0	0.00011354604292040422	0.0	0.0	0.0	0.0	0.0	0.0003557874762808349	0.0	0.0	0.0	0.0	0.0001048987726843596	0.0	0.0002424536307431204	0.0	0.0	0.0005983724269985639	0.0001124985937675779	0.0	0.0	0.0	0.0	0.0002269117313365101	0.0	0.0	0.0	0.0	0.0	0.00049800796812749	0.0	0.0002187944426211574	0.00011354604292040422	0.0	0.0	0.0	0.00011702750146284377	0.0	0.0	0.0	0.0	0.0	0.0	0.0	0.0	0.0	0.00011166945840312674	0.0	0.0	0.00011091393078970719	0.0	0.0	0.0	0.0	0.0	0.00010951702989814916	0.00011285407967498025	0.0	0.0	0.0	0.0008936550491510277	0.0	0.0	0.00032768978700163843	0.00011091393078970719	0.0	0.0	0.0	0.00011918951132300358	0.00011946004061641381	0.0	0.0	0.0	0.0	0.0	0.0	0.0	0.0	0.0003336298932384342	0.0	0.00010992634934593822	0.0	0.0	0.0	0.0	0.0	0.001413760603204524	0.00011117287381878821	0.0	0.0	0.0	0.0	0.00021406400513753612	0.0	0.00011892020454275182	0.0	0.0	0.0	0.0	0.0	0.0	0.00011507479861910241	0.0	0.00022024006166721728	0.0	0.00021523891519586742	0.0	0.0	0.0	0.0	0.0	0.0	0.0	0.00033894475200542314	0.0	0.0	0.00011984659635666346	0.0	0.0003735059760956175	0.0	0.0004471771939631079	0.0	0.00036945812807881776	0.0	0.0	0.0	0.0003219920575292476	0.0	0.0	0.0	0.0	0.0	0.0	0.0	0.0	0.0	0.00022999080036798528	0.0	0.0	0.0	0.0	0.0	0.0	0.0	0.0	0.0	0.00011556685542586386	0.0	0.0	0.0	0.0	0.00010901558922925978	0.0	0.00011450818733539448	0.00022116554240849277	0.0	0.0	0.0	0.0	0.00010991426687183997	0.0	0.0	0.0	0.00010922992900054615	0.0	0.0	0.0	0.0	0.00033266799733865603	0.0	0.0	0.000106928999144568	0.0	0.0	0.0	0.00011732957878681215	0.0	0.0	0.0002296211251435132	0.00011230907457322552	0.00045177320984865596	0.00010821339681852613	0.00022011886418666079	0.0	0.0	0.0	0.0	0.00011588828369451848	0.0	0.0	0.0	0.00011761938367442955	0.0	0.00032726082687902256	0.0	0.00010557432432432433	0.0	0.0	0.00011586142973004287	0.0	0.00011469205184080744	0.0	0.0	0.0	0.0	0.0	0.0	0.0002183406113537118	0.0	0.00011345586566825505	0.00011407711613050422	0.00011155734047300312	0.00011084016847705608	0.0	0.0	0.0011910433539780848	0.0	0.0	0.0	0.000106951871657754	0.0	0.00011978917105893628	0.0	0.0007176690110521028	0.0	0.0	0.0	0.0	0.0	0.0	0.0	0.0005472255663784612	0.0	0.0	0.0	0.0	0.00023744509082274725	0.0	0.000901205362171905	0.00021937040693210486	0.00033886818027787193	0.00023296447291788001	0.0	0.0	0.00010807305738679347	0.0	0.0	0.0	0.0	0.0	0.0	0.0	0.00043257272628960744	0.0004453847010355194	0.0	0.0	0.00023512814483893723	0.00011406410402646287	0.0	0.0	0.00011147029316687103	0.0001086484137331595	0.0	0.0	0.0	0.0	0.0	0.0	0.0	0.0	0.00010980564401010212	0.0	0.0	0.00011049723756906077	0.00010822510822510823	0.0	0.0	0.0	0.0	0.0001119194180190263	0.0	0.00011262529564140106	0.0	0.0	0.0	0.0	0.0	0.0	0.0004692632566870014	0.0	0.0	0.0	0.0	0.0	0.0	0.00012014898474107894	0.0	0.0	0.0011125945705384957	0.0	0.00011503508570113885	0.00010371292263015972	0.0001123721766490617	0.0	0.0	0.0	0.0	0.0	0.0	0.0	0.0	0.0	0.0	0.0	0.0	0.00022872827081427266	0.0	0.0	0.0	0.0	0.0003480682213713888	0.00023012311586698885	0.0	0.0	0.00011739845034045551	0.0	0.00023691068467187872	0.0	0.0007510890791647889	0.0	0.0	0.0	0.00011371389583807141	0.0	0.00022431583669807088	0.0	0.0	0.00011411617026132602	0.0	0.0	0.0	0.0	0.0	0.0	0.00010773540185304891	0.0	0.0	0.0	0.0	0.0	0.0	0.00011307100859339665	0.0	0.0	0.0	0.0	0.0	0.0	0.0	0.0	0.0	0.0	0.0	0.00012717792191275595	0.0	0.0	0.00010995052226498076	0.0	0.0	0.0	0.0	0.0	0.0	0.0	0.0	0.0	0.0	0.0	0.0	0.00011053387863380126	0.0	0.0	0.0	0.0	0.0	0.0	0.0	0.0	0.0	0.0	0.0	0.0	0.0	0.0	0.0	0.0002232890476722117	0.0	0.0	0.0	0.0004201092283993838	0.0	0.0	0.0	0.00012414649286157667	0.0	0.0	0.0	0.0	0.0	0.0	0.0	0.0001104728236853734	0.00011527377521613833	0.0	0.00011377858686995108	0.0	0.00011140819964349375	0.0	0.0	0.0	0.0002222963209958875	0.0	0.0	0.0	0.00011883541295306001	0.0	0.0	0.0	0.0	0.0	0.00044464206313917296	0.0	0.0	0.0001092896174863388	0.0	0.0	0.00035124692658939234	0.0	0.0003356455582904453	0.0	0.0	0.00022766078542970974	0.0	0.0	0.0	0.0	0.0	0.00023049441051054513	0.00022598870056497175	0.0	0.0	0.0	0.0	0.0	0.00011767474699929395	0.0	0.00021652051531882645	0.0	0.0	0.0	0.0	0.00011296882060551288	0.0	0.0	0.0	0.0	0.0	0.00033617212012550425	0.0	0.0	0.0	0.0	0.0	0.0	0.0	0.0	0.000361271676300578	0.0	0.0	0.0	0.0	0.00012070006035003017	0.0	0.0	0.0	0.0	0.0	0.0	0.0	0.0	0.0	0.0	0.00023998080153587713	0.0	0.0	0.0	0.00011256190904997749	0.0	0.0	0.0	0.0	0.00011427265455376528	0.0	0.0	0.0	0.00011766090128250382	0.0	0.0	0.0001104728236853734	0.0	0.0	0.00021973192704900023	0.0	0.0	0.00022611644997173544	0.00011602274045712959	0.0	0.0	0.0	0.0002242403856934634	0.0	0.0	0.0002247696111485727	0.0	0.0	0.0	0.0	0.0	0.0	0.0	0.0	0.0	0.0	0.00011393414606357525	0.0	0.0	0.0	0.0	0.0	0.0	0.0002244165170556553	0.0	0.0004417448923246825	0.00011697274535033338	0.0	0.0	0.0	0.0	0.0	0.0002244165170556553	0.0	0.0	0.00011109876680368848	0.0	0.0	0.0	0.0	0.0	0.0	0.00011656370206317752	0.0	0.00011940298507462687	0.0005453752181500873	0.0	0.0	0.0	0.0	0.0	0.0	0.00011284134506883322	0.0	0.00011514104778353483	0.0	0.0	0.00011649580615097856	0.0	0.0	0.0	0.0	0.0	0.00011713716762328687	0.0	0.0	0.0	0.0	0.0	0.0	0.0	0.0	0.0	0.0	0.0	0.0	0.0001151808339092375	0.0	0.0	0.0	0.0	0.0	0.0	0.0	0.0	0.0	0.0	0.0	0.0	0.0	0.0	0.0	0.0	0.0	0.0	0.0	0.0	0.0	0.0	0.0	0.00011584800741427248	0.0	0.00011705489874751258	0.0	0.0	0.0	0.0	0.0	0.0	0.0	0.0	0.0	0.0	0.0	0.000111185234600845	0.0	0.0	0.0001221001221001221	0.0	0.00012578616352201257	0.0	0.0	0.0	0.0	0.0	0.0	0.0	0.0003666137113528046	0.0	0.0	0.00034328870580157915	0.0	0.0	0.0	0.0	0.0	0.0	0.0	0.00011409013120365089	0.0	0.0	0.0	0.0	0.00011076650420912716	0.0	0.0	0.0	0.0	0.0	0.0	0.00011144544745347152	0.0	0.0	0.0	0.00012214486380847684	0.0	0.0	0.0	0.0	0.0	0.0	0.0	0.0	0.0	0.0	0.0	0.0	0.00011627906976744187	0.0	0.0	0.0003536484734174231	0.0002385211687537269	0.0	0.0	0.00011491611123879568	0.0	0.0	0.0	0.0	0.00022106775726760252	0.0	0.0	0.0	0.0	0.0	0.0	0.0	0.00035335689045936394	0.0	0.00011453441759248655	0.0	0.0001088139281828074	0.00011436413540713633	0.0	0.0	0.0	0.0	0.0	0.0	0.0	0.0	0.0	0.0	0.00010913456291607552	0.0	0.0	0.0	0.0	0.0	0.0	0.0	0.0	0.00011114816049794375	0.0	0.00047500296876855483	0.00011074197120708749	0.0	0.0	0.0	0.0	0.0	0.0	0.00010700909577314071	0.0	0.0	0.0	0.0	0.0	0.0	0.0	0.00010837758751490192	0.00011402508551881414	0.0	0.0	0.00011784115012962527	0.0	0.0	0.0	0.00021874658208465494	0.0	0.0	0.0	0.0	0.0	0.00036310820624546115	0.0	0.0	0.00010905125408942203	0.00011230907457322552	0.00011270145384875464	0.00010936132983377078	0.0	0.00011507479861910241	0.0002665600426496068	0.0	0.0003254149040026033	0.0003240790752943718	0.0	0.00011169440411035407	0.0	0.0	0.0	0.0	0.0	0.0	0.0	0.0	0.0	0.0	0.0	0.0	0.0	0.0011337868480725624	0.0001220703125	0.0011112483022595382	0.0	0.0	0.0	0.0	0.00011648223645894001	0.0	0.0	0.0	0.00024163344206838228	0.0	0.0	0.00010901558922925978	0.0	0.0	0.0	0.0	0.0	0.0	0.00011717834544176236	0.0	0.0	0.00011485012059262662	0.0	0.0	0.0	0.0002601795238714713	0.0	0.0	0.0001126887536623845	0.00011046062078868883	0.00010664391596459421	0.0	0.0	0.0	0.0	0.00011473152822395595	0.0	0.00012434717731907486	0.0	0.0	0.00012196609342602757	0.0	0.0	0.0	0.0	0.0	0.0	0.0	0.0	0.0	0.0	0.0	0.00011427265455376528	0.0	0.00011566042100393245	0.0	0.0	0.0	0.00012627857052658164	0.0	0.0	0.0	0.0	0.0	0.0	0.0	0.0	0.0	0.0	0.00012070006035003017	0.0	0.0	0.0	0.0	0.0	0.0	0.0	0.0	0.0	0.0	0.0	0.00011419435879867534	0.0	0.0	0.0	0.0	0.0	0.00011742602160638798	0.0	0.0	0.0	0.0	0.0	0.0	0.0	0.0	0.0	0.0	0.0	0.0	0.00011068068622025456	0.0	0.0	0.0	0.00011786892975011787	0.0	0.0	0.0	0.00011321181931393638	0.0	0.0	0.00011109876680368848	0.0	0.0	0.00011514104778353483	0.0	0.00011665888940737284	0.0	0.0	0.0	0.00036412185944896227	0.00023573785950023574	0.0	0.0	0.0	0.0	0.00022862368541380886	0.0	0.0	0.0	0.0	0.00024603272235207283	0.00013118194936376755	0.0	0.0	0.00012370113805047008	0.00011927480916030534	0.0	0.0	0.0001335826876836762	0.0	0.0	0.0	0.0	0.0	0.0	0.0	0.0	0.0	0.0	0.0	0.0	0.0	0.0	0.0	0.0	0.0001122586439155815	0.0	0.0	0.0	0.0	0.0	0.0	0.0	0.0	0.00011695906432748539	0.0	0.0	0.0	0.0	0.0	0.0020489333494033988	0.00011630611770179111	0.0	0.0	0.0	0.0	0.0	0.0	0.0	0.0	0.0	0.0	0.0	0.0	0.0	0.0	0.0	0.0	0.0	0.0	0.0	0.0	0.0	0.0	0.0	0.00013708019191226866	0.0	0.0	0.0	0.00011440338634023568	0.00023342670401493932	0.0	0.0	0.0	0.0	0.0	0.0	0.0	0.0	0.0	0.0	0.0	0.0	0.0	0.0	0.0	0.0	0.0	0.0	0.0	0.0	0.0	0.0	0.00011768859597505002	0.0	0.0	0.0	0.0	0.0	0.0	0.0	0.0	0.0	0.0	0.0	0.0	0.00011412919424788861	0.0	0.0	0.0	0.0	0.0	0.0	0.0	0.0	0.0	0.0	0.00012961762799740766	0.0	0.0	0.0	0.0	0.0	0.0	0.0	0.0	0.0	0.0	0.00012615112905260502	0.0001300221037576388	0.0	0.0	0.0	0.0	0.00013848497438027975	0.00013497098123903362	0.0	0.0	0.0	0.0	0.0	0.0	0.00013581420616596497	0.0	0.0	0.0	0.0	0.0	0.0	0.0	0.0	0.0	0.0	0.00014204545454545454	0.0	0.0	0.0	0.0	0.00025749967812540236	0.0	0.0	0.0	0.0	0.0	0.0001305994514823038	0.0	0.0	0.0	0.0001315097317201473	0.0	0.0	0.0	0.0	0.00013283740701381508	0.0	0.0	0.0	0.0	0.0	0.0	0.0	0.0	0.0	0.0	0.0	0.0	0.0001207437816952427	0.0	0.00013317352510320947	0.0	0.0	0.0	0.0	0.00026326181387389757	0.0	0.0	0.0	0.0	0.0	0.0	0.0	0.00012600806451612903	0.000128783000643915	0.0	0.0	0.0	0.0	0.0	0.0	0.0	0.0	0.0	0.0	0.0	0.0	0.0	0.0	0.0	0.00013508037282182898	0.0	0.0	0.0	0.00014060742407199101	0.00029235491887151	0.0	0.0	0.0	0.0	0.0	0.0	0.0	0.0	0.0	0.00012998830105290525	0.00012822156686754713	0.0	0.0	0.0002597065316192702	0.0	0.0	0.0	0.0	0.0	0.0	0.00023223409196470042	0.0	0.0	0.0	0.0	0.0	0.0	0.0	0.0	0.0	0.0	0.0	0.0003983005841741901	0.0	0.0	0.0	0.00013883104262113008	0.0	0.0	0.0	0.00014781966001478197	0.0	0.0	0.0	0.0001413827230312456	0.0	0.0	0.00013995801259622114	0.0	0.0	0.0	0.0001391207568169171	0.0	0.0005398839249561345	0.0	0.0002846569883290635	0.0	0.0	0.0	0.0	0.0	0.0	0.0	0.0	0.0	0.0	0.0	0.0	0.0	0.0	0.0	0.0	0.00024789291026276647	0.0	0.0	0.00012178784557301182	0.0	0.0	0.0	0.0001303780964797914	0.0001268874508311128	0.0	0.0	0.0	0.0	0.0	0.0	0.00012178784557301182	0.0	0.0	0.0	0.0	0.0	0.0	0.00012416190712689348	0.00011152001784320286	0.0	0.0	0.0	0.0	0.0	0.0	0.0	0.0	0.0	0.0	0.0	0.0	0.0	0.0	0.0	0.0	0.0	0.0	0.0	0.0	0.0	0.0	0.0	0.0	0.00011470520761642578	0.0002314814814814815	0.0	0.00011596892032935173	0.0	0.0	0.0	0.0	0.0
k__Bacteria;p__Actinobacteria;c__Actinobacteria;o__Actinomycetales;f__Intrasporangiaceae	0.0	0.0	0.00015446400988569664	0.0	0.0	0.0	0.0	0.0	0.0	0.0	0.0	0.0	0.0	0.0	0.0001316829075585989	0.0	0.0	0.0	0.0	0.00013533631073216944	0.0	0.0	0.0	0.0	0.0	0.00013259082471492973	0.0	0.0	0.0	0.0	0.0	0.0	0.0	0.0	0.0	0.0	0.0	0.0	0.0	0.0	0.0	0.0	0.0	0.0	0.0	0.0	0.0	0.0	0.0	0.0	0.0	0.0	0.0	0.0	0.0	0.0	0.0	0.0	0.0	0.0	0.0	0.0	0.0	0.0	0.0	0.0	0.0	0.0	0.0	0.0	0.0	0.0	0.0	0.0	0.0	0.0	0.0	0.0	0.0	0.0	0.0	0.0	0.0	0.0	0.0	0.0	0.0	0.0	0.0	0.0	0.0	0.0	0.0	0.0	0.0	0.0	0.0	0.0	0.0	0.0	0.0	0.0	0.0	0.0	0.0	0.0	0.0	0.00024648755237860487	0.0	0.0	0.0	0.0	0.0	0.0	0.0	0.0	0.0	0.0	0.0	0.0	0.0	0.0	0.0	0.0	0.0	0.0	0.0	0.0	0.0	0.0	0.0	0.0	0.0	0.0	0.0	0.0	0.0	0.0	0.0	0.0	0.0	0.0	0.0	0.0	0.0	0.0	0.0	0.0	0.0	0.0	0.0	0.0	0.0	0.0	0.0	0.0	0.0	0.0	0.0	0.0	0.0	0.0	0.0	0.0	0.0	0.0	0.0	0.0	0.0	0.0	0.0	0.0	0.0	0.0	0.0	0.0	0.0	0.0	0.0	0.0	0.0	0.0	0.0	0.0	0.0	0.0	0.0	0.0	0.0	0.0	0.0	0.0	0.0	0.0	0.0	0.0	0.0	0.0	0.0	0.0	0.0	0.0	0.0	0.0	0.0	0.0	0.0	0.0	0.0	0.0	0.0	0.0	0.0	0.0	0.0	0.0	0.0	0.0	0.0	0.0	0.0	0.0	0.0	0.0	0.0	0.0	0.0	0.0	0.0	0.0	0.0	0.0	0.0	0.0	0.0	0.0	0.0	0.0	0.0	0.0	0.0	0.0	0.0	0.0	0.0	0.0	0.0	0.0	0.0	0.0	0.0	0.0	0.0	0.0	0.0	0.0	0.0	0.0	0.0	0.0	0.0	0.0	0.0	0.0	0.0	0.0	0.0	0.0	0.0	0.0	0.0	0.0	0.0	0.0	0.0	0.0	0.0	0.0	0.0	0.0	0.0	0.0	0.0	0.0	0.0	0.0	0.0	0.0	0.0	0.0	0.0	0.0	0.0	0.0	0.0	0.00013500742540839745	0.0	0.0	0.0	0.0	0.00011779950524207798	0.0	0.0	0.0	0.0	0.0	0.0	0.0	0.0	0.0	0.0	0.0	0.00011763321962122103	0.0	0.0	0.0	0.0	0.0	0.0	0.0	0.0	0.00013749484394335213	0.0	0.0	0.0	0.0	0.0	0.0	0.0	0.0	0.0	0.0	0.0	0.0	0.0	0.0	0.0	0.0	0.0	0.0	0.0	0.0	0.0	0.0	0.0	0.0	0.0	0.0	0.0	0.0	0.0	0.0	0.0	0.0	0.0	0.0	0.0	0.0	0.0	0.0	0.0	0.0	0.0	0.0	0.0	0.0	0.0	0.0	0.0	0.0	0.0	0.0	0.0	0.0	0.0	0.0	0.0	0.0	0.0	0.0	0.0	0.0	0.0	0.0	0.0	0.0	0.0	0.0	0.0	0.0	0.0	0.0	0.0	0.0	0.0	0.0	0.0	0.0	0.0	0.0	0.0	0.0	0.0	0.0	0.0	0.0	0.0	0.0	0.00011345586566825505	0.0	0.0	0.0	0.0	0.0	0.0	0.0	0.0	0.0	0.0	0.0	0.0	0.0	0.0	0.0	0.0	0.0	0.0	0.0	0.0	0.0	0.0	0.0	0.0	0.0	0.0	0.0	0.0	0.0	0.0	0.0	0.0	0.0	0.0	0.0	0.0	0.0003351206434316354	0.00011337868480725624	0.0	0.00010922992900054615	0.0	0.0	0.0	0.0	0.0	0.00011946004061641381	0.0	0.0	0.0	0.0	0.0	0.0	0.0	0.0	0.0	0.0	0.0	0.0	0.0	0.0	0.0	0.0	0.0	0.0	0.0	0.0	0.0	0.0	0.0	0.0	0.0	0.0	0.0	0.0	0.00011152001784320286	0.0	0.0	0.0	0.0	0.0	0.0	0.0	0.0	0.0	0.0	0.0	0.0	0.0	0.0	0.0	0.0	0.0	0.0	0.0	0.000249003984063745	0.0	0.0	0.0	0.0	0.0	0.0	0.0	0.00010733068584308254	0.0	0.0	0.0	0.0	0.0	0.0	0.0	0.0	0.0	0.0	0.0	0.0	0.00010905125408942203	0.0	0.0	0.0	0.0	0.0	0.0	0.00011556685542586386	0.0	0.0	0.0	0.0	0.0	0.0	0.0	0.0	0.0	0.0	0.0	0.00010817827780181739	0.0	0.0	0.0	0.0	0.0	0.0	0.0	0.0	0.0	0.0	0.0	0.0	0.0	0.0	0.00011642798928862498	0.0	0.0	0.0	0.0	0.0	0.0	0.00011294330246216399	0.0	0.0	0.0	0.0	0.0	0.0	0.0	0.0	0.0	0.0	0.0	0.0	0.0	0.0	0.0	0.0	0.0	0.0	0.0	0.0	0.0	0.0	0.0	0.0	0.0	0.0	0.0	0.0	0.0	0.0	0.0	0.00022168033695411216	0.00011514104778353483	0.0	0.0	0.0	0.0	0.0	0.0	0.0	0.0	0.0	0.0	0.0	0.0	0.0	0.0	0.0	0.0	0.0	0.0	0.0	0.0	0.0	0.0	0.0	0.0	0.0	0.0	0.0	0.0	0.0007793364506791361	0.0	0.0	0.0	0.0	0.0	0.0	0.0	0.0	0.0	0.0	0.0	0.0	0.0	0.0	0.0	0.0	0.0	0.0	0.0	0.0	0.0	0.0	0.0	0.0	0.0	0.0	0.0	0.0004392225760404085	0.0	0.0	0.0	0.0	0.0	0.0	0.0	0.0	0.0	0.0	0.0	0.0	0.0	0.0	0.0	0.0	0.0	0.0	0.0	0.0	0.0	0.0	0.0	0.0	0.0	0.0	0.0	0.0004450378282153983	0.0	0.00011503508570113885	0.0	0.0	0.0	0.0	0.0	0.0	0.0	0.0	0.0	0.0	0.0	0.0	0.0	0.0	0.0	0.0	0.0	0.0	0.0	0.0	0.00023012311586698885	0.0	0.0	0.0	0.0	0.0	0.0	0.0	0.0	0.0	0.0	0.0	0.0	0.0	0.0	0.00026277755879647877	0.0	0.0001181753722524226	0.0	0.0	0.0	0.0	0.0	0.0	0.0	0.00036258158085569254	0.0	0.0	0.0	0.0	0.0	0.0	0.0	0.0	0.0	0.0	0.0	0.0	0.0	0.0	0.0	0.0	0.0	0.0	0.0	0.0	0.0	0.0	0.0	0.0	0.0	0.0	0.0	0.0	0.00022396416573348266	0.0	0.0	0.0	0.0	0.0	0.0	0.0	0.0	0.0	0.0	0.0	0.0	0.0	0.0	0.0	0.0	0.00011194447554013209	0.0	0.0	0.0	0.0	0.00011731581417175035	0.0	0.0002800728189329226	0.0	0.00012413108242303873	0.0	0.00024829298572315333	0.0	0.0	0.0	0.0	0.0	0.0	0.0	0.0	0.0	0.0	0.00011377858686995108	0.00011349449551696743	0.0	0.0002238388360380526	0.0	0.00011637379262190155	0.0	0.0	0.0	0.0	0.0	0.0	0.0	0.0	0.0	0.0003325573661456601	0.0	0.0	0.0	0.0	0.0	0.0	0.0	0.0	0.0	0.0	0.0	0.00022766078542970974	0.0	0.0	0.0	0.0	0.0	0.0	0.0	0.0	0.0	0.0	0.0	0.0	0.0	0.0	0.0	0.0	0.0	0.0	0.0	0.0	0.0	0.0	0.0	0.0	0.0	0.0	0.0	0.0	0.0	0.0	0.0	0.00010873110796999022	0.0	0.0	0.0	0.0	0.0	0.0	0.0	0.0	0.0	0.0	0.0	0.0	0.0	0.0	0.0	0.0	0.0	0.0	0.00011999040076793856	0.0	0.0	0.0	0.0	0.0001205836247437598	0.0	0.0	0.0	0.0	0.00014122299110295156	0.0	0.0	0.0	0.0	0.0	0.0	0.0	0.0	0.0	0.0	0.0	0.0	0.0	0.0	0.0	0.0	0.0	0.0	0.0	0.0	0.0	0.0	0.00034960960261041835	0.0	0.0	0.0	0.00011705489874751258	0.0	0.0	0.0	0.0	0.0	0.0	0.0	0.0	0.0	0.0	0.0	0.0	0.0	0.0	0.0	0.0	0.0	0.0	0.0	0.0	0.0	0.0	0.0	0.0	0.0	0.0	0.0	0.0	0.0	0.0	0.0	0.00011940298507462687	0.0	0.0	0.0	0.0	0.0	0.0	0.0	0.0	0.0	0.0	0.0	0.0	0.0	0.0	0.0	0.0	0.0	0.0	0.0	0.0	0.0	0.0	0.0	0.0	0.0	0.0	0.0	0.0	0.0	0.0	0.0	0.0	0.0	0.0	0.0	0.0	0.0	0.0	0.0	0.0	0.0	0.0	0.0	0.0	0.0	0.0	0.0	0.0	0.0	0.0	0.0	0.0	0.0	0.0	0.0	0.0	0.0	0.0	0.0	0.0	0.0	0.0	0.0	0.0	0.0	0.0	0.0	0.0	0.0	0.0	0.0	0.0	0.0	0.0	0.0	0.0	0.0	0.00011247328759419637	0.0	0.0	0.0	0.0	0.0	0.0	0.0	0.00022885913720105275	0.0	0.0	0.0	0.0	0.0	0.0	0.0	0.0	0.0	0.0	0.0	0.0	0.0	0.0	0.0	0.0	0.0	0.0	0.0	0.0	0.0	0.0	0.0	0.0	0.0	0.0	0.0	0.0	0.0	0.0	0.0	0.0	0.0	0.0	0.0	0.0	0.0	0.0	0.0	0.00011788282447247436	0.0	0.0	0.0	0.0	0.0	0.0	0.0	0.0	0.0	0.0	0.0	0.0	0.0	0.0	0.0	0.0	0.00011778563015312132	0.0	0.0	0.0	0.0	0.0	0.0	0.0	0.0	0.0	0.0	0.0	0.0	0.0	0.0	0.0	0.0	0.0	0.0	0.0	0.0	0.0	0.0	0.0	0.0	0.0	0.0	0.00011875074219213871	0.0	0.0	0.0	0.0	0.0	0.0	0.0	0.0	0.0	0.0	0.0	0.0	0.0	0.0	0.0	0.0	0.0	0.0	0.0	0.00023568230025925054	0.0	0.0	0.0	0.0	0.0	0.0	0.0	0.0	0.0	0.0	0.0	0.0	0.0	0.0	0.0	0.0	0.0	0.0	0.0002665600426496068	0.0	0.0	0.0	0.0	0.0	0.0	0.0	0.0	0.0	0.0	0.0	0.0	0.0	0.0	0.0	0.0	0.0	0.0	0.00011337868480725624	0.0001220703125	0.0002469440671687863	0.0	0.0	0.0	0.0	0.0	0.0	0.0	0.0	0.0027787845837863962	0.00036105427849320016	0.0	0.0	0.0	0.0	0.00013170025023047545	0.0	0.0	0.0	0.00011717834544176236	0.00024934546814611643	0.00013206550449022716	0.00022970024118525325	0.0	0.00039494470774091627	0.0	0.00013008976193573565	0.0	0.00013388673182487614	0.0	0.0	0.0	0.0	0.0	0.0	0.0	0.0	0.0002277385561375541	0.0	0.0	0.0	0.00012196609342602757	0.0	0.0	0.0	0.00012966804979253112	0.0	0.00012629451881788332	0.0	0.0	0.00035075412136092597	0.00023801023444008093	0.0001333155579256099	0.00011427265455376528	0.0	0.0	0.0	0.0	0.0	0.00012627857052658164	0.0	0.0	0.0	0.0	0.0	0.0	0.0	0.0	0.0	0.0	0.0	0.00013609145345672293	0.00040317161671818305	0.0	0.0	0.00011566042100393245	0.00011957431543704412	0.0	0.0	0.0	0.0	0.0	0.0	0.00013271400132714	0.0	0.0006142506142506142	0.0	0.0	0.0	0.0	0.0	0.0	0.0	0.0	0.0	0.00011983223487118035	0.00013066771200836272	0.0	0.00013666803334700013	0.0	0.0	0.0	0.0	0.0	0.0	0.0	0.0	0.0	0.00027948574622694243	0.0	0.0	0.0	0.0	0.0	0.0	0.0	0.0	0.0	0.0	0.0	0.0	0.00024274790629930817	0.0	0.0	0.0	0.0	0.0	0.0	0.0	0.0	0.00013931457230426304	0.0	0.0	0.00013118194936376755	0.0	0.0	0.0	0.0	0.0002527805864509606	0.0	0.0	0.0	0.00013336889837289943	0.0	0.0	0.0	0.0001321353065539112	0.0	0.0	0.0	0.0	0.0	0.0	0.0	0.0	0.0	0.00012938284383490748	0.0	0.0	0.0	0.0	0.0	0.0	0.0	0.0	0.0	0.0	0.0	0.0	0.0	0.0	0.0	0.0	0.0	0.0	0.0	0.0	0.0	0.0	0.0	0.0	0.0	0.0	0.0	0.0	0.0	0.0	0.0	0.0001320306311064167	0.0	0.0	0.0	0.0	0.0	0.0	0.0	0.0	0.0	0.0	0.0	0.0	0.0	0.00011671335200746966	0.0	0.0	0.0	0.0	0.0	0.0	0.0	0.0	0.0	0.0001255020080321285	0.00013793103448275863	0.0	0.0	0.0	0.0	0.0	0.0	0.0	0.0	0.0	0.0002539037704709915	0.0	0.0	0.0	0.0	0.0	0.0	0.0	0.0	0.0	0.00026616981634282674	0.0	0.0	0.00013596193065941537	0.0	0.0	0.0	0.0	0.00025519969376036747	0.0	0.0	0.0	0.0	0.00012514078338130396	0.0	0.0	0.0003888528839922229	0.0	0.0001235635734585444	0.0	0.0	0.0	0.0	0.00024962556165751375	0.0	0.0	0.0	0.0	0.0002600442075152776	0.00012800819252432156	0.00013361838588989844	0.0001263902932254803	0.0	0.0008309098462816784	0.0	0.0	0.0	0.0	0.0	0.0	0.0	0.0004074426184978949	0.0	0.0	0.0	0.0	0.0	0.0	0.0	0.00039851222104144525	0.0	0.0	0.00014204545454545454	0.0	0.0001374192661811186	0.0	0.0	0.0	0.00013126804935678657	0.0	0.0	0.0	0.0	0.0	0.0001385809312638581	0.0	0.0	0.00039452919516044186	0.0	0.0	0.0	0.0	0.0005313496280552603	0.0002901915264074289	0.0	0.0	0.0004078303425774878	0.0	0.00012813941568426448	0.0	0.0	0.0	0.0	0.0	0.0	0.0	0.0	0.00013317352510320947	0.0	0.000641025641025641	0.0	0.0	0.0	0.0	0.0	0.00051131279560271	0.0002597065316192702	0.0	0.0001355380862022228	0.00013395847287340923	0.00012600806451612903	0.0	0.0	0.00027866796711717987	0.00013027618551328816	0.0	0.0002740476842970677	0.0	0.00013220518244315177	0.0	0.0	0.0	0.0	0.0	0.0	0.0	0.00012850167052171679	0.0	0.0	0.00026326181387389757	0.0	0.00014060742407199101	0.0	0.0	0.0	0.0	0.0	0.0	0.0	0.0007273785277858597	0.0	0.0	0.0	0.0003846647006026414	0.0	0.0	0.0	0.0	0.0	0.0	0.0001339764201500536	0.0	0.0	0.0	0.0	0.00012896569512509673	0.0	0.0	0.00012970168612191958	0.0007107320540156361	0.0	0.00013243279035889287	0.0	0.00014291839359725596	0.00014222727919214906	0.0001327668613913967	0.0	0.0	0.0004107338444687842	0.00013883104262113008	0.0	0.00027693159789531985	0.00015309246785058175	0.0	0.00013457139012245997	0.0	0.0	0.0	0.00013638843426077467	0.0	0.0	0.0	0.00013344008540165466	0.0	0.0001391207568169171	0.00014308198597796538	0.00026994196247806724	0.0	0.00014232849416453175	0.0	0.0	0.0	0.0	0.0	0.0	0.0	0.0	0.00012158054711246201	0.0	0.0	0.00024746349913387774	0.0	0.0	0.0	0.0	0.0	0.0	0.0	0.0	0.0	0.0	0.0	0.0	0.0001268874508311128	0.00013623978201634878	0.00012025012025012025	0.0	0.0	0.0	0.0	0.0	0.0	0.0	0.0	0.0	0.0	0.0	0.0	0.0	0.0	0.0	0.0	0.0	0.0	0.0	0.0	0.0	0.0	0.0	0.0	0.0	0.0	0.0	0.0	0.0	0.0	0.0	0.0	0.0	0.0	0.0	0.0	0.0	0.0	0.0	0.0	0.0	0.0	0.0	0.0	0.0	0.0
k__Bacteria;p__Actinobacteria;c__Actinobacteria;o__Actinomycetales;f__Microbacteriaceae	0.0	0.00016474464579901152	0.0	0.0001302252897512697	0.0	0.0	0.0	0.0	0.0	0.0	0.0	0.0	0.0	0.0	0.0	0.0	0.0004898758981058132	0.0	0.0	0.0010826904858573555	0.0	0.0	0.0	0.0	0.0	0.0	0.0	0.0	0.0	0.0	0.0	0.0	0.0	0.0	0.0	0.0	0.0	0.0	0.0	0.0	0.00011611704598235021	0.0	0.00010932546190007652	0.0	0.00021673168617251842	0.0	0.0	0.00046120142972443215	0.0	0.00010611205432937182	0.0	0.0	0.0	0.00033766672294445384	0.00023515579071134627	0.0	0.0	0.00037542235014391184	0.0	0.0	0.0	0.000224517287831163	0.0	0.0	0.0	0.00033632286995515697	0.0002519526329050139	0.0003443526170798898	0.0	0.0	0.0	0.00011152001784320286	0.0	0.00048828125	0.00010924186148131964	0.0001188495364868077	0.0	0.00035116469624253775	0.00023515579071134627	0.0	0.0	0.0	0.0004964010920824026	0.0	0.0	0.0016847172081829122	0.00011185682326621924	0.0	0.0	0.00012822156686754713	0.0	0.0	0.0	0.0	0.0	0.0030458089668615983	0.0	0.00012130033964095099	0.00011388224575788635	0.0	0.00010854227721697601	0.0024922118380062306	0.00010895619960775768	0.0006294058408862034	0.0	0.002776725987630948	0.00011596892032935173	0.004436775942814887	0.0	0.00011456065986940085	0.0	0.0	0.0	0.0	0.0	0.00022241992882562276	0.0006418485237483953	0.00037376191366099795	0.000555247084952804	0.0003419972640218878	0.000699953336444237	0.0007091360359295592	0.0001150483202945237	0.0	0.0015236934328813042	0.0	0.0003608805485384338	0.00011960291831120679	0.00016778523489932885	0.001472420432665081	0.0	0.00016972165648336727	0.0	0.0004718650465966734	0.0	0.00011039964672113049	0.0008394291881520566	0.0019648778091612426	0.0010277492291880781	0.0002972209838014564	0.0003670622782332069	0.008248184168410687	0.00035739814152966406	0.00011548677676406051	0.0002193222941111964	0.00022222222222222223	0.004914314516129032	0.0	0.0012655315232397606	0.0003321891263425977	0.000246669955599408	0.0	0.00013500742540839745	0.0	0.000989990100098999	0.0	0.0	0.0015408320493066256	0.0012058362474375978	0.0	0.0	0.00023454907939486337	0.0029364655632674853	0.0009297383450657458	0.0	0.0	0.00391505516668644	0.0030641009927687216	0.0010775862068965517	0.0	0.0004981733643307871	0.0	0.0	0.0	0.0	0.0008792865217937445	0.0	0.0038804811796662782	0.0	0.0	0.0	0.0	0.0	0.003603844100373732	0.00025040691123075	0.0	0.0	0.00019043991620643687	0.0002348796241926013	0.00011928903733746869	0.0016486104569006124	0.0004683292354525231	0.0051792828685258965	0.0005627462014631402	0.0005531738348776103	0.0007117437722419929	0.0	0.00023738872403560832	0.0016788583763041132	0.0003673319456348721	0.0	0.000314828418511911	0.0	0.0	0.00011804981702278361	0.0	0.0021019442984760903	0.0	0.0	0.0	0.00046120142972443215	0.0	0.0031272552321385616	0.002162024672516851	0.0	0.0	0.0007879333633498424	0.0016562167277889505	0.0001141422212076247	0.0	0.00011252391133115787	0.0	0.0	0.0	0.0	0.0	0.0	0.00031201248049921997	0.0	0.0	0.0	0.0005671506352087114	0.0001247193813918683	0.0006743088334457181	0.00011621150493898897	0.0009330534173081408	0.001976040508830431	0.0007320644216691069	0.0032675289312457455	0.0008109360518999073	0.00010974539069359087	0.0	0.0005467468562055768	0.0	0.0004544421722335833	0.0011914690813773384	0.0021484841250895203	0.0	0.001153934918070621	0.002463357556349304	0.00040241448692152917	0.00011208249271463797	0.0	0.0	0.00044707723259193024	0.0010520778537611783	0.0	0.0014737558099988664	0.00024345709068776628	0.0	0.00026219192448872575	0.006064191687620174	0.0005999520038396928	0.00033662477558348296	0.00034427358274041774	0.00023744509082274725	0.0001192321449862883	0.00619448340345956	0.0012873025160912814	0.0001059658789869662	0.0006982427557314093	0.0013331852016442618	0.002467308166790032	0.0	0.0015469898156503803	0.00011322463768115942	0.00011943150603129105	0.0	0.0	0.0010719390185802763	0.0018964086760696929	0.0	0.0	0.0	0.0	0.0	0.0	0.000911369332421964	0.0042280744141096884	0.0	0.00010719262514738985	0.0011241568823382464	0.00047996160307175426	0.0	0.00046248121170077463	0.0051302821655191035	0.0009874917709019092	0.00023299161230195712	0.002681291895185862	0.00011500862564692352	0.005183178230651431	0.0	0.0	0.0	0.0	0.0007207207207207207	0.0005716899153898926	0.00011303266644060134	0.0	0.0005556790397866192	0.00011603620329542818	0.00033894475200542314	0.005175861663333725	0.00048579062424095217	0.0014466546112115732	0.003741250301713734	0.0005955926146515783	0.00012655024044545685	0.00033760972316002703	0.0	0.00043117387086342567	0.00453732985013062	0.0030930287889602663	0.0010718113612004287	0.0	0.00012110936175366356	0.000602918123718799	0.0004352557127312296	0.00024357569114602363	0.0016337962422686425	0.0003292723081988805	0.0020066100094428708	0.0002472799208704253	0.0	0.0	0.0	0.000352112676056338	0.001364256480218281	0.0	0.0	0.0005468963631391851	0.00045475216007276033	0.0004398504508467121	0.002026599113362888	0.0007177892092355545	0.000594883997620464	0.0	0.00022732439190725165	0.0	0.0014238253440911248	0.00011326311020500623	0.0	0.0014915098669114272	0.0	0.00011470520761642578	0.0	0.0	0.00021558693543171284	0.00011219566924716706	0.00011431184270690443	0.0	0.0004677268475210477	0.0002172260236776366	0.0015478033099178474	0.0003314184710561202	0.00021774632553075667	0.0006914035492048858	0.0	0.0002333450005833625	0.001644930090471155	0.0007919447901346306	0.00023073373327180433	0.0001091703056768559	0.00022204951704230043	0.0	0.0	0.00022818026240730178	0.0	0.00023829381627546765	0.00011310937676733401	0.0	0.00010537407797681771	0.00011357183418512209	0.00010711225364181663	0.0001160092807424594	0.00011152001784320286	0.00011354604292040422	0.0	0.0	0.0	0.0	0.00011300711944852526	0.0003557874762808349	0.0007033173133278631	0.00011457378551787351	0.0003334815473543797	0.0	0.00031469631805307877	0.0002502815667626079	0.0010910413383440416	0.0003280122457905095	0.00021595939963286903	0.002273815222594543	0.0	0.0	0.00034368197960820253	0.0	0.0001120950566080036	0.0003403675970047651	0.0001155802126675913	0.0	0.0	0.000546448087431694	0.00022036139268400177	0.0017430278884462153	0.0	0.0	0.00011354604292040422	0.0	0.0	0.0	0.00011702750146284377	0.0	0.0	0.0	0.0	0.00011137097672346586	0.0	0.0	0.0	0.0	0.0	0.00010884946119516709	0.00033344448149383126	0.0	0.0	0.00011485012059262662	0.0	0.0	0.0004400924194080757	0.0004380681195925967	0.00011285407967498025	0.00011910433539780847	0.0	0.0005667006687067891	0.00011170688114387846	0.00011337868480725624	0.00022925263640531865	0.00032768978700163843	0.00011091393078970719	0.0	0.00011732957878681215	0.0	0.00011918951132300358	0.0	0.0	0.0	0.0002229902999219534	0.0006497022198159177	0.0002216557685913776	0.00022983222247759135	0.0	0.00032358968827526696	0.00011120996441281138	0.0	0.00021985269869187644	0.0003212679374598415	0.0	0.00021496130696474635	0.0002306539038173221	0.00011508804235239959	0.000942507068803016	0.00011117287381878821	0.0	0.0	0.0	0.0003353828954723309	0.00042812801027507225	0.00011072970878086591	0.00023784040908550363	0.0	0.0	0.0	0.00033456005352960856	0.0	0.00010823682216690118	0.00011507479861910241	0.0	0.0	0.0	0.0	0.0	0.00011483693155718879	0.0	0.0003639893229798593	0.0006677053193857111	0.00022977941176470588	0.0	0.00022596316800361542	0.0	0.00022411474675033618	0.0005992329817833173	0.0001224889759921607	0.00149402390438247	0.0	0.0003353828954723309	0.0	0.0	0.00021963540522732265	0.00022439133849433412	0.0	0.00021466137168616508	0.0	0.000111000111000111	0.0002238388360380526	0.0	0.00022294058633374206	0.0	0.0	0.0	0.0	0.0005749770009199633	0.0002197560707614548	0.0	0.0	0.0	0.0	0.0	0.0002176041780002176	0.0004499943750703116	0.00022750540325332727	0.00046226742170345545	0.00024342745861733204	0.0	0.0	0.0002192982456140351	0.00021803117845851957	0.00010541851149061775	0.0	0.0	0.0	0.0	0.0	0.00021635655560363478	0.0	0.0	0.00034932463903120635	0.0	0.0004369197160021846	0.00010828370330265295	0.0	0.00011893434823977165	0.0	0.00022177866489243733	0.00037415814417560486	0.0	0.000213857998289136	0.0	0.00011642798928862498	0.0	0.0002346591575736243	0.000444592641991775	0.0	0.0003444316877152698	0.0	0.001016489722159476	0.00010821339681852613	0.00044023772837332157	0.0	0.00023025558369790466	0.0	0.0	0.0025495422412794067	0.0	0.0004744395682599929	0.0	0.0005880969183721477	0.00011224604332697273	0.0004363477691720301	0.0	0.0007390202702702703	0.0	0.0	0.0	0.0004515182300485382	0.0	0.0	0.0	0.00011921793037672866	0.0	0.0	0.0	0.0003275109170305677	0.00023789699060306887	0.0005672793283412752	0.001026694045174538	0.00011155734047300312	0.00022168033695411216	0.0003454231433506045	0.00011448196908986835	0.0011910433539780848	0.0	0.0	0.00035095928872250817	0.0	0.00011384335154826958	0.00035936751317680886	0.000233781414377557	0.0005741352088416823	0.00023383608090728398	0.00011295606009262397	0.00023329056339671062	0.0	0.0001152604887044721	0.0	0.0	0.0006566706796541535	0.0001154068090017311	0.0	0.0	0.0	0.00035616763623412084	0.0001155268022181146	0.0013518080432578573	0.00021937040693210486	0.0	0.00046592894583576003	0.00033400133600534405	0.00012242899118511264	0.0	0.000532708288940976	0.0	0.0001203224642040669	0.0	0.0	0.0002187944426211574	0.0	0.0006488590894344112	0.00011134617525887985	0.0005408328826392645	0.0	0.00035269221725840586	0.0007984487281852401	0.0	0.0	0.00022294058633374206	0.0007605388961321165	0.0	0.00011239743733842868	0.0	0.0	0.0	0.0	0.0	0.0	0.00010980564401010212	0.0	0.0	0.0006629834254143647	0.0	0.0	0.00010915838882218098	0.0003378758869242032	0.00011092623405435385	0.0	0.00012439358129120537	0.0	0.0	0.0003560830860534125	0.0	0.0	0.00022131238242779683	0.0	0.0004692632566870014	0.0	0.0	0.0	0.0	0.0003232062055591467	0.0	0.0	0.0	0.00034875610323180655	0.0013351134846461949	0.0	0.0004601403428045554	0.0	0.002584560062928419	0.0	0.00024113817217265494	0.00043835616438356166	0.0	0.0	0.0	0.0	0.0	0.0	0.0	0.0	0.0	0.0	0.0	0.0	0.00011233430689732644	0.00011899095668729176	0.00023204548091425919	0.0003451846738004833	0.00033325927571650743	0.0	0.0	0.0	0.00011845534233593936	0.0	0.0	0.00011008366358432408	0.00011101243339253997	0.0	0.0	0.0002714440825190011	0.0005607895917451772	0.0003299604047514298	0.0	0.00022823234052265205	0.0	0.0	0.00023410979749502515	0.0	0.00022276676319893073	0.00011363636363636364	0.0	0.0	0.0	0.00011811953697141507	0.00011425959780621572	0.00023792529145848205	0.00011381743683132256	0.0002261420171867933	0.0	0.0	0.00010997470581766194	0.0002707092582566324	0.0006213495712687958	0.0	0.0	0.0	0.0	0.00011564704521799469	0.0	0.00012717792191275595	0.0001177301624676242	0.0	0.00043980208905992305	0.0	0.0	0.0	0.0	0.0	0.0	0.0	0.0	0.0	0.0002331002331002331	0.00010614584439019212	0.0003266550522648084	0.00011053387863380126	0.0	0.00011943150603129105	0.0001155001155001155	0.0	0.0	0.0	0.0	0.0	0.0	0.0002192742023900888	0.0	0.0	0.00033583342662039624	0.00011631964638827499	0.0	0.0	0.00037636432066240127	0.0	0.0002226923505177597	0.0	0.00011811953697141507	0.0	0.0	0.0004965859714463067	0.00021913005368686317	0.0	0.00011092623405435385	0.0	0.0	0.0005962318149296446	0.00023070711731456916	0.0003314184710561202	0.0	0.0	0.0004551143474798043	0.0	0.0	0.0001119194180190263	0.0005077430820005078	0.0008146165483533108	0.0	0.0	0.0	0.0	0.0	0.0	0.0	0.0	0.00022426553038797938	0.00011085245538188671	0.0003334815473543797	0.0	0.0	0.0001092896174863388	0.0	0.0	0.0	0.0005596597268860533	0.00011188185276348176	0.0	0.0	0.0010244735344336938	0.0002308136180034622	0.0	0.0	0.0	0.0	0.0	0.00022598870056497175	0.0	0.0	0.0	0.0	0.0	0.0002353494939985879	0.0	0.0005413012882970661	0.0	0.0	0.0	0.0	0.0005648441030275645	0.0	0.0	0.0	0.0	0.0	0.0005602868668758404	0.0	0.0	0.0	0.0	0.00022686025408348456	0.0	0.00027586206896551725	0.00011456065986940085	0.00012042389210019268	0.0	0.0	0.0	0.00011966016513102789	0.0006035003017501509	0.0	0.0	0.0	0.0	0.0	0.0	0.0	0.0003371165299471851	0.0	0.00011370096645821489	0.00011999040076793856	0.0	0.0	0.0	0.00022512381809995497	0.0	0.0	0.00021970778864110734	0.0	0.0	0.0	0.0	0.00011016855789357717	0.0	0.0	0.0	0.0	0.00011291779584462511	0.0	0.00010986596352450011	0.0	0.0	0.0	0.0003480682213713888	0.0	0.0	0.0	0.0	0.0	0.0	0.0	0.0	0.0	0.00034960960261041835	0.0	0.0	0.0	0.0	0.00011005943209333039	0.00012152144853566654	0.0	0.0	0.0	0.0	0.0	0.0	0.0	0.0	0.0017953321364452424	0.00010925379656943078	0.00022087244616234125	0.0	0.0	0.0	0.0	0.00011314777098891151	0.0	0.00011220825852782765	0.0	0.0	0.00011109876680368848	0.0	0.00011466574934067194	0.0	0.0	0.00011495574203931487	0.0	0.0	0.0	0.0	0.0	0.0	0.0	0.00023356300362022657	0.0	0.0	0.00023046784973496196	0.0	0.00012330456226880394	0.0	0.00011720581340834506	0.0	0.0	0.0	0.0	0.0	0.00011750881316098707	0.0	0.0	0.0	0.0	0.0	0.0	0.0	0.0	0.0	0.0	0.0	0.0	0.0	0.00011159468809284678	0.0	0.0	0.0	0.0	0.0	0.0	0.0	0.0	0.0	0.0	0.0	0.0	0.0	0.0	0.00023410979749502515	0.00011622501162250116	0.00012172854534388314	0.0	0.0	0.0	0.0	0.0	0.00012615112905260502	0.0	0.0	0.0	0.00023410979749502515	0.0	0.0	0.0	0.0	0.0	0.0	0.0	0.0	0.0	0.00012653422750854106	0.00012709710218607016	0.0	0.0	0.0	0.0001221001221001221	0.00011129660545353366	0.0	0.0	0.00021961128802020424	0.0	0.0	0.00011683607898118939	0.00011544677903486493	0.0	0.0	0.0	0.0	0.0	0.00011756407241946862	0.0	0.0	0.00011960291831120679	0.0	0.0	0.0	0.0	0.0	0.00011156978690170702	0.0	0.0	0.0	0.0	0.0	0.00023623907394283014	0.0	0.0	0.0	0.0	0.00012577034335303736	0.0	0.0	0.0	0.0	0.00011528706479133042	0.0	0.0	0.0	0.0	0.0	0.0	0.00011344299489506523	0.0	0.0	0.0	0.0	0.0	0.0	0.0	0.0002385211687537269	0.0	0.0	0.0	0.0	0.00010950503723171266	0.0	0.0	0.0003316016359014038	0.0	0.0	0.0	0.0	0.0	0.0	0.0	0.00035335689045936394	0.0	0.0002290688351849731	0.0	0.0	0.0	0.0	0.0	0.0	0.0	0.0	0.0	0.0	0.0	0.0	0.0	0.00010913456291607552	0.00011849745230477545	0.0	0.0	0.0	0.0	0.0	0.0	0.0	0.0	0.0	0.0	0.0	0.0	0.0	0.0	0.0001238083446824316	0.0	0.0001142204454597373	0.00010700909577314071	0.00012036591237361579	0.0	0.0	0.00011913271384322135	0.0	0.0	0.0	0.0	0.0	0.0	0.0	0.0	0.0	0.0	0.0	0.00010937329104232747	0.0	0.0	0.0	0.0	0.0	0.0	0.0	0.00012909888974954814	0.0	0.0	0.0	0.0	0.00011453441759248655	0.0	0.0001332800213248034	0.0	0.00010847163466753444	0.0	0.0	0.0	0.0	0.0	0.0	0.0	0.0	0.00034262220191868436	0.0	0.0	0.0	0.0	0.0	0.0	0.00011523392486748098	0.00022675736961451248	0.000244140625	0.0002469440671687863	0.0	0.0	0.0	0.0	0.0	0.0	0.0	0.0	0.001812250815512867	0.00012035142616440005	0.0	0.0	0.0002433386056697895	0.0	0.0015804030027657054	0.0	0.0	0.0001142334932602239	0.00011717834544176236	0.00012467273407305821	0.0006603275224511358	0.00022970024118525325	0.0	0.0	0.0	0.0005203590477429426	0.00011445576284765938	0.00013388673182487614	0.0	0.00011046062078868883	0.0	0.0	0.0	0.0002135155332550443	0.0	0.0	0.0004554771122751082	0.0	0.0	0.00011323745895142112	0.0006098304671301377	0.0002635740643120717	0.0	0.0	0.0005186721991701245	0.0	0.0	0.00012214486380847684	0.0	0.0008184262831754939	0.0003570153516601214	0.0009332089054792695	0.0	0.0	0.00011566042100393245	0.0	0.0	0.0	0.0	0.0001119194180190263	0.00011339154099104207	0.0	0.00012161011796181443	0.0	0.0	0.0006173601679219657	0.00011630611770179111	0.0002720348204570185	0.0001312163758037003	0.0	0.001905280348394121	0.0005375621556242441	0.00012226433549333658	0.0	0.0	0.00023914863087408825	0.0003550716061072316	0.0003698680803846628	0.00023121387283236994	0.0	0.0	0.0	0.00039814200398142	0.0002390057361376673	0.0025798525798525797	0.0002249212775528565	0.0	0.0	0.0	0.00025703637064644646	0.00013297872340425532	0.0	0.0	0.0	0.0002396644697423607	0.0006533385600418136	0.00012663036596175764	0.0004100041000410004	0.0002212878955521133	0.0	0.00011068068622025456	0.00011407711613050422	0.0	0.00013345789403443215	0.00011786892975011787	0.0	0.0	0.0009782001117942985	0.00011321181931393638	0.0	0.0005198180636777127	0.0	0.0	0.00013061650992685477	0.0	0.0	0.0	0.0	0.00011990407673860912	0.0	0.00024274790629930817	0.0	0.0	0.0	0.00011763321962122103	0.0	0.0	0.0	0.0004191700433142378	0.0022290331568682086	0.0	0.0	0.0002623638987275351	0.00012701638511367967	0.0	0.00012370113805047008	0.0	0.0	0.00013290802764486976	0.0001335826876836762	0.0	0.0005334755934915977	0.00036001440057602306	0.0	0.0	0.0002642706131078224	0.0	0.0	0.0	0.00024810817516437165	0.0	0.0002777392028884877	0.0009261709446943636	0.0	0.0	0.00012938284383490748	0.0001122586439155815	0.0	0.0	0.0005247966413014956	0.00013292569453675395	0.00012402331638348009	0.0	0.0	0.00011617100371747211	0.0	0.00025614754098360657	0.0	0.0002615404733882568	0.0004078303425774878	0.0001292824822236587	0.0027720862962516573	0.0	0.0	0.0	0.0006860592755214051	0.00013850415512465375	0.0	0.0	0.00027148092846477533	0.00040871934604904634	0.0	0.0	0.0	0.0	0.0	0.0002747630168979255	0.0007921837866385001	0.0	0.0	0.00023476933912431035	0.0	0.00012425447316103378	0.00013194352816994325	0.0002457002457002457	0.00039719316827750565	0.00027416038382453733	0.0	0.0006605892456070816	0.00011791062374719962	0.0	0.00035014005602240897	0.0	0.0	0.00012629451881788332	0.0006090875867949811	0.0001288992008249549	0.0002714072465734835	0.0	0.0007803355442840422	0.00011841326228537596	0.000251004016064257	0.00027586206896551725	0.0	0.0	0.0005422993492407809	0.00012618296529968455	0.0	0.0	0.00011344299489506523	0.0005508883073956756	0.002239474469991042	0.0007617113114129745	0.0005579578741804993	0.00011768859597505002	0.00040311744154797097	0.0	0.00012909888974954814	0.0005493750858398572	0.0002557217747091165	0.0006512960791976033	0.00012960082944530845	0.0005323396326856535	0.0001257071024512885	0.0030017152658662095	0.00027192386131883074	0.00012843565373747752	0.0	0.00025412960609911054	0.001220173535791757	0.00025519969376036747	0.0007978723404255319	0.0006459113809585325	0.0	0.0	0.0	0.0	0.0011372251705837756	0.0005184705119896306	0.0019390581717451524	0.0006178178672927221	0.0	0.000542814493146967	0.0006756756756756757	0.00012980269989615784	0.000998502246630055	0.0009709916251972328	0.0005027020233756441	0.0	0.0006307556452630251	0.0	0.0015360983102918587	0.0	0.0011375126390293225	0.0002615746795710175	0.0019387896413239165	0.0009447968686732353	0.0003924646781789639	0.00139099645928174	0.0	0.0002601795238714713	0.0010038900740368928	0.0004944375772558715	0.0016297704739915795	0.0003801799518438728	0.0003845660812716318	0.00012682308180088776	0.0	0.0003843689942344651	0.002046297480496227	0.001002004008016032	0.00026567481402763017	0.0005480202767502398	0.00027921262041044257	0.0029829545454545456	0.001314060446780552	0.0002748385323622372	0.000258164450755131	0.0003911342894393742	0.0006437491953135059	0.0011814124442110791	0.0005129520389843549	0.0017213820238534366	0.0003937007874015748	0.00013401232913428035	0.0010447956118584303	0.0008314855875831486	0.0013032712107389549	0.0017245953833908197	0.0019726459758022093	0.0005474202819214452	0.0008224811514736121	0.0012550200803212851	0.0019350380096751902	0.0006641870350690754	0.0008705745792222867	0.0	0.0002518574486840448	0.0016313213703099511	0.0008054772452678212	0.0007688364941055868	0.000719165767709457	0.0006755843804891231	0.0	0.0005422258370611359	0.00012648621300278268	0.00025608194622279127	0.0002414875633904854	0.0005455537370430987	0.0003995205753096284	0.0001268874508311128	0.0019230769230769232	0.0008557457212713936	0.0033628098144227172	0.0018428326971172831	0.0006333924499619965	0.00027307482250136535	0.00102262559120542	0.0011686793922867159	0.0016029922522041143	0.0005421523448088912	0.0009377093101138646	0.00025201612903225806	0.001159047005795235	0.002403204272363151	0.0011146718684687195	0.0005211047420531526	0.001125809175344779	0.0019183337900794738	0.00041511000415110004	0.0007932310946589106	0.0007871949619522435	0.00027991602519244227	0.00025896672277612325	0.0	0.0005356186395286556	0.0001359249694168819	0.0005154639175257732	0.0	0.004187491557476699	0.0	0.0009214163485586416	0.0011535503716995643	0.000703037120359955	0.000438532378307265	0.0002572678157962439	0.0005705320211096848	0.00040611885745228107	0.0010862186014935506	0.0	0.0022690028992814826	0.0	0.0	0.0008747813046738316	0.0007799298063174314	0.0006411078343377356	0.00012802458071949814	0.00163769211388259	0.0015582391897156211	0.0003762227238525206	0.00038915553249448695	0.00026281208935611036	0.0044212218649517685	0.0	0.000891946992864424	0.0013934045517882026	0.00013206550449022716	0.0007737941707505803	0.003970286885245902	0.0013426423200859291	0.00012970168612191958	0.0004264392324093817	0.0007908264136022143	0.00013243279035889287	0.0007636502481863307	0.0	0.0	0.0005310674455655868	0.00013099292638197538	0.001005151400929765	0.0004107338444687842	0.00013883104262113008	0.0	0.0006923289947382996	0.00015309246785058175	0.0	0.00026914278024491994	0.00014421690222094028	0.00012750223128904755	0.0001413827230312456	0.0010911074740861974	0.00014766686355581807	0.0004198740377886634	0.0	0.00040032025620496394	0.00013234515616728428	0.0001391207568169171	0.00014308198597796538	0.00013497098123903362	0.00024458847988259754	0.0002846569883290635	0.00014130281192595732	0.0004237886707162029	0.0	0.0	0.0	0.0	0.0002656042496679947	0.0	0.0006079027355623101	0.00025510204081632655	0.0008094981111710739	0.0	0.0	0.0	0.0006005284650492434	0.00012997140629061605	0.0	0.0006383250351078769	0.0	0.0	0.0	0.0	0.0	0.0002607561929595828	0.0006344372541555641	0.0	0.0	0.0	0.00012953367875647668	0.0	0.00012626262626262626	0.0	0.0	0.0	0.0	0.0	0.00011117287381878821	0.0	0.00024832381425378696	0.00033456005352960856	0.00011542012927054478	0.0016986168405726766	0.0	0.0	0.0002536783358701167	0.0	0.0	0.00011964584828906437	0.0	0.0	0.0007412898443291328	0.0002453385672227674	0.0	0.00022323920080366113	0.00023073373327180433	0.0001142204454597373	0.0002212878955521133	0.00011289230074508918	0.00011168192986374804	0.0	0.0	0.0	0.0	0.001544231193470108	0.0011470520761642578	0.0008101851851851852	0.00011313497001923294	0.0005798446016467587	0.00011064394777605666	0.0007126737142178405	0.0002313475997686524	0.00023140113386555593	0.0006722689075630252
k__Bacteria;p__Actinobacteria;c__Actinobacteria;o__Actinomycetales;f__Micrococcaceae	0.00013175230566534913	0.0	0.0007723200494284832	0.0	0.00023640661938534278	0.0	0.000255656397801355	0.0009568069983597594	0.00035081564637782847	0.0	0.0	0.0	0.0	0.0	0.0	0.0	0.00032658393207054214	0.000132890365448505	0.0	0.0002706726214643389	0.0	0.00012278978388998034	0.0	0.0	0.0	0.0	0.0	0.00021401819154628142	0.0	0.0	0.0	0.0	0.00048514251061249243	0.0002597065316192702	0.0011742602160638798	0.0005846585594013096	0.00023140113386555593	0.00043052416316865784	0.0010340073529411765	0.0009928295642581356	0.0008128193218764515	0.00010586491636671607	0.0	0.0	0.0007585609016038145	0.0031120331950207467	0.0006275494195167869	0.00011530035743110804	0.00011519410206197443	0.00042444821731748726	0.00025936973155232785	0.0012456120484656324	0.0	0.0005065000844166807	0.0068195179306290415	0.0006284696763381167	0.0	0.0	0.0	0.0	0.0	0.000449034575662326	0.0	0.001028924202583743	0.0005236287472182222	0.0014573991031390135	0.003779289493575208	0.0016069788797061523	0.00011164452383610584	0.0	0.0	0.0002230400356864057	0.0	0.0001220703125	0.00032772558444395895	0.0005942476824340385	0.00010981770261366133	0.0018728783799602012	0.0	0.0005608524957936063	0.0	0.0	0.0002482005460412013	0.0012037644998905668	0.001513431706394249	0.0019253910950661852	0.0	0.00011291779584462511	0.0	0.0003846647006026414	0.00023559901048415596	0.0	0.0	0.0	0.0	0.0028021442495126704	0.0	0.00048520135856380397	0.0025054094066734997	0.0018816888157121017	0.0011939650493867362	0.004485981308411215	0.00043582479843103073	0.0022658610271903325	0.00011720581340834506	0.0010097185409567084	0.00011596892032935173	0.0008627064333251171	0.0001124859392575928	0.00011456065986940085	0.0	0.0	0.0	0.0	0.0	0.0	0.0016046213093709885	0.00037376191366099795	0.000999444752915047	0.00022799817601459188	0.00034997666822211853	0.00011818933932159319	0.0002300966405890474	0.0	0.0	0.0	0.0004811740647179117	0.000598014591556034	0.005536912751677852	0.0011326311020500625	0.0	0.0022063815342837747	0.0	0.0002359325232983367	0.0010324652976941608	0.0	0.0002398369109005876	0.0012280486307257768	0.0034686536485097636	0.0	0.0002447081854888046	0.0027083589806721656	0.007386228258279723	0.00023097355352812103	0.0	0.0	0.0016381048387096773	0.0	0.0	0.00011072970878086591	0.000246669955599408	0.0	0.0	0.00022836263987211693	0.00043999560004399956	0.0	0.0	0.0005926277112717791	0.0002411672494875196	0.0	0.00021922613175490518	0.00035182361909229503	0.000400427122263748	0.0	0.0	0.0001260716086737267	0.00023727607070826907	0.0006128201985537444	0.0	0.00011210762331838565	0.00016605778811026238	0.0009115770282588879	0.000637687320650441	0.0	0.0	0.0008792865217937445	0.0004535661639641683	0.003104384943733023	0.00012357884330202668	0.00013986013986013986	0.00010664391596459421	0.0	0.00010781671159029649	0.0013347570742124934	0.0	0.0	0.0	0.0	0.00011743981209630065	0.00035786711201240607	0.0	0.0005854115443156538	0.0006640106241699867	0.00011254924029262802	0.00013829345871940258	0.00035587188612099647	0.00017979144192736425	0.0	0.0002398369109005876	0.0	0.0011196118678857996	0.0	0.0	0.0	0.0	0.00011693171188026193	0.00013137151865475564	0.0	0.0	0.0	0.0	0.00011270145384875464	0.003006976184748617	0.0002543558438255119	0.0	0.0	0.0	0.0	0.0001141422212076247	0.0	0.0	0.0	0.0	0.00011180679785330948	0.0	0.0	0.00011668611435239207	0.00109204368174727	0.0	0.0	0.0	0.00011343012704174228	0.0	0.0004495392222971454	0.0	0.00011663167716351762	0.00012350253180190194	0.0	0.004901293396868618	0.0	0.0	0.0	0.0	0.0	0.0	0.0	0.0	0.0	0.0	0.00036950363345239566	0.0	0.0	0.0	0.0	0.0	0.0	0.0	0.0	0.0	0.0001246261216350947	0.00026219192448872575	0.0007395355716609969	0.0	0.00011220825852782765	0.0	0.0	0.0	0.0001168770453482936	0.0012873025160912814	0.0	0.00011637379262190155	0.00033329630041106545	0.0002467308166790032	0.0	0.0	0.0	0.0	0.0	0.0	0.0	0.00011852554225435582	0.0	0.0	0.00011331444759206799	0.0	0.00010890873448050534	0.00012368583797155226	0.0001139211665527455	0.000362406378352259	0.0	0.0	0.0006245316012990258	0.0	0.0	0.00011562030292519366	0.003510193060618334	0.0	0.0	0.0007312614259597807	0.0	0.00011779950524207798	0.0	0.0	0.0001169864295741694	0.0	0.0	0.000228675966155957	0.0	0.0	0.0	0.0004641448131817127	0.00011298158400180771	0.00047053287848488413	0.00012144765606023804	0.00012055455093429777	0.0006034274680183442	0.0010720667063728409	0.0	0.00011253657438667567	0.0	0.00010779346771585642	0.00013749484394335213	0.00023792529145848205	0.00023818030248898416	0.0	0.00012110936175366356	0.00036175087423127937	0.0001088139281828074	0.0	0.00011669973159061734	0.0	0.00011803588290840416	0.0	0.0	0.00023326335432703523	0.0	0.0	0.0	0.0	0.0	0.00013672409078479628	0.0	0.0	0.0001266624445851805	0.0	0.0	0.0	0.0	0.0	0.00023730422401518748	0.00011326311020500623	0.00011739845034045551	0.0	0.0	0.00022941041523285156	0.0	0.0003292723081988805	0.0	0.0	0.0	0.0	0.00035079513564078576	0.0001086130118388183	0.0003571853792118109	0.0	0.0	0.0	0.0	0.0	0.0	0.0	0.0	0.0001091703056768559	0.00011102475852115021	0.0	0.00033921302578018993	0.00011409013120365089	0.0	0.0	0.0	0.0	0.0	0.0	0.0	0.0	0.0	0.0	0.0	0.0	0.0	0.00033594624860022396	0.0	0.0	0.00035165865666393154	0.0	0.0	0.0	0.0001048987726843596	0.0	0.0001212268153715602	0.0	0.0	0.0009573958831977022	0.0	0.0	0.0	0.0002279202279202279	0.0001120950566080036	0.0	0.0	0.0	0.0	0.0003278688524590164	0.00011018069634200089	0.0026145418326693226	0.0	0.0	0.0	0.0	0.0	0.0	0.0	0.0	0.0	0.0	0.0	0.0	0.0	0.0002318034306907742	0.00022891152569531876	0.0	0.0	0.0	0.0	0.0	0.0	0.0	0.0	0.0	0.00022004620970403785	0.0	0.0	0.0	0.0	0.00022668026748271563	0.0	0.0	0.00011462631820265933	0.0	0.0	0.0	0.0	0.0	0.0003575685339690107	0.0	0.0	0.00010979358805445762	0.0	0.00010828370330265295	0.0	0.0	0.0	0.0	0.0	0.0	0.0	0.00021417862497322766	0.0	0.00010748065348237318	0.0	0.0	0.000353440150801131	0.0	0.0	0.0	0.0	0.0	0.00010703200256876806	0.0	0.0	0.0	0.0	0.0	0.0	0.00021413276231263382	0.0	0.0	0.0	0.0	0.0	0.0	0.0	0.00034451079467156636	0.0001212268153715602	0.00012132977432661975	0.0	0.0	0.0	0.0005649079200090386	0.0	0.00011205737337516809	0.00011984659635666346	0.0	0.0	0.0	0.0	0.0	0.0	0.000329453107840984	0.0	0.0	0.0	0.0	0.0	0.0	0.0	0.00011147029316687103	0.0	0.0	0.0	0.0	0.0	0.0	0.0	0.00010905125408942203	0.0	0.0	0.0	0.0	0.0001124985937675779	0.0	0.0	0.0	0.00011873664212776063	0.0	0.0	0.00010901558922925978	0.0	0.00022901637467078896	0.0	0.0	0.00011181930001118193	0.0	0.0	0.0	0.0	0.0	0.0	0.0	0.0	0.0	0.00011893434823977165	0.0	0.0	0.0	0.0	0.0	0.0	0.0008149959250203749	0.0	0.0	0.0	0.0	0.0	0.0	0.0	0.00010821339681852613	0.0	0.0	0.00011512779184895233	0.0	0.0	0.0013906594043342217	0.0	0.00023721978412999644	0.0	0.0	0.00011224604332697273	0.0	0.00010866021949364337	0.0	0.0	0.0	0.0	0.00011287955751213455	0.0	0.0	0.0	0.00011921793037672866	0.0	0.0	0.0	0.0001091703056768559	0.0	0.0	0.0005703855806525211	0.0	0.0	0.0	0.0	0.0	0.0	0.0	0.0	0.0	0.0	0.0005989458552946814	0.0	0.0	0.0	0.0	0.0	0.0	0.0	0.0	0.00010772379618657762	0.00010944511327569225	0.0002308136180034622	0.0	0.0	0.0	0.0	0.0	0.00022530134054297624	0.0	0.0	0.0	0.0	0.0002448579823702253	0.0	0.0	0.0	0.0	0.0	0.0	0.0	0.0	0.00010814318157240186	0.00011134617525887985	0.0	0.0	0.00011756407241946862	0.0	0.0	0.0	0.00011147029316687103	0.0001086484137331595	0.0	0.0	0.0	0.00011188185276348176	0.0	0.0	0.0	0.0	0.00010980564401010212	0.00011916110581506196	0.00010893246187363834	0.00011049723756906077	0.0	0.0	0.00032747516646654295	0.0	0.0	0.0001119194180190263	0.0	0.0	0.0	0.0	0.0	0.0	0.0	0.000242160067804819	0.0017597372125762551	0.0002249971875351558	0.0	0.0	0.0	0.0	0.0	0.0	0.000251035521526296	0.0	0.00011125945705384957	0.0	0.0006902105142068331	0.0	0.0002247443532981234	0.0	0.0	0.00010958904109589041	0.0	0.0	0.0	0.0	0.0	0.0	0.0003250623036081916	0.0001100957833314984	0.0	0.00011436413540713633	0.0	0.0	0.0	0.0	0.00023204548091425919	0.0	0.0	0.0	0.0	0.0	0.0	0.0	0.0	0.0	0.0	0.0	0.0	0.0002714440825190011	0.0	0.0	0.0	0.0	0.0002363507445048452	0.0	0.0	0.0	0.0	0.0	0.00010773540185304891	0.0	0.0	0.0	0.00034277879341864715	0.0	0.0	0.0	0.00011140819964349375	0.0	0.0	0.0	0.0	0.0	0.00011845534233593936	0.0	0.0	0.00011564704521799469	0.0	0.0	0.0	0.0	0.00010995052226498076	0.0	0.0002318303002202388	0.0	0.00023557126030624264	0.0	0.0	0.0	0.0001223091976516634	0.00022396416573348266	0.0	0.00010614584439019212	0.00010888501742160279	0.0	0.0	0.0	0.0	0.0	0.00036603221083455345	0.0	0.0	0.00022371364653243848	0.0	0.0	0.0	0.0	0.00022388895108026418	0.0	0.0	0.00011164452383610584	0.0	0.0	0.00011134617525887985	0.0001400364094664613	0.0	0.0	0.0	0.0004965859714463067	0.0	0.0	0.00011092623405435385	0.0	0.0	0.00023849272597185786	0.0	0.0	0.0	0.00012026458208057727	0.0	0.0	0.0	0.0004476776720761052	0.0	0.00034912137786570463	0.0	0.0	0.0	0.0001157273463719477	0.00023767082590612002	0.0	0.0	0.0	0.0	0.0	0.00011116051578479324	0.00023421946363742828	0.0	0.0	0.0	0.0	0.0004683292354525231	0.0	0.0	0.00022983222247759135	0.0	0.00022766078542970974	0.0001154068090017311	0.00011649580615097856	0.00011745360582569885	0.0	0.0	0.0	0.00022598870056497175	0.0006745817593092283	0.000132013201320132	0.0	0.0	0.00012445550715619165	0.0007060484819957637	0.0	0.0005413012882970661	0.0	0.0	0.0	0.00043956043956043956	0.00022593764121102577	0.00010620220900594733	0.0	0.0	0.0	0.0002333177788147457	0.0015688032272523531	0.0	0.0	0.00011479738261967628	0.0	0.0	0.0	0.0	0.0	0.00012042389210019268	0.00010830715910321672	0.0	0.0002282844424152494	0.0	0.00012070006035003017	0.0	0.0	0.0	0.0	0.00011330160888284614	0.0	0.00011252391133115787	0.0	0.0	0.00022740193291642978	0.0	0.0	0.0	0.0	0.00022512381809995497	0.0	0.00010856584518510477	0.0	0.0	0.0	0.0	0.0	0.00022033711578715433	0.0	0.00011336583153837434	0.0	0.0004418912947414936	0.0	0.00022264276967605477	0.0	0.0	0.0	0.0	0.0	0.00012010569300984866	0.0	0.00011258725512272011	0.0	0.0	0.0	0.0	0.0	0.0	0.0	0.0	0.0	0.0001179245283018868	0.0	0.0	0.0	0.0	0.0	0.0	0.00035252643948296123	0.0	0.0	0.0	0.0	0.0006732495511669659	0.0	0.0005521811154058532	0.0011697274535033338	0.0	0.0	0.00048291681757817216	0.0005657388549445576	0.0	0.0004488330341113106	0.00010727311735679038	0.00022237046920169	0.0	0.0	0.00011466574934067194	0.0	0.00011951715071112705	0.0	0.0	0.00011656370206317752	0.0	0.00011940298507462687	0.0002181500872600349	0.0001295672454003628	0.0	0.00011678150181011328	0.0	0.0	0.00034570177460244297	0.0	0.0	0.0003454231433506045	0.00046882325363338024	0.0	0.0	0.00011450818733539448	0.0	0.0	0.0	0.00035735556879094697	0.00023427433524657375	0.0	0.0	0.0	0.0	0.0	0.0	0.0	0.00012470382840753212	0.0	0.0	0.0	0.0	0.000230361667818475	0.0	0.0	0.0	0.0	0.0	0.0	0.0004796738218011752	0.0	0.0	0.0	0.0	0.0	0.0	0.0	0.00011622501162250116	0.00012172854534388314	0.00011287955751213455	0.0	0.0	0.0	0.0	0.0	0.00011470520761642578	0.0	0.00010967317394165388	0.0	0.00011958861516383641	0.0	0.0	0.0	0.00011019283746556474	0.0	0.0	0.00012265423770391266	0.0	0.00012653422750854106	0.0	0.0	0.00011057054400707652	0.0	0.0	0.0	0.00012578616352201257	0.0	0.0	0.0	0.0	0.0	0.0	0.0	0.0014664548454112183	0.0	0.0	0.0008010069802036847	0.0	0.0	0.0	0.000598014591556034	0.0	0.0	0.0	0.0	0.0	0.00022313957380341404	0.0	0.00046040515653775324	0.0	0.00023129409043598937	0.0	0.00023623907394283014	0.0	0.0	0.0	0.0	0.0	0.00011257458065968704	0.0	0.0	0.0	0.00011528706479133042	0.0	0.0	0.000258732212160414	0.0	0.0	0.0003525678693148431	0.0	0.0	0.00022698899103393486	0.0	0.0	0.0	0.0	0.0007072969468348461	0.0005963029218843172	0.0	0.0	0.0	0.0	0.0002190100744634253	0.0	0.0	0.001658008179507019	0.0	0.0	0.00011168192986374804	0.03769089136791942	0.0	0.0	0.0	0.0035335689045936395	0.0	0.0008017409231474057	0.0005785697755149271	0.0	0.0	0.00011802195208308746	0.0	0.0	0.0	0.0	0.0	0.00023963575365444525	0.0	0.0	0.0	0.0	0.0	0.0	0.00011166945840312674	0.0	0.0	0.0	0.0	0.0	0.0	0.00010827197921177999	0.0007125044531528322	0.00011074197120708749	0.0	0.0	0.00012039489525644112	0.0	0.00023849272597185786	0.0001142204454597373	0.0	0.0003610977371208474	0.0	0.0	0.0002382654276864427	0.0	0.00011139578923916676	0.0	0.0	0.0	0.0001252975817566721	0.0	0.00011784115012962527	0.0	0.0	0.0	0.0005468664552116373	0.0	0.00033351862145636465	0.00036088054853843375	0.0	0.00023496240601503758	0.0007262164124909223	0.00023532180256500765	0.0	0.0	0.0	0.0	0.0	0.0	0.0	0.0002665600426496068	0.00011470520761642578	0.00021694326933506888	0.0	0.00013466199838405601	0.0	0.0	0.00022693747872461136	0.00011886366337810531	0.0002388630120625821	0.0	0.00034262220191868436	0.0	0.0	0.0002322071287588529	0.0002181262951248773	0.0	0.0005865102639296188	0.0	0.0011337868480725624	0.0008544921875	0.002963328806025435	0.001304399383374837	0.000116795141322121	0.0	0.0003549455750118315	0.0	0.00023750148438427741	0.0	0.00011704119850187266	0.0024163344206838224	0.00036105427849320016	0.0	0.00010901558922925978	0.00012166930283489475	0.00021865092380015305	0.000921901751613328	0.0	0.0	0.0	0.00011717834544176236	0.0	0.0	0.0005742506029631331	0.00011846937566639024	0.00013164823591363875	0.0	0.00039026928580720695	0.0	0.0004016601954746285	0.0001126887536623845	0.0	0.0	0.0	0.0	0.0	0.0	0.0	0.00193577772716921	0.00012434717731907486	0.0	0.0	0.00012196609342602757	0.0002635740643120717	0.00037037037037037035	0.00012138868657441127	0.00025933609958506224	0.00012615112905260502	0.0	0.0004885794552339074	0.00011936022917164001	0.00058459020226821	0.0003570153516601214	0.0003999466737768297	0.0	0.0	0.0	0.0	0.0	0.0	0.0005051142821063266	0.0	0.0	0.00048715138229204726	0.00024322023592362885	0.0004841442749939482	0.00013007284079084288	0.0	0.0	0.00013601741022850925	0.0002624327516074006	0.0	0.00027218290691344586	0.00013439053890606102	0.00012226433549333658	0.00011896264572924102	0.0	0.0	0.00011835720203574388	0.00012328936012822092	0.0	0.0	0.0	0.0	0.0	0.00035850860420650097	0.00012285012285012285	0.0	0.0	0.0022310944105213715	0.0	0.00025703637064644646	0.00026595744680851064	0.0	0.00036886757654002215	0.00012278978388998034	0.0002396644697423607	0.0	0.0	0.00013666803334700013	0.0	0.0	0.0	0.0	0.00026226068712300026	0.00013345789403443215	0.00023573785950023574	0.00011921793037672866	0.0	0.0	0.0	0.0	0.0001299545159194282	0.0	0.0	0.0	0.0	0.0	0.0	0.00012813941568426448	0.0	0.0	0.0	0.0	0.0	0.0	0.0	0.0007383706620723603	0.0	0.0	0.0002794466955428252	0.0005572582892170521	0.0	0.0	0.0	0.0	0.00026896180742334586	0.00012370113805047008	0.0007156488549618321	0.0	0.0	0.0001335826876836762	0.0	0.00013336889837289943	0.00024000960038401536	0.0	0.0	0.0	0.0	0.0006222000995520159	0.00061667488899852	0.0	0.0	0.0005554784057769754	0.00013231013495633765	0.00011900511722004047	0.00036487472634395525	0.00012938284383490748	0.0001122586439155815	0.0003816793893129771	0.0	0.0001311991603253739	0.00013292569453675395	0.0	0.0	0.0	0.0	0.0	0.00025614754098360657	0.0	0.0001307702366941284	0.0	0.0001292824822236587	0.0019284078582620225	0.0	0.00027770063871146905	0.00024464831804281347	0.0	0.0	0.00012773023374632777	0.0	0.0006787023211619384	0.00013623978201634878	0.0	0.0	0.0	0.00012014898474107894	0.0	0.00013738150844896276	0.0005281225244256667	0.0	0.0	0.00011738466956215518	0.0	0.0	0.0	0.0	0.0	0.0	0.0004626951995373048	0.0002642356982428326	0.00011791062374719962	0.0	0.00046685340802987864	0.0	0.0	0.00012629451881788332	0.0	0.0	0.0	0.0002543881963876876	0.00026011184809468074	0.0	0.0001255020080321285	0.0005517241379310345	0.0	0.0	0.00027114967462039046	0.00012618296529968455	0.00012597631645250694	0.00013161358252171624	0.00011344299489506523	0.0011017766147913511	0.00029859659599880563	0.0006347594261774788	0.0005579578741804993	0.0	0.0001343724805159903	0.0	0.0	0.0002746875429199286	0.0002557217747091165	0.0005210368633580826	0.0005184033177812338	0.00026616981634282674	0.0	0.0011435105774728416	0.00027192386131883074	0.0	0.0	0.00012706480304955527	0.0005422993492407809	0.0	0.00026595744680851064	0.0003875468285751195	0.0	0.00035285815102328866	0.00012514078338130396	0.0	0.0005054334091483447	0.00012961762799740766	0.00110803324099723	0.0002471271469170888	0.0003723932472691162	0.00040711086986022527	0.0002702702702702703	0.0	0.00024962556165751375	0.00036412185944896227	0.0006283775292195552	0.0	0.00025230225810521004	0.0001300221037576388	0.0015360983102918587	0.00040085515766969537	0.0001263902932254803	0.0	0.0019387896413239165	0.00013497098123903362	0.0005232862375719519	0.0005058168942842691	0.0	0.0	0.00037645877776383487	0.0	0.0004074426184978949	0.0002534533012292485	0.0005127547750288425	0.0	0.0001310272536687631	0.0	0.000639467962655071	0.000125250501002004	0.0	0.0002740101383751199	0.0	0.0011363636363636363	0.000657030223390276	0.0002748385323622372	0.000258164450755131	0.0001303780964797914	0.0003862495171881035	0.00039380414807035967	0.00012823800974608873	0.00012295585884667404	0.0009186351706036745	0.00040203698740284106	0.00104479561185843	0.0	0.0015639254528867458	0.0010612894667020429	0.0013150973172014729	0.00041056521144108393	0.00013708019191226866	0.000251004016064257	0.000414651002073255	0.0	0.00014509576320371445	0.00038679731820526046	0.0	0.0002718868950516585	0.000939723452812458	0.0	0.00023972192256981902	0.0005404675043912985	0.00012856775520699409	0.0	0.00012648621300278268	0.00012804097311139564	0.0001207437816952427	0.0005455537370430987	0.0009322146757224663	0.0001268874508311128	0.001794871794871795	0.0007334963325183373	0.0016191306513887158	0.0005265236277477951	0.0010134279199391944	0.00013653741125068268	0.0007669691934040651	0.0007791195948578106	0.002671653753673524	0.0009487666034155597	0.0005358338914936369	0.0015120967741935483	0.000901481004507405	0.0012016021361815755	0.0004180019506757698	0.0005211047420531526	0.00042217844075429216	0.0002740476842970677	0.0002767400027674	0.0006610259122157589	0.0002623983206507478	0.0	0.0005179334455522465	0.0001234567901234568	0.0009373326191751473	0.00040777490825064566	0.0009020618556701031	0.0	0.0020262055923274346	0.00025006251562890725	0.001316309069369488	0.0007690335811330429	0.00014060742407199101	0.000730887297178775	0.0005145356315924878	0.0	0.00040611885745228107	0.00027155465037338765	0.00012507817385866166	0.00037816714988024705	0.0007273785277858597	0.0	0.0006248437890527368	0.0018198362147406732	0.0006411078343377356	0.00012802458071949814	0.0005039052658100278	0.0010388261264770808	0.0	0.00038915553249448695	0.0005256241787122207	0.0018756698821007505	0.0001287001287001287	0.0	0.0006967022758941013	0.0	0.00012896569512509673	0.002305327868852459	0.0006713211600429646	0.00025940337224383917	0.00014214641080312722	0.0005272176090681429	0.00026486558071778574	0.0005091001654575538	0.0007145919679862798	0.0002844545583842981	0.0001327668613913967	0.00026198585276395077	0.0005025757004648825	0.0	0.00027766208524226016	0.0011273957158962795	0.00027693159789531985	0.000612369871402327	0.0005912786400591279	0.0006728569506122998	0.0	0.00012750223128904755	0.0	0.0006819421713038735	0.00014766686355581807	0.0005598320503848845	0.0	0.00013344008540165466	0.0	0.00041736227045075126	0.00014308198597796538	0.0016196517748684033	0.0	0.0	0.0011304224954076585	0.0008475773414324058	0.00026994196247806724	0.00013312034078807243	0.0002710394362379726	0.0	0.0	0.0	0.0	0.00012755102040816328	0.0	0.0	0.0	0.0	0.0020417967811674274	0.0002599428125812321	0.0	0.00012766500702157538	0.0002578981302385558	0.0	0.00024242424242424242	0.0005277044854881266	0.0001386001386001386	0.0003911342894393742	0.0005075498033244512	0.0009536784741144414	0.00012025012025012025	0.0	0.00025906735751295336	0.0	0.0003787878787878788	0.00012178784557301182	0.0	0.0001230012300123001	0.0	0.00012818869375721061	0.00011117287381878821	0.00046871338176704945	0.0007449714427613609	0.00011152001784320286	0.0	0.00012132977432661975	0.00011636025133814289	0.0	0.0	0.0	0.0	0.0	0.0	0.0	0.0	0.0	0.0	0.0	0.00011536686663590217	0.0	0.0	0.00011289230074508918	0.0	0.0	0.00011331444759206799	0.0	0.0	0.00022060445621001543	0.0	0.0	0.0	0.0	0.0	0.0	0.0	0.00011570056693277797	0.0
k__Bacteria;p__Actinobacteria;c__Actinobacteria;o__Actinomycetales;f__Nocardiopsaceae	0.0	0.0	0.0	0.0	0.0	0.0	0.0	0.0	0.0	0.0	0.0	0.0	0.0	0.0	0.0	0.0	0.00016329196603527107	0.0	0.0	0.0	0.0	0.0	0.0	0.0	0.00013283740701381508	0.0	0.0	0.0	0.0	0.0	0.0	0.0	0.0	0.0	0.0	0.0	0.0	0.0	0.0	0.0	0.0	0.0	0.0	0.0	0.0	0.0	0.0	0.0	0.0	0.0	0.0	0.0	0.0	0.0	0.0	0.0	0.0	0.0	0.0	0.0	0.0	0.0	0.0	0.00011432491139819366	0.0	0.0	0.0	0.0	0.0	0.0	0.0	0.0	0.0	0.0	0.0	0.0	0.0	0.0	0.0	0.0	0.0	0.0	0.0	0.0	0.0001261193088661874	0.0	0.0	0.0	0.0	0.0	0.00023559901048415596	0.0	0.0	0.0	0.0	0.0	0.0	0.0	0.0	0.0	0.0	0.0	0.0	0.0	0.0	0.0	0.0	0.0	0.0	0.0	0.0	0.0	0.0	0.0	0.0	0.0	0.0	0.0	0.0	0.00022799817601459188	0.0002333177788147457	0.0	0.0	0.0	0.0	0.0	0.0	0.0	0.0	0.0	0.0	0.0	0.0	0.0	0.0	0.0	0.0	0.0	0.0	0.0	0.0	0.0006155361319709467	0.00011913271384322135	0.0	0.0	0.0	0.00025201612903225806	0.0	0.0	0.0	0.0	0.0	0.0	0.0	0.0	0.0	0.0	0.0	0.0001205836247437598	0.0	0.0	0.0	0.0	0.0	0.0	0.0	0.0	0.0	0.0	0.0	0.0	0.0	0.0	0.0	0.0	0.0	0.0	0.0	0.0	0.0	0.0	0.0	0.0	0.00013347570742124932	0.0	0.0	0.0	0.0	0.0	0.0	0.0	0.0	0.0	0.0	0.0	0.0	0.0	0.0	0.0001199184554502938	0.0	0.0	0.0	0.0	0.0	0.0	0.0	0.0	0.0	0.0	0.0	0.0	0.0	0.0	0.0	0.0	0.0	0.0	0.0005915059742103396	0.0	0.0	0.0	0.0	0.0	0.0	0.0	0.0	0.0	0.0	0.0	0.0	0.0	0.0	0.0	0.0	0.0	0.0	0.0	0.0	0.0	0.0	0.0	0.0	0.0	0.0	0.0	0.0	0.0	0.0	0.0	0.0	0.0	0.0	0.0	0.0	0.0	0.0	0.0	0.0	0.0	0.0	0.0	0.0	0.0	0.0	0.0	0.00023744509082274725	0.0	0.0	0.0	0.0	0.0	0.0	0.0	0.0	0.0	0.0	0.0	0.0	0.0	0.0	0.00023705108450871164	0.0	0.0	0.0	0.0	0.0	0.0	0.0	0.0	0.0	0.0	0.0	0.0	0.0	0.0	0.0	0.0	0.0	0.0	0.0	0.0	0.0	0.0	0.0	0.0	0.0	0.0	0.0	0.0	0.0	0.0	0.0	0.0	0.0	0.0	0.0	0.0	0.0	0.0	0.0	0.00010779346771585642	0.0	0.0	0.0	0.0	0.0	0.0	0.0	0.0	0.0	0.0	0.0	0.0	0.0	0.0	0.0	0.00011737089201877934	0.0	0.0	0.0	0.0	0.0	0.0	0.0	0.0	0.0	0.0	0.0	0.0	0.0	0.0	0.0	0.0	0.0	0.0	0.0	0.0	0.0	0.0	0.00011431184270690443	0.0	0.0	0.0	0.0	0.0	0.0	0.0	0.0	0.0	0.0	0.0	0.0	0.0	0.0	0.0	0.0	0.0	0.0	0.0	0.0	0.0	0.0	0.0	0.0	0.0	0.0	0.0	0.0	0.0	0.0	0.0	0.0	0.0	0.0	0.00022914757103574703	0.0	0.0	0.0001048987726843596	0.0	0.0	0.0	0.0	0.0	0.0	0.0	0.0	0.0	0.0	0.0	0.0	0.0	0.0	0.0	0.0	0.0001245019920318725	0.00011403808872163302	0.0	0.0	0.0	0.0	0.0	0.0	0.0	0.0	0.0	0.0	0.0	0.0	0.0	0.0	0.0	0.0	0.0	0.0	0.0	0.0	0.00022970024118525325	0.0	0.0	0.0	0.0	0.0	0.0	0.0	0.0	0.0	0.0	0.0	0.0	0.0	0.0	0.0	0.0	0.0	0.0	0.0	0.0	0.0	0.0	0.0	0.0	0.0	0.0	0.0	0.0	0.0	0.0	0.0	0.0	0.0	0.0	0.0	0.00033351862145636465	0.0	0.0	0.0	0.0	0.0	0.0	0.0	0.0	0.0	0.0	0.0	0.0	0.0	0.0	0.0	0.0	0.0	0.0	0.0	0.0	0.0	0.0	0.0	0.0	0.0	0.0	0.0	0.0	0.0	0.0	0.0	0.0	0.0	0.0	0.0	0.0	0.0	0.0	0.0	0.0	0.0	0.0	0.0	0.0	0.0	0.0	0.0	0.0	0.00011499540018399264	0.0	0.0	0.0	0.0	0.0	0.0	0.0	0.0	0.0	0.0	0.0	0.0	0.0	0.0	0.0	0.0	0.0	0.0	0.0	0.0	0.0	0.0	0.0	0.0	0.0	0.0	0.0	0.0	0.0	0.0	0.0	0.0	0.0	0.0	0.0	0.0	0.0	0.0	0.0	0.0	0.0	0.0	0.0	0.0	0.0	0.0	0.0	0.0	0.0	0.0	0.0	0.0	0.0	0.0	0.0	0.0	0.0	0.0	0.0	0.0	0.0	0.0	0.0	0.0	0.0	0.0	0.0	0.0	0.0	0.0	0.0	0.0	0.0	0.0	0.0	0.0	0.0	0.0	0.0	0.0	0.0	0.0	0.0	0.0	0.0	0.0	0.00014353380221042057	0.0	0.0	0.0	0.0	0.0	0.0	0.0	0.0	0.0	0.0	0.0	0.0	0.0	0.0001155268022181146	0.0	0.0	0.0	0.0	0.0	0.0	0.0	0.0	0.0	0.0	0.0	0.0	0.0	0.0	0.0	0.0	0.0	0.0	0.0	0.0	0.0	0.0	0.0	0.0	0.0	0.0	0.0	0.0	0.0	0.0	0.0	0.0	0.0	0.0	0.0	0.0	0.0	0.0	0.0	0.0	0.0	0.0	0.0	0.0	0.0	0.0	0.0	0.0	0.0	0.0	0.0	0.0	0.0	0.0	0.0	0.0	0.0	0.0	0.0	0.0	0.0	0.0	0.0	0.0	0.0	0.0	0.0	0.0	0.0	0.0	0.0	0.0	0.0	0.0	0.0	0.0	0.0	0.0	0.0	0.0	0.0	0.0	0.0	0.0	0.0	0.0	0.0	0.0	0.0	0.0	0.0	0.0	0.0	0.0	0.0	0.0	0.0	0.0	0.0	0.0	0.0	0.0	0.0	0.0	0.0	0.0	0.0	0.0	0.0	0.0	0.0	0.0	0.0	0.0	0.0	0.0	0.0	0.0	0.0	0.0	0.0	0.0	0.0	0.0	0.0	0.0	0.0	0.0	0.0	0.0	0.0001159151501101194	0.0	0.0	0.0	0.0	0.0	0.0	0.0	0.0	0.00010614584439019212	0.0	0.0	0.0	0.0	0.0	0.0	0.0	0.0	0.0	0.0	0.0	0.0001096371011950444	0.0	0.0	0.0	0.0	0.0	0.0	0.00012545477355413375	0.0	0.0	0.0002800728189329226	0.00011811953697141507	0.0	0.0	0.0	0.0	0.0	0.0	0.0	0.0	0.0	0.0	0.0	0.0	0.0	0.0	0.0	0.00011140819964349375	0.0	0.0	0.0	0.0	0.0	0.0	0.0	0.0	0.0	0.0	0.0	0.0	0.0	0.0	0.0	0.0	0.0	0.0	0.0	0.0	0.0	0.0	0.0	0.0	0.0	0.0	0.00023299161230195712	0.00011745360582569885	0.00011189437171310283	0.0	0.0	0.0	0.0	0.0	0.0	0.0	0.0	0.0	0.0	0.0	0.0	0.0	0.0	0.0	0.0	0.0	0.0	0.0	0.0	0.0002333177788147457	0.001232631107126849	0.0	0.0	0.0	0.0	0.0	0.0	0.0	0.0	0.0	0.0	0.0	0.0	0.0	0.0	0.0	0.0	0.00011327594019030358	0.0	0.0	0.0	0.0	0.0	0.0	0.00011370096645821489	0.0	0.0	0.0	0.0	0.0	0.0	0.0	0.0	0.0	0.0	0.0	0.0	0.0	0.0	0.0	0.0	0.0004418912947414936	0.0	0.0	0.0	0.0	0.0	0.00011305822498586772	0.00011602274045712959	0.0	0.0	0.0	0.0	0.0	0.0	0.0	0.0	0.0	0.0	0.0	0.0	0.0	0.0	0.0	0.0	0.0	0.0	0.0	0.0	0.0	0.0002256572266726842	0.0	0.0	0.0002244165170556553	0.0	0.00011043622308117063	0.0005848637267516669	0.0	0.0	0.0	0.00022629554197782303	0.0	0.0	0.0	0.000111185234600845	0.0	0.00011934598400763814	0.0	0.0	0.0	0.0	0.0	0.0	0.0	0.0	0.0	0.0	0.0	0.0	0.0	0.0	0.00011523392486748098	0.0	0.0	0.00011514104778353483	0.00011720581340834506	0.0	0.0	0.0	0.0	0.0	0.0	0.0	0.0008199601733630081	0.0	0.0	0.0	0.0	0.0	0.0	0.0	0.00012470382840753212	0.0	0.0	0.0	0.0	0.0	0.0	0.0	0.0	0.0	0.0	0.0	0.0	0.0	0.0	0.0	0.0	0.00022116554240849277	0.0	0.0	0.0	0.0	0.0	0.0	0.0	0.0	0.0	0.0	0.0	0.00011584800741427248	0.00021934634788330776	0.0	0.0	0.0	0.0	0.0	0.0	0.0	0.0	0.0	0.0	0.0	0.0	0.0	0.0	0.0	0.0	0.0	0.00012578616352201257	0.0	0.0	0.0	0.0	0.00011683607898118939	0.0	0.0	0.0	0.0	0.0	0.0	0.0	0.0	0.0	0.0	0.0	0.0	0.0	0.0	0.0	0.0	0.0	0.0	0.0	0.00034694113565398406	0.0	0.0	0.0	0.0	0.0	0.0	0.0	0.0	0.0	0.0	0.0	0.00011528706479133042	0.0	0.0	0.0	0.00011889192723814053	0.0	0.0	0.0	0.0	0.0	0.0	0.0	0.0	0.0	0.0	0.00011926058437686345	0.0	0.0	0.0	0.0	0.0	0.0	0.0	0.0	0.0	0.0	0.00022336385972749609	0.0	0.0	0.0	0.0	0.0	0.0	0.0	0.0004628558204119417	0.0001088139281828074	0.0	0.0	0.0	0.0	0.0	0.0	0.0	0.0	0.00023150827642088204	0.0	0.0	0.0	0.00011849745230477545	0.0	0.0	0.0	0.0	0.0	0.0	0.0	0.0	0.0	0.0	0.0	0.0	0.0	0.0	0.0	0.00011924636298592893	0.0003426613363792119	0.0	0.0	0.0	0.0	0.0	0.00011446886446886447	0.00022279157847833353	0.0	0.0	0.0	0.0	0.0	0.0	0.0	0.0	0.0	0.00010937329104232747	0.0	0.0	0.00012029351617947793	0.0	0.0	0.0	0.0	0.0	0.0	0.0	0.0	0.0	0.0	0.0	0.0	0.0	0.00021694326933506888	0.0	0.0	0.0	0.0	0.0	0.0	0.0	0.0	0.0	0.0	0.0	0.0	0.0	0.0	0.0002346041055718475	0.0	0.00011337868480725624	0.0	0.0	0.0	0.0	0.0	0.0001183151916706105	0.0	0.00011875074219213871	0.0	0.0	0.0	0.0	0.0	0.0	0.0006083465141744738	0.0	0.00013170025023047545	0.00024354603019970775	0.0	0.0	0.00011717834544176236	0.0	0.00013206550449022716	0.0	0.00023693875133278048	0.0	0.0	0.0	0.0	0.0	0.0	0.0	0.0	0.0	0.0001156737998843262	0.0	0.0	0.0	0.0	0.00012434717731907486	0.0003462204270051933	0.00011323745895142112	0.0	0.0	0.0	0.0	0.0	0.0	0.0	0.0	0.0	0.0	0.0	0.0	0.00011427265455376528	0.0	0.0	0.0	0.0	0.000351493848857645	0.0	0.0	0.0	0.0	0.0	0.0	0.0	0.0	0.0	0.0	0.0	0.0	0.0	0.0	0.0	0.0	0.0	0.0	0.0	0.0	0.00011560693641618497	0.0	0.0	0.0	0.0	0.0	0.0	0.0	0.0	0.0	0.0001219958521410272	0.0	0.0	0.00012294074256208508	0.0	0.0002455795677799607	0.0	0.0	0.0	0.0	0.0002212878955521133	0.0	0.0	0.0	0.0	0.0	0.00011786892975011787	0.0	0.00011734334663224596	0.00013974287311347122	0.0	0.0	0.0	0.0	0.0	0.0	0.0	0.0	0.0	0.0	0.0	0.0	0.00048549581259861634	0.0	0.0	0.0	0.0003528996588636631	0.0	0.0	0.0	0.0	0.00013931457230426304	0.0	0.00012301636117603641	0.0	0.0	0.0	0.0	0.0	0.0	0.0	0.0	0.0	0.0	0.0	0.0	0.0	0.0	0.0	0.0	0.0	0.0	0.0	0.00013886960144424384	0.00013231013495633765	0.00011900511722004047	0.0	0.0	0.000449034575662326	0.0	0.0	0.0	0.0	0.0	0.0	0.0	0.0	0.0	0.0	0.0	0.0	0.0	0.0	0.0	0.00023261223540358222	0.0	0.00012232415902140674	0.00013721185510428101	0.0	0.0	0.0	0.0	0.0	0.0	0.0	0.00010974539069359087	0.00012014898474107894	0.00033894475200542314	0.0	0.0	0.0	0.0	0.00011738466956215518	0.0	0.0	0.0	0.0	0.0	0.0	0.0003470213996529786	0.0001321178491214163	0.0	0.0	0.003034547152194211	0.0	0.0	0.0	0.00012181751735899622	0.0	0.0	0.0	0.0	0.0	0.0	0.0	0.0	0.0	0.0	0.0	0.0	0.0	0.0	0.0	0.0	0.0	0.00013948946854512484	0.0	0.0001343724805159903	0.0	0.0	0.0	0.0	0.0	0.0	0.0	0.0	0.0001429388221841052	0.0	0.0	0.0	0.0	0.0	0.0	0.00013297872340425532	0.0	0.0	0.0	0.0	0.0	0.0	0.0	0.0	0.0	0.0	0.0	0.0002702702702702703	0.0	0.0	0.0	0.0	0.0	0.00012615112905260502	0.0	0.0	0.0	0.0	0.0	0.0	0.0	0.0	0.0	0.0	0.00013008976193573565	0.0	0.0	0.0	0.0	0.0	0.0	0.0	0.0	0.0	0.0	0.0	0.0	0.0	0.0	0.0	0.0	0.0	0.0	0.0	0.0	0.0	0.0	0.0	0.0	0.0	0.0	0.0	0.0	0.0	0.0	0.0	0.0	0.0	0.0	0.0002901915264074289	0.0	0.0	0.0	0.0002684924150892737	0.0	0.0	0.00013511687609782462	0.00012856775520699409	0.0	0.0	0.0	0.0	0.0	0.0	0.0	0.0	0.0	0.0	0.0	0.0	0.0	0.0	0.0	0.0	0.0	0.00026791694574681847	0.0	0.0	0.0001335113484646195	0.0	0.0	0.0	0.00013702384214853386	0.0	0.0	0.0001311991603253739	0.0	0.0	0.0	0.0	0.0	0.0	0.0	0.0	0.0	0.0	0.0	0.0	0.0	0.0	0.0	0.0	0.0	0.0	0.0	0.0	0.00012479720454261825	0.0	0.00012998830105290525	0.0003846647006026414	0.0	0.0	0.0	0.0	0.0	0.00013140604467805518	0.0	0.0	0.0	0.0	0.0	0.0	0.0	0.0002685284640171858	0.0	0.0	0.0	0.0	0.0	0.00014291839359725596	0.0	0.0	0.0	0.0	0.0	0.0	0.0	0.00027693159789531985	0.0	0.0	0.00013457139012245997	0.0	0.0	0.0	0.0	0.0	0.0	0.0	0.0	0.0	0.0001391207568169171	0.0	0.0	0.0	0.0	0.0	0.0	0.0	0.0	0.0	0.0	0.0	0.0	0.0	0.0	0.0	0.0	0.0	0.0	0.00012010569300984866	0.0	0.0	0.0	0.0	0.0	0.0	0.0	0.0	0.0001303780964797914	0.0	0.0	0.0	0.0	0.0	0.0	0.0	0.0	0.0	0.0	0.0	0.0	0.0	0.0003515350363252871	0.0004966476285075739	0.00011152001784320286	0.0	0.0	0.0	0.0	0.0	0.0	0.0	0.0	0.0	0.0	0.0	0.0	0.0	0.00011161960040183056	0.0	0.0	0.0	0.0	0.0	0.00011330160888284614	0.0	0.0	0.0	0.00011030222810500772	0.0	0.00011574074074074075	0.0	0.0	0.0	0.0	0.0	0.0	0.0
k__Bacteria;p__Actinobacteria;c__Actinobacteria;o__Actinomycetales;f__Pseudonocardiaceae	0.0	0.00016474464579901152	0.0	0.0	0.0	0.0	0.0	0.0	0.0	0.0	0.0	0.0	0.0	0.0	0.0	0.0	0.0	0.0	0.0	0.0	0.0	0.0	0.0	0.0	0.0	0.0	0.0	0.0	0.0	0.0	0.0	0.0	0.0	0.0	0.0	0.0	0.0	0.0	0.0	0.0	0.0	0.0	0.0	0.0	0.0	0.0	0.0	0.0	0.0	0.0	0.0	0.0	0.0	0.0	0.0	0.0	0.0	0.0	0.0	0.0	0.0001126887536623845	0.0	0.0	0.0	0.0	0.0	0.0	0.0	0.0	0.0	0.0	0.0	0.0	0.0001220703125	0.0	0.0	0.0	0.0	0.0	0.0	0.0	0.0	0.0	0.0	0.0	0.0	0.0	0.0	0.0	0.0	0.0	0.0	0.0	0.0	0.0	0.0	0.0	0.0	0.0	0.0	0.0	0.0	0.0	0.0	0.0	0.0	0.0	0.0	0.0	0.0	0.0	0.0	0.0	0.0	0.0	0.0	0.0	0.0	0.0	0.0	0.0	0.0	0.0	0.0	0.0	0.0	0.0	0.0	0.0	0.0	0.0	0.0	0.0	0.0	0.0	0.0	0.0	0.0	0.0	0.0	0.0	0.0022159300750954083	0.0	0.0	0.0	0.00011111111111111112	0.0003780241935483871	0.0	0.0	0.0	0.000246669955599408	0.0	0.0	0.0	0.0	0.0	0.0	0.0	0.0002411672494875196	0.0	0.0	0.0	0.0	0.0	0.0	0.0	0.0	0.0	0.0	0.0002242152466367713	0.00016605778811026238	0.0	0.0	0.0	0.0	0.0	0.0	0.0	0.0	0.0	0.0	0.0	0.00021563342318059299	0.00026695141484249865	0.0	0.0	0.0	0.0	0.0	0.0	0.0	0.0	0.0	0.0	0.0	0.0	0.0	0.0	0.0	0.0	0.0	0.0	0.0	0.0	0.0	0.0	0.0	0.0	0.0	0.0	0.00011530035743110804	0.0	0.0	0.00012717792191275595	0.0	0.0	0.0	0.0015379155329468827	0.0	0.0	0.0	0.0	0.0	0.0	0.0	0.0	0.0	0.0	0.0	0.0	0.0	0.0	0.0	0.0	0.0	0.0	0.0	0.00012201073694485115	0.0	0.0	0.0	0.0	0.0	0.0	0.0	0.00011914690813773382	0.0	0.0	0.0	0.0	0.0	0.0	0.0	0.0	0.0	0.0	0.0	0.0	0.0	0.0	0.0	0.0	0.0	0.0	0.0	0.00023744509082274725	0.0	0.0	0.0	0.0	0.0	0.0	0.0	0.0	0.0	0.0	0.0	0.0	0.0	0.0	0.0	0.0	0.0	0.0	0.0	0.0	0.0	0.0	0.0	0.0	0.0	0.0	0.0	0.0	0.0	0.0	0.0	0.0	0.0	0.0	0.0	0.0	0.0	0.0	0.0	0.0	0.0	0.0	0.0	0.0	0.0	0.0	0.0	0.0	0.0	0.0002413709872073377	0.0	0.0	0.0	0.0	0.0	0.0	0.0	0.0	0.0	0.0	0.0	0.0	0.0	0.0	0.0	0.0	0.0	0.0	0.0	0.0	0.0	0.0	0.0	0.00022021581149526536	0.00013672409078479628	0.0	0.00010996261271167803	0.0	0.0	0.0	0.0	0.0	0.0	0.00011865211200759374	0.0	0.0	0.0	0.0	0.00011470520761642578	0.00011370096645821489	0.0	0.0	0.0	0.00011431184270690443	0.0	0.0	0.0	0.0	0.0	0.0	0.0	0.0	0.0	0.0	0.0	0.0	0.0	0.00044409903408460086	0.0	0.0	0.0	0.0	0.0	0.0	0.0	0.0	0.0	0.0	0.0	0.0	0.0	0.0	0.0	0.0	0.0	0.0	0.0	0.0	0.0	0.0	0.0	0.0	0.0	0.0	0.0	0.0	0.0	0.0	0.0	0.0	0.0	0.0	0.0	0.0	0.0	0.0	0.0	0.0	0.0	0.0	0.0	0.0	0.0	0.0	0.0	0.0	0.0	0.0	0.0	0.0	0.0	0.0	0.0	0.0	0.0	0.0	0.0	0.0	0.0	0.0	0.0	0.0	0.0	0.0	0.0	0.0	0.0	0.0	0.0	0.0	0.0	0.0	0.0	0.0	0.0	0.0	0.0	0.0	0.0	0.0	0.0	0.0	0.0	0.0	0.0	0.0	0.0	0.0	0.0	0.0	0.0	0.0	0.0	0.0	0.0	0.0	0.00011117287381878821	0.0	0.0	0.0	0.0	0.0	0.0	0.0	0.0	0.0	0.0	0.0	0.0	0.0	0.00011507479861910241	0.0	0.00011012003083360864	0.0	0.0	0.0	0.0	0.0	0.0	0.0	0.0	0.0	0.0	0.0	0.0	0.0	0.0	0.0	0.0	0.0	0.0	0.0	0.0	0.0	0.0	0.0	0.0	0.0	0.0	0.0	0.0	0.0	0.0	0.0	0.0	0.0	0.0	0.0	0.0	0.0	0.0	0.0	0.0	0.0	0.0	0.0	0.0	0.0	0.0	0.0	0.0	0.0	0.0	0.0	0.0	0.0	0.0	0.0	0.0	0.0	0.0	0.0	0.0	0.0	0.0	0.0	0.0	0.0	0.0	0.0	0.0	0.0	0.0	0.0	0.0	0.0	0.0	0.0002296211251435132	0.0	0.0	0.0	0.0	0.0	0.00011512779184895233	0.0	0.0	0.0	0.0	0.0	0.0	0.0	0.0	0.0	0.0	0.0	0.0	0.0	0.0	0.0	0.0	0.0	0.0	0.0	0.0	0.0	0.0	0.0	0.0	0.0	0.0	0.0	0.0	0.0	0.0	0.0	0.0	0.0	0.0	0.0	0.0	0.0	0.0	0.0	0.0	0.0	0.0	0.0	0.0	0.0	0.0	0.0	0.0	0.0	0.0	0.0	0.0	0.0	0.0	0.0	0.0	0.0	0.0	0.00012242899118511264	0.0	0.0	0.0	0.0	0.0	0.0	0.0	0.0	0.0	0.0	0.0	0.0	0.0	0.0	0.0	0.0	0.0	0.0	0.0	0.0	0.0	0.0	0.0	0.0	0.0	0.0	0.0	0.0	0.0	0.0	0.0	0.0	0.0	0.0	0.0	0.0	0.0	0.0	0.0	0.0	0.0	0.0	0.0	0.0	0.0	0.0	0.0	0.0	0.0	0.0	0.0	0.0	0.0	0.0	0.0	0.0	0.0	0.0	0.0	0.0	0.0	0.0	0.0	0.0	0.0	0.0	0.0	0.0	0.0	0.0	0.0	0.0	0.0	0.0	0.0	0.0	0.0	0.0	0.0	0.0	0.0	0.0	0.0	0.0	0.0	0.0	0.0	0.0	0.0	0.0	0.0	0.0	0.00013138877939823938	0.0	0.0	0.0	0.0	0.0	0.0	0.0	0.0	0.0	0.0	0.0	0.0	0.0	0.0	0.0	0.0	0.0	0.0	0.0	0.0	0.0	0.0	0.0	0.0	0.0	0.0	0.0	0.0	0.0	0.0	0.0	0.0	0.0	0.0	0.0	0.0	0.0	0.0	0.0	0.0	0.0	0.0	0.0	0.0	0.0	0.0	0.0	0.0	0.0	0.0	0.0	0.0	0.0	0.0	0.0	0.0	0.0	0.0	0.0	0.0	0.0	0.00011134617525887985	0.0001400364094664613	0.0	0.0	0.0	0.00012414649286157667	0.0	0.0	0.0	0.0	0.0	0.0	0.0	0.0	0.0	0.00012026458208057727	0.0	0.0	0.0	0.0	0.0	0.0	0.0	0.0	0.0	0.0	0.0	0.0	0.0	0.0	0.0	0.00022170491076377343	0.0	0.0	0.0	0.0	0.0	0.0	0.0	0.0	0.0	0.0004596644449551827	0.0	0.0	0.0	0.0	0.0	0.0	0.00023014959723820482	0.0	0.0	0.0	0.0	0.0	0.0	0.0	0.0	0.0	0.00021652051531882645	0.0	0.0	0.0	0.0	0.0	0.0	0.0	0.0	0.0	0.0	0.001456745853877185	0.0	0.0	0.0	0.0	0.0	0.0	0.0	0.0	0.0	0.0	0.0	0.0	0.0	0.0	0.0	0.0	0.0	0.0	0.0	0.0	0.0	0.0	0.0	0.0	0.0	0.0	0.0	0.0	0.0	0.0	0.0	0.0	0.0	0.0	0.0	0.0	0.0	0.0	0.0	0.0	0.0002209456473707468	0.0	0.0	0.0	0.0	0.0	0.0	0.0	0.0	0.0	0.0	0.0	0.0	0.0	0.00011238480557428635	0.00011106175033318525	0.0	0.0	0.0	0.0	0.0	0.0	0.0	0.0	0.0	0.00011393414606357525	0.0	0.0	0.00011205737337516809	0.0	0.0	0.0	0.0	0.0	0.00011043622308117063	0.00023394549070066676	0.0	0.0	0.0	0.0	0.0	0.0	0.00010727311735679038	0.0	0.0	0.0	0.0	0.0	0.0	0.0	0.0	0.0	0.0	0.0	0.0	0.0	0.0	0.0	0.0	0.0	0.00023046784973496196	0.0	0.0	0.0	0.0	0.0	0.0	0.0	0.0	0.0	0.0	0.0	0.0003514115028698606	0.0	0.0	0.0	0.0	0.0	0.0	0.0	0.0	0.0	0.00011139578923916676	0.0	0.0	0.0	0.0	0.0	0.0	0.0	0.0	0.0	0.0	0.0	0.0	0.0	0.0	0.0	0.0	0.0	0.00011622501162250116	0.0	0.0	0.00010893246187363834	0.0	0.00023282887077997672	0.0	0.0	0.0	0.0	0.0	0.0	0.00011958861516383641	0.0	0.00011242270938729624	0.0	0.0	0.0	0.0	0.0	0.0	0.0	0.0	0.000111185234600845	0.0	0.0	0.0	0.0	0.0	0.0	0.00010980564401010212	0.0	0.0	0.00023367215796237878	0.0	0.0	0.0	0.0	0.0	0.00022885913720105275	0.0	0.0	0.0	0.00011960291831120679	0.00011280315848843768	0.0	0.0	0.0	0.0	0.0	0.0	0.00011510128913443831	0.0	0.0	0.0	0.0	0.0	0.0	0.0	0.0	0.0	0.0	0.0	0.0	0.0	0.0	0.0	0.0	0.0	0.0	0.0	0.0	0.00011344299489506523	0.0	0.0	0.0	0.0	0.0	0.0	0.00011788282447247436	0.00011926058437686345	0.0	0.0	0.0	0.0	0.0	0.0	0.0	0.00011053387863380126	0.0	0.0	0.0	0.0	0.0	0.0	0.0	0.0	0.0	0.0	0.0005785697755149271	0.0	0.0	0.0	0.0	0.0	0.0	0.0	0.0	0.0	0.00023150827642088204	0.0	0.0	0.00010913456291607552	0.0	0.0	0.0006700167504187605	0.0	0.0	0.0	0.0	0.0	0.0	0.0	0.0	0.0	0.0	0.0	0.0	0.0	0.0	0.0003426613363792119	0.00010700909577314071	0.0	0.0	0.0	0.0	0.00022893772893772894	0.00011139578923916676	0.00011617100371747211	0.0	0.0	0.0	0.0	0.00011784115012962527	0.00011341726210729273	0.0	0.0	0.00010937329104232747	0.0	0.00011117287381878821	0.0	0.0	0.00011748120300751879	0.00012103606874848704	0.0	0.0	0.0	0.0	0.0	0.0	0.0	0.0	0.0002665600426496068	0.0	0.0005423581733376722	0.00010802635843145727	0.0	0.0	0.0	0.00011346873936230568	0.0	0.00011943150603129105	0.00011642798928862498	0.00011420740063956144	0.0	0.0	0.0	0.0	0.0	0.00011730205278592375	0.0	0.0003401360544217687	0.0	0.0002469440671687863	0.0	0.0	0.0	0.0001183151916706105	0.0	0.00023750148438427741	0.0	0.0	0.0003624501631025734	0.0	0.0	0.0	0.0002433386056697895	0.0	0.00013170025023047545	0.0	0.00011276499774470004	0.0	0.00011717834544176236	0.0	0.00013206550449022716	0.00022970024118525325	0.0	0.0	0.0	0.0	0.0	0.0	0.0	0.0	0.0	0.0	0.0	0.00010675776662752215	0.0	0.0	0.0	0.0	0.0	0.0	0.0	0.0	0.0	0.00012138868657441127	0.00012966804979253112	0.0	0.0	0.0	0.0	0.0	0.0	0.0	0.0	0.0	0.0	0.0	0.0	0.0	0.0	0.0001119194180190263	0.0	0.00012178784557301182	0.0	0.0	0.0	0.00012347203358439315	0.0	0.0	0.0	0.0	0.0	0.0	0.0	0.0	0.0	0.00011957431543704412	0.0	0.0	0.00011560693641618497	0.0	0.0	0.0	0.00013271400132714	0.0	0.0	0.0	0.0	0.0	0.0	0.0	0.0	0.0	0.0	0.00036836935166994106	0.0	0.0	0.00012663036596175764	0.0	0.0	0.0	0.0	0.0	0.0	0.0	0.0	0.0	0.0	0.0	0.0	0.00022487069934787497	0.0	0.00022219753360737697	0.0	0.0	0.0	0.0	0.0	0.0	0.0	0.0	0.0	0.0	0.0	0.0	0.0	0.0	0.0	0.0	0.0002794466955428252	0.0	0.0	0.0	0.0	0.0	0.0	0.0	0.0	0.0	0.0	0.0	0.0	0.0	0.0	0.0	0.0	0.0	0.00013526308670363857	0.0	0.0	0.0	0.0	0.0	0.0	0.00011900511722004047	0.0	0.0	0.0	0.0	0.0	0.0001311991603253739	0.0	0.0	0.0	0.0	0.0	0.0	0.0	0.0	0.0	0.0	0.0	0.0	0.0	0.00013885031935573453	0.0	0.0	0.0	0.0	0.0	0.0	0.0	0.0	0.0	0.0	0.0	0.0	0.0	0.0	0.0	0.0	0.00011738466956215518	0.0	0.0	0.0002638870563398865	0.0	0.0	0.0	0.0	0.0	0.0	0.0	0.00011671335200746966	0.0	0.0	0.0	0.0	0.0	0.0	0.0	0.0	0.0	0.000251004016064257	0.0	0.0	0.0	0.0	0.0	0.0	0.0	0.0	0.0	0.0	0.0	0.00013948946854512484	0.0	0.0	0.0	0.0	0.0001373437714599643	0.0	0.0	0.00012960082944530845	0.0	0.0	0.0	0.0	0.0	0.00011412919424788861	0.0	0.0	0.0	0.0	0.0	0.0	0.0	0.0	0.0	0.0	0.0	0.0	0.0	0.0	0.0	0.0	0.0	0.00012481278082875687	0.0	0.0	0.0	0.0	0.0	0.0	0.0	0.0	0.0	0.0002769699487605595	0.0	0.0	0.0	0.0	0.0	0.00012548625925461163	0.0	0.00013581420616596497	0.00012672665061462426	0.0	0.0	0.0	0.0	0.0	0.0	0.0	0.0	0.0	0.0	0.0	0.0	0.0	0.0	0.0	0.0	0.0	0.0	0.0	0.0	0.0	0.0	0.0	0.0	0.0	0.0001368550704803613	0.0	0.0	0.0	0.00026567481402763017	0.0	0.0	0.0	0.0	0.0002684924150892737	0.0	0.0	0.00013511687609782462	0.0	0.00013555645926528398	0.0	0.0	0.0	0.0	0.00013317352510320947	0.0	0.0001282051282051282	0.0	0.0	0.0	0.0	0.0	0.0001278281989006775	0.0	0.0	0.0	0.0	0.0	0.000128783000643915	0.0	0.0	0.00013027618551328816	0.0	0.0	0.0	0.0	0.0002623983206507478	0.0	0.0	0.0	0.0	0.0	0.0	0.0	0.00027016074564365796	0.0	0.0	0.0	0.0	0.0	0.0	0.0	0.0	0.0	0.0	0.0006302785831337451	0.0005819028222286878	0.0	0.0	0.0	0.00012822156686754713	0.00038407374215849446	0.0003779289493575208	0.00038955979742890534	0.0	0.0002594370216629913	0.00013140604467805518	0.0	0.0002574002574002574	0.0	0.00011611704598235021	0.0	0.00012896569512509673	0.00012807377049180329	0.00040279269602577875	0.0	0.0	0.0	0.0	0.0	0.0	0.00014222727919214906	0.0	0.00013099292638197538	0.0	0.0	0.0	0.0002818489289740699	0.0	0.00045927740355174526	0.0007390983000739098	0.00026914278024491994	0.00014421690222094028	0.0	0.0	0.0	0.0	0.0	0.0	0.00040032025620496394	0.0	0.0002782415136338342	0.0	0.0	0.0	0.0	0.0	0.0	0.0	0.00013312034078807243	0.0	0.0	0.0	0.0	0.0	0.0	0.00013491635186184566	0.0	0.0	0.0	0.0012010569300984868	0.0	0.0	0.0	0.0	0.0	0.0	0.0	0.0	0.0	0.0	0.0	0.0	0.0	0.0	0.0	0.0	0.00012178784557301182	0.0	0.0001230012300123001	0.0	0.00012818869375721061	0.0	0.0	0.00012416190712689348	0.0	0.00011542012927054478	0.0	0.0	0.00012393109431156277	0.0	0.0002460024600246002	0.0	0.0	0.0	0.0	0.0	0.0	0.0	0.00011161960040183056	0.0	0.0	0.0	0.0	0.0	0.0	0.0	0.0	0.0001096611470555982	0.0	0.0	0.0	0.0	0.0	0.0	0.0	0.0	0.0	0.0
k__Bacteria;p__Actinobacteria;c__Actinobacteria;o__Bifidobacteriales;f__Bifidobacteriaceae	0.0007905138339920949	0.0	0.0018535681186283596	0.0001302252897512697	0.00047281323877068556	0.0	0.0	0.001366867140513942	0.005788458165234169	0.0025911210917256866	0.0013173494928204453	0.05792098197161488	0.0008348406845693614	0.0007964954201513341	0.0001316829075585989	0.00012613521695257316	0.012083605486610059	0.000664451827242525	0.0013468013468013469	0.0005413452429286778	0.008358784761292396	0.0	0.0006380806533945892	0.0	0.00026567481402763017	0.0007955449482895784	0.0006672004270082733	0.002140181915462814	0.0	0.0	0.0	0.0	0.0	0.0	0.0	0.00023386342376052386	0.00023140113386555593	0.0	0.0	0.0003309431880860452	0.00034835113794705065	0.0	0.0	0.042566810689710355	0.00010836584308625921	0.0002305209774089442	0.00010459156991946449	0.0	0.0010367469185577698	0.0	0.0019452729866424588	0.00011323745895142112	0.0005887894488930759	0.016208002701333782	0.00011757789535567314	0.0	0.0	0.0	0.0	0.0017823326278266682	0.000450755014649538	0.000449034575662326	0.00010924186148131964	0.0	0.0003927215604136667	0.0	0.0007558578987150416	0.006772268135904499	0.0	0.00024749412201460216	0.0	0.0	0.0010201768306506462	0.0001220703125	0.00010924186148131964	0.0009507962918944616	0.029101691192620252	0.008896172304810957	0.020811287477954146	0.0	0.001460838296437802	0.00011174432897530451	0.007073715562174236	0.0002188662727073758	0.012990288813217303	0.0	0.0	0.0	0.0	0.0	0.00023559901048415596	0.00016753224995811694	0.0	0.002589215355172802	0.0	0.00341130604288499	0.006541019955654102	0.0	0.0020498804236419544	0.00011760555098200635	0.0026050146532074245	0.0009968847352024922	0.00043582479843103073	0.001636455186304129	0.00035161744022503517	0.0	0.0010437202829641657	0.00012324377618930243	0.0	0.0006873639592164051	0.0	0.00021626297577854672	0.000852242462980718	0.007027589796980739	0.0005572272372673577	0.010898576512455516	0.00016046213093709883	0.03251728648850682	0.0031093836757357025	0.021545827633378933	0.0	0.0057912776267580665	0.02335480901978831	0.0008800603469952225	0.00030473868657626083	0.00548638953365689	0.00036088054853843375	0.000598014591556034	0.03154362416107383	0.0026050515347151434	0.00033852403520649965	0.0005091649694501018	0.0002467003823855927	0.003892886634422555	0.012274865205919468	0.0	0.006115841227964984	0.00024560972614515533	0.008864337101747173	0.004755535740823302	0.006240058729964517	0.0038163240182198695	0.00881582082439838	0.0011548677676406051	0.0001096611470555982	0.0015555555555555555	0.00012600806451612903	0.0003325573661456601	0.0005752416014726186	0.0006643782526851954	0.002096694622594968	0.0	0.0018901039557175645	0.00011418131993605846	0.00021999780002199978	0.0007651109410864575	0.0	0.007230058077515704	0.001808754371156397	0.0003503035964502569	0.03715882933245643	0.0017591180954614754	0.002802989855846236	0.0002656395271616417	0.002363206689692783	0.0001260716086737267	0.0295408708031795	0.00012256403971074888	0.0014367816091954023	0.032062780269058296	0.004317502490866822	0.0	0.0	0.0	0.000209885612341274	0.00037683708076874763	0.0023812223608118835	0.0012934937265554262	0.0006178942165101335	0.0006993006993006993	0.00042657566385837685	0.0006025548324897565	0.0005390835579514825	0.0014682327816337426	0.000626017278076875	0.010478140431169456	0.00011667250029168125	0.00038087983241287375	0.0011743981209630064	0.0008350232613622808	0.002237399905793688	0.001639152324083831	0.0007968127490039841	0.0004501969611705121	0.01147835707371041	0.0	0.008989572096368213	0.00427299703264095	0.0034776352080585203	0.001101995836904616	0.000933009889904833	0.000314828418511911	0.0022494376405898524	0.0	0.0	0.002104770813844715	0.002233315817130846	0.00047192071731949034	0.003505994118977607	0.006567867969013136	0.016372650755217343	0.00822720613095909	0.018883810440221315	0.006104540251812286	0.0002314546927438954	0.08705882352941177	0.0006753714542998649	0.001301313143262747	0.039379066316630525	0.26596723725381927	0.05266119050298188	0.0014380530973451327	0.03586051108287449	0.012075134168157423	0.1527369040612125	0.0038995297625874525	0.018786464410735122	0.0020280811232449296	0.00022917382834880258	0.00023084025854108956	0.00010954102311315588	0.001588021778584392	0.0022449488650536295	0.0823780624859519	0.12109238814642649	0.00046652670865407047	0.007410151908114116	0.0006100536847242558	0.014431586113002041	0.03626042632066728	0.0013169446883230904	0.14567701719958442	0.021049753963914706	0.0006142506142506142	0.034196773460577146	0.0011914690813773384	0.014681308188111721	0.0024764735017335313	0.011077775213477959	0.0038182042123414213	0.014755197853789403	0.0025778973324366732	0.008013395526850854	0.263029315960912	0.006594389180730972	0.0013150973172014729	0.0002051702913418137	0.000680194989230246	0.0013390139987827145	0.002243270189431705	0.014944939695857367	0.009761869545925159	0.0023998080153587713	0.0026929982046678637	0.006655955932981409	0.01377181526771934	0.636103493501848	0.002337540906965872	0.0012873025160912814	0.0016954540637914592	0.003956708949144652	0.0016664815020553273	0.005921539600296077	0.002745612987943178	0.006703622534484982	0.0033967391304347825	0.00011943150603129105	0.0	0.0021269053527118043	0.0035731300619342545	0.05298091738769705	0.00045372050816696913	0.028825089357777008	0.0	0.009169764560099132	0.0072968852101938575	0.0016079158936301793	0.0023923444976076554	0.0027784489007006523	0.0008481764206955047	0.11287383428020152	0.0033724706470147393	0.0020398368130549556	0.005649103747963063	0.0012718233321771303	0.0051302821655191035	0.002084704849681808	0.012465051258154707	0.005728214503351615	0.0010350776308223116	0.005418777241135587	0.008798360853320477	0.005985956026246114	0.039892372484791765	0.026015518028297584	0.08852852852852854	0.001372055796935742	0.0005651633322030067	0.002308136180034622	0.0020004445432318294	0.004177303318635414	0.001129815840018077	0.004822962004470062	0.002914743745445713	0.0032549728752260397	0.016413227130098962	0.006432400238237046	0.0020248038471273096	0.0021381949133468378	0.00045729964559277465	0.011318314110164924	0.14079472019799258	0.004401617891981918	0.0038108848398237466	0.0	0.0023010778733196075	0.004341010490775353	0.061806311207834606	0.007063695043234685	0.0732874314389077	0.0003292723081988805	0.08616619452313504	0.0004945598417408506	0.07398485891259464	0.05528341497550735	0.00036580904767711256	0.13485915492957745	0.017849022282855845	0.0028149190710767065	0.03556485355648535	0.002461033634126333	0.006821282401091405	0.013525401363536397	0.02279924002533249	0.018064361765761455	0.010350981558596074	0.00024512807942149775	0.21459422596044556	0.2941729323308271	0.005932605600379687	0.00872125948578548	0.000939187602723644	0.0011473152822395595	0.001983034042084389	0.0036705666437256254	0.0006822057987492893	0.0007683020524640544	0.005066292982645252	0.0005609783462358353	0.002286236854138089	0.008591832180316896	0.004092609915809168	0.0013033561420658195	0.0021431122752708655	0.007733097657976138	0.022972237343494826	0.0012675731735422907	0.0001049097775912715	0.003266830008167075	0.007284690400657972	0.004525398800769318	0.007729580064605445	0.06179039301310044	0.006439435994226712	0.20456100342075256	0.013455450022614203	0.008100399315459214	0.01607203921121623	0.006910520671988562	0.00011310937676733401	0.005770816158285244	0.0035827186512118023	0.0032935831913685405	0.006855184233076264	0.0015081206496519724	0.0004460800713728114	0.0011354604292040421	0.00010636034886194426	0.0026518804243008676	0.006056018168054504	0.006382978723404255	0.00045202847779410104	0.005218216318785578	0.00011721955222131051	0.018102658111824016	0.00377945753668297	0.0031620553359683794	0.001258785272212315	0.0003754223501439119	0.0004849072614862408	0.0003280122457905095	0.0005398984990821725	0.05469123982766874	0.0006749915626054674	0.001356085433382303	0.00011456065986940085	0.005242165242165242	0.016141688151552515	0.0030633083730428863	0.006472491909385114	0.048691279003314665	0.0	0.0013114754098360656	0.003856324371970031	0.002863545816733068	0.0014824951533812293	0.004375888852423148	0.00862949926195072	0.000777950655701267	0.0007979026558759832	0.00010691756655618518	0.006904622586307783	0.01335676625659051	0.0004707543839002001	0.002547307132459971	0.00044375416019525185	0.02093774362401158	0.0009763506183553917	0.0009272137227630969	0.0012590133913242532	0.006705977569661232	0.004578447794528197	0.002394688146293676	0.0028898521729465378	0.00033274179236912155	0.003103448275862069	0.0022970024118525324	0.002683063163778647	0.0	0.0022004620970403786	0.00394261307633337	0.015122446676447352	0.008813720819437827	0.00021114864864864866	0.0055536665533265335	0.0017873100983020556	0.0005668934240362812	0.0	0.0002184598580010923	0.0009982253771073646	0.0	0.020298017130118504	0.0	0.000834326579261025	0.00023892008123282762	0.0021057557323350493	0.00922266139657444	0.0008919611996878135	0.0	0.016402526875761943	0.012640772236267524	0.000450755014649538	0.0015100852119512456	0.0017793594306049821	0.0002261420171867933	0.000989337144113444	0.006746626686656671	0.00010441683199331732	0.004299226139294927	0.0035751355091684926	0.004373345609391184	0.000235626767200754	0.0018899388549193997	0.000686027898467871	0.0010085163603765128	0.0012403870007442323	0.0014533258803801005	0.0013914160333939848	0.0027682427195216477	0.004162207158996313	0.0	0.00010986596352450011	0.0006815084052703317	0.008364001338240215	0.0067451820128479655	0.0009741313995021106	0.0016110471806674337	0.0002195389681668496	0.0029732408325074335	0.0	0.0031209642703400775	0.043173862310385065	0.0532843362425356	0.0	0.0002426595486532395	0.048519919875361674	0.0003446691176470588	0.004399323181049069	0.00011298158400180771	0.003293084522502744	0.0006723442402510085	0.0010786193672099713	0.0013473787359137676	0.0073456175298804785	0.0	0.00011179429849077697	0.00012306177701206005	0.012684729064039411	0.0005490885130683066	0.0024683047234376754	0.0024101665205959687	0.0005366534292154127	0.00043835616438356166	0.013875013875013876	0.003357582540570789	0.0017429193899782132	0.002898227622338647	0.0019513314967860424	0.020497803806734993	0.00010755001075500108	0.00022519986488008108	0.0037948482060717573	0.0001098780353807274	0.0	0.0011995637949836423	0.0	0.0002068466232288758	0.03614591418117308	0.004896094005004897	0.0005624929688378895	0.0	0.0010401016988327747	0.00024342745861733204	0.00011873664212776063	0.00011309658448314861	0.0005482456140350877	0.0005450779461462989	0.0024246257642842085	0.004580327493415779	0.08492756828486121	0.0	0.0007827351000782735	0.00010958904109589041	0.00010817827780181739	0.0	0.0032805429864253394	0.0009315323707498836	0.0016372354110630336	0.0016384489350081922	0.004981050351922036	0.0	0.0009514747859181731	0.00010309278350515464	0.016078953204701707	0.0018707907208780244	0.0006357279084551812	0.00106928999144568	0.0	0.00034928396786587494	0.0009440641963653529	0.0005866478939340608	0.00033344448149383126	0.0	0.020206659012629163	0.006626235399820306	0.024508696634289586	0.00043285358727410453	0.0003301782962799912	0.0	0.030854248215519228	0.0016526974383189708	0.0002306805074971165	0.0	0.0005692815666628714	0.0020163681651049698	0.0010224948875255625	0.002117148906139732	0.0008979683466157818	0.0009817824806370677	0.00021732043898728675	0.0021114864864864866	0.0	0.00011334013374135781	0.0006951685783802572	0.008240207698385823	0.0	0.00022807617744326604	0.002898886827458256	0.000357653791130186	0.0017732592505024236	0.0	0.0008628127696289905	0.010589519650655022	0.0028547638872368263	0.00011345586566825505	0.0	0.00022311468094600624	0.01895366880957659	0.0009211283822682787	0.0011448196908986834	0.0016674606955693187	0.0	0.00022560631697687535	0.0008189050070191858	0.000855614973262032	0.003984517304189436	0.003473885960709152	0.0001168907071887785	0.014353380221042055	0.0	0.0005647803004631198	0.0020996150705703954	0.0010504201680672268	0.007261410788381742	0.000584316933504733	0.00010772379618657762	0.0003283353398270767	0.0003462204270051933	0.020869350456902937	0.0	0.0016534782095193102	0.0	0.000577634011090573	0.001126506702714881	0.000987166831194472	0.0005647803004631198	0.00885264997087944	0.0026720106880427524	0.00012242899118511264	0.0004322922295471739	0.0019177498401875136	0.0063963449457452885	0.0001203224642040669	0.0	0.0015998031011567808	0.0004375888852423148	0.0011096042411539884	0.0018384340867308316	0.0	0.010383991346673878	0.00033818058843422386	0.00011756407241946862	0.011406410402646287	0.0	0.00021503064186646596	0.009920856091851522	0.04737070838765754	0.0012846865364850976	0.0020231538720917163	0.004085065481196684	0.006041620049228015	0.00010428616122640526	0.0	0.00045202847779410104	0.0001119194180190263	0.000988250796090919	0.00023832221163012392	0.00021786492374727668	0.007734806629834254	0.0003246753246753247	0.0	0.00021831677764436196	0.0	0.0009983361064891847	0.0	0.0	0.0014641288433382136	0.0005405989836739107	0.005934718100890208	0.0005676657584014531	0.002758937808943557	0.00420493526612814	0.000726480203414457	0.03097137494134209	0.0002249971875351558	0.00022163120567375886	0.00022591212018524794	0.0006498429546193003	0.004524886877828054	0.0	0.0018022347711161841	0.0	0.0027900488258544524	0.004784156653315532	0.0036162005785920926	0.0006902105142068332	0.0	0.0006742330598943702	0.0012391573729863693	0.0	0.00021917808219178083	0.0014848657909765847	0.0	0.000441257584114727	0.0022049437159104095	0.00022657754616517504	0.0005818012566907144	0.00010835410120273052	0.0003302873499944952	0.0002459722051408191	0.028705397987191218	0.0	0.00022289089490694304	0.0	0.0016658733936220848	0.0063812507251421275	0.0003451846738004833	0.00011108642523883582	0.0011312217194570137	0.0	0.0033459736783403964	0.004145936981757877	0.0007010164738871363	0.0001502178158329578	0.0008806693086745928	0.00022202486678507994	0.00033936651583710406	0.00011371389583807141	0.0	0.0	0.005389353277606687	0.0007883326763894363	0.0019399748944425423	0.0	0.0	0.00011705489874751258	0.0	0.0006683002895967921	0.0	0.0008618832148243913	0.0002226179875333927	0.00048344210780759005	0.00011811953697141507	0.00011425959780621572	0.0010706638115631692	0.00045526974732529026	0.00011307100859339665	0.00011140819964349375	0.00025680534155110427	0.0009897723523589574	0.0009474824038982133	0.0032310177705977385	0.0	0.0014214641080312722	0.0	0.0007631923244657654	0.00034694113565398406	0.0	0.0	0.0008241111372733694	0.0	0.0006597031335898846	0.0	0.0003477454503303582	0.00639093211141927	0.0	0.0	0.0	0.0	0.0001223091976516634	0.0	0.00011655011655011655	0.00021229168878038424	0.00010888501742160279	0.0	0.0006912442396313364	0.0005971575301564553	0.0003465003465003465	0.0	0.00012201073694485115	0.0005268703898840885	0.002838557066824364	0.0021252796420581656	0.000242160067804819	0.0002192742023900888	0.0012482977757603268	0.0	0.014105003918056644	0.006397580551355124	0.05363426768596044	0.0	0.0	0.0	0.0002226923505177597	0.0	0.0	0.00012413108242303873	0.00012088974854932302	0.0	0.0003286950805302947	0.0	0.0	0.0	0.0	0.0010732172668733604	0.0004614142346291383	0.002761820592134335	0.0	0.0	0.0012515644555694619	0.00011349449551696743	0.0	0.0003357582540570789	0.0002538715410002539	0.0005818689631095078	0.0	0.0	0.0	0.0	0.0	0.0	0.0	0.0	0.0	0.0013302294645826406	0.0003334815473543797	0.0	0.0	0.0002185792349726776	0.0	0.0011166253101736973	0.00011708230886313078	0.00022386389075442132	0.002908928171850526	0.00011491611123879568	0.0	0.003187250996015937	0.0001154068090017311	0.00011649580615097856	0.0021141649048625794	0.00011189437171310283	0.0010356731875719217	0.0032269217471476317	0.00011299435028248587	0.0	0.0	0.0	0.0006600660066006601	0.0	0.010120028241939279	0.0	0.0	0.0	0.0	0.00022740193291642978	0.00010989010989010989	0.0009037505648441031	0.0	0.0	0.0	0.0	0.0	0.0	0.00023012311586698885	0.0	0.0	0.00010980564401010212	0.00022686025408348456	0.0011960421876698922	0.0	0.0	0.0	0.0	0.00011560693641618497	0.0	0.0	0.0	0.0002710394362379726	0.0	0.00011327594019030358	0.0	0.00011330160888284614	0.0	0.0013502869359738945	0.0019103270030340486	0.0	0.00045480386583285955	0.0	0.0	0.00012423903590508137	0.0	0.0	0.0001205836247437598	0.0	0.00010985389432055367	0.0	0.00022854530910753056	0.0	0.0	0.00011016855789357717	0.0	0.0	0.0	0.0	0.0	0.0	0.0	0.00023017608470479918	0.0	0.0	0.0	0.0	0.0	0.00011258725512272011	0.0003363605785401951	0.0001124985937675779	0.0	0.0	0.00011106175033318525	0.0	0.0	0.0	0.0	0.0	0.0	0.0	0.0	0.0	0.00011393414606357525	0.0	0.0	0.0	0.0	0.0	0.0	0.0	0.0006555227794165847	0.00022087244616234125	0.0	0.0	0.0	0.0	0.0009051821679112921	0.0	0.0007854578096947936	0.0	0.000333555703802535	0.0	0.0	0.0	0.0	0.0	0.0	0.0	0.0	0.0	0.0	0.0006544502617801048	0.0	0.0	0.0	0.0	0.0	0.0	0.00033852403520649965	0.0	0.00011514104778353483	0.00023441162681669012	0.0	0.0	0.0	0.0	0.0	0.00011750881316098707	0.0	0.0	0.0	0.0	0.0	0.0001069747539580659	0.0003367003367003367	0.0	0.0	0.0004988153136301285	0.0	0.0	0.0	0.0	0.0	0.00010890873448050534	0.00044355732978487467	0.0	0.0	0.0	0.0	0.0001199184554502938	0.00011860989206499822	0.0	0.0	0.0	0.00022116554240849277	0.00011445576284765938	0.00011705489874751258	0.00011622501162250116	0.0	0.0	0.00010893246187363834	0.0	0.00011641443538998836	0.00011313497001923294	0.0	0.0	0.0010426320667284523	0.0	0.0005852744937375629	0.0	0.0	0.0	0.00022724690376093625	0.0005509641873278236	0.0	0.0	0.00012265423770391266	0.0	0.00025306845501708213	0.0	0.0	0.0	0.0	0.0	0.00022259321090706732	0.0	0.0	0.00032941693203030636	0.0	0.0	0.00011683607898118939	0.0	0.0	0.0	0.00011732957878681215	0.0	0.0	0.0	0.0	0.00011366219595362583	0.0	0.00011280315848843768	0.0	0.0	0.0	0.0	0.0	0.0	0.00011510128913443831	0.00011076650420912716	0.0	0.0	0.0	0.00011066843736166445	0.00022616759018432659	0.0	0.00033433634236041456	0.0	0.0	0.0	0.0	0.0	0.00034586119437399123	0.0	0.0	0.0	0.0	0.0	0.0	0.0	0.0	0.0	0.0004513144533453684	0.0	0.0	0.0	0.0	0.0	0.0	0.0002429838415745353	0.00011491611123879568	0.0	0.0	0.0006688217590012261	0.0	0.0	0.0	0.00021860312602470214	0.0	0.0	0.0	0.0	0.00011291779584462511	0.0	0.0	0.00011453441759248655	0.0	0.0002176278563656148	0.00011436413540713633	0.00047208780833234983	0.0	0.0	0.0	0.0	0.00011753643629525152	0.0	0.00011575413821044102	0.0	0.0	0.00021826912583215103	0.0	0.0	0.0	0.00011318619128466328	0.0	0.00032740368874822657	0.0	0.0	0.0002222963209958875	0.0021654395842356	0.0	0.0	0.00011013215859030837	0.0	0.0	0.0	0.0	0.0	0.0	0.0	0.00011715089034676664	0.0	0.00011913271384322135	0.0	0.0	0.00023234200743494423	0.0	0.00011402508551881414	0.0002505951635133442	0.0	0.0	0.0	0.0	0.0	0.0	0.0	0.0	0.0	0.0	0.0	0.0	0.0	0.0	0.0	0.00022461814914645105	0.0	0.0014216972878390202	0.0	0.00023014959723820482	0.0	0.0	0.00010847163466753444	0.00010802635843145727	0.0	0.0	0.0	0.0	0.0	0.0	0.0	0.00045682960255824577	0.00034818941504178273	0.0	0.0	0.0	0.0	0.0	0.00011523392486748098	0.0	0.0	0.0	0.00011858176212498517	0.0	0.0	0.0	0.00011648223645894001	0.0	0.0	0.00023408239700374532	0.0	0.0	0.0005599731212901781	0.0	0.0	0.0	0.0	0.0	0.0	0.0	0.0	0.0	0.0	0.0	0.0	0.0	0.0	0.0	0.0004578230513906375	0.0	0.0	0.0004418424831547553	0.00010664391596459421	0.0	0.0	0.00010675776662752215	0.00012205541315757354	0.0	0.0	0.0	0.0	0.00011323745895142112	0.0	0.0	0.0	0.0	0.0	0.0	0.0	0.0	0.0	0.0	0.0	0.0	0.00011427265455376528	0.0	0.0004626416840157298	0.0	0.0006643046944198405	0.0	0.0	0.0002238388360380526	0.0	0.0	0.0	0.0	0.0	0.0	0.0	0.0	0.0	0.0	0.0	0.0	0.0	0.0	0.0	0.0	0.0	0.0	0.0	0.00022284122562674094	0.0	0.0	0.0	0.0	0.0	0.0	0.00011262529564140106	0.00011742602160638798	0.0001219958521410272	0.0	0.0	0.0006147037128104253	0.0	0.0	0.0	0.0	0.0	0.0	0.0006638636866563399	0.0	0.00011068068622025456	0.00022815423226100844	0.0	0.0	0.0	0.0	0.0	0.0	0.0004528472772557455	0.0	0.0	0.00033329630041106545	0.0	0.0	0.0	0.0	0.0	0.0	0.0	0.0	0.0	0.00011786892975011787	0.0	0.0	0.0	0.0	0.0	0.0	0.0	0.0	0.0	0.0	0.0	0.0	0.0	0.0	0.0	0.0	0.0	0.0	0.00011746740279572419	0.0	0.0	0.0	0.0	0.0	0.0	0.0	0.0	0.0	0.00011321181931393638	0.0	0.00013231013495633765	0.0	0.0	0.0	0.000449034575662326	0.0	0.0	0.0	0.0	0.0	0.0	0.0	0.0	0.00011695906432748539	0.0	0.00012342631449024932	0.0	0.0	0.0	0.028564541400506207	0.0	0.0	0.0	0.0	0.0	0.0	0.0	0.0	0.0	0.0	0.00013147515119642388	0.0	0.0	0.0	0.0	0.0	0.0	0.0	0.0	0.0	0.0	0.0	0.0	0.0	0.0	0.0	0.0	0.0	0.0	0.0005835667600373483	0.0	0.0	0.0	0.0	0.0	0.0	0.0	0.0	0.0	0.0	0.0	0.0	0.0	0.0	0.0	0.0	0.0	0.00011344299489506523	0.0	0.0	0.0	0.0	0.00011768859597505002	0.0	0.0	0.0	0.0	0.0	0.0	0.0	0.0	0.0	0.0	0.0	0.0	0.0	0.0	0.0	0.0	0.0	0.0	0.0	0.0002352387673488591	0.0	0.0	0.0	0.00012961762799740766	0.0	0.0	0.0	0.0	0.0	0.0	0.00012481278082875687	0.00012137395314965408	0.0	0.0	0.0	0.0	0.0	0.0	0.0	0.0	0.0	0.0	0.0	0.0	0.0	0.0	0.0	0.0	0.0	0.0	0.0	0.0	0.0	0.0	0.0	0.0	0.0	0.0	0.0	0.0	0.0	0.0001374192661811186	0.0	0.0	0.0	0.0	0.0	0.0	0.00013123359580052493	0.0	0.0	0.0	0.0	0.0	0.0	0.0	0.0	0.0	0.0	0.0	0.0	0.0	0.0	0.0	0.0	0.0	0.0	0.0	0.0	0.0	0.0	0.0	0.0	0.0	0.0	0.0	0.0	0.0	0.0	0.0	0.0	0.0	0.0	0.0	0.0	0.0	0.0	0.0	0.0	0.0	0.0	0.0	0.0	0.0	0.0	0.0	0.0	0.0	0.0	0.0	0.0	0.0	0.0	0.0	0.0	0.0	0.0	0.0	0.0	0.0	0.0	0.0	0.0	0.0	0.0	0.0	0.0	0.0	0.0	0.0	0.0	0.0	0.0	0.0	0.0	0.0	0.0	0.0	0.0	0.00012742099898063202	0.0	0.0	0.0	0.0	0.0	0.0	0.0	0.0	0.0	0.0	0.0	0.0	0.0	0.0	0.0	0.0	0.0	0.0	0.0	0.0	0.0	0.00013457139012245997	0.0	0.0	0.0	0.0	0.0	0.0	0.0	0.0	0.0	0.0	0.0	0.0	0.0	0.0	0.0	0.0	0.0	0.0	0.0	0.0	0.0	0.0	0.0	0.0	0.0	0.0	0.0	0.0	0.00012010569300984866	0.0	0.0	0.0	0.0	0.0008525149190110827	0.0	0.0	0.0	0.0	0.0	0.0	0.0	0.0	0.0	0.002256800095023162	0.0	0.0	0.0	0.0	0.00015693659761456373	0.0	0.00022234574763757643	0.00011717834544176236	0.00012416190712689348	0.0	0.0006925207756232687	0.0	0.0009308820107051432	0.002602552980542818	0.0	0.0	0.00011784115012962527	0.0004785833931562575	0.0	0.0	0.00012354830738818879	0.0001226692836113837	0.00011566042100393245	0.0005580980020091528	0.0	0.0002284408909194746	0.0	0.0	0.00022336385972749609	0.0	0.00022662889518413598	0.0008957563542716381	0.0002193222941111964	0.00022060445621001543	0.0	0.0	0.0	0.0	0.0	0.0	0.0	0.0	0.0
k__Bacteria;p__Actinobacteria;c__Coriobacteriia;o__Coriobacteriales;f__Coriobacteriaceae	0.006455862977602108	0.005436573311367378	0.006178560395427865	0.006250813908060944	0.0008274231678486998	0.0016354258397282676	0.0034513613703182925	0.004647348277747403	0.004385195579722857	0.0074278804629469685	0.005664602819127913	0.0042194092827004225	0.005843884791985529	0.05084295765299351	0.004608901764550961	0.002648839556004036	0.005388634879163945	0.0027906976744186043	0.004444444444444445	0.0021653809717147106	0.0024111879119112683	0.002824165029469548	0.001531393568147014	0.0020366598778004076	0.003453772582359192	0.004110315566162821	0.001868161195623165	0.0005350454788657035	0.0	0.00011117287381878821	0.0	0.0	0.00012128562765312311	0.0001298532658096351	0.00011742602160638798	0.00011693171188026193	0.0013884068031933354	0.00032289312237649337	0.00011488970588235294	0.0	0.00023223409196470042	0.00021172983273343214	0.00010932546190007652	0.004800768122899664	0.0007585609016038144	0.0001152604887044721	0.0	0.0	0.0026494643474254116	0.0	0.0020749578524186228	0.00022647491790284225	0.004945831370701837	0.00016883336147222692	0.0	0.0	0.0	0.0	0.00032930845225027445	0.0	0.000450755014649538	0.000224517287831163	0.0	0.0	0.0003927215604136667	0.0053811659192825115	0.0002519526329050139	0.006313131313131313	0.0	0.0004949882440292043	0.0006523157208088715	0.00033456005352960856	0.019610065744729087	0.0010986328125	0.013218265239239677	0.0008319467554076539	0.0007687239182956292	0.11459674587381483	0.03045267489711934	0.0	0.0010113495898415553	0.0	0.003971208736659221	0.0018603633180126942	0.0029007441039223102	0.001444043321299639	0.003355704697986577	0.0015808491418247517	0.0	0.0	0.00011779950524207798	0.0016753224995811693	0.0	0.0	0.0002277644915157727	0.004142300194931774	0.047228381374722836	0.000606501698204755	0.003985878601526022	0.003175349876514171	0.07923586236839249	0.0009968847352024922	0.00021791239921551536	0.0013846928499496476	0.0005860290670417253	0.007572889057175312	0.01797518265104952	0.013803302933201873	0.0001124859392575928	0.0008019246190858059	0.001383444777495965	0.00021626297577854672	0.00031959092361776926	0.0	0.03588543408001783	0.004114768683274021	0.002086007702182285	0.041300691459540274	0.0014436424208772905	0.12140902872777018	0.0002333177788147457	0.017019264862309418	0.002300966405890474	0.0007543374402816193	0.0027426481791863475	0.0026376872757965814	0.0006014675808973896	0.012917115177610334	0.04697986577181208	0.003850945746970212	0.0011284134506883321	0.00016972165648336727	0.004440606882940668	0.020054264480358616	0.009062750946426524	0.06745418414661075	0.003117879841707639	0.0031929264398870196	0.0005138746145940391	0.006241640659830584	0.006240058729964517	0.021420657392588943	0.004646175839885632	0.0009238942141124841	0.0003289834411667946	0.01	0.0013860887096774194	0.00011085245538188671	0.0050621260929590425	0.006865241944413686	0.00061667488899852	0.0007990867579908676	0.002700148508167949	0.007079241836035624	0.0007699923000769992	0.0036069515794075854	0.0001255020080321285	0.0037928173521393858	0.007114433859881828	0.004904250350303596	0.03343198509262304	0.02333763339978891	0.004671649759743726	0.008898924159914995	0.0009089256498818396	0.004034291477559254	0.06726776604579429	0.006863586223801937	0.01352969348659004	0.0257847533632287	0.012122218532049154	0.0002604505795025394	0.0	0.0073693613220187585	0.000524714030853185	0.0013817359628187414	0.0009071323279283366	0.002716336825766395	0.004201680672268907	0.0018181818181818182	0.0006398634957875654	0.007833212822366833	0.007115902964959568	0.0013347570742124934	0.0015024414673845	0.008069372515958087	0.003266830008167075	0.0017139592458579318	0.008807985907222548	0.006083740904210903	0.012600094206311823	0.00597119775201967	0.0006640106241699867	0.0004501969611705121	0.009542248651638776	0.00023724792408066428	0.0030564545127651924	0.00047477744807121664	0.005636167406163808	0.059262887229092696	0.0013062138458667662	0.001259313674047644	0.002124468882779305	0.002230046948356807	0.0009443985361822689	0.014967259120673527	0.0003941145559642669	0.0018876828692779616	0.0019226419362135263	0.005052206130010104	0.13282601176063644	0.138735489687817	0.00541255713254751	0.002797914282080631	0.07059368128688806	0.05544117647058823	0.0010130571814497974	0.007926180054418551	0.007647528820910855	0.008098656359285845	0.010689771576459998	0.001991150442477876	0.004517859663984188	0.1349508050089445	0.00515008828722778	0.0060786787475627935	0.032438739789965	0.00436817472698908	0.00045834765669760516	0.0015004616805170822	0.0006572461386789353	0.0011343012704174227	0.004614617111499127	0.012137559002022926	0.019058686809994188	0.0008164217401446232	0.00382857848585896	0.00012201073694485115	0.005309734513274336	0.1229147358665431	0.0017559262510974537	0.041902343299088075	0.002733734281027884	0.013513513513513513	0.05294251306521246	0.006553079947575361	0.049534495106230585	0.005943536404160476	0.004615739672282484	0.0	0.004292421193829644	0.0516700291414481	0.04796077024279393	0.2943229409027455	0.0019000782385157039	0.005654918463966333	0.000718096019696348	0.002040584967690738	0.0008520998174071819	0.008100697906281156	0.0018353434714210803	0.00709954148794557	0.0038396928245740345	0.11591113105924594	0.002180399357355979	0.03264869998812775	0.014427089543340883	0.00292192613370734	0.003276770040959626	0.020663346402458406	0.009542650994995927	0.0036662593045217197	0.0231926967678263	0.001432493732839919	0.0032228954492716246	0.2153532608695652	0.0014331780723754925	0.0005310674455655868	0.01666075859624247	0.004287756074321105	0.03733554581012208	0.01603145795523291	0.4158883892540067	0.012804532577903684	0.07608426270136312	0.19603572206490955	0.00012368583797155226	0.004670767828662566	0.010992993476685189	0.0023021931418877985	0.02840604566405831	0.0121159130652011	0.021838252939764827	0.22857142857142856	0.05399468146606544	0.021466180639935196	0.0016458196181698488	0.005824790307548929	0.0029250457038391227	0.003680276020701552	0.06749911650371067	0.0019284078582620225	0.005410383331414758	0.026438933083762287	0.024418073938840698	0.057057057057057055	0.01166247427395381	0.0018085226630496212	0.0003462204270051933	0.3547454989997775	0.0025527964724994198	0.09106315670545702	0.027761439830608154	0.14160796696623754	0.009764918625678118	0.002293024378469708	0.006670637284097677	0.003796507213363706	0.006752194463200538	0.0049159711901223275	0.011426107577880783	0.046335762408909666	0.0030930287889602663	0.009408121948314875	0.0	0.29199467118808287	0.05329796213674181	0.0896626768226333	0.002557544757033248	0.08624110164546621	0.0895620678300955	0.04213881019830028	0.025098911968348167	0.04737325074558385	0.0034989503149055285	0.008657480795024998	0.07793427230046948	0.038199181446111875	0.005629838142153413	0.04547456507377229	0.011894995898277274	0.03956343792633016	0.032768858588080055	0.18834705509816338	0.0066993659528651744	0.08304580606781677	0.032111778404216196	0.05501250284155491	0.15166823308270677	0.10465116279069768	0.06455997281685355	0.048955153791969956	0.016521340064249657	0.004076236642062356	0.2651984400091764	0.003865832859579306	0.0029634507737899248	0.012827422658186913	0.0044878267698866825	0.0019433013260173753	0.051550993081901364	0.012511693171188028	0.059737156511350066	0.04250506012620549	0.10285019885108261	0.10756668481219382	0.05669509103480063	0.0003147293327738145	0.005716952514292382	0.02725884149923628	0.14232379228419503	0.17535763728657136	0.12030567685589519	0.3516154102364827	0.10706955530216648	0.4159882406151064	0.18014831717056481	0.025646871081728032	0.01060407482425831	0.1885533310711458	0.02331880814980568	0.006954689146469968	0.021465076660988076	0.004391602399314481	0.023201856148491885	0.12233745957399354	0.20608606790053366	0.024569240587109124	0.004459980713596913	0.006056018168054504	0.01937290033594625	0.09469996609786414	0.21916508538899432	0.01617629820654085	0.16659028414298818	0.5960426856380612	0.008582721626199887	0.0024126717717402706	0.01213865598798648	0.03794399321129833	0.07642685326918873	0.2187668718280964	0.10208233604595499	0.22364720440994496	0.010170640750367273	0.0014892885783022109	0.01413105413105413	0.020961775585696667	0.11481733605627412	0.42995839112343964	0.07052234541090409	0.016938318951741763	0.09923497267759562	0.21727633318642575	0.031125498007968128	0.011403808872163303	0.024833169237501368	0.03213353014647439	0.144476550344521	0.0028496523424142257	0.0017106810648989629	0.05816266822703333	0.008201523140011718	0.019653995527833343	0.04015041242115478	0.004992234302196583	0.3022608308274865	0.03406378824039922	0.08101529902642558	0.003662584411125101	0.012371372412995726	0.13243997766610835	0.2281484706650702	0.1821718350561299	0.0631100266193434	0.044022988505747124	0.042494544619271844	0.074678591391839	0.0059030536950845725	0.10441192650456592	0.04676377176650971	0.09175036677575894	0.09516436398284894	0.0034839527027027027	0.05950357021421283	0.02122430741733691	0.008730158730158732	0.05800091701054562	0.11512834516657561	0.06555013309671694	0.0021674063370832907	0.06112871054792913	0.014717812029203848	0.025625744934445763	0.021502807310954494	0.038254562470753393	0.046223100570926656	0.01839669974356116	0.1214943151055766	0.05652222099080128	0.030912433923236036	0.025693035835023678	0.034947686333728835	0.008118327402135231	0.002826775214834916	0.03572606353742991	0.08085243092739343	0.028401378302182315	0.18927343078245912	0.12166993426363742	0.037748877891587054	0.006008482563619226	0.025125069483046134	0.11239423736565285	0.029246974450918877	0.030637558918382535	0.043376187814421485	0.0931178422348282	0.06765585206510907	0.16898561065525025	0.004167969157028238	0.0036255767963085037	0.022376192639709223	0.10817441730790678	0.037580299785867244	0.11115921636540753	0.09746835443037975	0.10252469813391876	0.03028300847924237	0.002208666386201094	0.17649591046061133	0.04317386231038507	0.03456591639871382	0.005576433507091769	0.007037126910943945	0.04540396171822834	0.032513786764705885	0.07625493513818388	0.0220314088803525	0.3437980241492864	0.07463021066786193	0.03679290508149569	0.05916217540421361	0.05266434262948207	0.004634506003791868	0.06841811067635549	0.03458035934038886	0.020320197044334975	0.007138150669887988	0.06877594524851341	0.00876424189307625	0.009767092411720512	0.013808219178082195	0.06893106893106894	0.062003357582540566	0.1783224400871459	0.06153160182811279	0.011937557392102848	0.05807711078574915	0.00397935039793504	0.0076567954059227564	0.12086016559337624	0.09218767168443033	0.0013635410111181036	0.05637949836423119	0.0045736687357072845	0.007446478436239529	0.059984477214768815	0.20944402132520937	0.04432444594442571	0.07280172904106474	0.0476135444354559	0.01314508276533593	0.08370933270007126	0.0013571590137977832	0.03771929824561404	0.05156437370543987	0.021821631878557873	0.16706744532234047	0.07022005971469647	0.028538147932440305	0.047411383204741135	0.005369863013698631	0.002379922111639983	0.056276104638382056	0.06425339366515836	0.006986492780624126	0.007718395509297158	0.09087930092845438	0.07265836491608013	0.004964724327149203	0.013320647002854423	0.0017525773195876289	0.037702373031714344	0.0022449488650536295	0.00402627675354948	0.04031223267750214	0.10221674876847289	0.019443474211200375	0.03469435921642672	0.02135398333919982	0.06435478492830944	0.030285843920145192	0.07049368541905857	0.023472596585804133	0.07284843008809583	0.04263607834649928	0.14637904468412943	0.001793598233995585	0.05249827308312227	0.0030692952425923734	0.00726643598615917	0.03986556959091436	0.004326539906637823	0.026805835606689594	0.05885026130424904	0.03752058339214303	0.026041082051857675	0.07832442456637939	0.011517983266326198	0.05204814189189189	0.00675096442348907	0.04862291737504249	0.0072992700729927005	0.014900101591601761	0.017089115724280308	0.04287832135933402	0.11630333951762524	0.014306151645207436	0.002600780234070221	0.012796649604467194	0.01704055220017256	0.041048034934497823	0.04068038539312478	0.09405491263898341	0.0513347022587269	0.09984381972333785	0.043227665706051854	0.043523316062176146	0.04373211219232971	0.08992377322534538	0.007070493879273954	0.008460236886632826	0.013687412260177818	0.06342245989304812	0.026183970856102003	0.03318160038332535	0.055990648743424895	0.01593225204535668	0.0056120659417748155	0.016152716593245225	0.010148139507756913	0.038748832866479926	0.0375749193176579	0.00584316933504733	0.03317892922546591	0.02834628433840429	0.03289094056549337	0.013089651765868114	0.015343171702974938	0.014408881540096848	0.006885907633859671	0.025184842883548986	0.04675002816266756	0.08007019853021825	0.007793968146391054	0.022830518345952247	0.04676018704074815	0.05215475024485799	0.09153787960661407	0.030257830811847432	0.04934323243860651	0.0015641920346528696	0.024534883720930233	0.02128968742308639	0.017831747073624327	0.01676735297743805	0.026495079485238455	0.054448279701592245	0.07679826933477553	0.0142035847142374	0.06230895838231836	0.09661229611041408	0.004998889135747612	0.01655735942371788	0.05785308215360603	0.12027379400260756	0.06564748201438846	0.111947847589075	0.006007449237053947	0.05549339897068695	0.006465741996037127	0.009054216210319623	0.011752740422646629	0.0002238388360380526	0.061051938069616785	0.0294327931363203	0.08115468409586056	0.05370165745856353	0.023160173160173166	0.0025206232813932174	0.062438598406287515	0.014190787250816536	0.004658901830282862	0.1367655288192501	0.003358626694862545	0.030971956301385297	0.003784192885717375	0.01697329376854599	0.006017257039055403	0.036096103000344854	0.009959057209250855	0.02433708681438431	0.05419990614734868	0.03419957250534369	0.01706560283687943	0.001016604540833616	0.06465937398462039	0.19144580909286787	0.0010744600838078866	0.036164844407064765	0.04104430776954939	0.053243431760055804	0.03148642634623943	0.030617164898746392	0.06154377085010929	0.002177971375233354	0.17664906169232494	0.01895910780669145	0.0047021943573667705	0.05391780821917809	0.006967447173043974	0.008542141230068337	0.0037506894649751796	0.04398282464894974	0.06672708734564403	0.09145915755178029	0.026438400693466247	0.05130463503247827	0.010330832615914403	0.020013723696248858	0.01087585329168113	0.003343363423604146	0.08391372725230288	0.04438362684435982	0.026801253045596943	0.032562420895178926	0.033103754721173065	0.004524886877828054	0.02559286217421931	0.04093241133169752	0.014806917791992417	0.012034116135062509	0.0076611086074808476	0.03720827829150153	0.2007104795737122	0.12432126696832578	0.05958608141914943	0.01438653637350706	0.08153880663974876	0.064232292124945	0.02548942320325845	0.20883259157822676	0.0024816828173008744	0.054159252669039155	0.09177104061804985	0.0009216589861751152	0.07574069948763651	0.0014772727272727272	0.10202542555483729	0.14013802315227067	0.006405607928450567	0.02669501535553981	0.03736288848263255	0.024863192957411375	0.006601411336216709	0.06207598371777476	0.017936720142602496	0.005136106831022085	0.004948861761794786	0.0012181916621548457	0.026469491736050704	0.002312775330396476	0.007581141909500118	0.0012066695919262834	0.018534670737025735	0.0010408234069619522	0.008271298593879237	0.0605366908304718	0.02896161996703555	0.015478668054110304	0.030676195711929637	0.002671796515977343	0.06120319925814306	0.008561437356806941	0.001177856301531213	0.06286050618010594	0.004250667962108331	0.005001163061177018	0.004892367906066536	0.03538633818589027	0.059790209790209804	0.10795032374482541	0.1315331010452962	0.029070410080689727	0.015322580645161288	0.061507225606114886	0.057634557634557645	0.06781583125425264	0.01378721327476818	0.008693361433087462	0.02318154937906564	0.15447427293064878	0.0023005206441457805	0.07586887402697073	0.01997276441216523	0.025112001886347574	0.03828501063472516	0.09701058508782143	0.04040771751001093	0.027464552863682046	0.009910927110776568	0.003988737681839512	0.06803251308317558	0.011903094804649215	0.05327191117410814	0.015640516385302877	0.02550773694390714	0.039354438237119795	0.07833899419305358	0.02022815476890509	0.02307265668330559	0.0071370071370071364	0.002424536307431204	0.03982828523730027	0.06344445726150653	0.05236411842686696	0.002997118155619596	0.022008418520745632	0.15337353510069401	0.18647145613437752	0.018939393939393936	0.1264689423614997	0.015613099771515619	0.0903060630745956	0.025786373235522943	0.010892756878158336	0.01066785198355373	0.0034718203911584303	0.04171122994652405	0.01109467455621302	0.013516635859519404	0.04517064465759536	0.013343799058084771	0.053320031038687495	0.02345486883059137	0.03431315142288323	0.029953917050691236	0.01530054644808743	0.00728573320969665	0.010049627791563272	0.017211099402880223	0.035482426684575775	0.03748042067576639	0.009652953344058836	0.02369776760160275	0.045645987478656815	0.09267166762838999	0.06663560111835973	0.029480855062250413	0.02528812800716123	0.06398158803222097	0.03457416157658176	0.047118644067796624	0.007015650296815976	0.005940594059405941	0.02946355206010095	0.014851485148514849	0.01891723708774113	0.08107790068251353	0.019377699036651527	0.03150373497888927	0.007035299925944209	0.0035740695094897707	0.01728254690164866	0.03296703296703297	0.09975146859466788	0.01975361087510621	0.02239789196310935	0.015908806213203053	0.007146439317953863	0.050979934671021916	0.046279695203944454	0.00598320101254171	0.002751196172248804	0.04144185512570314	0.0042824201163939824	0.04786751361161526	0.06023703381537457	0.012275862068965512	0.010081338068507273	0.024566473988439304	0.024044189320914105	0.006589595375722542	0.0036525510786439893	0.008495871724302976	0.013277006638503319	0.005556308442878438	0.00134342940889106	0.014839148164929768	0.018332925934979212	0.007024699750736458	0.02802872365068336	0.0036007651625970523	0.17889650522530615	0.023452474912616986	0.04286526435474701	0.026277897768178547	0.011075559931085405	0.005093800472108336	0.00846574628809586	0.014633048176497082	0.02086096708067044	0.010205189447399848	0.03075909040975503	0.016541181838923107	0.023540166838075652	0.012145177234853831	0.007382798080472501	0.01773713782086593	0.01506059536416049	0.018025167214601512	0.006946856547412295	0.019664162615996468	0.04584462511291777	0.024156740509851938	0.017688420127444524	0.052595235355046614	0.00842105263157895	0.03629169022046358	0.022856479870054534	0.016454479942349262	0.011914217633042097	0.03636568340463858	0.010539298127592783	0.030599617504781185	0.04169989745926855	0.011575634974151493	0.028764993336294956	0.008650923544540567	0.02249155110127026	0.010840108401084014	0.008776865083830314	0.017334905660377358	0.05560107690506845	0.03565925599823904	0.03876534208287761	0.040702314445331206	0.11222513387262158	0.011931311329170384	0.04124559341950646	0.03966831017480954	0.0535935913347625	0.03394315959038084	0.01952787047336546	0.05834829443447037	0.09155468152518298	0.04693539480949749	0.09006901391975661	0.022373540856031122	0.0561995082543028	0.03163105155137027	0.04616429056347594	0.019979449708870865	0.023788150807899464	0.028320102982192657	0.03268845897264843	0.06277080324408396	0.017901897601145723	0.030501089324618754	0.007127256006437519	0.03991872833751642	0.10058627428440046	0.009549318737626647	0.021331157477561487	0.009807091281388082	0.021373134328358218	0.042539267015706796	0.015807203938844255	0.062077978653888005	0.14095527268480673	0.013292986058575594	0.03687821612349913	0.08642544365061072	0.06307831189347773	0.01516646115906288	0.08520437535981573	0.10654008438818571	0.030578227382457763	0.030521901211556367	0.06664376502919961	0.010893498667284736	0.006506332055303825	0.006933019976498237	0.003216200119118522	0.01639920346726015	0.026110911486405562	0.09525890321171072	0.021744471744471753	0.04963628583654255	0.0655443322109989	0.060809324829557976	0.010596325104272344	0.00885397181693478	0.011778290993071596	0.04712041884816757	0.006610951727578896	0.023881263251869206	0.008984105044920523	0.03147462426486605	0.017187846529163903	0.00948991696322657	0.012448620082207864	0.01282209345333498	0.017879230855729223	0.015949154574889077	0.03321076977819949	0.019701492537313438	0.005240706886045093	0.007843137254901962	0.052969147406834026	0.04360764564495824	0.0643801943111319	0.011041376104137609	0.018624467437614117	0.08274071565639461	0.05305010893246188	0.024361677207777006	0.019906868451687997	0.03190406154542368	0.018291913712627724	0.020417526955723797	0.07240500463392031	0.05779776266725165	0.10722228725272148	0.020688830423343702	0.05859110408670131	0.04328274311410904	0.032382683785933404	0.0487052341597796	0.10592841163310952	0.02970062714471662	0.01545443395069299	0.0677135538478672	0.02391496899911425	0.026182003050330454	0.051256393150989586	0.0618089340999558	0.02677746999076639	0.021001221001220996	0.019810795770728987	0.03949685534591194	0.03276539973787678	0.04139672779180848	0.0340794061410415	0.03685072531586336	0.05059002219885502	0.034518586931424615	0.018184007707129093	0.010876206770133205	0.014431538190777901	0.015249266862170086	0.02483121638631423	0.02492358335292735	0.03347222222222223	0.022846101386678787	0.022006936969262054	0.12961082910321495	0.04500460405156536	0.018128310771041788	0.025213918996006834	0.026375193061660914	0.0364833203168582	0.03965760104019938	0.05950736648250458	0.02591936198493577	0.03134034925407657	0.012769545837850865	0.03342782896291045	0.031872509960159355	0.04545968562704967	0.04105108830495094	0.10999665663657635	0.021506728713369394	0.05594956658786446	0.11790493770189198	0.023329668987419092	0.01690626797009775	0.08254553839059262	0.061611900532859656	0.015508200379337278	0.024450194049159116	0.02282725002972298	0.020534124629080105	0.02467975085203902	0.08621667612024954	0.06507694114883117	0.022131426625808658	0.022452894053932092	0.02255813953488373	0.0196809130080354	0.10660408984244044	0.04455970765059529	0.033631484794275475	0.027768558468857184	0.04446604300813993	0.05814755228683059	0.01505196511766814	0.05081033727551468	0.03946048378107236	0.01852309212151149	0.08245827346081573	0.015867768595041326	0.04120668925565636	0.0730399821308912	0.05870248023394346	0.04521949609417981	0.02762125731963318	0.021567299006323384	0.07974087161366308	0.012845370819195356	0.04283587217958998	0.09268687803749136	0.03895538628944506	0.06015553522415366	0.1125929422872655	0.013282732447817832	0.01642512077294686	0.017950546837850686	0.040301974448315944	0.06981664315937938	0.01749341001677451	0.027202222479453655	0.009808195292066257	0.017431924347727012	0.15387973371166655	0.05521981277402531	0.012316787781746519	0.032272473478503615	0.03327674023769099	0.010392765555405593	0.059914875040925464	0.05949137148047235	0.011327594019030359	0.03378904079137489	0.05435253356431357	0.011875074219213865	0.024806201550387603	0.027863436123348035	0.04214515388148828	0.011196725258849027	0.031942552928067344	0.02086811352253757	0.08977727013135343	0.04494382022471908	0.01805488685604238	0.011129334582942834	0.02267630201844007	0.05587324279247085	0.057119963369963354	0.07229586721621921	0.043099442379182146	0.055380947220114864	0.04264538198403645	0.010524996867560461	0.059172259507830005	0.008720245109592267	0.0737212203697403	0.03916713562183458	0.054888888888888855	0.098873455102264	0.018049695264885136	0.056142301278488016	0.044268013954047856	0.011963973652372634	0.03876879699248117	0.046840958605664465	0.024120484762913293	0.04014975471210948	0.10316248636859333	0.052785265049416	0.08723092527893611	0.09251968503937012	0.03275684343145116	0.05523590333716915	0.015593762495001995	0.0793760036705667	0.0935025490834147	0.1320082100032408	0.01642876380285483	0.05048587065788003	0.05494133574007221	0.05060705775558837	0.07868774515630572	0.04490624626776541	0.050646175340551894	0.11295111923252636	0.034354688950789226	0.058719698752647674	0.01904098455822594	0.08092485549132955	0.0492988133764833	0.13829912023460414	0.05404471076284856	0.10861678004535145	0.0706787109375	0.11655759970366712	0.08561603225423928	0.031417893015650546	0.0055916775032509745	0.0547799337434927	0.08025626092020964	0.11020068875430475	0.06603232832741032	0.04342228464419477	0.0369699166364625	0.06077747021302203	0.05711725837159818	0.05265452959773246	0.06034797420610775	0.06537662621624575	0.1143158172000526	0.059181685338528925	0.06461434370771313	0.05448937628512677	0.05589407077572065	0.027428001496072815	0.03658214474379294	0.06397151717009303	0.029972752043596725	0.015139547130068461	0.054303870595031764	0.056068687394302104	0.06146274464919311	0.01713750167358415	0.055780933062880324	0.13652932729481942	0.14290284739255626	0.03390418884517475	0.07322151532677844	0.05658161631258673	0.029171243744660073	0.048301973382285486	0.08016397176041905	0.04091022133797562	0.04881708020773229	0.06273355225908728	0.09732894255396995	0.029652082235108082	0.043703703703703675	0.07331876669094436	0.04240145228215765	0.007064463226945882	0.011240212174791616	0.052033711982411135	0.05848651229410359	0.021512919443470124	0.045578959895275474	0.08598853486201836	0.10787338589875446	0.028201306889831468	0.061415683553088095	0.06434048227580844	0.08735606731620903	0.07439953134153489	0.016037378456875865	0.029210968102965886	0.026987186755867996	0.05249056144196812	0.015566095099112248	0.07104817235536186	0.01677939646201873	0.047783676997160116	0.04198650849034661	0.036860718171926	0.016664479727069942	0.03246831623415815	0.033886771910723985	0.04421448730009409	0.03777967966744098	0.035926719010230805	0.08894286375202405	0.040894415879469105	0.01728015149721861	0.04043891012205645	0.07930635838150286	0.04646239554317549	0.026069060141779107	0.03391572456320657	0.024950232249502324	0.07409177820267684	0.030712530712530724	0.047458389563652725	0.0551863948642865	0.0014091122592766558	0.026839087471026004	0.0376558282997044	0.03284574468085105	0.03516105237275634	0.037993360383622304	0.07993614931237716	0.022648292390653087	0.0407683261466092	0.02140053184753704	0.03594369277026104	0.06140739101571146	0.04703319236191205	0.05423353624792475	0.07266712297513116	0.018227117755048514	0.05498465234218605	0.04196133899104194	0.03862660944206011	0.02030039896737856	0.06162660704304078	0.046869693195969696	0.05475601529120752	0.03807667316439243	0.06488167981335406	0.04143843772326746	0.03017241379310345	0.02682786413356361	0.03850978424485698	0.05471301913205785	0.035750896975909774	0.05479616306954443	0.019398258115597797	0.04575798033741961	0.05598774163130595	0.051084835265755954	0.03225401606425705	0.06634513586636862	0.04208712773812451	0.11854138088705996	0.06975138121546962	0.04359368450468072	0.058512120367790445	0.06277081625483076	0.029769959404600824	0.027285845467663668	0.03467547313603454	0.0657611619150081	0.044903513112320645	0.06882156488549619	0.040571284125379185	0.032828282828282825	0.07173390328613415	0.08246211676259832	0.04201120298746332	0.0343213728549142	0.057596476996175684	0.03835978835978836	0.022330866807611	0.03503313945624239	0.06694873071179695	0.030463739516526887	0.022825952115122203	0.0577380278501076	0.05513123177336478	0.05199788303784068	0.022610972271807705	0.12211140841644376	0.019666192262905946	0.0956443646160755	0.0577608142493639	0.014096806387225543	0.044476515350301775	0.04426425628073906	0.022696266898176845	0.05467955239064086	0.060320018418326266	0.08526951672862454	0.06152046783625733	0.051613729508196704	0.06418168353492962	0.03426180201386166	0.03031538879825992	0.06787330316742077	0.009159937326744605	0.06234007908816006	0.05567897806164954	0.0305810397553517	0.04253567508232712	0.02645429362880887	0.02746200025546046	0.026891405043746805	0.05307452151486364	0.028610354223433235	0.04202544660069398	0.021298974493820663	0.06507901668129938	0.03700588730025231	0.04282002033668515	0.03255941750240417	0.04673884341167149	0.04878671775223497	0.04173599556295063	0.06538326094612043	0.02605948933929982	0.03106361829025847	0.048819105422879	0.03550368550368551	0.03852773732291803	0.042220699108978736	0.10040485829959515	0.042674065266217455	0.05812993750736939	0.053197574648209595	0.08123249299719883	0.0738478622987229	0.026130517194692646	0.03649911593836829	0.04957972956511146	0.042021139468935306	0.06378070294476866	0.033960824217756286	0.04603979711275846	0.054351687388987574	0.029743975903614467	0.03834482758620687	0.052698863636363676	0.04299137598146479	0.06588937093275483	0.03999999999999999	0.03325774754346183	0.04724927612529614	0.08485536018150878	0.04117890097782677	0.03329352045386681	0.03706995048876478	0.058585576788952466	0.057314346239849316	0.04246170384305292	0.07625299835879308	0.03911696359411309	0.05905782172778459	0.04564633678557731	0.0828448612739351	0.03641783307413169	0.04764439712536595	0.06297925832809553	0.07332761578044604	0.04377974167233172	0.025815566401232965	0.04165715590047934	0.0501905972045743	0.0540943600867679	0.05754753094296284	0.04481382978723403	0.08655212504844335	0.04421025575118878	0.03140437544107268	0.035039419346765126	0.06322580645161288	0.06696992671215567	0.04744005184705122	0.057063711911357354	0.06351167675769184	0.04059086395233369	0.07857239788302352	0.03689189189189186	0.05880062305295952	0.12219171243135293	0.08593275882995512	0.07402287294206364	0.032382613027774336	0.09473949791850637	0.07073202444415555	0.07872503840245772	0.055986103687867446	0.08430232558139535	0.052053361234632445	0.05040853067442182	0.04049129437171007	0.040554683411826255	0.04008598887202833	0.023608130286579973	0.07089892025497595	0.04919061362780777	0.06922126081582196	0.06464756213499931	0.0755290837663161	0.0614023843097039	0.018008877615726053	0.06171383647798743	0.02677770659833441	0.06394679626550712	0.05398296593186375	0.06030818278427207	0.03493629264282779	0.046070082367723	0.0440340909090909	0.03994743758212876	0.04603545417067472	0.05485994578546537	0.032724902216427626	0.08690614136732329	0.05972696245733786	0.0430879712746858	0.07586376490839786	0.07178477690288715	0.05199678370410079	0.050541987723651566	0.04559312638580932	0.05825622312003129	0.034226585301140866	0.047343503419253016	0.045025318188038864	0.05181631254283754	0.0530873493975904	0.04561161022805805	0.037460148777895864	0.03699941961694717	0.028751933986591018	0.05301599294799144	0.04214246873300706	0.05128205128205129	0.03485392106611992	0.03811578568860123	0.04134576408593431	0.019928002057084074	0.04785143012064519	0.040981533012901625	0.03790012804097312	0.03441197778314418	0.027550463720676478	0.03941936343055	0.05684557797233853	0.04884615384615386	0.04926650366748163	0.0939095777805455	0.06278794260892462	0.09374208259437544	0.029219006007646087	0.0724785887766842	0.06336839371510196	0.06505476890195032	0.055299539170506944	0.07474882786336239	0.069304435483871	0.056278171281390885	0.05941255006675572	0.033161488086944406	0.0746482542991141	0.029974669293554752	0.03713346122225267	0.034592500345924995	0.05460074034902168	0.050249278404618215	0.030090972708187554	0.07341706590703098	0.08135802469135801	0.045393679700053584	0.04186489058039962	0.048195876288659775	0.04022102287329738	0.042415237066054295	0.07439359839959989	0.05607476635514021	0.05575493463214557	0.045697412823397086	0.03946791404765385	0.05325443786982248	0.02724290400798744	0.045620684987139545	0.07128309572301428	0.038649155722326446	0.06731375267868397	0.026331102705848118	0.05877948333957315	0.0936015996001	0.08436240738333546	0.042826003333760715	0.06682883113557804	0.06827916351725877	0.08791066095312304	0.06395786305492852	0.0788688545855493	0.08383705650459918	0.09070203644158625	0.0746460746460747	0.06307339449541284	0.08023687877380402	0.026148969889064986	0.07621872581893213	0.05263831967213112	0.05880773361976372	0.06394293125810632	0.030135039090262966	0.06880189798339262	0.03734604688120777	0.05587374315896652	0.03501500643132772	0.04764613852936994	0.042618162506638316	0.027246528687450866	0.040206056037190616	0.03381708652792992	0.05344995140913507	0.05383314543404733	0.056078648573802285	0.025413349663196565	0.048189209164818905	0.04548512986139147	0.040092298817421386	0.01976284584980237	0.041000989679061225	0.04637206764866338	0.0351447135262847	0.047165850244926505	0.020993343573988743	0.04456898852415265	0.021704605611434613	0.05731775180856983	0.05294033481184712	0.06100688352004316	0.023969671028494538	0.031169940222032462	0.06174932881164341	0.03701087724254836	0.051963827777027925	0.05444621938232159	0.03781000135519717	0.025107991360691157	0.043293492695883146	0.05310405866734103	0.07039513677811556	0.04834183673469391	0.0420939017808958	0.03365503588220736	0.029177024728509766	0.023057919297282452	0.06293538313716067	0.020015596568754866	0.028507684680218158	0.04289544235924935	0.04900064474532563	0.060772134940932934	0.06860606060606059	0.03918205804749342	0.0158004158004158	0.044458930899608846	0.03261007486359596	0.03297002724795639	0.07347282347282345	0.022994724739618555	0.03678756476683938	0.12353011046442575	0.03484848484848486	0.04615759347217151	0.020255728573237115	0.02423124231242311	0.10499058380414317	0.033457249070631974	0.11317398554752635	0.10335130067963437	0.07722870623292775	0.07137281141964984	0.06879039704524463	0.05581169619024512	0.07481964161042588	0.08229024662287765	0.019279553526128868	0.043542435424354216	0.02003299552203628	0.10038286671452507	0.059785877541200495	0.06690506402122512	0.036076105757351096	0.03631010794896956	0.03481378672218367	0.08337984150016745	0.07625749884633135	0.04842946887492858	0.05266651914140297	0.050011289230074515	0.048916685280321656	0.02401994108316339	0.03138810198300281	0.07076475198745939	0.05000548305735278	0.06971100816236486	0.04117916953429685	0.05833333333333334	0.04706414752800087	0.03838571262901539	0.04547466253595927	0.035752464663261686	0.03701561596298439	0.04836283697790118	0.07092436974789917
k__Bacteria;p__Bacteroidetes;c__Bacteroidia;o__Bacteroidales;f__	0.016996047430830045	0.017957166392092255	0.02023478529502625	0.025524156791248847	0.018203309692671404	0.010189961001383823	0.016362009459286713	0.014625478403499181	0.015611296263813367	0.02159267576438071	0.021604531682255297	0.011699271192942081	0.017949074718241278	0.017257400769945582	0.022122728469844602	0.01702825428859738	0.010450685826257347	0.012890365448504979	0.01306397306397307	0.010420895926377046	0.01141295611638	0.0131385068762279	0.01008167432363451	0.008655804480651732	0.017534537725823602	0.0164412622646513	0.012543368027755544	0.00010700909577314071	0.0	0.0	0.0	0.0	0.00012128562765312311	0.0	0.00035227806481916396	0.0	0.0	0.0	0.0	0.0	0.0	0.0	0.0	0.0	0.0	0.0	0.0	0.0	0.0	0.0	0.0	0.0	0.0	0.0006753334458889077	0.0003527336860670194	0.00010474494605635278	0.0	0.0	0.0	0.0	0.0001126887536623845	0.0	0.0	0.0	0.0	0.0	0.0	0.010904499540863177	0.0	0.0	0.0001304631441617743	0.0008921601427456229	0.00011335298118340512	0.0	0.00010924186148131964	0.0	0.0	0.00023410979749502515	0.0003527336860670194	0.0	0.0	0.0	0.00012410027302060066	0.0	0.0	0.00012033694344163658	0.00022371364653243848	0.0	0.0	0.0	0.0	0.0	0.00011155734047300312	0.0	0.0	0.0	0.0	0.000363901018922853	0.0	0.0	0.0	0.0	0.0	0.00025176233635448137	0.0	0.0	0.0015075959642815726	0.0006162188809465121	0.0	0.0	0.0	0.0	0.0	0.0	0.00011144544745347152	0.0	0.00016046213093709883	0.0	0.0004441976679622432	0.0003419972640218878	0.00011665888940737284	0.00023637867864318638	0.0	0.0	0.0	0.00010550749103186326	0.0	0.0	0.0	0.0003397893306150187	0.0	0.00016972165648336727	0.0	0.0002359325232983367	0.0019502122289778592	0.00033119894016339147	0.0001199184554502938	0.000368414589217733	0.0	0.0	0.0023247277621436437	0.00012310722639418935	0.0	0.00011548677676406051	0.0	0.0	0.0	0.0	0.001495628163828808	0.0	0.0	0.0	0.0	0.0	0.0	0.0	0.0	0.0	0.0001205836247437598	0.0	0.00010961306587745259	0.00011727453969743169	0.00013347570742124932	0.040642847655731174	0.00018178512997636792	0.012733232476046392	0.0014236564242496143	0.011888711851942641	0.00011973180076628352	0.00011210762331838565	0.0	0.0	0.00010628122010840685	0.0024564537740062527	0.0	0.00012561236025624922	0.0	0.005303324278877248	0.001235788433020267	0.0	0.0005332195798229711	0.0015666425644733672	0.00021563342318059299	0.0005339028296849973	0.13847502191060473	0.0	0.0	0.0	0.007868467410452143	0.0	0.000706547338671691	0.00011708230886313078	0.0	0.0	0.0005531738348776103	0.0	0.0	0.0	0.0	0.0	0.0	0.0	0.0	0.0	0.0007082989021367017	0.002923292797006548	0.0	0.0	0.0	0.0	0.025596679349705984	0.0424884481009805	0.0	0.22472338801983974	0.02314546927438954	0.0010294117647058824	0.007203962179198559	0.004022240624630309	0.0	0.0	0.007089006413862947	0.0	0.00014118311449950587	0.0	0.010300176574455562	0.0035554536070650307	0.001750291715285881	0.0	0.005500171880371262	0.0	0.0	0.0	0.0001247193813918683	0.0	0.00023242300987797793	0.0022160018661068347	0.0	0.00012201073694485115	0.0	0.0028962001853568117	0.00010974539069359087	0.0003463003578437031	0.0	0.0	0.0004544421722335833	0.018467770761348742	0.00226784435426116	0.00012382367508667657	0.0010385414262635588	0.0009853430225397217	0.0	0.00022416498542927594	0.0014352350197344816	0.0010469986040018615	0.0007823851570358779	0.024066280904786956	0.00010258514567090685	0.0	0.0	0.01732303090727817	0.0	0.0038455849726371834	0.00011999040076793856	0.0006732495511669659	0.00034427358274041774	0.0008310578178796153	0.007273160844163586	0.044880785413744746	0.06249268578115856	0.0	0.1388339345979285	0.0026663704032885236	0.04194423883543054	0.052047272293183726	0.0	0.007472826086956522	0.0	0.00042485395645246946	0.0003544842254519674	0.00023820867079561695	0.0029631385563588953	0.0004537205081669692	0.0077251239478842385	0.0	0.01933085501858736	0.001960357220649096	0.2619666048237477	0.10503531556163138	0.0019328340178787146	0.007027747485762752	0.001607889377210848	0.05970522108418687	0.0457163426925846	0.003150461705594785	0.002312406058503873	0.0002700148508167949	0.0	0.00011649580615097856	0.0001218769043266301	0.004025301897642323	0.0005889975262103899	0.004459443172230926	0.0	0.0007019185774450164	0.0	0.0009609609609609609	0.025726046192545163	0.0	0.1316791690709752	0.003000666814847744	0.0	0.00045192633600723084	0.05246441595106458	0.04420694680592665	0.12983725135623872	0.061911658218682115	0.16855270994639665	0.19071121235130348	0.0	0.0005716245569909683	0.0005389673385792821	0.0013749484394335212	0.05246252676659529	0.2745027986185543	0.00011860989206499822	0.006782124258205159	0.008682020981550704	0.008161044613710556	0.002070393374741201	0.0	0.0001097574360662935	0.003659112370160529	0.018669634025717113	0.0005735260380821289	0.001166316771635176	0.007194244604316547	0.0008215962441314554	0.0006821282401091405	0.0014074595355383533	0.0018718343977097555	0.034454470877768664	0.028649386084583905	0.0013195513525401364	0.0001266624445851805	0.0	0.004164187983343248	0.010417943375413654	0.0	0.00023496240601503758	0.007356430944470812	0.0003397893306150187	0.0	0.0008031206975676916	0.00022033711578715433	0.0	0.00011370096645821489	0.000439029744265174	0.00032338040314756927	0.0011219566924716706	0.6141975308641975	0.003793796027672394	0.003975678203928906	0.0004344520473552732	0.05953089653530182	0.000552364118426867	0.00130647795318454	0.0004609356994699239	0.002622744439781788	0.00011667250029168125	0.003054870168017859	0.0	0.00023073373327180433	0.0008733624454148472	0.0017763961363384034	0.0005701254275940707	0.0005653550429669833	0.00011409013120365089	0.0009118887495725522	0.3816275467651615	0.0	0.0035331527499705574	0.00010537407797681771	0.0019307211811470757	0.00010711225364181663	0.004292343387470998	0.0	0.00034063812876121267	0.0010636034886194426	0.00024108003857280618	0.0	0.00022396416573348266	0.0006780427166911515	0.00011859582542694497	0.04559840581408979	0.0003437213565536205	0.00022232103156958648	0.001693958215697346	0.004091052134690024	0.08321862094856713	0.000606134076857801	0.0	0.00021595939963286903	0.0020344662517951173	0.0008999887501406232	0.0030511922251101817	0.038606942375988086	0.00011396011396011396	0.0007846653962560251	0.0004538234626730202	0.0003467406380027739	0.0	0.005752636625119847	0.0001092896174863388	0.00022036139268400177	0.29394920318725115	0.0025088379518759265	0.0001093972213105787	0.0	0.00033340742387197157	0.007409096090276986	0.0032075269966855553	0.0	0.000351493848857645	0.00011768859597505002	0.0	0.0013312624805857556	0.0011137097672346587	0.0003254502061184639	0.0004636068613815484	0.010644385944832323	0.005434154237484102	0.0014517029592406474	0.00032654838358550127	0.00011114816049794375	0.00011091393078970719	0.0	0.0017227518088893993	0.00022358859698155394	0.005335452378249518	0.00022004620970403785	0.005037783375314862	0.000451416318699921	0.0008337303477846593	0.006545608108108109	0.0006800408024481469	0.0007819481680071492	0.0018140589569161	0.00022925263640531865	0.00032768978700163843	0.00022182786157941438	0.0008256786046031582	0.0002346591575736243	0.0	0.006078665077473183	0.0037032612591088284	0.0001169864295741694	0.00021958717610891525	0.0013379417995317204	0.0	0.0003324836528870664	0.0004596644449551827	0.000225377507324769	0.004206665947578471	0.013901245551601424	0.02544097693351425	0.00032977904803781465	0.0010708931248661383	0.000313250495979952	0.0006448839208942391	0.0011532695190866105	0.00046035216940959836	0.0060084825636192276	0.002556976097832129	0.0005716899153898926	0.0011205737337516809	0.00024807740014884643	0.0013415315818893236	0.00010703200256876806	0.0007751079614660613	0.0008324414317992627	0.0007293946024799415	0.0035157108327840037	0.002158109950022717	0.0012267201962752312	0.0	0.00010823682216690118	0.0005753739930955121	0.0007683863885839737	0.001211320339169695	0.0009465713083718972	0.0013990529487731382	0.0010501750291715287	0.0014928801102434544	0.004485392168747727	0.00946372239747634	0.0	0.00011488970588235294	0.0	0.0012427974240198849	0.0001097694840834248	0.00044822949350067237	0.0009587727708533077	0.0007349338559529642	0.0011205179282868525	0.0005266484095218032	0.0003353828954723309	0.0006153088850603003	0.001477832512315271	0.006369426751592357	0.001795130707954673	0.012817703768624013	0.0010733068584308253	0.0009863013698630137	0.000111000111000111	0.0006715165081141579	0.000980392156862745	0.00022294058633374206	0.0032139577594123047	0.0	0.0023661002366100236	0.00427879743272154	0.00022999080036798528	0.0007691462476650918	0.0012586532410320955	0.00021810250817884405	0.00958292497005336	0.019547005895128762	0.00022175407473112318	0.0	0.0001124985937675779	0.00022750540325332727	0.0012712354096845024	0.005598831548198637	0.0003562099263832819	0.003958380456910202	0.0	0.0010901558922925979	0.000421674045962471	0.0008015573113477613	0.0003317483136127391	0.00104834012813046	0.002012747400201275	0.008876712328767123	0.0025962786672436176	0.0008793141349747197	0.0005656108597285068	0.0025617140195621797	0.0005847269325225119	0.0002184598580010923	0.0007579859231185706	0.013979618500130651	0.0011893434823977164	0.001443298969072165	0.0008871146595697493	0.04464953853828885	0.004132231404958677	0.0	0.0003358710255261979	0.00034928396786587494	0.003776256785461411	0.002698580312096679	0.0005557408024897188	0.00045372050816696913	0.0	0.0008984725965858042	0.0005647165123108199	0.0003246401904555784	0.00022011886418666079	0.00358719646799117	0.002302555836979047	0.007673238106480935	0.0061130334486735865	0.004751419631475258	0.0039849709666401	0.001541928596844977	0.0004544421722335833	0.0009409550693954364	0.0005612302166348636	0.0004363477691720301	0.003259806584809301	0.00021114864864864866	0.0024646378054007717	0.00022668026748271563	0.0012744757270304716	0.0007901569025849419	0.001835072829452919	0.00022807617744326604	0.00023191094619666049	0.0045302813543156885	0.0013003901170351106	0.001977664029781294	0.0003235547886108714	0.0002183406113537118	0.002497918401332223	0.0007941910596777853	0.00011407711613050422	0.00011155734047300312	0.0008867213478164486	0.0016119746689694878	0.0	0.0	0.0023216547066272687	0.005752961082910322	0.0011698642957416938	0.0	0.0010245901639344263	0.0010781025395304265	0.0021040327293980134	0.0040189464618917755	0.0037413772945165437	0.003049813622500847	0.00046658112679342123	0.00046685340802987864	0.0001152604887044721	0.0029215846675236645	0.00010772379618657762	0.0003283353398270767	0.0006924408540103866	0.001358360088910842	0.004684937924572499	0.0014172670367308374	0.000949780363290989	0.0015018484288354898	0.002027712064886786	0.0003290556103981573	0.0006777363605557439	0.0015142690739662202	0.00022266755733689602	0.001346718903036239	0.0	0.00031962497336458556	0.0002284408909194746	0.008181927565876549	0.0	0.010214127492000985	0.002297341647522153	0.0006164468006411047	0.0006488590894344112	0.0002226923505177597	0.00043266630611141156	0.002479990981850975	0.0012932047966141547	0.0003421923120793886	0.0016662963785825371	0.0017202451349317277	0.0023408761565042917	0.0005432420686657974	0.0025693730729701952	0.00011239743733842868	0.003844767511714526	0.0006712911165808905	0.0009385754510376473	0.002727173557325188	0.00214713526952198	0.006155567991046446	0.00021961128802020424	0.00023832221163012392	0.0005446623093681917	0.00011049723756906077	0.0	0.004697525206232814	0.0	0.002365131208469422	0.0026622296173044926	0.0001119194180190263	0.019529792262719246	0.0	0.0021623959346956426	0.00023738872403560832	0.008174386920980926	0.00045982296815725947	0.0008852495297111873	0.0006054001695120475	0.0011731581417175035	0.0	0.0031028368794326243	0.009036484807409918	0.0	0.00043094160741219563	0.0008595680670463093	0.0012014898474107894	0.0	0.0020925366193908397	0.0008900756564307966	0.00048216007714561236	0.00897273668468883	0.0009334163036714375	0.0002247443532981234	0.003965303593556382	0.004099348926935134	0.0	0.004683038263849228	0.005922551252847381	0.0025372311086596802	0.0	0.00022657754616517504	0.0	0.0004334164048109221	0.0003302873499944952	0.05374492682326897	0.0030878316559926813	0.0026611130394538934	0.0017831271592555443	0.00044933722758930576	0.0011899095668729176	0.001160227404571296	0.0011506155793349442	0.0009997778271495224	0.006561085972850678	0.0031697581591922986	0.0	0.0005922767116796968	0.00046734431592475756	0.06594562115066846	0.0008806693086745928	0.0	0.00011312217194570136	0.000568569479190357	0.08034744842562433	0.0	0.0004399472063352398	0.001051110235185915	0.0	0.010163082013708344	0.00022241992882562276	0.00023410979749502515	0.007949308755760368	0.0004455335263978614	0.009659090909090909	0.00021547080370609782	0.0002226179875333927	0.0013294657964708725	0.0012993149066855658	0.002970749542961609	0.001665477040209374	0.004325062599590258	0.00011307100859339665	0.0005570409982174687	0.026964560862865944	0.0	0.011234434217650243	0.0004970796570150367	0.005506607929515417	0.0026060175313906654	0.0010969723562966216	0.0	0.004741528853937782	0.03332151719248494	0.06206282589342489	0.0004709206498704968	0.008454734651404786	0.001869158878504673	0.0011755904670300312	0.0023183030022023874	0.0016881707464126371	0.01672555948174323	0.010123602118893469	0.06363857177556473	0.007559897650616421	0.014554794520547944	0.00011198208286674133	0.001282051282051282	0.00010614584439019212	0.003157665505226481	0.010942853984746325	0.0014976958525345623	0.0010748835542816193	0.0	0.00011340440009072352	0.035383113714006834	0.02028451001053741	0.0009461856889414548	0.00022371364653243848	0.001695120474633733	0.0015349194167306216	0.0005674080798910577	0.06165998585239332	0.00044777790216052836	0.000581598231941375	0.0008494114791894187	0.11242603550295861	0.016434575335591523	0.0021116846550915066	0.0010021155773299187	0.010922839938383982	0.008977084809827545	0.014026812313803375	0.0032640232108317223	0.007697082557417753	0.00021913005368686317	0.004469010937316242	0.019412090959511918	0.07488007488007489	0.014910898290701902	0.0003577390889577868	0.0	0.0003314184710561202	0.003804034582132565	0.006614552014431749	0.0022755717373990217	0.0	0.0	0.0002238388360380526	0.0011424219345011425	0.0012801117188409171	0.008780704679337555	0.10050533408197643	0.02200244471607956	0.02268255988890175	0.015092097445038623	0.01565581854043393	0.041705175600739386	0.005242025429399956	0.05516932047544292	0.0026604589291652813	0.0008892841262783459	0.000819768122730999	0.07361751152073731	0.029289617486338793	0.006888329580076832	0.07667493796526054	0.0007024938531787846	0.0	0.0	0.08653183176281318	0.011219232970807097	0.0003414911781445646	0.00934795152914022	0.00011649580615097856	0.005755226685459243	0.017791205102383346	0.0014959723820483313	0.001267719257807998	0.00022598870056497175	0.0156502968159741	0.008976897689768976	0.06608756896349335	0.07293729372937291	0.003360298693217175	0.0005883737349964697	0.056139962351899005	0.008769080870412473	0.07566033078252281	0.057431599704214936	0.007731665719158613	0.02076923076923077	0.0005648441030275645	0.016461342395921837	0.00746596398770312	0.06902167105098334	0.011534603811434304	0.0	0.001456745853877185	0.0060982625704752045	0.012440191387559805	0.002984731948111583	0.039639837487646865	0.00045372050816696913	0.0	0.0193103448275862	0.03631572917860006	0.10946531791907523	0.006498429546193004	0.011329479768786125	0.02385572423239356	0.06856527462007894	0.024864212432106222	0.1076026561864751	0.013922813873961895	0.04689623923878568	0.04571009533121485	0.010876954452753228	0.03463053046096826	0.004726004275908631	0.0	0.014094035404216936	0.00034110289937464467	0.07703383729301655	0.05254737878414963	0.020623679960243505	0.0690283928106278	0.0675371454299865	0.019775714457976594	0.01454782325480404	0.001977370097769966	0.038329911019849415	0.024682893383613305	0.015816975003530572	0.006398425003076165	0.011457530020932027	0.06941993175667724	0.033556286135358805	0.0680791941646405	0.005081749889527177	0.0	0.024824668818880107	0.020105471324983526	0.00023017608470479918	0.0425	0.024081401921989827	0.004524886877828054	0.009368244054768198	0.05083399523431296	0.011146138257149288	0.02847852898306986	0.017212284846439413	0.029395009684402413	0.023263654753877275	0.01243891603731675	0.01531447276128127	0.010138678475702132	0.06116918312040266	0.06368853381343534	0.04775943396226415	0.028795505091888086	0.012656834690732997	0.016769959897921974	0.04549082202713487	0.006380312179560213	0.03991971454058876	0.009988249118683899	0.019722097714029586	0.0	0.015648371878955243	0.10283030527746877	0.00011220825852782765	0.0	0.003202650469353948	0.0025734003977073345	0.031371595330739285	0.06252195293291188	0.017505734637208736	0.00033944331296673454	0.015412718346843244	0.005161579892280071	0.01308732031752843	0.007782966422059146	0.020108876791467615	0.13868003341687551	0.022703818369453045	0.03839521784113117	0.031193976335604164	0.029198758477985982	0.015954349598229885	0.025061195943583168	0.08330639077486797	0.025313432835820902	0.006544502617801047	0.06141487431977199	0.002287083424090612	0.0003503445054303399	0.0563060628985194	0.0023584905660377358	0.027540908043327955	0.016813360415256155	0.0467324290998767	0.008865860679332186	0.002695733708391936	0.0942637084722382	0.024697110904007443	0.016603687163632197	0.041488005562637605	0.03799233182293483	0.03266745005875442	0.016200119118522927	0.0044512123696849	0.042999161576236664	0.010924186148131966	0.07371007371007367	0.03177150192554557	0.028843995510662173	0.030239718495711467	0.031450794724382836	0.03416884898366379	0.06304849884526556	0.030968029408488373	0.019832855182736683	0.03805378863966073	0.04733932273669662	0.0040296231757786976	0.020958083832335335	0.0553973902728351	0.04768056371109807	0.04241153988410801	0.005959743618576408	0.01882719750569612	0.022773099276479657	0.016358208955223885	0.028153564899451568	0.07539531941808983	0.003096317593718899	0.03845713631681356	0.018611728900854496	0.016968851696885168	0.04345709068776627	0.003047748052827633	0.05642701525054466	0.028578121339892258	0.021885913853317805	0.023871478674058155	0.030150119843572586	0.027299839412709345	0.011932344763670062	0.010638297872340425	0.022942760154512454	0.017459937813920117	0.03928652065929103	0.02315907813378303	0.014543801840699914	0.011129476584022042	0.013310961968680092	0.012542894332031712	0.015086471237581252	0.016482904555072946	0.015816778438567634	0.04664463650228775	0.019123860351345345	0.004865103936311367	0.027123730378578025	0.032234432234432224	0.06366165831942124	0.023773584905660367	0.04444179673537469	0.012847260349181948	0.031829940389157575	0.10376696303228825	0.021381002453557663	0.03636573539598246	0.05900770712909444	0.09067579127459367	0.044937228675349064	0.04926686217008799	0.053781897242247384	0.02833294145309195	0.034444444444444444	0.016140031825414864	0.04520990312163617	0.016920473773265648	0.03786832412523019	0.07110064743967037	0.0417569880205362	0.03314720209100629	0.015061921231730448	0.04182468306425398	0.0019567219152854514	0.019937970757642892	0.0348097606106164	0.0631249247078665	0.015119300732341131	0.01615759185480301	0.022956010403709152	0.018495545280252625	0.02017162598907835	0.03156835618161238	0.03805020826297424	0.007614213197969543	0.026994014901673396	0.025531914893617013	0.0032280378141572516	0.015097690941385432	0.029454423742050657	0.11280724450194043	0.031149684936392814	0.052462908011869445	0.045363732518509815	0.016335791264889394	0.026312698226242215	0.01475428441720577	0.02482229493399527	0.036395348837209296	0.07686037032723887	0.014861995753715496	0.012495579394082282	0.018485390578413835	0.03208319504369953	0.04434455108735268	0.0018386577798207304	0.019233066539242623	0.024419623302671917	0.0177237766135325	0.04186218819461596	0.01492207361556317	0.017079889807162532	0.009290632856049842	0.005472414563323654	0.00010830715910321672	0.02783584552756078	0.024306706441277217	0.061201445347786786	0.00824499411071849	0.06907416383906935	0.02370862444164472	0.021985651469567234	0.009031556039173013	0.04837602927721866	0.011330107399976395	0.03757115749525614	0.014063338701019864	0.06811697574893011	0.0537746806039489	0.011401034320639394	0.050802779774742415	0.03947216112976041	0.014276373147340886	0.020052409707189245	0.0017461530066572085	0.03637871785756607	0.033747998521985456	0.0018983807928531545	0.0035087719298245628	0.06370630314482384	0.03525046382189239	0.03235694822888285	0.08223833257816048	0.02245192842058463	0.02901689042875704	0.051537822111388215	0.031118493909191584	0.020374449339207044	0.038011024345429495	0.023236214784493146	0.03231397796211464	0.04853326973527309	0.0061679040548258115	0.017014446227929376	0.046340876263842104	0.021321462043111528	0.043234487914278585	0.06194901119847511	0.009043040293040292	0.006126768408154172	0.032063197026022304	0.0348975831797984	0.06202964652223485	0.038591655181054986	0.02214765100671141	0.028871081781758175	0.022116366110922093	0.0305008441193022	0.05544444444444442	0.0019687192387618942	0.03363806844819504	0.04958310172317952	0.08564898351978824	0.019760720526952557	0.04910714285714285	0.00980392156862745	0.03847511471937874	0.05938548928479216	0.010577971646673937	0.013814016172506743	0.007550997407866561	0.027559055118110232	0.027831863474974232	0.01162255466052934	0.13541250166600025	0.0008029364533149805	0.014101312506779476	0.01976882359295668	0.08160517102073793	0.02959901708924384	0.03282942238267149	0.004311812095767615	0.013907048615238317	0.05637167084676935	0.0162999185004075	0.005025125628140704	0.031104921077065924	0.011885149446928688	0.08359456635318703	0.027483913185734538	0.01823085221143474	0.0073900293255131965	0.02581239917031574	0.0010204081632653062	0.0101318359375	0.0004938881343375726	0.001422981145499822	0.05991590749824808	0.0387516254876463	0.01703738760056792	0.02620850320326151	0.006650041562759766	0.03955061332110512	0.03511235955056181	0.022713543554427923	0.026958719460825613	0.021726957106058906	0.010029434209091897	0.03382406618810073	0.010167267956707119	0.0144870275253523	0.02557233317096932	0.016576454668470915	0.0454649303175691	0.022029528943051328	0.017578855504301213	0.0441098784997359	0.03996784196623405	0.023338467006278868	0.08925750394944704	0.0340843443096476	0.031871991674255244	0.02655373698065698	0.08957022359084223	0.01915708812260536	0.006517176626532641	0.0046923323024421456	0.04582272622078225	0.011220358588779641	0.027757019323155756	0.03441962651043574	0.01824231298760899	0.012867228421771808	0.044640636657547875	0.019042123485285625	0.011323745895142115	0.0037809488962068545	0.04731154454401689	0.0417283950617284	0.02816217528526341	0.07040975103734434	0.03229468903746688	0.07956554685526644	0.044705020153902535	0.021842921938410125	0.028411083830235002	0.02356301320956802	0.01679776029862685	0.03770997600274255	0.024532844204975337	0.053088133240805	0.013779308812090238	0.03897254207263064	0.008787346221441127	0.0832175779770173	0.050475657526580855	0.020410477378387578	0.029107295091949835	0.053873282257083814	0.028201404018397484	0.11017169614984394	0.021484133843684403	0.017329611537566875	0.06474428726877035	0.1140270305734155	0.03234761617380812	0.05647795318454001	0.02190565784168793	0.044381953784081156	0.03438020461575066	0.018852648623640993	0.043644625134521095	0.02130429636643391	0.03143878683269634	0.007630057803468208	0.04456824512534819	0.04413446146809972	0.014731072285029116	0.06357000663570007	0.02880019120458891	0.03292383292383293	0.009221772379667117	0.009798400720801893	0.0	0.050750274490667296	0.040097673820845635	0.05093085106382974	0.022989918859109924	0.03516537563014879	0.022347740667976422	0.050928699820251645	0.05657911929962108	0.03748258832468025	0.04879048790487907	0.032529320646160646	0.06548763296168136	0.017930271167681235	0.009354323522701347	0.045371098872279025	0.06285866809021753	0.05115511551155111	0.03016213638531234	0.03543769068293829	0.03283957518166574	0.02286878750141515	0.0026984483921745	0.038986354775828444	0.017886901455393844	0.020600142891164568	0.07419017763845352	0.026827864133563608	0.044154540893125926	0.03814745683621091	0.05996924654023575	0.035131894484412486	0.053972024280812866	0.0343488287413521	0.03229608675153229	0.00551027436574446	0.04505522088353417	0.0015292318550758734	0.044671425055377786	0.010402377686328304	0.007136279926335174	0.01676680173256951	0.028838116466982453	0.006323925518210563	0.039734284659859787	0.05732651187196644	0.04610694779626573	0.05352339967724583	0.039708065314200895	0.02075381679389313	0.06976744186046513	0.07270069112174372	0.044750200374031525	0.0007048044167743451	0.07455321419045076	0.018720748829953195	0.015181365163981924	0.025853775853775865	0.0528541226215645	0.07574732855403765	0.028870084619213535	0.045140601874691676	0.03411487408510111	0.004641684591871391	0.05471462296903207	0.0549087060068801	0.05640842556229918	0.007054244709316467	0.05071807478328378	0.007521329142343961	0.05712468193384227	0.03767465069860281	0.056809236420886915	0.07722982852585401	0.03968746124271363	0.05124618514750761	0.008173132266605274	0.012430297397769517	0.012865497076023387	0.026511270491803268	0.06344112564798814	0.04995423041715712	0.06797172376291463	0.030510665804783444	0.0	0.013026285182600603	0.07970008331019159	0.03388379204892967	0.04006586169045007	0.05069252077562328	0.08966662408992214	0.062017498713329906	0.08524501153793947	0.0900544959128066	0.06914278370389408	0.06863002892453324	0.0034021071115013166	0.02390964796347471	0.009377471472150041	0.06800384668223657	0.07789807235278587	0.06858237547892718	0.08582917359955627	0.006690926165042844	0.0879178731245064	0.07082504970178925	0.04327747723974136	0.09410319410319411	0.07732027009135443	0.09568197395476366	0.0035858877964141125	0.059056678557273076	0.07003891050583655	0.009266674293559088	0.007586367880485527	0.007773459189339258	0.08800433252098569	0.04142460217226574	0.0483615543915215	0.09602990461459145	0.046410639164065695	0.045408293055202234	0.06112628430224998	0.04049733570159859	0.07605421686746991	0.031034482758620686	0.031107954545454532	0.07027931522718497	0.04934924078091102	0.056782334384858024	0.046233308138070056	0.019742037378257443	0.009075439591605216	0.057705550199696996	0.04180352343983276	0.06487241335533836	0.05189008229878645	0.0183594209721078	0.02687449610319806	0.031182931448049487	0.045442809191840954	0.011948908117016889	0.01598261091931978	0.04546046632799269	0.06907724209434943	0.051370774554165534	0.05593966059082339	0.052887364208118924	0.06580557443915701	0.05741073722065242	0.029787719698698922	0.04980940279542562	0.06778741865509764	0.043256348092382275	0.029388297872340426	0.0063299315333936205	0.04588099216039068	0.016937191249117852	0.0824677762482793	0.08709677419354836	0.0030326004548900686	0.04756966947504863	0.02714681440443214	0.011120721611269	0.027060575968222443	0.024426652191613524	0.03702702702702704	0.0356957424714434	0.01822266600099851	0.02682364364607355	0.022998617569435702	0.06289699838086935	0.014507379841049581	0.03510596801456248	0.008192524321556581	0.049973276322822016	0.03286147623862487	0.04342139680878887	0.04708489128929509	0.062356593332433506	0.0550758765044479	0.0680323722812342	0.07688423178891557	0.05684922596591649	0.005270422888693688	0.07354758961681086	0.01779166100774141	0.06425041186161452	0.04050762722727856	0.028788839568801516	0.05110062893081761	0.06162716207559257	0.05550581915846017	0.04834669338677357	0.09112646121147706	0.08562816824222497	0.07259528130671503	0.08821022727272725	0.06018396846254927	0.04012642572488662	0.06299212598425197	0.03285528031290742	0.011329985837517698	0.036623785770543434	0.07668632982816113	0.015123570638140904	0.08359580052493443	0.07290270704904848	0.011884550084889641	0.04032705099778269	0.03896780920109476	0.04855399310161847	0.0683850604944766	0.0778705351033256	0.06429061000685399	0.016440763052208828	0.07629578438147891	0.057917109458023405	0.07791642484039467	0.05801959773078909	0.059186500440750536	0.05628058727569332	0.051013558866961996	0.08815991799077391	0.06112909025530385	0.06391028239427102	0.08948315762406786	0.06411820523247928	0.03807235011383761	0.06696542893725993	0.06954841825645981	0.08592471358428812	0.05486749234252229	0.040477096815125	0.068974358974359	0.013202933985330068	0.05666957279860505	0.06989601158351985	0.0038003546997719792	0.09598580010922997	0.04154416464272017	0.04804570834956501	0.05209724819663371	0.023854703171591222	0.029604822505023446	0.03666834677419357	0.026142949130714754	0.03911882510013352	0.05475825553852585	0.04598749348619073	0.11018857303687023	0.03905179501233214	0.1082053410820534	0.01665785298783713	0.07281553398058256	0.08509447165850247	0.025508222193448133	0.04518518518518516	0.09788430637386182	0.05572923746092158	0.05489690721649483	0.05088666152659986	0.04025395110090504	0.015503875968992246	0.005923390812162697	0.04550115355037168	0.06917885264341957	0.03069726648150855	0.043478260869565216	0.08914562829838821	0.03546771355083253	0.009232858112695178	0.014133833646028765	0.015378797428463384	0.040878673261565336	0.01584924497691252	0.006248437890527369	0.010009099181073705	0.023592768303628674	0.02330047369094865	0.008944318468127993	0.009219581872484095	0.0308502633559067	0.04008301984693218	0.017214191852825227	0.0030814576634512333	0.010939510939510943	0.01783893985728848	0.009057129586623318	0.06088219756999475	0.015475883415011604	0.006787909836065574	0.029806659505907617	0.00933852140077821	0.03283582089552239	0.0151575062607091	0.01907032181168057	0.012727504136438849	0.028297841932256672	0.026596501208931877	0.007302177376526821	0.07911972753471311	0.03857268501067975	0.056818181818181816	0.030403998334027505	0.048478015783540024	0.037385765715868186	0.0760869565217392	0.027937915742793806	0.03243170501951285	0.08364580328814532	0.07739385439245185	0.08652622649512227	0.04173486088379705	0.1008564678086237	0.09615115465360394	0.09075780849974391	0.02895649853215904	0.06789306511381683	0.08931552587646077	0.07168407497496063	0.011607504386556892	0.03032897150544208	0.0577853686307999	0.014554189628373607	0.03390309365729623	0.05574301525172087	0.06869009584664536	0.06897953652256404	0.08450323974082069	0.07397078353253649	0.044759135162473145	0.044498480243161116	0.03686224489795919	0.04668105774419858	0.04553328384063349	0.05089624493000131	0.050370573702992014	0.01153014652894547	0.04704964907720303	0.0673029251363411	0.057704583173752086	0.04113475177304969	0.03105590062111801	0.026060606060606065	0.05620052770448551	0.05793485793485795	0.008865710560625817	0.02030199213297804	0.050817438692098094	0.00865800865800866	0.04923576356012444	0.03898963730569947	0.0014253474284356812	0.06275252525252527	0.04652295700889053	0.03911887580706418	0.021525215252152514	0.00015693659761456373	0.015639020638379696	0.004669260700389104	0.00398406374501992	0.004842314377948845	0.004349280695884912	0.0005771006463527239	0.002183935937879156	0.00674889457761229	0.0034700706407237575	0.043252156265854894	0.03936039360393603	0.005892057506481264	0.011007418042593925	0.007698785035486589	0.005652324374206944	0.00815418828762046	0.00956820412168793	0.0181586860976174	0.007255274026118988	0.007268112598061838	0.007881210736721874	0.005753485284354947	0.015127568299841953	0.016082197900379715	0.013256288239292997	0.02640226628895184	0.01298846713693875	0.017545783528895707	0.006728435914405471	0.008488185363615508	0.010300925925925929	0.01334992646226949	0.012524643395569992	0.011285682673157781	0.008670863522983725	0.02359745517640254	0.0194376952447067	0.007843137254901959
k__Bacteria;p__Bacteroidetes;c__Bacteroidia;o__Bacteroidales;f__BS11	0.0022397891963109352	0.001812191103789127	0.004324992276799505	0.0029951816642792032	0.0022458628841607567	0.0020128318027424832	0.0026843921769142275	0.0028704209950792784	0.0031573408174004566	0.004145793746761098	0.0043472533263074695	0.0007671653241273494	0.0023653819396131904	0.003185981680605336	0.0025019752436133786	0.0020181634712411706	0.0016329196603527105	0.00212624584717608	0.0016161616161616164	0.0023007172824468804	0.0019289503295290148	0.0011051080550098231	0.0008933129147524247	0.0021639511201629325	0.001461211477151966	0.0022540440201538055	0.0026688017080330933	0.0	0.0	0.0	0.0	0.0	0.0	0.0	0.0	0.0	0.0	0.0	0.0	0.0	0.0	0.0	0.0	0.0	0.0	0.0	0.0	0.0	0.0	0.0	0.0	0.0	0.0	0.0	0.0	0.0	0.0	0.0	0.0	0.0	0.0	0.0	0.0	0.0	0.0	0.0	0.0	0.0	0.0	0.0	0.0	0.0	0.0	0.0	0.0	0.0	0.0	0.0	0.0	0.0	0.0	0.0	0.0	0.0	0.0	0.0	0.0	0.0	0.0	0.0	0.0	0.0	0.0	0.0	0.0	0.0	0.0	0.0	0.0	0.0	0.0	0.0	0.0	0.0	0.0	0.0	0.0	0.0	0.0	0.0	0.0	0.0	0.0	0.0	0.0	0.0	0.0	0.0	0.0	0.0	0.0	0.00011818933932159319	0.0	0.0	0.0	0.0	0.00012029351617947793	0.0	0.0	0.0	0.0	0.0	0.0	0.0	0.0	0.0	0.0	0.0	0.0	0.0	0.0	0.0	0.0	0.0	0.0	0.0	0.0	0.0	0.0	0.0	0.0	0.0	0.0	0.0	0.0	0.0	0.0	0.0	0.0	0.0	0.0	0.0	0.00013347570742124932	0.0	0.0	0.0	0.0	0.0	0.0	0.0	0.0	0.0	0.0	0.0	0.0	0.0	0.0	0.0	0.0	0.0	0.0	0.0	0.0	0.0	0.0	0.0	0.0	0.0	0.0	0.0	0.0	0.0	0.0	0.0	0.0	0.0	0.0	0.0	0.0	0.0	0.0	0.0	0.0	0.0	0.0	0.0	0.0	0.0	0.0	0.0	0.0	0.0	0.0	0.0	0.0	0.0	0.0	0.0	0.0	0.0	0.0	0.0	0.0	0.0	0.0	0.0	0.0	0.0	0.0	0.0	0.0	0.0	0.0	0.0	0.0	0.0	0.0	0.0	0.0	0.0	0.0	0.0	0.0	0.0	0.0	0.0	0.0	0.0	0.0	0.0	0.0	0.0	0.0	0.0	0.0	0.0	0.0	0.0	0.0	0.00211864406779661	0.0	0.00014790711433219938	0.0	0.0	0.0	0.0	0.0	0.0	0.0	0.0	0.0	0.0	0.0	0.0	0.0	0.0	0.0	0.0	0.0	0.0	0.0	0.0	0.0	0.0	0.0	0.0	0.0	0.0	0.0	0.0	0.0	0.0	0.0	0.0	0.0	0.0	0.0	0.0	0.0	0.0	0.0	0.0001205254911413764	0.0	0.0	0.0	0.0	0.0	0.0	0.0	0.0	0.0	0.0	0.0	0.0	0.0	0.0	0.0	0.0	0.0	0.0	0.0	0.0	0.0	0.0	0.0	0.0	0.0	0.0	0.0	0.0	0.0001097574360662935	0.0	0.0	0.0	0.0	0.0	0.0	0.0	0.0	0.0	0.0	0.0	0.0	0.0	0.0	0.0	0.0	0.0	0.0	0.0	0.0	0.0	0.0	0.0	0.0	0.0	0.0	0.0	0.0	0.0	0.0	0.0	0.0	0.0	0.0	0.0	0.0	0.0	0.0	0.00011749500646222535	0.0	0.0	0.0	0.0	0.0	0.0	0.0	0.0	0.0	0.0	0.0	0.0	0.0	0.0	0.0	0.0	0.0	0.0	0.0	0.0	0.0	0.0	0.0	0.0	0.0	0.0	0.0	0.0	0.0	0.0	0.0	0.0	0.0	0.0	0.0	0.0	0.0	0.0	0.0	0.0	0.0	0.0	0.0	0.0	0.0	0.0	0.0	0.0	0.0	0.0	0.0	0.0	0.0	0.0	0.0	0.0	0.0	0.0	0.0	0.0	0.0	0.0	0.0	0.0	0.0	0.0	0.0	0.0	0.0	0.0	0.0	0.0	0.0	0.0	0.0	0.0	0.0	0.0	0.0	0.0	0.0	0.0	0.0	0.0	0.0	0.0	0.0	0.0	0.0	0.0	0.0	0.0	0.0	0.0	0.0	0.0	0.0	0.0	0.0	0.0	0.0	0.0	0.0	0.0	0.0	0.0	0.00011179429849077697	0.0	0.0	0.0	0.0	0.0	0.0	0.0	0.0	0.0	0.0	0.0	0.0	0.0	0.0	0.0	0.0	0.0	0.0	0.0	0.0	0.0	0.0	0.0	0.0	0.0	0.0	0.0	0.0	0.0	0.0	0.0	0.0	0.0	0.0	0.0	0.00010958904109589041	0.0	0.0	0.0	0.0	0.0	0.0	0.0	0.0	0.0	0.0	0.0	0.0	0.0	0.0	0.0	0.0	0.0	0.0	0.0	0.0	0.0	0.0	0.0	0.0	0.0	0.0	0.0	0.0	0.0	0.0	0.0	0.0	0.0	0.0	0.0	0.0	0.0	0.0	0.0	0.0	0.0	0.0	0.0	0.0	0.0	0.0	0.0	0.0	0.0	0.0	0.0	0.0	0.0	0.00010821339681852613	0.0	0.0	0.0	0.0	0.0	0.0	0.0	0.0	0.0	0.0	0.0	0.0	0.0	0.0	0.0	0.0	0.0	0.0	0.0	0.0	0.0	0.0	0.0	0.0	0.0	0.0	0.0	0.0	0.0	0.0	0.0	0.0	0.0	0.0	0.0	0.0	0.0	0.0	0.0	0.0	0.0	0.0	0.0	0.0	0.0	0.0	0.0	0.0	0.0	0.0	0.0	0.0	0.0	0.0	0.0	0.0	0.0	0.0	0.0	0.0	0.0	0.0	0.0	0.0	0.0	0.0	0.0	0.0	0.0	0.0	0.0	0.0	0.0	0.0	0.0	0.0	0.0	0.0	0.0	0.0	0.0	0.0	0.0	0.0	0.0	0.0	0.0	0.0	0.0	0.0	0.0	0.0	0.00010822510822510823	0.0	0.0	0.0	0.0	0.0	0.0	0.0	0.0	0.0	0.0	0.0	0.0	0.0	0.0	0.0	0.0	0.0	0.0	0.0	0.0	0.0	0.0	0.0	0.0	0.0	0.0	0.0	0.0	0.0	0.0	0.0	0.0	0.0	0.00011031439602868175	0.0	0.0	0.0	0.0	0.0	0.0	0.0	0.0	0.0	0.0	0.0	0.0	0.0	0.0	0.0	0.0	0.0	0.0	0.0	0.0	0.0	0.0	0.0	0.0	0.0	0.0	0.0	0.0	0.0	0.0	0.0	0.0	0.0	0.0	0.0	0.0	0.0	0.0	0.0	0.0	0.0	0.0	0.0	0.0	0.0	0.0	0.0	0.0	0.0	0.0	0.0	0.0	0.0	0.0	0.0	0.0	0.0	0.0	0.0	0.0	0.0001205836247437598	0.0	0.0	0.0	0.0	0.0	0.0	0.0	0.0	0.0	0.0	0.0	0.0	0.0	0.0	0.0	0.0	0.0	0.0	0.0	0.0	0.0	0.0002357934449422306	0.0	0.0	0.0	0.0	0.0	0.0	0.0	0.0	0.0004724781478856603	0.0	0.0	0.0	0.0	0.00011760555098200635	0.0	0.0	0.0	0.0	0.0	0.0	0.0	0.0	0.0	0.0	0.0	0.0	0.0	0.0	0.0	0.005727119595732734	0.0	0.0	0.0	0.0006163708086785011	0.01005083179297597	0.0	0.0	0.0	0.0	0.0	0.0017281105990783413	0.000546448087431694	0.0	0.00012406947890818859	0.0	0.0	0.0	0.0	0.0	0.0	0.0	0.0	0.0	0.0	0.00011507479861910241	0.0	0.0	0.0	0.0	0.001291231365183707	0.0	0.0	0.0	0.0	0.0	0.0023450999753147368	0.0	0.0	0.0	0.0	0.0	0.0	0.0	0.0	0.0	0.0	0.0	0.0	0.0	0.0	0.0	0.0	0.0	0.0	0.006382466281310212	0.0	0.003121387283236994	0.0	0.00011966016513102789	0.0	0.009215340832091069	0.0	0.0	0.0009777560498655585	0.0	0.003242992819087329	0.0	0.0	0.0	0.0	0.0059995200383969275	0.00012306177701206005	0.0	0.0	0.0005628095452498874	0.0	0.00010856584518510477	0.0	0.0009126169290440338	0.0026282710547366017	0.0033893517864708373	0.0	0.0	0.0007059654076950229	0.0	0.0	0.0	0.0	0.0018924635422464657	0.0	0.0	0.0005263157894736842	0.004070096099491238	0.0	0.0	0.0	0.0	0.0	0.0	0.00011393414606357525	0.0006743088334457181	0.0005553087516659262	0.00011690437222352116	0.0	0.00877532584849658	0.0	0.003891509433962264	0.0036287018611728897	0.0	0.0029165147648559965	0.0020522175350587164	0.0	0.00022301516503122213	0.0005875440658049354	0.00022411474675033618	0.0	0.0	0.005685329378321592	0.0	0.0	0.00022087244616234125	0.0	0.0024319066147859923	0.0060882800608828	0.0	0.00045259108395564606	0.00034250485215207214	0.0	0.00032181935207037116	0.00044474093840338	0.00011109876680368848	0.0008354218880534671	0.0003439972480220158	0.00011495574203931487	0.002987928767778176	0.005747787101965743	0.003959473622918365	0.00023312740412635504	0.0008621618708912599	0.0	0.0003272251308900524	0.005312257061414875	0.00010890873448050534	0.0	0.0007565114017075542	0.0	0.0	0.003046716316858497	0.00012330456226880394	0.00046056419113413934	0.00011720581340834506	0.05345442004828141	0.006290773532152842	0.0032062292453910453	0.0005794414184725924	0.00267224352271407	0.0	0.0	0.0	0.005629416696610373	0.0	0.0057739557739557735	0.0	0.009539842873176206	0.002859027930503629	0.0	0.004364633994263624	0.0018475750577367205	0.007240726300545839	0.0026194337033803167	0.003571030018971097	0.0008062658373646625	0.0	0.0	0.001542111506524318	0.0002348796241926013	0.0004931574405128837	0.0	0.0004796738218011752	0.0008302692444549875	0.0005970149253731343	0.0041438147471054235	0.0002530044275774826	0.0	0.004349318988211056	0.0023410979749502515	0.0012784751278475128	0.0020693852708460136	0.0	0.0	0.002459592410400562	0.003143189755529686	0.0	0.010344392582313613	0.00011470520761642578	0.00023169601482854495	0.0013160780872998464	0.0007023293924850755	0.001195886151638364	0.008354030255136598	0.0017987633501967398	0.0012498579706851495	0.00033057851239669424	0.0021252796420581656	0.0005916459590580997	0.0050288237458604185	0.00011137097672346586	0.0	0.018429079816980175	0.00133422281521014	0.00033171163202122956	0.0	0.0001221001221001221	0.0011129660545353367	0.007044025157232705	0.0005957345406886691	0.0	0.0005623664379709819	0.0022227421619092184	0.0018693772636990303	0.005887785730778111	0.006382466281310212	0.00501038738848833	0.00762642262114279	0.000469208211143695	0.0053781897242247394	0.005878203620973431	0.007916666666666667	0.00022732439190725165	0.008731013036718097	0.0	0.0032228360957642726	0.026839317245438494	0.0011409013120365088	0.0013068789354877036	0.0007809885083119492	0.004659226351717413	0.0003453038674033149	0.0015507310589277803	0.00913611657222158	0.008794121190218046	0.0020080321285140565	0.003098716246126605	0.0007915865656451431	0.0009022217209879327	0.0015602362643486014	0.006917368884417055	0.0003377237419790611	0.00046146746654360867	0.00464150482472212	0.0009200690051753881	0.00011528706479133042	0.003108348134991119	0.00033470936070512103	0.019146183699870634	0.0055879205801926055	0.024451038575667657	0.001175226231049477	0.0006806579693703913	0.005168565723011865	0.003177845874475088	0.0012411147466997632	0.0026744186046511625	0.0030278327704669847	0.001787909263604872	0.0038901332075916535	0.001073345259391771	0.0024338975550392745	0.003766249544405297	0.00022983222247759135	0.0033448811372595866	0.012593079281646956	0.0	0.011237342553716967	0.0008842710290704101	0.003966942148760331	0.0	0.0005584096493187402	0.0	0.004841016613488834	0.004861341288255442	0.002935862691960253	0.0016489988221436984	0.008240426563257392	0.004581376703699461	0.001967137236750752	0.0001088139281828074	0.0004574565416285453	0.00011802195208308746	0.004807084123972169	0.0	0.005111745126010462	0.0022067363530778165	0.002703338034790785	0.007668344116942249	0.005093182081259405	0.0008718395815170009	0.002620485359462231	0.0	0.003436426116838488	0.008252247813770167	0.00022333891680625348	0.0012450481041312962	0.001754622756107437	0.00043653825166430207	0.00351952770208901	0.0006796556411418215	0.0027787040124485937	0.00043308791684711995	0.003206270039187745	0.0007751937984496124	0.0007709251101321586	0.006890215893431327	0.0016855285335901759	0.044818620775040244	0.002384927259718579	0.0006853226727584238	0.002461209202782236	0.005416466056812711	0.00011715089034676664	0.009593820084724647	0.004765308553728854	0.0016025641025641027	0.0014481452601091678	0.008131970260223048	0.004985369025685488	0.01345496009122007	0.0020047613081067535	0.003803131991051454	0.0016497761018147536	0.001361007145287513	0.0003376477208778841	0.004555555555555556	0.00010937329104232747	0.0039849976558837315	0.009560867148415786	0.009142307229640323	0.0013442667025137787	0.009633458646616543	0.0	0.004588775150017649	0.005938548928479215	0.0	0.0	0.00022540290769750929	0.0	0.007444737143511626	0.0018411967779056388	0.006130880980940957	0.0	0.0	0.0	0.003905197953137624	0.0021221936780967273	0.004851083032490974	0.0005673436968115284	0.006656365149173897	0.004777260241251642	0.0024449877750611247	0.0	0.00023212627669452182	0.0002353494939985879	0.003947521188900499	0.0	0.0011866235167206042	0.0010557184750733138	0.003917953445494354	0.007709750566893424	0.0040283203125	0.0	0.00011858176212498517	0.001401541695865452	0.0005201560468140442	0.0017747278750591575	0.004193360512521841	0.0057000356252226575	0.0026367075547403416	0.0024578651685393258	0.007490636704119851	0.0032494885064388015	0.00044797849703214247	0.0021803117845851957	0.012775276797663947	0.0012025800809008418	0.0034242065059923612	0.0037749634680954705	0.0012404149751917004	0.0027416038382453737	0.012303726271385049	0.00423887295848398	0.006867406233491812	0.0034455036177787985	0.0029617343916597556	0.011058451816745656	0.0020797227036395147	0.01704175881358137	0.003433672885429781	0.0045521488820457895	0.004732927653820148	0.0004418424831547553	0.0006398634957875654	0.009488544318444805	0.0008097165991902834	0.0018148820326678765	0.0012205541315757353	0.001720972923359339	0.00580733318150763	0.010196468540164138	0.0049624927870744375	0.0003397123768542634	0.004146847176484937	0.00540326831839747	0.006049382716049384	0.005098324836125274	0.012837136929460582	0.0017661158067364703	0.004672897196261683	0.0029314767314034445	0.0033420864168059207	0.006547410265403952	0.0014280614066404856	0.015197973603519531	0.004685178836704378	0.0020635102602315717	0.002891510525098311	0.00222246916324036	0.00022143489813994686	0.00140597539543058	0.002399292840005051	0.0002238388360380526	0.001700873114865631	0.003897211058336378	0.00437796424662532	0.01561365286855483	0.011706555671175858	0.00197555253735029	0.007676203768318214	0.009929270946681175	0.029917333683243667	0.008449004224502113	0.014833968426782798	0.0024190297003090985	0.008191710478053553	0.004520580537711159	0.003122831367106176	0.006098290087289251	0.003787430465143804	0.008506965848847244	0.0015028901734104045	0.00022284122562674094	0.004687857306197119	0.0034258307639602604	0.01048440610484406	0.003465583173996176	0.005896805896805897	0.001799370220422852	0.0010136276607726096	0.0	0.007441746980602659	0.001670736409201902	0.0031914893617021284	0.005778214900417998	0.008606910119267184	0.005525540275049116	0.008627920910724986	0.007056056448451587	0.0029124984171204258	0.012573459067924012	0.003319318433281699	0.0065359477124183	0.003320420586607637	0.002053388090349076	0.004196170993968004	0.006672894701721607	0.011197548326261198	0.00619933237958989	0.0010560901196902134	0.004192286193404136	0.0010189063738254274	0.0008994827973914999	0.004418453541260559	0.0012220864348405733	0.00893069778518695	0.008751306165099268	0.005411629245826137	0.0032614149523331657	0.007349510032664489	0.007560225525371605	0.005275779376498801	0.013196093956188969	0.0027916009224420437	0.002003771805752004	0.0035587188612099647	0.0046435742971887555	0.00011763321962122103	0.010583312823037165	0.0004572473708276177	0.0027624309392265197	0.004331423780913791	0.004318751741432154	0.0003513291954561424	0.002706359945872801	0.0020989111898202808	0.0033024260129556715	0.007530930607853684	0.009277585353785254	0.0028625954198473287	0.005308392315470172	0.01103136629452419	0.0016029922522041143	0.0	0.00973592958122166	0.0013200528021120844	0.0023177656738903696	0.0021645021645021645	0.006871035940803383	0.0029757879074800487	0.002986560477849676	0.00061667488899852	0.0012405408758218582	0.0018113891090229819	0.00361060963755034	0.020772691188145016	0.011900511722004046	0.004500121624908781	0.0021995083451934274	0.000224517287831163	0.0183206106870229	0.001372255489021956	0.00839674626082393	0.007975541672205237	0.0018603497457522014	0.008774160732451679	0.0032232070910556	0.00046468401486988845	0.0010526315789473684	0.001536885245901639	0.008763268328807701	0.004446188047600366	0.004486133768352366	0.002197802197802198	0.0	0.009188183298441496	0.009441821716189947	0.010275229357798163	0.00411635565312843	0.00443213296398892	0.005364669817345766	0.006304683479155945	0.010723496674358627	0.012125340599455043	0.008482200231332733	0.0024980278727320536	0.0021949078138718174	0.002402979694821579	0.0023726132640379616	0.003846682236570958	0.0036968576709796672	0.0070242656449553	0.006932889628397116	0.006925695504167155	0.006054224795998948	0.004970178926441352	0.003562475260588468	0.007371007371007371	0.0034423407917383822	0.006854009595613435	0.0010410641989589359	0.012286959968291718	0.019455252918287935	0.0029744880448461276	0.0016339869281045752	0.002887284841754581	0.00148930408881668	0.0021470068199040166	0.003289072968692898	0.004511472028873421	0.006649477541050345	0.0024166878656830325	0.010664585771881908	0.005683836589698046	0.007655622489959839	0.010068965517241379	0.001846590909090909	0.009525035397091002	0.006372017353579176	0.0052996845425867505	0.007054673721340388	0.008686496446433272	0.0014747589336358482	0.005646605150805675	0.004329650641982681	0.011171765900723628	0.009345794392523364	0.010121219253854301	0.005643644181671594	0.003156167150612296	0.012651691195455717	0.006867188572998215	0.00805523590333717	0.002605184316790413	0.0022032141005702438	0.008916688847484696	0.0043997485857950975	0.0020011435105774726	0.007477906186267845	0.004880554842024146	0.0030814882446929923	0.0052096569250317665	0.0058297180043383945	0.0026795967844838583	0.00797872340425532	0.003617103733367782	0.008096645675363064	0.0009409550693954364	0.0050056313352521585	0.007612903225806451	0.005307050796057619	0.003370058327932599	0.00332409972299169	0.007908068701346844	0.006082423038728898	0.007870810150631022	0.007297297297297297	0.007009345794392523	0.002121817274088867	0.005825949751183396	0.0021364835993464876	0.008718395815170008	0.0027753248391573105	0.006631127291639579	0.0030721966205837174	0.010288615713522182	0.004170879676440849	0.006539366989275438	0.018972441490098326	0.0056687812120394115	0.007195185766614338	0.010495700556398584	0.007827294533518495	0.0032522440483933913	0.0012548625925461162	0.002719406674907293	0.004753497215808774	0.005449245976428842	0.002948339956415844	0.0062143310082435005	0.0056341719077568145	0.008071748878923765	0.004476275738585497	0.0033817635270541086	0.015010626992561107	0.006439238251815318	0.005305039787798409	0.021875	0.01169513797634691	0.015390957812285281	0.008261262424164192	0.0020860495436766623	0.007467490665636668	0.010763980047256498	0.01320851500384714	0.014508791343907536	0.005643044619422572	0.011257035647279548	0.00483217970484524	0.021618625277161865	0.007167991659064251	0.01897054921729902	0.009863229879011049	0.020117695360613114	0.010555174777244688	0.004392570281124497	0.011472011057360055	0.030951115834218917	0.013929193267556587	0.0060598246518824145	0.01939302354867145	0.008428493746601415	0.006309571754597933	0.009354177344951305	0.008030684406088937	0.012836103229293338	0.007585497557212651	0.013420089467263115	0.005185934733114091	0.005249679897567221	0.011591403042743299	0.012956901254773596	0.020775069916100675	0.01306940743560462	0.007948717948717949	0.0013447432762836186	0.006351974093909578	0.02066605238910096	0.016721560678996706	0.024986346258874935	0.010354084110954875	0.01571224516296585	0.010285866951643066	0.009216589861751152	0.02156731413261889	0.010836693548387096	0.04133934320669672	0.005740987983978638	0.014351400306534763	0.006644085461177697	0.016464959189417393	0.027267744587558235	0.0103777501037775	0.012295081967213115	0.015087903437418003	0.007697690692792162	0.006992101514955328	0.029012345679012348	0.025040171397964647	0.00869919804268044	0.005541237113402062	0.010151631971215627	0.008645143860597053	0.005751437859464866	0.005923390812162696	0.011279159189951295	0.013638920134983128	0.007455050431223505	0.011319783895034732	0.014120667522464696	0.015703262488154866	0.007739307535641548	0.008505315822388993	0.006176730114710703	0.010183299389002035	0.009110195931611133	0.0047488127968008	0.004289613934745873	0.007949737145787922	0.006657278197413904	0.0036533131771227007	0.005453837164004674	0.012289942312515676	0.00933973277986769	0.006833114323258871	0.0010718113612004287	0.005662805662805663	0.004969418960244649	0.0030190431955411053	0.009640781827786583	0.006319319061129739	0.005507172131147542	0.01248657357679914	0.005706874189364462	0.014498933901918976	0.0069856333201528936	0.0092702953251225	0.016927580501463663	0.0068600828926682865	0.01166263689375622	0.013807753584705259	0.010872412889703956	0.017087573815806008	0.02395947426067908	0.0066638900458142435	0.011837655016910935	0.009000276931597898	0.00872627066748316	0.012121212121212121	0.011438568160409099	0.011104701471012404	0.003825066938671427	0.01286582779584335	0.011320240043644299	0.010927347903130538	0.008957312806158153	0.016001024065540194	0.0158793701627969	0.0031762837480148226	0.012520868113522538	0.01702675633137788	0.005668781212039411	0.0029350617585911704	0.011243951038998007	0.007771654655927653	0.01130103121909874	0.004723984343366176	0.01104898828541001	0.007724623932782219	0.0064794816414686825	0.00942895086321381	0.008724238209634595	0.012279635258358663	0.009056122448979591	0.0076902320561252025	0.005196733481811433	0.00510270836059139	0.007685973099094152	0.014652894547201537	0.011437483753574213	0.013138324243926625	0.01774543597599898	0.008897485493230174	0.0068201193520886615	0.004484848484848485	0.010554089709762534	0.009424809424809425	0.007170795306388526	0.003679736074102271	0.0055858310626703	0.0026455026455026454	0.012985256323549303	0.013471502590673576	0.0001187789523696401	0.006691919191919192	0.015101692851053465	0.00645651348271933	0.006519065190651907	0.0	0.009101397256761956	0.00011117287381878821	0.00023435669088352472	0.00024832381425378696	0.00033456005352960856	0.0	0.00012132977432661975	0.00011636025133814289	0.0	0.006468797564687975	0.012177121771217712	0.0	0.0004785833931562575	0.0003608805485384338	0.0011535355865728459	0.0004941932295527551	0.0001226692836113837	0.0006939625260235947	0.00022323920080366113	0.00011536686663590217	0.0006853226727584238	0.0005532197388802832	0.0	0.0007817735090462363	0.0007931112621799229	0.0035127478753541074	0.00011196954428395476	0.0004386445882223928	0.00011030222810500772	0.0004588208304657031	0.0010416666666666667	0.0014707546102500284	0.00023193784065870347	0.001549015268864793	0.0001187789523696401	0.0012724117987275882	0.00046280226773111186	0.0
k__Bacteria;p__Bacteroidetes;c__Bacteroidia;o__Bacteroidales;f__Bacteroidaceae	0.0022397891963109352	0.00214168039538715	0.002471424158171146	0.0007813517385076181	0.002955082742316785	0.0026418417410995093	0.0008947973923047424	0.000683433570256971	0.002104893878266971	0.0024183796856106408	0.002371229087076802	0.0011507479861910242	0.0026436621678029774	0.0014602416036107796	0.002633658151171978	0.0010090817356205853	0.0008164598301763554	0.0009302325581395349	0.0005387205387205387	0.0014886994180538637	0.0012859668863526763	0.0015962671905697446	0.001531393568147014	0.0014002036659877804	0.0031880977683315624	0.0017236807212940865	0.0012009607686148918	0.18533975387907972	0.37782973748538634	0.00033351862145636465	0.23579545454545453	0.00013526308670363857	0.6667070952092176	0.46721205038306723	0.0830201972757163	0.0004677268475210477	0.3906051139650584	0.2241954579700786	0.30675551470588247	0.696635410921125	0.46168137482582444	0.5684946008892658	0.7156444735979011	0.04944791166586654	0.25140875596012136	0.6456892577224527	0.00031377470975839345	0.7387293900611094	0.7128211035594978	0.1216044142614601	0.5457139151860976	0.0003397123768542634	0.6334196891191709	0.0067533344588890775	0.44068195179306296	0.06075206871268461	0.4107248084855627	0.07408334376173195	0.6569703622392977	0.0013367494708700011	0.5645706558485464	0.5460260440053885	0.5311339305221762	0.1911512518577799	0.3154863201989789	0.3070627802690583	0.2887377173091458	0.3638659320477502	0.43641844367533783	0.5285236975621829	0.713372472276582	0.00078064012490242	0.567104964860576	0.6878662109375	0.05036049814288836	0.5129545994770621	0.00021963540522732265	0.06309259042490928	0.004350382128159906	0.1313516545148626	0.6013035172491291	0.4209408872499721	0.114668652271035	0.586671043992121	0.004792533736915121	0.13008423586040915	0.512751677852349	0.3156052393857271	0.26113769271664006	0.12424669829465317	0.5970078925668513	0.4997487016250629	0.6501561802766623	0.002926939097151863	0.4020043275253387	0.18701267056530219	0.10720620842572062	0.15174672489082963	0.42102266256690574	0.5862636716453022	0.2474763920547054	0.40598130841121505	0.745587273915886	0.4724320241691844	0.38947491795593064	0.17821532247885902	0.2301983068537632	0.04239585900912003	0.608548931383577	0.030358574865391223	0.6158635001152869	0.21745242214532867	0.7630765952913603	0.0035137948984903696	0.37735428507745455	0.2622330960854092	0.4152759948652119	0.4116987478975892	0.5799000555247085	0.16210670314637488	0.2744983667755483	0.2711263444037349	0.05763920846755638	0.5984410359567515	0.029864391284473563	0.2923612576492932	0.35426440514856256	0.13335725391699557	0.0768456375838926	0.07667912560878921	0.6198375084631009	0.27851323828920577	0.5163439003330456	0.22236640320868237	0.10657336239531946	0.00011039964672113049	0.28912339609065835	0.34852020139997547	0.6623843782117165	0.11205231089314904	0.1846323259513031	0.044318601501908174	0.006552299261377174	0.5186511144473959	0.633402785393135	0.07844444444444447	0.06300403225806453	0.5123600487750805	0.06293143120110446	0.5677112169194998	0.15120868278243715	0.47248858447488584	0.11340623734305384	0.1595113039506737	0.5579144208557915	0.17072904142529227	0.3551706827309237	0.3939789024534787	0.24382008923188234	0.1941849602989258	0.010413241258357997	0.06907470388178727	0.14068339562199683	0.05352636472307079	0.6896927831303399	0.1326273323247605	0.04152331237394708	0.030273317808554967	0.14619252873563207	0.053363228699551575	0.07655264031883098	0.17137648131267091	0.33563609310234876	0.4719740955783831	0.28177143456816034	0.33362642884059796	0.49574781721283595	0.18031302548182646	0.22392486406327228	0.22587412587412592	0.13501119761117628	0.04748132080019281	0.014231805929919138	0.1597704217832355	0.055965944660072625	0.10562447308201854	0.13288997783222495	0.3098457436678727	0.18250146799765124	0.027794345699630206	0.18052284503061708	0.29001287905397505	0.17954847277556435	0.09746764209341585	0.03153090858802378	0.44922894424673776	0.6024811218985977	0.14599406528189915	0.08825998321141627	0.10738337210726093	0.4898301922000373	0.05876797145555671	0.3715321169707573	0.36173708920187797	0.10105064337150275	0.12090739008419084	0.511297950604309	0.20127418593676263	0.34189097489255826	0.45250926237790506	0.02640378185172374	0.016905218077313197	0.37082030310319936	0.01220908050362457	0.47205184585117466	0.039264705882352945	0.23671769473210263	0.03939429788240861	0.11813719894989154	0.09865635928584573	0.005288623832564419	0.1569690265486726	0.20217421996329238	0.00011180679785330948	0.0779870512065921	0.512673471728409	0.022870478413068857	0.040405616224648985	0.022917382834880262	0.13677285318559557	0.018074268813670722	0.33269056261343005	0.26315789473684215	0.2069004270622612	0.10145264381173735	0.06822953114065781	0.10559466469062613	0.24158125915080525	0.01906058543226685	0.13171918443002784	0.1777875329236172	0.02331755742814268	0.07107709130672499	0.43316953316953327	0.0009088843444671666	0.20088168712021923	0.08295535927428979	0.4263249133234274	0.09681513962612506	0.07796526665845546	0.020657276995305163	0.087312261824703	0.06087788542040426	0.06154025127966494	0.02581871018218397	0.0631246712256707	0.13397620024620435	0.13184446207912934	0.11101643335362142	0.018195413758723827	0.08639223911903515	0.024996302322141693	0.054235661147108226	0.05015709156193895	0.022492540739040622	0.0017808381811706042	0.04948134016930964	0.1852501168770454	0.0028086600351082507	0.004026703401504715	0.004305830327010357	0.33685146094878354	0.038366641993585	0.3932195296645577	0.01869279360577543	0.014039855072463766	0.11584856085035232	0.009134360063728093	0.12087912087912087	0.30252501191043357	0.3266563944530045	0.05520266182698125	0.08970367808140209	0.23535410764872525	0.32044609665427515	0.00043563493792202136	0.10562770562770561	0.0077466393255866935	0.03007972940323749	0.031140191445534954	0.0021438525029477975	0.0032475643267549335	0.0020398368130549556	0.00021727322107550245	0.08694646779974563	0.0031051707843931416	0.06363835856923414	0.057082945013979494	0.009140767824497258	0.02185163887291547	0.0008245965366945459	0.01675304326865132	0.001381374467595257	0.00783809078146935	0.0019397535371976269	0.10054054054054057	0.012119826206265722	0.14117780038431102	0.1062896710905943	0.0358968659702156	0.0164771408679508	0.003728392272059654	0.008351958593106694	0.04396405149380617	0.0019288728149487644	0.00953415399468984	0.022394282310899342	0.10528980005062011	0.0194688273688949	0.09671887504287184	0.0017246954834537027	0.0691599065035061	0.006305020223649773	0.054781469572466344	0.6441703238050053	0.0016955310645512898	0.0	0.021545157780195865	0.05577883327243942	0.004201190337262224	0.0001097574360662935	0.00047214353163361664	0.0006181998021760633	0.00022941041523285156	0.012946116165150455	0.0035361541275454214	0.19436619718309858	0.00045475216007276033	0.0002345765892563922	0.00022021581149526536	0.06343997812414547	0.0007958162801273306	0.0007697382889817463	0.0008866371120962635	0.002272999162579256	0.012135633551457465	0.00024512807942149775	0.0015912707433507617	0.054276315789473686	0.00023730422401518748	0.0	0.00011739845034045551	0.002524093620927031	0.0003305056736807315	0.0006882312456985547	0.001023308698123934	0.0003292723081988805	0.0005389673385792821	0.0003365870077415012	0.01577503429355281	0.018968980138361975	0.0	0.011947431302270013	0.0014287415168472437	0.0	0.010887316276537834	0.00011523392486748098	0.000419639110365086	0.0008167075020417687	0.7292915051110329	0.0	0.00023073373327180433	0.0002183406113537118	0.00022204951704230043	0.0003420752565564424	0.0004522840343735866	0.0003422703936109527	0.00022797218739313804	0.0033361134278565474	0.00022621875353466802	0.0003533152749970557	0.00031612223393045314	0.00045428733674048835	0.00042844901456726646	0.000580046403712297	0.00011152001784320286	0.00011354604292040422	0.00010636034886194426	0.0009643201542912247	0.00043257272628960744	0.00011198208286674133	0.0	0.00011859582542694497	0.00023443910444262102	0.00022914757103574703	0.00044464206313917296	0.00011293054771315641	0.0001048987726843596	0.005631335252158678	0.0052127530609770885	0.00010933741526350318	0.0	0.00023934897079942556	0.0	0.00033902135834557577	0.0006873639592164051	0.003190883190883191	0.0	0.0002269117313365101	0.0004623208506703652	0.0	0.0002130606157451795	0.0002185792349726776	0.0	0.008217131474103585	0.0006842285323297981	0.0	0.0	0.0	0.0006839165621794141	0.0004276702662247407	0.0004681100058513751	0.00023432923257176333	0.0004707543839002001	0.0	0.00011093854004881296	0.00011137097672346586	0.0	0.0	0.00034336728854297816	0.0	0.0003350083752093802	0.0	0.0	0.00022182786157941438	0.00011494252873563218	0.0	0.0	0.00022704052673402204	0.0005501155242600946	0.0009856532690833424	0.0	0.00011910433539780847	0.000633445945945946	0.00011334013374135781	0.0	0.0	0.0004585052728106373	0.00010922992900054615	0.0	0.0	0.0	0.0	0.00023837902264600716	0.0	0.0	0.0	0.0	0.00032485110990795884	0.0	0.00011491611123879568	0.0	0.0009707690648258009	0.0017793594306049821	0.00033921302578018993	0.00021985269869187644	0.0003212679374598415	0.0	0.00010748065348237318	0.00011532695190866105	0.0	0.0	0.0	0.0	0.0	0.00012403870007442322	0.0	0.00032109600770630417	0.0	0.0	0.0	0.0	0.0	0.0006691201070592171	0.0005353319057815846	0.00032471046650070354	0.0	0.0	0.00022024006166721728	0.00010517458981909971	0.0	0.0	0.0	0.0	0.0	0.0	0.00011488970588235294	0.0005640157924421884	0.0	0.0	0.00011205737337516809	0.00023969319271332693	0.0	0.0	0.00010532968190436065	0.00022358859698155394	0.0	0.0	0.0	0.0	0.0	0.0	0.00010958904109589041	0.000111000111000111	0.0002238388360380526	0.0	0.0	0.0002295684113865932	0.0	0.00021510002151000216	0.0	0.0	0.0001098780353807274	0.00010488777008600797	0.00010905125408942203	0.0004355874986387891	0.006205398696866275	0.0	0.0	0.0003374957813027337	0.0003412581048799909	0.00023113371085172773	0.0007302823758519962	0.00023747328425552126	0.0	0.0	0.00021803117845851957	0.0	0.00022901637467078896	0.00011058277120424638	0.00011648223645894001	0.00022363860002236387	0.00021917808219178083	0.0	0.00021982853374367993	0.00033936651583710406	0.00034932463903120635	0.0002338907730090048	0.0	0.0	0.0001306506401881369	0.0004757373929590866	0.0002061855670103093	0.0005544466622310934	0.0009977550511349464	0.0003178639542275906	0.0	0.00011195700850873264	0.0	0.0	0.0	0.00011114816049794375	0.0	0.0	0.0	0.0	0.00010821339681852613	0.0	0.0002759381898454746	0.0	0.0	0.0	0.00034766485108355543	0.0	0.0	0.0	0.0	0.0	0.0	0.0005433010974682168	0.00010557432432432433	0.0	0.0	0.0	0.0002257591150242691	0.0	0.0	0.00011595547309833024	0.00011921793037672866	0.0	0.0	0.0	0.0	0.0	0.0	0.0	0.00011155734047300312	0.0	0.0	0.0	0.00023820867079561695	0.0	0.0	0.0	0.0	0.0	0.0	0.000233781414377557	0.00014353380221042057	0.0	0.0	0.0	0.0	0.0	0.0	0.0	0.00010944511327569225	0.0	0.0	0.00011712344811431249	0.0	0.00011872254541137362	0.0002310536044362292	0.0	0.0	0.0	0.0	0.0	0.0	0.0	0.0	0.0	0.0001203224642040669	0.0	0.0	0.0	0.0	0.0	0.0	0.0	0.0	0.00011756407241946862	0.0	0.00011108642523883582	0.0	0.0	0.0	0.0	0.0	0.0	0.0	0.00020857232245281051	0.0	0.00011300711944852526	0.0002238388360380526	0.0	0.0	0.0	0.0	0.00021645021645021645	0.0	0.00010915838882218098	0.00022525059128280213	0.0	0.0	0.0	0.00011262529564140106	0.00010811979673478214	0.0	0.0	0.0	0.0	0.0001210800339024095	0.00011731581417175035	0.0001124985937675779	0.0004432624113475177	0.0	0.0	0.0	0.0	0.00012014898474107894	0.0	0.0	0.00022251891410769915	0.0	0.00034510525710341653	0.00031113876789047915	0.0	0.0	0.0	0.00010958904109589041	0.0001142204454597373	0.0	0.0	0.0	0.0	0.00011636025133814289	0.0	0.0	0.00036895830771122864	0.0	0.0	0.0	0.00022466861379465288	0.0	0.0	0.0	0.0	0.0	0.0	0.0	0.0	0.0003505082369435682	0.004356316659155776	0.0	0.0	0.0	0.0	0.0002714440825190011	0.0	0.00010998680158380995	0.0	0.0	0.0002363507445048452	0.00011120996441281138	0.0	0.0001152073732718894	0.0	0.0	0.0	0.0	0.00036258158085569254	0.00035435861091424523	0.0005712979890310786	0.00035688793718772306	0.0	0.0	0.00033422459893048126	0.0	0.00010997470581766194	0.0008121277747698972	0.0006213495712687958	0.0	0.00011845534233593936	0.00043878894251864854	0.0005451373746184038	0.00034694113565398406	0.00023632281696797826	0.00038153376573826786	0.0	0.0005202913631633715	0.0	0.0	0.0	0.0	0.0	0.0	0.00012144765606023804	0.0003489183531053733	0.0001223091976516634	0.0	0.0	0.0	0.0	0.0	0.0	0.0	0.0	0.0	0.00012201073694485115	0.0	0.0	0.00011185682326621924	0.0	0.0	0.0	0.0	0.0	0.00011631964638827499	0.0	0.0	0.0	0.0	0.00011134617525887985	0.0	0.0	0.00012413108242303873	0.0	0.0	0.00010956502684343158	0.0	0.0	0.000468000468000468	0.0	0.0	0.0003460606759718537	0.0	0.0	0.0	0.0	0.0	0.00011140819964349375	0.0	0.0	0.0	0.0	0.0	0.0	0.0	0.0	0.0002465483234714004	0.0003465804066543438	0.0	0.0	0.0	0.00022232103156958648	0.00011710973181871414	0.0	0.0	0.00013246787653993907	0.0	0.00035124692658939234	0.0	0.0	0.00011491611123879568	0.0002289639381797367	0.0	0.0	0.0	0.0	0.0	0.0	0.00011524720525527257	0.0	0.0	0.0	0.0004695386782486207	0.00011001100110011001	0.0	0.00011767474699929395	0.0	0.00021652051531882645	0.0008639842014317452	0.0003697313285679073	0.0	0.0	0.0	0.00010620220900594733	0.00021958717610891525	0.0005010647626205688	0.0007522567703109329	0.0	0.0010085163603765128	0.00011506155793349442	0.00011961722488038278	0.0	0.00021961128802020424	0.0	0.0022833532673697944	0.00013793103448275863	0.0002291213197388017	0.000722543352601156	0.00043322863641286687	0.00011560693641618497	0.0002282844424152494	0.00023932033026205577	0.00024140012070006034	0.0005420788724759452	0.0002442598925256473	0.00045310376076121433	0.0001222195062331948	0.00022660321776569228	0.000926569376882094	0.00022504782266231574	0.0007866052365434319	0.00011275228323373548	0.0	0.0007199424046076314	0.0	0.00012423903590508137	0.0003907267517582704	0.0	0.0	0.0	0.0	0.0	0.0	0.0	0.0	0.0	0.0	0.0	0.0001157809424568716	0.0	0.001129177958446251	0.00011132138483802739	0.0	0.00034526412705719877	0.0	0.0	0.0	0.0	0.0	0.0	0.0	0.0	0.0	0.0	0.0	0.0	0.0001165365342034728	0.0	0.0	0.0008254716981132076	0.0	0.0	0.0	0.0	0.0	0.0	0.0	0.0	0.0005641430666817105	0.00011506155793349442	0.005808923495241626	0.0	0.002185075931388616	0.0	0.0	0.00012159533073929961	0.00023416461772626156	0.00012072920439454304	0.0	0.0	0.0	0.0	0.0	0.0	0.0009547678720611052	0.00011466574934067194	0.0	0.00011951715071112705	0.00022991148407862974	0.0003493653196692675	0.00011656370206317752	0.0	0.0	0.0	0.014900233221041722	0.0	0.0	0.0	0.0	0.0	0.0	0.0	0.00023028209556706967	0.0	0.0003448672261179446	0.00011649580615097856	0.00022901637467078896	0.0	0.0010456605088881143	0.00011750881316098707	0.00035735556879094697	0.00011713716762328687	0.00011977482333213559	0.0	0.0	0.0001069747539580659	0.0	0.00021992522542335605	0.00011272686281140796	0.00012470382840753212	0.00011547344110854503	0.0012253536816308342	0.0033678433329175504	0.00011159468809284678	0.0001151808339092375	0.0	0.0	0.0	0.0	0.0004931574405128837	0.0	0.0	0.0003558296761949947	0.00011940298507462687	0.0003656307129798903	0.0001265022137887413	0.00011058277120424638	0.00011445576284765938	0.00023410979749502515	0.00046490004649000463	0.0006086427267194157	0.0	0.00021786492374727668	0.0	0.0	0.0	0.00012615112905260502	0.00011470520761642578	0.0	0.0	0.00023410979749502515	0.0007175316909830184	0.0009031384059607136	0.0	0.0	0.00011019283746556474	0.00022371364653243848	0.0	0.0	0.0	0.0	0.0002541942043721403	0.0	0.00011057054400707652	0.0	0.0	0.0	0.00012578616352201257	0.00035744072441320146	0.00010980564401010212	0.0	0.000584932147870847	0.0	0.00023089355806972986	0.000361271676300578	0.0003666137113528046	0.0002346591575736243	0.0	0.0005721478430026318	0.00011756407241946862	0.0005555555555555556	0.00022732439190725165	0.0	0.00033840947546531303	0.0006906077348066298	0.00023543260741612713	0.0	0.0	0.00011156978690170702	0.00021670820240546104	0.0	0.0	0.00023129409043598937	0.0006023370678231539	0.0	0.0	0.0	0.0	0.0	0.00037731103005911207	0.00011257458065968704	0.0	0.00036643459142543056	0.0	0.0	0.00022202486678507994	0.0	0.0019404915912031046	0.00023778385447628106	0.0	0.0003525678693148431	0.0	0.00011746740279572419	0.0	0.0	0.00046511627906976747	0.0009316408524513801	0.00011174432897530451	0.00047153129788989745	0.0	0.0002212634140944795	0.00036447576236180293	0.00011491611123879568	0.00011946004061641381	0.00010950503723171266	0.0	0.0003704618424302297	0.0	0.00033057851239669424	0.0	0.0	0.003465829091302935	0.00022004620970403785	0.00011048502927853276	0.00045167118337850043	0.00011778563015312132	0.0003635482307319438	0.0	0.00023142791020597085	0.0001088139281828074	0.00034309240622140897	0.00011802195208308746	0.0001265022137887413	0.0	0.0003566333808844508	0.00023228803716608595	0.00011753643629525152	0.0026359932901988976	0.0006945248292626461	0.00021795989537925023	0.00011393414606357525	0.0	0.0007109847138286527	0.0008621751447222565	0.00011166945840312674	0.0	0.00013497098123903362	0.003928844264978719	0.00011353315168029064	0.00011327594019030358	0.0002222963209958875	0.0016240796881766997	0.0	0.0	0.0003303964757709251	0.0	0.00012039489525644112	0.0	0.0007154781779155735	0.0	0.0014981273408239699	0.000601829561868079	0.0	0.00024919013207077	0.00011913271384322135	0.0	0.00022279157847833353	0.00023234200743494423	0.0	0.0003420752565564424	0.0001252975817566721	0.00011185682326621924	0.00023568230025925054	0.0	0.0003376477208778841	0.0	0.00010937329104232747	0.00011720581340834506	0.0	0.00012029351617947793	0.0	0.00023496240601503758	0.00012103606874848704	0.00023532180256500765	0.0015491866769945777	0.0007633587786259542	0.0	0.0	0.0	0.0006872065055549193	0.00023014959723820482	0.0009329601492736239	0.0	0.0	0.0006481581505887436	0.0	0.00011169440411035407	0.0	0.0	0.0	0.00035829451809387314	0.0	0.0	0.00023212627669452182	0.00011767474699929395	0.0015093463369325439	0.0	0.0	0.0	0.0	0.0	0.0	0.0	0.0	0.000233590282644242	0.0002600780234070221	0.0	0.0	0.0	0.00045855783560701593	0.00023408239700374532	0.00012081672103419114	0.00012035142616440005	0.00022398924851607123	0.0	0.0	0.0	0.0002634005004609509	0.00024354603019970775	0.0	0.0	0.00023435669088352472	0.00012467273407305821	0.0	0.0008039508441483863	0.00011846937566639024	0.0023696682464454974	0.0008087810514153669	0.0009106283335501495	0.00022891152569531876	0.0010710938545990091	0.0	0.0	0.0	0.00023142791020597085	0.0001156737998843262	0.0	0.0008543878921030148	0.00011473152822395595	0.0	0.00012434717731907486	0.0001154068090017311	0.0	0.0	0.0006589351607801792	0.0	0.0	0.00012966804979253112	0.0016399646776838655	0.0034099520080828494	0.0002442897276169537	0.00047744091668656003	0.00035075412136092597	0.0003570153516601214	0.0	0.00034281796366129587	0.00034391837670526195	0.0	0.0	0.00011071744906997343	0.00023432923257176333	0.0005051142821063266	0.0005595970900951316	0.0	0.00012178784557301182	0.0012161011796181442	0.00012103606874848704	0.0009105098855359001	0.0	0.00023261223540358222	0.000544069640914037	0.00433014040152211	0.0003621001810500905	0.00027218290691344586	0.00026878107781212203	0.0004890573419733463	0.00035688793718772306	0.0002313208420078649	0.0005978715771852207	0.0008285004142502071	0.001479472321538651	0.00011560693641618497	0.00022284122562674094	0.0005716899153898926	0.00022838871759735068	0.0015925680159256802	0.0	0.0002457002457002457	0.0	0.0	0.49600751526538295	0.0002439917042820544	0.00025703637064644646	0.000398936170212766	0.0003688222276862552	0.00036886757654002215	0.0002455795677799607	0.0005991611743559018	0.0007840062720501764	0.0002532607319235153	0.0006833401667350006	0.00033193184332817	0.0006407791874919902	0.00022136137244050912	0.00011407711613050422	0.0003933910306845004	0.0009342052582410249	0.0005893446487505894	0.00011921793037672866	0.00011734334663224596	0.00013974287311347122	0.00011321181931393638	0.00011243534967393749	0.0005198180636777127	0.0	0.0	0.003134796238244514	0.00011514104778353483	0.0	0.0004666355576294914	0.0007688364941055868	0.00047961630695443646	0.0010556875164951175	0.0	0.00023573785950023574	0.0	0.0001255020080321285	0.00011763321962122103	0.00036918533103618014	0.0	0.00023020257826887662	0.0002794466955428252	0.00027862914460852607	0.0003513291954561424	0.0006150818058801821	0.0005247277974550702	0.0010161310809094373	0.0013448090371167294	0.0004948045522018803	0.00011927480916030534	0.0008847320525783619	0.0013290802764486978	0.0002671653753673524	0.00011746740279572419	0.0009335822886102961	0.00012000480019200768	0.0	0.0	0.0009249471458773784	0.0008115785202218314	0.0	0.00037000493339911197	0.00012405408758218582	0.0	0.0006943480072212193	0.0011907912146070388	0.0009520409377603237	0.00012162490878131841	0.00038814853150472245	0.0001122586439155815	0.0010178117048346056	0.000249500998003992	0.0002623983206507478	0.0007975541672205237	0.0008681632146843607	0.0011444557477110885	0.0	0.0	0.0	0.00025614754098360657	0.0004937052579609973	0.0001307702366941284	0.00040783034257748773	0.0001292824822236587	0.20585753886947092	0.0	0.0018050541516245488	0.0007339449541284404	0.0	0.0002770083102493075	0.0007663814024779667	0.0010293360782295418	0.0010859237138591013	0.002588555858310627	0.0023133273358180184	0.00026295030239284776	0.0	0.00036044695422323683	0.0	0.0015111965929385904	0.0001320306311064167	0.0017879948914431673	0.003466444814198558	0.0	0.0010529086601737299	0.0003727634194831014	0.0009236046971896028	0.0013513513513513514	0.00039719316827750565	0.0021932830705962986	0.0	0.002906592680671159	0.00035373187124159886	0.0	0.0	0.0	0.00040617384240454913	0.00025258903763576663	0.00024363503471799245	0.0006444960041247745	0.0012213326095806758	0.0002543881963876876	0.0005202236961893615	0.00011841326228537596	0.0008785140562248996	0.00013793103448275863	0.0002840909090909091	0.0018020337237739735	0.0021691973969631237	0.00037854889589905366	0.00012597631645250694	0.00013161358252171624	0.0	0.0002754441536978378	0.00029859659599880563	0.000507807540941983	0.00041846840563537454	0.00011768859597505002	0.0	0.0005049867440979674	0.00012909888974954814	0.0001373437714599643	0.00012786088735455825	0.0002605184316790413	0.0005184033177812338	0.0003992547245142401	0.00037712130735386546	0.0001429388221841052	0.00027192386131883074	0.00038530696121243254	0.0	0.0010165184243964421	0.0	0.0	0.00013297872340425532	0.0	0.00012851818532322323	0.0	0.0006257039169065198	0.0012903225806451613	0.0	0.0002592352559948153	0.0	0.0	0.0	0.0	0.0005405405405405405	0.0003894080996884735	0.0	0.00012137395314965408	0.00012567550584391103	0.0006227425582264292	0.0	0.0001300221037576388	0.0	0.00013361838588989844	0.00037917087967644087	0.000523149359142035	0.0	0.00026994196247806724	0.0	0.00037936267071320183	0.0031561671506122966	0.00039026928580720695	0.0	0.000865265760197775	0.0	0.00012672665061462426	0.00012818869375721061	0.0003804692454026633	0.0009171907756813418	0.0005124919923126201	0.0016626167029031844	0.000250501002004008	0.0034537725823591925	0.0009590354843129195	0.001535669412257434	0.0007102272727272727	0.0019710906701708277	0.0002748385323622372	0.000258164450755131	0.0002607561929595828	0.00012874983906270118	0.0007876082961407193	0.0021800461656835083	0.0	0.0017060367454068241	0.002278209595282766	0.0	0.0020787139689578717	0.0006516356053694773	0.0003979835500132661	0.0014466070489216202	0.0012316956343232518	0.0017820424948594928	0.000251004016064257	0.000414651002073255	0.002789585547290117	0.0023215322112594312	0.0015471892728210418	0.0017630021407883138	0.0017672648178357802	0.0004027386226339106	0.0006406970784213224	0.00035958288385472856	0.0008107012565869477	0.0012856775520699408	0.0008133387555917039	0.00025297242600556537	0.0005121638924455825	0.0003622313450857281	0.002182214948172395	0.0010653882008256758	0.0005075498033244512	0.0020512820512820513	0.00036674816625916867	0.0006227425582264292	0.001316309069369488	0.0	0.0016384489350081922	0.002940048574715582	0.003506038176860148	0.001335826876836762	0.0005421523448088912	0.0006697923643670462	0.0005040322580645161	0.0007726980038634901	0.0	0.0008360039013515396	0.0005211047420531526	0.0050661412890515055	0.0006851192107426693	0.0016604400166044002	0.00026441036488630354	0.002099186565205983	0.0004198740377886634	0.0005179334455522465	0.0006172839506172839	0.0017407605784681307	0.0014951746635857007	0.0009020618556701031	0.0010280133641737343	0.00027016074564365796	0.00012503125781445363	0.00013163090693694878	0.00038451679056652143	0.001546681664791901	0.001023242216050285	0.0006431695394906098	0.0027100271002710027	0.0001353729524840937	0.0	0.0	0.0	0.0005819028222286878	0.0	0.00012496875781054737	0.00038996490315871575	0.00012822156686754713	0.0006401229035974907	0.0	0.0	0.0008778530223225482	0.00012971851083149564	0.0	0.0	0.0	0.0003822629969418961	0.0	0.0018489170628631802	0.00025793139025019347	0.0	0.0	0.00012970168612191958	0.00028429282160625445	0.0	0.00039729837107667864	0.0	0.0	0.00014222727919214906	0.0	0.002095886822111606	0.0018846588767433097	0.00013691128148959474	0.0	0.00014092446448703494	0.00013846579894765993	0.001224739742804654	0.0008869179600886918	0.0005382855604898399	0.004038073262186328	0.0012750223128904757	0.00226212356849993	0.0012274959083469722	0.0016243354991139988	0.0013995801259622112	0.00243215565796211	0.0005337603416066186	0.0005293806246691371	0.0005564830272676684	0.0007154099298898269	0.0	0.0013452366393542864	0.001138627953316254	0.000847816871555744	0.0009888402316711401	0.0005398839249561345	0.0006656017039403622	0.0008131183087139179	0.0014848812095032398	0.0013280212483399736	0.00025287646984448094	0.000364741641337386	0.0	0.0	0.000989853996535511	0.0003925160277377993	0.0010979961570134504	0.00012010569300984866	0.0011697426566155446	0.0003718393653941497	0.00038299502106472615	0.0006447453255963894	0.00012178784557301182	0.00012121212121212121	0.0	0.0008316008316008315	0.0002607561929595828	0.0	0.00027247956403269756	0.0	0.0009468416069254701	0.0	0.0	0.00012626262626262626	0.00048715138229204726	0.0006329915179136599	0.0012300123001230013	0.00031387319522912746	0.0	0.00011117287381878821	0.0	0.0	0.0	0.0	0.0	0.0	0.00012393109431156277	0.0013952308472856417	0.0002460024600246002	0.0	0.00011964584828906437	0.0	0.0	0.00012354830738818879	0.0	0.0	0.0	0.00011536686663590217	0.0	0.0	0.00011289230074508918	0.0	0.00011330160888284614	0.00033994334277620395	0.0	0.0	0.0	0.0	0.00011574074074074075	0.0	0.0	0.0	0.0	0.0001156737998843262	0.00023140113386555593	0.00011204481792717087
[truncated: 1,533,856 more chars]
