# Supplementary material for: Stochasticity constrained by deterministic effects of diet and age drive rumen microbiome assembly dynamics
Source: Nat Commun. 2020 Apr 20;11:1904. doi: 10.1038/s41467-020-15652-8 (PMC7170844; doi:10.1038/s41467-020-15652-8)
Supplement: Supplementary file 17 — Source Data [file 41467_2020_15652_MOESM17_ESM.zip › Source Data/Supplementary Figure 12.txt]

unique_sp_in_c_samples	unique_sp_in_n_samples
80006	81910
79742	82372
79632	82301
80071	82215
80304	81677
79950	81572
79872	82279
80133	81555
79963	81348
80242	81862
80376	82099
80036	81698
79801	82184
80674	81619
80297	81855
80081	81745
80146	82160
80089	81562
80163	81821
79876	81614
79945	81683
80101	81763
80449	82004
80220	81534
79820	82437
80208	81673
80127	82044
80349	82036
79601	81848
80075	81698
79920	82184
79805	82135
79981	81654
79772	81894
80152	81341
80489	81467
80086	82429
80257	82058
79738	82478
80418	81630
79865	81392
80013	81418
80017	82310
80150	81637
79695	81808
80134	81518
80211	81957
80183	81579
79984	82045
79956	81859
80092	82510
80050	81436
80285	82171
80061	82051
80032	81838
80380	81878
79678	81909
80224	81898
79596	81864
80074	82244
80188	82912
80076	81963
79885	82210
80131	81754
79913	82271
80171	82139
79950	82075
79930	81764
80339	82011
80149	82182
80098	81646
80055	81938
80384	82464
80239	81296
80306	82455
80060	81758
79868	81729
79935	81973
79879	81956
80433	81473
80109	81609
80425	81700
80129	82176
80100	81951
80328	81255
80314	81898
80089	82073
79791	81880
80181	82158
80290	82125
80401	82118
80411	82100
80464	81854
80202	81301
79721	82130
80428	82117
80149	82329
79800	82030
79734	81507
80111	81730
