# Supplementary material for: Stochasticity constrained by deterministic effects of diet and age drive rumen microbiome assembly dynamics
Source: Nat Commun. 2020 Apr 20;11:1904. doi: 10.1038/s41467-020-15652-8 (PMC7170844; doi:10.1038/s41467-020-15652-8)
Supplement: Supplementary file 17 — Source Data [file 41467_2020_15652_MOESM17_ESM.zip › Source Data/Supplementary Figure 13.txt]

group	evenness
C	0.29677054592321
C	0.380459681653806
C	0.180420715055156
C	0.479691397799672
C	0.578033000454048
C	0.547348538902136
C	0.439595375043025
C	0.523910645613943
C	0.474517585630226
C	0.412516660145411
C	0.49202721070162
C	0.55827205952996
C	0.389994202966491
C	0.528260155976252
C	0.50172383203861
C	0.256957558177383
C	0.435478781224141
C	0.339157525613061
C	0.398780482414898
C	0.521565299516755
C	0.460068382966047
C	0.330504252695718
C	0.546478570200138
C	0.415080805924174
C	0.473676723165595
C	0.480292569686391
C	0.609745370935214
C	0.361918752021788
C	0.499835633056894
C	0.415117627213543
C	0.345941055520506
C	0.271451187227122
C	0.625610401905901
C	0.617970969763735
C	0.36973909342474
C	0.511892433066189
C	0.486262740548882
C	0.587078001993742
C	0.582242141749566
C	0.580108583505505
C	0.404079256459809
C	0.416886100843024
C	0.649715524843222
C	0.461578074244533
C	0.615973679406488
C	0.588916804646049
C	0.449387086560046
C	0.59230520965862
C	0.566561211571983
C	0.53508059845339
C	0.509117885199082
C	0.574142309064497
C	0.648116698497874
C	0.658272008679028
C	0.496525650759666
C	0.325455984780583
C	0.481985216712798
C	0.396060849657672
C	0.614957660367922
C	0.625228938865433
C	0.570168042458609
C	0.656890478363506
C	0.589714900060849
C	0.552416222685759
C	0.622251648290315
C	0.655956436708999
C	0.255696203979874
C	0.552703585846536
C	0.570417551830424
C	0.529818189590176
C	0.611220203020778
C	0.473393431324637
C	0.50516549144613
C	0.624074686552571
C	0.676012437944287
C	0.559521051560156
C	0.508491907767451
C	0.522994315400733
C	0.448892467722621
C	0.506615939720078
C	0.633278776574859
C	0.59537720780712
C	0.627908960276438
C	0.595165824214504
C	0.484785204506221
C	0.550723775447428
C	0.620278824695267
C	0.697399721067877
C	0.441186670343046
C	0.570499044459307
C	0.553433856045209
C	0.569252675493426
C	0.58635110138144
C	0.464479923481426
C	0.625167322492923
C	0.579107825810317
C	0.524376627333795
C	0.605221486189515
C	0.585296140248852
C	0.611555102324547
C	0.582323715505443
C	0.54876930279386
C	0.614812322303845
C	0.474796230299858
C	0.57699866057743
C	0.482968115019602
C	0.5364571741451
C	0.443467115620599
C	0.673206215571322
C	0.66245418585692
C	0.664152083258564
C	0.576604594392553
C	0.522667185738724
C	0.618821373084036
C	0.595749365528042
C	0.602680247535339
C	0.434441415650334
C	0.537605230312845
C	0.558745643760767
C	0.51830174318981
C	0.499780343396427
C	0.598276719876991
C	0.68228834337777
C	0.687653168134304
C	0.601356082341811
C	0.523645657262714
C	0.597879059229761
C	0.413763084810743
C	0.600996474205401
C	0.487895072099238
C	0.606148903412588
C	0.649106925084726
C	0.391804562866691
C	0.595783166670827
C	0.586709664317907
C	0.630620908604596
C	0.558709725249012
C	0.531951880846932
C	0.694429273611303
C	0.348689756261884
C	0.609034567808878
C	0.541595436288918
C	0.570668190434407
C	0.684775179732359
C	0.439749341604793
C	0.632099516322859
C	0.589613662493647
C	0.62682167621334
C	0.604312105142392
C	0.630622447108738
C	0.519663546705172
C	0.553949377748936
C	0.599066800746459
C	0.470379820663777
C	0.608208917934446
C	0.271664083364859
C	0.478760925856026
C	0.570636148792807
C	0.633321125093653
C	0.580105486741761
C	0.582647934382705
C	0.490750401423239
C	0.564821936105692
C	0.587036966512443
C	0.641247337550835
C	0.641967540172356
C	0.549883807251454
C	0.183610344390746
C	0.580988740254087
C	0.697330779811415
C	0.554255330092799
C	0.604888977499811
C	0.542528237771074
C	0.501406649106651
C	0.516261713087444
C	0.572896181480047
C	0.653626725571865
C	0.625529751303528
C	0.6454875885645
C	0.576691108015247
C	0.592675909785024
C	0.549985700739822
C	0.534706681260253
C	0.332998944597727
C	0.649573793165766
C	0.67251213973257
C	0.611823805185716
C	0.568662822793367
C	0.320760669511768
C	0.682314854739044
C	0.452918758235785
C	0.470062173726996
C	0.55831528930118
C	0.602622761266841
C	0.595913940488963
C	0.486603506805476
C	0.312596346879217
C	0.516784046424732
C	0.374617374587159
C	0.586297654986082
C	0.652082032345376
C	0.367482095956152
C	0.478482047591097
C	0.494504741204507
C	0.515164919825309
C	0.621723133820923
C	0.58206704809991
C	0.314304552611976
C	0.629771290346203
C	0.651186196766677
C	0.608598860255422
C	0.629897143966183
C	0.472988528909521
C	0.610544268936309
C	0.68091717397017
C	0.531271814744375
C	0.640034628110988
C	0.635731931143905
C	0.636329668132581
C	0.652774580196618
C	0.585421417661393
C	0.552663709282035
C	0.449453175160413
C	0.5708946391153
C	0.6148052405884
C	0.60950460585446
C	0.589077734511568
C	0.617160156491697
C	0.636030058445559
C	0.560812086561561
C	0.619831344908616
C	0.543300902883263
C	0.553208086282754
C	0.615033946410507
C	0.541359692877014
C	0.543023316398867
C	0.656716921180427
C	0.529551440601726
C	0.657001387510251
C	0.464508577114141
C	0.37607891888057
C	0.614363652947633
C	0.563989066982563
C	0.582275766436443
C	0.458798805638819
C	0.530897039623493
C	0.389140157842612
C	0.623159052457468
C	0.559337338019631
C	0.677878731929555
C	0.583576134948618
C	0.478715635864415
C	0.543279232448015
C	0.707810795794108
C	0.602810958788234
C	0.589980518647664
C	0.573159332478568
C	0.579715224786111
C	0.5886960213367
C	0.541671519758852
C	0.558623682490852
C	0.565955247479259
C	0.675531839167506
C	0.650722358940898
C	0.592574127680842
C	0.610025697378684
C	0.621267615246219
C	0.642165605299651
C	0.602204809195592
C	0.535103304286478
C	0.565126630730909
C	0.597128985987544
C	0.400655541520914
C	0.618857893796233
C	0.476526525344004
C	0.631855592976441
C	0.675345358794398
C	0.374341611998753
C	0.696866805851317
C	0.552503590407004
C	0.55641307001152
C	0.65538717365833
C	0.608518960908211
C	0.598342540056593
C	0.605615737149447
C	0.597589465773073
C	0.672542513237864
C	0.667966922379328
C	0.664355158700102
C	0.760420185684422
C	0.706900314777062
C	0.707672866634359
C	0.562928719429402
C	0.638267710726411
C	0.675264616449537
C	0.659460911112751
C	0.635850266493199
C	0.546418646180831
C	0.57946739153365
C	0.713808135816974
C	0.637411968922673
C	0.702720356372603
C	0.640154166388781
C	0.621223931133897
C	0.792029009340181
C	0.584044253747315
C	0.751296343828543
C	0.656079344113179
C	0.709695463024541
C	0.691926745054095
C	0.579835059116239
C	0.782630088970673
C	0.663532733390348
C	0.757281861529209
C	0.749473475274461
C	0.638270949504045
C	0.77192102912464
C	0.58236222494487
C	0.565683153809927
C	0.664029339165681
C	0.560509791654789
C	0.685763168206994
C	0.790037933839983
C	0.741327254949772
C	0.644655964803738
C	0.618286892179908
C	0.761761215533698
C	0.641486455064033
C	0.665531283702508
C	0.703965516891698
C	0.603026222825801
C	0.64793111989268
C	0.652922419255628
C	0.671565436557878
C	0.714988497456567
C	0.670841230581878
C	0.712720102970613
C	0.758486482330274
C	0.73124015234015
C	0.761105876735731
C	0.695216589774339
C	0.675998040718527
C	0.691115351190555
C	0.752142468275678
C	0.624614633730326
C	0.687130584719503
C	0.691070300139568
C	0.777608894847137
C	0.763762553449693
C	0.771802789304357
C	0.576594786028146
C	0.700982618802538
C	0.771669273665282
C	0.721913287124382
C	0.747555560189664
C	0.678098529397191
C	0.700004663604798
C	0.695100795132237
C	0.746849159217762
C	0.651323254183579
C	0.750663632374542
C	0.771630633614812
C	0.675540559077523
C	0.69438319037494
C	0.646533486764999
C	0.72485415053706
C	0.70845575586436
C	0.683793788154561
C	0.646138710965533
C	0.739289330168669
C	0.650206229396104
C	0.701649635059381
C	0.753725407682635
C	0.697729207113048
C	0.714253647968713
C	0.729765483724691
C	0.754263065234484
C	0.703838041450312
C	0.64108219436761
C	0.658623664609526
C	0.730786135997479
C	0.671909441872486
C	0.784025828423865
C	0.753567739844012
C	0.712268916001575
C	0.743750423942461
C	0.744162443407225
C	0.778057298222734
C	0.779447121423706
C	0.73002234946482
C	0.755514708749631
C	0.750528471067857
C	0.716970113014685
C	0.769989392486872
C	0.677490785478057
C	0.705405937735088
C	0.73028161728334
C	0.70307856031861
C	0.736310898113047
C	0.718523669433813
C	0.76679654449115
C	0.807802946552545
C	0.744269716869282
C	0.78817000873492
C	0.737578350216929
C	0.700360152272387
C	0.719468172977067
C	0.70634652749899
C	0.733683968142179
C	0.678828380802887
C	0.739563019435319
C	0.779636404867027
C	0.735955508555483
C	0.741551526468393
C	0.719919021850922
C	0.748239356897306
C	0.713315426432782
C	0.754316152122531
C	0.766225682811161
C	0.750195293003394
C	0.683449755683804
C	0.680492858621092
C	0.741810512802025
C	0.757701060313075
C	0.663109206303839
C	0.759267418648448
C	0.751569399029671
C	0.709280417251213
C	0.757434371596059
C	0.750407255405751
C	0.675601583201779
C	0.729676161682615
C	0.70758668297635
C	0.749133563341378
C	0.673224688989328
C	0.777311732587672
C	0.739837524166167
C	0.660990070754035
C	0.786693519411283
C	0.665508691705669
C	0.760862459373219
C	0.731388664928551
C	0.693906209511652
C	0.740802333906084
C	0.708117465057767
C	0.725180318233277
C	0.719558143917304
C	0.790893703847272
C	0.733126126117704
C	0.775228628502709
C	0.798953621898712
C	0.760410348577906
C	0.640812595544097
C	0.786047462109368
C	0.743698133046022
C	0.697439278852004
C	0.764085791606931
C	0.719931447119284
C	0.745220571875386
C	0.764471319555708
C	0.753673479320874
C	0.737798177252632
C	0.732716260880501
C	0.75844112193668
C	0.687701913062309
C	0.639497067926187
C	0.79031251867377
C	0.76731860161068
C	0.76948406560825
C	0.667221745153857
C	0.721503225673411
C	0.719909232130571
C	0.745691330262108
C	0.734545057572767
C	0.735399316083616
C	0.710482810125368
C	0.495458765147116
C	0.763900409726052
C	0.747246630811328
C	0.711046715505691
C	0.745675452420044
C	0.769956035502037
C	0.74070824783243
C	0.738456651653168
C	0.670326929960592
C	0.727349137339595
C	0.704591765133442
C	0.744751843241919
C	0.683476782331902
C	0.79743356122306
C	0.774421761976659
C	0.723145133926188
C	0.714319913630497
C	0.795278040157949
C	0.771972167232854
C	0.669674946853621
C	0.758930575372329
C	0.716694282114303
C	0.767146701756381
C	0.791042620176279
C	0.781797832688398
C	0.785822566805212
C	0.705596201826144
C	0.760765348319
C	0.779704452910263
C	0.723878501374863
C	0.737632161255799
C	0.790509409853152
C	0.743702360212427
C	0.675942632116208
C	0.754407745686501
C	0.770997512765399
C	0.751541856048128
C	0.716988564119615
C	0.737982783951181
C	0.776560938251194
C	0.727065568695294
C	0.719939323331193
C	0.747703734638123
C	0.725967724869343
C	0.722445165397261
C	0.699535366993572
C	0.758439690884883
C	0.678136075011331
C	0.764335180204295
C	0.740643266008539
C	0.740517187337341
C	0.719197036712759
C	0.787081831509612
C	0.704042556766934
C	0.7167799405426
C	0.718600756271615
C	0.754003029699919
C	0.733393593371164
C	0.753394355113665
C	0.594401310550418
C	0.729379987619109
C	0.767635166095483
C	0.763927693596245
C	0.741484640769814
C	0.745764205972939
C	0.78481971083811
C	0.739580325544294
C	0.707212637250087
C	0.761343489676487
C	0.736267422565901
C	0.704303860851502
C	0.740354231468767
C	0.739160059560398
C	0.763468327571477
C	0.762105968759316
C	0.787080929682751
C	0.785126509187335
C	0.730609210727145
C	0.672151891059388
C	0.724226294105455
C	0.722751587876281
C	0.729064644128595
C	0.757120518908265
C	0.737220172387661
C	0.75953160128774
C	0.695429051789852
C	0.717447847295239
C	0.715156150153237
C	0.673292499776024
C	0.747219151799527
C	0.777117440893049
C	0.707339972119869
C	0.744875809542898
C	0.684511837647969
C	0.785010150112941
C	0.761036176028233
N	0.343564968243575
N	0.438529109923988
N	0.378310663717584
N	0.385367981545921
N	0.428965427305865
N	0.358357449295335
N	0.402235177334545
N	0.454502287706235
N	0.521383056608132
N	0.461339055381641
N	0.441451953592016
N	0.363500928646333
N	0.43781836366397
N	0.524614007626513
N	0.456234313920167
N	0.40415388385122
N	0.525008560209644
N	0.534260543476
N	0.408434655456986
N	0.479114754215316
N	0.426738313087021
N	0.503710619718208
N	0.512686936775254
N	0.499128195766921
N	0.568244125087075
N	0.479653671997167
N	0.563786492374926
N	0.357011313508575
N	0.408225673540005
N	0.575194352805699
N	0.492893447442926
N	0.477506378222951
N	0.545943748865982
N	0.491859573294597
N	0.461073758109079
N	0.508122104266247
N	0.473636146186046
N	0.534430258037261
N	0.496930270712153
N	0.381704190593769
N	0.451016072041095
N	0.572595600375065
N	0.538344777065241
N	0.302366880154484
N	0.511836902704658
N	0.409370752638174
N	0.429497522584206
N	0.506494007142313
N	0.534481073674991
N	0.483100176524795
N	0.565206495113753
N	0.396570147572584
N	0.620554878689356
N	0.550261874039715
N	0.671861972993908
N	0.563364979672006
N	0.519066343412548
N	0.523690723632845
N	0.448289357544645
N	0.514463766148185
N	0.59041908978965
N	0.547803994908416
N	0.506361896145818
N	0.538861123495868
N	0.554635513991617
N	0.590120521567788
N	0.462725344043688
N	0.552662936066691
N	0.628768192953496
N	0.651611435205296
N	0.647179675013056
N	0.498256504166994
N	0.478452550294242
N	0.488659067639718
N	0.376393279962555
N	0.599393617663435
N	0.481419872276419
N	0.498114871886202
N	0.650171870028806
N	0.63457834434234
N	0.605764190331352
N	0.513003042906802
N	0.455530225240587
N	0.498713577083997
N	0.516799189050476
N	0.272964454568717
N	0.580343184996991
N	0.500835326049124
N	0.66012150149368
N	0.649619383990786
N	0.678183570542288
N	0.668365534852247
N	0.703117212109123
N	0.569413685015542
N	0.63325211426012
N	0.518185615258218
N	0.554731981008868
N	0.496836294795324
N	0.482111114320253
N	0.608671995095283
N	0.550470408021459
N	0.659129772278743
N	0.59214284016285
N	0.515894208961661
N	0.516028483928372
N	0.520186381352258
N	0.49060007886044
N	0.512311750380038
N	0.521874434327495
N	0.451971875648756
N	0.482631644261585
N	0.476712757105701
N	0.388734304435526
N	0.53014001398138
N	0.592981766828204
N	0.50794842599734
N	0.634547085224404
N	0.597302934159745
N	0.549948156078375
N	0.638635914720188
N	0.533469848070044
N	0.596567446313939
N	0.573344518091801
N	0.510444173631626
N	0.572752908894846
N	0.529254939091906
N	0.596524077490515
N	0.512936957094209
N	0.337767619846768
N	0.66090199701043
N	0.499781575240745
N	0.661768596772278
N	0.492331673252328
N	0.517128848035343
N	0.681736062056791
N	0.607069175654346
N	0.677274658942115
N	0.625156368660835
N	0.513622498535005
N	0.5325330717807
N	0.135646621164824
N	0.655537041220076
N	0.50422158820788
N	0.401866778363753
N	0.575228948580189
N	0.503118279282242
N	0.570956653054289
N	0.497738060663474
N	0.593156134711958
N	0.614539988931021
N	0.720781859450872
N	0.606267812073318
N	0.550183895269786
N	0.609321701764604
N	0.556642052867095
N	0.664951881467486
N	0.673888623411152
N	0.207979355458282
N	0.550295981722724
N	0.616526436369914
N	0.563664498656118
N	0.614179893844076
N	0.626849275412783
N	0.628338015516986
N	0.505004136659283
N	0.482068118767517
N	0.495366699696325
N	0.589040743679787
N	0.621469757486445
N	0.659989506899357
N	0.686176250546025
N	0.632881664727313
N	0.585569696574573
N	0.675657723599336
N	0.531360234798301
N	0.489511578935396
N	0.543126747160431
N	0.54320024366582
N	0.651884601602106
N	0.552688277688881
N	0.663849948269402
N	0.47902695768811
N	0.522736212457831
N	0.672597528786892
N	0.565587108625331
N	0.483625583469536
N	0.503001581353357
N	0.469173674539589
N	0.573143199418776
N	0.619978767125548
N	0.614082790818088
N	0.656801623953176
N	0.599855203060505
N	0.509450731797634
N	0.530944208987518
N	0.408803476397372
N	0.554401966848874
N	0.470655961692169
N	0.446314435121628
N	0.504861154356545
N	0.643708267161355
N	0.601698036041779
N	0.567061506359495
N	0.501224886101514
N	0.610356011533608
N	0.632877225445853
N	0.468420411661248
N	0.297073915164583
N	0.510978857679137
N	0.580904333331225
N	0.596696583240484
N	0.550077644110804
N	0.505894897833874
N	0.575667117697098
N	0.588424019189925
N	0.383547628144141
N	0.328280065785514
N	0.598039654054805
N	0.589836701564846
N	0.598830288553315
N	0.471026045889055
N	0.547154320269057
N	0.512924827506373
N	0.402207211845474
N	0.557378633626651
N	0.61387440175403
N	0.528753070207584
N	0.66202210908979
N	0.578083218212605
N	0.562854957068233
N	0.567786377361232
N	0.49578716086071
N	0.584812108079201
N	0.33532345506243
N	0.5591701383546
N	0.564310930140233
N	0.546252582918234
N	0.578008574676298
N	0.598190980810131
N	0.603656541036289
N	0.559830748271316
N	0.584523644429044
N	0.637784328105927
N	0.298908406983631
N	0.439528397937866
N	0.616324734047037
N	0.491687218360515
N	0.484189343357969
N	0.605563206653774
N	0.663746861102058
N	0.513942568202121
N	0.351419020390285
N	0.560918202092476
N	0.620680960938317
N	0.551105199429246
N	0.586534606747514
N	0.473758173906677
N	0.610317721088705
N	0.603357505652572
N	0.602592328866503
N	0.489298877140168
N	0.602712106090456
N	0.660312459813478
N	0.511231934424286
N	0.571202591281948
N	0.330807795410438
N	0.554874957214899
N	0.678328898752591
N	0.551217146382005
N	0.648539828081616
N	0.693050934488381
N	0.62374776756063
N	0.248412921149022
N	0.48979723618938
N	0.478857428682768
N	0.503033721799617
N	0.543740644755204
N	0.609438286602085
N	0.576913065922353
N	0.574673121456895
N	0.573409281005285
N	0.523976027198123
N	0.584132430873611
N	0.676211572446839
N	0.638895182246499
N	0.644008711888557
N	0.602519597267027
N	0.589442819446706
N	0.612669273851857
N	0.50893353298631
N	0.545646248773059
N	0.615182358898502
N	0.508894231480487
N	0.507398541493853
N	0.595243697170052
N	0.617511653323075
N	0.632863387978819
N	0.37266741653243
N	0.648006558640162
N	0.59012060108345
N	0.387776394959298
N	0.543457384604404
N	0.592317179541294
N	0.579338556294664
N	0.615832750597627
N	0.654252636103362
N	0.621064370451719
N	0.586909714133958
N	0.60491669369017
N	0.634443847090447
N	0.503730604778825
N	0.474061162825656
N	0.56189959841251
N	0.4825578773569
N	0.581092701466056
N	0.641857199761647
N	0.522010364914132
N	0.52314667958017
N	0.483729155961142
N	0.550309188104349
N	0.580759381303649
N	0.461987072457918
N	0.614075676387758
N	0.680252789054675
N	0.563317706495449
N	0.59413116771944
N	0.624807169503476
N	0.568358667726518
N	0.61370564498267
N	0.50367560633912
N	0.58189722907823
N	0.503695614427993
N	0.614512300657544
N	0.672182683911443
N	0.590194569748057
N	0.509095495710773
N	0.443068056037095
N	0.616974503474417
N	0.63448250410243
N	0.577131334880906
N	0.601449108791422
N	0.616808536923635
N	0.460375696938774
N	0.564655842459797
N	0.609914393060228
N	0.606914955458057
N	0.449042723606159
N	0.587202452677602
N	0.610623151192329
N	0.606088123426791
N	0.340512120697039
N	0.566819283129458
N	0.64914522825195
N	0.508914522989026
N	0.622098803039533
N	0.619929448225613
N	0.503627572648071
N	0.60090160883171
N	0.53785895962715
N	0.493318445183376
N	0.654212373972095
N	0.577998751125529
N	0.575416083112744
N	0.56699296280026
N	0.615183219783224
N	0.609895113383358
N	0.596933757430571
N	0.595138195410622
N	0.657044203927703
N	0.634843512665773
N	0.500515986692084
N	0.622512887885991
N	0.627632960092299
N	0.621696167639178
N	0.532955418470885
N	0.646318978989727
N	0.548743044251272
N	0.562012228025564
N	0.527213308871229
N	0.607322615863874
N	0.572578306825703
N	0.614339379920017
N	0.594107960986775
N	0.631460354711513
N	0.316299992800659
N	0.563216093979786
N	0.48975632547586
N	0.512523742735964
N	0.553860560812761
N	0.597827281504794
N	0.419268273928181
N	0.58257133029424
N	0.569299659794761
N	0.525279100294608
N	0.382451646816724
N	0.578716594873793
N	0.661493559046929
N	0.580552144724218
N	0.638822189434572
N	0.358833844665269
N	0.647460384047153
N	0.579609849100941
N	0.630673903439394
N	0.612117004317124
N	0.645771537770904
N	0.255668412311644
N	0.626437721260795
N	0.503150292100739
N	0.347972895771561
N	0.484437075029813
N	0.565582878737216
N	0.499665267695385
N	0.660339974973612
N	0.496575080920345
N	0.420723629103922
N	0.580005131546378
N	0.639427957491338
N	0.6382198309181
N	0.534374555611739
N	0.480164985857956
N	0.598603003264054
N	0.58351916569018
N	0.615825682218949
N	0.622226010230121
N	0.574944964652889
N	0.582262177599842
N	0.653349747865354
N	0.513024367991761
N	0.512142639932887
N	0.580682962695903
N	0.590289678020982
N	0.465292503968161
N	0.388219787550363
N	0.594686701693775
N	0.572173717464791
N	0.566776056170943
N	0.635053446515756
N	0.542981470197622
N	0.654436531853417
N	0.631982072137532
N	0.682219612732409
N	0.623972631443264
N	0.541778651932766
N	0.658103388730327
N	0.595554348076912
N	0.736226272040245
N	0.673990535794208
N	0.552111667436422
N	0.680185876076335
N	0.685196149327217
N	0.703074414072829
N	0.527830491761617
N	0.624302040546319
N	0.683058193041829
N	0.626169103922998
N	0.728821841701769
N	0.679605724848166
N	0.567311647565996
N	0.64431800964587
N	0.756120231275649
N	0.571318764163518
N	0.564992826465004
N	0.639039907021282
N	0.698462301582842
N	0.685797679782262
N	0.555018718803358
N	0.601206554589431
N	0.624831738654068
N	0.673456554714623
N	0.727695305196047
N	0.681998158201737
N	0.706836155309813
N	0.621391256557049
N	0.739244793375463
N	0.648945036758889
N	0.646326877371413
N	0.579170668207181
N	0.602251307400367
N	0.674985071243564
N	0.70431222191259
N	0.626053812729712
N	0.715384891475937
N	0.77056886347319
N	0.707006234653399
N	0.592747190386497
N	0.655591418110599
N	0.72785043262998
N	0.732436694936441
N	0.747100295949362
N	0.720132848036253
N	0.538691113091171
N	0.644415623758517
N	0.63557987016393
N	0.699515896360932
N	0.637416834609749
N	0.602443240716901
N	0.715360839026655
N	0.671340009293638
N	0.699600180637148
N	0.744435025362839
N	0.653001310195622
N	0.667237566110278
N	0.715054369212153
N	0.711010517418686
N	0.712129251621284
N	0.69219028987199
N	0.669885547898189
N	0.620113568909038
N	0.601766800823398
N	0.563271555667091
N	0.583116343476047
N	0.753073753116337
N	0.55143648098499
N	0.612126309766144
N	0.75367377875541
N	0.675542947270368
N	0.689753965544804
N	0.602448938551669
N	0.616235144713265
N	0.708433989278805
N	0.602853483539858
N	0.754403965089536
N	0.608172022621004
N	0.733239185635999
N	0.618856943933745
N	0.724742562889653
N	0.704582007597168
N	0.709227548207547
N	0.591144997834958
N	0.735048978000106
N	0.63209846920259
N	0.680972474078478
N	0.639890010234288
N	0.757125181164104
N	0.757895123622003
N	0.756217090792217
N	0.734102487364487
N	0.715827615241141
N	0.595127847480188
N	0.677812605356652
N	0.756227099035055
N	0.749299076698562
N	0.712835925390786
N	0.674844199230776
N	0.711799521881961
N	0.686275832323022
N	0.634986673590027
N	0.749581075056245
N	0.663605115969505
N	0.722509205186402
N	0.707135767169712
N	0.705501134137855
N	0.723149490170588
N	0.686816556430829
N	0.713623342665681
N	0.644472294572198
N	0.513039039393758
N	0.77851253259257
N	0.724443135303682
N	0.655250161938576
N	0.585093462930104
N	0.639270964471328
N	0.74933039918908
N	0.678845080041578
N	0.703097877227709
N	0.767350488044255
N	0.718182207275191
N	0.69172011423199
N	0.64269632880191
N	0.71647250897467
N	0.736343746402487
N	0.795599242572928
N	0.68588876773523
N	0.709541604307073
N	0.739716246686527
N	0.700082117869594
N	0.729250690336268
N	0.660097643470127
N	0.665538885818377
N	0.748856486280009
N	0.695568790243032
N	0.737203238335061
N	0.759145776275877
N	0.758530222680809
N	0.715306266666908
N	0.689601021656803
N	0.733413802687431
N	0.729710914453748
N	0.74751369623821
N	0.729773689709452
N	0.68292068226024
N	0.755522663668866
N	0.780004146700475
N	0.703673287025139
N	0.78963357799312
N	0.650736123829945
N	0.713308703521172
N	0.738560671352515
N	0.751415060649897
N	0.744062374416256
N	0.724091820280281
N	0.682089255500047
N	0.6818057831019
N	0.709088313774543
N	0.69579921411894
N	0.715137284601
N	0.722406886995043
N	0.752353482774739
N	0.758157190732662
N	0.768355299902228
N	0.703724522573456
N	0.755475813012187
N	0.759861017481144
N	0.6841995403909
N	0.731536062368015
N	0.775366161279966
N	0.742406351464034
N	0.676028633065957
N	0.751072744672705
N	0.763647813930137
N	0.723237093780704
N	0.734619131487177
N	0.734053889426048
N	0.72717937760588
N	0.606713993515925
N	0.680991237874222
N	0.724991439483624
N	0.756517510604972
N	0.745872151126141
N	0.759107280468936
N	0.732288288739861
N	0.694384979966553
N	0.69811695116396
N	0.665696036900068
N	0.741664906873171
N	0.691116040279917
N	0.719409077473908
N	0.701448614293352
N	0.765084419996215
N	0.742631644952649
N	0.769522118878084
N	0.745691428530205
N	0.66055413372684
N	0.679230090011962
N	0.779462475243238
N	0.680382774832554
N	0.699166735330666
N	0.671101258178501
N	0.627099573693767
N	0.5343084298399
N	0.708715933795162
N	0.701781634796054
N	0.704814161572758
N	0.711764864738735
N	0.62472579913716
N	0.705737393126394
N	0.560511762703536
N	0.650256553154635
N	0.716135871902691
N	0.708313683158867
N	0.659792287261418
N	0.752552134788884
N	0.7071911543727
N	0.728603704583441
N	0.749229354864703
N	0.749907440236103
N	0.719805556416474
N	0.683944652164096
N	0.711715564617128
N	0.739359350220483
N	0.750883775563498
N	0.641748574111556
N	0.686539993647623
N	0.719137066804324
N	0.666113078407718
N	0.65250268344454
N	0.798308043691136
N	0.717867967897987
N	0.714438870782597
N	0.755977157691419
N	0.691739147753951
N	0.743677345976862
N	0.640991481993631
N	0.727187557378739
N	0.677119327594658
N	0.790018696106983
N	0.648797516040372
N	0.675638434578906
N	0.623987957823872
N	0.690696359047519
N	0.708660391585318
N	0.706731577262904
N	0.805897679622541
N	0.701406255629321
N	0.664168382610585
N	0.713736760379498
N	0.739733981607963
N	0.742651206383225
N	0.727309435857525
N	0.724246949484252
N	0.697955489490262
N	0.745957954332177
N	0.702336366817105
N	0.724093177012664
N	0.730768958137534
N	0.742806508175157
N	0.711417617090052
N	0.724006850503871
N	0.730665678850943
N	0.759528263907717
N	0.781588070630044
N	0.754419067502308
N	0.7540485087441
N	0.730001901845539
N	0.694640514125289
N	0.759567929907226
N	0.730863880419694
N	0.752189211963523
N	0.73020578114561
N	0.769051196852708
N	0.78392834958137
N	0.735806213411712
N	0.779513722322961
N	0.74124771434385
N	0.742024377494448
N	0.699855097077699
N	0.749687301699835
N	0.778166975653209
N	0.758889453294112
N	0.770013872159084
N	0.770615572355536
N	0.733826062515712
N	0.683664165503942
N	0.803656540663082
N	0.704981631911763
N	0.701757304709911
N	0.698169383328557
N	0.726253290003618
N	0.691668576274161
N	0.7861301947658
N	0.69410503193455
N	0.756362777642465
N	0.768335265089199
N	0.732140705189031
N	0.746081840440543
N	0.722877789801651
N	0.702408702769936
N	0.71003012051193
N	0.758423930581259
N	0.769022643728697
N	0.754624441249017
N	0.790336311848958
N	0.777549086992142
N	0.744931552231566
N	0.767408179955258
N	0.750567039236834
N	0.722017033026954
N	0.772513216206607
N	0.661071565754662
N	0.757183296027404
N	0.759259816389731
N	0.746790688116029
N	0.743597786204997
N	0.700387417864703
N	0.738978591762141
N	0.749222841337345
N	0.722541924239011
N	0.787659514611638
N	0.745049983128479
N	0.749940625255098
N	0.720819342462832
N	0.760601936348699
N	0.762960787638363
N	0.794875272483896
N	0.728631113730028
N	0.774878131273045
N	0.787199799029787
N	0.710897231766051
N	0.734825852412943
N	0.747960498191538
N	0.755553534680735
N	0.773525860891056
N	0.716643303601127
N	0.725242019697685
N	0.706085030548192
N	0.750013471201681
N	0.789697002261889
N	0.71563710654015
N	0.708981238824975
N	0.736778973416191
N	0.771812807574963
N	0.782982822861613
N	0.775333547074952
N	0.789451456704242
N	0.775056163756623
N	0.706718418341505
N	0.73770061436891
N	0.761956248218563
N	0.792510031013116
N	0.721518007211986
N	0.697258559297915
N	0.695710685733711
N	0.724020868069606
N	0.777413711048352
N	0.733817577043447
N	0.77039229410555
N	0.736771778530153
N	0.740426287343505
N	0.727807693497677
N	0.74773735426539
N	0.73205566003424
N	0.715679505276561
N	0.746312617766328
N	0.73802688171502
N	0.75215345488455
N	0.812775944408266
N	0.749763142271249
N	0.570867488985875
N	0.80338500459549
N	0.735626441093127
N	0.775472035055961
N	0.779002490948976
N	0.772100597330596
N	0.727962854298514
N	0.737885537312957
N	0.639885965828861
N	0.765446014989722
N	0.752457510840808
N	0.774732913107722
N	0.763767484959591
N	0.767662842837707
N	0.692887743300173
N	0.769152001075035
N	0.765960306795267
N	0.758589465144198
N	0.716157215823527
N	0.733037622181422
N	0.754863634522573
N	0.727373188509669
N	0.769964936820132
N	0.738242464595815
N	0.683862817395264
N	0.741139041486082
N	0.711786760121299
N	0.7778312171675
N	0.743216045745475
N	0.735243854177212
N	0.756798601479321
N	0.733281795782389
N	0.751465793971452
N	0.739592883331562
N	0.773148028716296
N	0.702805670338769
N	0.750022329709796
N	0.781874390269502
N	0.787245513824112
N	0.799818178835523
N	0.771753895148734
N	0.732888576650335
N	0.754791543613893
N	0.7521591417467
N	0.710127132021132
N	0.763284361461157
N	0.732534904771137
N	0.757969197812465
N	0.759563992910476
N	0.766116645128413
N	0.716644252759158
N	0.680876714577645
N	0.75602698077283
N	0.759341900938055
N	0.686166299444615
N	0.704043180294034
N	0.723351615880556
N	0.760723606005665
N	0.768547403352473
N	0.753764031196771
N	0.729064455292931
N	0.741484430609317
N	0.752125874500171
N	0.73705198852209
N	0.730812665413395
N	0.69582937542027
N	0.70090623084353
N	0.745655004976931
N	0.730783351507723
N	0.75187860132759
N	0.705040824554662
N	0.751076133027403
N	0.722502858947809
N	0.748771905629841
N	0.766487007634054
N	0.774840965965049
N	0.725237764688003
N	0.732067800070747
N	0.732748044977602
N	0.752115741456013
N	0.751721082436609
N	0.750461542182043
N	0.748387917358893
N	0.708150638269373
N	0.724950092368028
N	0.732269427386258
N	0.751186728433495
N	0.760758126469401
N	0.770376660441206
N	0.765076125934884
N	0.766209906295522
N	0.761789438223677
N	0.720854136606604
N	0.762392762802301
N	0.722081053353154
N	0.759944474910298
N	0.748838027849245
N	0.727304537870511
N	0.762594864419599
N	0.773040359398541
N	0.762132196981788
N	0.760626829885307
N	0.760514525514995
N	0.707575505922212
N	0.777822840435031
N	0.755615651487857
N	0.74364992118381
N	0.71443906532009
N	0.777835763380926
N	0.720772330313078
N	0.743344023502112
N	0.739179203888436
N	0.745992804409527
N	0.750809630043331
N	0.715375004918285
N	0.751823562449829
N	0.705881415875445
N	0.821092576086971
N	0.713852517960907
N	0.761204194329768
N	0.721999879284233
N	0.724601883752218
N	0.695495833640531
N	0.696510559950674
N	0.752992149279906
N	0.722110896589388
N	0.726721101787922
N	0.768830212436532
N	0.765736344682157
N	0.735340994939788
N	0.746762657649525
N	0.759553849532032
N	0.758518539822758
N	0.786624503797512
N	0.731579523390949
N	0.760754161402923
N	0.757688173471627
N	0.718254139717788
N	0.705081706510337
N	0.756437532911866
N	0.732392053006128
N	0.763957497453411
N	0.735602721619544
N	0.718179722528557
N	0.741909320856547
N	0.776254081539309
N	0.718980256783523
N	0.773961968149602
N	0.748905005037027
N	0.704713008400481
N	0.706948814214122
N	0.700599064654326
N	0.748176771179808
N	0.718018663843425
N	0.725549326615883
N	0.731486878328113
N	0.752769108063692
N	0.719770771207597
N	0.727751501065669
N	0.718797620077269
N	0.733198609873567
N	0.691099902201928
N	0.722880894140116
N	0.720244038719019
N	0.721025828755645
N	0.752737466236964
N	0.716653216897847
N	0.747039266933013
N	0.703183672433651
N	0.731319818989488
N	0.745488522232478
N	0.721240765501451
N	0.767751917908122
N	0.741927223642177
N	0.728446022695603
N	0.747525999130135
N	0.773331307334732
N	0.73571238432193
N	0.719628412600595
N	0.762458321759961
N	0.737036874888682
N	0.768711539412001
N	0.784395072490874
N	0.745563148139483
N	0.758008413993438
N	0.777019955875895
N	0.765437306294522
N	0.751225061378099
N	0.779035676299536
N	0.758150489139652
N	0.770017930606955
N	0.73829182299348
N	0.737136773183452
N	0.748077704476143
N	0.73669987741221
N	0.745893421212033
N	0.713763454664535
N	0.782003733583216
N	0.707895865543297
N	0.720441974826249
N	0.739310538583438
N	0.738651552548333
N	0.733782034366239
N	0.717957486260138
N	0.737236040599295
N	0.743235008577132
N	0.653980136836663
N	0.765174592955119
N	0.678567136923714
N	0.744944486975667
N	0.740861072723614
N	0.734220078574322
N	0.729148035844483
N	0.604878845099239
N	0.748917336328484
N	0.717642452680553
N	0.729162968010447
N	0.744859488329015
N	0.710825889890471
N	0.725814289276589
N	0.722812190432246
N	0.714261261031987
N	0.642951013116062
N	0.769051201909897
N	0.767401020807376
N	0.704068584589295
N	0.758416174774398
N	0.74358379023775
N	0.745590052870653
N	0.752517327032714
N	0.736219915246932
N	0.731778219547911
N	0.717211696711402
N	0.727286373377924
N	0.773526310994046
N	0.736405383064277
N	0.752116049771764
N	0.757249306121989
N	0.754133381701429
N	0.729328219812298
N	0.687682730918144
N	0.753829467692448
N	0.742710515843797
N	0.780084307001614
N	0.754739228264121
