# Supplementary material for: Stochasticity constrained by deterministic effects of diet and age drive rumen microbiome assembly dynamics
Source: Nat Commun. 2020 Apr 20;11:1904. doi: 10.1038/s41467-020-15652-8 (PMC7170844; doi:10.1038/s41467-020-15652-8)
Supplement: Supplementary file 17 — Source Data [file 41467_2020_15652_MOESM17_ESM.zip › Source Data/Supplementary Figure 14_Between_groups.txt]

distance	group
0.881061229	C_vs_N
0.943361853	C_vs_N
0.897909699	C_vs_N
1.011357968	C_vs_N
0.87795103	C_vs_N
0.956580111	C_vs_N
0.399977044	C_vs_N
0.66963213	C_vs_N
0.836575412	C_vs_N
0.926615263	C_vs_N
0.96852593	C_vs_N
0.913445831	C_vs_N
0.784274882	C_vs_N
0.882353503	C_vs_N
0.983881455	C_vs_N
0.868552032	C_vs_N
0.744644435	C_vs_N
0.878393636	C_vs_N
0.892232168	C_vs_N
0.873165809	C_vs_N
0.98336583	C_vs_N
0.94613988	C_vs_N
0.896083009	C_vs_N
0.930879932	C_vs_N
0.811013248	C_vs_N
0.489836282	C_vs_N
0.973080783	C_vs_N
0.945939781	C_vs_N
0.704685955	C_vs_N
1.00879789	C_vs_N
0.921220623	C_vs_N
0.694066107	C_vs_N
0.796656438	C_vs_N
0.857116737	C_vs_N
0.985265536	C_vs_N
0.947469832	C_vs_N
0.872679601	C_vs_N
0.883484632	C_vs_N
0.923453095	C_vs_N
1.044878036	C_vs_N
0.8552663	C_vs_N
0.78726371	C_vs_N
0.457939003	C_vs_N
0.79501477	C_vs_N
0.587394761	C_vs_N
0.997448584	C_vs_N
0.620597224	C_vs_N
0.939735148	C_vs_N
1.04059764	C_vs_N
1.002107387	C_vs_N
0.890649998	C_vs_N
0.84277356	C_vs_N
0.86363173	C_vs_N
0.887646995	C_vs_N
0.818851241	C_vs_N
0.922320424	C_vs_N
0.893801496	C_vs_N
0.84580084	C_vs_N
1.059820026	C_vs_N
0.862270763	C_vs_N
0.902936051	C_vs_N
0.890776489	C_vs_N
1.000094207	C_vs_N
0.936778639	C_vs_N
0.901485043	C_vs_N
0.680335565	C_vs_N
0.85105607	C_vs_N
0.89309396	C_vs_N
0.804472341	C_vs_N
0.844493274	C_vs_N
0.788520013	C_vs_N
0.89073484	C_vs_N
0.973196748	C_vs_N
0.855080487	C_vs_N
0.945248381	C_vs_N
0.838113109	C_vs_N
0.943648886	C_vs_N
0.849352972	C_vs_N
0.841097139	C_vs_N
0.90244135	C_vs_N
0.732999715	C_vs_N
0.975673508	C_vs_N
0.628289838	C_vs_N
0.847556332	C_vs_N
1.050580963	C_vs_N
1.037395179	C_vs_N
1.015422564	C_vs_N
1.053779956	C_vs_N
0.836146931	C_vs_N
0.905951296	C_vs_N
0.922529963	C_vs_N
0.872211989	C_vs_N
0.917341502	C_vs_N
0.679675659	C_vs_N
0.819343538	C_vs_N
0.874691234	C_vs_N
0.539049062	C_vs_N
0.861915292	C_vs_N
0.86369409	C_vs_N
0.829535198	C_vs_N
0.932136374	C_vs_N
0.799996695	C_vs_N
0.909476269	C_vs_N
0.856338527	C_vs_N
0.719388476	C_vs_N
0.919455259	C_vs_N
0.759985523	C_vs_N
0.843018252	C_vs_N
0.538733042	C_vs_N
0.903898674	C_vs_N
1.010491806	C_vs_N
0.991202249	C_vs_N
1.075169135	C_vs_N
0.679234171	C_vs_N
0.90650636	C_vs_N
1.140794757	C_vs_N
0.81897254	C_vs_N
0.678299728	C_vs_N
0.827000164	C_vs_N
0.875631597	C_vs_N
0.746335107	C_vs_N
0.860017782	C_vs_N
0.672112862	C_vs_N
0.8870547	C_vs_N
0.960272814	C_vs_N
0.609919775	C_vs_N
0.743148935	C_vs_N
0.637784912	C_vs_N
0.766891733	C_vs_N
0.881244349	C_vs_N
0.833151996	C_vs_N
0.646512891	C_vs_N
0.878490098	C_vs_N
0.655054194	C_vs_N
0.909851845	C_vs_N
0.90772973	C_vs_N
0.848357669	C_vs_N
0.728609674	C_vs_N
0.71768822	C_vs_N
0.775632455	C_vs_N
0.716740721	C_vs_N
0.744252161	C_vs_N
0.755201372	C_vs_N
0.689562405	C_vs_N
0.759538964	C_vs_N
0.640438827	C_vs_N
0.713254606	C_vs_N
0.71510921	C_vs_N
0.925292303	C_vs_N
0.95287621	C_vs_N
0.844891425	C_vs_N
0.97151756	C_vs_N
0.825291933	C_vs_N
0.81477872	C_vs_N
0.871798436	C_vs_N
0.978037077	C_vs_N
0.678290607	C_vs_N
0.943126607	C_vs_N
0.691489702	C_vs_N
0.795616938	C_vs_N
1.021775941	C_vs_N
0.760257985	C_vs_N
0.770721272	C_vs_N
0.809135885	C_vs_N
0.828692009	C_vs_N
0.653326766	C_vs_N
0.706667024	C_vs_N
0.800944478	C_vs_N
0.877281724	C_vs_N
0.857860931	C_vs_N
0.856091901	C_vs_N
0.968712764	C_vs_N
0.658533552	C_vs_N
0.659788231	C_vs_N
0.675708024	C_vs_N
0.717364612	C_vs_N
0.853442657	C_vs_N
0.717769001	C_vs_N
0.793007496	C_vs_N
0.916222332	C_vs_N
0.797711164	C_vs_N
1.050725739	C_vs_N
0.943567326	C_vs_N
0.75427598	C_vs_N
0.79366174	C_vs_N
0.637678695	C_vs_N
0.650088355	C_vs_N
0.716779049	C_vs_N
0.860423826	C_vs_N
0.906842324	C_vs_N
0.732663254	C_vs_N
0.584906809	C_vs_N
0.695503144	C_vs_N
0.576277462	C_vs_N
0.67626345	C_vs_N
0.858628991	C_vs_N
1.011551917	C_vs_N
0.897297537	C_vs_N
0.903101235	C_vs_N
1.017334907	C_vs_N
0.845716283	C_vs_N
0.717175554	C_vs_N
0.68593153	C_vs_N
0.898861781	C_vs_N
0.658306969	C_vs_N
0.786384029	C_vs_N
0.934759031	C_vs_N
0.812625085	C_vs_N
0.592723792	C_vs_N
0.668444861	C_vs_N
0.643664967	C_vs_N
0.645577286	C_vs_N
0.599922096	C_vs_N
0.649596187	C_vs_N
0.69212655	C_vs_N
0.752640504	C_vs_N
0.603715012	C_vs_N
0.566734822	C_vs_N
0.657635682	C_vs_N
0.641600494	C_vs_N
0.734214864	C_vs_N
0.605684792	C_vs_N
0.956089553	C_vs_N
0.923863118	C_vs_N
0.638454171	C_vs_N
0.629231343	C_vs_N
0.626851952	C_vs_N
0.698867466	C_vs_N
1.000642838	C_vs_N
0.585605004	C_vs_N
0.666190301	C_vs_N
0.581851677	C_vs_N
0.668450137	C_vs_N
0.956457862	C_vs_N
0.616379291	C_vs_N
0.762119699	C_vs_N
0.640149265	C_vs_N
0.946821727	C_vs_N
0.595560366	C_vs_N
0.653659686	C_vs_N
0.67079929	C_vs_N
0.582995475	C_vs_N
0.666204645	C_vs_N
0.906872449	C_vs_N
1.015118744	C_vs_N
1.011849865	C_vs_N
0.969898026	C_vs_N
0.596620951	C_vs_N
0.632615646	C_vs_N
0.687331332	C_vs_N
0.863831308	C_vs_N
1.017072521	C_vs_N
0.6669184	C_vs_N
0.650265269	C_vs_N
0.59173889	C_vs_N
0.857269323	C_vs_N
0.659755248	C_vs_N
0.686636724	C_vs_N
0.625287972	C_vs_N
0.691820065	C_vs_N
0.624891202	C_vs_N
0.580827116	C_vs_N
0.659072147	C_vs_N
0.876611325	C_vs_N
0.921968314	C_vs_N
0.965928145	C_vs_N
0.997705058	C_vs_N
0.801318834	C_vs_N
0.671630593	C_vs_N
0.647909256	C_vs_N
0.597844863	C_vs_N
0.661150755	C_vs_N
0.607435132	C_vs_N
0.61215998	C_vs_N
0.631970537	C_vs_N
1.01277236	C_vs_N
0.620908275	C_vs_N
0.606787012	C_vs_N
0.611179966	C_vs_N
0.696848774	C_vs_N
0.660577006	C_vs_N
0.658667587	C_vs_N
0.624313873	C_vs_N
0.713291518	C_vs_N
0.666118647	C_vs_N
0.611167338	C_vs_N
0.654093521	C_vs_N
0.615554701	C_vs_N
0.788643887	C_vs_N
0.828274126	C_vs_N
0.951064914	C_vs_N
0.824367787	C_vs_N
0.81605365	C_vs_N
0.645311349	C_vs_N
0.63843882	C_vs_N
0.633683634	C_vs_N
0.638064361	C_vs_N
1.005603177	C_vs_N
0.631881208	C_vs_N
0.619003672	C_vs_N
0.661546215	C_vs_N
0.663861835	C_vs_N
0.66708768	C_vs_N
0.632933044	C_vs_N
0.653355925	C_vs_N
0.624926511	C_vs_N
0.613669426	C_vs_N
0.641502908	C_vs_N
0.612694492	C_vs_N
0.855152029	C_vs_N
0.667694947	C_vs_N
0.669315843	C_vs_N
0.706622715	C_vs_N
0.608090289	C_vs_N
0.573730579	C_vs_N
0.615471763	C_vs_N
0.683826087	C_vs_N
0.602523284	C_vs_N
0.789041652	C_vs_N
0.637864683	C_vs_N
0.624624428	C_vs_N
0.645860501	C_vs_N
0.604645161	C_vs_N
0.617071206	C_vs_N
0.720491257	C_vs_N
0.797862028	C_vs_N
0.727294126	C_vs_N
0.710843067	C_vs_N
0.641944411	C_vs_N
1.049048435	C_vs_N
1.004737727	C_vs_N
0.958681248	C_vs_N
0.952306303	C_vs_N
0.841284037	C_vs_N
0.958459004	C_vs_N
0.648590501	C_vs_N
0.630790977	C_vs_N
0.618997318	C_vs_N
0.610246441	C_vs_N
0.614658003	C_vs_N
0.657594764	C_vs_N
0.608086627	C_vs_N
0.600453976	C_vs_N
0.593615885	C_vs_N
0.619100739	C_vs_N
0.6667826	C_vs_N
1.016524514	C_vs_N
1.036725952	C_vs_N
0.681762737	C_vs_N
0.635128327	C_vs_N
0.643230365	C_vs_N
0.645145761	C_vs_N
0.571431043	C_vs_N
0.638169204	C_vs_N
0.572730773	C_vs_N
0.622789718	C_vs_N
0.606089951	C_vs_N
0.622058735	C_vs_N
0.817343138	C_vs_N
0.634968194	C_vs_N
0.636498247	C_vs_N
0.688949052	C_vs_N
0.631479313	C_vs_N
0.616095114	C_vs_N
0.660194839	C_vs_N
0.628877737	C_vs_N
0.615183265	C_vs_N
0.619325991	C_vs_N
0.743861126	C_vs_N
0.635961211	C_vs_N
0.7293757	C_vs_N
0.629702298	C_vs_N
0.655945035	C_vs_N
0.608824518	C_vs_N
0.614827298	C_vs_N
0.774023319	C_vs_N
0.911857188	C_vs_N
0.897080864	C_vs_N
0.96902337	C_vs_N
1.024282127	C_vs_N
0.872630221	C_vs_N
0.737775611	C_vs_N
0.774541145	C_vs_N
0.931392381	C_vs_N
0.815154517	C_vs_N
0.769283605	C_vs_N
0.769799699	C_vs_N
0.962712583	C_vs_N
0.625410817	C_vs_N
0.647788214	C_vs_N
0.611992496	C_vs_N
1.064356003	C_vs_N
1.087093437	C_vs_N
0.628181499	C_vs_N
0.660100782	C_vs_N
0.638737355	C_vs_N
0.6015605	C_vs_N
0.617565064	C_vs_N
0.682679878	C_vs_N
0.619162015	C_vs_N
0.767264846	C_vs_N
0.935267152	C_vs_N
0.862217208	C_vs_N
0.635739919	C_vs_N
0.897123696	C_vs_N
0.938913157	C_vs_N
0.976437126	C_vs_N
0.982047594	C_vs_N
1.017587532	C_vs_N
0.912290025	C_vs_N
1.035180054	C_vs_N
0.631063627	C_vs_N
1.014175343	C_vs_N
0.626724857	C_vs_N
0.637388099	C_vs_N
0.611950488	C_vs_N
0.650323223	C_vs_N
0.662949975	C_vs_N
0.61386943	C_vs_N
0.872599521	C_vs_N
0.709815044	C_vs_N
0.646427122	C_vs_N
0.605491506	C_vs_N
0.597243773	C_vs_N
1.019784366	C_vs_N
0.987291908	C_vs_N
1.004641756	C_vs_N
0.934721844	C_vs_N
0.626085359	C_vs_N
0.651398957	C_vs_N
0.636719362	C_vs_N
0.695762514	C_vs_N
0.650787877	C_vs_N
0.864215589	C_vs_N
0.640945119	C_vs_N
0.632201154	C_vs_N
0.862728099	C_vs_N
0.615035125	C_vs_N
0.777643179	C_vs_N
1.036731077	C_vs_N
0.703373307	C_vs_N
0.635311242	C_vs_N
0.744671643	C_vs_N
0.673522615	C_vs_N
0.729602342	C_vs_N
1.008354101	C_vs_N
0.897538243	C_vs_N
1.063670539	C_vs_N
0.947072196	C_vs_N
1.03124239	C_vs_N
0.822350375	C_vs_N
0.993570131	C_vs_N
0.735070063	C_vs_N
0.659731	C_vs_N
0.686757076	C_vs_N
0.639211608	C_vs_N
0.727364825	C_vs_N
0.737189671	C_vs_N
0.733720452	C_vs_N
0.804550164	C_vs_N
0.892994432	C_vs_N
1.001705302	C_vs_N
0.846088934	C_vs_N
0.768187745	C_vs_N
0.737059596	C_vs_N
0.706133167	C_vs_N
0.801110637	C_vs_N
0.897955601	C_vs_N
0.897176572	C_vs_N
0.595632775	C_vs_N
0.649201746	C_vs_N
0.650349704	C_vs_N
0.604940772	C_vs_N
0.70181161	C_vs_N
0.676048861	C_vs_N
0.907005802	C_vs_N
0.787451918	C_vs_N
0.848092632	C_vs_N
0.651057794	C_vs_N
0.795524838	C_vs_N
0.875147576	C_vs_N
0.875439912	C_vs_N
0.890964388	C_vs_N
0.980841887	C_vs_N
0.929154017	C_vs_N
0.745930327	C_vs_N
0.885484856	C_vs_N
0.640195422	C_vs_N
0.814826055	C_vs_N
0.727205175	C_vs_N
0.957294835	C_vs_N
0.713162742	C_vs_N
0.736835716	C_vs_N
0.915216681	C_vs_N
1.005687712	C_vs_N
1.02418185	C_vs_N
0.668714095	C_vs_N
0.713983471	C_vs_N
0.892199062	C_vs_N
0.720544105	C_vs_N
0.867348619	C_vs_N
0.839349244	C_vs_N
0.634880994	C_vs_N
0.861836289	C_vs_N
0.606807927	C_vs_N
0.734518606	C_vs_N
0.927262609	C_vs_N
0.895717181	C_vs_N
1.026194782	C_vs_N
0.967418334	C_vs_N
0.868547415	C_vs_N
0.822174635	C_vs_N
0.967217705	C_vs_N
1.079027695	C_vs_N
1.151967872	C_vs_N
0.880687911	C_vs_N
1.03361634	C_vs_N
1.101282677	C_vs_N
0.608616159	C_vs_N
0.626231472	C_vs_N
0.666930992	C_vs_N
0.696094443	C_vs_N
0.911426085	C_vs_N
1.019376199	C_vs_N
0.949658038	C_vs_N
0.976004446	C_vs_N
0.919398763	C_vs_N
0.672907974	C_vs_N
0.745522134	C_vs_N
0.880053301	C_vs_N
0.76472406	C_vs_N
0.927819677	C_vs_N
0.797394457	C_vs_N
0.855560478	C_vs_N
0.875046073	C_vs_N
0.991301434	C_vs_N
0.906318716	C_vs_N
0.714803698	C_vs_N
0.644994576	C_vs_N
1.002767648	C_vs_N
0.818792159	C_vs_N
0.873814548	C_vs_N
0.793693226	C_vs_N
0.989331948	C_vs_N
0.860019762	C_vs_N
0.861378571	C_vs_N
0.845326534	C_vs_N
0.698719701	C_vs_N
0.933836502	C_vs_N
0.771024533	C_vs_N
0.805019613	C_vs_N
0.72561514	C_vs_N
0.787302692	C_vs_N
0.743826692	C_vs_N
0.960295809	C_vs_N
0.661878215	C_vs_N
0.641038798	C_vs_N
0.708619621	C_vs_N
1.041194248	C_vs_N
0.90437305	C_vs_N
0.707512605	C_vs_N
0.765776083	C_vs_N
0.748000671	C_vs_N
0.741355005	C_vs_N
0.783075003	C_vs_N
0.709387471	C_vs_N
0.663384254	C_vs_N
0.90418034	C_vs_N
0.645371459	C_vs_N
0.641155076	C_vs_N
1.071231214	C_vs_N
0.811643931	C_vs_N
0.845937211	C_vs_N
0.922534824	C_vs_N
1.013608082	C_vs_N
0.905557287	C_vs_N
0.804439525	C_vs_N
0.869457981	C_vs_N
1.032127701	C_vs_N
0.934698981	C_vs_N
1.10774057	C_vs_N
0.840727978	C_vs_N
0.952258965	C_vs_N
0.893237753	C_vs_N
0.836746947	C_vs_N
0.734690624	C_vs_N
0.907874318	C_vs_N
0.786401466	C_vs_N
0.919063243	C_vs_N
1.026384106	C_vs_N
0.802384625	C_vs_N
0.904715363	C_vs_N
0.771173142	C_vs_N
0.984023548	C_vs_N
0.836877292	C_vs_N
0.860971456	C_vs_N
0.968797355	C_vs_N
0.849562947	C_vs_N
0.911623496	C_vs_N
0.730670327	C_vs_N
0.736272702	C_vs_N
0.817643351	C_vs_N
0.717003043	C_vs_N
0.766995547	C_vs_N
0.894542957	C_vs_N
0.741706228	C_vs_N
0.825848385	C_vs_N
0.795425393	C_vs_N
0.806694449	C_vs_N
0.8766547	C_vs_N
0.823123459	C_vs_N
0.761831251	C_vs_N
0.795358672	C_vs_N
0.772505341	C_vs_N
0.918065226	C_vs_N
0.705493802	C_vs_N
0.955159381	C_vs_N
0.92617886	C_vs_N
0.911319831	C_vs_N
0.947896174	C_vs_N
0.905072484	C_vs_N
0.918963856	C_vs_N
0.826006114	C_vs_N
0.904235559	C_vs_N
0.781764958	C_vs_N
0.798445881	C_vs_N
0.932645846	C_vs_N
0.833470648	C_vs_N
0.785032346	C_vs_N
0.707587255	C_vs_N
0.891419416	C_vs_N
0.806954422	C_vs_N
0.653207033	C_vs_N
0.771952917	C_vs_N
0.717268794	C_vs_N
0.854097631	C_vs_N
0.795499279	C_vs_N
0.892421962	C_vs_N
0.894359182	C_vs_N
0.929400658	C_vs_N
0.972444883	C_vs_N
1.005730526	C_vs_N
0.987628721	C_vs_N
0.956208688	C_vs_N
0.831757459	C_vs_N
0.829521141	C_vs_N
0.806197872	C_vs_N
0.743044127	C_vs_N
1.017391202	C_vs_N
0.836846334	C_vs_N
0.669246461	C_vs_N
0.892272465	C_vs_N
0.698439852	C_vs_N
0.776752815	C_vs_N
0.77998128	C_vs_N
0.980818984	C_vs_N
0.798401108	C_vs_N
0.993868824	C_vs_N
0.664441515	C_vs_N
0.986617915	C_vs_N
0.92603001	C_vs_N
0.96661104	C_vs_N
1.077317371	C_vs_N
0.912381239	C_vs_N
0.690136169	C_vs_N
0.807895408	C_vs_N
0.823197575	C_vs_N
0.822118117	C_vs_N
0.665251591	C_vs_N
0.831861628	C_vs_N
0.803909009	C_vs_N
0.857617461	C_vs_N
0.874182314	C_vs_N
0.739953804	C_vs_N
1.059741546	C_vs_N
0.864779717	C_vs_N
0.832621549	C_vs_N
1.012036847	C_vs_N
0.702203071	C_vs_N
1.019401331	C_vs_N
0.88129878	C_vs_N
0.776751087	C_vs_N
0.724857281	C_vs_N
0.834027489	C_vs_N
0.684917548	C_vs_N
0.923541376	C_vs_N
0.835296277	C_vs_N
0.797179281	C_vs_N
0.704467266	C_vs_N
0.716913602	C_vs_N
0.737393313	C_vs_N
0.784115774	C_vs_N
0.692809543	C_vs_N
1.10092216	C_vs_N
0.719956772	C_vs_N
0.88160225	C_vs_N
0.693358682	C_vs_N
0.688471707	C_vs_N
0.758763017	C_vs_N
0.752940993	C_vs_N
0.735460659	C_vs_N
0.786390184	C_vs_N
0.725537473	C_vs_N
0.789320479	C_vs_N
0.664055546	C_vs_N
0.791421772	C_vs_N
0.907021298	C_vs_N
0.699038995	C_vs_N
0.688746174	C_vs_N
0.764458897	C_vs_N
0.697345625	C_vs_N
1.019282623	C_vs_N
0.849861044	C_vs_N
0.984197331	C_vs_N
0.949283401	C_vs_N
0.720555531	C_vs_N
0.852389057	C_vs_N
0.886304561	C_vs_N
0.775155277	C_vs_N
0.765288239	C_vs_N
0.804372035	C_vs_N
0.693390303	C_vs_N
0.825318851	C_vs_N
0.724711472	C_vs_N
0.776875027	C_vs_N
0.900498196	C_vs_N
0.881522873	C_vs_N
0.692865681	C_vs_N
0.786555264	C_vs_N
1.0795102	C_vs_N
1.074507017	C_vs_N
0.978544472	C_vs_N
1.043810754	C_vs_N
0.726276964	C_vs_N
1.036285729	C_vs_N
0.797906916	C_vs_N
0.799836797	C_vs_N
0.818151284	C_vs_N
0.851453207	C_vs_N
0.768788573	C_vs_N
0.731113956	C_vs_N
0.792282073	C_vs_N
0.793396093	C_vs_N
0.790602123	C_vs_N
0.853342792	C_vs_N
0.717451622	C_vs_N
0.946999858	C_vs_N
1.060921907	C_vs_N
1.069531973	C_vs_N
0.799787262	C_vs_N
0.779468424	C_vs_N
0.845058722	C_vs_N
0.855174991	C_vs_N
0.897766225	C_vs_N
0.803057406	C_vs_N
0.809303955	C_vs_N
0.792202382	C_vs_N
0.926589388	C_vs_N
0.764625337	C_vs_N
0.939107275	C_vs_N
0.852543355	C_vs_N
0.929156318	C_vs_N
1.0137083	C_vs_N
0.994915895	C_vs_N
0.931332475	C_vs_N
0.858271755	C_vs_N
0.759492618	C_vs_N
0.885858526	C_vs_N
0.825918071	C_vs_N
0.855773035	C_vs_N
0.931322888	C_vs_N
0.979096451	C_vs_N
0.812607013	C_vs_N
0.81555422	C_vs_N
0.747517771	C_vs_N
0.97653965	C_vs_N
0.734547557	C_vs_N
0.894466269	C_vs_N
0.824915307	C_vs_N
0.918749657	C_vs_N
0.921789123	C_vs_N
1.025378587	C_vs_N
0.942289572	C_vs_N
0.947284485	C_vs_N
0.999425981	C_vs_N
0.977656068	C_vs_N
0.912668762	C_vs_N
0.835369062	C_vs_N
0.69685722	C_vs_N
0.820258165	C_vs_N
0.833969383	C_vs_N
1.022684166	C_vs_N
0.872638475	C_vs_N
0.843503969	C_vs_N
0.879733355	C_vs_N
0.923104194	C_vs_N
0.9807653	C_vs_N
0.966457065	C_vs_N
0.835761849	C_vs_N
0.926303253	C_vs_N
0.848652766	C_vs_N
0.754891466	C_vs_N
1.01702963	C_vs_N
0.896648284	C_vs_N
0.921734798	C_vs_N
0.820884259	C_vs_N
1.000922967	C_vs_N
0.95046318	C_vs_N
0.992155744	C_vs_N
0.829750532	C_vs_N
0.877260765	C_vs_N
0.850355142	C_vs_N
0.980072311	C_vs_N
0.7186272	C_vs_N
0.802352257	C_vs_N
0.77557186	C_vs_N
0.729702679	C_vs_N
0.6611132	C_vs_N
0.785858538	C_vs_N
0.923969576	C_vs_N
0.985348359	C_vs_N
1.0241744	C_vs_N
0.890329159	C_vs_N
0.920203814	C_vs_N
0.903976791	C_vs_N
1.005478359	C_vs_N
0.890915481	C_vs_N
0.920262747	C_vs_N
0.921487744	C_vs_N
0.857854969	C_vs_N
0.735597087	C_vs_N
0.75712127	C_vs_N
0.866449925	C_vs_N
0.957852943	C_vs_N
0.892932692	C_vs_N
0.96872339	C_vs_N
0.788274756	C_vs_N
0.853941268	C_vs_N
0.845716986	C_vs_N
0.857795933	C_vs_N
0.975195067	C_vs_N
0.906129094	C_vs_N
0.798240588	C_vs_N
0.678042548	C_vs_N
0.707564819	C_vs_N
0.766166898	C_vs_N
0.75768967	C_vs_N
0.763418028	C_vs_N
0.904062849	C_vs_N
0.864165223	C_vs_N
0.787667967	C_vs_N
0.739979793	C_vs_N
0.850617398	C_vs_N
0.897437279	C_vs_N
0.827614721	C_vs_N
0.774007566	C_vs_N
0.741966041	C_vs_N
0.732245767	C_vs_N
0.920026327	C_vs_N
0.736061146	C_vs_N
0.841043024	C_vs_N
0.893729734	C_vs_N
0.882433591	C_vs_N
0.964607583	C_vs_N
0.902167321	C_vs_N
1.032084452	C_vs_N
0.831947128	C_vs_N
0.801690282	C_vs_N
0.877064253	C_vs_N
0.754027382	C_vs_N
0.725414446	C_vs_N
0.713120032	C_vs_N
0.89503378	C_vs_N
0.857295301	C_vs_N
0.942558942	C_vs_N
0.770262678	C_vs_N
0.866328174	C_vs_N
0.835518843	C_vs_N
0.833324823	C_vs_N
0.792372186	C_vs_N
0.709829212	C_vs_N
0.742010207	C_vs_N
0.707739088	C_vs_N
0.705087096	C_vs_N
0.841149887	C_vs_N
0.852764836	C_vs_N
0.752919213	C_vs_N
0.825753145	C_vs_N
0.737500733	C_vs_N
0.860028341	C_vs_N
0.879216826	C_vs_N
0.842124082	C_vs_N
0.767073287	C_vs_N
0.927032772	C_vs_N
0.907367468	C_vs_N
1.000091248	C_vs_N
0.81794625	C_vs_N
0.770593301	C_vs_N
0.724470931	C_vs_N
0.71577559	C_vs_N
0.78390234	C_vs_N
0.754526516	C_vs_N
0.956106242	C_vs_N
0.81456058	C_vs_N
0.784324491	C_vs_N
0.85236228	C_vs_N
0.88016369	C_vs_N
0.907056956	C_vs_N
0.770809681	C_vs_N
0.77890761	C_vs_N
0.77676972	C_vs_N
0.772169821	C_vs_N
0.774023233	C_vs_N
0.840448556	C_vs_N
0.858897055	C_vs_N
0.92976121	C_vs_N
0.740633836	C_vs_N
0.774154652	C_vs_N
0.825713084	C_vs_N
0.855350174	C_vs_N
0.72935527	C_vs_N
0.802377564	C_vs_N
0.951818439	C_vs_N
0.805055859	C_vs_N
0.778644319	C_vs_N
0.865187089	C_vs_N
0.780504873	C_vs_N
0.803079381	C_vs_N
0.803936258	C_vs_N
0.973559122	C_vs_N
0.848912103	C_vs_N
0.951518797	C_vs_N
0.828663353	C_vs_N
0.769053464	C_vs_N
0.757334041	C_vs_N
0.779946093	C_vs_N
0.977354781	C_vs_N
0.774044058	C_vs_N
0.812512657	C_vs_N
0.719376944	C_vs_N
0.737534996	C_vs_N
0.751629841	C_vs_N
0.749849653	C_vs_N
0.768083236	C_vs_N
0.829816215	C_vs_N
0.73832469	C_vs_N
0.733184202	C_vs_N
0.745755011	C_vs_N
0.742159832	C_vs_N
0.925234505	C_vs_N
0.749920606	C_vs_N
0.897942265	C_vs_N
0.698936222	C_vs_N
0.850243498	C_vs_N
0.745189583	C_vs_N
0.723220666	C_vs_N
0.870808821	C_vs_N
0.835283319	C_vs_N
0.786844129	C_vs_N
0.769045516	C_vs_N
0.730027346	C_vs_N
0.714639318	C_vs_N
0.813166492	C_vs_N
0.805861362	C_vs_N
0.840131046	C_vs_N
0.755911909	C_vs_N
0.715761962	C_vs_N
0.72753768	C_vs_N
0.769592875	C_vs_N
0.733138854	C_vs_N
0.720605356	C_vs_N
0.713040231	C_vs_N
0.705589932	C_vs_N
0.749957076	C_vs_N
0.746217836	C_vs_N
0.701122263	C_vs_N
0.716972916	C_vs_N
0.705812909	C_vs_N
0.737203653	C_vs_N
0.945197952	C_vs_N
0.746833057	C_vs_N
0.72235336	C_vs_N
0.764217023	C_vs_N
0.719647114	C_vs_N
0.711652921	C_vs_N
0.762658573	C_vs_N
0.798200836	C_vs_N
0.716094748	C_vs_N
0.816196172	C_vs_N
0.814268349	C_vs_N
0.744536053	C_vs_N
0.73782569	C_vs_N
0.742842554	C_vs_N
0.876091001	C_vs_N
0.764836932	C_vs_N
0.800557763	C_vs_N
0.828709146	C_vs_N
0.709719448	C_vs_N
0.841954919	C_vs_N
0.777256869	C_vs_N
0.894609485	C_vs_N
0.763725195	C_vs_N
0.891765283	C_vs_N
0.978898643	C_vs_N
0.989874006	C_vs_N
0.782097105	C_vs_N
0.936749495	C_vs_N
0.724152858	C_vs_N
0.947195556	C_vs_N
0.841442478	C_vs_N
0.990189424	C_vs_N
0.844338143	C_vs_N
0.867376667	C_vs_N
0.850282403	C_vs_N
0.924664061	C_vs_N
0.896487285	C_vs_N
0.954777302	C_vs_N
0.847273582	C_vs_N
0.952710632	C_vs_N
0.689548161	C_vs_N
0.788742569	C_vs_N
0.697064237	C_vs_N
0.853497628	C_vs_N
0.735238231	C_vs_N
0.862471167	C_vs_N
0.785569265	C_vs_N
0.697730364	C_vs_N
0.812566091	C_vs_N
0.9117509	C_vs_N
0.959618131	C_vs_N
0.995958309	C_vs_N
0.838248084	C_vs_N
0.675081871	C_vs_N
0.710100462	C_vs_N
0.814210186	C_vs_N
0.728198392	C_vs_N
0.706522731	C_vs_N
0.703834606	C_vs_N
0.823699678	C_vs_N
1.051806418	C_vs_N
0.687923978	C_vs_N
0.66777254	C_vs_N
0.730508557	C_vs_N
0.704917411	C_vs_N
0.860717128	C_vs_N
0.69148228	C_vs_N
0.736535367	C_vs_N
0.654371429	C_vs_N
0.690878812	C_vs_N
0.826483026	C_vs_N
0.902323249	C_vs_N
0.860500992	C_vs_N
0.753613284	C_vs_N
0.773317156	C_vs_N
0.682455924	C_vs_N
0.790788946	C_vs_N
0.86557837	C_vs_N
0.782345828	C_vs_N
0.917512448	C_vs_N
0.854500979	C_vs_N
0.771950948	C_vs_N
0.79787132	C_vs_N
0.993566467	C_vs_N
1.153475788	C_vs_N
0.989155757	C_vs_N
1.178613921	C_vs_N
1.074059166	C_vs_N
1.097381173	C_vs_N
1.181499687	C_vs_N
1.163711436	C_vs_N
0.908390808	C_vs_N
1.127768643	C_vs_N
1.12847859	C_vs_N
1.143738574	C_vs_N
1.040626996	C_vs_N
1.144363614	C_vs_N
1.111272555	C_vs_N
1.153223312	C_vs_N
1.131542511	C_vs_N
1.1274413	C_vs_N
0.648355297	C_vs_N
0.804823808	C_vs_N
0.643488285	C_vs_N
0.984264319	C_vs_N
0.619898558	C_vs_N
0.93467332	C_vs_N
0.114970972	C_vs_N
0.469822509	C_vs_N
0.577794221	C_vs_N
0.861193618	C_vs_N
0.956205879	C_vs_N
0.87095635	C_vs_N
0.636116313	C_vs_N
0.855376945	C_vs_N
0.972863004	C_vs_N
0.830728003	C_vs_N
0.474025267	C_vs_N
0.750583629	C_vs_N
0.839395396	C_vs_N
0.809416316	C_vs_N
0.97380506	C_vs_N
0.921161761	C_vs_N
0.876179707	C_vs_N
0.920489835	C_vs_N
0.741186637	C_vs_N
0.50839742	C_vs_N
0.906456105	C_vs_N
0.865015007	C_vs_N
0.695411044	C_vs_N
1.004274473	C_vs_N
0.868417047	C_vs_N
0.553326754	C_vs_N
0.66768659	C_vs_N
0.818067243	C_vs_N
0.977563467	C_vs_N
0.926087596	C_vs_N
0.840441688	C_vs_N
0.80490612	C_vs_N
0.884634343	C_vs_N
1.041411947	C_vs_N
0.808155686	C_vs_N
0.719301702	C_vs_N
0.341606673	C_vs_N
0.658495689	C_vs_N
0.540897831	C_vs_N
0.975251047	C_vs_N
0.505285257	C_vs_N
0.863780396	C_vs_N
1.037241363	C_vs_N
0.99341545	C_vs_N
0.842126077	C_vs_N
0.703561829	C_vs_N
0.827457114	C_vs_N
0.86749864	C_vs_N
0.762067064	C_vs_N
0.904633649	C_vs_N
0.838468005	C_vs_N
0.72660365	C_vs_N
1.058332818	C_vs_N
0.847389144	C_vs_N
0.885590287	C_vs_N
0.869654875	C_vs_N
0.962527831	C_vs_N
0.891249972	C_vs_N
0.838786942	C_vs_N
0.595654203	C_vs_N
0.709885508	C_vs_N
0.880483177	C_vs_N
0.664006646	C_vs_N
0.812679224	C_vs_N
0.698403072	C_vs_N
0.840539656	C_vs_N
0.955699147	C_vs_N
0.841704158	C_vs_N
0.891001505	C_vs_N
0.817027001	C_vs_N
0.937333363	C_vs_N
0.848862991	C_vs_N
0.822411091	C_vs_N
0.892388634	C_vs_N
0.668717635	C_vs_N
0.96653838	C_vs_N
0.602328271	C_vs_N
0.802122372	C_vs_N
1.041690734	C_vs_N
1.031089859	C_vs_N
1.0090696	C_vs_N
1.04609494	C_vs_N
0.697249923	C_vs_N
0.859115413	C_vs_N
0.920842109	C_vs_N
0.848479762	C_vs_N
0.900696458	C_vs_N
0.595190808	C_vs_N
0.756377502	C_vs_N
0.82809362	C_vs_N
0.488550941	C_vs_N
0.825433264	C_vs_N
0.837904539	C_vs_N
0.794951661	C_vs_N
0.921702183	C_vs_N
0.769290131	C_vs_N
0.853401768	C_vs_N
0.754052528	C_vs_N
0.666852361	C_vs_N
0.914712172	C_vs_N
0.731839401	C_vs_N
0.792704053	C_vs_N
0.532166463	C_vs_N
0.832697153	C_vs_N
0.993711457	C_vs_N
0.97854232	C_vs_N
1.067973462	C_vs_N
0.626820676	C_vs_N
0.85993227	C_vs_N
1.138996213	C_vs_N
0.786970985	C_vs_N
0.532306998	C_vs_N
0.707524435	C_vs_N
0.815998829	C_vs_N
0.734951966	C_vs_N
0.838473002	C_vs_N
0.663533388	C_vs_N
0.856696513	C_vs_N
0.958039144	C_vs_N
0.593111508	C_vs_N
0.704073316	C_vs_N
0.62747666	C_vs_N
0.741441523	C_vs_N
0.865179919	C_vs_N
0.808311762	C_vs_N
0.591922082	C_vs_N
0.849613785	C_vs_N
0.614016586	C_vs_N
0.910860458	C_vs_N
0.880874096	C_vs_N
0.838910552	C_vs_N
0.671790548	C_vs_N
0.676648736	C_vs_N
0.749945617	C_vs_N
0.500001411	C_vs_N
0.738632031	C_vs_N
0.716541253	C_vs_N
0.539576586	C_vs_N
0.734998372	C_vs_N
0.615253223	C_vs_N
0.69917399	C_vs_N
0.653722446	C_vs_N
0.913873345	C_vs_N
0.939779158	C_vs_N
0.819447541	C_vs_N
0.969575086	C_vs_N
0.814689667	C_vs_N
0.81610989	C_vs_N
0.850617281	C_vs_N
0.973423901	C_vs_N
0.571432196	C_vs_N
0.943680389	C_vs_N
0.657518174	C_vs_N
0.765272383	C_vs_N
1.016744078	C_vs_N
0.720477194	C_vs_N
0.731926523	C_vs_N
0.657430027	C_vs_N
0.756797409	C_vs_N
0.652095914	C_vs_N
0.634243957	C_vs_N
0.798525234	C_vs_N
0.820417716	C_vs_N
0.851634967	C_vs_N
0.844268816	C_vs_N
0.936287183	C_vs_N
0.644848148	C_vs_N
0.643460538	C_vs_N
0.599610919	C_vs_N
0.658310396	C_vs_N
0.853339451	C_vs_N
0.709007222	C_vs_N
0.726062306	C_vs_N
0.909776927	C_vs_N
0.758283869	C_vs_N
1.046249538	C_vs_N
0.932451025	C_vs_N
0.720440529	C_vs_N
0.777547212	C_vs_N
0.630245881	C_vs_N
0.643867214	C_vs_N
0.69864421	C_vs_N
0.848827231	C_vs_N
0.903988893	C_vs_N
0.722093992	C_vs_N
0.582480989	C_vs_N
0.69085343	C_vs_N
0.574006446	C_vs_N
0.674195369	C_vs_N
0.857213518	C_vs_N
1.011910103	C_vs_N
0.889863645	C_vs_N
0.891426566	C_vs_N
1.018197742	C_vs_N
0.834354578	C_vs_N
0.70132487	C_vs_N
0.675470932	C_vs_N
0.868695055	C_vs_N
0.625733111	C_vs_N
0.697540672	C_vs_N
0.912884063	C_vs_N
0.802208811	C_vs_N
0.58748532	C_vs_N
0.630968075	C_vs_N
0.600073897	C_vs_N
0.619516311	C_vs_N
0.579129795	C_vs_N
0.620659814	C_vs_N
0.638528856	C_vs_N
0.748558273	C_vs_N
0.601652271	C_vs_N
0.567009953	C_vs_N
0.634524593	C_vs_N
0.617168109	C_vs_N
0.734175988	C_vs_N
0.588534671	C_vs_N
0.955209984	C_vs_N
0.92162262	C_vs_N
0.63092233	C_vs_N
0.60590758	C_vs_N
0.616897893	C_vs_N
0.672392308	C_vs_N
0.995495239	C_vs_N
0.577950669	C_vs_N
0.632877361	C_vs_N
0.5765608	C_vs_N
0.642657292	C_vs_N
0.950408134	C_vs_N
0.613019965	C_vs_N
0.757148664	C_vs_N
0.620468684	C_vs_N
0.944594799	C_vs_N
0.578283927	C_vs_N
0.642963753	C_vs_N
0.66477233	C_vs_N
0.576701789	C_vs_N
0.66162867	C_vs_N
0.901605546	C_vs_N
1.014670798	C_vs_N
1.012573739	C_vs_N
0.969341078	C_vs_N
0.589460034	C_vs_N
0.619877826	C_vs_N
0.670612328	C_vs_N
0.861221073	C_vs_N
1.017467167	C_vs_N
0.663021166	C_vs_N
0.645032536	C_vs_N
0.589036164	C_vs_N
0.855433579	C_vs_N
0.638999659	C_vs_N
0.653432254	C_vs_N
0.600137805	C_vs_N
0.688933065	C_vs_N
0.618161754	C_vs_N
0.573895074	C_vs_N
0.638837437	C_vs_N
0.867315674	C_vs_N
0.920337938	C_vs_N
0.966012651	C_vs_N
0.995497264	C_vs_N
0.800329995	C_vs_N
0.64622242	C_vs_N
0.635206629	C_vs_N
0.596232114	C_vs_N
0.63927587	C_vs_N
0.59929293	C_vs_N
0.605646218	C_vs_N
0.624658126	C_vs_N
1.012254139	C_vs_N
0.611839404	C_vs_N
0.601106161	C_vs_N
0.578778478	C_vs_N
0.680901177	C_vs_N
0.65749803	C_vs_N
0.628393971	C_vs_N
0.604430588	C_vs_N
0.688889495	C_vs_N
0.639898562	C_vs_N
0.595942105	C_vs_N
0.64359835	C_vs_N
0.604318329	C_vs_N
0.777015692	C_vs_N
0.826105768	C_vs_N
0.950148704	C_vs_N
0.820667755	C_vs_N
0.808158068	C_vs_N
0.637127519	C_vs_N
0.619095307	C_vs_N
0.606131466	C_vs_N
0.628375627	C_vs_N
1.004488367	C_vs_N
0.620508552	C_vs_N
0.610314429	C_vs_N
0.659514959	C_vs_N
0.646558317	C_vs_N
0.644230877	C_vs_N
0.598241792	C_vs_N
0.629430209	C_vs_N
0.605963578	C_vs_N
0.596179724	C_vs_N
0.625444055	C_vs_N
0.589181656	C_vs_N
0.820804831	C_vs_N
0.652536793	C_vs_N
0.662071774	C_vs_N
0.690006525	C_vs_N
0.594465207	C_vs_N
0.56381275	C_vs_N
0.608216165	C_vs_N
0.667842838	C_vs_N
0.585337905	C_vs_N
0.786108362	C_vs_N
0.604927115	C_vs_N
0.600116895	C_vs_N
0.610642288	C_vs_N
0.601166027	C_vs_N
0.60230324	C_vs_N
0.716317819	C_vs_N
0.792925208	C_vs_N
0.722517833	C_vs_N
0.70478685	C_vs_N
0.632180262	C_vs_N
1.04854713	C_vs_N
1.004654151	C_vs_N
0.957396804	C_vs_N
0.95188889	C_vs_N
0.839382611	C_vs_N
0.957445508	C_vs_N
0.632362874	C_vs_N
0.622970778	C_vs_N
0.611498896	C_vs_N
0.603864109	C_vs_N
0.609690113	C_vs_N
0.638974234	C_vs_N
0.602392074	C_vs_N
0.595500165	C_vs_N
0.589825791	C_vs_N
0.61716343	C_vs_N
0.654728642	C_vs_N
1.015061985	C_vs_N
1.035915488	C_vs_N
0.665852875	C_vs_N
0.608081033	C_vs_N
0.617633941	C_vs_N
0.628422475	C_vs_N
0.568688325	C_vs_N
0.626966557	C_vs_N
0.56346412	C_vs_N
0.591803578	C_vs_N
0.601789197	C_vs_N
0.620282139	C_vs_N
0.814531181	C_vs_N
0.62786112	C_vs_N
0.61225892	C_vs_N
0.676961955	C_vs_N
0.594087187	C_vs_N
0.604262989	C_vs_N
0.64634015	C_vs_N
0.599092962	C_vs_N
0.599637613	C_vs_N
0.591947938	C_vs_N
0.740639398	C_vs_N
0.621386869	C_vs_N
0.725410381	C_vs_N
0.624507592	C_vs_N
0.652162686	C_vs_N
0.59591624	C_vs_N
0.576834666	C_vs_N
0.774130361	C_vs_N
0.908128584	C_vs_N
0.895948181	C_vs_N
0.968633466	C_vs_N
1.024039633	C_vs_N
0.871137369	C_vs_N
0.735724378	C_vs_N
0.769487445	C_vs_N
0.929023125	C_vs_N
0.813600548	C_vs_N
0.755885906	C_vs_N
0.760703655	C_vs_N
0.961144685	C_vs_N
0.610597791	C_vs_N
0.635868468	C_vs_N
0.607562637	C_vs_N
1.063397383	C_vs_N
1.087110006	C_vs_N
0.623120303	C_vs_N
0.623379778	C_vs_N
0.601210903	C_vs_N
0.581664089	C_vs_N
0.615315918	C_vs_N
0.67347727	C_vs_N
0.595764516	C_vs_N
0.754887804	C_vs_N
0.93222322	C_vs_N
0.857609157	C_vs_N
0.615528601	C_vs_N
0.890875523	C_vs_N
0.936266909	C_vs_N
0.974615951	C_vs_N
0.98085611	C_vs_N
1.016059496	C_vs_N
0.910028984	C_vs_N
1.035357041	C_vs_N
0.611948452	C_vs_N
1.013524297	C_vs_N
0.612660871	C_vs_N
0.623555251	C_vs_N
0.597204488	C_vs_N
0.647447815	C_vs_N
0.653451488	C_vs_N
0.583579649	C_vs_N
0.869968211	C_vs_N
0.701190464	C_vs_N
0.636305316	C_vs_N
0.593830341	C_vs_N
0.592002679	C_vs_N
1.018350969	C_vs_N
0.984977096	C_vs_N
1.003837241	C_vs_N
0.934143191	C_vs_N
0.624331301	C_vs_N
0.626461717	C_vs_N
0.626553589	C_vs_N
0.672825958	C_vs_N
0.630585504	C_vs_N
0.862626477	C_vs_N
0.638149958	C_vs_N
0.624397439	C_vs_N
0.859811326	C_vs_N
0.607819324	C_vs_N
0.774859475	C_vs_N
1.035191266	C_vs_N
0.692606168	C_vs_N
0.628372113	C_vs_N
0.731792607	C_vs_N
0.670855684	C_vs_N
0.709553642	C_vs_N
1.007189143	C_vs_N
0.893566655	C_vs_N
1.063205221	C_vs_N
0.945902713	C_vs_N
1.031723603	C_vs_N
0.816406839	C_vs_N
0.993360127	C_vs_N
0.721761933	C_vs_N
0.625551021	C_vs_N
0.680632587	C_vs_N
0.635001517	C_vs_N
0.715837582	C_vs_N
0.728005565	C_vs_N
0.709878914	C_vs_N
0.799167352	C_vs_N
0.874484515	C_vs_N
0.997273308	C_vs_N
0.839374205	C_vs_N
0.756212832	C_vs_N
0.724354651	C_vs_N
0.693769219	C_vs_N
0.78745602	C_vs_N
0.896490586	C_vs_N
0.893927633	C_vs_N
0.583293486	C_vs_N
0.627026775	C_vs_N
0.637172413	C_vs_N
0.599767378	C_vs_N
0.673910583	C_vs_N
0.641557105	C_vs_N
0.898199535	C_vs_N
0.77637184	C_vs_N
0.844925227	C_vs_N
0.64313338	C_vs_N
0.78715464	C_vs_N
0.870711059	C_vs_N
0.871820885	C_vs_N
0.886280975	C_vs_N
0.979336207	C_vs_N
0.925376207	C_vs_N
0.741777832	C_vs_N
0.884021838	C_vs_N
0.620974315	C_vs_N
0.804467198	C_vs_N
0.706269536	C_vs_N
0.955228212	C_vs_N
0.709611819	C_vs_N
0.730196054	C_vs_N
0.91010093	C_vs_N
1.005420374	C_vs_N
1.022976697	C_vs_N
0.658309046	C_vs_N
0.700094628	C_vs_N
0.888633387	C_vs_N
0.715005798	C_vs_N
0.863373567	C_vs_N
0.834713725	C_vs_N
0.619259472	C_vs_N
0.850757761	C_vs_N
0.598904046	C_vs_N
0.731409781	C_vs_N
0.925576505	C_vs_N
0.893040755	C_vs_N
1.025387248	C_vs_N
0.965091055	C_vs_N
0.864647379	C_vs_N
0.818699596	C_vs_N
0.966486746	C_vs_N
1.079235196	C_vs_N
1.152710635	C_vs_N
0.87212426	C_vs_N
1.032633906	C_vs_N
1.099733817	C_vs_N
0.599738279	C_vs_N
0.604879945	C_vs_N
0.638464625	C_vs_N
0.670927123	C_vs_N
0.903624933	C_vs_N
1.019762337	C_vs_N
0.946744426	C_vs_N
0.973991207	C_vs_N
0.917672194	C_vs_N
0.665050968	C_vs_N
0.71854655	C_vs_N
0.875322839	C_vs_N
0.757861494	C_vs_N
0.921366498	C_vs_N
0.79439058	C_vs_N
0.850263082	C_vs_N
0.871344031	C_vs_N
0.990570736	C_vs_N
0.902713813	C_vs_N
0.692777461	C_vs_N
0.61200886	C_vs_N
0.998095161	C_vs_N
0.805713019	C_vs_N
0.867336735	C_vs_N
0.790145502	C_vs_N
0.988635894	C_vs_N
0.855735886	C_vs_N
0.85650064	C_vs_N
0.841661368	C_vs_N
0.682599983	C_vs_N
0.930894818	C_vs_N
0.765323142	C_vs_N
0.796661857	C_vs_N
0.713174268	C_vs_N
0.774238583	C_vs_N
0.725228237	C_vs_N
0.959394121	C_vs_N
0.637308576	C_vs_N
0.629286441	C_vs_N
0.705147959	C_vs_N
1.039270671	C_vs_N
0.89734866	C_vs_N
0.684109913	C_vs_N
0.754395881	C_vs_N
0.743978219	C_vs_N
0.735545877	C_vs_N
0.777732821	C_vs_N
0.69808213	C_vs_N
0.649400735	C_vs_N
0.894160757	C_vs_N
0.628193479	C_vs_N
0.626151444	C_vs_N
1.069282852	C_vs_N
0.802647581	C_vs_N
0.841671798	C_vs_N
0.91824726	C_vs_N
1.013869089	C_vs_N
0.903213455	C_vs_N
0.797729662	C_vs_N
0.863541032	C_vs_N
1.031137257	C_vs_N
0.931999675	C_vs_N
1.107625927	C_vs_N
0.831125314	C_vs_N
0.95005517	C_vs_N
0.887908283	C_vs_N
0.825655784	C_vs_N
0.722290568	C_vs_N
0.899485836	C_vs_N
0.771153942	C_vs_N
0.917484547	C_vs_N
1.026810788	C_vs_N
0.79773107	C_vs_N
0.899888289	C_vs_N
0.758890811	C_vs_N
0.980198231	C_vs_N
0.83341925	C_vs_N
0.854103796	C_vs_N
0.967007772	C_vs_N
0.844502001	C_vs_N
0.907958222	C_vs_N
0.712233479	C_vs_N
0.708862944	C_vs_N
0.808115661	C_vs_N
0.696862065	C_vs_N
0.749871264	C_vs_N
0.882427471	C_vs_N
0.72400884	C_vs_N
0.81752597	C_vs_N
0.784039349	C_vs_N
0.795388157	C_vs_N
0.871769185	C_vs_N
0.807392651	C_vs_N
0.755445403	C_vs_N
0.788452058	C_vs_N
0.763042107	C_vs_N
0.914548552	C_vs_N
0.684707981	C_vs_N
0.950409809	C_vs_N
0.921669561	C_vs_N
0.907888968	C_vs_N
0.943258918	C_vs_N
0.898127543	C_vs_N
0.915987518	C_vs_N
0.809338235	C_vs_N
0.897042058	C_vs_N
0.764983063	C_vs_N
0.780649689	C_vs_N
0.92758952	C_vs_N
0.82796817	C_vs_N
0.775432572	C_vs_N
0.68411714	C_vs_N
0.888409209	C_vs_N
0.79527137	C_vs_N
0.635314115	C_vs_N
0.765602132	C_vs_N
0.702333722	C_vs_N
0.851806653	C_vs_N
0.788802237	C_vs_N
0.888144946	C_vs_N
0.890667756	C_vs_N
0.919513331	C_vs_N
0.967284881	C_vs_N
1.004757732	C_vs_N
0.979206082	C_vs_N
0.949847137	C_vs_N
0.826021213	C_vs_N
0.812103621	C_vs_N
0.797111829	C_vs_N
0.718589325	C_vs_N
1.013283379	C_vs_N
0.821259097	C_vs_N
0.612233729	C_vs_N
0.879651316	C_vs_N
0.682072337	C_vs_N
0.762891584	C_vs_N
0.76907121	C_vs_N
0.98003153	C_vs_N
0.773596579	C_vs_N
0.990246893	C_vs_N
0.654904583	C_vs_N
0.985895946	C_vs_N
0.922531971	C_vs_N
0.964632985	C_vs_N
1.077812059	C_vs_N
0.908744118	C_vs_N
0.663618885	C_vs_N
0.793540144	C_vs_N
0.813886511	C_vs_N
0.807266074	C_vs_N
0.63596941	C_vs_N
0.819609818	C_vs_N
0.790593324	C_vs_N
0.848739904	C_vs_N
0.86012141	C_vs_N
0.702002342	C_vs_N
1.057944983	C_vs_N
0.857444597	C_vs_N
0.824419518	C_vs_N
1.008566283	C_vs_N
0.682035469	C_vs_N
1.019682498	C_vs_N
0.869923899	C_vs_N
0.753411602	C_vs_N
0.698918285	C_vs_N
0.824685207	C_vs_N
0.665975558	C_vs_N
0.906245444	C_vs_N
0.82495771	C_vs_N
0.778543796	C_vs_N
0.662622246	C_vs_N
0.666048282	C_vs_N
0.693625069	C_vs_N
0.761111744	C_vs_N
0.675671814	C_vs_N
1.100877154	C_vs_N
0.691552945	C_vs_N
0.871827722	C_vs_N
0.676003424	C_vs_N
0.65361292	C_vs_N
0.738063403	C_vs_N
0.731058849	C_vs_N
0.702526089	C_vs_N
0.756158131	C_vs_N
0.706373226	C_vs_N
0.771310331	C_vs_N
0.639626495	C_vs_N
0.776791114	C_vs_N
0.897150685	C_vs_N
0.686107537	C_vs_N
0.665120838	C_vs_N
0.744087908	C_vs_N
0.667780115	C_vs_N
1.014694641	C_vs_N
0.834078986	C_vs_N
0.979461036	C_vs_N
0.941590701	C_vs_N
0.692611453	C_vs_N
0.83557059	C_vs_N
0.873504657	C_vs_N
0.753234983	C_vs_N
0.744434501	C_vs_N
0.79182235	C_vs_N
0.662721101	C_vs_N
0.81370272	C_vs_N
0.693821824	C_vs_N
0.764907655	C_vs_N
0.891541354	C_vs_N
0.869741396	C_vs_N
0.643759799	C_vs_N
0.7671551	C_vs_N
1.077561628	C_vs_N
1.074313172	C_vs_N
0.973825399	C_vs_N
1.038933237	C_vs_N
0.709986554	C_vs_N
1.031897468	C_vs_N
0.777562646	C_vs_N
0.771974703	C_vs_N
0.794309562	C_vs_N
0.838686314	C_vs_N
0.748152514	C_vs_N
0.711883987	C_vs_N
0.779860454	C_vs_N
0.770664255	C_vs_N
0.778709047	C_vs_N
0.840735324	C_vs_N
0.692408414	C_vs_N
0.941635558	C_vs_N
1.057609196	C_vs_N
1.068404697	C_vs_N
0.777835347	C_vs_N
0.758982253	C_vs_N
0.836477559	C_vs_N
0.845204595	C_vs_N
0.887603703	C_vs_N
0.787155472	C_vs_N
0.797629403	C_vs_N
0.776092527	C_vs_N
0.921111547	C_vs_N
0.746660166	C_vs_N
0.930927319	C_vs_N
0.834318177	C_vs_N
0.919649354	C_vs_N
1.010764816	C_vs_N
0.988890284	C_vs_N
0.924414551	C_vs_N
0.845389569	C_vs_N
0.725601508	C_vs_N
0.873599336	C_vs_N
0.809753675	C_vs_N
0.842510637	C_vs_N
0.92302505	C_vs_N
0.97318528	C_vs_N
0.792086004	C_vs_N
0.802317916	C_vs_N
0.728285595	C_vs_N
0.967768046	C_vs_N
0.709065197	C_vs_N
0.883479265	C_vs_N
0.807320288	C_vs_N
0.909582947	C_vs_N
0.910730021	C_vs_N
1.019868685	C_vs_N
0.933806027	C_vs_N
0.939741318	C_vs_N
0.99504934	C_vs_N
0.971004545	C_vs_N
0.903574031	C_vs_N
0.820713593	C_vs_N
0.680203095	C_vs_N
0.799868995	C_vs_N
0.820605077	C_vs_N
1.016139698	C_vs_N
0.861818088	C_vs_N
0.83031558	C_vs_N
0.868370998	C_vs_N
0.913498815	C_vs_N
0.972131904	C_vs_N
0.960700185	C_vs_N
0.824780236	C_vs_N
0.914909459	C_vs_N
0.83672999	C_vs_N
0.73426472	C_vs_N
1.011948441	C_vs_N
0.884286519	C_vs_N
0.912525005	C_vs_N
0.80352853	C_vs_N
0.993395371	C_vs_N
0.944065326	C_vs_N
0.986093069	C_vs_N
0.810298078	C_vs_N
0.86650037	C_vs_N
0.835115541	C_vs_N
0.97308827	C_vs_N
0.686241518	C_vs_N
0.787380825	C_vs_N
0.764949834	C_vs_N
0.709267646	C_vs_N
0.620061588	C_vs_N
0.764327644	C_vs_N
0.913062168	C_vs_N
0.979324389	C_vs_N
1.019393539	C_vs_N
0.879003095	C_vs_N
0.91335277	C_vs_N
0.893571804	C_vs_N
1.000722205	C_vs_N
0.881667236	C_vs_N
0.912480136	C_vs_N
0.91183088	C_vs_N
0.841011588	C_vs_N
0.703651696	C_vs_N
0.731287412	C_vs_N
0.854947203	C_vs_N
0.948510603	C_vs_N
0.88103446	C_vs_N
0.964002954	C_vs_N
0.76194959	C_vs_N
0.831805977	C_vs_N
0.827271794	C_vs_N
0.840005176	C_vs_N
0.968125917	C_vs_N
0.895541801	C_vs_N
0.778056566	C_vs_N
0.648745128	C_vs_N
0.67575186	C_vs_N
0.744839489	C_vs_N
0.739282512	C_vs_N
0.737066224	C_vs_N
0.89239318	C_vs_N
0.848754797	C_vs_N
0.765275504	C_vs_N
0.71124772	C_vs_N
0.83474751	C_vs_N
0.88605786	C_vs_N
0.807540026	C_vs_N
0.752248978	C_vs_N
0.712163866	C_vs_N
0.701407679	C_vs_N
0.908844771	C_vs_N
0.706501899	C_vs_N
0.811351572	C_vs_N
0.882113682	C_vs_N
0.871924923	C_vs_N
0.955915552	C_vs_N
0.890014904	C_vs_N
1.026327623	C_vs_N
0.813530264	C_vs_N
0.780591185	C_vs_N
0.863437276	C_vs_N
0.731908833	C_vs_N
0.698959013	C_vs_N
0.680994076	C_vs_N
0.882235207	C_vs_N
0.837685241	C_vs_N
0.931568015	C_vs_N
0.739383254	C_vs_N
0.851990367	C_vs_N
0.8165854	C_vs_N
0.81454957	C_vs_N
0.774432635	C_vs_N
0.675778453	C_vs_N
0.716314775	C_vs_N
0.663187447	C_vs_N
0.670587484	C_vs_N
0.824993266	C_vs_N
0.833071799	C_vs_N
0.723543604	C_vs_N
0.806797728	C_vs_N
0.703135507	C_vs_N
0.843087833	C_vs_N
0.863663187	C_vs_N
0.827698312	C_vs_N
0.733476815	C_vs_N
0.917938893	C_vs_N
0.894505318	C_vs_N
0.993252384	C_vs_N
0.796428567	C_vs_N
0.742406371	C_vs_N
0.688230276	C_vs_N
0.690323331	C_vs_N
0.760133718	C_vs_N
0.728300199	C_vs_N
0.947159984	C_vs_N
0.793302182	C_vs_N
0.760239554	C_vs_N
0.83678006	C_vs_N
0.86388303	C_vs_N
0.894363282	C_vs_N
0.749412882	C_vs_N
0.755974292	C_vs_N
0.753626749	C_vs_N
0.750202542	C_vs_N
0.746714981	C_vs_N
0.820963186	C_vs_N
0.841777905	C_vs_N
0.919666604	C_vs_N
0.706571186	C_vs_N
0.748817703	C_vs_N
0.798833575	C_vs_N
[truncated: 625,481 more rows]
