# Supplementary material for: Stochasticity constrained by deterministic effects of diet and age drive rumen microbiome assembly dynamics
Source: Nat Commun. 2020 Apr 20;11:1904. doi: 10.1038/s41467-020-15652-8 (PMC7170844; doi:10.1038/s41467-020-15652-8)
Supplement: Supplementary file 17 — Source Data [file 41467_2020_15652_MOESM17_ESM.zip › Source Data/Supplementary Figure 14_C-section.txt]

distance	group
0.342243618	C_vs_C
0.538735069	C_vs_C
0.738569122	C_vs_C
0.750282951	C_vs_C
0.540634289	C_vs_C
0.903880389	C_vs_C
0.917422034	C_vs_C
0.701318515	C_vs_C
1.002647244	C_vs_C
0.938575928	C_vs_C
0.901924892	C_vs_C
0.858372952	C_vs_C
0.959580075	C_vs_C
0.834691858	C_vs_C
0.490858276	C_vs_C
0.903836395	C_vs_C
0.530358036	C_vs_C
0.874798736	C_vs_C
0.965072569	C_vs_C
0.635942165	C_vs_C
0.671274006	C_vs_C
0.897737791	C_vs_C
1.011479518	C_vs_C
0.884897096	C_vs_C
0.999150805	C_vs_C
0.800539269	C_vs_C
0.565333881	C_vs_C
0.538780158	C_vs_C
0.81512618	C_vs_C
0.600466885	C_vs_C
0.93639708	C_vs_C
0.845071378	C_vs_C
0.764259933	C_vs_C
0.970488472	C_vs_C
0.816881726	C_vs_C
0.972484318	C_vs_C
0.802631908	C_vs_C
0.91913581	C_vs_C
0.937717609	C_vs_C
0.899389851	C_vs_C
0.904014905	C_vs_C
0.84672137	C_vs_C
0.866151462	C_vs_C
0.757011319	C_vs_C
0.832013066	C_vs_C
0.972844192	C_vs_C
0.887267934	C_vs_C
0.633935496	C_vs_C
0.926675355	C_vs_C
0.971137722	C_vs_C
0.860635709	C_vs_C
0.861568164	C_vs_C
0.712757856	C_vs_C
0.569537113	C_vs_C
0.846442494	C_vs_C
0.857007612	C_vs_C
0.80742217	C_vs_C
0.893211851	C_vs_C
0.811803136	C_vs_C
0.835092622	C_vs_C
0.777094508	C_vs_C
0.969632023	C_vs_C
0.902721675	C_vs_C
0.67063229	C_vs_C
0.986008023	C_vs_C
0.965406519	C_vs_C
0.830866104	C_vs_C
0.898233264	C_vs_C
0.75436399	C_vs_C
0.911896913	C_vs_C
0.770582242	C_vs_C
0.796932548	C_vs_C
0.810616843	C_vs_C
0.873284499	C_vs_C
0.916873285	C_vs_C
0.961665238	C_vs_C
0.805917649	C_vs_C
0.953452624	C_vs_C
0.893869946	C_vs_C
0.854407004	C_vs_C
0.868525081	C_vs_C
0.992429535	C_vs_C
0.859245203	C_vs_C
0.799307016	C_vs_C
0.823495575	C_vs_C
0.855802778	C_vs_C
0.851033827	C_vs_C
0.769585144	C_vs_C
0.848740481	C_vs_C
0.90759433	C_vs_C
0.70135903	C_vs_C
0.966576163	C_vs_C
0.775092096	C_vs_C
0.724354037	C_vs_C
0.93436548	C_vs_C
0.829161393	C_vs_C
0.78838372	C_vs_C
1.065061521	C_vs_C
0.714723368	C_vs_C
0.871994796	C_vs_C
0.630755194	C_vs_C
0.691218094	C_vs_C
0.823016999	C_vs_C
0.879258193	C_vs_C
0.810269436	C_vs_C
0.744260468	C_vs_C
0.890805863	C_vs_C
0.832509764	C_vs_C
0.867424388	C_vs_C
0.886943814	C_vs_C
0.865425408	C_vs_C
0.860500484	C_vs_C
0.745196071	C_vs_C
0.823042997	C_vs_C
0.890028689	C_vs_C
0.942527691	C_vs_C
0.956417733	C_vs_C
0.666633062	C_vs_C
1.063509122	C_vs_C
0.73464674	C_vs_C
0.622166218	C_vs_C
0.878217748	C_vs_C
0.907756699	C_vs_C
1.024610492	C_vs_C
0.762929289	C_vs_C
0.994637342	C_vs_C
0.573788251	C_vs_C
0.575202814	C_vs_C
0.651490273	C_vs_C
0.628732864	C_vs_C
0.727831943	C_vs_C
0.529197978	C_vs_C
0.682796452	C_vs_C
0.658108218	C_vs_C
0.65449812	C_vs_C
0.948098318	C_vs_C
0.664716083	C_vs_C
0.87486536	C_vs_C
0.657124408	C_vs_C
0.926730175	C_vs_C
0.969431462	C_vs_C
0.573653764	C_vs_C
0.728860818	C_vs_C
0.639720731	C_vs_C
0.64210018	C_vs_C
0.64052509	C_vs_C
0.665715581	C_vs_C
0.621988725	C_vs_C
0.686369128	C_vs_C
0.573079919	C_vs_C
0.632825907	C_vs_C
1.087532182	C_vs_C
0.937591549	C_vs_C
0.562915821	C_vs_C
0.757644172	C_vs_C
0.826923229	C_vs_C
0.624769644	C_vs_C
0.626082945	C_vs_C
0.632013001	C_vs_C
0.689560238	C_vs_C
0.611128021	C_vs_C
0.638858695	C_vs_C
0.631422234	C_vs_C
0.630260463	C_vs_C
0.63281117	C_vs_C
0.797759222	C_vs_C
0.624170629	C_vs_C
0.851463308	C_vs_C
0.620727511	C_vs_C
0.625973839	C_vs_C
0.640461751	C_vs_C
1.004700773	C_vs_C
0.818280413	C_vs_C
0.592922717	C_vs_C
0.619291169	C_vs_C
0.61141319	C_vs_C
0.622545578	C_vs_C
0.618429427	C_vs_C
0.61495404	C_vs_C
1.023259266	C_vs_C
0.633300851	C_vs_C
0.913450454	C_vs_C
0.604675924	C_vs_C
0.838857319	C_vs_C
0.639111728	C_vs_C
0.643663673	C_vs_C
0.926082827	C_vs_C
0.931301591	C_vs_C
0.910608562	C_vs_C
0.646394661	C_vs_C
0.634774133	C_vs_C
1.026943957	C_vs_C
0.634887788	C_vs_C
0.624740804	C_vs_C
0.603970566	C_vs_C
0.98764343	C_vs_C
0.972785889	C_vs_C
0.866553903	C_vs_C
0.764046373	C_vs_C
0.705885842	C_vs_C
0.648250449	C_vs_C
1.01574007	C_vs_C
0.817659302	C_vs_C
0.731602213	C_vs_C
0.652205826	C_vs_C
0.734606277	C_vs_C
0.737373715	C_vs_C
0.652172472	C_vs_C
0.715286028	C_vs_C
0.651596111	C_vs_C
1.024175072	C_vs_C
0.764193106	C_vs_C
1.01906727	C_vs_C
0.940476909	C_vs_C
0.865639706	C_vs_C
0.895004246	C_vs_C
0.588952545	C_vs_C
0.623336247	C_vs_C
0.601579696	C_vs_C
0.638789647	C_vs_C
1.075349492	C_vs_C
0.987295062	C_vs_C
0.635629764	C_vs_C
0.706295819	C_vs_C
0.698131274	C_vs_C
0.992021833	C_vs_C
0.629618374	C_vs_C
0.808370181	C_vs_C
0.891095929	C_vs_C
0.698724756	C_vs_C
0.742789503	C_vs_C
0.827602594	C_vs_C
0.644201979	C_vs_C
0.607939947	C_vs_C
0.61265568	C_vs_C
0.633878784	C_vs_C
0.880842174	C_vs_C
0.841347311	C_vs_C
0.797770946	C_vs_C
0.983087759	C_vs_C
0.774805757	C_vs_C
0.912238625	C_vs_C
0.610576339	C_vs_C
0.641968352	C_vs_C
0.617085402	C_vs_C
0.635625376	C_vs_C
0.591849739	C_vs_C
0.636974372	C_vs_C
0.672138039	C_vs_C
0.674388248	C_vs_C
0.992459442	C_vs_C
0.703490632	C_vs_C
0.937348893	C_vs_C
0.969465735	C_vs_C
0.827189412	C_vs_C
0.635780288	C_vs_C
0.633907405	C_vs_C
0.646486929	C_vs_C
0.683705044	C_vs_C
0.614525388	C_vs_C
0.76229139	C_vs_C
0.608793267	C_vs_C
0.693928962	C_vs_C
0.66897046	C_vs_C
0.917879671	C_vs_C
0.660094479	C_vs_C
0.653696329	C_vs_C
0.615962025	C_vs_C
0.662360114	C_vs_C
0.660585526	C_vs_C
0.893539277	C_vs_C
0.932414022	C_vs_C
0.947339171	C_vs_C
0.992931518	C_vs_C
0.981230478	C_vs_C
1.013972656	C_vs_C
1.111436846	C_vs_C
0.617824444	C_vs_C
0.591589865	C_vs_C
0.647355572	C_vs_C
0.696681543	C_vs_C
0.622536679	C_vs_C
0.690007303	C_vs_C
0.92231159	C_vs_C
0.688885047	C_vs_C
0.837118182	C_vs_C
0.859568205	C_vs_C
0.780933222	C_vs_C
0.694089801	C_vs_C
0.636004118	C_vs_C
0.652026729	C_vs_C
0.654770108	C_vs_C
0.845792039	C_vs_C
0.646940448	C_vs_C
0.810294343	C_vs_C
0.786975013	C_vs_C
0.811361537	C_vs_C
0.96217195	C_vs_C
1.109090601	C_vs_C
0.829979574	C_vs_C
0.638566626	C_vs_C
0.63558017	C_vs_C
0.697503074	C_vs_C
0.68763305	C_vs_C
0.660598251	C_vs_C
0.783724446	C_vs_C
0.773818857	C_vs_C
1.03819363	C_vs_C
0.823980713	C_vs_C
0.906075628	C_vs_C
0.795062079	C_vs_C
0.656725139	C_vs_C
0.63988241	C_vs_C
0.66540485	C_vs_C
0.657871801	C_vs_C
0.893191285	C_vs_C
0.952723519	C_vs_C
1.003913237	C_vs_C
1.047791618	C_vs_C
0.905268035	C_vs_C
0.885572822	C_vs_C
0.624891998	C_vs_C
0.963752319	C_vs_C
0.633227507	C_vs_C
0.900360016	C_vs_C
0.807262607	C_vs_C
0.855906191	C_vs_C
0.987598742	C_vs_C
0.755396396	C_vs_C
0.656792056	C_vs_C
0.689300921	C_vs_C
0.938612287	C_vs_C
0.825193331	C_vs_C
0.79091408	C_vs_C
0.838905021	C_vs_C
0.658400979	C_vs_C
0.793307228	C_vs_C
0.965623892	C_vs_C
0.895917235	C_vs_C
0.859448822	C_vs_C
0.845050615	C_vs_C
0.852962212	C_vs_C
0.64190603	C_vs_C
0.676501023	C_vs_C
0.821257679	C_vs_C
0.731398807	C_vs_C
0.792001364	C_vs_C
0.761385832	C_vs_C
0.849013604	C_vs_C
0.94094774	C_vs_C
0.640953963	C_vs_C
0.876539353	C_vs_C
0.990566216	C_vs_C
0.880961917	C_vs_C
0.70366774	C_vs_C
0.89884376	C_vs_C
0.688325049	C_vs_C
0.899838137	C_vs_C
0.756008841	C_vs_C
0.867961249	C_vs_C
0.865818417	C_vs_C
0.787932602	C_vs_C
0.70129875	C_vs_C
0.758404459	C_vs_C
0.975169536	C_vs_C
0.845159855	C_vs_C
0.838055391	C_vs_C
0.778776608	C_vs_C
0.953042028	C_vs_C
0.953632568	C_vs_C
0.72822051	C_vs_C
0.859913635	C_vs_C
0.887001293	C_vs_C
0.81046391	C_vs_C
0.861945632	C_vs_C
0.856025764	C_vs_C
0.814208996	C_vs_C
0.812673101	C_vs_C
0.843464565	C_vs_C
0.95377685	C_vs_C
0.762986371	C_vs_C
0.907237937	C_vs_C
0.868528963	C_vs_C
0.956125326	C_vs_C
0.818823741	C_vs_C
0.92707818	C_vs_C
0.927801527	C_vs_C
0.811429774	C_vs_C
0.865329113	C_vs_C
0.731632168	C_vs_C
0.72969898	C_vs_C
0.825236776	C_vs_C
0.9839072	C_vs_C
0.743692098	C_vs_C
0.759000343	C_vs_C
0.887271193	C_vs_C
0.676175158	C_vs_C
0.862494153	C_vs_C
0.9211122	C_vs_C
0.774080866	C_vs_C
0.789867742	C_vs_C
0.802379113	C_vs_C
0.905783231	C_vs_C
0.669352973	C_vs_C
0.738051301	C_vs_C
0.90113147	C_vs_C
0.765455979	C_vs_C
0.799809121	C_vs_C
0.714283447	C_vs_C
0.83072435	C_vs_C
0.748072742	C_vs_C
0.895371198	C_vs_C
0.914432992	C_vs_C
0.939289233	C_vs_C
0.94955696	C_vs_C
0.824690754	C_vs_C
0.991978899	C_vs_C
0.832745284	C_vs_C
0.843042104	C_vs_C
0.825588237	C_vs_C
0.766058998	C_vs_C
0.740117615	C_vs_C
1.021033816	C_vs_C
0.905987039	C_vs_C
0.69995993	C_vs_C
0.721523546	C_vs_C
0.753252962	C_vs_C
0.706518734	C_vs_C
0.894584036	C_vs_C
0.895141605	C_vs_C
0.867006322	C_vs_C
0.829148308	C_vs_C
0.875542868	C_vs_C
0.831139409	C_vs_C
0.821433683	C_vs_C
0.87938372	C_vs_C
0.719053157	C_vs_C
1.052243492	C_vs_C
0.935778797	C_vs_C
0.754539065	C_vs_C
0.662998679	C_vs_C
0.693912646	C_vs_C
0.820174423	C_vs_C
0.853465055	C_vs_C
0.771831833	C_vs_C
0.921023437	C_vs_C
0.791450097	C_vs_C
0.747958047	C_vs_C
0.708537241	C_vs_C
0.690960284	C_vs_C
0.757574218	C_vs_C
0.754110971	C_vs_C
0.92221036	C_vs_C
0.87259482	C_vs_C
0.811359846	C_vs_C
0.780907529	C_vs_C
0.894667528	C_vs_C
0.945607031	C_vs_C
0.884839009	C_vs_C
0.867827157	C_vs_C
0.788863987	C_vs_C
0.825168508	C_vs_C
1.053837454	C_vs_C
0.849517601	C_vs_C
0.753681557	C_vs_C
0.866434431	C_vs_C
0.964096483	C_vs_C
0.950596859	C_vs_C
0.721117271	C_vs_C
0.80420536	C_vs_C
0.950318078	C_vs_C
0.916451662	C_vs_C
0.947578061	C_vs_C
0.928636909	C_vs_C
0.833783345	C_vs_C
0.926674725	C_vs_C
0.787030243	C_vs_C
0.785813307	C_vs_C
0.778120342	C_vs_C
0.750393327	C_vs_C
0.785847477	C_vs_C
0.813575489	C_vs_C
0.756641923	C_vs_C
0.865139221	C_vs_C
0.971442471	C_vs_C
0.744125281	C_vs_C
0.800898493	C_vs_C
0.928594789	C_vs_C
0.762354626	C_vs_C
0.72738657	C_vs_C
0.731749017	C_vs_C
0.73242789	C_vs_C
0.812715579	C_vs_C
0.823286939	C_vs_C
0.764854202	C_vs_C
0.795386161	C_vs_C
0.744584368	C_vs_C
0.766896899	C_vs_C
0.697085552	C_vs_C
0.769264395	C_vs_C
0.834072403	C_vs_C
0.88866169	C_vs_C
0.767321475	C_vs_C
0.781498471	C_vs_C
0.753336403	C_vs_C
0.828142114	C_vs_C
0.870205341	C_vs_C
0.849741352	C_vs_C
0.949757852	C_vs_C
0.857944249	C_vs_C
0.83893853	C_vs_C
0.859172709	C_vs_C
0.771965342	C_vs_C
0.862761522	C_vs_C
0.790968748	C_vs_C
0.73918324	C_vs_C
0.817930978	C_vs_C
0.924410307	C_vs_C
0.753886157	C_vs_C
0.886122566	C_vs_C
0.727449389	C_vs_C
0.749204867	C_vs_C
0.850755981	C_vs_C
0.809460118	C_vs_C
0.838335726	C_vs_C
0.715551728	C_vs_C
0.743977509	C_vs_C
0.722820675	C_vs_C
0.714776481	C_vs_C
0.739226825	C_vs_C
0.801449419	C_vs_C
0.883701718	C_vs_C
0.750004984	C_vs_C
0.775414685	C_vs_C
0.718334006	C_vs_C
0.771651444	C_vs_C
0.837445732	C_vs_C
0.779105928	C_vs_C
0.772615944	C_vs_C
0.823527352	C_vs_C
0.792105598	C_vs_C
0.752779419	C_vs_C
0.78936933	C_vs_C
0.72981862	C_vs_C
0.7628167	C_vs_C
0.830255698	C_vs_C
0.772114871	C_vs_C
0.783288914	C_vs_C
0.86747107	C_vs_C
0.909083844	C_vs_C
0.899404747	C_vs_C
0.848060795	C_vs_C
1.082357274	C_vs_C
0.996894578	C_vs_C
0.979183568	C_vs_C
0.924765856	C_vs_C
0.851356614	C_vs_C
0.849791875	C_vs_C
0.708570258	C_vs_C
0.826670858	C_vs_C
0.740017663	C_vs_C
0.673556566	C_vs_C
1.043223345	C_vs_C
1.017962431	C_vs_C
1.044379632	C_vs_C
0.675536612	C_vs_C
0.688481061	C_vs_C
0.717495226	C_vs_C
0.847153536	C_vs_C
0.802808681	C_vs_C
0.687346095	C_vs_C
1.022346442	C_vs_C
1.04179526	C_vs_C
1.060680455	C_vs_C
1.079510842	C_vs_C
1.125904974	C_vs_C
1.003132014	C_vs_C
1.152298814	C_vs_C
1.047930837	C_vs_C
0.996422421	C_vs_C
0.419974883	C_vs_C
0.682221124	C_vs_C
0.728726187	C_vs_C
0.292933513	C_vs_C
0.89385027	C_vs_C
0.902405462	C_vs_C
0.415003809	C_vs_C
0.994643762	C_vs_C
0.927967747	C_vs_C
0.889260342	C_vs_C
0.815199363	C_vs_C
0.948788444	C_vs_C
0.802798191	C_vs_C
0.375174839	C_vs_C
0.669897308	C_vs_C
0.407222956	C_vs_C
0.817266657	C_vs_C
0.952436524	C_vs_C
0.501430844	C_vs_C
0.644806855	C_vs_C
0.855290424	C_vs_C
1.001991072	C_vs_C
0.856783412	C_vs_C
0.990694517	C_vs_C
0.75297487	C_vs_C
0.46189964	C_vs_C
0.491808231	C_vs_C
0.660192422	C_vs_C
0.513150849	C_vs_C
0.906949226	C_vs_C
0.785572127	C_vs_C
0.69667295	C_vs_C
0.961491728	C_vs_C
0.75936014	C_vs_C
0.963467506	C_vs_C
0.785000772	C_vs_C
0.909296722	C_vs_C
0.91518444	C_vs_C
0.797120856	C_vs_C
0.887184676	C_vs_C
0.803158011	C_vs_C
0.859868833	C_vs_C
0.61248473	C_vs_C
0.737838248	C_vs_C
0.965660171	C_vs_C
0.859710765	C_vs_C
0.619322786	C_vs_C
0.902896088	C_vs_C
0.966285109	C_vs_C
0.850913183	C_vs_C
0.787780937	C_vs_C
0.681512367	C_vs_C
0.470286479	C_vs_C
0.701763853	C_vs_C
0.79969961	C_vs_C
0.665845189	C_vs_C
0.883081847	C_vs_C
0.804243113	C_vs_C
0.772611162	C_vs_C
0.638019173	C_vs_C
0.947904679	C_vs_C
0.873552037	C_vs_C
0.589303998	C_vs_C
0.983576659	C_vs_C
0.96364169	C_vs_C
0.822261672	C_vs_C
0.897104467	C_vs_C
0.674838482	C_vs_C
0.902727139	C_vs_C
0.621299426	C_vs_C
0.663365571	C_vs_C
0.76796749	C_vs_C
0.870898654	C_vs_C
0.91597332	C_vs_C
0.954597642	C_vs_C
0.77416629	C_vs_C
0.95110492	C_vs_C
0.882066906	C_vs_C
0.830965224	C_vs_C
0.799426937	C_vs_C
0.991609263	C_vs_C
0.858097447	C_vs_C
0.774300957	C_vs_C
0.764523948	C_vs_C
0.822819194	C_vs_C
0.830356941	C_vs_C
0.659486749	C_vs_C
0.812253412	C_vs_C
0.907030439	C_vs_C
0.657190324	C_vs_C
0.956593086	C_vs_C
0.758915273	C_vs_C
0.726142842	C_vs_C
0.934594329	C_vs_C
0.827738748	C_vs_C
0.748037256	C_vs_C
1.064546961	C_vs_C
0.698738259	C_vs_C
0.870167211	C_vs_C
0.585147693	C_vs_C
0.671838587	C_vs_C
0.779226564	C_vs_C
0.866522288	C_vs_C
0.786315982	C_vs_C
0.73850026	C_vs_C
0.883753333	C_vs_C
0.829648594	C_vs_C
0.830224515	C_vs_C
0.857005928	C_vs_C
0.829561539	C_vs_C
0.846066966	C_vs_C
0.649567738	C_vs_C
0.814739922	C_vs_C
0.887280945	C_vs_C
0.938281513	C_vs_C
0.956739665	C_vs_C
0.656644031	C_vs_C
1.059312014	C_vs_C
0.668376553	C_vs_C
0.585539703	C_vs_C
0.87391235	C_vs_C
0.907911676	C_vs_C
1.020030002	C_vs_C
0.721163748	C_vs_C
0.991687771	C_vs_C
0.549387872	C_vs_C
0.560507654	C_vs_C
0.634781901	C_vs_C
0.606710829	C_vs_C
0.709439122	C_vs_C
0.482173756	C_vs_C
0.660140168	C_vs_C
0.646333173	C_vs_C
0.635114628	C_vs_C
0.934317508	C_vs_C
0.630400571	C_vs_C
0.867826158	C_vs_C
0.655206429	C_vs_C
0.915286648	C_vs_C
0.966994705	C_vs_C
0.569819931	C_vs_C
0.648932518	C_vs_C
0.622015088	C_vs_C
0.627913315	C_vs_C
0.624239857	C_vs_C
0.651315284	C_vs_C
0.610613818	C_vs_C
0.664578828	C_vs_C
0.571378607	C_vs_C
0.616268056	C_vs_C
1.08787374	C_vs_C
0.933154494	C_vs_C
0.559951672	C_vs_C
0.753644281	C_vs_C
0.827147782	C_vs_C
0.61155717	C_vs_C
0.615413625	C_vs_C
0.597773291	C_vs_C
0.675225511	C_vs_C
0.599833414	C_vs_C
0.620625444	C_vs_C
0.618722937	C_vs_C
0.611355056	C_vs_C
0.611245009	C_vs_C
0.791253864	C_vs_C
0.60321046	C_vs_C
0.851374398	C_vs_C
0.60043119	C_vs_C
0.604267953	C_vs_C
0.623876649	C_vs_C
1.005012059	C_vs_C
0.811942636	C_vs_C
0.58595973	C_vs_C
0.610054619	C_vs_C
0.609497795	C_vs_C
0.618241854	C_vs_C
0.605536958	C_vs_C
0.609786389	C_vs_C
1.023009995	C_vs_C
0.621072102	C_vs_C
0.910399794	C_vs_C
0.597094633	C_vs_C
0.83397045	C_vs_C
0.623119049	C_vs_C
0.629756393	C_vs_C
0.925615177	C_vs_C
0.929130061	C_vs_C
0.907296024	C_vs_C
0.626027705	C_vs_C
0.625684018	C_vs_C
1.026154446	C_vs_C
0.627199877	C_vs_C
0.608981	C_vs_C
0.601325211	C_vs_C
0.985666603	C_vs_C
0.972601718	C_vs_C
0.863623413	C_vs_C
0.756209296	C_vs_C
0.694618351	C_vs_C
0.612717763	C_vs_C
1.01597438	C_vs_C
0.759156055	C_vs_C
0.726384882	C_vs_C
0.645933011	C_vs_C
0.717613369	C_vs_C
0.724571049	C_vs_C
0.641663535	C_vs_C
0.708942073	C_vs_C
0.60878685	C_vs_C
1.023982599	C_vs_C
0.755496745	C_vs_C
1.018866149	C_vs_C
0.939815962	C_vs_C
0.862789432	C_vs_C
0.892866628	C_vs_C
0.58768786	C_vs_C
0.616379935	C_vs_C
0.596586343	C_vs_C
0.622974835	C_vs_C
1.073904402	C_vs_C
0.98672339	C_vs_C
0.619446796	C_vs_C
0.657639752	C_vs_C
0.680428054	C_vs_C
0.990636062	C_vs_C
0.627270883	C_vs_C
0.798971957	C_vs_C
0.889837345	C_vs_C
0.695071831	C_vs_C
0.741908047	C_vs_C
0.819892347	C_vs_C
0.639909112	C_vs_C
0.597597625	C_vs_C
0.601744533	C_vs_C
0.61397407	C_vs_C
0.878937716	C_vs_C
0.839327134	C_vs_C
0.794515893	C_vs_C
0.983022179	C_vs_C
0.772310555	C_vs_C
0.909913743	C_vs_C
0.600231158	C_vs_C
0.627926537	C_vs_C
0.603629475	C_vs_C
0.620576669	C_vs_C
0.592536459	C_vs_C
0.633452653	C_vs_C
0.636933289	C_vs_C
0.657917799	C_vs_C
0.99212259	C_vs_C
0.69901983	C_vs_C
0.935098616	C_vs_C
0.967290617	C_vs_C
0.823752894	C_vs_C
0.611052246	C_vs_C
0.620558778	C_vs_C
0.62944987	C_vs_C
0.663003301	C_vs_C
0.608442027	C_vs_C
0.761362864	C_vs_C
0.591744253	C_vs_C
0.687716594	C_vs_C
0.662392722	C_vs_C
0.917017251	C_vs_C
0.62705947	C_vs_C
0.644413423	C_vs_C
0.611458106	C_vs_C
0.643286361	C_vs_C
0.637483108	C_vs_C
0.887440242	C_vs_C
0.931217754	C_vs_C
0.942268403	C_vs_C
0.992119801	C_vs_C
0.980190173	C_vs_C
1.012455387	C_vs_C
1.112124766	C_vs_C
0.61079458	C_vs_C
0.58971792	C_vs_C
0.610462194	C_vs_C
0.679861764	C_vs_C
0.611334227	C_vs_C
0.671362755	C_vs_C
0.921541379	C_vs_C
0.663403069	C_vs_C
0.833599558	C_vs_C
0.850949097	C_vs_C
0.780289572	C_vs_C
0.67284816	C_vs_C
0.618043321	C_vs_C
0.620802551	C_vs_C
0.635214563	C_vs_C
0.8359938	C_vs_C
0.631518739	C_vs_C
0.800074443	C_vs_C
0.781985529	C_vs_C
0.79961736	C_vs_C
0.959864125	C_vs_C
1.109283291	C_vs_C
0.827913392	C_vs_C
0.627972907	C_vs_C
0.624208877	C_vs_C
0.684563679	C_vs_C
0.669803264	C_vs_C
0.633428083	C_vs_C
0.773423204	C_vs_C
0.761982528	C_vs_C
1.03755715	C_vs_C
0.819193319	C_vs_C
0.903022064	C_vs_C
0.791016866	C_vs_C
0.618953362	C_vs_C
0.626676197	C_vs_C
0.656544489	C_vs_C
0.638970522	C_vs_C
0.886894249	C_vs_C
0.951368892	C_vs_C
1.00133739	C_vs_C
1.046818728	C_vs_C
0.900357198	C_vs_C
0.880492402	C_vs_C
0.608434437	C_vs_C
0.964031901	C_vs_C
0.621023617	C_vs_C
0.896115885	C_vs_C
0.800249269	C_vs_C
0.851300799	C_vs_C
0.987052611	C_vs_C
0.72123579	C_vs_C
0.637812117	C_vs_C
0.676160448	C_vs_C
0.934819282	C_vs_C
0.819609556	C_vs_C
0.784061442	C_vs_C
0.835876077	C_vs_C
0.646478208	C_vs_C
0.784931275	C_vs_C
0.963294459	C_vs_C
0.893963932	C_vs_C
0.852917278	C_vs_C
0.83396674	C_vs_C
0.847479029	C_vs_C
0.632230863	C_vs_C
0.658647656	C_vs_C
0.808221839	C_vs_C
0.716608132	C_vs_C
0.774912646	C_vs_C
0.742630707	C_vs_C
0.840615935	C_vs_C
0.936497016	C_vs_C
0.625899176	C_vs_C
0.872891647	C_vs_C
0.989291972	C_vs_C
0.878515646	C_vs_C
0.676840672	C_vs_C
0.892174276	C_vs_C
0.672833637	C_vs_C
0.893286415	C_vs_C
0.729070149	C_vs_C
0.853194186	C_vs_C
0.859249517	C_vs_C
0.766110426	C_vs_C
0.687049346	C_vs_C
0.739720315	C_vs_C
0.974588008	C_vs_C
0.839537979	C_vs_C
0.83058519	C_vs_C
0.770346187	C_vs_C
0.950421552	C_vs_C
0.952475316	C_vs_C
0.721562022	C_vs_C
0.85255565	C_vs_C
0.877633648	C_vs_C
0.796369327	C_vs_C
0.854702718	C_vs_C
0.843640511	C_vs_C
0.800636165	C_vs_C
0.797861111	C_vs_C
0.836845973	C_vs_C
0.953302893	C_vs_C
0.743721564	C_vs_C
0.900295449	C_vs_C
0.865467312	C_vs_C
0.95112481	C_vs_C
0.814046678	C_vs_C
0.924218833	C_vs_C
0.920624142	C_vs_C
0.803635086	C_vs_C
0.854274527	C_vs_C
0.708113183	C_vs_C
0.70793508	C_vs_C
0.813881329	C_vs_C
0.980531797	C_vs_C
0.730439852	C_vs_C
0.753227052	C_vs_C
0.884380523	C_vs_C
0.662145037	C_vs_C
0.852722391	C_vs_C
0.918181744	C_vs_C
0.76803496	C_vs_C
0.776285115	C_vs_C
0.790734649	C_vs_C
0.894395769	C_vs_C
0.65385945	C_vs_C
0.718095257	C_vs_C
0.895436729	C_vs_C
0.746593951	C_vs_C
0.790259295	C_vs_C
0.685936259	C_vs_C
0.805843318	C_vs_C
0.733625691	C_vs_C
0.892111656	C_vs_C
0.912130076	C_vs_C
0.936775537	C_vs_C
0.94473045	C_vs_C
0.811217571	C_vs_C
0.98910616	C_vs_C
0.819776731	C_vs_C
0.830752458	C_vs_C
0.817446169	C_vs_C
0.747306188	C_vs_C
0.70898264	C_vs_C
1.018481211	C_vs_C
0.897288812	C_vs_C
0.670189405	C_vs_C
0.707859407	C_vs_C
0.744438258	C_vs_C
0.681283454	C_vs_C
0.883613365	C_vs_C
0.890185049	C_vs_C
0.854781179	C_vs_C
0.813598963	C_vs_C
0.869587702	C_vs_C
0.818054944	C_vs_C
0.810750827	C_vs_C
0.870822936	C_vs_C
0.699207764	C_vs_C
1.048395658	C_vs_C
0.924989438	C_vs_C
0.737853042	C_vs_C
0.641124966	C_vs_C
0.676983113	C_vs_C
0.808482056	C_vs_C
0.840000586	C_vs_C
0.761096988	C_vs_C
0.916813793	C_vs_C
0.767489414	C_vs_C
0.707476857	C_vs_C
0.677558671	C_vs_C
0.668789482	C_vs_C
0.737935852	C_vs_C
0.734187059	C_vs_C
0.90866207	C_vs_C
0.864318748	C_vs_C
0.797319903	C_vs_C
0.767921011	C_vs_C
0.88326851	C_vs_C
0.939220084	C_vs_C
0.873023342	C_vs_C
0.849084046	C_vs_C
0.773549847	C_vs_C
0.814003598	C_vs_C
1.051814444	C_vs_C
0.838804266	C_vs_C
0.730095555	C_vs_C
0.853867582	C_vs_C
0.955110812	C_vs_C
0.943431755	C_vs_C
0.699985594	C_vs_C
0.793026075	C_vs_C
0.946120022	C_vs_C
0.905265676	C_vs_C
0.941015673	C_vs_C
0.920852825	C_vs_C
0.811447615	C_vs_C
0.916106689	C_vs_C
0.757309383	C_vs_C
0.770570721	C_vs_C
0.765946362	C_vs_C
0.734263889	C_vs_C
0.768527753	C_vs_C
0.798738935	C_vs_C
0.733525935	C_vs_C
0.834293608	C_vs_C
0.963738565	C_vs_C
0.714766459	C_vs_C
0.784651852	C_vs_C
0.91876274	C_vs_C
0.739615185	C_vs_C
0.714517524	C_vs_C
0.704804916	C_vs_C
0.711901219	C_vs_C
0.799082913	C_vs_C
0.808711728	C_vs_C
0.746061377	C_vs_C
0.775500077	C_vs_C
0.721818089	C_vs_C
0.75020761	C_vs_C
0.673197094	C_vs_C
0.740769923	C_vs_C
0.816462643	C_vs_C
0.872689498	C_vs_C
0.747218294	C_vs_C
0.761736772	C_vs_C
0.73341757	C_vs_C
0.811016592	C_vs_C
0.85446098	C_vs_C
0.836972946	C_vs_C
0.941206929	C_vs_C
0.839907132	C_vs_C
0.823227116	C_vs_C
0.843843773	C_vs_C
0.749463396	C_vs_C
0.846979594	C_vs_C
0.771366795	C_vs_C
0.715478238	C_vs_C
0.803969239	C_vs_C
0.912398071	C_vs_C
0.717845468	C_vs_C
0.873142737	C_vs_C
0.68785823	C_vs_C
0.725403572	C_vs_C
0.832913227	C_vs_C
0.791211996	C_vs_C
0.820282416	C_vs_C
0.666687497	C_vs_C
0.683387954	C_vs_C
0.686662263	C_vs_C
0.678384519	C_vs_C
0.702176033	C_vs_C
0.779540899	C_vs_C
0.867951634	C_vs_C
0.714371457	C_vs_C
0.749545125	C_vs_C
0.688643116	C_vs_C
0.740680039	C_vs_C
0.817790751	C_vs_C
0.753955771	C_vs_C
0.743877087	C_vs_C
0.803187935	C_vs_C
0.756476012	C_vs_C
0.714295709	C_vs_C
0.768088517	C_vs_C
0.691835094	C_vs_C
0.73167473	C_vs_C
0.813385462	C_vs_C
0.745868423	C_vs_C
0.76143816	C_vs_C
0.849884332	C_vs_C
0.89793737	C_vs_C
0.886521583	C_vs_C
0.830920985	C_vs_C
1.079824252	C_vs_C
0.988946036	C_vs_C
0.969874538	C_vs_C
0.91262864	C_vs_C
0.824867161	C_vs_C
0.806564134	C_vs_C
0.640885558	C_vs_C
0.809571221	C_vs_C
0.724193239	C_vs_C
0.647055816	C_vs_C
1.039767225	C_vs_C
1.013325522	C_vs_C
1.039952117	C_vs_C
0.662662938	C_vs_C
0.678412798	C_vs_C
0.689588904	C_vs_C
0.840375916	C_vs_C
0.795467673	C_vs_C
0.665549294	C_vs_C
1.015461665	C_vs_C
1.034640775	C_vs_C
1.058493434	C_vs_C
1.078232157	C_vs_C
1.12579612	C_vs_C
0.997794509	C_vs_C
1.1507483	C_vs_C
1.046169263	C_vs_C
0.989135552	C_vs_C
0.693538139	C_vs_C
0.70676892	C_vs_C
0.483084498	C_vs_C
0.833496204	C_vs_C
0.864263831	C_vs_C
0.528149778	C_vs_C
0.936478859	C_vs_C
0.884390395	C_vs_C
0.844261606	C_vs_C
0.803770993	C_vs_C
0.906895398	C_vs_C
0.751273007	C_vs_C
0.113131187	C_vs_C
0.806425057	C_vs_C
0.106535451	C_vs_C
0.797251905	C_vs_C
0.904031592	C_vs_C
0.411395916	C_vs_C
0.582598616	C_vs_C
0.840405905	C_vs_C
0.951393638	C_vs_C
0.816704483	C_vs_C
0.934462543	C_vs_C
0.756790334	C_vs_C
0.339516951	C_vs_C
0.567725465	C_vs_C
0.686325085	C_vs_C
0.387716416	C_vs_C
0.867476741	C_vs_C
0.735835912	C_vs_C
0.672232965	C_vs_C
0.921901344	C_vs_C
0.707063261	C_vs_C
0.911876688	C_vs_C
0.729341548	C_vs_C
0.863201957	C_vs_C
0.866805687	C_vs_C
0.794568728	C_vs_C
0.846482744	C_vs_C
0.757239341	C_vs_C
0.80124624	C_vs_C
0.632220403	C_vs_C
0.729956784	C_vs_C
0.904644275	C_vs_C
0.813877676	C_vs_C
0.557801761	C_vs_C
0.865748186	C_vs_C
0.90679459	C_vs_C
0.794377872	C_vs_C
0.773891191	C_vs_C
0.675767082	C_vs_C
0.527999409	C_vs_C
0.706610127	C_vs_C
0.775269575	C_vs_C
0.658765562	C_vs_C
0.820552885	C_vs_C
0.744246269	C_vs_C
0.714118612	C_vs_C
0.602624505	C_vs_C
0.899327778	C_vs_C
0.829324513	C_vs_C
0.654173659	C_vs_C
0.924187491	C_vs_C
0.904635088	C_vs_C
0.764951893	C_vs_C
0.835565626	C_vs_C
0.635264274	C_vs_C
0.856363711	C_vs_C
0.628237792	C_vs_C
0.668915533	C_vs_C
0.720529335	C_vs_C
0.809271008	C_vs_C
0.856269063	C_vs_C
0.897464067	C_vs_C
0.7496768	C_vs_C
0.891102226	C_vs_C
0.825107866	C_vs_C
0.793686832	C_vs_C
0.743514245	C_vs_C
0.930778901	C_vs_C
0.79847932	C_vs_C
0.705852114	C_vs_C
0.736661583	C_vs_C
0.771182611	C_vs_C
0.785492531	C_vs_C
0.611542151	C_vs_C
0.782675389	C_vs_C
0.845361878	C_vs_C
0.618247834	C_vs_C
0.90837436	C_vs_C
0.746153486	C_vs_C
0.794004846	C_vs_C
0.870965719	C_vs_C
0.768947473	C_vs_C
0.701873275	C_vs_C
1.004062934	C_vs_C
0.642735419	C_vs_C
0.810719185	C_vs_C
0.605886413	C_vs_C
0.618707064	C_vs_C
0.743873707	C_vs_C
0.807932253	C_vs_C
0.740397912	C_vs_C
0.774179329	C_vs_C
0.821941196	C_vs_C
0.772742617	C_vs_C
0.776752226	C_vs_C
0.800332511	C_vs_C
0.782596589	C_vs_C
0.79202621	C_vs_C
0.600148579	C_vs_C
0.757589415	C_vs_C
0.829416931	C_vs_C
0.88964416	C_vs_C
0.894995942	C_vs_C
0.596816287	C_vs_C
0.997652745	C_vs_C
0.626830114	C_vs_C
0.531751139	C_vs_C
0.81282625	C_vs_C
0.848369923	C_vs_C
0.960189544	C_vs_C
0.679901082	C_vs_C
0.93629973	C_vs_C
0.579338225	C_vs_C
0.55433633	C_vs_C
0.576057256	C_vs_C
0.54805567	C_vs_C
0.673468542	C_vs_C
0.574819189	C_vs_C
0.606374274	C_vs_C
0.586802707	C_vs_C
0.578241219	C_vs_C
0.874494317	C_vs_C
0.574227208	C_vs_C
0.810102919	C_vs_C
0.595630075	C_vs_C
0.856497697	C_vs_C
0.906185919	C_vs_C
0.511601367	C_vs_C
0.593216943	C_vs_C
0.566418922	C_vs_C
0.569802003	C_vs_C
0.563884014	C_vs_C
0.591068301	C_vs_C
0.551338438	C_vs_C
0.606454431	C_vs_C
0.511057344	C_vs_C
0.558773686	C_vs_C
1.025163794	C_vs_C
0.875078155	C_vs_C
0.501209541	C_vs_C
0.694198669	C_vs_C
0.764323401	C_vs_C
0.557032362	C_vs_C
0.556671477	C_vs_C
0.539849427	C_vs_C
0.61445776	C_vs_C
0.541562589	C_vs_C
0.561845007	C_vs_C
0.560754828	C_vs_C
0.555105211	C_vs_C
0.551318777	C_vs_C
0.730772976	C_vs_C
0.546699143	C_vs_C
0.789537195	C_vs_C
0.541716204	C_vs_C
0.545247232	C_vs_C
0.566583513	C_vs_C
0.94213294	C_vs_C
0.754130416	C_vs_C
0.525207434	C_vs_C
0.54833681	C_vs_C
0.54785433	C_vs_C
0.557752251	C_vs_C
0.547483345	C_vs_C
0.548086523	C_vs_C
0.961040661	C_vs_C
0.561023381	C_vs_C
0.850282911	C_vs_C
0.539596009	C_vs_C
0.772276542	C_vs_C
0.566585624	C_vs_C
0.568824911	C_vs_C
0.863465482	C_vs_C
0.868830325	C_vs_C
0.847631149	C_vs_C
0.564896714	C_vs_C
0.566218945	C_vs_C
0.965069817	C_vs_C
0.56523836	C_vs_C
0.548498733	C_vs_C
0.540262698	C_vs_C
0.925403723	C_vs_C
0.910687208	C_vs_C
0.803911192	C_vs_C
0.696924844	C_vs_C
0.636921006	C_vs_C
0.553448547	C_vs_C
0.954414005	C_vs_C
0.745629119	C_vs_C
0.664786733	C_vs_C
0.587759572	C_vs_C
0.658589676	C_vs_C
0.664626943	C_vs_C
0.581942551	C_vs_C
0.648374573	C_vs_C
0.554846953	C_vs_C
0.961714495	C_vs_C
0.69647789	C_vs_C
0.956794881	C_vs_C
0.878385491	C_vs_C
0.802968248	C_vs_C
0.832863182	C_vs_C
0.52852741	C_vs_C
0.553918932	C_vs_C
0.53660811	C_vs_C
0.562154142	C_vs_C
1.012787531	C_vs_C
0.924961899	C_vs_C
0.559100344	C_vs_C
0.599613059	C_vs_C
0.61950098	C_vs_C
0.929597896	C_vs_C
0.565213487	C_vs_C
0.739240541	C_vs_C
0.827922772	C_vs_C
0.633575479	C_vs_C
0.680307721	C_vs_C
0.758659626	C_vs_C
0.58017495	C_vs_C
0.538647455	C_vs_C
0.541118872	C_vs_C
0.555627311	C_vs_C
0.818539136	C_vs_C
0.77890888	C_vs_C
0.73443953	C_vs_C
0.920744327	C_vs_C
0.712474999	C_vs_C
0.850328801	C_vs_C
0.53897628	C_vs_C
0.567173797	C_vs_C
0.542532614	C_vs_C
0.559424005	C_vs_C
0.530612933	C_vs_C
0.572525905	C_vs_C
0.581916888	C_vs_C
0.597414486	C_vs_C
0.930770683	C_vs_C
0.639826626	C_vs_C
0.874591973	C_vs_C
0.906627656	C_vs_C
0.764784961	C_vs_C
0.549927809	C_vs_C
0.559504388	C_vs_C
0.569334621	C_vs_C
0.601343492	C_vs_C
0.546538909	C_vs_C
0.699929533	C_vs_C
0.531837334	C_vs_C
0.628488857	C_vs_C
0.602999098	C_vs_C
0.855364899	C_vs_C
0.566672464	C_vs_C
0.582883524	C_vs_C
0.549145546	C_vs_C
0.581410818	C_vs_C
0.574647063	C_vs_C
0.826124561	C_vs_C
0.871552586	C_vs_C
0.881824493	C_vs_C
0.930826449	C_vs_C
0.918847435	C_vs_C
0.951682619	C_vs_C
1.04889714	C_vs_C
0.549312247	C_vs_C
0.528276166	C_vs_C
0.550773151	C_vs_C
0.61880478	C_vs_C
0.5505156	C_vs_C
0.609653737	C_vs_C
0.859833569	C_vs_C
0.603547515	C_vs_C
0.774462707	C_vs_C
0.791143077	C_vs_C
0.71812529	C_vs_C
0.614859737	C_vs_C
0.557696185	C_vs_C
0.561637812	C_vs_C
0.578494867	C_vs_C
0.773391299	C_vs_C
0.573195971	C_vs_C
0.739342487	C_vs_C
0.720329282	C_vs_C
0.740082585	C_vs_C
0.899879039	C_vs_C
1.046649394	C_vs_C
0.767743701	C_vs_C
0.565950761	C_vs_C
0.566509348	C_vs_C
0.622462766	C_vs_C
0.608819936	C_vs_C
0.577388634	C_vs_C
0.712890552	C_vs_C
0.703670468	C_vs_C
0.976073399	C_vs_C
0.75778197	C_vs_C
0.840958176	C_vs_C
0.72947975	C_vs_C
0.56733743	C_vs_C
0.565386304	C_vs_C
0.594843215	C_vs_C
0.57675333	C_vs_C
0.825315314	C_vs_C
0.890134477	C_vs_C
0.938461504	C_vs_C
0.984926118	C_vs_C
0.839942098	C_vs_C
0.819337086	C_vs_C
0.547741655	C_vs_C
0.900809874	C_vs_C
0.559103108	C_vs_C
0.83461641	C_vs_C
0.738709636	C_vs_C
0.789798722	C_vs_C
0.925008171	C_vs_C
0.667358564	C_vs_C
0.57867322	C_vs_C
0.61389831	C_vs_C
0.872931674	C_vs_C
0.757222205	C_vs_C
0.722384798	C_vs_C
0.77384176	C_vs_C
0.584384327	C_vs_C
0.72315759	C_vs_C
0.901132633	C_vs_C
0.831054871	C_vs_C
0.791698547	C_vs_C
0.772199173	C_vs_C
0.785184164	C_vs_C
0.572044799	C_vs_C
0.598573607	C_vs_C
0.7478292	C_vs_C
0.655767176	C_vs_C
0.715732705	C_vs_C
0.681412171	C_vs_C
0.779549024	C_vs_C
0.87417688	C_vs_C
0.570269634	C_vs_C
0.81057222	C_vs_C
0.927680495	C_vs_C
0.817204534	C_vs_C
0.619798187	C_vs_C
0.83041804	C_vs_C
0.613594839	C_vs_C
0.832002576	C_vs_C
0.671110182	C_vs_C
0.791018125	C_vs_C
0.798131829	C_vs_C
0.705708406	C_vs_C
0.626354474	C_vs_C
0.679773932	C_vs_C
0.912311428	C_vs_C
0.777664473	C_vs_C
0.769161447	C_vs_C
0.709383425	C_vs_C
0.888442475	C_vs_C
0.891130309	C_vs_C
0.65908611	C_vs_C
0.791359964	C_vs_C
0.817249752	C_vs_C
0.736496235	C_vs_C
0.793336435	C_vs_C
0.781438281	C_vs_C
0.739311604	C_vs_C
0.737660852	C_vs_C
0.775134059	C_vs_C
0.891569782	C_vs_C
0.68394906	C_vs_C
0.839863885	C_vs_C
0.803374679	C_vs_C
0.889910724	C_vs_C
0.752817224	C_vs_C
0.862202943	C_vs_C
0.859167341	C_vs_C
0.742553324	C_vs_C
0.793295354	C_vs_C
0.649976615	C_vs_C
0.647508181	C_vs_C
0.752712836	C_vs_C
0.917917663	C_vs_C
0.67438709	C_vs_C
0.69167867	C_vs_C
0.822179251	C_vs_C
0.602549791	C_vs_C
0.791549802	C_vs_C
0.855926823	C_vs_C
0.708424164	C_vs_C
0.715111458	C_vs_C
0.728777377	C_vs_C
0.832652826	C_vs_C
0.594007908	C_vs_C
0.659813167	C_vs_C
0.833374588	C_vs_C
0.686061108	C_vs_C
0.730511359	C_vs_C
0.62947146	C_vs_C
0.749136107	C_vs_C
0.671749705	C_vs_C
0.830562759	C_vs_C
0.85066057	C_vs_C
0.874495074	C_vs_C
0.883235199	C_vs_C
0.75033456	C_vs_C
0.927213132	C_vs_C
0.758544923	C_vs_C
0.770824762	C_vs_C
0.756824323	C_vs_C
0.688338235	C_vs_C
0.654052419	C_vs_C
0.956297605	C_vs_C
0.836571782	C_vs_C
0.613504081	C_vs_C
0.648096279	C_vs_C
0.682879211	C_vs_C
0.623353063	C_vs_C
0.823685394	C_vs_C
0.828451559	C_vs_C
0.793084495	C_vs_C
0.752072772	C_vs_C
0.807607538	C_vs_C
0.76061062	C_vs_C
0.750010067	C_vs_C
0.809587257	C_vs_C
0.640776801	C_vs_C
0.987554273	C_vs_C
0.865726212	C_vs_C
0.677386462	C_vs_C
0.581819846	C_vs_C
0.616645029	C_vs_C
0.747933271	C_vs_C
0.77943008	C_vs_C
0.701682863	C_vs_C
0.854376303	C_vs_C
0.708449456	C_vs_C
0.654049066	C_vs_C
0.622314826	C_vs_C
0.60916478	C_vs_C
0.678634988	C_vs_C
0.674905564	C_vs_C
0.847385047	C_vs_C
0.802619041	C_vs_C
0.736310146	C_vs_C
0.707444726	C_vs_C
0.824915632	C_vs_C
0.878118909	C_vs_C
0.812074592	C_vs_C
0.792466459	C_vs_C
0.712817894	C_vs_C
0.752794985	C_vs_C
0.989855842	C_vs_C
0.778747903	C_vs_C
0.67110544	C_vs_C
0.793201488	C_vs_C
0.89377323	C_vs_C
0.882078903	C_vs_C
0.641831647	C_vs_C
0.732256527	C_vs_C
0.884502403	C_vs_C
0.843852433	C_vs_C
0.879019812	C_vs_C
0.858747105	C_vs_C
0.75388979	C_vs_C
0.854652733	C_vs_C
0.701712957	C_vs_C
0.710866323	C_vs_C
0.706106063	C_vs_C
0.675532267	C_vs_C
0.708545225	C_vs_C
0.737543926	C_vs_C
0.674989499	C_vs_C
0.790759641	C_vs_C
0.901945103	C_vs_C
0.660681542	C_vs_C
0.723553453	C_vs_C
0.858968719	C_vs_C
0.679790006	C_vs_C
0.654900316	C_vs_C
0.644537494	C_vs_C
0.653539872	C_vs_C
0.738158265	C_vs_C
0.749206381	C_vs_C
0.686442118	C_vs_C
0.716625514	C_vs_C
0.663881966	C_vs_C
0.689059056	C_vs_C
0.614672588	C_vs_C
0.684605005	C_vs_C
0.757157066	C_vs_C
0.812670293	C_vs_C
0.686885683	C_vs_C
0.702599707	C_vs_C
0.676878711	C_vs_C
0.752182189	C_vs_C
0.793691736	C_vs_C
0.774933538	C_vs_C
0.87865955	C_vs_C
0.780174123	C_vs_C
0.763262664	C_vs_C
0.78364771	C_vs_C
0.689141067	C_vs_C
0.785987176	C_vs_C
0.71293797	C_vs_C
0.657338262	C_vs_C
0.742674716	C_vs_C
0.852240141	C_vs_C
0.664567956	C_vs_C
0.81275521	C_vs_C
0.631666582	C_vs_C
0.669522828	C_vs_C
0.771737119	C_vs_C
0.733046644	C_vs_C
0.76072969	C_vs_C
0.611837265	C_vs_C
0.632773634	C_vs_C
0.629260398	C_vs_C
0.622450891	C_vs_C
0.645848435	C_vs_C
0.719651791	C_vs_C
0.809255103	C_vs_C
0.658253795	C_vs_C
0.692357805	C_vs_C
0.624816986	C_vs_C
0.683680674	C_vs_C
0.757698371	C_vs_C
0.695424061	C_vs_C
0.685612619	C_vs_C
0.745468421	C_vs_C
0.701734663	C_vs_C
0.66035955	C_vs_C
0.706764689	C_vs_C
0.636619615	C_vs_C
0.677109658	C_vs_C
0.755649861	C_vs_C
0.688436892	C_vs_C
0.703807488	C_vs_C
0.791711413	C_vs_C
0.836058003	C_vs_C
0.826629914	C_vs_C
0.7722964	C_vs_C
1.01686166	C_vs_C
0.928186444	C_vs_C
0.908292919	C_vs_C
0.852412181	C_vs_C
0.766752627	C_vs_C
0.746405823	C_vs_C
0.570830725	C_vs_C
0.750150898	C_vs_C
0.666674057	C_vs_C
0.593595984	C_vs_C
0.977554865	C_vs_C
0.951092671	C_vs_C
0.978050592	C_vs_C
0.604002319	C_vs_C
0.616888573	C_vs_C
0.634351906	C_vs_C
0.779150015	C_vs_C
0.734598909	C_vs_C
0.608281927	C_vs_C
0.956412768	C_vs_C
0.976091355	C_vs_C
0.997247995	C_vs_C
1.016502004	C_vs_C
1.063490142	C_vs_C
0.939642537	C_vs_C
1.088900802	C_vs_C
0.986758118	C_vs_C
0.928662935	C_vs_C
0.395334468	C_vs_C
0.579881908	C_vs_C
0.674693737	C_vs_C
0.571118942	C_vs_C
0.767933592	C_vs_C
0.544963674	C_vs_C
0.46958413	C_vs_C
0.40699446	C_vs_C
0.335547762	C_vs_C
0.681693872	C_vs_C
0.345827142	C_vs_C
0.688967434	C_vs_C
0.43117014	C_vs_C
0.671691185	C_vs_C
0.358808722	C_vs_C
0.486949331	C_vs_C
0.708773035	C_vs_C
0.692715195	C_vs_C
0.702265367	C_vs_C
0.592600982	C_vs_C
0.406357904	C_vs_C
0.596868729	C_vs_C
0.659008849	C_vs_C
0.599432139	C_vs_C
0.530973774	C_vs_C
0.552372857	C_vs_C
0.603519733	C_vs_C
0.48247474	C_vs_C
0.564429543	C_vs_C
0.583766366	C_vs_C
0.496062118	C_vs_C
0.777121926	C_vs_C
0.579522707	C_vs_C
0.681174912	C_vs_C
0.577385772	C_vs_C
0.792631579	C_vs_C
0.408972488	C_vs_C
0.443629734	C_vs_C
0.671528542	C_vs_C
0.821309954	C_vs_C
0.757166158	C_vs_C
0.745277041	C_vs_C
0.510755012	C_vs_C
0.644418873	C_vs_C
0.721307476	C_vs_C
0.778723107	C_vs_C
0.601233106	C_vs_C
0.462544617	C_vs_C
0.772340679	C_vs_C
0.697400424	C_vs_C
0.724476522	C_vs_C
0.490482931	C_vs_C
0.338260284	C_vs_C
0.703939902	C_vs_C
0.801556009	C_vs_C
0.817641344	C_vs_C
0.85192113	C_vs_C
0.781093318	C_vs_C
0.943597021	C_vs_C
0.605744061	C_vs_C
0.680114799	C_vs_C
0.811511859	C_vs_C
0.628783151	C_vs_C
0.689848993	C_vs_C
0.844679871	C_vs_C
0.762547704	C_vs_C
0.671851075	C_vs_C
0.675517566	C_vs_C
0.623854875	C_vs_C
0.811694462	C_vs_C
0.704702938	C_vs_C
0.476964275	C_vs_C
0.986847266	C_vs_C
0.626733432	C_vs_C
0.89923598	C_vs_C
0.838861369	C_vs_C
0.80802769	C_vs_C
0.867291597	C_vs_C
0.621353263	C_vs_C
0.860714668	C_vs_C
0.868618532	C_vs_C
0.839301669	C_vs_C
0.52772379	C_vs_C
0.82456587	C_vs_C
0.772896703	C_vs_C
0.666762446	C_vs_C
0.532123104	C_vs_C
0.61105734	C_vs_C
0.81418603	C_vs_C
0.6927504	C_vs_C
0.627865992	C_vs_C
0.850414995	C_vs_C
0.847560823	C_vs_C
0.812075274	C_vs_C
1.115921745	C_vs_C
0.764851393	C_vs_C
0.903126285	C_vs_C
0.643337512	C_vs_C
0.725550449	C_vs_C
0.854728293	C_vs_C
0.796786988	C_vs_C
0.792865174	C_vs_C
0.604358474	C_vs_C
0.835060131	C_vs_C
0.783820853	C_vs_C
0.879059198	C_vs_C
0.815154231	C_vs_C
0.776422571	C_vs_C
0.873688744	C_vs_C
0.795879144	C_vs_C
0.516872732	C_vs_C
0.914667369	C_vs_C
0.981414781	C_vs_C
1.033552975	C_vs_C
0.746510014	C_vs_C
1.113865686	C_vs_C
0.753070675	C_vs_C
0.704249281	C_vs_C
0.933933165	C_vs_C
0.899701912	C_vs_C
1.099986102	C_vs_C
0.579363916	C_vs_C
0.566414331	C_vs_C
0.707496041	C_vs_C
0.684525582	C_vs_C
0.718943779	C_vs_C
0.675961525	C_vs_C
0.788513993	C_vs_C
0.747224196	C_vs_C
0.740083023	C_vs_C
0.725203214	C_vs_C
0.71260894	C_vs_C
0.996639496	C_vs_C
0.753936775	C_vs_C
0.938052805	C_vs_C
0.73940866	C_vs_C
0.978271927	C_vs_C
1.048515184	C_vs_C
0.655321228	C_vs_C
0.800791667	C_vs_C
0.705999192	C_vs_C
0.706482486	C_vs_C
0.714002896	C_vs_C
0.7427516	C_vs_C
0.704864263	C_vs_C
0.750215668	C_vs_C
0.676967457	C_vs_C
0.702930646	C_vs_C
1.158206874	C_vs_C
0.995521581	C_vs_C
0.659196014	C_vs_C
0.8452419	C_vs_C
0.91001485	C_vs_C
0.713685659	C_vs_C
0.715252796	C_vs_C
0.70337918	C_vs_C
0.759056415	C_vs_C
0.666693886	C_vs_C
0.727106746	C_vs_C
0.718042152	C_vs_C
0.698431424	C_vs_C
0.721249181	C_vs_C
0.859672386	C_vs_C
0.679073115	C_vs_C
0.922451545	C_vs_C
0.709657774	C_vs_C
0.715007007	C_vs_C
0.702294101	C_vs_C
1.073828093	C_vs_C
0.898290125	C_vs_C
0.688183845	C_vs_C
0.70173206	C_vs_C
0.697221982	C_vs_C
0.705518526	C_vs_C
0.691414566	C_vs_C
0.704124807	C_vs_C
1.123349714	C_vs_C
0.713538185	C_vs_C
0.986731298	C_vs_C
0.682455304	C_vs_C
0.905179905	C_vs_C
0.699040885	C_vs_C
0.735214947	C_vs_C
1.007671536	C_vs_C
1.012246173	C_vs_C
0.990549164	C_vs_C
0.737164797	C_vs_C
0.722555048	C_vs_C
1.125108482	C_vs_C
0.728548387	C_vs_C
0.711639598	C_vs_C
0.70331989	C_vs_C
1.079036271	C_vs_C
1.06975578	C_vs_C
0.944189191	C_vs_C
0.833251553	C_vs_C
0.772570417	C_vs_C
0.714291706	C_vs_C
1.084478328	C_vs_C
0.853732035	C_vs_C
0.802580995	C_vs_C
0.707913931	C_vs_C
0.777573318	C_vs_C
0.796501401	C_vs_C
0.729862879	C_vs_C
0.791316277	C_vs_C
0.725251275	C_vs_C
1.096465718	C_vs_C
0.823716036	C_vs_C
1.111892048	C_vs_C
1.011058158	C_vs_C
0.935945634	C_vs_C
0.973259244	C_vs_C
0.690513086	C_vs_C
0.713321827	C_vs_C
0.697331617	C_vs_C
0.728283812	C_vs_C
1.168841322	C_vs_C
1.057201998	C_vs_C
0.726721634	C_vs_C
0.76964287	C_vs_C
0.764261368	C_vs_C
1.065712084	C_vs_C
0.709000097	C_vs_C
0.885744307	C_vs_C
0.9821034	C_vs_C
0.787208961	C_vs_C
0.819624279	C_vs_C
0.89274591	C_vs_C
0.720798857	C_vs_C
0.695775855	C_vs_C
0.701950454	C_vs_C
0.71561038	C_vs_C
0.955713361	C_vs_C
0.916004749	C_vs_C
0.865587012	C_vs_C
1.056165378	C_vs_C
0.846437506	C_vs_C
0.996596177	C_vs_C
0.706615276	C_vs_C
0.734056003	C_vs_C
0.714158354	C_vs_C
0.711783524	C_vs_C
0.690276535	C_vs_C
0.726269413	C_vs_C
0.747178305	C_vs_C
0.7526448	C_vs_C
1.063208177	C_vs_C
0.780401594	C_vs_C
1.011314049	C_vs_C
1.036882146	C_vs_C
0.900031558	C_vs_C
0.724933008	C_vs_C
0.727025267	C_vs_C
0.733021985	C_vs_C
0.778860818	C_vs_C
0.711901296	C_vs_C
0.835170866	C_vs_C
0.693856755	C_vs_C
0.753050746	C_vs_C
0.742281235	C_vs_C
0.896927678	C_vs_C
[truncated: 166,491 more rows]
