# Supplementary material for: Stochasticity constrained by deterministic effects of diet and age drive rumen microbiome assembly dynamics
Source: Nat Commun. 2020 Apr 20;11:1904. doi: 10.1038/s41467-020-15652-8 (PMC7170844; doi:10.1038/s41467-020-15652-8)
Supplement: Supplementary file 17 — Source Data [file 41467_2020_15652_MOESM17_ESM.zip › Source Data/Supplementary Figure 14_Vaginal_delivery.txt]

distance	group
0.268208048	N_vs_N
0.572892694	N_vs_N
0.956045672	N_vs_N
0.533590806	N_vs_N
0.969220398	N_vs_N
0.659451958	N_vs_N
0.604723674	N_vs_N
0.563224215	N_vs_N
0.773749481	N_vs_N
0.885230761	N_vs_N
0.946263787	N_vs_N
0.697233458	N_vs_N
0.970248361	N_vs_N
1.045310759	N_vs_N
0.932895993	N_vs_N
0.479915003	N_vs_N
0.676176308	N_vs_N
0.849755492	N_vs_N
0.559132661	N_vs_N
1.091492672	N_vs_N
0.99632388	N_vs_N
0.942442044	N_vs_N
0.916874409	N_vs_N
0.758621272	N_vs_N
0.847906496	N_vs_N
0.427361678	N_vs_N
0.440180211	N_vs_N
0.780272524	N_vs_N
1.029003669	N_vs_N
0.95583598	N_vs_N
0.580152256	N_vs_N
0.712586355	N_vs_N
0.9578435	N_vs_N
1.028506231	N_vs_N
1.008301712	N_vs_N
0.772424586	N_vs_N
0.726563068	N_vs_N
0.911743693	N_vs_N
1.138945625	N_vs_N
0.739362263	N_vs_N
0.787341152	N_vs_N
0.800907631	N_vs_N
0.722141745	N_vs_N
0.842170918	N_vs_N
0.795028634	N_vs_N
0.703495169	N_vs_N
0.854000025	N_vs_N
1.053056935	N_vs_N
1.076205129	N_vs_N
0.932849175	N_vs_N
0.793950821	N_vs_N
0.867082897	N_vs_N
0.953463052	N_vs_N
0.833128282	N_vs_N
0.983446449	N_vs_N
0.879374916	N_vs_N
0.827127286	N_vs_N
1.160561779	N_vs_N
0.870752393	N_vs_N
0.980327605	N_vs_N
0.85310253	N_vs_N
0.749095299	N_vs_N
0.863888077	N_vs_N
0.883211743	N_vs_N
0.70606337	N_vs_N
0.807045688	N_vs_N
0.964030494	N_vs_N
0.737931032	N_vs_N
0.859541355	N_vs_N
0.775861837	N_vs_N
0.922812159	N_vs_N
1.031956612	N_vs_N
0.96026937	N_vs_N
0.958985237	N_vs_N
0.858670704	N_vs_N
1.012305174	N_vs_N
0.848447413	N_vs_N
0.886833557	N_vs_N
0.978123108	N_vs_N
0.797064793	N_vs_N
1.053201428	N_vs_N
0.6988863	N_vs_N
0.814652946	N_vs_N
1.082459789	N_vs_N
1.118822794	N_vs_N
1.052734436	N_vs_N
1.09203952	N_vs_N
0.839823411	N_vs_N
0.922288154	N_vs_N
0.972782959	N_vs_N
0.879389877	N_vs_N
0.980258762	N_vs_N
0.749269072	N_vs_N
0.821852429	N_vs_N
0.86545783	N_vs_N
0.756681617	N_vs_N
0.878090531	N_vs_N
0.845030048	N_vs_N
0.832191437	N_vs_N
0.973163009	N_vs_N
0.818104401	N_vs_N
0.899948611	N_vs_N
0.79210884	N_vs_N
0.702046972	N_vs_N
0.93568506	N_vs_N
0.846211704	N_vs_N
0.844330743	N_vs_N
0.851318736	N_vs_N
0.924817241	N_vs_N
1.088355342	N_vs_N
1.069403412	N_vs_N
1.170209414	N_vs_N
0.82537333	N_vs_N
0.9175372	N_vs_N
1.213698704	N_vs_N
0.815951593	N_vs_N
0.669698714	N_vs_N
0.774835146	N_vs_N
0.87943318	N_vs_N
0.884068621	N_vs_N
0.897683436	N_vs_N
0.86217719	N_vs_N
1.003539553	N_vs_N
1.095080715	N_vs_N
0.751263074	N_vs_N
0.75412839	N_vs_N
0.747949665	N_vs_N
0.858054657	N_vs_N
0.861080772	N_vs_N
0.758998316	N_vs_N
0.845167325	N_vs_N
0.904284372	N_vs_N
0.852225931	N_vs_N
1.026553096	N_vs_N
1.004485129	N_vs_N
0.901045297	N_vs_N
0.810473331	N_vs_N
0.810888962	N_vs_N
1.010437358	N_vs_N
0.686430152	N_vs_N
0.784109152	N_vs_N
0.85520382	N_vs_N
0.750263744	N_vs_N
0.785939057	N_vs_N
0.908717838	N_vs_N
0.790929674	N_vs_N
0.829416759	N_vs_N
1.058458493	N_vs_N
1.057054449	N_vs_N
0.912697984	N_vs_N
1.017253869	N_vs_N
0.861647036	N_vs_N
0.972986457	N_vs_N
0.941736547	N_vs_N
1.101420716	N_vs_N
0.731131219	N_vs_N
1.11828858	N_vs_N
0.900591925	N_vs_N
0.906264083	N_vs_N
1.055417149	N_vs_N
0.875904069	N_vs_N
0.839532972	N_vs_N
0.770149505	N_vs_N
0.92955075	N_vs_N
0.78147499	N_vs_N
0.81012736	N_vs_N
0.892579274	N_vs_N
0.882666637	N_vs_N
0.992677352	N_vs_N
0.9449832	N_vs_N
1.074279319	N_vs_N
0.785162202	N_vs_N
0.786970374	N_vs_N
0.780902863	N_vs_N
0.735799682	N_vs_N
0.875331479	N_vs_N
0.948390064	N_vs_N
0.797310807	N_vs_N
1.045530621	N_vs_N
0.882021802	N_vs_N
1.184646668	N_vs_N
1.066572684	N_vs_N
0.845426722	N_vs_N
0.946576698	N_vs_N
0.79607834	N_vs_N
0.766152643	N_vs_N
0.824026879	N_vs_N
0.951050798	N_vs_N
1.001771948	N_vs_N
0.861712981	N_vs_N
0.767552759	N_vs_N
0.8078246	N_vs_N
0.740460034	N_vs_N
0.80844653	N_vs_N
1.01142717	N_vs_N
1.158563927	N_vs_N
1.026397288	N_vs_N
1.036855152	N_vs_N
1.0095221	N_vs_N
1.000284375	N_vs_N
0.855258444	N_vs_N
0.823149984	N_vs_N
1.019113154	N_vs_N
0.807408007	N_vs_N
0.834387447	N_vs_N
1.057685603	N_vs_N
0.961343149	N_vs_N
0.762400572	N_vs_N
0.794010251	N_vs_N
0.758785533	N_vs_N
0.779960452	N_vs_N
0.751211272	N_vs_N
0.822794829	N_vs_N
0.779109062	N_vs_N
0.842614269	N_vs_N
0.785162618	N_vs_N
0.749252854	N_vs_N
0.764738501	N_vs_N
0.762323737	N_vs_N
0.888323893	N_vs_N
0.761706558	N_vs_N
1.027670474	N_vs_N
0.950703866	N_vs_N
0.786225737	N_vs_N
0.769542767	N_vs_N
0.774400976	N_vs_N
0.81077863	N_vs_N
1.102388134	N_vs_N
0.749759714	N_vs_N
0.769499702	N_vs_N
0.727285564	N_vs_N
0.81347655	N_vs_N
1.063098943	N_vs_N
0.759120951	N_vs_N
0.839676338	N_vs_N
0.797120387	N_vs_N
0.953115899	N_vs_N
0.751503633	N_vs_N
0.806299992	N_vs_N
0.809017369	N_vs_N
0.744115294	N_vs_N
0.81116301	N_vs_N
1.037738744	N_vs_N
1.022072543	N_vs_N
1.0113311	N_vs_N
0.977268973	N_vs_N
0.752730487	N_vs_N
0.772310433	N_vs_N
0.798812154	N_vs_N
1.030816196	N_vs_N
1.023051168	N_vs_N
0.798482021	N_vs_N
0.792766536	N_vs_N
0.749990203	N_vs_N
0.916879713	N_vs_N
0.791240248	N_vs_N
0.796017326	N_vs_N
0.762803269	N_vs_N
0.806323705	N_vs_N
0.772668531	N_vs_N
0.737023543	N_vs_N
0.79906837	N_vs_N
0.993226762	N_vs_N
0.931095792	N_vs_N
0.966672478	N_vs_N
0.989628907	N_vs_N
0.832893116	N_vs_N
0.799210587	N_vs_N
0.788103354	N_vs_N
0.761056727	N_vs_N
0.777724246	N_vs_N
0.763011462	N_vs_N
0.766103254	N_vs_N
0.764449636	N_vs_N
1.026013482	N_vs_N
0.769084164	N_vs_N
0.757597436	N_vs_N
0.745071606	N_vs_N
0.858886906	N_vs_N
0.792197635	N_vs_N
0.784272514	N_vs_N
0.765627903	N_vs_N
0.822983424	N_vs_N
0.804742486	N_vs_N
0.75538042	N_vs_N
0.792202115	N_vs_N
0.76354861	N_vs_N
0.863523564	N_vs_N
0.870253675	N_vs_N
0.952164373	N_vs_N
0.855907857	N_vs_N
0.896638166	N_vs_N
0.737902057	N_vs_N
0.74719484	N_vs_N
0.78996855	N_vs_N
0.744255224	N_vs_N
1.016292789	N_vs_N
0.757763306	N_vs_N
0.757792596	N_vs_N
0.777929606	N_vs_N
0.777910026	N_vs_N
0.769289801	N_vs_N
0.759481761	N_vs_N
0.761346768	N_vs_N
0.757612337	N_vs_N
0.769311507	N_vs_N
0.79660015	N_vs_N
0.755770718	N_vs_N
0.956936223	N_vs_N
0.806305974	N_vs_N
0.812918313	N_vs_N
0.789447171	N_vs_N
0.754619395	N_vs_N
0.739359943	N_vs_N
0.769807579	N_vs_N
0.830044482	N_vs_N
0.751727059	N_vs_N
0.853705467	N_vs_N
0.759183785	N_vs_N
0.763257323	N_vs_N
0.789347112	N_vs_N
0.757285884	N_vs_N
0.759028969	N_vs_N
0.866312004	N_vs_N
0.941162843	N_vs_N
0.862392386	N_vs_N
0.863958248	N_vs_N
0.794135337	N_vs_N
1.062475519	N_vs_N
1.007670301	N_vs_N
0.965739557	N_vs_N
0.952996977	N_vs_N
0.913372588	N_vs_N
0.962382102	N_vs_N
0.758544987	N_vs_N
0.765194224	N_vs_N
0.754173283	N_vs_N
0.76685745	N_vs_N
0.749054715	N_vs_N
0.743747813	N_vs_N
0.75484601	N_vs_N
0.762894474	N_vs_N
0.76320023	N_vs_N
0.768684758	N_vs_N
0.818309061	N_vs_N
1.009396253	N_vs_N
1.047440651	N_vs_N
0.795983295	N_vs_N
0.787752703	N_vs_N
0.758453018	N_vs_N
0.800641415	N_vs_N
0.729995984	N_vs_N
0.767800058	N_vs_N
0.742335134	N_vs_N
0.755851598	N_vs_N
0.763141922	N_vs_N
0.791558205	N_vs_N
0.965893198	N_vs_N
0.76684915	N_vs_N
0.76844518	N_vs_N
0.790740156	N_vs_N
0.760903652	N_vs_N
0.7693636	N_vs_N
0.792543698	N_vs_N
0.764349553	N_vs_N
0.772414318	N_vs_N
0.763753831	N_vs_N
0.908426661	N_vs_N
0.770542336	N_vs_N
0.866918048	N_vs_N
0.767316791	N_vs_N
0.827728693	N_vs_N
0.763656434	N_vs_N
0.753731527	N_vs_N
0.944347734	N_vs_N
1.000990517	N_vs_N
0.912914391	N_vs_N
0.970686485	N_vs_N
1.023785097	N_vs_N
0.8747293	N_vs_N
0.789392211	N_vs_N
0.933330912	N_vs_N
0.943504015	N_vs_N
0.866244996	N_vs_N
0.905596407	N_vs_N
0.917470338	N_vs_N
0.970987433	N_vs_N
0.752035098	N_vs_N
0.736158939	N_vs_N
0.765755831	N_vs_N
1.076385751	N_vs_N
1.211045525	N_vs_N
0.773654926	N_vs_N
0.758648094	N_vs_N
0.749247717	N_vs_N
0.743879732	N_vs_N
0.782052706	N_vs_N
0.812566753	N_vs_N
0.759547204	N_vs_N
0.890272874	N_vs_N
1.039302647	N_vs_N
1.000631627	N_vs_N
0.757480742	N_vs_N
0.959675164	N_vs_N
0.947268535	N_vs_N
0.978864184	N_vs_N
0.984509698	N_vs_N
1.019137046	N_vs_N
0.912708657	N_vs_N
1.04695024	N_vs_N
0.753899462	N_vs_N
1.025553789	N_vs_N
0.768484536	N_vs_N
0.761618427	N_vs_N
0.76565456	N_vs_N
0.775873605	N_vs_N
0.80599177	N_vs_N
0.757346157	N_vs_N
1.031592575	N_vs_N
0.850094148	N_vs_N
0.799092797	N_vs_N
0.747413358	N_vs_N
0.746267712	N_vs_N
1.02060229	N_vs_N
0.98688821	N_vs_N
1.013224404	N_vs_N
1.027729829	N_vs_N
0.763736366	N_vs_N
0.741526381	N_vs_N
0.773795079	N_vs_N
0.763741476	N_vs_N
0.765557475	N_vs_N
0.978608805	N_vs_N
0.791259009	N_vs_N
0.782062207	N_vs_N
1.010596305	N_vs_N
0.754988101	N_vs_N
0.933370938	N_vs_N
1.193117697	N_vs_N
0.821978327	N_vs_N
0.776542091	N_vs_N
0.888170309	N_vs_N
0.830784645	N_vs_N
0.839180568	N_vs_N
1.136788199	N_vs_N
0.995171774	N_vs_N
1.133746205	N_vs_N
0.945298625	N_vs_N
1.18488449	N_vs_N
0.908078851	N_vs_N
1.127233248	N_vs_N
0.807428564	N_vs_N
0.781410902	N_vs_N
0.821335446	N_vs_N
0.778416235	N_vs_N
0.815892279	N_vs_N
0.88977497	N_vs_N
0.867207172	N_vs_N
0.938263824	N_vs_N
1.034359424	N_vs_N
1.142514001	N_vs_N
0.962282718	N_vs_N
0.858605717	N_vs_N
0.830667475	N_vs_N
0.818504476	N_vs_N
0.915824868	N_vs_N
1.016152106	N_vs_N
1.025046025	N_vs_N
0.738628929	N_vs_N
0.741603591	N_vs_N
0.721546292	N_vs_N
0.73666494	N_vs_N
0.759593124	N_vs_N
0.771182237	N_vs_N
1.028199613	N_vs_N
0.887309665	N_vs_N
0.973353197	N_vs_N
0.732510762	N_vs_N
0.912303266	N_vs_N
1.004443804	N_vs_N
0.997633748	N_vs_N
1.011730683	N_vs_N
1.122703682	N_vs_N
1.050133654	N_vs_N
0.884057374	N_vs_N
1.023373793	N_vs_N
0.754368652	N_vs_N
0.876448096	N_vs_N
0.837199187	N_vs_N
1.078446268	N_vs_N
0.800866915	N_vs_N
0.866373094	N_vs_N
1.053174041	N_vs_N
1.114042786	N_vs_N
1.161109382	N_vs_N
0.783457972	N_vs_N
0.834024894	N_vs_N
1.036293827	N_vs_N
0.856569467	N_vs_N
1.017816132	N_vs_N
0.974989119	N_vs_N
0.76442784	N_vs_N
0.974493105	N_vs_N
0.758180409	N_vs_N
0.893629192	N_vs_N
1.07811499	N_vs_N
0.989582465	N_vs_N
1.188334031	N_vs_N
1.113544054	N_vs_N
1.002151041	N_vs_N
0.931515643	N_vs_N
1.121811018	N_vs_N
1.244740382	N_vs_N
1.323164271	N_vs_N
1.009587609	N_vs_N
1.193672696	N_vs_N
1.273665491	N_vs_N
0.751083008	N_vs_N
0.738758909	N_vs_N
0.741927229	N_vs_N
0.762471367	N_vs_N
1.048497106	N_vs_N
1.179579449	N_vs_N
1.089579076	N_vs_N
1.121266434	N_vs_N
1.058566429	N_vs_N
0.790346581	N_vs_N
0.83149049	N_vs_N
1.009467389	N_vs_N
0.874874696	N_vs_N
1.055950969	N_vs_N
0.917950078	N_vs_N
0.978854014	N_vs_N
0.997617518	N_vs_N
1.142637221	N_vs_N
1.029642962	N_vs_N
0.823472566	N_vs_N
0.7577959	N_vs_N
1.135952505	N_vs_N
0.919246864	N_vs_N
0.992964982	N_vs_N
0.903744298	N_vs_N
1.118819166	N_vs_N
0.992202397	N_vs_N
0.974128358	N_vs_N
0.922934005	N_vs_N
0.808488526	N_vs_N
1.039812121	N_vs_N
0.862989694	N_vs_N
0.911418893	N_vs_N
0.855925699	N_vs_N
0.917548953	N_vs_N
0.865491393	N_vs_N
1.095586346	N_vs_N
0.774073056	N_vs_N
0.760817469	N_vs_N
0.787470079	N_vs_N
1.197530981	N_vs_N
1.022700811	N_vs_N
0.806796703	N_vs_N
0.851515776	N_vs_N
0.855773336	N_vs_N
0.827806651	N_vs_N
0.894210755	N_vs_N
0.803673288	N_vs_N
0.762337477	N_vs_N
1.012595102	N_vs_N
0.776652707	N_vs_N
0.772011781	N_vs_N
1.237490941	N_vs_N
0.940202735	N_vs_N
0.969040562	N_vs_N
1.036046292	N_vs_N
1.164277518	N_vs_N
1.043717588	N_vs_N
0.914567643	N_vs_N
0.998927695	N_vs_N
1.186752526	N_vs_N
1.078778155	N_vs_N
1.267734945	N_vs_N
0.955268973	N_vs_N
1.098762433	N_vs_N
1.024091971	N_vs_N
0.940258366	N_vs_N
0.839017274	N_vs_N
1.019705917	N_vs_N
0.895007597	N_vs_N
1.031433466	N_vs_N
1.17680714	N_vs_N
0.916931444	N_vs_N
1.021089388	N_vs_N
0.860840934	N_vs_N
1.127374055	N_vs_N
0.943960164	N_vs_N
0.992354611	N_vs_N
1.103163	N_vs_N
0.973568341	N_vs_N
1.038145503	N_vs_N
0.858730596	N_vs_N
0.841460705	N_vs_N
0.925089194	N_vs_N
0.847966515	N_vs_N
0.883464816	N_vs_N
1.013793801	N_vs_N
0.838601699	N_vs_N
0.939339508	N_vs_N
0.904743187	N_vs_N
0.904166317	N_vs_N
1.001845039	N_vs_N
0.919305422	N_vs_N
0.891815986	N_vs_N
0.903273767	N_vs_N
0.876224045	N_vs_N
1.049808069	N_vs_N
0.833558013	N_vs_N
1.082667783	N_vs_N
1.046636303	N_vs_N
1.049392407	N_vs_N
1.086068831	N_vs_N
1.029136838	N_vs_N
1.056026419	N_vs_N
0.943485183	N_vs_N
1.03093481	N_vs_N
0.885668211	N_vs_N
0.899429324	N_vs_N
1.062337005	N_vs_N
0.953583917	N_vs_N
0.894837503	N_vs_N
0.799483371	N_vs_N
1.01161546	N_vs_N
0.919679327	N_vs_N
0.79017182	N_vs_N
0.875744038	N_vs_N
0.827974807	N_vs_N
0.975783573	N_vs_N
0.91817489	N_vs_N
0.987903639	N_vs_N
1.015256465	N_vs_N
1.05698668	N_vs_N
1.110418631	N_vs_N
1.151650024	N_vs_N
1.120118023	N_vs_N
1.100670766	N_vs_N
0.939169299	N_vs_N
0.952946116	N_vs_N
0.926112604	N_vs_N
0.842554023	N_vs_N
1.15577045	N_vs_N
0.954594208	N_vs_N
0.708518091	N_vs_N
1.020178808	N_vs_N
0.822367802	N_vs_N
0.889352367	N_vs_N
0.893652805	N_vs_N
1.127991162	N_vs_N
0.939133422	N_vs_N
1.135498814	N_vs_N
0.784586368	N_vs_N
1.139061718	N_vs_N
1.065459581	N_vs_N
1.098833342	N_vs_N
1.238664315	N_vs_N
1.042768955	N_vs_N
0.811794259	N_vs_N
0.914948227	N_vs_N
0.93093826	N_vs_N
0.909713963	N_vs_N
0.781559061	N_vs_N
0.942206765	N_vs_N
0.901820941	N_vs_N
0.973089635	N_vs_N
0.986998032	N_vs_N
0.859296433	N_vs_N
1.215004844	N_vs_N
0.991265008	N_vs_N
0.948374118	N_vs_N
1.159160126	N_vs_N
0.830102794	N_vs_N
1.173620923	N_vs_N
0.998510033	N_vs_N
0.910710005	N_vs_N
0.870074548	N_vs_N
0.941402219	N_vs_N
0.786192073	N_vs_N
1.053864773	N_vs_N
0.945625269	N_vs_N
0.922588696	N_vs_N
0.798385345	N_vs_N
0.840508646	N_vs_N
0.850255297	N_vs_N
0.900749332	N_vs_N
0.806142264	N_vs_N
1.260282161	N_vs_N
0.813648993	N_vs_N
0.991277536	N_vs_N
0.818091486	N_vs_N
0.820821717	N_vs_N
0.879710872	N_vs_N
0.884248294	N_vs_N
0.835562358	N_vs_N
0.903117856	N_vs_N
0.809307604	N_vs_N
0.890174958	N_vs_N
0.759455192	N_vs_N
0.900423644	N_vs_N
1.028360567	N_vs_N
0.812978747	N_vs_N
0.805410783	N_vs_N
0.856389426	N_vs_N
0.80479362	N_vs_N
1.162903983	N_vs_N
0.968721997	N_vs_N
1.112951107	N_vs_N
1.071764541	N_vs_N
0.809712707	N_vs_N
0.961326088	N_vs_N
1.01808918	N_vs_N
0.885921308	N_vs_N
0.881560712	N_vs_N
0.901735286	N_vs_N
0.798600513	N_vs_N
0.927229938	N_vs_N
0.837801062	N_vs_N
0.883918218	N_vs_N
1.019553193	N_vs_N
0.994880257	N_vs_N
0.789925475	N_vs_N
0.893915875	N_vs_N
1.232953845	N_vs_N
1.233020093	N_vs_N
1.110598485	N_vs_N
1.194578214	N_vs_N
0.794219956	N_vs_N
1.185004644	N_vs_N
0.911634964	N_vs_N
0.90850267	N_vs_N
0.93871065	N_vs_N
0.970000243	N_vs_N
0.863140912	N_vs_N
0.83941664	N_vs_N
0.892856495	N_vs_N
0.898486359	N_vs_N
0.896213529	N_vs_N
0.968532594	N_vs_N
0.83373163	N_vs_N
1.066967837	N_vs_N
1.208548627	N_vs_N
1.224539723	N_vs_N
0.878176695	N_vs_N
0.880348467	N_vs_N
0.939160252	N_vs_N
0.97096017	N_vs_N
1.013902226	N_vs_N
0.916558577	N_vs_N
0.935485899	N_vs_N
0.894659456	N_vs_N
1.073382708	N_vs_N
0.876031589	N_vs_N
1.069129438	N_vs_N
0.957192781	N_vs_N
1.054055516	N_vs_N
1.152139457	N_vs_N
1.133855507	N_vs_N
1.058817204	N_vs_N
0.958980956	N_vs_N
0.845503445	N_vs_N
1.004169994	N_vs_N
0.944731628	N_vs_N
0.971200277	N_vs_N
1.06127028	N_vs_N
1.11899257	N_vs_N
0.927114421	N_vs_N
0.918952403	N_vs_N
0.861507903	N_vs_N
1.114751328	N_vs_N
0.812023652	N_vs_N
1.011454885	N_vs_N
0.928377294	N_vs_N
1.051994653	N_vs_N
1.050991318	N_vs_N
1.168470947	N_vs_N
1.068718893	N_vs_N
1.071701979	N_vs_N
1.139093935	N_vs_N
1.101987721	N_vs_N
1.035566363	N_vs_N
0.945793905	N_vs_N
0.812173392	N_vs_N
0.922151727	N_vs_N
0.945091343	N_vs_N
1.167643112	N_vs_N
0.988619164	N_vs_N
0.949485819	N_vs_N
1.005107531	N_vs_N
1.045464897	N_vs_N
1.117972618	N_vs_N
1.094036715	N_vs_N
0.934827967	N_vs_N
1.057504621	N_vs_N
0.960446445	N_vs_N
0.866063737	N_vs_N
1.16380237	N_vs_N
1.014386564	N_vs_N
1.046167239	N_vs_N
0.923914242	N_vs_N
1.140575421	N_vs_N
1.077928164	N_vs_N
1.126520821	N_vs_N
0.928150541	N_vs_N
0.994689357	N_vs_N
0.965069487	N_vs_N
1.11567804	N_vs_N
0.829621622	N_vs_N
0.904743283	N_vs_N
0.874190751	N_vs_N
0.835754639	N_vs_N
0.779570677	N_vs_N
0.873682956	N_vs_N
1.04482143	N_vs_N
1.117997308	N_vs_N
1.168313172	N_vs_N
1.007637702	N_vs_N
1.03972224	N_vs_N
1.02599738	N_vs_N
1.144746647	N_vs_N
0.9995504	N_vs_N
1.041087836	N_vs_N
1.044517167	N_vs_N
0.975346798	N_vs_N
0.836384776	N_vs_N
0.892322818	N_vs_N
0.972457132	N_vs_N
1.088243833	N_vs_N
1.007020469	N_vs_N
1.099126894	N_vs_N
0.879517659	N_vs_N
0.965377532	N_vs_N
0.954903929	N_vs_N
0.964311327	N_vs_N
1.110687156	N_vs_N
1.026825623	N_vs_N
0.896182098	N_vs_N
0.793146823	N_vs_N
0.797445779	N_vs_N
0.876126503	N_vs_N
0.862412605	N_vs_N
0.861734414	N_vs_N
1.025909139	N_vs_N
0.984796466	N_vs_N
0.873568944	N_vs_N
0.823204358	N_vs_N
0.959748605	N_vs_N
1.011254774	N_vs_N
0.935192136	N_vs_N
0.858572574	N_vs_N
0.836367104	N_vs_N
0.816672657	N_vs_N
1.050906623	N_vs_N
0.826371219	N_vs_N
0.93676587	N_vs_N
1.008336714	N_vs_N
0.989896216	N_vs_N
1.100042824	N_vs_N
1.025105692	N_vs_N
1.183867328	N_vs_N
0.930081049	N_vs_N
0.897207372	N_vs_N
0.995545384	N_vs_N
0.834893318	N_vs_N
0.83069082	N_vs_N
0.828618633	N_vs_N
1.016368297	N_vs_N
0.968764287	N_vs_N
1.074968314	N_vs_N
0.865962239	N_vs_N
0.978792888	N_vs_N
0.954849008	N_vs_N
0.951702173	N_vs_N
0.881298289	N_vs_N
0.793860495	N_vs_N
0.823160605	N_vs_N
0.800811194	N_vs_N
0.783693513	N_vs_N
0.952676865	N_vs_N
0.970514201	N_vs_N
0.844358308	N_vs_N
0.933805308	N_vs_N
0.827013588	N_vs_N
0.979798455	N_vs_N
1.004406174	N_vs_N
0.952233993	N_vs_N
0.879845928	N_vs_N
1.055823835	N_vs_N
1.035820309	N_vs_N
1.145418102	N_vs_N
0.913350832	N_vs_N
0.854167897	N_vs_N
0.807610968	N_vs_N
0.778765377	N_vs_N
0.858127514	N_vs_N
0.848286786	N_vs_N
1.092293248	N_vs_N
0.918304834	N_vs_N
0.867412472	N_vs_N
0.961086038	N_vs_N
0.999145587	N_vs_N
1.028371807	N_vs_N
0.853058015	N_vs_N
0.853323676	N_vs_N
0.870960372	N_vs_N
0.848373116	N_vs_N
0.85325893	N_vs_N
0.942486235	N_vs_N
0.974358244	N_vs_N
1.051832847	N_vs_N
0.822204899	N_vs_N
0.866545824	N_vs_N
0.929854744	N_vs_N
0.956770284	N_vs_N
0.824504314	N_vs_N
0.892722338	N_vs_N
1.082379783	N_vs_N
0.908714442	N_vs_N
0.891138634	N_vs_N
0.975796147	N_vs_N
0.863240336	N_vs_N
0.891434144	N_vs_N
0.896936148	N_vs_N
1.108592607	N_vs_N
0.958696691	N_vs_N
1.08344747	N_vs_N
0.942414574	N_vs_N
0.870995597	N_vs_N
0.876417017	N_vs_N
0.892655468	N_vs_N
1.113928008	N_vs_N
0.855841625	N_vs_N
0.903096664	N_vs_N
0.841329538	N_vs_N
0.835572203	N_vs_N
0.854149137	N_vs_N
0.870894561	N_vs_N
0.857472714	N_vs_N
0.924751529	N_vs_N
0.81829949	N_vs_N
0.817686308	N_vs_N
0.841507556	N_vs_N
0.836154904	N_vs_N
1.056550922	N_vs_N
0.838516692	N_vs_N
1.013178055	N_vs_N
0.777462385	N_vs_N
0.954855896	N_vs_N
0.844415887	N_vs_N
0.814076025	N_vs_N
0.99477324	N_vs_N
0.946957716	N_vs_N
0.879876266	N_vs_N
0.892236849	N_vs_N
0.850526248	N_vs_N
0.77936248	N_vs_N
0.905184618	N_vs_N
0.910002067	N_vs_N
0.946833624	N_vs_N
0.826674942	N_vs_N
0.818465982	N_vs_N
0.823600009	N_vs_N
0.871850517	N_vs_N
0.828912198	N_vs_N
0.813942268	N_vs_N
0.796800569	N_vs_N
0.800731659	N_vs_N
0.848010314	N_vs_N
0.847196588	N_vs_N
0.78198697	N_vs_N
0.804320182	N_vs_N
0.816492592	N_vs_N
0.82129598	N_vs_N
1.072257769	N_vs_N
0.829941299	N_vs_N
0.817392333	N_vs_N
0.847238523	N_vs_N
0.820730292	N_vs_N
0.794743787	N_vs_N
0.855832087	N_vs_N
0.89458657	N_vs_N
0.791578346	N_vs_N
0.908430858	N_vs_N
0.92275231	N_vs_N
0.830725777	N_vs_N
0.838666387	N_vs_N
0.851533451	N_vs_N
0.98989899	N_vs_N
0.868793228	N_vs_N
0.906347468	N_vs_N
0.933716111	N_vs_N
0.780483056	N_vs_N
0.940342214	N_vs_N
0.860809503	N_vs_N
1.009253503	N_vs_N
0.832093027	N_vs_N
1.008029926	N_vs_N
1.112185095	N_vs_N
1.124870265	N_vs_N
0.869527648	N_vs_N
1.056983267	N_vs_N
0.792941573	N_vs_N
1.071305457	N_vs_N
0.945102801	N_vs_N
1.128970641	N_vs_N
0.96162607	N_vs_N
0.97331657	N_vs_N
0.967487678	N_vs_N
1.055837765	N_vs_N
1.00691197	N_vs_N
1.08558307	N_vs_N
0.963262087	N_vs_N
1.08260264	N_vs_N
0.770960117	N_vs_N
0.876345003	N_vs_N
0.770972834	N_vs_N
0.962841322	N_vs_N
0.838431625	N_vs_N
0.962161026	N_vs_N
0.868353409	N_vs_N
0.771695266	N_vs_N
0.911849461	N_vs_N
1.032524217	N_vs_N
1.088696876	N_vs_N
1.130840165	N_vs_N
0.933920099	N_vs_N
0.751276543	N_vs_N
0.767343408	N_vs_N
0.920380168	N_vs_N
0.788759567	N_vs_N
0.794942139	N_vs_N
0.788388965	N_vs_N
0.927287156	N_vs_N
1.205128095	N_vs_N
0.79245886	N_vs_N
0.765625849	N_vs_N
0.831400729	N_vs_N
0.803061535	N_vs_N
0.984599422	N_vs_N
0.789094808	N_vs_N
0.848321178	N_vs_N
0.75642693	N_vs_N
0.806414166	N_vs_N
0.942789352	N_vs_N
1.026755223	N_vs_N
0.977007485	N_vs_N
0.88025615	N_vs_N
0.879825127	N_vs_N
0.784451296	N_vs_N
0.894159206	N_vs_N
0.980269995	N_vs_N
0.896560645	N_vs_N
1.0520112	N_vs_N
0.978956492	N_vs_N
0.87949201	N_vs_N
0.918302906	N_vs_N
1.106271217	N_vs_N
1.321134706	N_vs_N
1.114598802	N_vs_N
1.346951566	N_vs_N
1.227361425	N_vs_N
1.254317747	N_vs_N
1.354661766	N_vs_N
1.331592596	N_vs_N
1.004438221	N_vs_N
1.28776788	N_vs_N
1.292395312	N_vs_N
1.308796548	N_vs_N
1.191785134	N_vs_N
1.310091546	N_vs_N
1.264042363	N_vs_N
1.318581522	N_vs_N
1.284121296	N_vs_N
1.28428115	N_vs_N
0.724987443	N_vs_N
0.936232641	N_vs_N
0.698247696	N_vs_N
0.94910618	N_vs_N
0.822512467	N_vs_N
0.707313863	N_vs_N
0.707034256	N_vs_N
0.761300594	N_vs_N
0.863347661	N_vs_N
0.901251555	N_vs_N
0.745230971	N_vs_N
0.923253615	N_vs_N
1.028866849	N_vs_N
0.914954137	N_vs_N
0.694123759	N_vs_N
0.67750669	N_vs_N
0.892525451	N_vs_N
0.524993619	N_vs_N
1.058365105	N_vs_N
0.976159578	N_vs_N
0.92502848	N_vs_N
0.900207811	N_vs_N
0.753942213	N_vs_N
0.84264414	N_vs_N
0.25510071	N_vs_N
0.384764797	N_vs_N
0.815355061	N_vs_N
1.004509693	N_vs_N
0.92769906	N_vs_N
0.643154986	N_vs_N
0.770441534	N_vs_N
0.913521283	N_vs_N
1.007517506	N_vs_N
0.992168131	N_vs_N
0.761792699	N_vs_N
0.708551064	N_vs_N
0.896344497	N_vs_N
1.11260241	N_vs_N
0.722552533	N_vs_N
0.792143382	N_vs_N
0.880928057	N_vs_N
0.738546892	N_vs_N
0.904372539	N_vs_N
0.762179259	N_vs_N
0.791374258	N_vs_N
0.839649604	N_vs_N
1.034007992	N_vs_N
1.057772635	N_vs_N
0.897319388	N_vs_N
0.84606785	N_vs_N
0.831853754	N_vs_N
0.91817923	N_vs_N
0.897280968	N_vs_N
0.974072499	N_vs_N
0.859049357	N_vs_N
0.938000422	N_vs_N
1.135819511	N_vs_N
0.85601382	N_vs_N
0.955009591	N_vs_N
0.816744849	N_vs_N
0.715180937	N_vs_N
0.850522718	N_vs_N
0.869563646	N_vs_N
0.735108774	N_vs_N
0.885714576	N_vs_N
0.93713509	N_vs_N
0.846077354	N_vs_N
0.913793309	N_vs_N
0.888203112	N_vs_N
0.911629858	N_vs_N
1.014044431	N_vs_N
0.942043113	N_vs_N
0.940705503	N_vs_N
0.877771235	N_vs_N
0.988816962	N_vs_N
0.811133622	N_vs_N
0.863082121	N_vs_N
1.03182803	N_vs_N
0.835154879	N_vs_N
1.029288411	N_vs_N
0.726173691	N_vs_N
0.797015596	N_vs_N
1.039542484	N_vs_N
1.073721351	N_vs_N
1.029776317	N_vs_N
1.069608292	N_vs_N
0.900557144	N_vs_N
0.903783919	N_vs_N
0.950771355	N_vs_N
0.859871703	N_vs_N
0.958762858	N_vs_N
0.837936799	N_vs_N
0.883538985	N_vs_N
0.862196226	N_vs_N
0.828615022	N_vs_N
0.872361658	N_vs_N
0.859006373	N_vs_N
0.816864539	N_vs_N
0.955755582	N_vs_N
0.870920763	N_vs_N
0.882366083	N_vs_N
0.813426517	N_vs_N
0.774792965	N_vs_N
0.918199841	N_vs_N
0.831970567	N_vs_N
0.824351167	N_vs_N
0.883163579	N_vs_N
0.899495654	N_vs_N
1.04638928	N_vs_N
1.026631503	N_vs_N
1.130305509	N_vs_N
0.882064544	N_vs_N
0.910661902	N_vs_N
1.199133693	N_vs_N
0.818939071	N_vs_N
0.779047788	N_vs_N
0.821298183	N_vs_N
0.87256313	N_vs_N
0.891458668	N_vs_N
0.951491997	N_vs_N
0.925928456	N_vs_N
1.05862229	N_vs_N
1.14591388	N_vs_N
0.794144897	N_vs_N
0.792059264	N_vs_N
0.787463003	N_vs_N
0.836090211	N_vs_N
0.837416885	N_vs_N
0.723969668	N_vs_N
0.845944733	N_vs_N
0.880096274	N_vs_N
0.867323757	N_vs_N
1.078847683	N_vs_N
1.058764578	N_vs_N
0.880818236	N_vs_N
0.895318118	N_vs_N
0.864988597	N_vs_N
1.084522338	N_vs_N
0.827554304	N_vs_N
0.826602734	N_vs_N
0.925406043	N_vs_N
0.872624669	N_vs_N
0.839341461	N_vs_N
0.975504318	N_vs_N
0.830278545	N_vs_N
0.900334422	N_vs_N
1.109068099	N_vs_N
1.113425511	N_vs_N
0.968166525	N_vs_N
0.999965514	N_vs_N
0.831593886	N_vs_N
0.951466751	N_vs_N
0.909348007	N_vs_N
1.150699065	N_vs_N
0.806757613	N_vs_N
1.169795507	N_vs_N
0.973933902	N_vs_N
0.985476315	N_vs_N
1.034110992	N_vs_N
0.952473965	N_vs_N
0.883815771	N_vs_N
0.889881584	N_vs_N
1.010554221	N_vs_N
0.808219903	N_vs_N
0.907971311	N_vs_N
0.939809884	N_vs_N
0.930311792	N_vs_N
1.043060436	N_vs_N
1.000042273	N_vs_N
1.123327331	N_vs_N
0.830309589	N_vs_N
0.839854359	N_vs_N
0.865911471	N_vs_N
0.827046811	N_vs_N
0.895340445	N_vs_N
0.993278418	N_vs_N
0.850904449	N_vs_N
1.09711108	N_vs_N
0.96053884	N_vs_N
1.237139891	N_vs_N
1.117845743	N_vs_N
0.905796125	N_vs_N
1.000167061	N_vs_N
0.844166972	N_vs_N
0.804032952	N_vs_N
0.8789944	N_vs_N
0.987652965	N_vs_N
1.000503779	N_vs_N
0.906930852	N_vs_N
0.80927079	N_vs_N
0.84526006	N_vs_N
0.780530592	N_vs_N
0.855355061	N_vs_N
1.054973085	N_vs_N
1.207323114	N_vs_N
1.077936955	N_vs_N
1.088038251	N_vs_N
1.01497826	N_vs_N
1.046100948	N_vs_N
0.896001465	N_vs_N
0.861720864	N_vs_N
1.068909633	N_vs_N
0.865535789	N_vs_N
0.924346532	N_vs_N
1.11381334	N_vs_N
1.005545264	N_vs_N
0.808036046	N_vs_N
0.877307927	N_vs_N
0.824246519	N_vs_N
0.856786683	N_vs_N
0.800781195	N_vs_N
0.895773595	N_vs_N
0.839522145	N_vs_N
0.885748659	N_vs_N
0.820853392	N_vs_N
0.792222398	N_vs_N
0.810863347	N_vs_N
0.809097357	N_vs_N
0.938750413	N_vs_N
0.805186219	N_vs_N
1.078028414	N_vs_N
0.99503638	N_vs_N
0.82752734	N_vs_N
0.827906425	N_vs_N
0.819595228	N_vs_N
0.869634789	N_vs_N
1.146739592	N_vs_N
0.792757457	N_vs_N
0.841331623	N_vs_N
0.772977315	N_vs_N
0.890552777	N_vs_N
1.118229946	N_vs_N
0.805310983	N_vs_N
0.875261766	N_vs_N
0.868504937	N_vs_N
0.976150891	N_vs_N
0.796924577	N_vs_N
0.844711576	N_vs_N
0.85675639	N_vs_N
0.78704759	N_vs_N
0.862825866	N_vs_N
1.089074966	N_vs_N
1.023009897	N_vs_N
1.016915934	N_vs_N
0.976997908	N_vs_N
0.790773013	N_vs_N
0.809633915	N_vs_N
0.839699544	N_vs_N
1.078948569	N_vs_N
1.026573523	N_vs_N
0.837596657	N_vs_N
0.839719924	N_vs_N
0.789664872	N_vs_N
0.964941754	N_vs_N
0.852216813	N_vs_N
0.868500185	N_vs_N
0.821233532	N_vs_N
0.852893148	N_vs_N
0.809523886	N_vs_N
0.785799393	N_vs_N
0.843324188	N_vs_N
1.042998479	N_vs_N
0.940877878	N_vs_N
0.972096145	N_vs_N
1.010545135	N_vs_N
0.880139356	N_vs_N
0.841371885	N_vs_N
0.830750194	N_vs_N
0.805544727	N_vs_N
0.834420926	N_vs_N
0.80852948	N_vs_N
0.802646445	N_vs_N
0.807273911	N_vs_N
1.023646471	N_vs_N
0.814846273	N_vs_N
0.795691947	N_vs_N
0.807717652	N_vs_N
0.901693736	N_vs_N
0.842262064	N_vs_N
0.857558056	N_vs_N
0.822082083	N_vs_N
0.870827718	N_vs_N
0.853947163	N_vs_N
0.798455679	N_vs_N
0.834292969	N_vs_N
0.807244448	N_vs_N
0.905136549	N_vs_N
0.918066081	N_vs_N
0.959804382	N_vs_N
0.896158536	N_vs_N
0.938617362	N_vs_N
0.778318927	N_vs_N
0.794022179	N_vs_N
0.863528816	N_vs_N
0.787559811	N_vs_N
1.013062886	N_vs_N
0.805450769	N_vs_N
0.803776742	N_vs_N
0.824563221	N_vs_N
0.818772251	N_vs_N
0.808874119	N_vs_N
0.821176339	N_vs_N
0.810428318	N_vs_N
0.808947243	N_vs_N
0.812609251	N_vs_N
0.839743534	N_vs_N
0.799253886	N_vs_N
1.005504591	N_vs_N
0.853837341	N_vs_N
0.862474077	N_vs_N
0.838080132	N_vs_N
0.805398721	N_vs_N
0.782860235	N_vs_N
0.80695889	N_vs_N
0.883640517	N_vs_N
0.8036057	N_vs_N
0.899938635	N_vs_N
0.832618987	N_vs_N
0.818755455	N_vs_N
0.863520102	N_vs_N
0.804651603	N_vs_N
0.802896499	N_vs_N
0.913158966	N_vs_N
0.984861134	N_vs_N
0.903010288	N_vs_N
0.913324123	N_vs_N
0.841876848	N_vs_N
1.112954325	N_vs_N
1.016432367	N_vs_N
1.000305903	N_vs_N
0.968158564	N_vs_N
0.960821565	N_vs_N
1.004978387	N_vs_N
0.798623577	N_vs_N
0.814235767	N_vs_N
0.798698403	N_vs_N
0.807753099	N_vs_N
0.795379188	N_vs_N
0.790274348	N_vs_N
0.801460122	N_vs_N
0.80576527	N_vs_N
0.807137337	N_vs_N
0.815081922	N_vs_N
0.857934897	N_vs_N
1.013900518	N_vs_N
1.045240343	N_vs_N
0.844900845	N_vs_N
0.86122572	N_vs_N
0.816930272	N_vs_N
0.842909863	N_vs_N
0.776601515	N_vs_N
0.812223109	N_vs_N
0.777008858	N_vs_N
0.816561467	N_vs_N
0.802408752	N_vs_N
0.839456093	N_vs_N
1.012222391	N_vs_N
0.813531717	N_vs_N
0.823556245	N_vs_N
0.839789951	N_vs_N
0.810240038	N_vs_N
0.812957187	N_vs_N
0.843477788	N_vs_N
0.830388072	N_vs_N
0.814355131	N_vs_N
0.816976557	N_vs_N
0.954512271	N_vs_N
0.821576694	N_vs_N
0.915606425	N_vs_N
0.808884883	N_vs_N
0.870233906	N_vs_N
0.808017628	N_vs_N
0.806734368	N_vs_N
0.995507811	N_vs_N
1.051382638	N_vs_N
0.954592525	N_vs_N
0.989307391	N_vs_N
1.028895621	N_vs_N
0.889897843	N_vs_N
0.837140118	N_vs_N
0.975102786	N_vs_N
0.97787717	N_vs_N
0.903340438	N_vs_N
0.951615644	N_vs_N
0.962451394	N_vs_N
0.968678476	N_vs_N
0.798648608	N_vs_N
0.782025442	N_vs_N
0.809437798	N_vs_N
1.072898236	N_vs_N
1.255491851	N_vs_N
0.819968856	N_vs_N
0.826822911	N_vs_N
0.803184452	N_vs_N
0.789281687	N_vs_N
0.823170615	N_vs_N
0.854279258	N_vs_N
0.819020193	N_vs_N
0.933385435	N_vs_N
1.081827098	N_vs_N
1.048537105	N_vs_N
0.806527226	N_vs_N
1.007806823	N_vs_N
0.944706446	N_vs_N
1.004837531	N_vs_N
0.988723663	N_vs_N
1.018617934	N_vs_N
0.921983816	N_vs_N
1.045440575	N_vs_N
0.805128307	N_vs_N
1.022470579	N_vs_N
0.813157799	N_vs_N
0.808268995	N_vs_N
0.812906673	N_vs_N
0.824063325	N_vs_N
0.849304654	N_vs_N
0.803858591	N_vs_N
1.081610245	N_vs_N
0.898239097	N_vs_N
0.843285515	N_vs_N
0.791909123	N_vs_N
0.79291025	N_vs_N
1.029579145	N_vs_N
0.989946001	N_vs_N
1.049365454	N_vs_N
1.078928234	N_vs_N
0.807613321	N_vs_N
0.800481327	N_vs_N
0.817419926	N_vs_N
0.814185546	N_vs_N
0.817896186	N_vs_N
1.026667901	N_vs_N
0.840535849	N_vs_N
0.832330863	N_vs_N
1.058791325	N_vs_N
0.806000576	N_vs_N
0.980361931	N_vs_N
1.242556799	N_vs_N
0.874005991	N_vs_N
0.822464694	N_vs_N
0.936487469	N_vs_N
0.876978187	N_vs_N
0.915792967	N_vs_N
1.185422896	N_vs_N
1.044336487	N_vs_N
1.183099753	N_vs_N
0.957172141	N_vs_N
1.234472744	N_vs_N
0.958905025	N_vs_N
1.176135765	N_vs_N
0.85247993	N_vs_N
0.8325346	N_vs_N
0.872216747	N_vs_N
0.821996568	N_vs_N
0.866369743	N_vs_N
0.940167394	N_vs_N
0.913510772	N_vs_N
0.988502739	N_vs_N
1.080746257	N_vs_N
1.192667402	N_vs_N
1.013542013	N_vs_N
0.910908079	N_vs_N
0.886704243	N_vs_N
0.871900568	N_vs_N
0.969505786	N_vs_N
1.065998213	N_vs_N
1.075627174	N_vs_N
0.78157808	N_vs_N
0.783927927	N_vs_N
0.758712144	N_vs_N
0.788168513	N_vs_N
0.80405395	N_vs_N
0.819543638	N_vs_N
1.075179626	N_vs_N
0.931545435	N_vs_N
1.016902057	N_vs_N
0.77301047	N_vs_N
0.961980256	N_vs_N
1.054025835	N_vs_N
1.046791562	N_vs_N
1.060465495	N_vs_N
1.172238312	N_vs_N
1.099500298	N_vs_N
0.928060501	N_vs_N
1.072706222	N_vs_N
0.80503894	N_vs_N
0.917834267	N_vs_N
0.908159919	N_vs_N
1.127468794	N_vs_N
0.850478242	N_vs_N
0.915363745	N_vs_N
1.103042663	N_vs_N
1.162474617	N_vs_N
1.21014268	N_vs_N
0.833803507	N_vs_N
0.888571711	N_vs_N
1.086776749	N_vs_N
0.908014899	N_vs_N
1.059626401	N_vs_N
1.024505759	N_vs_N
0.811816103	N_vs_N
1.026345552	N_vs_N
0.802972451	N_vs_N
0.94174542	N_vs_N
1.127771489	N_vs_N
1.040243183	N_vs_N
1.237796687	N_vs_N
1.163323102	N_vs_N
1.050898077	N_vs_N
0.981280145	N_vs_N
1.171546384	N_vs_N
1.293898848	N_vs_N
1.3733072	N_vs_N
1.058942689	N_vs_N
1.242930393	N_vs_N
1.323609509	N_vs_N
0.796582886	N_vs_N
0.784206046	N_vs_N
0.790664808	N_vs_N
0.810179726	N_vs_N
1.09932535	N_vs_N
1.229007833	N_vs_N
1.138857351	N_vs_N
1.170822846	N_vs_N
1.108267403	N_vs_N
0.839644703	N_vs_N
0.890094689	N_vs_N
1.059177054	N_vs_N
0.926550959	N_vs_N
1.106482185	N_vs_N
0.967326173	N_vs_N
1.029062286	N_vs_N
1.047271518	N_vs_N
1.192127866	N_vs_N
1.079026964	N_vs_N
0.896383859	N_vs_N
0.823767845	N_vs_N
1.186055987	N_vs_N
0.970901052	N_vs_N
1.042529863	N_vs_N
0.953591689	N_vs_N
1.168634318	N_vs_N
1.041322762	N_vs_N
1.023762239	N_vs_N
0.97234615	N_vs_N
0.868969265	N_vs_N
1.091187343	N_vs_N
0.913207367	N_vs_N
0.961724474	N_vs_N
0.91011794	N_vs_N
0.972335681	N_vs_N
0.938893184	N_vs_N
1.144567162	N_vs_N
0.832535683	N_vs_N
0.80614054	N_vs_N
0.806312178	N_vs_N
1.247741574	N_vs_N
1.073739052	N_vs_N
0.880442789	N_vs_N
0.901042293	N_vs_N
0.90606809	N_vs_N
0.875358555	N_vs_N
0.944293966	N_vs_N
0.851328913	N_vs_N
0.814819025	N_vs_N
1.064969914	N_vs_N
0.83932485	N_vs_N
0.831518516	N_vs_N
1.28705462	N_vs_N
0.990454623	N_vs_N
1.019072143	N_vs_N
1.08628016	N_vs_N
1.213367462	N_vs_N
1.092909709	N_vs_N
0.964365782	N_vs_N
1.048119726	N_vs_N
1.236443172	N_vs_N
1.128274772	N_vs_N
1.318197332	N_vs_N
1.006861956	N_vs_N
1.148823916	N_vs_N
1.075678722	N_vs_N
0.992342831	N_vs_N
0.892729246	N_vs_N
1.071203785	N_vs_N
0.954901483	N_vs_N
1.080884908	N_vs_N
1.226500604	N_vs_N
0.966553512	N_vs_N
1.07171424	N_vs_N
0.912465833	N_vs_N
1.176722002	N_vs_N
0.994483632	N_vs_N
1.042658976	N_vs_N
1.153297505	N_vs_N
1.024070145	N_vs_N
1.087953138	N_vs_N
0.928804001	N_vs_N
0.923639232	N_vs_N
0.976348773	N_vs_N
0.913914293	N_vs_N
0.948166416	N_vs_N
1.066459269	N_vs_N
0.89719585	N_vs_N
0.989646505	N_vs_N
0.957182255	N_vs_N
0.955171103	N_vs_N
1.052301992	N_vs_N
0.980626113	N_vs_N
0.942017589	N_vs_N
0.953705171	N_vs_N
0.927319019	N_vs_N
1.099897862	N_vs_N
0.904560894	N_vs_N
1.133020487	N_vs_N
1.097642812	N_vs_N
1.099473363	N_vs_N
1.136043115	N_vs_N
1.080078733	N_vs_N
1.106042327	N_vs_N
1.010445597	N_vs_N
1.082657143	N_vs_N
0.950554357	N_vs_N
0.967149102	N_vs_N
1.112321994	N_vs_N
1.004197326	N_vs_N
0.946202	N_vs_N
0.873996694	N_vs_N
1.061801622	N_vs_N
0.970395102	N_vs_N
0.855407513	N_vs_N
0.926533679	N_vs_N
0.88128422	N_vs_N
1.025828953	N_vs_N
0.969001442	N_vs_N
1.038689467	N_vs_N
1.065733356	N_vs_N
1.107637035	N_vs_N
1.161240154	N_vs_N
1.201396144	N_vs_N
1.172047618	N_vs_N
1.152510927	N_vs_N
0.991648248	N_vs_N
1.022079203	N_vs_N
0.978070396	N_vs_N
0.921854244	N_vs_N
1.206997184	N_vs_N
1.01415561	N_vs_N
0.76196468	N_vs_N
1.072292504	N_vs_N
0.886624773	N_vs_N
0.944511779	N_vs_N
0.944985862	N_vs_N
1.17745622	N_vs_N
1.019970264	N_vs_N
1.186589825	N_vs_N
0.8265244	N_vs_N
1.188880559	N_vs_N
1.115144839	N_vs_N
1.148275715	N_vs_N
1.288344621	N_vs_N
1.092897682	N_vs_N
0.887393766	N_vs_N
0.973195519	N_vs_N
0.982263528	N_vs_N
0.960684412	N_vs_N
0.849206089	N_vs_N
0.994751938	N_vs_N
0.962104128	N_vs_N
1.022748876	N_vs_N
1.042409457	N_vs_N
0.938725178	N_vs_N
1.265188334	N_vs_N
1.042079763	N_vs_N
0.998149705	N_vs_N
1.209939722	N_vs_N
0.898993799	N_vs_N
1.223276215	N_vs_N
1.050910052	N_vs_N
0.991926815	N_vs_N
0.950915666	N_vs_N
0.991545627	N_vs_N
0.84425626	N_vs_N
1.113833764	N_vs_N
0.997245035	N_vs_N
0.995234668	N_vs_N
0.87329229	N_vs_N
0.915639857	N_vs_N
0.928802545	N_vs_N
0.979707422	N_vs_N
0.872855148	N_vs_N
1.310329776	N_vs_N
0.895971713	N_vs_N
1.042207238	N_vs_N
0.885103542	N_vs_N
0.900415519	N_vs_N
0.959080619	N_vs_N
0.961088283	N_vs_N
0.917622586	N_vs_N
0.985910429	N_vs_N
0.868690261	N_vs_N
0.952299169	N_vs_N
0.822036185	N_vs_N
0.958131727	N_vs_N
1.079691378	N_vs_N
0.866347417	N_vs_N
0.883538318	N_vs_N
0.918320278	N_vs_N
0.88694825	N_vs_N
1.214444839	N_vs_N
1.021968899	N_vs_N
1.164431785	N_vs_N
1.123058737	N_vs_N
0.884827311	N_vs_N
1.019838107	N_vs_N
1.071321216	N_vs_N
0.961273336	N_vs_N
0.945225477	N_vs_N
0.954127169	N_vs_N
0.87724136	N_vs_N
0.979190293	N_vs_N
0.915421373	N_vs_N
0.936237946	N_vs_N
1.071097879	N_vs_N
1.046931762	N_vs_N
0.875039732	N_vs_N
0.952122169	N_vs_N
1.283458576	N_vs_N
1.28401741	N_vs_N
1.161391924	N_vs_N
1.247048485	N_vs_N
0.845728603	N_vs_N
1.236288533	N_vs_N
0.97380984	N_vs_N
0.990403663	N_vs_N
1.014883522	N_vs_N
1.023776958	N_vs_N
0.92824054	N_vs_N
0.901764944	N_vs_N
0.945709818	N_vs_N
0.977875335	N_vs_N
0.949314419	N_vs_N
1.021769058	N_vs_N
0.915486154	N_vs_N
1.117991609	N_vs_N
1.260282447	N_vs_N
1.276112029	N_vs_N
0.935553093	N_vs_N
0.946395104	N_vs_N
0.992934956	N_vs_N
1.022958312	N_vs_N
1.06517381	N_vs_N
0.980568527	N_vs_N
0.987787696	N_vs_N
0.949205379	N_vs_N
1.125388435	N_vs_N
0.942927991	N_vs_N
1.121901674	N_vs_N
1.014245416	N_vs_N
1.106567992	N_vs_N
1.203080989	N_vs_N
1.185685687	N_vs_N
1.110901725	N_vs_N
1.011817372	N_vs_N
0.911906665	N_vs_N
1.057810327	N_vs_N
1.00885707	N_vs_N
1.025658608	N_vs_N
1.113377269	N_vs_N
1.170703468	N_vs_N
1.003424693	N_vs_N
0.972795112	N_vs_N
0.935635135	N_vs_N
1.166683207	N_vs_N
0.885903584	N_vs_N
1.063422961	N_vs_N
0.982684424	N_vs_N
1.103681653	N_vs_N
1.10365034	N_vs_N
1.219224124	N_vs_N
1.120403914	N_vs_N
1.121949975	N_vs_N
1.191035304	N_vs_N
1.154349923	N_vs_N
1.087138117	N_vs_N
1.00189718	N_vs_N
0.877078114	N_vs_N
0.995068204	N_vs_N
1.000167194	N_vs_N
1.219637502	N_vs_N
1.040177577	N_vs_N
1.004215904	N_vs_N
1.057472731	N_vs_N
1.096795894	N_vs_N
1.169830048	N_vs_N
1.146008136	N_vs_N
0.986762411	N_vs_N
1.110151558	N_vs_N
1.014832556	N_vs_N
0.938037335	N_vs_N
1.214409041	N_vs_N
1.067639441	N_vs_N
1.099627302	N_vs_N
0.981800003	N_vs_N
1.192035128	N_vs_N
1.129302221	N_vs_N
1.177715699	N_vs_N
0.979913442	N_vs_N
1.046900088	N_vs_N
1.02449671	N_vs_N
1.167934397	N_vs_N
0.911307636	N_vs_N
0.96134875	N_vs_N
0.9252728	N_vs_N
0.908228609	N_vs_N
0.774299127	N_vs_N
0.936289199	N_vs_N
1.096942968	N_vs_N
1.169408647	N_vs_N
1.219319325	N_vs_N
1.060220172	N_vs_N
1.091777468	N_vs_N
1.077704641	N_vs_N
1.196406761	N_vs_N
1.050954783	N_vs_N
1.093181222	N_vs_N
1.096488152	N_vs_N
1.041862515	N_vs_N
0.917832062	N_vs_N
0.971718269	N_vs_N
1.024667256	N_vs_N
1.139973906	N_vs_N
1.059891038	N_vs_N
1.149858659	N_vs_N
0.948402854	N_vs_N
1.032325559	N_vs_N
1.017368268	N_vs_N
1.021769716	N_vs_N
1.162809424	N_vs_N
1.079257544	N_vs_N
0.969144348	N_vs_N
0.866651993	N_vs_N
0.873997321	N_vs_N
0.956465346	N_vs_N
0.933742363	N_vs_N
0.943540937	N_vs_N
1.079441492	N_vs_N
1.042858866	N_vs_N
0.936051718	N_vs_N
0.900021585	N_vs_N
1.015105067	N_vs_N
1.063640219	N_vs_N
1.002333773	N_vs_N
0.924418959	N_vs_N
0.919188554	N_vs_N
0.899233879	N_vs_N
1.103944859	N_vs_N
0.90895796	N_vs_N
0.999241813	N_vs_N
1.060772173	N_vs_N
1.042275844	N_vs_N
1.151959573	N_vs_N
1.078650516	N_vs_N
1.235901435	N_vs_N
0.990494824	N_vs_N
0.962579479	N_vs_N
1.048896551	N_vs_N
0.901591539	N_vs_N
0.91247962	N_vs_N
0.911061085	N_vs_N
1.069732121	N_vs_N
1.032188992	N_vs_N
1.127552357	N_vs_N
0.948482104	N_vs_N
1.033961961	N_vs_N
1.029030003	N_vs_N
1.02608082	N_vs_N
0.940494882	N_vs_N
0.880512376	N_vs_N
0.903731413	N_vs_N
0.88721577	N_vs_N
0.865594447	N_vs_N
1.015879546	N_vs_N
1.036635619	N_vs_N
0.926649543	N_vs_N
1.001738249	N_vs_N
0.910659046	N_vs_N
1.047070188	N_vs_N
1.067797119	N_vs_N
1.008669127	N_vs_N
0.962359351	N_vs_N
1.107824887	N_vs_N
1.090179174	N_vs_N
1.197018357	N_vs_N
0.975486546	N_vs_N
0.935451371	N_vs_N
0.891084212	N_vs_N
0.848645435	N_vs_N
0.918799543	N_vs_N
0.928915522	N_vs_N
1.143751767	N_vs_N
0.981215493	N_vs_N
0.940463396	N_vs_N
1.018127348	N_vs_N
1.061083162	N_vs_N
1.081348237	N_vs_N
0.918661542	N_vs_N
0.919099702	N_vs_N
0.947015715	N_vs_N
0.913343266	N_vs_N
0.925702605	N_vs_N
1.008754555	N_vs_N
1.04159979	N_vs_N
1.103541483	N_vs_N
0.905416421	N_vs_N
0.9394784	N_vs_N
0.999435931	N_vs_N
1.015549743	N_vs_N
0.90696045	N_vs_N
0.960487562	N_vs_N
[truncated: 580,661 more rows]
