# Supplementary material for: Stochasticity constrained by deterministic effects of diet and age drive rumen microbiome assembly dynamics
Source: Nat Commun. 2020 Apr 20;11:1904. doi: 10.1038/s41467-020-15652-8 (PMC7170844; doi:10.1038/s41467-020-15652-8)
Supplement: Supplementary file 17 — Source Data [file 41467_2020_15652_MOESM17_ESM.zip › Source Data/Supplementary Figure 15.txt]

indval_otu_count	measure_type
2234	actual
1432	permuted
1545	permuted
1701	permuted
1578	permuted
1488	permuted
1440	permuted
1581	permuted
1752	permuted
1586	permuted
1655	permuted
1460	permuted
1651	permuted
1660	permuted
1630	permuted
1352	permuted
1611	permuted
1395	permuted
1663	permuted
1831	permuted
1826	permuted
1997	permuted
1916	permuted
1845	permuted
1454	permuted
1611	permuted
1408	permuted
1495	permuted
1584	permuted
1584	permuted
1658	permuted
1412	permuted
1552	permuted
1475	permuted
1783	permuted
1473	permuted
2039	permuted
1523	permuted
1905	permuted
1428	permuted
1525	permuted
1670	permuted
1565	permuted
1505	permuted
1737	permuted
1457	permuted
1673	permuted
1432	permuted
1689	permuted
1502	permuted
1373	permuted
1685	permuted
1676	permuted
1579	permuted
1539	permuted
1619	permuted
1484	permuted
1675	permuted
1529	permuted
1449	permuted
1527	permuted
1546	permuted
1338	permuted
1441	permuted
1584	permuted
1427	permuted
1507	permuted
1378	permuted
1538	permuted
1363	permuted
1388	permuted
1427	permuted
1530	permuted
1690	permuted
1376	permuted
1530	permuted
1597	permuted
1607	permuted
1606	permuted
1669	permuted
1541	permuted
1914	permuted
1493	permuted
1425	permuted
1486	permuted
1494	permuted
1461	permuted
1662	permuted
1528	permuted
1424	permuted
1569	permuted
1602	permuted
1643	permuted
1773	permuted
1498	permuted
1310	permuted
1398	permuted
1532	permuted
1472	permuted
1549	permuted
1347	permuted
