# Supplementary material for: Stochasticity constrained by deterministic effects of diet and age drive rumen microbiome assembly dynamics
Source: Nat Commun. 2020 Apr 20;11:1904. doi: 10.1038/s41467-020-15652-8 (PMC7170844; doi:10.1038/s41467-020-15652-8)
Supplement: Supplementary file 17 — Source Data [file 41467_2020_15652_MOESM17_ESM.zip › Source Data/Supplementary Figure 16A_C-section.txt]

# Constructed from biom file
#OTU ID	377	378	380	383	10379	10382	10385	10386	10389	10246	35	48	248	249	3386	10236	10247	10252	10255	13031	13056	13072	13097	13127	13131	26	42	3114	10187	10191	10194	10204	13008	13062	13098	13104	13109	13111	238	3383	3389	10222	10231	10233	10257	10278	13004	13132	13200
Unassigned;Other;Other;Other;Other	0.0	0.0	0.0	0.0	0.0	0.01639344262295082	0.0	0.0	0.0	0.0011976047904191617	0.0004930966469428008	0.0	0.0018458698661744347	0.012087912087912087	0.0003400782179901377	0.0	0.0002403268445085316	0.0	0.0	0.009920154851197677	0.0	0.0	0.03611349957007739	0.010700389105058366	0.015532544378698226	0.0	0.012036108324974926	0.0008064516129032258	0.0013869625520110957	0.003032600454890068	0.004807692307692308	0.0035373187124159884	0.00880758807588076	0.021077283372365342	0.005449591280653951	0.007246376811594204	0.003401360544217687	0.008519122711618634	0.0012363122571529496	0.018998272884283247	0.08342022940563086	0.002148997134670487	0.0008797653958944282	0.0	0.011904761904761904	0.0007639419404125286	0.025117739403453687	0.031214528944381384	0.015804597701149427
k__Archaea;p__Euryarchaeota;c__Methanobacteria;o__Methanobacteriales;f__Methanobacteriaceae	0.0	0.0	0.0	0.0	0.0	0.0	0.0	0.0	0.0	0.0	0.0	0.0	0.0	0.0	0.0	0.0	0.0	0.0	0.0	0.0	0.0	0.0	0.0	0.0	0.0	0.0	0.0	0.0	0.0	0.0	0.0	0.0	0.0	0.0	0.0	0.0	0.0	0.0	0.0	0.0	0.0	0.0	0.0	0.0	0.0	0.0	0.0	0.0	0.0
k__Archaea;p__Euryarchaeota;c__Methanomicrobia;o__Methanomicrobiales;f__Methanocorpusculaceae	0.0	0.0	0.0	0.0	0.0	0.0	0.0	0.0	0.0	0.0	0.0	0.0	0.0	0.0	0.0	0.0	0.0	0.0	0.0	0.0	0.0	0.0	0.0	0.0	0.0	0.0	0.0	0.0	0.0	0.0	0.0	0.0	0.0	0.0	0.0	0.0	0.0	0.0	0.0	0.0	0.0	0.0	0.0	0.0	0.0	0.0	0.0	0.0	0.0
k__Archaea;p__Euryarchaeota;c__Thermoplasmata;o__E2;f__[Methanomassiliicoccaceae]	0.0	0.0	0.0	0.0	0.0	0.0	0.0	0.0	0.0	0.0	0.0	0.0	0.0	0.0	0.0	0.0	0.0	0.0	0.0	0.0	0.0	0.0	0.0	0.0	0.0	0.0	0.0	0.0	0.0	0.0	0.0	0.0	0.0	0.0	0.0	0.0	0.0	0.0	0.0	0.0	0.0	0.0	0.0	0.0	0.0	0.0	0.0	0.0	0.0
k__Bacteria;p__Actinobacteria;c__Actinobacteria;o__Actinomycetales;f__Actinomycetaceae	0.0	0.0	0.0	0.0	0.0	0.0	0.0	0.0	0.0	0.0	0.0	0.0	0.00046146746654360867	0.0	0.0	0.0	0.0002403268445085316	0.0	0.0012422360248447205	0.0	0.0	0.0	0.0	0.0	0.0	0.0	0.0	0.0	0.0	0.0	0.014423076923076924	0.0	0.0	0.0	0.0	0.0	0.003401360544217687	0.0	0.0	0.0008635578583765112	0.0	0.0	0.0	0.0	0.0	0.0	0.0	0.0	0.0014367816091954023
k__Bacteria;p__Actinobacteria;c__Actinobacteria;o__Actinomycetales;f__Corynebacteriaceae	0.0	0.0	0.0	0.0	0.0	0.0	0.0	0.0	0.0	0.0	0.0	0.0	0.0	0.0	0.0	0.0	0.0	0.0	0.0	0.0	0.0	0.0	0.0	0.0	0.0	0.0	0.0	0.0	0.0	0.0	0.0	0.0	0.0	0.0	0.0	0.0	0.0	0.0	0.0	0.0	0.0	0.0	0.0	0.0	0.0	0.0007639419404125286	0.0	0.0	0.0
k__Bacteria;p__Actinobacteria;c__Actinobacteria;o__Actinomycetales;f__Microbacteriaceae	0.0	0.0	0.0	0.0	0.0	0.0	0.0	0.0	0.0	0.0	0.0	0.0	0.0	0.0	0.0	0.0	0.0	0.0	0.0	0.0	0.0	0.0	0.0	0.0	0.0	0.0	0.0	0.0	0.0	0.0	0.0	0.0	0.0	0.0	0.0	0.0	0.0	0.0	0.0	0.0	0.0010427528675703858	0.0	0.0	0.0	0.0	0.0	0.0	0.0	0.0
k__Bacteria;p__Actinobacteria;c__Actinobacteria;o__Bifidobacteriales;f__Bifidobacteriaceae	0.0	0.0	0.0	0.0	0.0	0.0	0.0	0.0	0.0	0.0	0.0	0.0	0.0009229349330872173	0.0	0.0	0.0	0.0	0.0	0.0	0.0	0.0	0.0	0.0	0.0	0.0	0.0	0.0	0.0	0.0	0.0	0.0	0.0	0.0	0.0	0.0	0.0	0.0	0.0	0.0	0.0	0.0	0.0	0.0	0.0	0.0	0.0	0.0	0.0	0.0
k__Bacteria;p__Actinobacteria;c__Coriobacteriia;o__Coriobacteriales;f__Coriobacteriaceae	0.0	0.0	0.0	0.0	0.0	0.0	0.0	0.03571428571428571	0.0	0.0	0.0	0.0	0.0	0.0	0.0	0.0	0.0002403268445085316	0.0	0.0	0.0	0.0	0.0	0.0	0.0	0.0	0.0	0.0	0.0	0.0	0.0	0.0	0.0	0.0	0.0	0.0	0.0	0.0	0.0	0.0	0.0	0.0	0.0	0.0	0.0	0.007936507936507936	0.0	0.0	0.0	0.0
k__Bacteria;p__Bacteroidetes;c__Bacteroidia;o__Bacteroidales;f__	0.0	0.09803921568627451	0.0	0.0	0.0	0.0	0.043478260869565216	0.03571428571428571	0.0625	0.0	0.0	0.0	0.0	0.0	0.0	0.0	0.0	0.0	0.0	0.0	0.0	0.0	0.0	0.0	0.0	0.0	0.0	0.0	0.0	0.0	0.0	0.0	0.0	0.0	0.0	0.0	0.0	0.0	0.0	0.0	0.0	0.0	0.0	0.0	0.0	0.0	0.0	0.0	0.0
k__Bacteria;p__Bacteroidetes;c__Bacteroidia;o__Bacteroidales;f__Bacteroidaceae	0.0	0.0392156862745098	0.0196078431372549	0.04878048780487805	0.11363636363636363	0.0	0.08695652173913043	0.03571428571428571	0.0	0.0	0.9220907297830372	0.0011614401858304297	0.7761882787263499	0.7736263736263735	0.9598707702771634	0.0030627871362940277	0.8993030521509255	0.00023255813953488373	0.014906832298136646	0.9847568352286474	0.0031645569620253164	0.7854828256642904	0.7979363714531383	0.6955252918287936	0.6834319526627223	0.0017233950883239983	0.07923771313941824	0.0	0.1941747572815534	0.9571645185746781	0.009615384615384616	0.9434029006013436	0.874661246612466	0.8220140515222483	0.5531335149863762	0.0032938076416337285	0.44557823129251706	0.8660503897045493	0.9796891557753443	0.8989637305699485	0.22210636079249216	0.6848137535816623	0.9869501466275657	0.0021008403361344537	0.26587301587301587	0.7547746371275781	0.4175824175824176	0.8456299659477867	0.3400383141762453
k__Bacteria;p__Bacteroidetes;c__Bacteroidia;o__Bacteroidales;f__Porphyromonadaceae	0.0	0.0	0.0	0.0	0.0	0.0	0.0	0.0	0.0	0.0	0.0019723865877712033	0.0	0.003230272265805261	0.001098901098901099	0.0005101173269852065	0.0	0.0004806536890170632	0.0	0.0	0.0007258649891120251	0.0	0.0	0.006018916595012898	0.005836575875486381	0.02292899408284024	0.0	0.0	0.0	0.0	0.0003790750568612585	0.0	0.0014149274849663955	0.001016260162601626	0.00468384074941452	0.005449591280653951	0.0	0.01020408163265306	0.002537611020482146	0.00035323207347227127	0.007772020725388601	0.03336809176225235	0.0007163323782234957	0.0005865102639296188	0.0	0.0	0.005347593582887701	0.0031397174254317113	0.02043132803632236	0.0033524904214559384
k__Bacteria;p__Bacteroidetes;c__Bacteroidia;o__Bacteroidales;f__Prevotellaceae	0.24242424242424243	0.0	0.0196078431372549	0.21951219512195125	0.045454545454545456	0.13114754098360656	0.21739130434782608	0.14285714285714285	0.1875	0.0	0.0004930966469428008	0.0	0.0	0.001098901098901099	0.0	0.0	0.0	0.0	0.0	0.0	0.0	0.0	0.014617368873602751	0.0	0.008136094674556213	0.0	0.0	0.0	0.0	0.0	0.0	0.0	0.00033875338753387534	0.01288056206088993	0.005449591280653951	0.0	0.0	0.0007250317201377561	0.0	0.0034542314335060447	0.0010427528675703858	0.0	0.0	0.0	0.0	0.0	0.0	0.0011350737797956867	0.0
k__Bacteria;p__Bacteroidetes;c__Bacteroidia;o__Bacteroidales;f__RF16	0.0	0.0	0.0	0.0	0.0	0.0	0.0	0.0	0.0	0.0	0.0	0.0	0.0	0.0	0.0	0.0	0.0	0.0	0.0	0.0	0.0	0.0	0.0	0.0	0.0	0.0	0.0	0.0	0.0	0.0	0.0	0.0	0.0	0.0	0.0	0.0	0.0	0.0	0.0	0.0	0.0	0.0	0.0	0.0	0.0	0.0	0.0	0.0	0.0
k__Bacteria;p__Bacteroidetes;c__Bacteroidia;o__Bacteroidales;f__Rikenellaceae	0.0	0.0	0.0	0.0	0.0	0.0	0.0	0.0	0.0	0.0	0.0	0.0	0.0	0.0	0.0	0.0	0.0	0.0	0.0	0.0	0.0	0.0	0.0	0.0	0.0	0.0	0.0	0.0	0.0	0.0	0.0	0.0	0.0	0.0	0.0	0.0	0.0	0.0	0.0	0.0	0.0020855057351407717	0.0	0.0	0.0	0.0	0.0	0.0	0.0005675368898978433	0.0
k__Bacteria;p__Bacteroidetes;c__Bacteroidia;o__Bacteroidales;f__S24-7	0.0	0.0	0.0	0.0	0.0	0.0	0.0	0.0	0.0	0.0	0.0	0.0	0.0	0.0	0.0	0.0	0.0	0.0	0.0	0.0	0.0	0.0	0.0	0.0	0.0	0.0	0.0	0.0	0.0	0.0	0.0	0.0	0.0	0.0	0.0	0.0	0.0	0.0	0.0	0.0	0.0	0.0	0.0	0.0	0.0	0.0	0.0	0.0	0.0
k__Bacteria;p__Bacteroidetes;c__Bacteroidia;o__Bacteroidales;f__[Odoribacteraceae]	0.0	0.0	0.0	0.0	0.0	0.0	0.0	0.0	0.0	0.0	0.0	0.0	0.0	0.0	0.0	0.0	0.0	0.0	0.0	0.0	0.0	0.0	0.0	0.0	0.0	0.0	0.0	0.0	0.0	0.0	0.0	0.0	0.0	0.0	0.0	0.0	0.0	0.0	0.0	0.0	0.0010427528675703858	0.0	0.0	0.0	0.0	0.0007639419404125286	0.0	0.0011350737797956867	0.0009578544061302681
k__Bacteria;p__Bacteroidetes;c__Bacteroidia;o__Bacteroidales;f__[Paraprevotellaceae]	0.030303030303030304	0.0	0.0	0.024390243902439025	0.045454545454545456	0.0	0.043478260869565216	0.0	0.0	0.0	0.026627218934911243	0.005807200929152149	0.15136132902630364	0.0032967032967032967	0.0013603128719605509	0.0	0.0002403268445085316	0.0	0.0	0.0021775949673360755	0.0	0.0016202203499675956	0.029234737747205503	0.008754863813229572	0.0	0.00043084877208099956	0.0	0.0	0.052704576976421634	0.022554965883244883	0.004807692307692308	0.0314821365405023	0.0782520325203252	0.039812646370023415	0.005449591280653951	0.0	0.10884353741496601	0.004350190320826536	0.008300953726598375	0.03022452504317789	0.00521376433785193	0.2922636103151863	0.007771260997067449	0.0	0.0	0.0015278838808250573	0.0423861852433281	0.028376844494892167	0.0047892720306513415
k__Bacteria;p__Bacteroidetes;c__Bacteroidia;o__Bacteroidales;f__p-2534-18B5	0.0	0.0	0.0	0.0	0.0	0.0	0.0	0.0	0.0	0.0	0.0	0.0	0.0	0.0	0.0	0.0	0.0	0.0	0.0	0.0	0.0	0.0	0.0	0.0	0.0	0.0	0.0	0.0	0.0	0.0	0.0	0.0	0.0	0.0	0.0	0.0	0.0	0.0	0.0	0.0	0.0	0.0	0.0	0.0	0.0	0.0	0.0	0.0	0.0
k__Bacteria;p__Bacteroidetes;c__Flavobacteriia;o__Flavobacteriales;f__[Weeksellaceae]	0.0	0.0	0.0	0.0	0.0	0.0	0.0	0.0	0.0	0.0	0.0009861932938856016	0.0023228803716608595	0.0	0.002197802197802198	0.0	0.0	0.0	0.0	0.0	0.0	0.0	0.0	0.0	0.0	0.0	0.0	0.0	0.0	0.0	0.0011372251705837756	0.0	0.0	0.0	0.0	0.05994550408719346	0.0	0.0	0.00018125793003443902	0.008830801836806783	0.0	0.0020855057351407717	0.0	0.0004398826979472141	0.0	0.0	0.0	0.015698587127158554	0.0011350737797956867	0.0019157088122605363
k__Bacteria;p__Bacteroidetes;c__VC2_1_Bac22;o__;f__	0.0	0.0	0.0	0.0	0.0	0.0	0.0	0.0	0.0	0.0	0.0	0.0	0.0	0.0	0.0	0.0	0.0	0.0	0.0	0.0	0.0	0.0	0.0	0.0	0.0	0.0	0.0	0.0	0.0	0.0	0.0	0.0	0.00033875338753387534	0.0	0.0	0.0	0.006802721088435374	0.0	0.0	0.0	0.0010427528675703858	0.0	0.0	0.0	0.0	0.0	0.0015698587127158557	0.0	0.0004789272030651341
k__Bacteria;p__Chloroflexi;c__Anaerolineae;o__Anaerolineales;f__Anaerolinaceae	0.0	0.0	0.0	0.0	0.0	0.0	0.0	0.0	0.0	0.0	0.0	0.0	0.0	0.0	0.0	0.0	0.0	0.0	0.0	0.0	0.0	0.0	0.0	0.0	0.0	0.0	0.0	0.0	0.0	0.0	0.0	0.0	0.0	0.0	0.0	0.0	0.0	0.0	0.0	0.0	0.0	0.0	0.0	0.0	0.0	0.0	0.0	0.0	0.0
k__Bacteria;p__Cyanobacteria;c__4C0d-2;o__YS2;f__	0.0	0.0	0.0	0.0	0.0	0.0	0.0	0.0	0.0	0.0	0.0	0.0	0.0	0.0	0.0	0.0	0.0	0.0	0.0	0.0	0.0	0.0	0.0	0.0	0.0	0.0	0.0	0.0	0.0	0.0	0.0	0.0	0.0	0.0	0.0	0.0	0.0	0.0	0.0	0.0	0.0	0.0	0.0	0.0	0.0	0.0	0.0	0.0	0.0
k__Bacteria;p__Cyanobacteria;c__Chloroplast;o__Streptophyta;f__	0.0	0.0	0.0	0.0	0.0	0.0	0.0	0.0	0.0	0.0	0.0	0.0	0.0	0.0	0.0	0.0	0.0	0.0	0.0	0.0	0.0	0.0	0.0	0.0	0.0	0.0	0.0	0.0	0.0	0.0	0.0	0.0	0.0	0.0	0.0	0.0	0.0	0.0	0.0	0.0	0.0	0.0	0.0	0.0	0.0	0.0	0.0	0.0	0.0
k__Bacteria;p__Firmicutes;c__Bacilli;o__Bacillales;f__Paenibacillaceae	0.0	0.0	0.0	0.0	0.0	0.0	0.0	0.0	0.0	0.0	0.0	0.0	0.0	0.0	0.0	0.0	0.0	0.0	0.0	0.0	0.0	0.0	0.0	0.0	0.0	0.0	0.0	0.0	0.0	0.0	0.0	0.0	0.0	0.0	0.0	0.0	0.0	0.0	0.0	0.0	0.0	0.0	0.0	0.0	0.0	0.0	0.0	0.0	0.0
k__Bacteria;p__Firmicutes;c__Bacilli;o__Gemellales;f__Gemellaceae	0.0	0.0392156862745098	0.0	0.0	0.0	0.0	0.0	0.0	0.0	0.0	0.022189349112426038	0.0	0.029995385325334564	0.007692307692307693	0.0003400782179901377	0.0	0.012256669069935111	0.002325581395348837	0.0	0.0	0.0031645569620253164	0.002592352559948153	0.0017196904557179708	0.0019455252918287938	0.0	0.0	0.0010030090270812437	0.008870967741935484	0.0	0.001326762699014405	0.17307692307692307	0.0	0.0	0.0	0.013623978201634877	0.001976284584980237	0.1054421768707483	0.0007250317201377561	0.0	0.0008635578583765112	0.0010427528675703858	0.0	0.0001466275659824047	0.004201680672268907	0.11904761904761904	0.0015278838808250573	0.0	0.0	0.0023946360153256703
k__Bacteria;p__Firmicutes;c__Bacilli;o__Lactobacillales;f__Enterococcaceae	0.0	0.0	0.058823529411764705	0.0	0.0	0.0	0.0	0.0	0.0	0.0	0.0	0.009291521486643438	0.0	0.0	0.0	0.004594180704441042	0.0	0.0011627906976744186	0.026086956521739132	0.0	0.015822784810126583	0.0	0.0	0.0	0.0	0.004308487720809996	0.0	0.0008064516129032258	0.0	0.0	0.04326923076923077	0.0	0.0	0.0	0.0	0.001976284584980237	0.0	0.0	0.0	0.0	0.0	0.0	0.0	0.023109243697478993	0.003968253968253968	0.0038197097020626434	0.0	0.0	0.0
k__Bacteria;p__Firmicutes;c__Bacilli;o__Lactobacillales;f__Lactobacillaceae	0.0	0.0	0.0	0.0	0.0	0.0	0.0	0.03571428571428571	0.0	0.05389221556886227	0.0	0.32404181184668995	0.0	0.0	0.0	0.42879019908116395	0.003604902667627974	0.0060465116279069765	0.20993788819875778	0.0	0.6993670886075948	0.0	0.0	0.0	0.0	0.6083584661783714	0.0010030090270812437	0.6258064516129032	0.0	0.0	0.04807692307692309	0.0	0.0	0.0	0.0	0.03886693017127799	0.0	0.0	0.00017661603673613564	0.0	0.0	0.0	0.0	0.6953781512605041	0.01984126984126984	0.05729564553093965	0.0141287284144427	0.0	0.0
k__Bacteria;p__Firmicutes;c__Bacilli;o__Lactobacillales;f__Streptococcaceae	0.0	0.0	0.0	0.0	0.0	0.0	0.0	0.0	0.0	0.03832335329341317	0.0004930966469428008	0.6364692218350755	0.026765113059529305	0.004395604395604396	0.0005101173269852065	0.35222052067381315	0.009372746935832732	0.02116279069767442	0.0795031055900621	0.0	0.07278481012658229	0.0	0.029234737747205503	0.0009727626459143969	0.0022189349112426036	0.3705299439896596	0.017051153460381142	0.10161290322580646	0.0	0.0026535253980288095	0.49999999999999994	0.0021223912274495934	0.0	0.0	0.0326975476839237	0.012516469038208168	0.02380952380952381	0.0025376110204821463	0.00017661603673613564	0.0034542314335060447	0.0031282586027111575	0.0	0.0	0.04201680672268907	0.05555555555555555	0.02291825821237586	0.0015698587127158557	0.024404086265607264	0.0004789272030651341
k__Bacteria;p__Firmicutes;c__Clostridia;o__Clostridiales;Other	0.0	0.0	0.0	0.0	0.0	0.0	0.0	0.0	0.0	0.0	0.0	0.0	0.0	0.0	0.0	0.0	0.0	0.0	0.0	0.0	0.0	0.0	0.0	0.0	0.0	0.0	0.0	0.0	0.0	0.0	0.0	0.0	0.0	0.0	0.0	0.0	0.0	0.0	0.0	0.0	0.0	0.0	0.0	0.0	0.0	0.0	0.0	0.0	0.0
k__Bacteria;p__Firmicutes;c__Clostridia;o__Clostridiales;f__	0.18181818181818182	0.1764705882352941	0.11764705882352941	0.04878048780487805	0.06818181818181818	0.03278688524590164	0.08695652173913043	0.03571428571428571	0.1875	0.0	0.0	0.0	0.0	0.0	0.0	0.0	0.0	0.0	0.0	0.0	0.0	0.0	0.0	0.0	0.0	0.0	0.0	0.0	0.0	0.0	0.0	0.0	0.0	0.0	0.0	0.0	0.0	0.0007250317201377561	0.0	0.0	0.004171011470281543	0.0	0.0	0.0	0.007936507936507936	0.016806722689075633	0.0015698587127158557	0.0022701475595913734	0.008620689655172414
k__Bacteria;p__Firmicutes;c__Clostridia;o__Clostridiales;f__Christensenellaceae	0.0	0.0	0.0	0.0	0.0	0.0	0.0	0.0	0.0	0.0	0.0	0.0	0.0	0.0	0.0	0.0	0.0	0.0	0.0	0.0	0.0	0.0	0.0	0.0	0.0	0.0	0.0	0.0	0.0	0.0	0.0	0.0	0.0	0.0	0.0	0.0	0.0	0.0	0.0	0.0	0.0020855057351407717	0.0	0.0	0.0	0.0	0.0007639419404125286	0.0031397174254317113	0.0	0.0
k__Bacteria;p__Firmicutes;c__Clostridia;o__Clostridiales;f__Clostridiaceae	0.0	0.0	0.0	0.0	0.0	0.0	0.0	0.0	0.0	0.0	0.0	0.0	0.0	0.0	0.0	0.0	0.0	0.0	0.0	0.0	0.0	0.0	0.0	0.0	0.0	0.0	0.0	0.0	0.0	0.0	0.0	0.0	0.0	0.0	0.0	0.0	0.0	0.0	0.0	0.0	0.0	0.0	0.0001466275659824047	0.0	0.0	0.0	0.0	0.0	0.0
k__Bacteria;p__Firmicutes;c__Clostridia;o__Clostridiales;f__Dehalobacteriaceae	0.0	0.0	0.0	0.0	0.0	0.0	0.0	0.0	0.0	0.0	0.0	0.0	0.0	0.0	0.0	0.0	0.0	0.0	0.0	0.0	0.0	0.0	0.0	0.0	0.0	0.0	0.0	0.0	0.0	0.0	0.0	0.0	0.0	0.0	0.0	0.0	0.0	0.0	0.0	0.0	0.0	0.0	0.0	0.0	0.0	0.0	0.0	0.0	0.0
k__Bacteria;p__Firmicutes;c__Clostridia;o__Clostridiales;f__Eubacteriaceae	0.0	0.0	0.0	0.0	0.0	0.0	0.0	0.0	0.0	0.0	0.0	0.0	0.0	0.0	0.0	0.0	0.0	0.0	0.0	0.0	0.0	0.0	0.0	0.0	0.0	0.0	0.0	0.0	0.0	0.0	0.0	0.0	0.0	0.0	0.0	0.0	0.0	0.0	0.0	0.0	0.0	0.0	0.0	0.0	0.0	0.0	0.0	0.0	0.0
k__Bacteria;p__Firmicutes;c__Clostridia;o__Clostridiales;f__Lachnospiraceae	0.0	0.0196078431372549	0.0392156862745098	0.024390243902439025	0.022727272727272728	0.0	0.0	0.03571428571428571	0.0	0.0	0.0	0.0	0.0009229349330872173	0.0	0.02244516238734909	0.0	0.0	0.0	0.0	0.0	0.0	0.016850291639662996	0.006878761822871883	0.007782101167315175	0.017011834319526627	0.0	0.003009027081243731	0.0008064516129032258	0.0	0.0011372251705837756	0.009615384615384616	0.004952246197382384	0.01795392953929539	0.00117096018735363	0.01634877384196185	0.019762845849802372	0.06802721088435375	0.01286931303244517	0.00035323207347227127	0.019861830742659757	0.11887382690302396	0.0	0.0007331378299120235	0.0	0.1468253968253968	0.05347593582887701	0.08477237048665619	0.0170261066969353	0.20019157088122605
k__Bacteria;p__Firmicutes;c__Clostridia;o__Clostridiales;f__Peptococcaceae	0.0	0.0	0.0	0.0	0.0	0.0	0.0	0.0	0.0	0.0	0.0	0.0	0.0	0.0	0.0	0.0	0.0	0.0	0.0	0.0	0.0	0.0	0.0	0.0	0.0	0.0	0.0	0.0	0.0	0.0	0.0	0.0	0.0	0.0	0.0	0.0	0.0	0.0	0.0	0.0	0.0	0.0	0.0	0.0	0.0	0.0	0.0	0.0	0.0
k__Bacteria;p__Firmicutes;c__Clostridia;o__Clostridiales;f__Peptostreptococcaceae	0.0	0.0	0.058823529411764705	0.0975609756097561	0.045454545454545456	0.01639344262295082	0.0	0.0	0.0625	0.0	0.006903353057199211	0.0	0.0046146746654360865	0.1901098901098901	0.0074817207957830305	0.0	0.0031242489786109107	0.0	0.0	0.0004839099927413501	0.0031645569620253164	0.1918340894361633	0.010318142734307825	0.24124513618677043	0.23298816568047337	0.0	0.8776328986960883	0.0024193548387096775	0.0	0.008529188779378317	0.11057692307692307	0.008843296781039971	0.012533875338753388	0.00117096018735363	0.14168937329700274	0.33201581027667987	0.2108843537414966	0.08899764364690955	0.0007064641469445425	0.0034542314335060447	0.14911366006256518	0.0014326647564469914	0.0020527859237536657	0.0	0.24206349206349206	0.02215431627196333	0.3108320251177394	0.010783200908059024	0.32231800766283525
k__Bacteria;p__Firmicutes;c__Clostridia;o__Clostridiales;f__Ruminococcaceae	0.0	0.0196078431372549	0.0784313725490196	0.024390243902439025	0.022727272727272728	0.04918032786885246	0.0	0.03571428571428571	0.0625	0.0	0.0	0.0023228803716608595	0.0	0.002197802197802198	0.00017003910899506886	0.0	0.0	0.0	0.0	0.0	0.0	0.0	0.0	0.0	0.0	0.0	0.0020060180541624875	0.0008064516129032258	0.0	0.0	0.004807692307692308	0.0010611956137247967	0.0	0.0	0.0027247956403269754	0.0	0.0	0.0005437737901033171	0.0	0.0025906735751295338	0.0020855057351407717	0.0007163323782234957	0.0	0.0	0.023809523809523808	0.006875477463712757	0.004709576138147567	0.0022701475595913734	0.01293103448275862
k__Bacteria;p__Firmicutes;c__Clostridia;o__Clostridiales;f__Veillonellaceae	0.0	0.0	0.0	0.0	0.045454545454545456	0.0	0.0	0.0	0.0	0.0	0.0	0.0	0.0	0.0	0.0	0.0	0.0007209805335255948	0.00023255813953488373	0.007453416149068323	0.00024195499637067505	0.006329113924050633	0.0	0.0	0.0	0.0	0.0	0.0	0.028225806451612902	0.0	0.00018953752843062926	0.009615384615384616	0.0	0.00033875338753387534	0.0	0.0	0.0006587615283267457	0.0	0.0	0.0	0.0	0.0	0.0	0.0	0.1680672268907563	0.0	0.0007639419404125286	0.0	0.0	0.0004789272030651341
k__Bacteria;p__Firmicutes;c__Clostridia;o__Clostridiales;f__[Mogibacteriaceae]	0.06060606060606061	0.058823529411764705	0.0	0.0	0.0	0.0	0.0	0.0	0.0	0.0	0.0	0.0	0.0	0.0	0.0	0.0	0.0	0.0	0.0	0.0	0.0	0.0	0.0	0.0	0.0	0.0	0.0	0.0	0.0	0.0	0.0	0.0	0.0	0.0	0.0	0.015810276679841896	0.003401360544217687	0.0	0.0	0.0	0.0031282586027111575	0.0035816618911174787	0.0	0.0	0.0	0.0007639419404125286	0.0	0.0	0.0
k__Bacteria;p__Firmicutes;c__Clostridia;o__Clostridiales;f__[Tissierellaceae]	0.0	0.0	0.0	0.0	0.0	0.0	0.0	0.0	0.0	0.0	0.0	0.0	0.0	0.0	0.0	0.0	0.0	0.0	0.0	0.0	0.0	0.0	0.0	0.0	0.0	0.0	0.0	0.0	0.0	0.0	0.0	0.0	0.0	0.0	0.0	0.0	0.0	0.00036251586006887804	0.0	0.0	0.0	0.0	0.0	0.0	0.0	0.0	0.0031397174254317113	0.0	0.0
k__Bacteria;p__Firmicutes;c__Erysipelotrichi;o__Erysipelotrichales;f__Erysipelotrichaceae	0.0	0.0	0.0	0.0	0.0	0.0	0.043478260869565216	0.0	0.0	0.0	0.0004930966469428008	0.0	0.0	0.0	0.0003400782179901377	0.0	0.0002403268445085316	0.0	0.0012422360248447205	0.0	0.0	0.0	0.0008598452278589854	0.0	0.0	0.0	0.0010030090270812437	0.0	0.0	0.0	0.004807692307692308	0.00035373187124159886	0.0037262872628726286	0.0	0.0653950953678474	0.09354413702239789	0.0	0.009244154431756389	0.0	0.0008635578583765112	0.15224191866527634	0.0	0.0	0.0	0.06349206349206349	0.007639419404125287	0.06122448979591837	0.007945516458569807	0.02681992337164751
k__Bacteria;p__Fusobacteria;c__Fusobacteriia;o__Fusobacteriales;f__Fusobacteriaceae	0.0	0.0	0.0	0.0	0.0	0.0	0.0	0.0	0.0	0.0	0.0009861932938856016	0.0	0.0009229349330872173	0.001098901098901099	0.00017003910899506886	0.0	0.0002403268445085316	0.0	0.0	0.0	0.0	0.0006480881399870382	0.0008598452278589854	0.0	0.0014792899408284023	0.0	0.003009027081243731	0.0	0.0	0.00018953752843062926	0.0	0.00035373187124159886	0.0006775067750677507	0.0	0.0	0.0	0.0	0.0	0.0	0.0008635578583765112	0.0	0.0	0.0002932551319648094	0.0	0.011904761904761904	0.0	0.0	0.0005675368898978433	0.0
k__Bacteria;p__Fusobacteria;c__Fusobacteriia;o__Fusobacteriales;f__Leptotrichiaceae	0.0	0.0	0.0	0.0	0.0	0.0	0.0	0.0	0.0	0.0	0.0	0.0	0.0	0.0	0.00017003910899506886	0.0	0.0	0.0	0.0	0.0	0.0	0.0	0.0	0.0	0.0	0.0	0.0	0.0	0.0	0.0	0.0	0.0	0.0	0.0	0.0	0.0	0.0	0.0	0.0	0.0	0.0	0.0	0.0	0.0	0.0	0.0	0.0	0.0	0.0
k__Bacteria;p__Proteobacteria;c__Alphaproteobacteria;o__;f__	0.0	0.0	0.0	0.0	0.0	0.0	0.0	0.0	0.0	0.0	0.0	0.0	0.0	0.0	0.0	0.0	0.0	0.0	0.0	0.0	0.0	0.0	0.0	0.0	0.0	0.0	0.0	0.0	0.0	0.0	0.0	0.0	0.0	0.0	0.0	0.0	0.0	0.0	0.0	0.0	0.0	0.0	0.0	0.0	0.0	0.0	0.0	0.0	0.0009578544061302681
k__Bacteria;p__Proteobacteria;c__Alphaproteobacteria;o__RF32;f__	0.0	0.0	0.0	0.0	0.0	0.0	0.0	0.0	0.0	0.0	0.0	0.0	0.0	0.0	0.0	0.0	0.0	0.0	0.0	0.0	0.0	0.0	0.0	0.0	0.0	0.0	0.0	0.0	0.0	0.0	0.0	0.0	0.0	0.0	0.0	0.0	0.0	0.0	0.0	0.0	0.0	0.0	0.0	0.0	0.0	0.0	0.0	0.0	0.0
k__Bacteria;p__Proteobacteria;c__Betaproteobacteria;o__Neisseriales;f__Neisseriaceae	0.0	0.0	0.0	0.0	0.0	0.0	0.0	0.0	0.0	0.0	0.0	0.0	0.0	0.0	0.0	0.0	0.0	0.0	0.0	0.0	0.0	0.0	0.0	0.0	0.0	0.00043084877208099956	0.0	0.0	0.0	0.0	0.0	0.0	0.0	0.0	0.0	0.0	0.0	0.0	0.0	0.0008635578583765112	0.0	0.0	0.0	0.0	0.003968253968253968	0.0	0.0	0.0	0.0
k__Bacteria;p__Proteobacteria;c__Gammaproteobacteria;o__Aeromonadales;f__Succinivibrionaceae	0.42424242424242425	0.47058823529411764	0.4117647058823529	0.4146341463414634	0.5	0.6721311475409836	0.30434782608695654	0.5	0.375	0.0	0.0	0.0	0.0	0.0	0.0	0.0	0.0	0.0	0.0	0.0	0.0	0.0	0.0	0.0	0.0	0.0012925463162429987	0.0	0.0	0.0	0.0	0.0	0.0	0.0	0.0	0.0	0.0	0.0	0.0	0.0	0.0	0.0	0.0	0.0	0.0	0.0	0.0	0.0	0.0	0.0
k__Bacteria;p__Proteobacteria;c__Gammaproteobacteria;o__Cardiobacteriales;f__Cardiobacteriaceae	0.0	0.0	0.0	0.0	0.0	0.0	0.0	0.0	0.0625	0.0	0.0	0.0	0.0	0.0	0.0	0.0	0.0	0.0	0.0	0.0	0.0	0.0	0.0	0.0	0.0	0.0	0.0	0.0	0.0	0.0	0.0	0.0	0.0	0.0	0.0	0.0	0.0	0.0	0.0	0.0	0.0	0.0	0.0	0.0	0.0	0.0	0.0	0.0	0.0
k__Bacteria;p__Proteobacteria;c__Gammaproteobacteria;o__Enterobacteriales;f__Enterobacteriaceae	0.0	0.0	0.058823529411764705	0.0	0.022727272727272728	0.03278688524590164	0.0	0.07142857142857142	0.0	0.9041916167664671	0.015285996055226824	0.01742160278745645	0.0027688047992616522	0.001098901098901099	0.006121407923822479	0.20980091883614088	0.0692141312184571	0.9676744186046511	0.6571428571428571	0.0016936849745947252	0.1930379746835443	0.0	0.0653482373172829	0.02529182879377432	0.014792899408284023	0.01120206807410599	0.0010030090270812437	0.22983870967741934	0.7212205270457698	0.000758150113722517	0.02403846153846154	0.002476123098691192	0.0013550135501355014	0.09601873536299767	0.0326975476839237	0.46837944664031617	0.003401360544217687	0.00036251586006887804	0.0	0.004317789291882556	0.0020855057351407717	0.014326647564469915	0.0	0.06512605042016807	0.003968253968253968	0.005347593582887701	0.004709576138147567	0.004540295119182747	0.0009578544061302681
k__Bacteria;p__Proteobacteria;c__Gammaproteobacteria;o__Pasteurellales;f__Pasteurellaceae	0.0	0.0	0.0	0.0	0.0	0.0	0.0	0.0	0.0	0.0	0.0	0.0011614401858304297	0.0	0.0	0.0	0.0015313935681470138	0.0002403268445085316	0.0011627906976744186	0.0	0.0	0.0	0.0	0.0	0.0	0.0	0.0	0.0	0.0	0.026352288488210817	0.0	0.0	0.0	0.0	0.0	0.0	0.001976284584980237	0.0	0.0	0.0	0.0	0.0	0.0	0.0	0.0	0.003968253968253968	0.0	0.0	0.0	0.0
k__Bacteria;p__Proteobacteria;c__Gammaproteobacteria;o__Pseudomonadales;f__Moraxellaceae	0.0	0.0	0.0	0.0	0.0	0.0	0.0	0.0	0.0	0.0	0.0009861932938856016	0.0	0.0	0.0	0.00017003910899506886	0.0	0.0002403268445085316	0.0	0.002484472049689441	0.0	0.0031645569620253164	0.0006480881399870382	0.0008598452278589854	0.0	0.0014792899408284023	0.0017233950883239983	0.0020060180541624875	0.0	0.004160887656033287	0.0009476876421531463	0.038461538461538464	0.0	0.0	0.00117096018735363	0.02997275204359673	0.0013175230566534915	0.003401360544217687	0.001087547580206634	0.00017661603673613564	0.0025906735751295333	0.011470281543274244	0.0	0.0	0.0	0.007936507936507936	0.0007639419404125286	0.0031397174254317113	0.0	0.0
k__Bacteria;p__Proteobacteria;c__Gammaproteobacteria;o__Xanthomonadales;f__Xanthomonadaceae	0.0	0.0	0.0	0.0	0.0	0.0	0.0	0.0	0.0	0.0011976047904191617	0.0	0.0	0.0	0.0	0.0	0.0	0.0	0.0	0.0	0.0	0.0	0.0003240440699935191	0.0	0.0	0.0	0.0	0.0	0.0	0.0	0.0	0.0	0.0	0.0	0.0	0.027247956403269755	0.0006587615283267457	0.003401360544217687	0.0	0.0	0.0	0.0031282586027111575	0.0	0.0	0.0	0.0	0.0	0.0	0.0005675368898978433	0.0
k__Bacteria;p__Spirochaetes;c__Spirochaetes;o__Spirochaetales;f__Spirochaetaceae	0.06060606060606061	0.0784313725490196	0.13725490196078433	0.0975609756097561	0.045454545454545456	0.04918032786885246	0.17391304347826086	0.03571428571428571	0.0	0.0	0.0	0.0	0.0	0.0	0.0	0.0	0.0	0.0	0.0	0.0	0.0	0.0	0.0	0.0019455252918287938	0.0	0.0	0.0	0.0	0.0	0.0	0.0	0.0	0.0	0.0	0.0027247956403269754	0.0	0.0	0.0	0.0	0.0	0.19499478623566216	0.0	0.0	0.0	0.0	0.03514132925897632	0.0	0.0	0.05459770114942529
k__Bacteria;p__Synergistetes;c__Synergistia;o__Synergistales;f__Dethiosulfovibrionaceae	0.0	0.0	0.0	0.0	0.0	0.0	0.0	0.0	0.0	0.0011976047904191617	0.0	0.0	0.0	0.0	0.0	0.0	0.0	0.0	0.0	0.0	0.0	0.0	0.0	0.0	0.0	0.0	0.0	0.0	0.0	0.0	0.0	0.0	0.0	0.0	0.0	0.0	0.0	0.0	0.0	0.0	0.0	0.0	0.0	0.0	0.0	0.0	0.0	0.0	0.0
k__Bacteria;p__Synergistetes;c__Synergistia;o__Synergistales;f__Synergistaceae	0.0	0.0	0.0	0.0	0.0	0.0	0.0	0.0	0.0	0.0	0.0	0.0	0.0	0.0	0.0	0.0	0.0	0.0	0.0	0.0	0.0	0.0	0.0	0.0	0.0	0.0	0.0	0.0	0.0	0.0	0.0	0.0	0.0	0.0	0.0	0.0	0.0	0.00018125793003443902	0.0	0.0	0.0	0.0	0.0	0.0	0.0	0.0	0.0015698587127158557	0.0	0.0004789272030651341
k__Bacteria;p__Tenericutes;c__Mollicutes;o__RF39;f__	0.0	0.0	0.0	0.0	0.022727272727272728	0.0	0.0	0.0	0.0	0.0	0.0	0.0	0.0	0.0	0.0	0.0	0.0	0.0	0.0	0.0	0.0	0.0	0.0	0.0	0.0	0.0	0.0	0.0	0.0	0.0	0.0	0.0	0.0	0.0	0.0	0.0	0.0	0.0	0.0	0.0	0.0	0.0	0.0	0.0	0.0	0.0	0.0	0.0	0.0
k__Bacteria;p__Verrucomicrobia;c__Verruco-5;o__WCHB1-41;f__RFP12	0.0	0.0	0.0	0.0	0.0	0.0	0.0	0.0	0.0	0.0	0.0	0.0	0.0	0.0	0.0	0.0	0.0	0.0	0.0	0.0	0.0	0.0	0.0	0.0	0.0	0.0	0.0	0.0	0.0	0.0	0.0	0.0	0.0	0.0	0.0	0.0	0.0	0.0	0.0	0.0	0.0	0.0	0.0	0.0	0.0	0.0	0.0	0.0	0.0
[truncated: 532 more columns]
