# Supplementary material for: Stochasticity constrained by deterministic effects of diet and age drive rumen microbiome assembly dynamics
Source: Nat Commun. 2020 Apr 20;11:1904. doi: 10.1038/s41467-020-15652-8 (PMC7170844; doi:10.1038/s41467-020-15652-8)
Supplement: Supplementary file 17 — Source Data [file 41467_2020_15652_MOESM17_ESM.zip › Source Data/Supplementary Figure 16A_Vaginal_delivery.txt]

# Constructed from biom file
#OTU ID	10230	11678	10198	10216	1411	1503	13047	3205	11337	50	1593	10323	13268	11680	1347	1653	11500	1514	10175	1315	11591	10275	3365	13039	13249	1387	1404	10183	1103	1459	13110	10128	13143	3375	10075	1028	3411	11201	10369	1280	3306	13285	11706	11403	1523	11510	1445	1541	3194
Unassigned;Other;Other;Other;Other	0	0.012448133	0	0	0.008583691	0	0	0.142857143	0	0	0.009478673	0.052631579	0	0	0.007751938	0.00952381	0	0.003546099	0	0	0	0	0.045454545	0.052631579	0	0.009852217	0.004201681	0	0	0	0	0	0	0	0	0	0.272727273	0	0.022988506	0.009615385	0	0.039215686	0	0.004545455	0	0	0.007142857	0.003891051	0
k__Archaea;p__Euryarchaeota;c__Methanobacteria;o__Methanobacteriales;f__Methanobacteriaceae	0	0	0	0	0	0	0	0	0	0	0	0	0	0	0.007751938	0	0	0	0	0	0	0	0	0	0	0.004926108	0	0	0	0	0	0	0	0	0	0	0	0	0	0	0	0	0	0	0	0	0	0	0
k__Bacteria;p__Acidobacteria;c__Acidobacteria-6;o__iii1-15;f__RB40	0	0	0	0	0	0	0	0	0	0	0	0	0	0	0	0	0	0	0	0	0	0	0	0	0	0	0	0	0	0	0	0	0	0	0	0	0	0	0	0	0	0	0	0	0	0	0	0	0
k__Bacteria;p__Actinobacteria;Other;Other;Other	0	0	0	0	0	0	0	0	0	0	0	0	0	0	0	0	0	0	0	0	0	0	0	0	0	0.004926108	0.004201681	0	0	0	0	0	0	0	0	0	0	0	0	0	0	0	0	0	0	0	0	0	0
k__Bacteria;p__Actinobacteria;c__Actinobacteria;o__Actinomycetales;f__Actinomycetaceae	0.157894737	0	0.021978022	0.174603175	0	0	0	0	0	0	0	0	0	0	0	0	0	0	0.020408163	0	0	0	0	0	0	0	0	0	0	0	0.015384615	0	0	0	0	0	0	0	0	0	0	0	0	0	0	0	0	0	0
k__Bacteria;p__Actinobacteria;c__Actinobacteria;o__Actinomycetales;f__Corynebacteriaceae	0	0	0	0	0	0	0	0	0	0	0	0	0	0	0	0	0	0	0	0	0	0	0	0	0	0	0	0.007936508	0	0	0	0	0	0	0	0	0	0	0	0	0	0	0	0	0	0	0	0	0.010204082
k__Bacteria;p__Actinobacteria;c__Actinobacteria;o__Actinomycetales;f__Jonesiaceae	0	0	0	0	0	0	0	0	0	0	0	0	0	0	0	0	0	0	0	0	0	0	0	0	0	0	0	0	0	0	0	0	0	0	0	0	0	0	0	0	0	0	0	0	0	0	0	0	0
k__Bacteria;p__Actinobacteria;c__Actinobacteria;o__Actinomycetales;f__Microbacteriaceae	0	0.01659751	0.120879121	0	0.004291845	0.01056338	0	0	0	0.005263158	0	0	0.012987013	0	0	0.00952381	0.022988506	0.014184397	0.102040816	0	0.007604563	0.010204082	0.181818182	0	0.052631579	0	0.004201681	0.134920635	0	0.029850746	0	0	0	0.166666667	0	0	0	0	0.005747126	0	0.021052632	0	0.009569378	0	0.003597122	0	0.021428571	0.007782101	0.040816327
k__Bacteria;p__Actinobacteria;c__Actinobacteria;o__Actinomycetales;f__Micrococcaceae	0	0	0	0	0	0	0	0	0	0	0	0	0	0	0	0	0.003831418	0	0	0	0	0	0	0	0	0	0	0	0	0	0	0	0	0	0	0	0	0	0	0	0	0	0	0	0	0	0	0	0
k__Bacteria;p__Actinobacteria;c__Actinobacteria;o__Actinomycetales;f__Pseudonocardiaceae	0	0	0	0	0	0	0	0	0	0	0	0	0	0	0	0	0	0	0	0	0.003802281	0	0	0	0	0	0	0	0	0	0	0	0	0	0	0	0	0	0	0	0	0	0	0	0	0	0	0	0
k__Bacteria;p__Actinobacteria;c__Actinobacteria;o__Bifidobacteriales;f__Bifidobacteriaceae	0	0	0	0	0	0	0	0	0	0	0	0	0	0	0	0	0	0	0	0	0	0.081632653	0	0	0	0	0	0	0	0	0	0	0	0	0	0	0	0	0	0	0	0	0	0	0	0	0	0	0
k__Bacteria;p__Actinobacteria;c__Coriobacteriia;o__Coriobacteriales;f__Coriobacteriaceae	0.105263158	0.049792531	0	0.19047619	0.034334764	0.063380282	0	0.285714286	0.059171598	0.005263158	0.014218009	0	0.12987013	0.033175355	0.007751938	0.031746032	0.011494253	0.074468085	0.030612245	0	0.02661597	0.020408163	0.136363636	0.052631579	0.105263158	0.113300493	0.025210084	0.023809524	0.010928962	0.014925373	0	0	0	0	0	0	0	0.08988764	0.017241379	0.019230769	0.042105263	0.039215686	0.009569378	0.013636364	0.122302158	0.049261084	0.032142857	0.011673152	0.010204082
k__Bacteria;p__Actinobacteria;c__Thermoleophilia;o__Solirubrobacterales;f__Patulibacteraceae	0	0	0.010989011	0	0	0	0	0	0	0	0	0	0	0	0	0	0	0	0	0	0	0	0	0	0	0	0	0	0	0	0	0	0	0	0	0	0	0	0	0	0	0	0	0	0	0	0	0	0
k__Bacteria;p__Bacteroidetes;c__Bacteroidia;o__Bacteroidales;Other	0	0	0	0	0	0	0	0	0	0	0	0	0	0	0	0	0	0	0	0	0	0	0	0	0	0	0	0	0	0	0	0	0	0	0	0	0	0	0	0	0	0	0	0	0	0	0	0	0
k__Bacteria;p__Bacteroidetes;c__Bacteroidia;o__Bacteroidales;f__	0	0.107883817	0	0	0.145922747	0.116197183	0	0	0.106508876	0.126315789	0.142180095	0	0.012987013	0.132701422	0	0.057142857	0.08045977	0.028368794	0	0.12745098	0.068441065	0	0	0	0	0.034482759	0.12605042	0	0.038251366	0.123134328	0	0	0	0	0	0	0	0.033707865	0.120689655	0.048076923	0.210526316	0.107843137	0.100478469	0.122727273	0.104316547	0.083743842	0.128571429	0.097276265	0
k__Bacteria;p__Bacteroidetes;c__Bacteroidia;o__Bacteroidales;f__BS11	0	0.008298755	0	0	0.025751073	0.021126761	0	0	0	0.005263158	0.014218009	0	0	0	0.015503876	0.003174603	0.011494253	0.003546099	0	0	0.011406844	0	0	0	0	0	0.042016807	0	0	0.037313433	0	0	0	0	0	0	0	0	0	0	0	0	0	0.018181818	0.007194245	0.064039409	0.014285714	0.015564202	0
k__Bacteria;p__Bacteroidetes;c__Bacteroidia;o__Bacteroidales;f__Bacteroidaceae	0.105263158	0	0.010989011	0.015873016	0	0	0.310344828	0	0	0	0	0	0	0	0	0	0	0	0.06122449	0	0	0.010204082	0	0	0	0	0	0	0	0	0.046153846	0	0	0	0	0	0	0	0	0	0	0	0	0	0	0	0	0	0
k__Bacteria;p__Bacteroidetes;c__Bacteroidia;o__Bacteroidales;f__Porphyromonadaceae	0	0	0.032967033	0	0	0	0.034482759	0	0	0	0	0	0	0	0	0	0	0	0.06122449	0	0	0	0	0	0	0	0	0	0	0	0.015384615	0	0	0	0	0	0	0	0	0	0	0	0	0	0	0	0	0	0
k__Bacteria;p__Bacteroidetes;c__Bacteroidia;o__Bacteroidales;f__Prevotellaceae	0.052631579	0.132780083	0	0	0.145922747	0.10915493	0.103448276	0	0.289940828	0.305263158	0.151658768	0.210526316	0	0.066350711	0.186046512	0.107936508	0.153256705	0.014184397	0	0.147058824	0.015209125	0.102040816	0.045454545	0	0	0.019704433	0.147058824	0.055555556	0.202185792	0.055970149	0.107692308	0.363636364	0	0.166666667	0.166666667	0.363636364	0	0.101123596	0.149425287	0.153846154	0.210526316	0.215686275	0.363636364	0.286363636	0.082733813	0.078817734	0.021428571	0.124513619	0.142857143
k__Bacteria;p__Bacteroidetes;c__Bacteroidia;o__Bacteroidales;f__RF16	0	0	0	0	0.004291845	0.003521127	0	0	0	0	0	0	0	0	0	0	0	0	0	0	0	0	0	0	0	0	0	0	0	0	0	0	0	0	0	0	0	0	0	0	0	0	0	0.004545455	0.007194245	0	0.007142857	0.003891051	0
k__Bacteria;p__Bacteroidetes;c__Bacteroidia;o__Bacteroidales;f__S24-7	0	0.004149378	0	0	0	0	0	0	0.041420118	0	0.004739336	0	0	0	0	0.012698413	0	0.003546099	0	0	0	0	0	0	0	0	0	0	0.027322404	0	0	0	0	0	0	0	0	0	0.005747126	0	0	0	0.009569378	0	0	0	0	0	0.020408163
k__Bacteria;p__Bacteroidetes;c__Bacteroidia;o__Bacteroidales;f__[Odoribacteraceae]	0	0	0	0	0	0	0	0	0	0	0	0	0	0	0	0	0	0	0.010204082	0	0	0	0	0	0	0	0	0	0	0	0	0	0	0	0	0	0	0	0	0	0	0	0	0	0	0	0	0	0
k__Bacteria;p__Bacteroidetes;c__Bacteroidia;o__Bacteroidales;f__[Paraprevotellaceae]	0	0.008298755	0.021978022	0	0.017167382	0	0	0	0	0.026315789	0.014218009	0	0	0.004739336	0	0.006349206	0.007662835	0.003546099	0.010204082	0	0	0	0	0	0	0	0	0.015873016	0.016393443	0.007462687	0	0	0	0	0	0	0	0	0	0	0.042105263	0	0	0.022727273	0.003597122	0.024630542	0	0.011673152	0
k__Bacteria;p__Bacteroidetes;c__Cytophagia;o__Cytophagales;f__Cytophagaceae	0	0	0	0	0	0	0	0	0	0	0	0	0	0	0	0	0	0	0	0	0	0	0	0	0	0	0	0	0	0	0	0	0	0	0	0	0	0	0	0	0	0	0	0	0	0	0	0	0
k__Bacteria;p__Bacteroidetes;c__Flavobacteriia;o__Flavobacteriales;f__Flavobacteriaceae	0	0	0.054945055	0	0	0	0	0	0	0	0	0	0	0	0	0	0	0	0.12244898	0	0	0	0	0	0	0	0	0	0	0	0.076923077	0	0	0	0	0	0	0	0	0	0	0	0	0	0	0	0	0	0
k__Bacteria;p__Bacteroidetes;c__Flavobacteriia;o__Flavobacteriales;f__[Weeksellaceae]	0	0	0	0	0	0	0	0	0	0	0	0	0	0	0	0	0	0	0	0	0	0.06122449	0	0	0	0	0	0.007936508	0	0	0	0	0	0	0	0	0	0	0	0	0	0	0	0	0	0	0	0	0
k__Bacteria;p__Bacteroidetes;c__Sphingobacteriia;o__Sphingobacteriales;f__Sphingobacteriaceae	0	0	0.054945055	0	0	0	0.068965517	0	0	0	0	0	0	0	0	0	0	0	0	0	0	0.010204082	0	0	0	0	0	0.007936508	0	0	0	0	0	0	0	0	0	0	0	0	0	0	0	0	0	0	0	0	0
k__Bacteria;p__Bacteroidetes;c__[Saprospirae];o__[Saprospirales];f__Chitinophagaceae	0	0	0	0	0	0	0	0	0	0	0	0	0	0	0	0	0	0	0	0	0	0	0	0	0	0	0	0	0	0	0	0	0	0	0	0	0	0	0	0	0	0	0	0	0	0	0	0	0
k__Bacteria;p__Bacteroidetes;c__[Saprospirae];o__[Saprospirales];f__Saprospiraceae	0	0	0	0	0	0	0	0	0	0	0	0	0	0	0	0	0	0	0	0	0	0	0	0	0	0	0	0	0	0	0	0	0	0	0	0	0	0	0	0	0	0	0	0	0	0	0	0	0
k__Bacteria;p__Chloroflexi;c__Anaerolineae;o__Anaerolineales;f__Anaerolinaceae	0	0.107883817	0	0	0.064377682	0.11971831	0	0	0.035502959	0.015789474	0.061611374	0	0.103896104	0.118483412	0.170542636	0.044444444	0.045977011	0.166666667	0	0.009803922	0.129277567	0	0	0	0.052631579	0.103448276	0.075630252	0	0.027322404	0.078358209	0	0	0	0	0	0	0	0.08988764	0.045977011	0.009615385	0.021052632	0.049019608	0.119617225	0.036363636	0.068345324	0.088669951	0.053571429	0.081712062	0.020408163
k__Bacteria;p__Cyanobacteria;c__4C0d-2;o__YS2;f__	0	0	0	0	0	0	0	0	0	0	0	0	0	0	0	0	0	0	0	0	0	0	0.045454545	0.368421053	0	0	0.004201681	0	0	0	0	0	0	0.166666667	0	0	0	0.011235955	0	0	0	0.009803922	0	0.004545455	0	0	0	0.003891051	0
k__Bacteria;p__Firmicutes;c__Bacilli;o__Bacillales;f__Bacillaceae	0	0	0	0	0	0	0	0	0	0	0	0	0.025974026	0	0	0	0	0	0	0	0	0	0	0	0	0	0	0	0	0	0	0	0	0	0	0	0	0	0	0	0	0	0	0	0	0	0	0	0
k__Bacteria;p__Firmicutes;c__Bacilli;o__Bacillales;f__Paenibacillaceae	0	0	0	0	0	0	0	0	0	0	0	0	0	0	0	0	0	0	0	0	0	0	0	0	0.026315789	0.009852217	0	0	0	0	0	0	0	0	0	0	0	0	0	0	0	0	0	0	0	0	0	0	0
k__Bacteria;p__Firmicutes;c__Bacilli;o__Bacillales;f__Staphylococcaceae	0	0	0	0	0	0	0	0	0	0	0	0	0	0	0	0	0	0	0	0	0	0	0	0	0	0	0	0	0	0	0	0	0	0	0	0	0	0	0	0	0	0	0	0	0	0	0	0	0
k__Bacteria;p__Firmicutes;c__Bacilli;o__Bacillales;f__[Exiguobacteraceae]	0	0	0	0	0	0	0	0	0	0	0	0	0	0	0	0	0	0	0	0	0	0	0	0	0	0	0	0	0	0	0	0	0	0	0	0	0	0	0	0	0	0	0	0	0	0	0	0	0
k__Bacteria;p__Firmicutes;c__Bacilli;o__Lactobacillales;f__Aerococcaceae	0	0	0	0.031746032	0	0	0	0	0	0	0	0	0	0	0	0	0	0	0	0	0	0	0.045454545	0	0	0	0	0	0	0	0	0	0	0	0	0	0	0	0	0	0	0	0	0	0	0	0	0	0
k__Bacteria;p__Firmicutes;c__Bacilli;o__Lactobacillales;f__Enterococcaceae	0.052631579	0	0	0.253968254	0	0	0	0	0	0	0	0	0	0	0	0	0	0	0	0	0	0	0	0	0	0	0	0	0	0	0.138461538	0	0	0	0	0	0	0	0	0	0	0	0	0	0	0	0	0	0
k__Bacteria;p__Firmicutes;c__Bacilli;o__Lactobacillales;f__Leuconostocaceae	0	0	0	0	0	0	0	0	0	0	0	0	0	0	0	0	0.007662835	0	0	0	0	0	0	0	0	0	0	0.007936508	0	0.026119403	0	0	0	0	0	0	0	0	0	0	0	0	0	0	0	0	0	0.003891051	0
k__Bacteria;p__Firmicutes;c__Bacilli;o__Lactobacillales;f__Streptococcaceae	0	0	0	0.126984127	0.004291845	0.021126761	0.137931034	0	0.00591716	0.010526316	0.004739336	0	0	0	0	0.041269841	0.003831418	0.003546099	0.020408163	0	0	0.040816327	0	0	0	0.004926108	0.054621849	0.023809524	0	0	0.107692308	0	0	0	0	0	0	0.011235955	0	0	0	0	0.009569378	0	0	0.004926108	0.003571429	0	0
k__Bacteria;p__Firmicutes;c__Clostridia;o__Clostridiales;Other	0	0.004149378	0	0	0	0	0	0	0	0	0	0	0	0.004739336	0	0.006349206	0	0	0	0	0.007604563	0	0	0	0	0	0	0	0	0	0	0.090909091	0	0	0	0	0	0	0	0	0	0	0	0	0	0	0.003571429	0	0
k__Bacteria;p__Firmicutes;c__Clostridia;o__Clostridiales;f__	0	0.186721992	0.010989011	0	0.197424893	0.221830986	0	0.285714286	0.035502959	0.063157895	0.308056872	0.105263158	0.025974026	0.298578199	0.170542636	0.155555556	0.14559387	0.29787234	0	0.078431373	0.285171103	0.102040816	0.181818182	0	0.157894737	0.374384236	0.109243697	0.015873016	0.103825137	0.164179104	0	0.181818182	0.181818182	0.166666667	0.166666667	0.181818182	0.181818182	0.06741573	0.097701149	0.076923077	0.136842105	0.039215686	0.081339713	0.145454545	0.194244604	0.206896552	0.2	0.210116732	0.102040816
k__Bacteria;p__Firmicutes;c__Clostridia;o__Clostridiales;f__Christensenellaceae	0	0.049792531	0	0	0.012875536	0.038732394	0	0	0	0.010526316	0.042654028	0	0	0.033175355	0	0.044444444	0.076628352	0.056737589	0	0.058823529	0.08365019	0	0	0	0	0.019704433	0.06302521	0	0	0.048507463	0	0	0	0	0	0	0	0	0.005747126	0	0	0.029411765	0.023923445	0.040909091	0.035971223	0.0591133	0.071428571	0.015564202	0
k__Bacteria;p__Firmicutes;c__Clostridia;o__Clostridiales;f__Clostridiaceae	0	0.004149378	0	0	0.004291845	0	0	0	0	0	0	0	0	0	0	0.003174603	0	0	0	0	0.007604563	0	0	0	0	0	0	0	0	0	0	0	0	0	0	0	0	0.011235955	0.005747126	0	0	0	0.004784689	0	0	0	0	0.003891051	0
k__Bacteria;p__Firmicutes;c__Clostridia;o__Clostridiales;f__Dehalobacteriaceae	0	0	0	0	0	0.003521127	0	0	0	0	0	0	0	0	0	0	0	0	0.010204082	0	0.003802281	0	0	0	0	0	0	0	0	0	0	0	0	0	0	0	0	0	0	0	0	0	0	0	0	0	0	0	0
k__Bacteria;p__Firmicutes;c__Clostridia;o__Clostridiales;f__Lachnospiraceae	0	0.199170124	0	0	0.128755365	0.144366197	0	0.142857143	0.171597633	0.105263158	0.104265403	0	0.441558442	0.208530806	0.310077519	0.228571429	0.180076628	0.124113475	0.112244898	0.323529412	0.178707224	0.295918367	0.181818182	0	0.236842105	0.137931034	0.147058824	0.214285714	0.049180328	0.197761194	0	0.181818182	0.181818182	0	0.333333333	0	0.181818182	0.280898876	0.103448276	0.201923077	0.147368421	0.147058824	0.215311005	0.190909091	0.165467626	0.137931034	0.192857143	0.237354086	0.030612245
k__Bacteria;p__Firmicutes;c__Clostridia;o__Clostridiales;f__Peptococcaceae	0	0	0	0	0	0.003521127	0	0	0	0	0.009478673	0	0	0	0	0.012698413	0.011494253	0.007092199	0	0	0.007604563	0	0	0	0	0.004926108	0	0	0	0.007462687	0	0	0	0	0	0	0	0	0	0	0	0	0	0.004545455	0.014388489	0	0.003571429	0.007782101	0
k__Bacteria;p__Firmicutes;c__Clostridia;o__Clostridiales;f__Peptostreptococcaceae	0	0	0	0	0	0	0	0	0	0	0	0	0	0	0	0	0	0	0	0	0	0	0	0	0	0	0	0	0	0	0	0	0	0	0	0	0	0	0	0	0	0	0	0	0	0	0	0	0
k__Bacteria;p__Firmicutes;c__Clostridia;o__Clostridiales;f__Ruminococcaceae	0	0.066390041	0.065934066	0	0.051502146	0.052816901	0.068965517	0	0.035502959	0.110526316	0.042654028	0	0	0.047393365	0.023255814	0.13968254	0.157088123	0.106382979	0.285714286	0.078431373	0.057034221	0	0	0	0.026315789	0.044334975	0.109243697	0.007936508	0.371584699	0.085820896	0	0	0	0	0.166666667	0	0	0.168539326	0.074712644	0.201923077	0.073684211	0.049019608	0.014354067	0.05	0.064748201	0.103448276	0.139285714	0.062256809	0.489795918
k__Bacteria;p__Firmicutes;c__Clostridia;o__Clostridiales;f__Veillonellaceae	0	0	0	0	0.042918455	0	0	0	0.183431953	0.142105263	0.023696682	0.157894737	0.012987013	0.004739336	0.007751938	0.022222222	0.003831418	0.014184397	0	0.12745098	0	0.020408163	0	0.105263158	0	0.004926108	0.012605042	0.087301587	0.142076503	0.014925373	0	0	0.454545455	0	0	0	0	0.112359551	0.189655172	0.221153846	0.073684211	0.176470588	0.009569378	0.018181818	0.017985612	0	0.003571429	0.019455253	0.040816327
k__Bacteria;p__Firmicutes;c__Clostridia;o__Clostridiales;f__[Mogibacteriaceae]	0	0.01659751	0	0	0.042918455	0.021126761	0	0	0.029585799	0.005263158	0.028436019	0	0.012987013	0.028436019	0.054263566	0.012698413	0.007662835	0.031914894	0	0.029411765	0.057034221	0	0	0	0.184210526	0.068965517	0.021008403	0	0.005464481	0.037313433	0	0	0	0	0	0	0	0.02247191	0.08045977	0.048076923	0.010526316	0.068627451	0.014354067	0.018181818	0.039568345	0.019704433	0.067857143	0.011673152	0.020408163
k__Bacteria;p__Firmicutes;c__Clostridia;o__Clostridiales;f__[Tissierellaceae]	0	0	0	0	0	0	0	0	0	0	0	0	0	0	0	0	0	0	0	0	0	0	0	0	0	0	0	0.007936508	0	0	0	0	0	0	0	0	0	0	0	0	0	0	0	0	0	0	0	0	0
k__Bacteria;p__Firmicutes;c__Erysipelotrichi;o__Erysipelotrichales;f__Erysipelotrichaceae	0	0.004149378	0	0	0.030042918	0.014084507	0	0	0	0.010526316	0.014218009	0.105263158	0.220779221	0.009478673	0.015503876	0.025396825	0.022988506	0.014184397	0	0	0.015209125	0.040816327	0	0.105263158	0.105263158	0.039408867	0.037815126	0	0	0.014925373	0	0	0	0	0	0	0.181818182	0	0.011494253	0.009615385	0.010526316	0.009803922	0	0.004545455	0.035971223	0.034482759	0.010714286	0	0
k__Bacteria;p__Planctomycetes;c__Planctomycetia;o__Pirellulales;f__Pirellulaceae	0	0	0	0	0	0	0	0	0	0	0	0	0	0	0	0	0	0	0	0	0	0	0	0	0	0	0	0	0	0	0	0	0	0	0	0	0	0	0.005747126	0	0	0	0	0	0	0	0	0	0
k__Bacteria;p__Planctomycetes;c__Planctomycetia;o__Planctomycetales;f__Planctomycetaceae	0	0	0.032967033	0	0	0	0	0	0	0	0	0	0	0	0	0	0	0	0	0	0.003802281	0	0	0	0	0	0	0	0	0	0	0	0	0	0	0	0	0	0	0	0	0.009803922	0	0	0	0	0	0	0
k__Bacteria;p__Proteobacteria;c__Alphaproteobacteria;o__Caulobacterales;f__Caulobacteraceae	0	0	0.032967033	0	0	0	0	0	0	0	0	0	0	0	0	0	0	0	0	0	0	0	0	0	0	0	0	0	0	0	0	0	0	0	0	0	0	0	0	0	0	0	0	0	0	0	0	0	0
k__Bacteria;p__Proteobacteria;c__Alphaproteobacteria;o__RF32;f__	0	0	0	0	0	0	0	0	0	0	0	0	0	0	0	0	0	0	0	0	0	0	0	0	0	0	0	0	0	0	0	0	0	0	0	0	0	0	0	0	0	0	0	0	0	0	0	0	0
k__Bacteria;p__Proteobacteria;c__Alphaproteobacteria;o__Rhizobiales;Other	0	0	0	0	0	0	0	0	0	0	0	0	0	0	0	0	0	0.007092199	0.010204082	0	0	0	0	0	0	0	0	0	0	0	0	0	0	0	0	0	0	0	0	0	0	0	0	0	0	0	0	0	0
k__Bacteria;p__Proteobacteria;c__Alphaproteobacteria;o__Rhizobiales;f__Hyphomicrobiaceae	0	0	0.032967033	0	0	0	0.034482759	0	0	0	0	0	0	0	0	0	0	0	0	0	0	0	0	0	0	0	0	0.015873016	0	0	0	0	0	0	0	0	0	0	0	0	0	0	0	0	0	0	0	0	0
k__Bacteria;p__Proteobacteria;c__Alphaproteobacteria;o__Rhizobiales;f__Methylobacteriaceae	0	0	0	0	0	0	0	0	0	0.005263158	0	0	0	0	0	0	0	0	0	0	0	0	0	0	0	0	0	0	0	0	0	0	0	0	0	0	0	0	0	0	0	0	0	0	0	0	0	0	0.010204082
k__Bacteria;p__Proteobacteria;c__Alphaproteobacteria;o__Rhizobiales;f__Rhizobiaceae	0.105263158	0	0.153846154	0.015873016	0	0	0	0	0	0.010526316	0	0	0	0	0.015503876	0	0.01532567	0	0	0	0.011406844	0	0	0	0.026315789	0	0	0	0	0.007462687	0.107692308	0	0	0	0	0	0.090909091	0	0	0	0	0	0.004784689	0	0	0	0	0.007782101	0.020408163
k__Bacteria;p__Proteobacteria;c__Alphaproteobacteria;o__Rhodobacterales;f__Rhodobacteraceae	0.105263158	0	0.10989011	0.142857143	0	0	0.103448276	0	0	0	0	0	0	0	0	0	0	0	0.071428571	0	0	0.030612245	0	0	0	0	0	0.126984127	0	0	0	0	0	0	0	0.090909091	0	0	0	0	0	0	0	0	0	0	0	0.003891051	0
k__Bacteria;p__Proteobacteria;c__Alphaproteobacteria;o__Sphingomonadales;f__	0	0	0	0	0	0	0	0	0	0	0	0	0	0	0	0	0	0	0	0	0	0	0	0	0	0	0	0	0	0	0	0	0	0	0	0	0	0	0	0	0	0	0	0	0	0	0	0	0
k__Bacteria;p__Proteobacteria;c__Alphaproteobacteria;o__Sphingomonadales;f__Erythrobacteraceae	0	0	0.021978022	0	0	0	0	0	0	0	0	0	0	0	0	0	0	0	0	0	0	0	0	0	0	0	0	0	0	0	0	0	0	0	0	0	0	0	0	0	0	0	0	0	0	0	0	0.003891051	0
k__Bacteria;p__Proteobacteria;c__Alphaproteobacteria;o__Sphingomonadales;f__Sphingomonadaceae	0	0	0.120879121	0	0.004291845	0.003521127	0	0	0	0.005263158	0	0	0	0	0	0.003174603	0	0	0.010204082	0	0	0	0	0	0	0	0	0.023809524	0	0.003731343	0	0	0.181818182	0	0	0	0	0	0	0	0	0	0.004784689	0	0	0	0	0.003891051	0
k__Bacteria;p__Proteobacteria;c__Betaproteobacteria;o__Burkholderiales;f__Alcaligenaceae	0	0	0.021978022	0	0	0	0	0	0	0	0	0	0	0	0	0	0	0.003546099	0.06122449	0	0	0	0.136363636	0	0	0	0	0.174603175	0	0	0	0	0	0	0	0.181818182	0	0	0	0	0	0	0	0	0	0	0	0	0
k__Bacteria;p__Proteobacteria;c__Betaproteobacteria;o__Neisseriales;f__Neisseriaceae	0.105263158	0	0.010989011	0	0	0	0.137931034	0.142857143	0	0	0	0	0	0	0	0	0	0	0	0	0	0.040816327	0	0	0	0	0	0.031746032	0	0	0.369230769	0.181818182	0	0.333333333	0	0.181818182	0.090909091	0	0	0	0	0	0	0	0	0	0	0	0.010204082
k__Bacteria;p__Proteobacteria;c__Gammaproteobacteria;o__Aeromonadales;f__Aeromonadaceae	0	0	0	0	0	0	0	0	0	0	0	0	0	0	0	0	0	0	0	0	0	0	0	0	0	0	0	0	0	0	0	0	0	0	0	0	0	0	0	0	0	0	0	0	0	0	0	0	0
k__Bacteria;p__Proteobacteria;c__Gammaproteobacteria;o__Aeromonadales;f__Succinivibrionaceae	0	0	0	0	0	0	0	0	0	0	0	0.368421053	0	0	0	0	0	0	0	0	0	0	0	0.315789474	0	0	0	0	0	0	0	0	0	0	0.166666667	0	0	0	0.022988506	0	0	0	0	0	0	0	0	0	0
k__Bacteria;p__Proteobacteria;c__Gammaproteobacteria;o__Alteromonadales;f__Alteromonadaceae	0.105263158	0	0.021978022	0	0	0	0	0	0	0	0	0	0	0	0	0	0	0	0	0	0	0	0	0	0	0	0	0	0	0	0	0	0	0	0	0	0	0	0	0	0	0	0	0	0	0	0	0	0
k__Bacteria;p__Proteobacteria;c__Gammaproteobacteria;o__Enterobacteriales;f__Enterobacteriaceae	0	0	0	0	0	0	0	0	0	0	0	0	0	0	0	0	0	0	0	0	0	0	0	0	0	0	0	0	0	0	0	0	0	0	0	0	0	0	0	0	0	0	0	0	0	0	0	0	0
k__Bacteria;p__Proteobacteria;c__Gammaproteobacteria;o__Legionellales;f__Coxiellaceae	0	0	0	0	0	0	0	0	0	0	0	0	0	0	0	0	0	0	0	0	0	0	0	0	0	0	0	0	0	0	0	0	0	0	0	0	0	0	0	0	0	0	0	0	0	0	0	0	0
k__Bacteria;p__Proteobacteria;c__Gammaproteobacteria;o__Oceanospirillales;f__Halomonadaceae	0.105263158	0	0.010989011	0.015873016	0	0	0	0	0	0	0	0	0	0	0	0	0	0	0	0	0	0	0	0	0	0	0	0	0	0	0	0	0	0	0	0	0	0	0	0	0	0	0	0	0	0	0	0	0.020408163
k__Bacteria;p__Proteobacteria;c__Gammaproteobacteria;o__Pasteurellales;f__Pasteurellaceae	0	0	0.010989011	0	0	0	0	0	0	0	0	0	0	0	0	0	0	0	0	0	0	0	0	0	0	0	0	0	0	0	0.015384615	0	0	0	0	0	0	0	0	0	0	0	0	0	0	0	0	0	0
k__Bacteria;p__Proteobacteria;c__Gammaproteobacteria;o__Pseudomonadales;f__Moraxellaceae	0	0	0.010989011	0.031746032	0	0	0	0	0	0	0	0	0	0	0	0	0	0	0	0	0	0	0	0	0	0	0	0.007936508	0	0	0	0	0	0	0	0	0	0	0	0	0	0	0	0	0	0	0	0	0
k__Bacteria;p__Spirochaetes;c__Spirochaetes;o__Spirochaetales;f__Spirochaetaceae	0	0.012448133	0	0	0.012875536	0.01056338	0	0	0.00591716	0.010526316	0.004739336	0	0	0	0	0.006349206	0.003831418	0	0	0	0.007604563	0.132653061	0	0	0.026315789	0	0	0	0	0	0	0	0	0	0	0	0	0	0	0	0	0	0	0	0.010791367	0.004926108	0	0.023346304	0
k__Bacteria;p__Synergistetes;c__Synergistia;o__Synergistales;f__Synergistaceae	0	0	0	0	0	0	0	0	0	0	0	0	0	0	0	0	0	0	0	0	0	0	0	0	0	0	0	0	0	0	0	0	0	0	0	0	0	0	0	0	0	0	0	0	0	0	0	0	0
k__Bacteria;p__Tenericutes;c__Mollicutes;o__RF39;f__	0	0.008298755	0	0	0.017167382	0.021126761	0	0	0	0.021052632	0.004739336	0	0	0	0	0.012698413	0.011494253	0.017730496	0	0.019607843	0.011406844	0	0	0	0	0	0.012605042	0	0.005464481	0.007462687	0	0	0	0	0	0	0	0	0.034482759	0	0	0	0.004784689	0	0.010791367	0.039408867	0.017857143	0.015564202	0.010204082
k__Bacteria;p__Verrucomicrobia;c__Verruco-5;o__WCHB1-41;f__	0	0	0	0	0	0	0	0	0	0	0	0	0	0	0	0	0	0	0	0	0	0	0	0	0	0	0	0	0	0.003731343	0	0	0	0	0	0	0	0	0	0	0	0	0	0	0	0	0	0	0
k__Bacteria;p__Verrucomicrobia;c__Verruco-5;o__WCHB1-41;f__RFP12	0	0	0	0	0	0	0	0	0	0	0	0	0	0.009478673	0.007751938	0.003174603	0.01532567	0.003546099	0	0	0	0	0	0	0	0	0	0	0	0.03358209	0	0	0	0	0	0	0	0	0	0	0	0.009803922	0	0.013636364	0.010791367	0	0	0.007782101	0
k__Bacteria;p__Verrucomicrobia;c__Verrucomicrobiae;o__Verrucomicrobiales;f__Verrucomicrobiaceae	0	0	0	0	0	0	0	0	0	0	0	0	0	0	0	0	0	0	0	0	0	0	0	0	0	0	0	0	0	0	0	0	0	0	0	0	0	0	0	0	0	0	0	0	0	0	0	0	0
k__Bacteria;p__[Thermi];c__Deinococci;o__Deinococcales;f__Deinococcaceae	0	0	0	0	0	0	0	0	0	0	0	0	0	0	0	0	0	0	0	0	0	0	0	0	0	0	0	0	0	0	0	0	0	0	0	0	0	0	0	0	0	0	0	0	0	0	0	0	0
[truncated: 1,029 more columns]
