# Supplementary material for: Stochasticity constrained by deterministic effects of diet and age drive rumen microbiome assembly dynamics
Source: Nat Commun. 2020 Apr 20;11:1904. doi: 10.1038/s41467-020-15652-8 (PMC7170844; doi:10.1038/s41467-020-15652-8)
Supplement: Supplementary file 17 — Source Data [file 41467_2020_15652_MOESM17_ESM.zip › Source Data/Supplementary Figure 17.txt]

pylum	delivery_mode	com
Actinobacteria	C	25.5436337625179
Actinobacteria	N	29.5307781649245
Actinobacteria	C	25.1888412017167
Actinobacteria	N	29.9337979094077
Actinobacteria	C	25.8884120171674
Actinobacteria	N	29.191637630662
Actinobacteria	C	25.8526466380544
Actinobacteria	N	29.5667828106853
Actinobacteria	C	25.4749642346209
Actinobacteria	N	29.4308943089431
Actinobacteria	C	24.8326180257511
Actinobacteria	N	29.3867595818815
Actinobacteria	C	25.5078683834049
Actinobacteria	N	29.3205574912892
Actinobacteria	C	25.8998569384835
Actinobacteria	N	28.8048780487805
Actinobacteria	C	25.1545064377682
Actinobacteria	N	29.3472706155633
Actinobacteria	C	25.1974248927039
Actinobacteria	N	29.3937282229965
Actinobacteria	C	25.379113018598
Actinobacteria	N	29.0836236933798
Actinobacteria	C	25.6437768240343
Actinobacteria	N	29.2009291521487
Actinobacteria	C	25.2074391988555
Actinobacteria	N	29.8315911730546
Actinobacteria	C	25.6766809728183
Actinobacteria	N	29.9953542392567
Actinobacteria	C	25.7052932761087
Actinobacteria	N	29.5807200929152
Actinobacteria	C	25.5593705293276
Actinobacteria	N	29.9430894308943
Actinobacteria	C	25.68669527897
Actinobacteria	N	29.5598141695703
Actinobacteria	C	25.6766809728183
Actinobacteria	N	29.6306620209059
Actinobacteria	C	25.1616595135908
Actinobacteria	N	29.3623693379791
Actinobacteria	C	25.4992846924177
Actinobacteria	N	29.3635307781649
Actinobacteria	C	25.2117310443491
Actinobacteria	N	29.4912891986063
Actinobacteria	C	25.1173104434907
Actinobacteria	N	29.0499419279907
Actinobacteria	C	25.4492131616595
Actinobacteria	N	29.3182346109175
Actinobacteria	C	25.1216022889843
Actinobacteria	N	29.6933797909408
Actinobacteria	C	25.4592274678112
Actinobacteria	N	30.0243902439024
Actinobacteria	C	25.31330472103
Actinobacteria	N	29.6353077816492
Actinobacteria	C	24.967095851216
Actinobacteria	N	29.4564459930314
Actinobacteria	C	25.2346208869814
Actinobacteria	N	29.3193960511034
Actinobacteria	C	25.7153075822604
Actinobacteria	N	29.6794425087108
Actinobacteria	C	25.3032904148784
Actinobacteria	N	29.9094076655052
Actinobacteria	C	25.7296137339056
Actinobacteria	N	29.404181184669
Actinobacteria	C	25.0972818311874
Actinobacteria	N	30.0058072009292
Actinobacteria	C	25.483547925608
Actinobacteria	N	29.6759581881533
Actinobacteria	C	25.2217453505007
Actinobacteria	N	29.3914053426249
Actinobacteria	C	25.4420600858369
Actinobacteria	N	29.678281068525
Actinobacteria	C	25.6394849785408
Actinobacteria	N	29.7456445993031
Actinobacteria	C	25.3347639484979
Actinobacteria	N	29.6283391405343
Actinobacteria	C	25.6351931330472
Actinobacteria	N	29.9303135888502
Actinobacteria	C	24.8898426323319
Actinobacteria	N	29.4146341463415
Actinobacteria	C	25.6781115879828
Actinobacteria	N	29.8257839721254
Actinobacteria	C	25.6781115879828
Actinobacteria	N	29.3112659698026
Actinobacteria	C	25.1902718168813
Actinobacteria	N	29.869918699187
Actinobacteria	C	25.3977110157368
Actinobacteria	N	29.458768873403
Actinobacteria	C	25.4692417739628
Actinobacteria	N	29.1358885017422
Actinobacteria	C	25.1344778254649
Actinobacteria	N	29.6434378629501
Actinobacteria	C	25.862660944206
Actinobacteria	N	29.2415795586527
Actinobacteria	C	25.4020028612303
Actinobacteria	N	29.9814169570267
Actinobacteria	C	25.5636623748212
Actinobacteria	N	29.8803716608595
Actinobacteria	C	25.5064377682403
Actinobacteria	N	29.6039488966318
Actinobacteria	C	25.4291845493562
Actinobacteria	N	29.3925667828107
Actinobacteria	C	25.5708154506438
Actinobacteria	N	29.1347270615563
Actinobacteria	C	25.5135908440629
Actinobacteria	N	29.4308943089431
Actinobacteria	C	25.244635193133
Actinobacteria	N	29.5574912891986
Actinobacteria	C	25.3361945636624
Actinobacteria	N	29.9152148664344
Actinobacteria	C	25.5665236051502
Actinobacteria	N	29.479674796748
Actinobacteria	C	25.5364806866953
Actinobacteria	N	29.7235772357724
Actinobacteria	C	25.6838340486409
Actinobacteria	N	29.938443670151
Actinobacteria	C	25.2918454935622
Actinobacteria	N	29.7619047619048
Actinobacteria	C	25.4320457796853
Actinobacteria	N	29.4413472706156
Actinobacteria	C	25.3891273247496
Actinobacteria	N	29.3855981416957
Actinobacteria	C	25.7038626609442
Actinobacteria	N	29.8339140534262
Actinobacteria	C	25.5822603719599
Actinobacteria	N	28.9407665505226
Actinobacteria	C	25.8040057224607
Actinobacteria	N	29.5029036004646
Actinobacteria	C	25.2947067238913
Actinobacteria	N	29.8408826945412
Actinobacteria	C	25.656652360515
Actinobacteria	N	29.718931475029
Actinobacteria	C	25.5121602288984
Actinobacteria	N	29.4262485481998
Actinobacteria	C	25.1931330472103
Actinobacteria	N	29.472706155633
Actinobacteria	C	25.3304721030043
Actinobacteria	N	29.2682926829268
Actinobacteria	C	25.8912732474964
Actinobacteria	N	29.3704994192799
Actinobacteria	C	25.5236051502146
Actinobacteria	N	29.4216027874564
Actinobacteria	C	25.9084406294707
Actinobacteria	N	29.5447154471545
Actinobacteria	C	25.2675250357654
Actinobacteria	N	29.2799070847851
Actinobacteria	C	25.4234620886981
Actinobacteria	N	29.8211382113821
Actinobacteria	C	25.3505007153076
Actinobacteria	N	29.6829268292683
Actinobacteria	C	25.4520743919886
Actinobacteria	N	29.746806039489
Actinobacteria	C	25.7167381974249
Actinobacteria	N	29.527293844367
Actinobacteria	C	25.1659513590844
Actinobacteria	N	29.2102206736353
Actinobacteria	C	25.5808297567954
Actinobacteria	N	29.5400696864112
Actinobacteria	C	25.4935622317597
Actinobacteria	N	29.8420441347271
Actinobacteria	C	25.3304721030043
Actinobacteria	N	29.3751451800232
Actinobacteria	C	25.6123032904149
Actinobacteria	N	29.3275261324042
Actinobacteria	C	25.4735336194564
Actinobacteria	N	29.458768873403
Actinobacteria	C	25.3161659513591
Actinobacteria	N	29.7166085946574
Actinobacteria	C	25.3733905579399
Actinobacteria	N	29.5551684088269
Actinobacteria	C	25.3748211731044
Actinobacteria	N	29.5238095238095
Actinobacteria	C	25.4763948497854
Actinobacteria	N	29.0569105691057
Actinobacteria	C	24.9771101573677
Actinobacteria	N	29.7154471544715
Actinobacteria	C	25.4721030042918
Actinobacteria	N	29.5156794425087
Actinobacteria	C	25.1945636623748
Actinobacteria	N	29.6968641114983
Actinobacteria	C	25.0729613733906
Actinobacteria	N	29.6039488966318
Actinobacteria	C	25.5507868383405
Actinobacteria	N	29.68524970964
Actinobacteria	C	25.7067238912732
Actinobacteria	N	29.6689895470383
Actinobacteria	C	25.2818311874106
Actinobacteria	N	29.3704994192799
Actinobacteria	C	25.7839771101574
Actinobacteria	N	29.3019744483159
Actinobacteria	C	25.450643776824
Actinobacteria	N	29.2160278745645
Actinobacteria	C	25.2732474964235
Actinobacteria	N	29.9744483159117
Actinobacteria	C	25.3390557939914
Actinobacteria	N	29.8583042973287
Actinobacteria	C	25.0815450643777
Actinobacteria	N	30.184668989547
Actinobacteria	C	25.859799713877
Actinobacteria	N	29.7770034843206
Actinobacteria	C	25.1630901287554
Actinobacteria	N	29.678281068525
Actinobacteria	C	25.2832618025751
Actinobacteria	N	29.5586527293844
Actinobacteria	C	25.618025751073
Actinobacteria	N	29.6515679442509
Actinobacteria	C	25.5107296137339
Actinobacteria	N	29.6353077816492
Actinobacteria	C	25.6938483547926
Actinobacteria	N	29.6480836236934
Actinobacteria	C	25.444921316166
Actinobacteria	N	29.6945412311266
Actinobacteria	C	25.7210300429185
Actinobacteria	N	29.6051103368177
Actinobacteria	C	25.8154506437768
Actinobacteria	N	29.4088269454123
Actinobacteria	C	24.9656652360515
Actinobacteria	N	29.5725900116144
Actinobacteria	C	25.4191702432046
Actinobacteria	N	29.7456445993031
Actinobacteria	C	25.4935622317597
Actinobacteria	N	29.6283391405343
Actinobacteria	C	25.2660944206009
Actinobacteria	N	29.3310104529617
Actinobacteria	C	25.3991416309013
Actinobacteria	N	29.8455284552846
Actinobacteria	C	25.2889842632332
Actinobacteria	N	30.006968641115
Actinobacteria	C	25.2732474964235
Actinobacteria	N	29.3263646922184
Actinobacteria	C	24.9799713876967
Actinobacteria	N	29.7108013937282
Actinobacteria	C	25.3018597997139
Actinobacteria	N	29.6678281068525
Actinobacteria	C	25.6437768240343
Actinobacteria	N	29.4146341463415
Actinobacteria	C	25.0701001430615
Actinobacteria	N	29.3960511033682
Actinobacteria	C	25.1931330472103
Actinobacteria	N	29.3855981416957
Actinobacteria	C	25.3977110157368
Actinobacteria	N	29.0522648083624
Actinobacteria	C	25.5307582260372
Actinobacteria	N	29.5656213704994
Actinobacteria	C	25.1473533619456
Actinobacteria	N	29.6120789779326
Actinobacteria	C	25.1688125894134
Actinobacteria	N	29.3437862950058
Actinobacteria	C	25.3261802575107
Actinobacteria	N	29.3774680603949
Actinobacteria	C	25.5622317596567
Actinobacteria	N	29.9221835075494
Actinobacteria	C	25.3776824034335
Actinobacteria	N	29.6004645760743
Actinobacteria	C	25.2231759656652
Actinobacteria	N	29.0023228803717
Actinobacteria	C	25.412017167382
Actinobacteria	N	29.5795586527294
Actinobacteria	C	25.5736766809728
Actinobacteria	N	29.2415795586527
Actinobacteria	C	25.6494992846924
Actinobacteria	N	29.3879210220674
Actinobacteria	C	25.2889842632332
Actinobacteria	N	29.349593495935
Actinobacteria	C	25.0543633762518
Actinobacteria	N	29.1951219512195
Actinobacteria	C	25.0972818311874
Actinobacteria	N	29.3507549361208
Actinobacteria	C	25.7782546494993
Actinobacteria	N	29.6422764227642
Actinobacteria	C	25.1645207439199
Actinobacteria	N	30.1962833914053
Actinobacteria	C	25.4864091559371
Actinobacteria	N	29.4378629500581
Actinobacteria	C	25.3276108726753
Actinobacteria	N	29.6399535423926
Actinobacteria	C	25.6666666666667
Actinobacteria	N	29.3635307781649
Actinobacteria	C	25.3505007153076
Actinobacteria	N	29.3879210220674
Actinobacteria	C	26.0314735336195
Actinobacteria	N	29.6492450638792
Actinobacteria	C	25.5007153075823
Actinobacteria	N	29.8850174216028
Actinobacteria	C	25.4334763948498
Actinobacteria	N	29.5180023228804
Actinobacteria	C	25.4177396280401
Actinobacteria	N	29.2578397212544
Actinobacteria	C	25.1788268955651
Actinobacteria	N	29.2439024390244
Actinobacteria	C	25.6280400572246
Actinobacteria	N	29.1428571428571
Actinobacteria	C	25.552217453505
Actinobacteria	N	29.7584204413473
Actinobacteria	C	25.5779685264664
Actinobacteria	N	29.6957026713124
Actinobacteria	C	26.0185979971388
Actinobacteria	N	30.1207897793264
Actinobacteria	C	25.6051502145923
Actinobacteria	N	29.4088269454123
Actinobacteria	C	25.5293276108727
Actinobacteria	N	29.7886178861789
Actinobacteria	C	25.0057224606581
Actinobacteria	N	29.9593495934959
Actinobacteria	C	25.241773962804
Actinobacteria	N	29.4006968641115
Actinobacteria	C	25.3977110157368
Actinobacteria	N	29.1951219512195
Actinobacteria	C	25.5937052932761
Actinobacteria	N	29.7851335656214
Actinobacteria	C	25.068669527897
Actinobacteria	N	29.7038327526132
Actinobacteria	C	25.6251788268956
Actinobacteria	N	29.465737514518
Actinobacteria	C	25.2618025751073
Actinobacteria	N	30.1068524970964
Actinobacteria	C	25.6881258941345
Actinobacteria	N	28.9953542392567
Actinobacteria	C	25.307582260372
Actinobacteria	N	29.1835075493612
Actinobacteria	C	25.2904148783977
Actinobacteria	N	29.3182346109175
Actinobacteria	C	25.8469241773963
Actinobacteria	N	30.0905923344948
Actinobacteria	C	25.1316165951359
Actinobacteria	N	30.3925667828107
Actinobacteria	C	25.4549356223176
Actinobacteria	N	28.9918699186992
Actinobacteria	C	25.206008583691
Actinobacteria	N	29.5900116144019
Actinobacteria	C	25.5364806866953
Actinobacteria	N	29.3914053426249
Actinobacteria	C	25.4391988555079
Actinobacteria	N	29.6260162601626
Actinobacteria	C	25.2246065808298
Actinobacteria	N	29.7003484320557
Actinobacteria	C	25.1273247496423
Actinobacteria	N	30.0011614401858
Actinobacteria	C	25.5579399141631
Actinobacteria	N	29.4831591173055
Actinobacteria	C	25.0429184549356
Actinobacteria	N	29.144018583043
Actinobacteria	C	25.2675250357654
Actinobacteria	N	29.1718931475029
Actinobacteria	C	25.4864091559371
Actinobacteria	N	29.1428571428571
Actinobacteria	C	25.7768240343348
Actinobacteria	N	29.746806039489
Actinobacteria	C	25.1072961373391
Actinobacteria	N	29.0859465737515
Actinobacteria	C	25.8082975679542
Actinobacteria	N	29.5842044134727
Actinobacteria	C	25.3862660944206
Actinobacteria	N	29.5029036004646
Actinobacteria	C	25.6824034334764
Actinobacteria	N	29.6353077816492
Actinobacteria	C	25.7639484978541
Actinobacteria	N	28.9965156794425
Actinobacteria	C	25.241773962804
Actinobacteria	N	29.1939605110337
Actinobacteria	C	25.3505007153076
Actinobacteria	N	29.4982578397213
Actinobacteria	C	25.0157367668097
Actinobacteria	N	29.8548199767712
Actinobacteria	C	25.5822603719599
Actinobacteria	N	29.534262485482
Actinobacteria	C	25.0100143061516
Actinobacteria	N	29.2090592334495
Actinobacteria	C	25.5278969957082
Actinobacteria	N	30.0766550522648
Actinobacteria	C	25.2560801144492
Actinobacteria	N	28.8536585365854
Actinobacteria	C	25.4763948497854
Actinobacteria	N	29.3716608594657
Actinobacteria	C	25.6008583690987
Actinobacteria	N	30.0580720092915
Actinobacteria	C	25.7081545064378
Actinobacteria	N	29.2938443670151
Actinobacteria	C	25.7339055793991
Actinobacteria	N	29.7026713124274
Actinobacteria	C	25.2503576537911
Actinobacteria	N	29.917537746806
Actinobacteria	C	25.3705293276109
Actinobacteria	N	29.5331010452962
Actinobacteria	C	25.0944206008584
Actinobacteria	N	29.7317073170732
Actinobacteria	C	25.3190271816881
Actinobacteria	N	29.0522648083624
Actinobacteria	C	25.5035765379113
Actinobacteria	N	29.3333333333333
Actinobacteria	C	25.2288984263233
Actinobacteria	N	29.7653890824623
Actinobacteria	C	25.5264663805436
Actinobacteria	N	29.6759581881533
Actinobacteria	C	25.4535050071531
Actinobacteria	N	29.6957026713124
Actinobacteria	C	25.3633762517883
Actinobacteria	N	29.9036004645761
Actinobacteria	C	25.585121602289
Actinobacteria	N	29.5447154471545
Actinobacteria	C	25.5636623748212
Actinobacteria	N	29.2241579558653
Actinobacteria	C	25.4735336194564
Actinobacteria	N	29.5853658536585
Actinobacteria	C	25.0729613733906
Actinobacteria	N	29.3658536585366
Actinobacteria	C	25.2832618025751
Actinobacteria	N	29.6399535423926
Actinobacteria	C	25.3748211731044
Actinobacteria	N	29.2590011614402
Actinobacteria	C	25.277539341917
Actinobacteria	N	29.2764227642276
Actinobacteria	C	25.5422031473534
Actinobacteria	N	29.3449477351916
Actinobacteria	C	25.1216022889843
Actinobacteria	N	29.6364692218351
Actinobacteria	C	25.9356223175966
Actinobacteria	N	29.6004645760743
Actinobacteria	C	25.5250357653791
Actinobacteria	N	29.404181184669
Actinobacteria	C	25.8397711015737
Actinobacteria	N	29.2543554006969
Actinobacteria	C	25.7725321888412
Actinobacteria	N	29.3704994192799
Actinobacteria	C	25.6165951359084
Actinobacteria	N	29.2357723577236
Actinobacteria	C	25.3605150214592
Actinobacteria	N	29.5865272938444
Actinobacteria	C	25.2331902718169
Actinobacteria	N	29.0325203252033
Actinobacteria	C	25.381974248927
Actinobacteria	N	29.137049941928
Actinobacteria	C	25.3519313304721
Actinobacteria	N	29.267131242741
Actinobacteria	C	25.2947067238913
Actinobacteria	N	29.9837398373984
Actinobacteria	C	25.2660944206009
Actinobacteria	N	29.7630662020906
Actinobacteria	C	25.4191702432046
Actinobacteria	N	29.1753774680604
Actinobacteria	C	25.3190271816881
Actinobacteria	N	29.4146341463415
Actinobacteria	C	25.3175965665236
Actinobacteria	N	29.4912891986063
Actinobacteria	C	25.618025751073
Actinobacteria	N	29.7688734030197
Actinobacteria	C	25.2160228898426
Actinobacteria	N	29.7096399535424
Actinobacteria	C	25.2489270386266
Actinobacteria	N	29.3623693379791
Actinobacteria	C	25.6151645207439
Actinobacteria	N	29.479674796748
Actinobacteria	C	25.1874105865522
Actinobacteria	N	29.3193960511034
Actinobacteria	C	25.1931330472103
Actinobacteria	N	29.5644599303136
Actinobacteria	C	25.0143061516452
Actinobacteria	N	29.8397212543554
Actinobacteria	C	25.5336194563662
Actinobacteria	N	29.8327526132404
Actinobacteria	C	25.3304721030043
Actinobacteria	N	29.6724738675958
Actinobacteria	C	25.6580829756795
Actinobacteria	N	29.3600464576074
Actinobacteria	C	25.3905579399142
Actinobacteria	N	30.0046457607433
Actinobacteria	C	25.4334763948498
Actinobacteria	N	29.5168408826945
Actinobacteria	C	25.555078683834
Actinobacteria	N	29.2009291521487
Actinobacteria	C	25.310443490701
Actinobacteria	N	29.3077816492451
Actinobacteria	C	25.3390557939914
Actinobacteria	N	28.7154471544715
Actinobacteria	C	25.0572246065808
Actinobacteria	N	29.4808362369338
Actinobacteria	C	25.516452074392
Actinobacteria	N	29.5598141695703
Actinobacteria	C	25.7281831187411
Actinobacteria	N	29.4204413472706
Actinobacteria	C	25.3032904148784
Actinobacteria	N	29.8513356562137
Actinobacteria	C	25.5379113018598
Actinobacteria	N	29.3461091753775
Actinobacteria	C	25.3319027181688
Actinobacteria	N	29.2253193960511
Actinobacteria	C	25.7052932761087
Actinobacteria	N	29.1347270615563
Actinobacteria	C	25.3676680972818
Actinobacteria	N	29.8501742160279
Actinobacteria	C	25.5722460658083
Actinobacteria	N	29.1068524970964
Actinobacteria	C	25.5693848354793
Actinobacteria	N	29.7584204413473
Actinobacteria	C	25.5264663805436
Actinobacteria	N	29.3344947735192
Actinobacteria	C	25.2374821173104
Actinobacteria	N	29.3344947735192
Actinobacteria	C	25.10443490701
Actinobacteria	N	29.9872241579559
Actinobacteria	C	25.31330472103
Actinobacteria	N	29.1475029036005
Actinobacteria	C	25.0400572246066
Actinobacteria	N	29.2555168408827
Actinobacteria	C	25.0586552217454
Actinobacteria	N	29.4692218350755
Actinobacteria	C	25.1673819742489
Actinobacteria	N	29.9407665505226
Actinobacteria	C	25.5994277539342
Actinobacteria	N	29.349593495935
Actinobacteria	C	25.5135908440629
Actinobacteria	N	29.3403019744483
Actinobacteria	C	25.3676680972818
Actinobacteria	N	29.849012775842
Actinobacteria	C	25.725321888412
Actinobacteria	N	29.6271777003484
Actinobacteria	C	25.2861230329042
Actinobacteria	N	29.9419279907085
Actinobacteria	C	25.0557939914163
Actinobacteria	N	29.4761904761905
Actinobacteria	C	25.7410586552217
Actinobacteria	N	29.6318234610918
Actinobacteria	C	25.6981402002861
Actinobacteria	N	29.198606271777
Actinobacteria	C	25.6065808297568
Actinobacteria	N	29.4274099883856
Actinobacteria	C	25.1773962804006
Actinobacteria	N	28.9605110336818
Actinobacteria	C	25.4549356223176
Actinobacteria	N	29.0313588850174
Actinobacteria	C	25.7267525035765
Actinobacteria	N	29.7700348432056
Actinobacteria	C	25.4263233190272
Actinobacteria	N	29.2218350754936
Actinobacteria	C	25.5464949928469
Actinobacteria	N	30.2694541231127
Actinobacteria	C	25.6580829756795
Actinobacteria	N	29.7665505226481
Actinobacteria	C	25.5035765379113
Actinobacteria	N	29.5714285714286
Actinobacteria	C	25.6824034334764
Actinobacteria	N	29.5656213704994
Actinobacteria	C	25.9599427753934
Actinobacteria	N	29.7630662020906
Actinobacteria	C	25.4291845493562
Actinobacteria	N	29.4761904761905
Actinobacteria	C	25.8240343347639
Actinobacteria	N	29.5423925667828
Actinobacteria	C	25.3676680972818
Actinobacteria	N	29.2148664343786
Actinobacteria	C	25.1430615164521
Actinobacteria	N	29.0220673635308
Actinobacteria	C	25.3376251788269
Actinobacteria	N	29.3391405342625
Actinobacteria	C	25.5937052932761
Actinobacteria	N	29.5365853658537
Actinobacteria	C	25.620886981402
Actinobacteria	N	29.8815331010453
Actinobacteria	C	25.5693848354793
Actinobacteria	N	29.5458768873403
Actinobacteria	C	25.4020028612303
Actinobacteria	N	29.4030197444832
Actinobacteria	C	25.6280400572246
Actinobacteria	N	29.7003484320557
Actinobacteria	C	25.0643776824034
Actinobacteria	N	29.7793263646922
Actinobacteria	C	25.3519313304721
Actinobacteria	N	29.3786295005807
Actinobacteria	C	25.3705293276109
Actinobacteria	N	30.0952380952381
Actinobacteria	C	25.071530758226
Actinobacteria	N	29.5098722415796
Actinobacteria	C	25.3590844062947
Actinobacteria	N	30.0662020905923
Actinobacteria	C	25.4535050071531
Actinobacteria	N	29.7886178861789
Actinobacteria	C	25.4678111587983
Actinobacteria	N	29.5435540069686
Actinobacteria	C	25.4177396280401
Actinobacteria	N	29.5760743321719
Actinobacteria	C	25.5207439198856
Actinobacteria	N	29.4204413472706
Actinobacteria	C	25.1273247496423
Actinobacteria	N	29.5296167247387
Actinobacteria	C	25.656652360515
Actinobacteria	N	29.1045296167247
Actinobacteria	C	25.0515021459227
Actinobacteria	N	29.5458768873403
Actinobacteria	C	25.6137339055794
Actinobacteria	N	29.274099883856
Actinobacteria	C	25.5693848354793
Actinobacteria	N	29.5214866434379
Actinobacteria	C	25.5994277539342
Actinobacteria	N	29.3333333333333
Actinobacteria	C	24.9184549356223
Actinobacteria	N	29.5458768873403
Actinobacteria	C	25.6580829756795
Actinobacteria	N	29.3542392566783
Actinobacteria	C	25.4091559370529
Actinobacteria	N	29.1347270615563
Actinobacteria	C	25.3261802575107
Actinobacteria	N	29.6933797909408
Actinobacteria	C	25.1959942775393
Actinobacteria	N	29.9895470383275
Actinobacteria	C	25.4105865522175
Actinobacteria	N	29.883855981417
Actinobacteria	C	25.4821173104435
Actinobacteria	N	29.3077816492451
Actinobacteria	C	25.414878397711
Actinobacteria	N	29.3519163763066
Actinobacteria	C	25.6795422031474
Actinobacteria	N	29.7154471544715
Actinobacteria	C	25.5536480686695
Actinobacteria	N	29.7340301974448
Actinobacteria	C	25.8469241773963
Actinobacteria	N	30.1056910569106
Actinobacteria	C	24.9370529327611
Actinobacteria	N	29.4216027874564
Actinobacteria	C	25.3190271816881
Actinobacteria	N	29.075493612079
Actinobacteria	C	25.4907010014306
Actinobacteria	N	29.6585365853659
Actinobacteria	C	25.5336194563662
Actinobacteria	N	29.4552845528455
Actinobacteria	C	25.6766809728183
Actinobacteria	N	29.8025551684088
Actinobacteria	C	25.8497854077253
Actinobacteria	N	29.7131242740999
Actinobacteria	C	25.8097281831187
Actinobacteria	N	29.6550522648084
Actinobacteria	C	25.5450643776824
Actinobacteria	N	29.1997677119628
Actinobacteria	C	25.1301859799714
Actinobacteria	N	29.3995354239257
Actinobacteria	C	25.7868383404864
Actinobacteria	N	29.9686411149826
Actinobacteria	C	26.0386266094421
Actinobacteria	N	29.7514518002323
Actinobacteria	C	25.6051502145923
Actinobacteria	N	29.1347270615563
Actinobacteria	C	25.0786838340486
Actinobacteria	N	29.0220673635308
Actinobacteria	C	25.0429184549356
Actinobacteria	N	29.7375145180023
Actinobacteria	C	25.1158798283262
Actinobacteria	N	29.281068524971
Actinobacteria	C	25.3891273247496
Actinobacteria	N	29.6898954703833
Actinobacteria	C	25.7410586552217
Actinobacteria	N	29.3507549361208
Actinobacteria	C	25.4821173104435
Actinobacteria	N	29.4622531939605
Actinobacteria	C	26.0057224606581
Actinobacteria	N	29.8130081300813
Actinobacteria	C	25.4721030042918
Actinobacteria	N	29.3333333333333
Actinobacteria	C	25.8869814020029
Actinobacteria	N	28.8385598141696
Actinobacteria	C	25.4678111587983
Actinobacteria	N	29.2160278745645
Actinobacteria	C	25.3590844062947
Actinobacteria	N	29.6271777003484
Actinobacteria	C	25.6738197424893
Actinobacteria	N	29.4959349593496
Actinobacteria	C	25.4134477825465
Actinobacteria	N	29.4668989547038
Actinobacteria	C	25.4363376251788
Actinobacteria	N	29.6213704994193
Actinobacteria	C	25.7768240343348
Actinobacteria	N	29.2613240418118
Actinobacteria	C	25.8769670958512
Actinobacteria	N	29.9059233449477
Actinobacteria	C	25.3862660944206
Actinobacteria	N	29.3739837398374
Actinobacteria	C	25.1444921316166
Actinobacteria	N	29.5238095238095
Actinobacteria	C	25.7024320457797
Actinobacteria	N	29.1265969802555
Actinobacteria	C	25.9256080114449
Actinobacteria	N	29.5772357723577
Actinobacteria	C	25.5393419170243
Actinobacteria	N	29.2590011614402
Actinobacteria	C	25.1888412017167
Actinobacteria	N	28.8687572590012
Actinobacteria	C	25.5221745350501
Actinobacteria	N	29.3461091753775
Actinobacteria	C	25.4463519313305
Actinobacteria	N	29.4308943089431
Actinobacteria	C	24.793991416309
Actinobacteria	N	29.6283391405343
Actinobacteria	C	25.6008583690987
Actinobacteria	N	29.458768873403
Actinobacteria	C	25.4134477825465
Actinobacteria	N	29.6341463414634
Actinobacteria	C	25.3004291845494
Actinobacteria	N	29.7607433217189
Actinobacteria	C	25.3619456366237
Actinobacteria	N	29.9442508710801
Actinobacteria	C	25.2002861230329
Actinobacteria	N	29.465737514518
Actinobacteria	C	25.5107296137339
Actinobacteria	N	29.2148664343786
Actinobacteria	C	25.6652360515021
Actinobacteria	N	29.4471544715447
Actinobacteria	C	25.6638054363376
Actinobacteria	N	29.7108013937282
Actinobacteria	C	25.8769670958512
Actinobacteria	N	29.9337979094077
Actinobacteria	C	25.7682403433476
Actinobacteria	N	30.2752613240418
Actinobacteria	C	25.2103004291845
Actinobacteria	N	29.5609756097561
Actinobacteria	C	25.3190271816881
Actinobacteria	N	29.1974448315912
Actinobacteria	C	25.8884120171674
Actinobacteria	N	29.8571428571429
Actinobacteria	C	25.3690987124464
Actinobacteria	N	29.6608594657375
Actinobacteria	C	25.31330472103
Actinobacteria	N	29.4006968641115
Actinobacteria	C	25.3948497854077
Actinobacteria	N	29.520325203252
Actinobacteria	C	25.6351931330472
Actinobacteria	N	29.3344947735192
Actinobacteria	C	25.1573676680973
Actinobacteria	N	29.1416957026713
Actinobacteria	C	26.0815450643777
Actinobacteria	N	29.3704994192799
Actinobacteria	C	25.656652360515
Actinobacteria	N	29.5807200929152
Actinobacteria	C	24.9413447782546
Actinobacteria	N	29.4436701509872
Actinobacteria	C	25.5865522174535
Actinobacteria	N	28.931475029036
Actinobacteria	C	25.7525035765379
Actinobacteria	N	29.2961672473868
Actinobacteria	C	25.2603719599428
Actinobacteria	N	29.4924506387921
Actinobacteria	C	25.9656652360515
Actinobacteria	N	29.4204413472706
Actinobacteria	C	25.7639484978541
Actinobacteria	N	29.5052264808362
Actinobacteria	C	25.4949928469242
Actinobacteria	N	29.5609756097561
Actinobacteria	C	25.2904148783977
Actinobacteria	N	29.2206736353078
Actinobacteria	C	25.5793991416309
Actinobacteria	N	29.7235772357724
Actinobacteria	C	25.826895565093
Actinobacteria	N	29.7177700348432
Actinobacteria	C	25.7668097281831
Actinobacteria	N	29.753774680604
Actinobacteria	C	25.4649499284692
Actinobacteria	N	29.4343786295006
Actinobacteria	C	25.381974248927
Actinobacteria	N	28.9698025551684
Actinobacteria	C	25.1688125894134
Actinobacteria	N	29.4878048780488
Actinobacteria	C	25.0386266094421
Actinobacteria	N	29.4936120789779
Actinobacteria	C	25.6280400572246
Actinobacteria	N	29.541231126597
Actinobacteria	C	25.6394849785408
Actinobacteria	N	29.6747967479675
Actinobacteria	C	25.1359084406295
Actinobacteria	N	29.2764227642276
Actinobacteria	C	25.0743919885551
Actinobacteria	N	29.7363530778165
Actinobacteria	C	25.4291845493562
Actinobacteria	N	29.5516840882695
Actinobacteria	C	25.5107296137339
Actinobacteria	N	29.6213704994193
Actinobacteria	C	26.0872675250358
Actinobacteria	N	29.1939605110337
Actinobacteria	C	25.7424892703863
Actinobacteria	N	29.9291521486643
Actinobacteria	C	25.2689556509299
Actinobacteria	N	29.2171893147503
Actinobacteria	C	25.3304721030043
Actinobacteria	N	29.9639953542393
Actinobacteria	C	25.3733905579399
Actinobacteria	N	29.3135888501742
Actinobacteria	C	25.3705293276109
Actinobacteria	N	29.7177700348432
Actinobacteria	C	25.1616595135908
Actinobacteria	N	29.4610917537747
Actinobacteria	C	25.4992846924177
Actinobacteria	N	29.4970963995354
Actinobacteria	C	24.9613733905579
Actinobacteria	N	29.0011614401858
Actinobacteria	C	25.2947067238913
Actinobacteria	N	29.8257839721254
Actinobacteria	C	25.6080114449213
Actinobacteria	N	29.5365853658537
Actinobacteria	C	25.4206008583691
Actinobacteria	N	29.5830429732869
Actinobacteria	C	25.3862660944206
Actinobacteria	N	29.5098722415796
Actinobacteria	C	25.447782546495
Actinobacteria	N	29.9593495934959
Actinobacteria	C	25.3519313304721
Actinobacteria	N	29.1567944250871
Actinobacteria	C	25.0987124463519
Actinobacteria	N	29.8896631823461
Actinobacteria	C	25.3004291845494
Actinobacteria	N	29.5934959349593
Actinobacteria	C	25.7868383404864
Actinobacteria	N	29.404181184669
Actinobacteria	C	25.4678111587983
Actinobacteria	N	29.3739837398374
Actinobacteria	C	25.4563662374821
Actinobacteria	N	29.4285714285714
Actinobacteria	C	25.9785407725322
Actinobacteria	N	29.6376306620209
Actinobacteria	C	25.2718168812589
Actinobacteria	N	29.5644599303136
Actinobacteria	C	25.7095851216023
Actinobacteria	N	30.3228803716609
Actinobacteria	C	25.7825464949928
Actinobacteria	N	29.3925667828107
Actinobacteria	C	25.3776824034335
Actinobacteria	N	30.1405342624855
Actinobacteria	C	25.0429184549356
Actinobacteria	N	29.5261324041812
Actinobacteria	C	25.0128755364807
Actinobacteria	N	29.5876887340302
Actinobacteria	C	24.7696709585122
Actinobacteria	N	29.6225319396051
Actinobacteria	C	25.4964234620887
Actinobacteria	N	29.3786295005807
Actinobacteria	C	25.2174535050072
Actinobacteria	N	29.5447154471545
Actinobacteria	C	25.6766809728183
Actinobacteria	N	29.7758420441347
Actinobacteria	C	25.0400572246066
Actinobacteria	N	29.4494773519164
Actinobacteria	C	25.6423462088698
Actinobacteria	N	30.0592334494774
Actinobacteria	C	25.444921316166
Actinobacteria	N	28.9488966318235
Actinobacteria	C	25.1859799713877
Actinobacteria	N	29.5261324041812
Actinobacteria	C	25.8283261802575
Actinobacteria	N	29.8281068524971
Actinobacteria	C	25.1759656652361
Actinobacteria	N	29.4459930313589
Actinobacteria	C	25.1244635193133
Actinobacteria	N	29.4285714285714
Actinobacteria	C	25.068669527897
Actinobacteria	N	30.1567944250871
Actinobacteria	C	25.5822603719599
Actinobacteria	N	29.6248548199768
Actinobacteria	C	25.4606580829757
Actinobacteria	N	29.3588850174216
Actinobacteria	C	25.3047210300429
Actinobacteria	N	29.5331010452962
Actinobacteria	C	25.1845493562232
Actinobacteria	N	29.753774680604
Actinobacteria	C	25.3733905579399
Actinobacteria	N	29.335656213705
Actinobacteria	C	25.6266094420601
Actinobacteria	N	29.2497096399535
Actinobacteria	C	25.1516452074392
Actinobacteria	N	29.4866434378629
Actinobacteria	C	25.5994277539342
Actinobacteria	N	29.3205574912892
Actinobacteria	C	25.8369098712446
Actinobacteria	N	29.2009291521487
Actinobacteria	C	25.4306151645207
Actinobacteria	N	29.6759581881533
Actinobacteria	C	25.2546494992847
Actinobacteria	N	29.2543554006969
Actinobacteria	C	25.4105865522175
Actinobacteria	N	29.7653890824623
Actinobacteria	C	25.3190271816881
Actinobacteria	N	29.1533101045296
Actinobacteria	C	25.2875536480687
Actinobacteria	N	29.1254355400697
Actinobacteria	C	25.4005722460658
Actinobacteria	N	29.1486643437863
Actinobacteria	C	25.307582260372
Actinobacteria	N	29.1498257839721
Actinobacteria	C	25.9213161659514
Actinobacteria	N	29.8652729384437
Actinobacteria	C	25.4420600858369
Actinobacteria	N	29.6585365853659
Actinobacteria	C	25.1158798283262
Actinobacteria	N	29.281068524971
Actinobacteria	C	25.3175965665236
Actinobacteria	N	29.4343786295006
Actinobacteria	C	25.447782546495
Actinobacteria	N	29.6387921022067
Actinobacteria	C	25.4849785407725
Actinobacteria	N	29.7444831591173
Actinobacteria	C	25.2689556509299
Actinobacteria	N	29.5005807200929
Actinobacteria	C	25.376251788269
Actinobacteria	N	29.6016260162602
Actinobacteria	C	25.5836909871245
Actinobacteria	N	29.0708478513357
Actinobacteria	C	25.5736766809728
Actinobacteria	N	30.0766550522648
Actinobacteria	C	25.6223175965665
Actinobacteria	N	29.4425087108014
Actinobacteria	C	25.101573676681
Actinobacteria	N	28.9674796747967
Actinobacteria	C	24.9942775393419
Actinobacteria	N	28.9907084785134
Actinobacteria	C	25.4907010014306
Actinobacteria	N	29.3112659698026
Actinobacteria	C	25.5679542203147
Actinobacteria	N	29.4436701509872
Actinobacteria	C	25.2832618025751
Actinobacteria	N	29.9337979094077
Actinobacteria	C	25.8412017167382
Actinobacteria	N	29.6364692218351
Actinobacteria	C	25.4592274678112
Actinobacteria	N	30.0092915214866
Actinobacteria	C	25.2603719599428
Actinobacteria	N	29.8861788617886
Actinobacteria	C	25.4306151645207
Actinobacteria	N	29.6631823461092
Actinobacteria	C	25.2689556509299
Actinobacteria	N	29.465737514518
Actinobacteria	C	25.692417739628
Actinobacteria	N	29.5574912891986
Actinobacteria	C	25.4907010014306
Actinobacteria	N	29.5377468060395
Actinobacteria	C	25.3934191702432
Actinobacteria	N	29.6968641114983
Actinobacteria	C	25.0929899856938
Actinobacteria	N	29.5993031358885
Actinobacteria	C	25.2532188841202
Actinobacteria	N	29.3333333333333
Actinobacteria	C	25.5035765379113
Actinobacteria	N	29.3054587688734
Actinobacteria	C	25.2889842632332
Actinobacteria	N	29.4529616724739
Actinobacteria	C	25.7982832618026
Actinobacteria	N	29.1777003484321
Actinobacteria	C	25.6824034334764
Actinobacteria	N	29.4308943089431
Actinobacteria	C	25.3905579399142
Actinobacteria	N	29.8710801393728
Actinobacteria	C	25.2002861230329
Actinobacteria	N	29.5691056910569
Actinobacteria	C	25.5035765379113
Actinobacteria	N	29.595818815331
Actinobacteria	C	25.4535050071531
Actinobacteria	N	29.1114982578397
Actinobacteria	C	25.7267525035765
Actinobacteria	N	29.2950058072009
Actinobacteria	C	25.2217453505007
Actinobacteria	N	29.664343786295
Actinobacteria	C	25.4978540772532
Actinobacteria	N	29.3321718931475
Actinobacteria	C	25.3161659513591
Actinobacteria	N	29.5435540069686
Actinobacteria	C	25.5350500715308
Actinobacteria	N	29.5435540069686
Actinobacteria	C	25.4935622317597
Actinobacteria	N	29.7177700348432
Actinobacteria	C	26.0300429184549
Actinobacteria	N	29.5354239256678
Actinobacteria	C	25.5965665236052
Actinobacteria	N	29.5145180023229
Actinobacteria	C	25.5078683834049
Actinobacteria	N	29.753774680604
Actinobacteria	C	25.7267525035765
Actinobacteria	N	29.6562137049942
Actinobacteria	C	25.0701001430615
Actinobacteria	N	29.7921022067364
Actinobacteria	C	25.5035765379113
Actinobacteria	N	29.7653890824623
Actinobacteria	C	25.5608011444921
Actinobacteria	N	29.7119628339141
Actinobacteria	C	25.1258941344778
Actinobacteria	N	29.2984901277584
Actinobacteria	C	24.8998569384835
Actinobacteria	N	29.5656213704994
Actinobacteria	C	25.7839771101574
Actinobacteria	N	29.2659698025552
Actinobacteria	C	25.2217453505007
Actinobacteria	N	29.3646922183508
Actinobacteria	C	24.6709585121602
Actinobacteria	N	29.472706155633
Actinobacteria	C	25.5135908440629
Actinobacteria	N	30.1463414634146
Actinobacteria	C	25.2804005722461
Actinobacteria	N	29.1265969802555
Actinobacteria	C	25.2689556509299
Actinobacteria	N	29.6109175377468
Actinobacteria	C	25.0858369098712
Actinobacteria	N	29.6109175377468
Actinobacteria	C	25.5693848354793
Actinobacteria	N	29.548199767712
Actinobacteria	C	25.4077253218884
Actinobacteria	N	29.8269454123113
Actinobacteria	C	25.3719599427754
Actinobacteria	N	29.0696864111498
Actinobacteria	C	25.5278969957082
Actinobacteria	N	29.7003484320557
Actinobacteria	C	25.1688125894134
Actinobacteria	N	29.3658536585366
Actinobacteria	C	25.381974248927
Actinobacteria	N	28.9128919860627
Actinobacteria	C	25.2889842632332
Actinobacteria	N	29.801393728223
Actinobacteria	C	25.0500715307582
Actinobacteria	N	29.7375145180023
Actinobacteria	C	24.9270386266094
Actinobacteria	N	29.3298490127758
Actinobacteria	C	25.5979971387697
Actinobacteria	N	29.6236933797909
Actinobacteria	C	25.5150214592275
Actinobacteria	N	29.4970963995354
Actinobacteria	C	25.4563662374821
Actinobacteria	N	29.1219512195122
Actinobacteria	C	24.9742489270386
Actinobacteria	N	29.581881533101
Actinobacteria	C	25.8483547925608
Actinobacteria	N	29.3925667828107
Actinobacteria	C	25.3748211731044
Actinobacteria	N	29.7375145180023
Actinobacteria	C	25.6108726752504
Actinobacteria	N	30.3228803716609
Actinobacteria	C	25.6223175965665
Actinobacteria	N	29.5667828106853
Actinobacteria	C	24.8097281831187
Actinobacteria	N	29.2648083623693
Actinobacteria	C	25.2203147353362
Actinobacteria	N	29.602787456446
Actinobacteria	C	25.3948497854077
Actinobacteria	N	29.6538908246225
Actinobacteria	C	25.4263233190272
Actinobacteria	N	29.4390243902439
Actinobacteria	C	25.1201716738197
Actinobacteria	N	29.3855981416957
Actinobacteria	C	25.241773962804
Actinobacteria	N	29.3728222996516
Actinobacteria	C	25.1101573676681
Actinobacteria	N	29.7200929152149
Actinobacteria	C	25.7739628040057
Actinobacteria	N	29.6318234610918
Actinobacteria	C	25.3175965665236
Actinobacteria	N	29.5180023228804
Actinobacteria	C	25.4363376251788
Actinobacteria	N	29.5261324041812
Actinobacteria	C	25.5221745350501
Actinobacteria	N	30.4216027874564
Actinobacteria	C	25.2117310443491
Actinobacteria	N	29.6329849012776
Actinobacteria	C	25.6280400572246
Actinobacteria	N	29.7421602787456
Actinobacteria	C	25.3948497854077
Actinobacteria	N	29.883855981417
Actinobacteria	C	25.3290414878398
Actinobacteria	N	29.2984901277584
Actinobacteria	C	25.3905579399142
Actinobacteria	N	29.4076655052265
Actinobacteria	C	25.4778254649499
Actinobacteria	N	29.4552845528455
Actinobacteria	C	25.2732474964235
Actinobacteria	N	30.0720092915215
Actinobacteria	C	25.2575107296137
Actinobacteria	N	29.6306620209059
Actinobacteria	C	25.656652360515
Actinobacteria	N	29.2032520325203
Actinobacteria	C	25.4334763948498
Actinobacteria	N	29.2799070847851
Actinobacteria	C	25.4277539341917
Actinobacteria	N	29.2973286875726
Actinobacteria	C	25.4935622317597
Actinobacteria	N	29.3321718931475
Actinobacteria	C	25.620886981402
Actinobacteria	N	29.8513356562137
Actinobacteria	C	25.8454935622318
Actinobacteria	N	29.7746806039489
Actinobacteria	C	25.8841201716738
Actinobacteria	N	29.6318234610918
Actinobacteria	C	25.3490701001431
Actinobacteria	N	29.4448315911731
Actinobacteria	C	25.5307582260372
Actinobacteria	N	30.0023228803717
Actinobacteria	C	25.7811158798283
Actinobacteria	N	28.8954703832753
Actinobacteria	C	25.3862660944206
Actinobacteria	N	29.2113821138211
Actinobacteria	C	25.4921316165951
Actinobacteria	N	29.5621370499419
Actinobacteria	C	25.1645207439199
Actinobacteria	N	29.8524970963995
Actinobacteria	C	25.8183118741059
Actinobacteria	N	29.815331010453
Actinobacteria	C	25.5379113018598
Actinobacteria	N	29.3960511033682
Actinobacteria	C	25.7324749642346
Actinobacteria	N	30.1010452961672
Actinobacteria	C	25.5751072961373
Actinobacteria	N	29.4970963995354
Actinobacteria	C	25.7367668097282
Actinobacteria	N	29.4123112659698
Actinobacteria	C	25.2889842632332
Actinobacteria	N	29.4053426248548
Actinobacteria	C	25.6809728183119
Actinobacteria	N	29.4227642276423
Actinobacteria	C	25.1087267525036
Actinobacteria	N	29.2590011614402
Actinobacteria	C	25.6266094420601
Actinobacteria	N	29.4030197444832
Actinobacteria	C	25.6223175965665
Actinobacteria	N	30.191637630662
Actinobacteria	C	25.9542203147353
Actinobacteria	N	29.3588850174216
Actinobacteria	C	25.4463519313305
Actinobacteria	N	29.2775842044135
Actinobacteria	C	25.3175965665236
Actinobacteria	N	29.5760743321719
Actinobacteria	C	25.7410586552217
Actinobacteria	N	29.3275261324042
Actinobacteria	C	25.4334763948498
Actinobacteria	N	28.9953542392567
Actinobacteria	C	25.2103004291845
Actinobacteria	N	29.6085946573751
Actinobacteria	C	25.5751072961373
Actinobacteria	N	29.4239256678281
Actinobacteria	C	25.4306151645207
Actinobacteria	N	29.5656213704994
Actinobacteria	C	25.5765379113019
Actinobacteria	N	29.616724738676
Actinobacteria	C	25.7739628040057
Actinobacteria	N	29.2218350754936
Actinobacteria	C	25.3290414878398
Actinobacteria	N	29.5540069686411
Actinobacteria	C	25.0872675250358
Actinobacteria	N	29.390243902439
Actinobacteria	C	25.6494992846924
Actinobacteria	N	29.6469221835075
Actinobacteria	C	25.4921316165951
Actinobacteria	N	29.3914053426249
Actinobacteria	C	25.5994277539342
Actinobacteria	N	29.4367015098722
Actinobacteria	C	25.3547925608011
Actinobacteria	N	29.7433217189315
Actinobacteria	C	25.8927038626609
Actinobacteria	N	29.5923344947735
Actinobacteria	C	25.7954220314735
Actinobacteria	N	29.7735191637631
Actinobacteria	C	25.3547925608011
Actinobacteria	N	29.7677119628339
Actinobacteria	C	25.483547925608
Actinobacteria	N	29.3333333333333
Actinobacteria	C	25.3676680972818
Actinobacteria	N	29.7108013937282
Actinobacteria	C	25.2789699570815
Actinobacteria	N	30.0092915214866
Actinobacteria	C	25.585121602289
Actinobacteria	N	29.3135888501742
Actinobacteria	C	25.6909871244635
Actinobacteria	N	29.5644599303136
Actinobacteria	C	25.5035765379113
Actinobacteria	N	29.3681765389082
Actinobacteria	C	25.5364806866953
Actinobacteria	N	29.4668989547038
Actinobacteria	C	25.1959942775393
Actinobacteria	N	29.8350754936121
Actinobacteria	C	25.8197424892704
Actinobacteria	N	28.9372822299652
Actinobacteria	C	25.1630901287554
Actinobacteria	N	29.5063879210221
Actinobacteria	C	25.483547925608
Actinobacteria	N	29.5284552845528
Actinobacteria	C	25.444921316166
Actinobacteria	N	29.6445993031359
Actinobacteria	C	25.725321888412
Actinobacteria	N	29.1312427409988
Actinobacteria	C	25.6781115879828
Actinobacteria	N	29.5760743321719
Actinobacteria	C	24.9499284692418
Actinobacteria	N	29.4343786295006
Actinobacteria	C	25.3834048640916
Actinobacteria	N	29.1591173054588
Actinobacteria	C	25.3834048640916
Actinobacteria	N	29.6283391405343
Actinobacteria	C	25.3304721030043
Actinobacteria	N	30.2497096399535
Actinobacteria	C	25.274678111588
Actinobacteria	N	29.4401858304297
Actinobacteria	C	25.5250357653791
Actinobacteria	N	29.465737514518
Actinobacteria	C	25.6466380543634
Actinobacteria	N	29.068524970964
Actinobacteria	C	25.3848354792561
Actinobacteria	N	29.5040650406504
Actinobacteria	C	25.2074391988555
Actinobacteria	N	29.8304297328688
Actinobacteria	C	25.1745350500715
Actinobacteria	N	29.4157955865273
Actinobacteria	C	24.8812589413448
Actinobacteria	N	29.1173054587689
Actinobacteria	C	25.4735336194564
Actinobacteria	N	29.6759581881533
Actinobacteria	C	25.6680972818312
Actinobacteria	N	29.4970963995354
Actinobacteria	C	25.7281831187411
Actinobacteria	N	29.7653890824623
Actinobacteria	C	25.7496423462089
Actinobacteria	N	29.6480836236934
Actinobacteria	C	24.7811158798283
Actinobacteria	N	29.7897793263647
Actinobacteria	C	25.3962804005722
Actinobacteria	N	29.8385598141696
Actinobacteria	C	25.0157367668097
Actinobacteria	N	29.7839721254355
Actinobacteria	C	25.3805436337625
Actinobacteria	N	29.2694541231127
Actinobacteria	C	25.2188841201717
Actinobacteria	N	29.3728222996516
Actinobacteria	C	25.3290414878398
Actinobacteria	N	29.7770034843206
Actinobacteria	C	25.3276108726753
Actinobacteria	N	29.2392566782811
Actinobacteria	C	25.9570815450644
Actinobacteria	N	29.2880371660859
Actinobacteria	C	25.4892703862661
Actinobacteria	N	29.3019744483159
Actinobacteria	C	25.4334763948498
Actinobacteria	N	29.6747967479675
Actinobacteria	C	24.9656652360515
Actinobacteria	N	29.1533101045296
Actinobacteria	C	25.2246065808298
Actinobacteria	N	29.5296167247387
Actinobacteria	C	25.2231759656652
Actinobacteria	N	29.260162601626
Actinobacteria	C	25.6309012875536
Actinobacteria	N	29.6620209059233
Actinobacteria	C	25.5364806866953
Actinobacteria	N	29.1893147502904
Actinobacteria	C	25.6652360515021
Actinobacteria	N	29.5702671312427
Actinobacteria	C	25.5979971387697
Actinobacteria	N	29.6562137049942
Actinobacteria	C	25.1917024320458
Actinobacteria	N	29.9872241579559
Actinobacteria	C	25.5951359084406
Actinobacteria	N	29.4878048780488
Actinobacteria	C	25.7639484978541
Actinobacteria	N	29.2799070847851
Actinobacteria	C	26.0114449213162
Actinobacteria	N	29.1475029036005
Actinobacteria	C	25.170243204578
Actinobacteria	N	29.616724738676
Actinobacteria	C	25.761087267525
Actinobacteria	N	29.6376306620209
Actinobacteria	C	25.5035765379113
Actinobacteria	N	29.3205574912892
Actinobacteria	C	25.7396280400572
Actinobacteria	N	28.9814169570267
Actinobacteria	C	25.6967095851216
Actinobacteria	N	29.5598141695703
Actinobacteria	C	25.2761087267525
Actinobacteria	N	29.98606271777
Actinobacteria	C	25.3319027181688
Actinobacteria	N	29.2961672473868
Actinobacteria	C	24.9155937052933
Actinobacteria	N	29.7688734030197
Actinobacteria	C	25.8111587982833
Actinobacteria	N	29.4053426248548
Actinobacteria	C	25.241773962804
Actinobacteria	N	29.5307781649245
Actinobacteria	C	25.6595135908441
Actinobacteria	N	29.7630662020906
Actinobacteria	C	25.2103004291845
Actinobacteria	N	30.0267131242741
Actinobacteria	C	25.376251788269
Actinobacteria	N	29.588850174216
Actinobacteria	C	25.2188841201717
Actinobacteria	N	29.2450638792102
Actinobacteria	C	25.3776824034335
Actinobacteria	N	29.7828106852497
Actinobacteria	C	25.9585121602289
Actinobacteria	N	29.8060394889663
Actinobacteria	C	25.3977110157368
Actinobacteria	N	29.5969802555168
Actinobacteria	C	25.2103004291845
Actinobacteria	N	29.0638792102207
Actinobacteria	C	25.3648068669528
Actinobacteria	N	29.7932636469222
Actinobacteria	C	25.3419170243205
Actinobacteria	N	29.3252032520325
Actinobacteria	C	25.343347639485
Actinobacteria	N	29.3182346109175
Actinobacteria	C	25.620886981402
Actinobacteria	N	29.7595818815331
Actinobacteria	C	25.1072961373391
Actinobacteria	N	29.144018583043
Actinobacteria	C	25.4606580829757
Actinobacteria	N	29.7584204413473
Actinobacteria	C	24.9442060085837
Actinobacteria	N	29.8339140534262
Actinobacteria	C	25.3776824034335
Actinobacteria	N	29.9698025551684
Actinobacteria	C	25.7310443490701
Actinobacteria	N	29.952380952381
Actinobacteria	C	25.4849785407725
Actinobacteria	N	29.5749128919861
Actinobacteria	C	25.5765379113019
Actinobacteria	N	29.4924506387921
Actinobacteria	C	25.6037195994278
Actinobacteria	N	29.9326364692218
Actinobacteria	C	25.6280400572246
Actinobacteria	N	29.0662020905923
Actinobacteria	C	25.555078683834
Actinobacteria	N	30.0034843205575
Actinobacteria	C	25.6595135908441
Actinobacteria	N	29.5389082462253
Actinobacteria	C	25.379113018598
Actinobacteria	N	29.5087108013937
Actinobacteria	C	25.3276108726753
Actinobacteria	N	29.6178861788618
Actinobacteria	C	25.656652360515
Actinobacteria	N	30.068524970964
Actinobacteria	C	25.1459227467811
Actinobacteria	N	29.0522648083624
Actinobacteria	C	25.6623748211731
Actinobacteria	N	29.5644599303136
Actinobacteria	C	25.3190271816881
Actinobacteria	N	29.8222996515679
Actinobacteria	C	25.1459227467811
Actinobacteria	N	29.2427409988386
Actinobacteria	C	25.1158798283262
Actinobacteria	N	29.5725900116144
Actinobacteria	C	25.8011444921316
Actinobacteria	N	29.472706155633
Actinobacteria	C	25.2288984263233
Actinobacteria	N	29.5133565621371
Actinobacteria	C	25.6609442060086
Actinobacteria	N	29.0813008130081
Actinobacteria	C	25.4663805436338
Actinobacteria	N	29.0627177700348
Actinobacteria	C	25.8197424892704
Actinobacteria	N	29.4564459930314
Actinobacteria	C	25.2460658082976
Actinobacteria	N	29.7282229965157
Actinobacteria	C	25.7839771101574
Actinobacteria	N	29.6457607433217
Actinobacteria	C	25.4191702432046
Actinobacteria	N	29.5946573751452
Actinobacteria	C	25.5507868383405
Actinobacteria	N	29.6655052264808
Actinobacteria	C	25.2861230329042
Actinobacteria	N	29.274099883856
Actinobacteria	C	25.862660944206
Actinobacteria	N	29.3914053426249
Actinobacteria	C	25.6852646638054
Actinobacteria	N	29.212543554007
Actinobacteria	C	25.3805436337625
Actinobacteria	N	29.7932636469222
Actinobacteria	C	25.5021459227468
Actinobacteria	N	29.3577235772358
Actinobacteria	C	25.4220314735336
Actinobacteria	N	29.1777003484321
Actinobacteria	C	25.6494992846924
Actinobacteria	N	29.8641114982578
Actinobacteria	C	25.4191702432046
Actinobacteria	N	29.3925667828107
Actinobacteria	C	25.4234620886981
Actinobacteria	N	29.5737514518002
Actinobacteria	C	25.5822603719599
Actinobacteria	N	29.3507549361208
Actinobacteria	C	25.0672389127325
Actinobacteria	N	29.1335656213705
Actinobacteria	C	25.6666666666667
Actinobacteria	N	29.7282229965157
Actinobacteria	C	25.7625178826896
Actinobacteria	N	29.2369337979094
Actinobacteria	C	25.1330472103004
Actinobacteria	N	29.5377468060395
Actinobacteria	C	25.3347639484979
Actinobacteria	N	29.1672473867596
Actinobacteria	C	25.4520743919886
Actinobacteria	N	29.1974448315912
Actinobacteria	C	25.1201716738197
Actinobacteria	N	29.5516840882695
Actinobacteria	C	25.5107296137339
Actinobacteria	N	29.1219512195122
Actinobacteria	C	25.4463519313305
Actinobacteria	N	29.3403019744483
Actinobacteria	C	25.0801144492132
Actinobacteria	N	29.1614401858304
Actinobacteria	C	25.3605150214592
Actinobacteria	N	29.349593495935
Actinobacteria	C	25.9155937052933
Actinobacteria	N	29.0185830429733
Actinobacteria	C	25.3376251788269
Actinobacteria	N	29.609756097561
Actinobacteria	C	25.6466380543634
Actinobacteria	N	29.6980255516841
Actinobacteria	C	25.6251788268956
Actinobacteria	N	29.3298490127758
Actinobacteria	C	25.4692417739628
Actinobacteria	N	29.2833914053426
Actinobacteria	C	25.4334763948498
Actinobacteria	N	29.3960511033682
Actinobacteria	C	25.9542203147353
Actinobacteria	N	28.8943089430894
Actinobacteria	C	25.3533619456366
Actinobacteria	N	29.3344947735192
Actinobacteria	C	25.5765379113019
Actinobacteria	N	29.6562137049942
Actinobacteria	C	25.4535050071531
Actinobacteria	N	29.5632984901278
Actinobacteria	C	25.6380543633763
Actinobacteria	N	29.5853658536585
Actinobacteria	C	25.1072961373391
Actinobacteria	N	29.6991869918699
Actinobacteria	C	25.444921316166
Actinobacteria	N	29.6341463414634
Actinobacteria	C	25.2231759656652
Actinobacteria	N	29.0894308943089
Actinobacteria	C	25.2174535050072
Actinobacteria	N	29.4541231126597
Actinobacteria	C	25.5178826895565
Actinobacteria	N	29.5632984901278
Actinobacteria	C	25.6165951359084
Actinobacteria	N	28.9477351916376
Actinobacteria	C	25.4992846924177
Actinobacteria	N	29.5389082462253
Actinobacteria	C	25.3605150214592
Actinobacteria	N	29.7677119628339
Actinobacteria	C	25.5608011444921
Actinobacteria	N	30.0034843205575
Actinobacteria	C	25.2646638054363
Actinobacteria	N	29.8734030197445
Actinobacteria	C	25.8054363376252
Actinobacteria	N	29.8664343786295
Actinobacteria	C	25.8512160228898
Actinobacteria	N	29.548199767712
Actinobacteria	C	25.4420600858369
Actinobacteria	N	29.8327526132404
Actinobacteria	C	25.4907010014306
Actinobacteria	N	29.7828106852497
Actinobacteria	C	25.0500715307582
Actinobacteria	N	29.68524970964
Actinobacteria	C	25.3619456366237
Actinobacteria	N	29.6538908246225
Actinobacteria	C	25.5765379113019
Actinobacteria	N	29.4018583042973
Actinobacteria	C	25.1430615164521
Actinobacteria	N	29.5249709639954
Actinobacteria	C	25.4434907010014
Actinobacteria	N	29.2044134727062
Actinobacteria	C	25.3090128755365
Actinobacteria	N	29.5261324041812
Actinobacteria	C	25.5507868383405
Actinobacteria	N	30.0813008130081
Actinobacteria	C	25.4649499284692
Actinobacteria	N	29.1858304297329
Actinobacteria	C	25.8183118741059
Actinobacteria	N	29.9709639953542
Actinobacteria	C	25.4363376251788
Actinobacteria	N	29.4901277584204
Actinobacteria	C	25.6294706723891
Actinobacteria	N	29.2369337979094
Actinobacteria	C	25.5565092989986
Actinobacteria	N	29.5807200929152
Actinobacteria	C	25.3047210300429
Actinobacteria	N	29.3182346109175
Actinobacteria	C	25.1759656652361
Actinobacteria	N	29.2880371660859
Actinobacteria	C	25.3876967095851
Actinobacteria	N	29.4576074332172
Actinobacteria	C	25.4363376251788
Actinobacteria	N	29.3391405342625
Actinobacteria	C	25.2002861230329
Actinobacteria	N	29.4274099883856
Actinobacteria	C	25.9899856938484
Actinobacteria	N	29.787456445993
Actinobacteria	C	25.5722460658083
Actinobacteria	N	29.2078977932636
Actinobacteria	C	25.555078683834
Actinobacteria	N	29.3368176538908
Actinobacteria	C	25.8226037195994
Actinobacteria	N	29.5133565621371
Actinobacteria	C	25.1902718168813
Actinobacteria	N	29.0127758420441
Actinobacteria	C	25.1859799713877
Actinobacteria	N	29.7131242740999
Actinobacteria	C	25.3190271816881
Actinobacteria	N	29.8246225319396
Actinobacteria	C	25.5865522174535
Actinobacteria	N	29.6353077816492
Actinobacteria	C	25.5650929899857
Actinobacteria	N	29.5087108013937
Actinobacteria	C	25.2875536480687
Actinobacteria	N	29.6155632984901
Actinobacteria	C	25.5994277539342
Actinobacteria	N	29.2799070847851
Actinobacteria	C	25.9055793991416
Actinobacteria	N	29.3937282229965
Actinobacteria	C	25.450643776824
Actinobacteria	N	29.4239256678281
Actinobacteria	C	25.5364806866953
Actinobacteria	N	29.7607433217189
Actinobacteria	C	24.9771101573677
Actinobacteria	N	29.3101045296167
Actinobacteria	C	25.7796852646638
Actinobacteria	N	29.3519163763066
Actinobacteria	C	25.7410586552217
Actinobacteria	N	29.5876887340302
Actinobacteria	C	25.274678111588
Actinobacteria	N	29.7862950058072
Actinobacteria	C	25.2546494992847
Actinobacteria	N	29.1475029036005
Actinobacteria	C	25.6008583690987
Actinobacteria	N	29.6689895470383
Actinobacteria	C	25.7138769670958
Actinobacteria	N	29.5331010452962
Actinobacteria	C	24.8583690987124
Actinobacteria	N	29.0394889663182
Actinobacteria	C	25.3991416309013
Actinobacteria	N	29.4157955865273
Actinobacteria	C	25.2174535050072
Actinobacteria	N	29.0243902439024
Actinobacteria	C	25.4992846924177
Actinobacteria	N	29.3821138211382
Actinobacteria	C	25.3733905579399
Actinobacteria	N	29.3739837398374
Actinobacteria	C	25.0171673819743
Actinobacteria	N	29.5075493612079
Actinobacteria	C	25.1444921316166
Actinobacteria	N	29.0952380952381
Actinobacteria	C	25.8254649499285
Actinobacteria	N	29.1451800232288
Actinobacteria	C	25.4921316165951
Actinobacteria	N	29.281068524971
Actinobacteria	C	25.343347639485
Actinobacteria	N	29.5621370499419
Actinobacteria	C	25.618025751073
Actinobacteria	N	29.2357723577236
Actinobacteria	C	25.1988555078684
Actinobacteria	N	29.7363530778165
Actinobacteria	C	25.0901287553648
Actinobacteria	N	29.2566782810685
Actinobacteria	C	25.6409155937053
Actinobacteria	N	29.0023228803717
Actinobacteria	C	25.5321888412017
Actinobacteria	N	29.6457607433217
Actinobacteria	C	25.6423462088698
Actinobacteria	N	29.6434378629501
Actinobacteria	C	25.5751072961373
Actinobacteria	N	29.7886178861789
Actinobacteria	C	24.7153075822604
Actinobacteria	N	29.6747967479675
Actinobacteria	C	25.4062947067239
Actinobacteria	N	29.3600464576074
Actinobacteria	C	25.5436337625179
Actinobacteria	N	29.4169570267131
Actinobacteria	C	25.307582260372
Actinobacteria	N	29.7270615563299
Actinobacteria	C	25.3533619456366
Actinobacteria	N	29.418118466899
Actinobacteria	C	25.4377682403433
Actinobacteria	N	29.2171893147503
Actinobacteria	C	25.5092989985694
Actinobacteria	N	30.0743321718931
Actinobacteria	C	25.5021459227468
Actinobacteria	N	29.8420441347271
Actinobacteria	C	25.6394849785408
Actinobacteria	N	29.8350754936121
Actinobacteria	C	25.4620886981402
Actinobacteria	N	29.7688734030197
Actinobacteria	C	25.4062947067239
Actinobacteria	N	29.2357723577236
Actinobacteria	C	25.3576537911302
Actinobacteria	N	29.7526132404181
Actinobacteria	C	25.5650929899857
Actinobacteria	N	29.4483159117305
Actinobacteria	C	25.2503576537911
Actinobacteria	N	29.4216027874564
Actinobacteria	C	25.1888412017167
Actinobacteria	N	29.3507549361208
Actinobacteria	C	25.6294706723891
Actinobacteria	N	29.8722415795587
Actinobacteria	C	25.6981402002861
Actinobacteria	N	29.246225319396
Actinobacteria	C	25.450643776824
Actinobacteria	N	30.5621370499419
Actinobacteria	C	25.5822603719599
Actinobacteria	N	29.7839721254355
Actinobacteria	C	25.4892703862661
Actinobacteria	N	29.6132404181185
Actinobacteria	C	25.6423462088698
Actinobacteria	N	29.6724738675958
Actinobacteria	C	24.9599427753934
Actinobacteria	N	29.6875725900116
Actinobacteria	C	25.2689556509299
Actinobacteria	N	29.1962833914053
Actinobacteria	C	25.1330472103004
Actinobacteria	N	29.4006968641115
Actinobacteria	C	25.8612303290415
Actinobacteria	N	29.4216027874564
Actinobacteria	C	25.2718168812589
Actinobacteria	N	29.5005807200929
Actinobacteria	C	25.4334763948498
Actinobacteria	N	29.4924506387921
Actinobacteria	C	25.4163090128755
Actinobacteria	N	29.5389082462253
Actinobacteria	C	25.483547925608
Actinobacteria	N	29.9465737514518
Actinobacteria	C	25.4921316165951
Actinobacteria	N	29.8327526132404
Actinobacteria	C	25.6137339055794
Actinobacteria	N	29.5830429732869
Actinobacteria	C	25.7210300429185
Actinobacteria	N	30.0499419279907
Actinobacteria	C	25.4649499284692
Actinobacteria	N	29.4947735191638
Actinobacteria	C	24.9914163090129
Actinobacteria	N	29.7665505226481
Actinobacteria	C	25.7367668097282
Actinobacteria	N	29.7247386759582
Actinobacteria	C	25.5121602288984
Actinobacteria	N	29.6922183507549
Actinobacteria	C	25.4535050071531
Actinobacteria	N	29.2439024390244
Actinobacteria	C	25.0829756795422
Actinobacteria	N	29.5563298490128
Actinobacteria	C	25.8097281831187
Actinobacteria	N	28.917537746806
Actinobacteria	C	25.450643776824
Actinobacteria	N	29.4494773519164
Actinobacteria	C	24.656652360515
Actinobacteria	N	30.0836236933798
Actinobacteria	C	25.3161659513591
Actinobacteria	N	29.7479674796748
Actinobacteria	C	25.1173104434907
Actinobacteria	N	29.5087108013937
Actinobacteria	C	25.9041487839771
Actinobacteria	N	29.5760743321719
Actinobacteria	C	25.9470672389127
Actinobacteria	N	29.8281068524971
Actinobacteria	C	25.5951359084406
Actinobacteria	N	29.9279907084785
Actinobacteria	C	25.2546494992847
Actinobacteria	N	29.4576074332172
Actinobacteria	C	25.2303290414878
Actinobacteria	N	29.9628339140534
Actinobacteria	C	25.4277539341917
Actinobacteria	N	29.5168408826945
Actinobacteria	C	25.6952789699571
Actinobacteria	N	29.047619047619
Actinobacteria	C	25.2017167381974
Actinobacteria	N	29.2950058072009
Actinobacteria	C	25.3619456366237
Actinobacteria	N	29.7456445993031
Actinobacteria	C	25.238912732475
Actinobacteria	N	29.725900116144
Actinobacteria	C	25.4749642346209
Actinobacteria	N	29.5574912891986
Actinobacteria	C	25.5021459227468
Actinobacteria	N	29.3530778164925
Actinobacteria	C	25.1888412017167
Actinobacteria	N	29.8466898954704
Actinobacteria	C	25.2989985693848
Actinobacteria	N	29.5063879210221
Actinobacteria	C	25.2217453505007
Actinobacteria	N	30.0452961672474
Actinobacteria	C	25.549356223176
Actinobacteria	N	29.4878048780488
Actinobacteria	C	25.3719599427754
Actinobacteria	N	30.0232288037166
Actinobacteria	C	25.6466380543634
Actinobacteria	N	29.4390243902439
Actinobacteria	C	25.6738197424893
Actinobacteria	N	29.3507549361208
Actinobacteria	C	25.9885550786838
Actinobacteria	N	29.3763066202091
Actinobacteria	C	25.4520743919886
Actinobacteria	N	29.5842044134727
Actinobacteria	C	25.8755364806867
Actinobacteria	N	29.2682926829268
Actinobacteria	C	25.7181688125894
Actinobacteria	N	30.4599303135888
Actinobacteria	C	25.5264663805436
Actinobacteria	N	29.9186991869919
Actinobacteria	C	25.4778254649499
Actinobacteria	N	29.3739837398374
Actinobacteria	C	25.2131616595136
Actinobacteria	N	29.6957026713124
Actinobacteria	C	25.8869814020029
Actinobacteria	N	29.4785133565621
Actinobacteria	C	25.3505007153076
Actinobacteria	N	28.9907084785134
Actinobacteria	C	25.5150214592275
Actinobacteria	N	29.7595818815331
Actinobacteria	C	25.4921316165951
Actinobacteria	N	30.5226480836237
Actinobacteria	C	25.2274678111588
Actinobacteria	N	29.5853658536585
Actinobacteria	C	25.1688125894134
Actinobacteria	N	29.0592334494774
Actinobacteria	C	25.2618025751073
Actinobacteria	N	29.191637630662
Actinobacteria	C	25.3032904148784
Actinobacteria	N	29.0418118466899
Actinobacteria	C	25.8769670958512
Actinobacteria	N	28.849012775842
Actinobacteria	C	25.0600858369099
Actinobacteria	N	29.3170731707317
Actinobacteria	C	25.1144492131617
Actinobacteria	N	29.3066202090592
Actinobacteria	C	25.5722460658083
Actinobacteria	N	29.5644599303136
Actinobacteria	C	25.7753934191702
Actinobacteria	N	29.0418118466899
Actinobacteria	C	25.3175965665236
Actinobacteria	N	29.3879210220674
Actinobacteria	C	25.3233190271817
Actinobacteria	N	29.5795586527294
Actinobacteria	C	25.4620886981402
Actinobacteria	N	29.4483159117305
Actinobacteria	C	25.4077253218884
Actinobacteria	N	29.8060394889663
Actinobacteria	C	25.6580829756795
Actinobacteria	N	29.34262485482
Actinobacteria	C	25.173104434907
Actinobacteria	N	29.3716608594657
Actinobacteria	C	25.7310443490701
Actinobacteria	N	29.1114982578397
Actinobacteria	C	25.5464949928469
Actinobacteria	N	29.2090592334495
Actinobacteria	C	25.2904148783977
Actinobacteria	N	29.9070847851336
Actinobacteria	C	25.6151645207439
Actinobacteria	N	29.5667828106853
Actinobacteria	C	25.5693848354793
Actinobacteria	N	29.6469221835075
Actinobacteria	C	25.4821173104435
Actinobacteria	N	29.6260162601626
Actinobacteria	C	25.412017167382
Actinobacteria	N	30.1347270615563
Actinobacteria	C	25.7296137339056
Actinobacteria	N	29.4692218350755
Actinobacteria	C	25.5107296137339
Actinobacteria	N	29.2984901277584
Actinobacteria	C	25.7539341917024
Actinobacteria	N	29.1277584204413
Actinobacteria	C	25.1273247496423
Actinobacteria	N	29.3960511033682
Actinobacteria	C	25.7825464949928
Actinobacteria	N	29.6434378629501
Actinobacteria	C	25.3562231759657
Actinobacteria	N	29.8362369337979
Actinobacteria	C	25.3662374821173
Actinobacteria	N	29.4425087108014
Actinobacteria	C	25.7567954220315
Actinobacteria	N	29.6515679442509
Actinobacteria	C	25.3605150214592
Actinobacteria	N	29.664343786295
Actinobacteria	C	25.5050071530758
Actinobacteria	N	29.5679442508711
Actinobacteria	C	25.2718168812589
Actinobacteria	N	29.8675958188153
Actinobacteria	C	25.3733905579399
Actinobacteria	N	29.9709639953542
Actinobacteria	C	25.5994277539342
Actinobacteria	N	29.869918699187
Actinobacteria	C	25.4964234620887
Actinobacteria	N	29.4227642276423
Actinobacteria	C	25.7095851216023
Actinobacteria	N	29.451800232288
Actinobacteria	C	25.585121602289
Actinobacteria	N	29.931475029036
Actinobacteria	C	25.3390557939914
Actinobacteria	N	29.8327526132404
Actinobacteria	C	25.4635193133047
Actinobacteria	N	29.390243902439
Actinobacteria	C	25.4878397711016
Actinobacteria	N	29.5052264808362
Actinobacteria	C	24.9270386266094
Actinobacteria	N	29.5249709639954
Actinobacteria	C	25.412017167382
Actinobacteria	N	29.9907084785134
Actinobacteria	C	25.5608011444921
Actinobacteria	N	29.123112659698
Actinobacteria	C	25.2603719599428
Actinobacteria	N	29.6051103368177
Actinobacteria	C	25.0386266094421
Actinobacteria	N	29.2473867595819
Actinobacteria	C	25.7110157367668
Actinobacteria	N	29.4750290360046
Actinobacteria	C	25.5507868383405
Actinobacteria	N	29.4622531939605
Actinobacteria	C	25.6752503576538
Actinobacteria	N	29.4425087108014
Actinobacteria	C	25.2217453505007
Actinobacteria	N	29.2566782810685
Actinobacteria	C	25.0829756795422
Actinobacteria	N	29.8141695702671
Actinobacteria	C	25.2618025751073
Actinobacteria	N	29.4099883855981
Actinobacteria	C	25.071530758226
Actinobacteria	N	29.1184668989547
Actinobacteria	C	25.7796852646638
Actinobacteria	N	28.993031358885
Actinobacteria	C	25.6137339055794
Actinobacteria	N	29.1939605110337
Actinobacteria	C	25.241773962804
Actinobacteria	N	29.5365853658537
Actinobacteria	C	25.4020028612303
Actinobacteria	N	29.3298490127758
Actinobacteria	C	25.5364806866953
Actinobacteria	N	29.2799070847851
Actinobacteria	C	25.1945636623748
Actinobacteria	N	29.3821138211382
Actinobacteria	C	24.79113018598
Actinobacteria	N	29.869918699187
Actinobacteria	C	25.4434907010014
Actinobacteria	N	29.5435540069686
Actinobacteria	C	25.6280400572246
Actinobacteria	N	29.2729384436701
Actinobacteria	C	25.065808297568
Actinobacteria	N	29.6608594657375
Actinobacteria	C	25.3061516452074
Actinobacteria	N	30.1358885017422
Actinobacteria	C	25.3705293276109
Actinobacteria	N	29.418118466899
Actinobacteria	C	25.6466380543634
Actinobacteria	N	29.6213704994193
Actinobacteria	C	25.6952789699571
Actinobacteria	N	29.9407665505226
Actinobacteria	C	25.1573676680973
Actinobacteria	N	29.3890824622532
Actinobacteria	C	25.5436337625179
Actinobacteria	N	29.3391405342625
Actinobacteria	C	25.1587982832618
Actinobacteria	N	29.534262485482
Actinobacteria	C	25.483547925608
Actinobacteria	N	29.3739837398374
Actinobacteria	C	25.7896995708155
Actinobacteria	N	29.8408826945412
Actinobacteria	C	25.2117310443491
Actinobacteria	N	30.0882694541231
Actinobacteria	C	25.3590844062947
Actinobacteria	N	30.0708478513357
Actinobacteria	C	25.2031473533619
Actinobacteria	N	29.4483159117305
Actinobacteria	C	25.4391988555079
Actinobacteria	N	29.6109175377468
Actinobacteria	C	25.8097281831187
Actinobacteria	N	29.4599303135888
Actinobacteria	C	25.8154506437768
Actinobacteria	N	30.3635307781649
Actinobacteria	C	25.0829756795422
Actinobacteria	N	29.0394889663182
Actinobacteria	C	25.6080114449213
Actinobacteria	N	29.3670150987224
Actinobacteria	C	25.4978540772532
Actinobacteria	N	29.3414634146341
Actinobacteria	C	25.3247496423462
Actinobacteria	N	29.7572590011614
Actinobacteria	C	25.8741058655222
Actinobacteria	N	29.6527293844367
Actinobacteria	C	25.4620886981402
Actinobacteria	N	29.3600464576074
Actinobacteria	C	25.3533619456366
Actinobacteria	N	29.4413472706156
Actinobacteria	C	25.4778254649499
Actinobacteria	N	29.3240418118467
Actinobacteria	C	24.9327610872675
Actinobacteria	N	29.198606271777
Actinobacteria	C	25.1473533619456
Actinobacteria	N	29.9221835075494
Actinobacteria	C	25.5736766809728
Actinobacteria	N	29.8861788617886
Actinobacteria	C	25.4020028612303
Actinobacteria	N	29.7200929152149
Actinobacteria	C	25.5622317596567
Actinobacteria	N	29.4134727061556
Actinobacteria	C	25.379113018598
Actinobacteria	N	29.1997677119628
Actinobacteria	C	25.4706723891273
Actinobacteria	N	29.6806039488966
Actinobacteria	C	25.1173104434907
Actinobacteria	N	29.2078977932636
Actinobacteria	C	25.6266094420601
Actinobacteria	N	29.3333333333333
Actinobacteria	C	24.934191702432
Actinobacteria	N	29.8164924506388
Actinobacteria	C	25.5121602288984
Actinobacteria	N	29.2473867595819
Actinobacteria	C	25.7811158798283
Actinobacteria	N	29.3054587688734
Actinobacteria	C	25.3676680972818
Actinobacteria	N	29.5516840882695
Actinobacteria	C	25.343347639485
Actinobacteria	N	29.5667828106853
Actinobacteria	C	25.31330472103
Actinobacteria	N	29.2218350754936
Actinobacteria	C	25.2403433476395
Actinobacteria	N	29.5714285714286
Actinobacteria	C	24.9141630901288
Actinobacteria	N	29.6376306620209
Actinobacteria	C	25.6366237482117
Actinobacteria	N	29.8095238095238
Actinobacteria	C	25.241773962804
Actinobacteria	N	29.7293844367015
Actinobacteria	C	25.444921316166
Actinobacteria	N	29.150987224158
Actinobacteria	C	25.3090128755365
Actinobacteria	N	29.0929152148664
Actinobacteria	C	25.1831187410587
Actinobacteria	N	29.3739837398374
Actinobacteria	C	25.5951359084406
Actinobacteria	N	29.8002322880372
Actinobacteria	C	25.3633762517883
Actinobacteria	N	29.4204413472706
Actinobacteria	C	25.8197424892704
Actinobacteria	N	29.5598141695703
Actinobacteria	C	25.4391988555079
Actinobacteria	N	29.68524970964
Actinobacteria	C	25.4306151645207
Actinobacteria	N	29.7247386759582
Actinobacteria	C	25.4248927038627
Actinobacteria	N	29.5551684088269
Actinobacteria	C	25.5708154506438
Actinobacteria	N	29.3646922183508
Actinobacteria	C	25.5393419170243
Actinobacteria	N	29.8304297328688
Actinobacteria	C	25.1330472103004
Actinobacteria	N	29.6655052264808
Actinobacteria	C	24.9456366237482
Actinobacteria	N	29.4134727061556
Actinobacteria	C	25.4606580829757
Actinobacteria	N	29.739837398374
Actinobacteria	C	25.1444921316166
Actinobacteria	N	29.1684088269454
Actinobacteria	C	25.7811158798283
Actinobacteria	N	29.5516840882695
Actinobacteria	C	25.549356223176
Actinobacteria	N	29.6829268292683
Actinobacteria	C	25.343347639485
Actinobacteria	N	29.2264808362369
Actinobacteria	C	25.6080114449213
Actinobacteria	N	29.4599303135888
Actinobacteria	C	25.376251788269
Actinobacteria	N	29.7003484320557
Actinobacteria	C	25.6280400572246
Actinobacteria	N	29.3693379790941
Actinobacteria	C	25.519313304721
Actinobacteria	N	29.0580720092915
Actinobacteria	C	25.3977110157368
Actinobacteria	N	28.9790940766551
Actinobacteria	C	25.0515021459227
Actinobacteria	N	29.5005807200929
Actinobacteria	C	25.8683834048641
Actinobacteria	N	29.9128919860627
Actinobacteria	C	25.4520743919886
Actinobacteria	N	29.5656213704994
Actinobacteria	C	25.6337625178827
Actinobacteria	N	29.1730545876887
Actinobacteria	C	25.928469241774
Actinobacteria	N	29.5470383275261
Actinobacteria	C	25.1788268955651
Actinobacteria	N	29.6039488966318
Actinobacteria	C	25.4992846924177
Actinobacteria	N	29.349593495935
Actinobacteria	C	25.2575107296137
Actinobacteria	N	29.7526132404181
Actinobacteria	C	25.5307582260372
Actinobacteria	N	29.5911730545877
Actinobacteria	C	24.826895565093
Actinobacteria	N	29.7038327526132
Actinobacteria	C	25.3004291845494
Actinobacteria	N	29.4401858304297
Actinobacteria	C	25.4907010014306
Actinobacteria	N	29.8315911730546
Actinobacteria	C	25.6151645207439
Actinobacteria	N	29.9698025551684
Actinobacteria	C	25.5536480686695
Actinobacteria	N	29.8397212543554
Actinobacteria	C	25.1931330472103
Actinobacteria	N	29.753774680604
Actinobacteria	C	25.5965665236052
Actinobacteria	N	29.7444831591173
Actinobacteria	C	25.2675250357654
Actinobacteria	N	29.061556329849
Actinobacteria	C	25.7181688125894
Actinobacteria	N	29.7375145180023
Actinobacteria	C	25.343347639485
Actinobacteria	N	29.6933797909408
Actinobacteria	C	24.9685264663805
Actinobacteria	N	30.0197444831591
Actinobacteria	C	25.7124463519313
Actinobacteria	N	29.4401858304297
Actinobacteria	C	25.2460658082976
Actinobacteria	N	29.5574912891986
Actinobacteria	C	25.2002861230329
Actinobacteria	N	29.3588850174216
Actinobacteria	C	25.9413447782546
[truncated: 6,001 more rows]
