# Supplementary material for: Stochasticity constrained by deterministic effects of diet and age drive rumen microbiome assembly dynamics
Source: Nat Commun. 2020 Apr 20;11:1904. doi: 10.1038/s41467-020-15652-8 (PMC7170844; doi:10.1038/s41467-020-15652-8)
Supplement: Supplementary file 17 — Source Data [file 41467_2020_15652_MOESM17_ESM.zip › Source Data/Supplementary Figure 18A.txt]

# Constructed from biom file
#OTU ID	377	378	380	383	10379	10382	10385	10386	10389	10246	35	48	248	249	3386	10236	10247	10252	10255	13031	13056	13072	13097	13127	13131	26	42	3114	10187	10191	10194	10204	13008	13062	13098	13104	13109	13111	238	3383	3389	10222	10231	10233	10257	10278	13004	13132	13200
Unassigned;Other;Other;Other;Other	0.0	0.00284090909091	0.0	0.0	0.0	0.0	0.0	0.00135135135135	0.0	0.0	0.0	0.000618429189858	0.000354861603974	0.00504846526656	0.0	0.0	0.0	0.0	0.0	0.0416666666667	0.0	0.0	0.0135363790186	0.00754345687111	0.0277093596059	0.0	0.000445434298441	0.0	0.0	0.0115207373272	0.0	0.00530120481928	0.00381679389313	0.0457697642164	0.00247087892693	0.0	0.0	0.0244100895037	0.0157367668097	0.0329512893983	0.0291403593978	0.01	0.00842696629213	0.0	0.0	0.000739644970414	0.00324675324675	0.0223509933775	0.0056657223796
k__Archaea;p__Euryarchaeota;c__Methanobacteria;o__Methanobacteriales;f__Methanobacteriaceae	0.0	0.0	0.00548847420417	0.0	0.0	0.0	0.0	0.0	0.0	0.0	0.0	0.0	0.0	0.0	0.0	0.0	0.0	0.0	0.0	0.0	0.0	0.0	0.0	0.0	0.0	0.0	0.0	0.0	0.0	0.0	0.0	0.0	0.0	0.0	0.0	0.0	0.0	0.0	0.0	0.0	0.0	0.0	0.0	0.0	0.0	0.0	0.0	0.0	0.0
k__Bacteria;p__Actinobacteria;c__Actinobacteria;o__Actinomycetales;f__Actinomycetaceae	0.0	0.0	0.0	0.0	0.00672043010753	0.0	0.00152671755725	0.0027027027027	0.0	0.0	0.000732064421669	0.0	0.00425833924769	0.000201938610662	0.00301204819277	0.000230388204124	0.00208659363589	0.0	0.0	0.0	0.0	0.125791139241	0.00372250423012	0.00852738602821	0.00800492610837	0.000980941704036	0.00311804008909	0.000317258883249	0.0	0.00307219662058	0.00186741363212	0.00819277108434	0.00203562340967	0.00416088765603	0.00811860218849	0.000404203718674	0.0193514644351	0.0374288039056	0.00143061516452	0.0229226361032	0.0138416707139	0.0	0.00561797752809	0.0129838314552	0.000902527075812	0.00961538461538	0.65	0.00538079470199	0.160056657224
k__Bacteria;p__Actinobacteria;c__Actinobacteria;o__Actinomycetales;f__Gordoniaceae	0.0	0.0	0.0	0.0	0.0	0.0	0.00610687022901	0.0	0.0	0.0	0.0	0.0	0.0	0.0	0.0	0.0	0.0	0.0	0.0	0.0	0.0	0.000791139240506	0.0	0.0	0.0	0.000140134529148	0.0	0.0	0.0	0.000768049155146	0.00093370681606	0.0	0.000254452926209	0.0	0.00105894811154	0.0	0.0	0.0	0.0	0.0	0.0	0.0	0.0	0.0	0.0	0.00221893491124	0.0	0.0	0.0
k__Bacteria;p__Actinobacteria;c__Actinobacteria;o__Actinomycetales;f__Microbacteriaceae	0.0	0.0	0.0	0.0	0.0	0.0	0.0	0.0	0.0	0.0	0.0	0.0	0.0	0.0	0.0	0.0	0.0	0.0	0.00032722513089	0.0	0.0	0.000791139240506	0.0	0.0	0.0	0.0	0.00014847809948	0.0	0.0	0.0	0.0	0.0	0.0	0.0	0.0	0.0	0.0	0.0	0.00143061516452	0.0	0.0	0.0	0.0	0.0	0.0	0.0	0.0	0.000413907284768	0.0
k__Bacteria;p__Actinobacteria;c__Actinobacteria;o__Actinomycetales;f__Nocardiopsaceae	0.0	0.0	0.0	0.0	0.0	0.0	0.00152671755725	0.0	0.0	0.0	0.0	0.0	0.0	0.0	0.0	0.0	0.0	0.0	0.0	0.0	0.0	0.0	0.0	0.0	0.0	0.0	0.0	0.0	0.0	0.0	0.00093370681606	0.0	0.0	0.0	0.0	0.0	0.0	0.0	0.0	0.0	0.0	0.0	0.0	0.0	0.000601684717208	0.0	0.0	0.0	0.0
k__Bacteria;p__Actinobacteria;c__Coriobacteriia;o__Coriobacteriales;f__Coriobacteriaceae	0.0164473684211	0.0113636363636	0.01317233809	0.0	0.0215053763441	0.0138888888889	0.0167938931298	0.00945945945946	0.00894454382826	0.0	0.0	0.0	0.0	0.000201938610662	0.0	0.0	0.0	0.000952380952381	0.0	0.0	0.0	0.0	0.0	0.0	0.0	0.0	0.00014847809948	0.0	0.0	0.0	0.0	0.0	0.0	0.0	0.0	0.00121261115602	0.000523012552301	0.0	0.0	0.0	0.000485672656629	0.0	0.0	0.0	0.0	0.000739644970414	0.0	0.0	0.0
k__Bacteria;p__Bacteroidetes;c__Bacteroidia;o__Bacteroidales;f__	0.0476973684211	0.0326704545455	0.0472008781559	0.0379596678529	0.0309139784946	0.0474537037037	0.0167938931298	0.0351351351351	0.0339892665474	0.0	0.0	0.0	0.0	0.0	0.0	0.0	0.0	0.0	0.0	0.0	0.0	0.0	0.0	0.0	0.0	0.000280269058296	0.0	0.0	0.0	0.0	0.0	0.0	0.0	0.0	0.0	0.0	0.0	0.0	0.0	0.0	0.0	0.0	0.0	0.0	0.0	0.000739644970414	0.0	0.0	0.0
k__Bacteria;p__Bacteroidetes;c__Bacteroidia;o__Bacteroidales;f__Bacteroidaceae	0.0	0.0	0.0	0.0	0.0	0.0	0.0	0.0	0.0	0.0	0.0461200585652	0.0	0.0404542228531	0.0133279483037	0.0331325301205	0.0	0.019300991132	0.0	0.00032722513089	0.219202898551	0.0	0.0419303797468	0.0277495769882	0.0265660872417	0.127463054187	0.0	0.00163325909428	0.0	0.282700421941	0.0360983102919	0.0	0.0375903614458	0.0152671755725	0.148404993065	0.00317684433463	0.0	0.00627615062762	0.0244100895037	0.171673819742	0.121776504298	0.0359397765906	0.12	0.224719101124	0.0	0.00210589651023	0.0480769230769	0.00974025974026	0.0471854304636	0.0177053824363
k__Bacteria;p__Bacteroidetes;c__Bacteroidia;o__Bacteroidales;f__Porphyromonadaceae	0.00164473684211	0.0113636363636	0.0175631174533	0.0260972716489	0.0201612903226	0.0138888888889	0.0106870229008	0.0121621621622	0.00894454382826	0.00694444444444	0.494875549048	0.0	0.0589070262598	0.253634894992	0.060843373494	0.0	0.0312989045383	0.0	0.00196335078534	0.0534420289855	0.0	0.117088607595	0.0517766497462	0.397507379469	0.0738916256158	0.0	0.00712694877506	0.000634517766497	0.0	0.0253456221198	0.00280112044818	0.0563855421687	0.00788804071247	0.0263522884882	0.0430638898694	0.0	0.394351464435	0.0951993490643	0.40200286123	0.0888252148997	0.0592520641088	0.126666666667	0.0308988764045	0.0	0.264139590854	0.0281065088757	0.0168831168831	0.0666390728477	0.104107648725
k__Bacteria;p__Bacteroidetes;c__Bacteroidia;o__Bacteroidales;f__Prevotellaceae	0.445723684211	0.477272727273	0.469813391877	0.543297746145	0.452956989247	0.467592592593	0.421374045802	0.582432432432	0.543828264758	0.0138888888889	0.0139092240117	0.0	0.00780695528744	0.0512924071082	0.000602409638554	0.0	0.0161711006781	0.0	0.00196335078534	0.151268115942	0.0	0.00553797468354	0.411505922166	0.0757625450968	0.12684729064	0.00070067264574	0.00816629547142	0.0	0.0	0.0875576036866	0.00093370681606	0.10313253012	0.0567430025445	0.478502080444	0.642781503706	0.0	0.00732217573222	0.156224572823	0.0901287553648	0.292263610315	0.760077707625	0.106666666667	0.0477528089888	0.0	0.00180505415162	0.0325443786982	0.0792207792208	0.307947019868	0.121104815864
k__Bacteria;p__Bacteroidetes;c__Bacteroidia;o__Bacteroidales;f__RF16	0.00822368421053	0.0113636363636	0.00658616904501	0.011862396204	0.00403225806452	0.0104166666667	0.0152671755725	0.00945945945946	0.00536672629696	0.00694444444444	0.0	0.0	0.0	0.0	0.0	0.0	0.0	0.0	0.0	0.0	0.0	0.0	0.0	0.0	0.0	0.0	0.0	0.0	0.0	0.0	0.0	0.0	0.0	0.0	0.0	0.0	0.0	0.0	0.0	0.0	0.0	0.0	0.0	0.0	0.0	0.0	0.0	0.0	0.0
k__Bacteria;p__Bacteroidetes;c__Bacteroidia;o__Bacteroidales;f__Rikenellaceae	0.0	0.0	0.0	0.0	0.0	0.0	0.0	0.0	0.0	0.0	0.0	0.0	0.0	0.0	0.000602409638554	0.0	0.000521648408972	0.0	0.0	0.0	0.0	0.0	0.0	0.0	0.0	0.0	0.0	0.0	0.0	0.0	0.0	0.000481927710843	0.0	0.0	0.000352982703848	0.0	0.0	0.00244100895037	0.00143061516452	0.0	0.00485672656629	0.0	0.0	0.0	0.0	0.000739644970414	0.0025974025974	0.0012417218543	0.0056657223796
k__Bacteria;p__Bacteroidetes;c__Bacteroidia;o__Bacteroidales;f__S24-7	0.00328947368421	0.00284090909091	0.0	0.00593119810202	0.00268817204301	0.0	0.0	0.00675675675676	0.0	0.0	0.0	0.0	0.0	0.0	0.0	0.0	0.0	0.0	0.0	0.0	0.0	0.0	0.0	0.0	0.0	0.0	0.0	0.0	0.0	0.0	0.0	0.0	0.0	0.0	0.0	0.0	0.0	0.0	0.0	0.0	0.0	0.0	0.0	0.0	0.0	0.0	0.0	0.0	0.0
k__Bacteria;p__Bacteroidetes;c__Bacteroidia;o__Bacteroidales;f__[Odoribacteraceae]	0.0	0.0	0.0	0.0	0.0	0.0	0.0	0.0	0.0	0.0	0.0	0.0	0.0028388928318	0.0	0.0	0.0	0.0	0.0	0.0	0.000905797101449	0.0	0.0	0.000338409475465	0.0	0.0	0.0	0.0	0.0	0.0042194092827	0.000768049155146	0.0	0.00240963855422	0.0	0.0	0.00247087892693	0.0	0.0	0.00162733930024	0.00286123032904	0.00429799426934	0.000728508984944	0.04	0.00561797752809	0.0	0.00270758122744	0.0051775147929	0.0025974025974	0.00289735099338	0.0056657223796
k__Bacteria;p__Bacteroidetes;c__Bacteroidia;o__Bacteroidales;f__[Paraprevotellaceae]	0.0444078947368	0.0610795454545	0.0735455543359	0.0486358244365	0.0577956989247	0.0590277777778	0.0290076335878	0.072972972973	0.0429338103757	0.0	0.0658857979502	0.000618429189858	0.0248403122782	0.00242326332795	0.039156626506	0.0	0.0	0.0	0.00065445026178	0.0	0.0	0.00237341772152	0.0206429780034	0.0318137094129	0.0	0.0	0.00014847809948	0.0	0.0042194092827	0.0153609831029	0.00373482726424	0.638072289157	0.657760814249	0.0110957004161	0.146134839393	0.0	0.120815899582	0.196094385679	0.0500715307582	0.0	0.00728508984944	0.0	0.0308988764045	0.0	0.0150421179302	0.304733727811	0.000649350649351	0.0136589403974	0.106232294618
k__Bacteria;p__Bacteroidetes;c__Flavobacteriia;o__Flavobacteriales;f__[Weeksellaceae]	0.0	0.0	0.0	0.0	0.0	0.0	0.0	0.0	0.0	0.0	0.00146412884334	0.0	0.0	0.000403877221325	0.0	0.0	0.0	0.0	0.0	0.0	0.0	0.0	0.0	0.0	0.0	0.0	0.0	0.0	0.0	0.00460829493088	0.0	0.0	0.0	0.0	0.0	0.0	0.0	0.000813669650122	0.071530758226	0.0	0.0	0.0	0.00842696629213	0.0	0.0	0.0	0.00649350649351	0.0	0.0028328611898
k__Bacteria;p__Chloroflexi;c__Anaerolineae;o__Anaerolineales;f__Anaerolinaceae	0.00822368421053	0.00710227272727	0.00768386388584	0.0106761565836	0.0147849462366	0.0115740740741	0.00152671755725	0.00540540540541	0.0125223613596	0.0	0.0	0.0	0.0	0.0	0.0	0.0	0.0	0.0	0.0	0.0	0.0	0.0	0.0	0.0	0.0	0.0	0.0	0.0	0.0	0.0	0.0	0.0	0.0	0.0	0.0	0.0	0.0	0.0	0.0	0.0	0.000242836328315	0.0	0.0	0.0	0.0	0.0	0.0	0.0	0.0
k__Bacteria;p__Fibrobacteres;c__Fibrobacteria;o__Fibrobacterales;f__Fibrobacteraceae	0.0115131578947	0.0	0.0109769484083	0.0	0.0134408602151	0.00347222222222	0.00458015267176	0.00135135135135	0.00715563506261	0.0	0.0	0.0	0.0	0.0	0.0	0.0	0.0	0.0	0.0	0.0	0.0	0.0	0.0	0.0	0.0	0.0	0.0	0.0	0.0	0.0	0.0	0.0	0.0	0.0	0.0	0.0	0.0	0.0	0.0	0.0	0.0	0.0	0.0	0.0	0.0	0.0	0.0	0.0	0.0
k__Bacteria;p__Firmicutes;c__Bacilli;o__Gemellales;f__Gemellaceae	0.0	0.00284090909091	0.0	0.0	0.0	0.0	0.0	0.0	0.0	0.0	0.0314787701318	0.0	0.0223562810504	0.00121163166397	0.00120481927711	0.0	0.0260824204486	0.00952380952381	0.0	0.0	0.000140508641281	0.00632911392405	0.000676818950931	0.0006559527714	0.0	0.0	0.00014847809948	0.00348984771574	0.0	0.00537634408602	0.0298786181139	0.0	0.0	0.0	0.00176491351924	0.00121261115602	0.0162133891213	0.00325467860049	0.0	0.00143266475645	0.000242836328315	0.0	0.00280898876404	0.000244977951984	0.00902527075812	0.00147928994083	0.0	0.0	0.00354107648725
k__Bacteria;p__Firmicutes;c__Bacilli;o__Lactobacillales;f__Lactobacillaceae	0.0	0.0	0.00109769484083	0.0	0.00134408602151	0.0	0.00152671755725	0.00540540540541	0.00178890876565	0.930555555556	0.0	0.52009894867	0.0	0.0	0.0	0.994931459509	0.00208659363589	0.874285714286	0.255890052356	0.0	0.997049318533	0.0	0.0	0.0003279763857	0.0	0.974075112108	0.000445434298441	0.963515228426	0.0	0.0	0.0140056022409	0.0	0.0	0.0	0.0	0.0953920776071	0.0	0.0	0.00143061516452	0.0	0.0	0.01	0.0	0.634002939735	0.00180505415162	0.172337278107	0.00974025974026	0.0	0.0
k__Bacteria;p__Firmicutes;c__Bacilli;o__Lactobacillales;f__Streptococcaceae	0.0	0.0	0.0	0.0	0.0	0.0	0.0	0.0	0.00178890876565	0.0	0.0256222547584	0.283240568955	0.0841022001419	0.00565428109855	0.0650602409639	0.00276465844949	0.0213875847679	0.0114285714286	0.0582460732984	0.000905797101449	0.00112406913025	0.0308544303797	0.000676818950931	0.0019678583142	0.00307881773399	0.00504484304933	0.0167780252413	0.00507614213198	0.0464135021097	0.0199692780338	0.555555555556	0.0289156626506	0.00229007633588	0.00693481276006	0.00247087892693	0.00929668552951	0.0444560669456	0.0886899918633	0.0185979971388	0.0300859598854	0.00339970859641	0.0133333333333	0.0168539325843	0.00195982361587	0.0397111913357	0.0207100591716	0.0181818181818	0.00413907284768	0.0184135977337
k__Bacteria;p__Firmicutes;c__Clostridia;o__Clostridiales;Other	0.0	0.0	0.0	0.0	0.0	0.0	0.0	0.0	0.0	0.0	0.0	0.0	0.0	0.0	0.0	0.0	0.0	0.0	0.0	0.0	0.0	0.0	0.0	0.0	0.0	0.0	0.0	0.0	0.0	0.0	0.0	0.0	0.0	0.0	0.0	0.0	0.0	0.0	0.0	0.0	0.0	0.0	0.0	0.0	0.0	0.0	0.0	0.0	0.0
k__Bacteria;p__Firmicutes;c__Clostridia;o__Clostridiales;f__	0.0559210526316	0.0738636363636	0.0724478594951	0.085409252669	0.0564516129032	0.0532407407407	0.0702290076336	0.0472972972973	0.0518783542039	0.00694444444444	0.00146412884334	0.00123685837972	0.000709723207949	0.000201938610662	0.0	0.000115194102062	0.00156494522692	0.00857142857143	0.0098167539267	0.00271739130435	0.0	0.0	0.0	0.0	0.0	0.000280269058296	0.000296956198961	0.000951776649746	0.0632911392405	0.00307219662058	0.0046685340803	0.0	0.000763358778626	0.0	0.0	0.00121261115602	0.0015690376569	0.0756712774614	0.0071530758226	0.00143266475645	0.00145701796989	0.0333333333333	0.00561797752809	0.0	0.00691937424789	0.00369822485207	0.0	0.00248344370861	0.0906515580737
k__Bacteria;p__Firmicutes;c__Clostridia;o__Clostridiales;f__Christensenellaceae	0.0	0.0	0.0	0.0	0.0	0.0	0.0	0.0	0.0	0.0	0.0	0.0	0.0	0.0	0.0	0.0	0.0	0.0	0.0	0.0	0.0	0.0	0.0	0.0	0.0	0.0	0.0	0.0	0.0	0.0	0.0	0.0	0.0	0.0	0.0	0.0	0.0	0.0	0.0	0.0	0.0	0.0	0.0	0.0	0.0	0.0	0.0	0.0	0.0
k__Bacteria;p__Firmicutes;c__Clostridia;o__Clostridiales;f__Clostridiaceae	0.0378289473684	0.0269886363636	0.0219538968167	0.00474495848161	0.010752688172	0.0208333333333	0.0167938931298	0.00945945945946	0.0214669051878	0.0	0.0	0.0	0.0	0.0	0.0	0.0	0.0	0.0	0.0	0.0	0.0	0.0	0.0	0.0	0.0	0.000420403587444	0.0	0.0	0.0	0.0	0.0	0.0	0.0	0.0	0.0	0.0	0.0	0.0	0.0	0.0	0.0	0.0	0.0	0.000244977951984	0.0	0.0	0.0	0.0	0.0
k__Bacteria;p__Firmicutes;c__Clostridia;o__Clostridiales;f__Dehalobacteriaceae	0.0	0.0	0.0	0.0	0.0	0.0	0.0	0.0	0.0	0.0	0.0	0.0	0.0	0.0	0.0	0.0	0.0	0.0	0.0	0.0	0.0	0.0	0.0	0.0	0.0	0.0	0.0	0.0	0.0	0.0	0.0	0.0	0.0	0.0	0.0	0.0	0.0	0.0	0.0	0.0	0.0	0.0	0.0	0.0	0.0	0.0	0.0	0.0	0.0
k__Bacteria;p__Firmicutes;c__Clostridia;o__Clostridiales;f__Eubacteriaceae	0.0	0.0	0.0	0.0	0.00134408602151	0.0	0.0	0.0	0.00178890876565	0.0	0.0	0.0	0.0	0.0	0.0	0.0	0.0	0.0	0.0	0.0	0.0	0.0	0.0	0.0	0.0	0.0	0.0	0.0	0.0	0.0	0.0	0.0	0.0	0.0	0.0	0.0	0.0	0.0	0.0	0.0	0.0	0.0	0.0	0.0	0.0	0.0	0.0	0.0	0.0
k__Bacteria;p__Firmicutes;c__Clostridia;o__Clostridiales;f__Lachnospiraceae	0.241776315789	0.170454545455	0.189901207464	0.169632265718	0.204301075269	0.215277777778	0.317557251908	0.151351351351	0.166368515206	0.0138888888889	0.000732064421669	0.000618429189858	0.000709723207949	0.0	0.000602409638554	0.0	0.0	0.00190476190476	0.00065445026178	0.00271739130435	0.000140508641281	0.00158227848101	0.0010152284264	0.0013119055428	0.00246305418719	0.000560538116592	0.000742390497402	0.000317258883249	0.0042194092827	0.00384024577573	0.00280112044818	0.00192771084337	0.0	0.00277392510402	0.00282386163078	0.000808407437348	0.00366108786611	0.00244100895037	0.00572246065808	0.00573065902579	0.00849927149102	0.01	0.0	0.0	0.0126353790614	0.0443786982249	0.0012987012987	0.00248344370861	0.0354107648725
k__Bacteria;p__Firmicutes;c__Clostridia;o__Clostridiales;f__Peptococcaceae	0.0	0.0	0.0	0.0	0.0	0.0	0.0	0.0	0.0	0.0	0.0	0.0	0.0	0.0	0.0	0.0	0.0	0.0	0.0	0.0	0.0	0.0	0.0	0.0	0.0	0.0	0.0	0.0	0.0	0.0	0.0	0.0	0.0	0.0	0.0	0.0	0.0	0.0	0.0	0.0	0.0	0.0	0.0	0.0	0.0	0.0	0.0	0.0	0.0
k__Bacteria;p__Firmicutes;c__Clostridia;o__Clostridiales;f__Ruminococcaceae	0.0279605263158	0.0284090909091	0.02634467618	0.0260972716489	0.0336021505376	0.0208333333333	0.0259541984733	0.0135135135135	0.0304114490161	0.0	0.000732064421669	0.0	0.000354861603974	0.0	0.000602409638554	0.0	0.0	0.0	0.00032722513089	0.0	0.0	0.0	0.000676818950931	0.0013119055428	0.000615763546798	0.0	0.0	0.0	0.0	0.00153609831029	0.0	0.00289156626506	0.000254452926209	0.0	0.00247087892693	0.0	0.000523012552301	0.0553295362083	0.00143061516452	0.0272206303725	0.00801359883439	0.01	0.00561797752809	0.0	0.0336943441637	0.039201183432	0.116883116883	0.00331125827815	0.143059490085
k__Bacteria;p__Firmicutes;c__Clostridia;o__Clostridiales;f__Veillonellaceae	0.0180921052632	0.0198863636364	0.0109769484083	0.00948991696323	0.0228494623656	0.0138888888889	0.00916030534351	0.00405405405405	0.0268336314848	0.0208333333333	0.0	0.00742115027829	0.0191625266146	0.00282714054927	0.0	0.000115194102062	0.742827334377	0.08	0.540248691099	0.0	0.0	0.000791139240506	0.0	0.0	0.000615763546798	0.000140134529148	0.000593912397921	0.00126903553299	0.329113924051	0.0675883256528	0.0728291316527	0.00578313253012	0.0	0.0	0.0	0.0262732417138	0.0010460251046	0.0	0.0271816881259	0.0	0.000485672656629	0.446666666667	0.0140449438202	0.346643802058	0.0424187725632	0.0377218934911	0.0	0.000413907284768	0.0
k__Bacteria;p__Firmicutes;c__Clostridia;o__Clostridiales;f__[Mogibacteriaceae]	0.00986842105263	0.00994318181818	0.00439077936334	0.00711743772242	0.00806451612903	0.00462962962963	0.0030534351145	0.00810810810811	0.00357781753131	0.0	0.0	0.0	0.0	0.0	0.0	0.0	0.0	0.0	0.0	0.0	0.0	0.0	0.0	0.0	0.0	0.0	0.00014847809948	0.0	0.0	0.0	0.0	0.000963855421687	0.0	0.0	0.0	0.0	0.0	0.0	0.0	0.0	0.0	0.0	0.0	0.0	0.0	0.0	0.0	0.000413907284768	0.0
k__Bacteria;p__Firmicutes;c__Clostridia;o__Clostridiales;f__[Tissierellaceae]	0.0	0.00284090909091	0.00219538968167	0.0	0.00134408602151	0.00115740740741	0.0	0.0	0.0	0.0	0.0	0.0	0.0	0.0	0.0686746987952	0.0	0.0	0.0	0.0	0.00724637681159	0.0	0.000791139240506	0.0	0.0045916693998	0.0	0.0	0.000890868596882	0.0	0.0	0.0	0.00093370681606	0.000481927710843	0.00814249363868	0.0	0.0	0.0	0.0685146443515	0.19853539463	0.0	0.00573065902579	0.0	0.0	0.0	0.0	0.00180505415162	0.0	0.024025974026	0.000413907284768	0.0559490084986
k__Bacteria;p__Firmicutes;c__Erysipelotrichi;o__Erysipelotrichales;f__Erysipelotrichaceae	0.00164473684211	0.00284090909091	0.00109769484083	0.0	0.0	0.00115740740741	0.0	0.0	0.00357781753131	0.0	0.0	0.0	0.0	0.0	0.0	0.0	0.0	0.0	0.0	0.000905797101449	0.0	0.0	0.0	0.0	0.000615763546798	0.0	0.00237564959169	0.0	0.0	0.000768049155146	0.00093370681606	0.00674698795181	0.0	0.0	0.00388280974232	0.000404203718674	0.0	0.00325467860049	0.0	0.0214899713467	0.00339970859641	0.0	0.0	0.0	0.00180505415162	0.0717455621302	0.0201298701299	0.0	0.0347025495751
k__Bacteria;p__Fusobacteria;c__Fusobacteriia;o__Fusobacteriales;f__Fusobacteriaceae	0.00657894736842	0.00852272727273	0.00658616904501	0.00948991696323	0.0120967741935	0.0173611111111	0.00610687022901	0.0108108108108	0.00178890876565	0.0	0.283308931186	0.0222634508349	0.710078069553	0.655896607431	0.396987951807	0.0	0.0818988002087	0.000952380952381	0.00130890052356	0.434782608696	0.000562034565126	0.64003164557	0.398307952623	0.38897999344	0.568349753695	0.0	0.950556792873	0.00920050761421	0.0253164556962	0.6866359447	0.046685340803	0.0819277108434	0.241984732824	0.231622746186	0.0875397105542	0.859337105901	0.237970711297	0.00406834825061	0.0672389127325	0.323782234957	0.00291403593978	0.0133333333333	0.519662921348	0.00171484566389	0.454873646209	0.0636094674556	0.0376623376623	0.43667218543	0.00637393767705
k__Bacteria;p__Lentisphaerae;c__[Lentisphaeria];o__Victivallales;f__Victivallaceae	0.0	0.0	0.0	0.00237247924081	0.0	0.0	0.0	0.0	0.00178890876565	0.0	0.0	0.0	0.0	0.0	0.0	0.0	0.0	0.0	0.0	0.0	0.0	0.0	0.0	0.0	0.0	0.0	0.0	0.0	0.0	0.0	0.0	0.0	0.0	0.0	0.0	0.0	0.0	0.0	0.0	0.0	0.0	0.0	0.0	0.0	0.0	0.0	0.0	0.0	0.0
k__Bacteria;p__Planctomycetes;c__Planctomycetia;o__Pirellulales;f__Pirellulaceae	0.0	0.00142045454545	0.0	0.0	0.0	0.0	0.0	0.00135135135135	0.0	0.0	0.0	0.0	0.0	0.0	0.0	0.0	0.0	0.0	0.0	0.0	0.0	0.0	0.0	0.0	0.0	0.0	0.0	0.0	0.0	0.0	0.0	0.0	0.0	0.0	0.0	0.0	0.0	0.0	0.0	0.0	0.0	0.0	0.0	0.0	0.0	0.0	0.0	0.0	0.0
k__Bacteria;p__Proteobacteria;c__Alphaproteobacteria;o__Rhizobiales;f__Phyllobacteriaceae	0.0	0.0	0.0	0.0	0.0	0.00115740740741	0.0	0.0	0.0	0.0	0.0	0.0	0.0	0.0	0.0	0.0	0.0	0.0	0.0	0.0	0.0	0.0	0.0	0.0	0.0	0.0	0.0	0.0	0.0	0.0	0.0	0.0	0.0	0.0	0.0	0.0	0.0	0.0	0.0	0.0	0.0	0.0	0.0	0.0	0.0	0.0	0.0	0.0	0.0
k__Bacteria;p__Proteobacteria;c__Alphaproteobacteria;o__Rickettsiales;f__mitochondria	0.0	0.0	0.0	0.0	0.0	0.0	0.0	0.0	0.0	0.0	0.0	0.0	0.0	0.0	0.0	0.0	0.0	0.0	0.0	0.0	0.0	0.0	0.0	0.0	0.0	0.0	0.0	0.0	0.0	0.0	0.0	0.0	0.0	0.0	0.0	0.0	0.0	0.0	0.0	0.0	0.0	0.0	0.0	0.0	0.0	0.0	0.0	0.0	0.0
k__Bacteria;p__Proteobacteria;c__Betaproteobacteria;o__Neisseriales;f__Neisseriaceae	0.0	0.0	0.0	0.0	0.00134408602151	0.0	0.0	0.0	0.0	0.0	0.0	0.0	0.0	0.0	0.00120481927711	0.0	0.000521648408972	0.0	0.0	0.0	0.0	0.0	0.0	0.0	0.0	0.0	0.0	0.0	0.0	0.0	0.00093370681606	0.000481927710843	0.000254452926209	0.0	0.0	0.0	0.0	0.0	0.0143061516452	0.0	0.0	0.0	0.00561797752809	0.0	0.00481347773767	0.000739644970414	0.0	0.0	0.0
k__Bacteria;p__Proteobacteria;c__Deltaproteobacteria;o__Desulfovibrionales;f__Desulfovibrionaceae	0.00164473684211	0.00284090909091	0.0	0.0	0.00403225806452	0.00694444444444	0.00152671755725	0.00135135135135	0.00178890876565	0.0	0.0	0.0	0.0	0.0	0.0	0.0	0.0	0.0	0.0	0.0	0.0	0.0	0.0	0.0	0.0	0.0	0.0	0.0	0.0	0.0	0.0	0.0	0.0	0.0	0.0	0.0	0.0	0.0	0.0	0.0	0.0	0.0	0.0	0.0	0.0	0.0	0.0	0.0	0.0
k__Bacteria;p__Proteobacteria;c__Epsilonproteobacteria;o__Campylobacterales;f__Campylobacteraceae	0.0	0.0113636363636	0.0	0.0	0.00403225806452	0.0	0.0	0.0	0.0161001788909	0.0	0.0	0.0	0.0	0.0	0.0	0.0	0.0	0.0	0.0	0.0	0.0	0.0	0.0	0.0	0.0	0.0	0.0	0.0	0.0	0.000768049155146	0.0	0.00578313253012	0.000508905852417	0.00416088765603	0.0	0.0	0.0146443514644	0.00162733930024	0.0	0.00286532951289	0.0016998542982	0.0	0.0477528089888	0.0	0.0	0.0	0.0	0.00703642384106	0.0
k__Bacteria;p__Proteobacteria;c__Gammaproteobacteria;o__Pasteurellales;f__Pasteurellaceae	0.0	0.0	0.0	0.0	0.0	0.0	0.0	0.00135135135135	0.0	0.0	0.0212298682284	0.038961038961	0.00851667849539	0.00383683360258	0.259638554217	0.00149752332681	0.0156494522692	0.00380952380952	0.0798429319372	0.0842391304348	0.0	0.00237341772152	0.0666666666667	0.0521482453263	0.0387931034483	0.00686659192825	0.000890868596882	0.00951776649746	0.0759493670886	0.010752688172	0.165266106443	0.00626506024096	0.00127226463104	0.00416088765603	0.00600070596541	0.0	0.0120292887029	0.0073230268511	0.0257510729614	0.00143266475645	0.000971345313259	0.0166666666667	0.00842696629213	0.000244977951984	0.0120336943442	0.00591715976331	0.0	0.00289735099338	0.0028328611898
k__Bacteria;p__Proteobacteria;c__Gammaproteobacteria;o__Pseudomonadales;f__Moraxellaceae	0.0	0.00994318181818	0.0032930845225	0.0	0.0	0.00347222222222	0.00458015267176	0.0	0.00178890876565	0.0	0.0124450951684	0.124304267161	0.014549325763	0.00383683360258	0.0686746987952	0.000345582306186	0.038601982264	0.00857142857143	0.0484293193717	0.0	0.00098356048897	0.0229430379747	0.00270727580372	0.0003279763857	0.0215517241379	0.0105100896861	0.00519673348181	0.00571065989848	0.164556962025	0.0145929339478	0.094304388422	0.00578313253012	0.000763358778626	0.0360610263523	0.0430638898694	0.00444624090542	0.0507322175732	0.0211554109032	0.0228898426323	0.0157593123209	0.0116561437591	0.0433333333333	0.0112359550562	0.00195982361587	0.091155234657	0.0680473372781	0.000649350649351	0.0720198675497	0.00070821529745
k__Bacteria;p__Proteobacteria;c__Gammaproteobacteria;o__Xanthomonadales;f__Xanthomonadaceae	0.0	0.0	0.0	0.0	0.0	0.0	0.0	0.0	0.0	0.0	0.0	0.0	0.0	0.0	0.0	0.0	0.0	0.0	0.0	0.0	0.0	0.0	0.0	0.0	0.0	0.0	0.0	0.0	0.0	0.0	0.0	0.000481927710843	0.0	0.0	0.0	0.0	0.0	0.0	0.0	0.0	0.0	0.0	0.0	0.0	0.0	0.0	0.0	0.0	0.0
k__Bacteria;p__Spirochaetes;c__Spirochaetes;o__Spirochaetales;f__Spirochaetaceae	0.0	0.00568181818182	0.00658616904501	0.0	0.00268817204301	0.00347222222222	0.00610687022901	0.00135135135135	0.0	0.0	0.0	0.0	0.0	0.0	0.0	0.0	0.0	0.0	0.0	0.0	0.0	0.0	0.0	0.0006559527714	0.0	0.0	0.0	0.0	0.0	0.0	0.0	0.0	0.0	0.0	0.000352982703848	0.0	0.0	0.0	0.0	0.0	0.0454103933949	0.0	0.0	0.0	0.0	0.0340236686391	0.0	0.0	0.0793201133144
k__Bacteria;p__Synergistetes;c__Synergistia;o__Synergistales;f__Dethiosulfovibrionaceae	0.00328947368421	0.0	0.00109769484083	0.0011862396204	0.00403225806452	0.00231481481481	0.0030534351145	0.0027027027027	0.0	0.0	0.0	0.0	0.0	0.0	0.0	0.0	0.0	0.0	0.0	0.0	0.0	0.0	0.0	0.0	0.0	0.0	0.0	0.0	0.0	0.0	0.0	0.0	0.0	0.0	0.0	0.0	0.0	0.0	0.0	0.0	0.0	0.0	0.0	0.0	0.0	0.0	0.0	0.0	0.0
k__Bacteria;p__Tenericutes;c__Mollicutes;o__RF39;f__	0.00822368421053	0.00426136363636	0.0	0.0	0.00672043010753	0.00462962962963	0.00763358778626	0.0	0.00357781753131	0.0	0.0	0.000618429189858	0.0	0.0	0.0	0.0	0.0	0.0	0.0	0.0	0.0	0.0	0.0	0.0	0.0	0.0	0.0	0.0	0.0	0.0	0.0	0.0	0.0	0.0	0.0	0.0	0.0	0.0	0.0	0.0	0.0	0.0	0.0	0.0	0.0	0.00295857988166	0.0	0.0	0.0
k__Bacteria;p__Verrucomicrobia;c__Verruco-5;o__WCHB1-41;f__RFP12	0.0	0.0	0.0	0.0	0.0	0.00231481481481	0.00152671755725	0.0027027027027	0.0	0.0	0.0	0.0	0.0	0.0	0.0	0.0	0.0	0.0	0.0	0.0	0.0	0.0	0.0	0.0	0.0	0.0	0.0	0.0	0.0	0.0	0.0	0.0	0.0	0.0	0.0	0.0	0.0	0.0	0.0	0.0	0.0	0.0	0.0	0.0	0.0	0.0	0.0	0.0	0.0
k__Bacteria;p__WPS-2;c__;o__;f__	0.0	0.0	0.0	0.0	0.0	0.0	0.0	0.0	0.0	0.0	0.0	0.0	0.0	0.0	0.0	0.0	0.0	0.0	0.0	0.0	0.0	0.0	0.0	0.0	0.0	0.0	0.0	0.0	0.0	0.0	0.0	0.0	0.0	0.0	0.0	0.0	0.0	0.0	0.0	0.0	0.0	0.0	0.0	0.0	0.0	0.0	0.0	0.0	0.0
[truncated: 532 more columns]
