# Supplementary material for: Stochasticity constrained by deterministic effects of diet and age drive rumen microbiome assembly dynamics
Source: Nat Commun. 2020 Apr 20;11:1904. doi: 10.1038/s41467-020-15652-8 (PMC7170844; doi:10.1038/s41467-020-15652-8)
Supplement: Supplementary file 17 — Source Data [file 41467_2020_15652_MOESM17_ESM.zip › Source Data/Supplementary Figure 18B.txt]

# Constructed from biom file
#OTU ID	375	395	398	399	10371	10372	10373	10376	10381	10384	10387	10388	10390	10391	10394	10396	10397	10400	10185	10234	10235	10240	15	45	3384	10177	10210	10218	10229	10230	10232	10241	10242	10243	10254	10256	11340	13002	13009	13060	13090	13092	13112	13115	13117	12	32	38	207
Unassigned;Other;Other;Other;Other	0.0	0.003300330033	0.0	0.0	0.0	0.00186219739292	0.0	0.0010298661174	0.00299222022741	0.000723065798988	0.00140350877193	0.0	0.0	0.000698324022346	0.000700280112045	0.000658761528327	0.00202702702703	0.0	0.0	0.0	0.0	0.0	0.0	0.0	0.0	0.0	0.0	0.0	0.0	0.0	0.0	0.0	0.0	0.0	0.0	0.0	0.0	0.0	0.0	0.0	0.0	0.0	0.0	0.0	0.00291120815138	0.0	0.0	0.0	0.0
k__Archaea;p__Euryarchaeota;c__Methanobacteria;o__Methanobacteriales;f__Methanobacteriaceae	0.00068166325835	0.0	0.000671591672263	0.0	0.0	0.000931098696462	0.00131926121372	0.0	0.000598444045482	0.000723065798988	0.000701754385965	0.0	0.0	0.0	0.0	0.000658761528327	0.0	0.0	0.0	0.0	0.0	0.0	0.0	0.0	0.0	0.0	0.0	0.0	0.0	0.0	0.0	0.0	0.0	0.0	0.0	0.0	0.0	0.0	0.0	0.0	0.0	0.0	0.0	0.0	0.0	0.0	0.0	0.0	0.0
k__Bacteria;p__Actinobacteria;c__Actinobacteria;o__Actinomycetales;f__Brevibacteriaceae	0.00204498977505	0.0039603960396	0.00268636668905	0.0	0.0027149321267	0.000931098696462	0.0032981530343	0.0010298661174	0.000598444045482	0.00361532899494	0.00140350877193	0.0029197080292	0.00133067198935	0.00279329608939	0.0	0.00197628458498	0.00337837837838	0.00137741046832	0.0	0.0	0.0	0.0	0.00165562913907	0.00284495021337	0.00378787878788	0.0	0.0	0.0	0.0	0.0015503875969	0.00123762376238	0.0	0.0	0.0	0.0	0.0	0.0	0.0	0.00123762376238	0.0	0.0	0.0	0.0	0.0	0.0	0.0	0.0	0.0	0.0
k__Bacteria;p__Actinobacteria;c__Actinobacteria;o__Actinomycetales;f__Cellulomonadaceae	0.0	0.0	0.0	0.0	0.0	0.0	0.0	0.0	0.0	0.0	0.0	0.000729927007299	0.0	0.000698324022346	0.0	0.0	0.0	0.0	0.0	0.0	0.0	0.0	0.0	0.0	0.0	0.0	0.0	0.0	0.0	0.0015503875969	0.0	0.0	0.0	0.0	0.0	0.0	0.0	0.0	0.00123762376238	0.0	0.0	0.0	0.0	0.0	0.0	0.0	0.0	0.0	0.0
k__Bacteria;p__Actinobacteria;c__Actinobacteria;o__Actinomycetales;f__Dermabacteraceae	0.00068166325835	0.00528052805281	0.00268636668905	0.000786163522013	0.00180995475113	0.00186219739292	0.00065963060686	0.0	0.000598444045482	0.00216919739696	0.000701754385965	0.0043795620438	0.00266134397871	0.0	0.0	0.00197628458498	0.00135135135135	0.00206611570248	0.0	0.0	0.0	0.0	0.0	0.0	0.0	0.0	0.0	0.0	0.0	0.0015503875969	0.0	0.000795228628231	0.0	0.0	0.0	0.0	0.00130548302872	0.0	0.0	0.0	0.0	0.0	0.00127795527157	0.0	0.00291120815138	0.0	0.0	0.0	0.0
k__Bacteria;p__Actinobacteria;c__Actinobacteria;o__Actinomycetales;f__Microbacteriaceae	0.0	0.0	0.0	0.0	0.0	0.0	0.0	0.0	0.0	0.0	0.0	0.0014598540146	0.0	0.0	0.0	0.0	0.0	0.0	0.0	0.0	0.0	0.0	0.0	0.0	0.0	0.00167224080268	0.0	0.00352112676056	0.0	0.0	0.0	0.000397614314115	0.0	0.000762195121951	0.0	0.000583771161705	0.0	0.0	0.00123762376238	0.0	0.0	0.0	0.00127795527157	0.0	0.00218340611354	0.0	0.0	0.00518134715026	0.001001001001
k__Bacteria;p__Actinobacteria;c__Actinobacteria;o__Actinomycetales;f__Micrococcaceae	0.0	0.0	0.0	0.00550314465409	0.00180995475113	0.0	0.0	0.0	0.0	0.0	0.0	0.0014598540146	0.000665335994677	0.0	0.0	0.0	0.0	0.0	0.000995024875622	0.0	0.0	0.0	0.00331125827815	0.0	0.00378787878788	0.00167224080268	0.0	0.0	0.0	0.0108527131783	0.0	0.000198807157058	0.0	0.000762195121951	0.0	0.0	0.00261096605744	0.0	0.0	0.0	0.0	0.0	0.0	0.000393391030685	0.0	0.0	0.0	0.0	0.0
k__Bacteria;p__Actinobacteria;c__Actinobacteria;o__Bifidobacteriales;f__Bifidobacteriaceae	0.0	0.0	0.0	0.0	0.0	0.0	0.0	0.00205973223481	0.00119688809096	0.0	0.0	0.0	0.0	0.00139664804469	0.0	0.0	0.0	0.0	0.0	0.0	0.0	0.0	0.0	0.0	0.0	0.0	0.0	0.0	0.0	0.0	0.0	0.0	0.0	0.0	0.0	0.0	0.0	0.0	0.0	0.0	0.0	0.0	0.0	0.0	0.0	0.0	0.0	0.0	0.001001001001
k__Bacteria;p__Actinobacteria;c__Coriobacteriia;o__Coriobacteriales;f__Coriobacteriaceae	0.00749829584185	0.0	0.0	0.0125786163522	0.00723981900452	0.0102420856611	0.0131926121372	0.0133882595263	0.211849192101	0.00795372378886	0.00701754385965	0.00510948905109	0.0059880239521	0.0	0.00280112044818	0.00461133069829	0.00608108108108	0.00275482093664	0.0	0.0	0.0	0.0	0.0	0.0	0.00378787878788	0.0	0.0	0.0	0.000314663310258	0.0	0.0	0.0	0.0	0.0	0.0	0.0	0.0	0.0	0.0	0.0	0.0	0.0	0.000638977635783	0.0	0.00363901018923	0.0	0.0	0.00172711571675	0.0
k__Bacteria;p__Bacteroidetes;c__Bacteroidia;o__Bacteroidales;f__	0.0347648261759	0.026402640264	0.0261920752183	0.0196540880503	0.0262443438914	0.0381750465549	0.0435356200528	0.0195674562307	0.0257330939557	0.0339840925524	0.0294736842105	0.0197080291971	0.0272787757818	0.0209497206704	0.0196078431373	0.0289855072464	0.0358108108108	0.0261707988981	0.0	0.0	0.0	0.0	0.0	0.00426742532006	0.0	0.0	0.0	0.0	0.0	0.0	0.0	0.0	0.0	0.0	0.0	0.00175131348511	0.0	0.0	0.0	0.0	0.0	0.0	0.0	0.0	0.0422125181951	0.00204081632653	0.0	0.0	0.0
k__Bacteria;p__Bacteroidetes;c__Bacteroidia;o__Bacteroidales;f__BS11	0.0	0.0	0.0	0.0	0.000904977375566	0.0	0.00131926121372	0.0	0.0	0.0	0.0	0.0	0.0	0.0	0.0	0.0	0.0	0.0	0.0	0.0	0.0	0.0	0.0	0.0	0.0	0.0	0.0	0.0	0.0	0.0	0.0	0.0	0.0	0.0	0.0	0.0	0.0	0.0	0.0	0.0	0.0	0.0	0.0	0.0	0.0	0.0	0.0	0.0	0.0
k__Bacteria;p__Bacteroidetes;c__Bacteroidia;o__Bacteroidales;f__Bacteroidaceae	0.00204498977505	0.0	0.00134318334453	0.000786163522013	0.0027149321267	0.000931098696462	0.00197889182058	0.00308959835221	0.0	0.000723065798988	0.0	0.000729927007299	0.0	0.0	0.00140056022409	0.0	0.000675675675676	0.00068870523416	0.824875621891	0.971539099199	0.000123747061007	0.708074534161	0.683774834437	0.640113798009	0.560606060606	0.705685618729	0.273858921162	0.799295774648	0.0966016362492	0.0341085271318	0.75495049505	0.990059642147	0.861134631668	0.870426829268	0.954153427145	0.413309982487	0.753263707572	0.937881873727	0.618811881188	0.929222911346	0.6875	0.0851063829787	0.62428115016	0.884343036979	0.590975254731	0.587755102041	0.727011494253	0.373056994819	0.740740740741
k__Bacteria;p__Bacteroidetes;c__Bacteroidia;o__Bacteroidales;f__Prevotellaceae	0.569870483981	0.711551155116	0.649429147079	0.691037735849	0.515837104072	0.543761638734	0.513192612137	0.42842430484	0.445840813884	0.654374548084	0.658245614035	0.65401459854	0.662674650699	0.737430167598	0.74649859944	0.632411067194	0.627702702703	0.691460055096	0.0	0.0	0.0	0.0	0.00165562913907	0.00142247510669	0.00378787878788	0.0	0.0	0.0	0.000629326620516	0.0	0.0	0.000198807157058	0.0	0.000762195121951	0.0	0.0	0.0	0.0	0.0	0.0	0.0	0.0	0.000638977635783	0.0	0.00218340611354	0.0	0.0	0.00518134715026	0.002002002002
k__Bacteria;p__Bacteroidetes;c__Bacteroidia;o__Bacteroidales;f__S24-7	0.00613496932515	0.0019801980198	0.00537273337811	0.0102201257862	0.00180995475113	0.00186219739292	0.00791556728232	0.00411946446962	0.00119688809096	0.00289226319595	0.00350877192982	0.0029197080292	0.00399201596806	0.00139664804469	0.00280112044818	0.00856389986825	0.00337837837838	0.00068870523416	0.0	0.0	0.0	0.0	0.0	0.0	0.0	0.0	0.0	0.0	0.0	0.0	0.0	0.0	0.0	0.0	0.0	0.0	0.0	0.0	0.0	0.0	0.0	0.0	0.0	0.0	0.0	0.0	0.0	0.0	0.0
k__Bacteria;p__Bacteroidetes;c__Bacteroidia;o__Bacteroidales;f__[Paraprevotellaceae]	0.0981595092025	0.0858085808581	0.103425117529	0.0573899371069	0.0823529411765	0.117318435754	0.102242744063	0.048403707518	0.0873728306403	0.0686912509038	0.0898245614035	0.0868613138686	0.0878243512974	0.0691340782123	0.0560224089636	0.0922266139657	0.0810810810811	0.0668044077135	0.0	0.0	0.0	0.0	0.0	0.00142247510669	0.0	0.00167224080268	0.0	0.0	0.0	0.0	0.0	0.0	0.0	0.0	0.0	0.0	0.0	0.0	0.00123762376238	0.0	0.0	0.0	0.0	0.0	0.00291120815138	0.197959183673	0.0	0.0	0.001001001001
k__Bacteria;p__Bacteroidetes;c__Flavobacteriia;o__Flavobacteriales;f__Flavobacteriaceae	0.0	0.0	0.0	0.0	0.0	0.0	0.0	0.0	0.0	0.0	0.0	0.000729927007299	0.0	0.0	0.0	0.0	0.0	0.0	0.0	0.0	0.0	0.0	0.0	0.00426742532006	0.0	0.0	0.0	0.0	0.0	0.0	0.0	0.00119284294235	0.0	0.0	0.0	0.0	0.0	0.0	0.00123762376238	0.0	0.0	0.0	0.0	0.0	0.000727802037846	0.0	0.0	0.00345423143351	0.0
k__Bacteria;p__Bacteroidetes;c__Sphingobacteriia;o__Sphingobacteriales;f__Sphingobacteriaceae	0.0	0.0	0.0	0.0	0.0	0.0	0.0	0.0	0.0	0.0	0.0	0.000729927007299	0.0	0.0	0.0	0.0	0.0	0.0	0.0	0.0	0.0	0.0	0.0	0.0	0.0	0.0	0.0	0.0	0.0	0.0	0.00371287128713	0.0	0.0	0.0	0.0	0.0	0.0	0.0	0.0	0.0	0.0	0.0	0.0	0.0	0.0	0.0	0.0	0.0241796200345	0.0
k__Bacteria;p__Chloroflexi;c__Anaerolineae;o__Anaerolineales;f__Anaerolinaceae	0.00068166325835	0.0	0.0	0.0	0.0	0.0	0.0	0.0	0.0	0.000723065798988	0.000701754385965	0.0	0.000665335994677	0.0	0.0	0.000658761528327	0.0	0.0	0.0	0.0	0.0	0.0	0.0	0.0	0.0	0.0	0.0	0.0	0.0	0.0	0.0	0.0	0.0	0.0	0.0	0.0	0.0	0.0	0.0	0.0	0.0	0.0	0.0	0.0	0.0	0.0	0.0	0.0	0.0
k__Bacteria;p__Cyanobacteria;c__4C0d-2;o__YS2;f__	0.00068166325835	0.0019801980198	0.0	0.00157232704403	0.0	0.0	0.00065963060686	0.0	0.000598444045482	0.0	0.0	0.0	0.000665335994677	0.0	0.0	0.0	0.0	0.0	0.0	0.0	0.0	0.0	0.0	0.0	0.0	0.0	0.0	0.0	0.0	0.0	0.0	0.0	0.0	0.0	0.0	0.0	0.0	0.0	0.0	0.0	0.0	0.0	0.0	0.0	0.0	0.0	0.0	0.0	0.0
k__Bacteria;p__Cyanobacteria;c__Chloroplast;o__Streptophyta;f__	0.0	0.0	0.0	0.0	0.0	0.0	0.00065963060686	0.0	0.0	0.0	0.0	0.0	0.0	0.0	0.0	0.0	0.0	0.0	0.0	0.0	0.0	0.0	0.0	0.0	0.0	0.0	0.0	0.0	0.0	0.0	0.0	0.0	0.0	0.0	0.0	0.0	0.0	0.0	0.0	0.0	0.0	0.0	0.0	0.0	0.0	0.0	0.0	0.0	0.0
k__Bacteria;p__Elusimicrobia;c__Elusimicrobia;o__Elusimicrobiales;f__Elusimicrobiaceae	0.0	0.0	0.0	0.0	0.0	0.0	0.0	0.0	0.0	0.0	0.0	0.0	0.0	0.000698324022346	0.0	0.0	0.0	0.0	0.0	0.0	0.0	0.0	0.0	0.0	0.0	0.0	0.0	0.0	0.0	0.0	0.0	0.0	0.0	0.0	0.0	0.0	0.0	0.0	0.0	0.0	0.0	0.0	0.0	0.0	0.0	0.0	0.0	0.0	0.0
k__Bacteria;p__Firmicutes;c__Bacilli;o__Bacillales;Other	0.0054533060668	0.00528052805281	0.00201477501679	0.00471698113208	0.00452488687783	0.00186219739292	0.00461741424802	0.00308959835221	0.00418910831837	0.00144613159798	0.00210526315789	0.00510948905109	0.00199600798403	0.00139664804469	0.000700280112045	0.00197628458498	0.00135135135135	0.00206611570248	0.0	0.000552638850511	0.0	0.0	0.00827814569536	0.00568990042674	0.272727272727	0.00836120401338	0.0	0.0	0.0	0.031007751938	0.0148514851485	0.000397614314115	0.0	0.0	0.0	0.00350262697023	0.0156657963446	0.0	0.00123762376238	0.000729660707771	0.0	0.0531914893617	0.00447284345048	0.00157356412274	0.0145560407569	0.00204081632653	0.0	0.0120898100173	0.00600600600601
k__Bacteria;p__Firmicutes;c__Bacilli;o__Bacillales;f__Planococcaceae	0.0	0.000660066006601	0.0	0.000786163522013	0.0	0.0	0.00065963060686	0.0	0.0	0.0	0.0	0.0	0.0	0.0	0.0	0.0	0.0	0.00068870523416	0.0	0.010776457585	0.000123747061007	0.0	0.0	0.0	0.0	0.00167224080268	0.0	0.0	0.0	0.0	0.0	0.0	0.0	0.0	0.0	0.0	0.00522193211488	0.0	0.0	0.0	0.0	0.0	0.0	0.014948859166	0.0	0.00204081632653	0.0	0.00690846286701	0.0
k__Bacteria;p__Firmicutes;c__Bacilli;o__Lactobacillales;f__Lactobacillaceae	0.0	0.0	0.0	0.0	0.0	0.0	0.0	0.0010298661174	0.0	0.0	0.0	0.0	0.0	0.0	0.0	0.0	0.0	0.0	0.0	0.0	0.000123747061007	0.0	0.0	0.0	0.0	0.0	0.0	0.0	0.0	0.0	0.0	0.0	0.0	0.0	0.0	0.000583771161705	0.0	0.0	0.0	0.0	0.0	0.0	0.0	0.0	0.00291120815138	0.0	0.0	0.0	0.0
k__Bacteria;p__Firmicutes;c__Bacilli;o__Lactobacillales;f__Leuconostocaceae	0.0	0.0	0.00134318334453	0.0	0.0	0.00186219739292	0.00065963060686	0.0010298661174	0.000598444045482	0.000723065798988	0.0	0.000729927007299	0.0	0.000698324022346	0.0	0.0	0.000675675675676	0.00068870523416	0.0	0.0	0.0	0.0	0.0	0.0	0.0	0.0	0.0	0.0	0.0	0.0	0.0	0.0	0.0	0.0	0.0	0.0	0.0	0.0	0.0	0.0	0.0	0.0	0.0	0.0	0.0	0.0	0.0	0.00172711571675	0.0
k__Bacteria;p__Firmicutes;c__Bacilli;o__Lactobacillales;f__Streptococcaceae	0.0	0.0	0.0	0.00157232704403	0.0	0.000931098696462	0.00065963060686	0.0	0.0	0.000723065798988	0.0	0.000729927007299	0.000665335994677	0.000698324022346	0.0	0.0	0.000675675675676	0.0	0.0721393034826	0.00193423597679	0.283009528524	0.00931677018634	0.0115894039735	0.24893314367	0.0151515151515	0.16889632107	0.045643153527	0.0105633802817	0.0553807426054	0.0542635658915	0.0977722772277	0.000596421471173	0.00663279706463	0.0190548780488	0.03132092601	0.00934033858727	0.00130548302872	0.00254582484725	0.00247524752475	0.0164173659248	0.025	0.0531914893617	0.0191693290735	0.0326514555468	0.0145560407569	0.0	0.0689655172414	0.013816925734	0.0730730730731
k__Bacteria;p__Firmicutes;c__Clostridia;o__Clostridiales;Other	0.0	0.0	0.0	0.0	0.0	0.000931098696462	0.00131926121372	0.0	0.0	0.000723065798988	0.000701754385965	0.000729927007299	0.00133067198935	0.000698324022346	0.0	0.0	0.0	0.0	0.0	0.0	0.0	0.0	0.0	0.0	0.0	0.0	0.0	0.0	0.0	0.0	0.0	0.0	0.0	0.0	0.0	0.0	0.0	0.0	0.0	0.0	0.0	0.0	0.0	0.0	0.0	0.0	0.0	0.0	0.0
k__Bacteria;p__Firmicutes;c__Clostridia;o__Clostridiales;f__	0.0470347648262	0.0323432343234	0.0322364002686	0.0259433962264	0.0579185520362	0.0409683426443	0.0587071240106	0.0504634397528	0.0442848593656	0.0390455531453	0.0491228070175	0.0350364963504	0.043246839654	0.0328212290503	0.0343137254902	0.0395256916996	0.047972972973	0.0337465564738	0.0	0.0	0.000247494122015	0.00103519668737	0.0	0.0	0.00378787878788	0.0	0.0	0.00352112676056	0.0	0.0	0.0	0.0	0.0	0.000762195121951	0.0	0.0	0.00130548302872	0.0	0.0	0.0	0.0	0.0	0.0	0.0	0.000727802037846	0.0	0.0	0.0	0.001001001001
k__Bacteria;p__Firmicutes;c__Clostridia;o__Clostridiales;f__Christensenellaceae	0.0054533060668	0.0046204620462	0.0100738750839	0.0133647798742	0.00904977375566	0.00837988826816	0.0112137203166	0.00308959835221	0.00359066427289	0.00867678958785	0.00912280701754	0.0116788321168	0.0119760479042	0.00698324022346	0.00490196078431	0.0131752305665	0.00675675675676	0.00895316804408	0.0	0.0	0.0	0.0	0.0	0.0	0.0	0.0	0.0	0.0	0.0	0.0	0.0	0.0	0.0	0.0	0.0	0.0	0.0	0.0	0.0	0.0	0.0	0.0212765957447	0.00127795527157	0.0	0.00582241630277	0.0	0.0	0.0	0.001001001001
k__Bacteria;p__Firmicutes;c__Clostridia;o__Clostridiales;f__Clostridiaceae	0.0054533060668	0.000660066006601	0.00335795836132	0.0	0.0488687782805	0.00558659217877	0.00131926121372	0.217301750772	0.0113704368642	0.0	0.00771929824561	0.00802919708029	0.0	0.00209497206704	0.000700280112045	0.00197628458498	0.000675675675676	0.0034435261708	0.00298507462687	0.0099474993092	0.0	0.0	0.0264900662252	0.00142247510669	0.0	0.0	0.0	0.0	0.0	0.0	0.00123762376238	0.0	0.000141123341801	0.00914634146341	0.0	0.0	0.00261096605744	0.0178207739308	0.0247524752475	0.00620211601605	0.0	0.0	0.00511182108626	0.0574350904799	0.00873362445415	0.0	0.0	0.0	0.001001001001
k__Bacteria;p__Firmicutes;c__Clostridia;o__Clostridiales;f__Dehalobacteriaceae	0.00204498977505	0.0	0.0	0.0	0.00180995475113	0.00186219739292	0.00065963060686	0.00308959835221	0.000598444045482	0.0	0.0	0.0	0.0	0.0	0.0	0.000658761528327	0.0	0.0	0.0	0.0	0.0	0.0	0.0	0.0	0.0	0.0	0.0	0.0	0.0	0.0	0.0	0.0	0.0	0.0	0.0	0.0	0.0	0.0	0.0	0.0	0.0	0.0	0.0	0.0	0.0	0.0	0.0	0.0	0.0
k__Bacteria;p__Firmicutes;c__Clostridia;o__Clostridiales;f__Eubacteriaceae	0.0	0.0	0.0	0.0	0.0	0.0	0.0	0.0	0.000598444045482	0.0	0.0	0.0	0.0	0.0	0.0	0.0	0.0	0.0	0.0	0.0	0.0	0.0	0.0	0.0	0.0	0.0	0.0	0.0	0.0	0.0	0.0	0.0	0.0	0.0	0.0	0.0	0.0	0.0	0.0	0.0	0.0	0.0	0.0	0.000393391030685	0.000727802037846	0.0	0.0	0.0	0.0
k__Bacteria;p__Firmicutes;c__Clostridia;o__Clostridiales;f__Lachnospiraceae	0.0436264485344	0.029702970297	0.0235057085292	0.0298742138365	0.041628959276	0.0325884543762	0.0369393139842	0.0288362512873	0.0347097546379	0.0354302241504	0.0266666666667	0.0255474452555	0.0286094477711	0.0272346368715	0.0231092436975	0.030303030303	0.0324324324324	0.0330578512397	0.0	0.0	0.0	0.0	0.0	0.00568990042674	0.0	0.0	0.0	0.00352112676056	0.000314663310258	0.0046511627907	0.0	0.0	0.000423370025402	0.0	0.000453926463913	0.00175131348511	0.0	0.0	0.0	0.0	0.0	0.0	0.0	0.0	0.00655021834061	0.0183673469388	0.014367816092	0.0	0.003003003003
k__Bacteria;p__Firmicutes;c__Clostridia;o__Clostridiales;f__Peptostreptococcaceae	0.00204498977505	0.0	0.0	0.0	0.0	0.000931098696462	0.0	0.00205973223481	0.000598444045482	0.00289226319595	0.000701754385965	0.0021897810219	0.000665335994677	0.000698324022346	0.000700280112045	0.00263504611331	0.0	0.00068870523416	0.00298507462687	0.0	0.0	0.00310559006211	0.00993377483444	0.00142247510669	0.0454545454545	0.0384615384615	0.0995850622407	0.0281690140845	0.0	0.198449612403	0.0631188118812	0.000994035785288	0.000141123341801	0.0	0.00544711756695	0.00116754232341	0.0	0.0	0.0	0.0280919372492	0.0916666666667	0.446808510638	0.0389776357827	0.0	0.107714701601	0.00612244897959	0.140804597701	0.215889464594	0.137137137137
k__Bacteria;p__Firmicutes;c__Clostridia;o__Clostridiales;f__Ruminococcaceae	0.0334014996592	0.0217821782178	0.0214909335124	0.0361635220126	0.0425339366516	0.0325884543762	0.0323218997361	0.0391349124614	0.0227408737283	0.0281995661605	0.0245614035088	0.0255474452555	0.018629407851	0.0230446927374	0.0266106442577	0.030303030303	0.0283783783784	0.0206611570248	0.0	0.0	0.000123747061007	0.0	0.00331125827815	0.00284495021337	0.00757575757576	0.0	0.0145228215768	0.0105633802817	0.0	0.0	0.0	0.0	0.0103020039515	0.0	0.00226963231956	0.0	0.0	0.0	0.00866336633663	0.000364830353885	0.00416666666667	0.0212765957447	0.000638977635783	0.000393391030685	0.0101892285298	0.034693877551	0.0459770114943	0.0	0.0
k__Bacteria;p__Firmicutes;c__Clostridia;o__Clostridiales;f__Veillonellaceae	0.108384458078	0.0508250825083	0.0940228341169	0.061320754717	0.0778280542986	0.126629422719	0.126649076517	0.0751802265705	0.0712148414123	0.0744757772957	0.0631578947368	0.0773722627737	0.0818363273453	0.0551675977654	0.0644257703081	0.0922266139657	0.0952702702703	0.0881542699725	0.0	0.0	0.000123747061007	0.00103519668737	0.0	0.0	0.0	0.00167224080268	0.454356846473	0.105633802817	0.000314663310258	0.0434108527132	0.00247524752475	0.0	0.0	0.0	0.0	0.0	0.0	0.0	0.00123762376238	0.000364830353885	0.0	0.0106382978723	0.00766773162939	0.000393391030685	0.0	0.128571428571	0.00287356321839	0.00172711571675	0.001001001001
k__Bacteria;p__Firmicutes;c__Clostridia;o__Clostridiales;f__[Mogibacteriaceae]	0.00340831629175	0.0	0.00134318334453	0.000786163522013	0.00814479638009	0.00372439478585	0.0032981530343	0.00205973223481	0.00179533213645	0.00361532899494	0.00561403508772	0.0036496350365	0.00266134397871	0.00209497206704	0.00210084033613	0.000658761528327	0.0027027027027	0.00482093663912	0.0	0.0	0.0	0.0	0.0	0.0	0.0	0.0	0.0	0.0	0.0	0.0	0.0	0.0	0.0	0.0	0.0	0.0	0.0	0.0	0.0	0.0	0.0	0.0	0.0	0.0	0.0	0.0	0.0	0.0	0.0
k__Bacteria;p__Firmicutes;c__Erysipelotrichi;o__Erysipelotrichales;f__Erysipelotrichaceae	0.0013633265167	0.0	0.000671591672263	0.00157232704403	0.0027149321267	0.000931098696462	0.00461741424802	0.0010298661174	0.00538599640934	0.00144613159798	0.000701754385965	0.000729927007299	0.00133067198935	0.00139664804469	0.0	0.000658761528327	0.0027027027027	0.00068870523416	0.0	0.0	0.0	0.0	0.0	0.00426742532006	0.0	0.00501672240803	0.00622406639004	0.0	0.000629326620516	0.0031007751938	0.0	0.000198807157058	0.0	0.0	0.0	0.00175131348511	0.0	0.0	0.0	0.0025538124772	0.0	0.0	0.00511182108626	0.0	0.000727802037846	0.00408163265306	0.0	0.013816925734	0.004004004004
k__Bacteria;p__Planctomycetes;c__Planctomycetia;o__Pirellulales;f__Pirellulaceae	0.0	0.0	0.000671591672263	0.0	0.0	0.000931098696462	0.00131926121372	0.0	0.00119688809096	0.00144613159798	0.0	0.0	0.0	0.000698324022346	0.0	0.00263504611331	0.0	0.00137741046832	0.0	0.0	0.0	0.0	0.0	0.0	0.0	0.0	0.0	0.0	0.0	0.0	0.0	0.0	0.0	0.0	0.0	0.0	0.0	0.0	0.0	0.0	0.0	0.0	0.0	0.0	0.0	0.0	0.0	0.0	0.0
k__Bacteria;p__Proteobacteria;c__Alphaproteobacteria;o__Rhodobacterales;f__Rhodobacteraceae	0.0	0.0	0.0	0.00235849056604	0.0	0.0	0.0	0.0	0.0	0.0	0.0	0.0014598540146	0.0	0.0	0.0	0.0	0.0	0.0	0.0	0.0	0.0	0.0	0.0	0.0	0.0	0.0	0.0	0.0	0.0	0.0015503875969	0.0	0.0	0.0	0.0	0.0	0.0	0.0	0.0	0.0	0.0	0.0	0.0	0.0	0.0	0.0	0.0	0.0	0.0	0.0
k__Bacteria;p__Proteobacteria;c__Alphaproteobacteria;o__Sphingomonadales;f__Sphingomonadaceae	0.0	0.0	0.0	0.0	0.0	0.0	0.0	0.0	0.0	0.0	0.0	0.0	0.0	0.0	0.0	0.0	0.0	0.0	0.0	0.0	0.0	0.0	0.0	0.0	0.0	0.0	0.0	0.0	0.0	0.0	0.00123762376238	0.0	0.0	0.0	0.0	0.00175131348511	0.0	0.0	0.00123762376238	0.0	0.0	0.0	0.0	0.000393391030685	0.000727802037846	0.0	0.0	0.0	0.0
k__Bacteria;p__Proteobacteria;c__Betaproteobacteria;o__Rhodocyclales;f__Rhodocyclaceae	0.00068166325835	0.0	0.0	0.0	0.00180995475113	0.0	0.0	0.0010298661174	0.000598444045482	0.000723065798988	0.00140350877193	0.0	0.0	0.0	0.0	0.0	0.0	0.0	0.0	0.0	0.0	0.0	0.0	0.0	0.0	0.0	0.0	0.0	0.0	0.0	0.0	0.0	0.0	0.0	0.0	0.0	0.0	0.0	0.0	0.0	0.0	0.0	0.0	0.0	0.0	0.0	0.0	0.0	0.0
k__Bacteria;p__Proteobacteria;c__Deltaproteobacteria;o__Desulfovibrionales;f__Desulfovibrionaceae	0.00613496932515	0.00858085808581	0.00537273337811	0.00943396226415	0.0135746606335	0.0111731843575	0.00857519788918	0.00308959835221	0.00538599640934	0.00795372378886	0.00631578947368	0.0036496350365	0.00465735196274	0.00488826815642	0.00420168067227	0.00197628458498	0.00945945945946	0.00275482093664	0.0	0.0	0.0	0.0	0.0	0.0	0.0	0.0	0.0	0.0	0.0	0.0	0.0	0.0	0.0	0.0	0.0	0.0	0.0	0.0	0.0	0.0	0.0	0.0	0.0	0.0	0.0	0.0	0.0	0.00345423143351	0.0
k__Bacteria;p__Proteobacteria;c__Deltaproteobacteria;o__GMD14H09;f__	0.0	0.0	0.0	0.0	0.0	0.0	0.0	0.0	0.0	0.0	0.0	0.0	0.0	0.0	0.0	0.0	0.0	0.0	0.0	0.0	0.0	0.0	0.0	0.0	0.0	0.0	0.0	0.0	0.0	0.0	0.0	0.0	0.0	0.0	0.0	0.0	0.0	0.0	0.0	0.0	0.0	0.0	0.0	0.0	0.0	0.0	0.0	0.0	0.0
k__Bacteria;p__Proteobacteria;c__Gammaproteobacteria;o__Aeromonadales;f__Succinivibrionaceae	0.00068166325835	0.0	0.00201477501679	0.00235849056604	0.0	0.0	0.00065963060686	0.0	0.0	0.00939985538684	0.0	0.0	0.0	0.000698324022346	0.000700280112045	0.00131752305665	0.00135135135135	0.0	0.000497512437811	0.0	0.000247494122015	0.0	0.00165562913907	0.0170697012802	0.0	0.0	0.0	0.0	0.0	0.0	0.0	0.0	0.0	0.0	0.0	0.0	0.00261096605744	0.00050916496945	0.00371287128713	0.0	0.0	0.0	0.0	0.0	0.0	0.0	0.0	0.00172711571675	0.0
k__Bacteria;p__Proteobacteria;c__Gammaproteobacteria;o__Enterobacteriales;f__Enterobacteriaceae	0.0	0.0026402640264	0.0	0.0	0.000904977375566	0.0	0.00197889182058	0.0453141091658	0.00179533213645	0.0	0.000701754385965	0.0	0.0	0.0	0.000700280112045	0.0	0.000675675675676	0.00068870523416	0.0323383084577	0.0024868748273	0.714886771439	0.0403726708075	0.233443708609	0.0128022759602	0.00378787878788	0.00334448160535	0.00207468879668	0.00352112676056	0.308055380743	0.148837209302	0.0	0.000596421471173	0.034716342083	0.0350609756098	0.000907852927826	0.00817279626386	0.0417754569191	0.0366598778004	0.169554455446	0.0131338927399	0.120833333333	0.0212765957447	0.0396166134185	0.00472069236821	0.051673944687	0.00612244897959	0.0	0.00863557858377	0.0
k__Bacteria;p__Proteobacteria;c__Gammaproteobacteria;o__Oceanospirillales;f__Halomonadaceae	0.0	0.0013201320132	0.0	0.0	0.0	0.0	0.0	0.0	0.0	0.0	0.0	0.0124087591241	0.0	0.0	0.0	0.0	0.0	0.0	0.0	0.0	0.0	0.0	0.0	0.00142247510669	0.0	0.0	0.0	0.0	0.0	0.0031007751938	0.00123762376238	0.000198807157058	0.000282246683601	0.0	0.0	0.0	0.0	0.0	0.0	0.0	0.0	0.0	0.0	0.0	0.000727802037846	0.0	0.0	0.00345423143351	0.001001001001
k__Bacteria;p__Proteobacteria;c__Gammaproteobacteria;o__Pasteurellales;f__Pasteurellaceae	0.00204498977505	0.0	0.00201477501679	0.0	0.0371040723982	0.000931098696462	0.00263852242744	0.0	0.00179533213645	0.0	0.00140350877193	0.0	0.0	0.0	0.0	0.0	0.00202702702703	0.00068870523416	0.063184079602	0.00276319425256	0.000742482366044	0.237060041408	0.0149006622517	0.0426742532006	0.0681818181818	0.061872909699	0.0726141078838	0.0316901408451	0.53713027061	0.462015503876	0.0581683168317	0.00417495029821	0.0862263618402	0.063262195122	0.00499319110304	0.556333917104	0.169712793734	0.00458248472505	0.160891089109	0.00291864283108	0.0708333333333	0.276595744681	0.247923322684	0.00157356412274	0.116448326055	0.00816326530612	0.0	0.303972366149	0.014014014014
k__Bacteria;p__Proteobacteria;c__Gammaproteobacteria;o__Pseudomonadales;f__Moraxellaceae	0.0	0.0	0.0	0.0	0.0	0.0	0.0	0.0	0.0	0.0	0.0	0.0	0.0	0.0	0.0	0.0	0.0	0.0	0.0	0.0	0.000123747061007	0.0	0.0	0.0	0.0	0.0	0.0	0.0	0.000314663310258	0.0	0.0	0.0	0.0	0.0	0.000453926463913	0.0	0.00261096605744	0.0	0.0	0.0	0.0	0.0	0.00127795527157	0.000786782061369	0.00363901018923	0.0	0.0	0.0	0.004004004004
k__Bacteria;p__Proteobacteria;c__Gammaproteobacteria;o__Pseudomonadales;f__Pseudomonadaceae	0.00068166325835	0.0	0.0	0.0	0.0	0.00186219739292	0.0	0.0	0.00418910831837	0.000723065798988	0.0	0.0	0.0	0.000698324022346	0.0	0.0	0.0	0.0	0.0	0.0	0.000123747061007	0.0	0.0	0.0	0.0	0.0	0.00414937759336	0.0	0.000314663310258	0.0	0.0	0.0	0.0	0.0	0.0	0.0	0.0	0.0	0.00123762376238	0.0	0.0	0.0	0.000638977635783	0.0	0.0	0.0	0.0	0.0	0.00800800800801
k__Bacteria;p__SR1;c__;o__;f__	0.00204498977505	0.0	0.00134318334453	0.0	0.000904977375566	0.000931098696462	0.00065963060686	0.0	0.000598444045482	0.00144613159798	0.0	0.0	0.000665335994677	0.0	0.0	0.000658761528327	0.000675675675676	0.0	0.0	0.0	0.0	0.0	0.0	0.0	0.0	0.0	0.0	0.0	0.0	0.0	0.0	0.0	0.0	0.0	0.0	0.0	0.0	0.0	0.0	0.0	0.0	0.0	0.0	0.0	0.00145560407569	0.0	0.0	0.0	0.0
k__Bacteria;p__Spirochaetes;c__Spirochaetes;o__Spirochaetales;f__Spirochaetaceae	0.00613496932515	0.0013201320132	0.00470114170584	0.00393081761006	0.00361990950226	0.00465549348231	0.0065963060686	0.00205973223481	0.00239377618193	0.00289226319595	0.00280701754386	0.0021897810219	0.00465735196274	0.00209497206704	0.00560224089636	0.00527009222661	0.00135135135135	0.00137741046832	0.0	0.0	0.0	0.0	0.0	0.0	0.0	0.0	0.0	0.0	0.0	0.0	0.0	0.0	0.0	0.0	0.0	0.0	0.0	0.0	0.0	0.0	0.0	0.0	0.0	0.0	0.0	0.0	0.0	0.0	0.0
k__Bacteria;p__Synergistetes;c__Synergistia;o__Synergistales;f__Dethiosulfovibrionaceae	0.0	0.0	0.0	0.0	0.0	0.0	0.00065963060686	0.0	0.0	0.000723065798988	0.000701754385965	0.000729927007299	0.000665335994677	0.0	0.0	0.0	0.0	0.00137741046832	0.0	0.0	0.0	0.0	0.0	0.0	0.0	0.0	0.0	0.0	0.0	0.0	0.0	0.0	0.0	0.0	0.0	0.0	0.0	0.0	0.0	0.0	0.0	0.0	0.0	0.0	0.0	0.0	0.0	0.0	0.0
k__Bacteria;p__Synergistetes;c__Synergistia;o__Synergistales;f__Synergistaceae	0.0	0.0	0.0	0.0	0.0	0.0	0.0	0.0	0.0	0.0	0.0	0.0	0.0	0.0	0.0	0.0	0.0	0.0	0.0	0.0	0.0	0.0	0.0	0.0	0.00757575757576	0.0	0.0269709543568	0.0	0.0	0.0	0.0	0.0	0.0	0.0	0.0	0.0	0.0	0.0	0.0	0.0	0.0	0.0106382978723	0.0	0.0	0.00145560407569	0.00204081632653	0.0	0.0	0.0
k__Bacteria;p__Tenericutes;c__Mollicutes;o__RF39;f__	0.00068166325835	0.0	0.00201477501679	0.0062893081761	0.00361990950226	0.0	0.00065963060686	0.0	0.000598444045482	0.000723065798988	0.00280701754386	0.0	0.0	0.0	0.0	0.0	0.00202702702703	0.0	0.0	0.0	0.0	0.0	0.0	0.00142247510669	0.0	0.0	0.0	0.0	0.0	0.0	0.0	0.0	0.0	0.0	0.0	0.0	0.0	0.0	0.0	0.0	0.0	0.0	0.0	0.0	0.0	0.0	0.0	0.0	0.0
k__Bacteria;p__Verrucomicrobia;c__Verruco-5;o__LD1-PB3;f__	0.0	0.0	0.0	0.0	0.0	0.0	0.0	0.0	0.0	0.0	0.0	0.0	0.0	0.0	0.0	0.0	0.0	0.0	0.0	0.0	0.0	0.0	0.0	0.0	0.0	0.0	0.0	0.0	0.0	0.0	0.0	0.0	0.0	0.0	0.0	0.0	0.0	0.0	0.0	0.0	0.0	0.0	0.0	0.0	0.0	0.0	0.0	0.0	0.0
k__Bacteria;p__Verrucomicrobia;c__Verruco-5;o__WCHB1-41;f__	0.0	0.0	0.0	0.0	0.0	0.0	0.0	0.0	0.0	0.0	0.0	0.000729927007299	0.0	0.000698324022346	0.0	0.00131752305665	0.000675675675676	0.0	0.0	0.0	0.0	0.0	0.0	0.0	0.0	0.0	0.0	0.0	0.0	0.0	0.0	0.0	0.0	0.0	0.0	0.0	0.0	0.0	0.0	0.0	0.0	0.0	0.0	0.0	0.0	0.0	0.0	0.0	0.0
k__Bacteria;p__Verrucomicrobia;c__Verruco-5;o__WCHB1-41;f__RFP12	0.0	0.0	0.0	0.0	0.0	0.00186219739292	0.00263852242744	0.0	0.00119688809096	0.0	0.000701754385965	0.0	0.00266134397871	0.0	0.00140056022409	0.0	0.000675675675676	0.00206611570248	0.0	0.0	0.0	0.0	0.0	0.0	0.0	0.0	0.0	0.0	0.0	0.0	0.0	0.0	0.0	0.0	0.0	0.0	0.0	0.0	0.0	0.0	0.0	0.0	0.0	0.0	0.0	0.0	0.0	0.0	0.0
[truncated: 1,031 more columns]
