# Supplementary material for: Stochasticity constrained by deterministic effects of diet and age drive rumen microbiome assembly dynamics
Source: Nat Commun. 2020 Apr 20;11:1904. doi: 10.1038/s41467-020-15652-8 (PMC7170844; doi:10.1038/s41467-020-15652-8)
Supplement: Supplementary file 17 — Source Data [file 41467_2020_15652_MOESM17_ESM.zip › Source Data/Supplementary Figure 18C.txt]

# Constructed from biom file
#OTU ID	6	7	8	10	11	12	13	14	15	17	18	19	21	22	23	24	26	28	29	30	31	32	33	34	35	36	37	38	39	40	41	42	43	44	45	46	47	48	49	50	53	58	59	60	62	63	64	66	67	68	69	71	72	73	74	76	77	78	79	80	81	82	83	84	85	86	88	89	91	96	98	100	103	104	105	106	107	108	109	110	111	112	113	114	115	116	117	118	139	145	146	160	161	162	172	207	238	244	248	249	312	315	316	317	322	335	363	370	1000	1001	1002	1003	1004	1006	1007	1008	1009	1010	1013	1014	1018	1019	1020	1022	1023	1024	1025	1026	1028	1029	1031	1032	1033	1034	1035	1036	1038	1039	1044	1045	1050	1051	1052	1053	1054	1055	1056	1057	1058	1059	1060	1061	1063	1068	1076	1082	1084	1087	1090	1091	1092	1093	1094	1095	1096	1097	1098	1099	1100	1101	1102	1103	1104	1105	1106	1107	1108	1109	1110	1111	1112	1113	1114	1115	1116	1117	1118	1119	1120	1121	1122	1123	1124	1125	1126	1127	1128	1129	1130	1131	1132	1133	1134	1135	1136	1137	1138	1139	1140	1141	1142	1143	1144	1145	1146	1147	1154	1155	1157	1166	1167	1168	1169	1170	1172	1173	1174	1175	1176	1177	1178	1179	1180	1185	1186	1187	1188	1189	1190	1191	1192	1193	1195	1196	1197	1203	1204	1206	1207	1208	1211	1214	1215	1219	1220	1221	1222	1224	1227	1230	1231	1232	1233	1234	1235	1236	1237	1238	1239	1241	1243	1245	1246	1247	1248	1250	1252	1255	1256	1257	1258	1259	1261	1262	1263	1265	1266	1269	1271	1272	1274	1276	1277	1278	1279	1280	1281	1284	1286	1290	1292	1293	1294	1295	1296	1297	1298	1302	1303	1304	1306	1307	1308	1309	1311	1312	1315	1316	1318	1325	1326	1329	1330	1331	1332	1333	1342	1343	1344	1346	1347	1350	1351	1352	1354	1355	1357	1359	1361	1363	1364	1365	1367	1368	1370	1371	1372	1375	1376	1377	1382	1383	1384	1385	1387	1388	1390	1391	1394	1395	1399	1401	1404	1405	1410	1411	1421	1423	1424	1430	1432	1437	1439	1442	1445	1446	1447	1449	1450	1455	1458	1459	1460	1461	1462	1463	1464	1465	1466	1467	1468	1469	1470	1472	1473	1474	1477	1478	1479	1480	1481	1482	1484	1485	1486	1487	1488	1490	1491	1493	1494	1495	1496	1498	1499	1501	1502	1503	1505	1506	1507	1508	1511	1512	1514	1516	1517	1519	1520	1521	1523	1525	1529	1531	1533	1535	1538	1541	1544	1547	1553	1555	1559	1566	1571	1577	1589	1593	1594	1596	1599	1600	1603	1604	1605	1609	1612	1614	1615	1617	1621	1622	1625	1628	1631	1634	1636	1637	1639	1643	1644	1645	1647	1648	1650	1653	1661	1664	1665	1669	1672	1691	1692	1695	1701	1709	1710	1712	1719	1726	1727	1728	1730	1731	1733	1734	1736	1740	1743	1754	1758	1762	1765	3045	3046	3081	3114	3144	3156	3157	3158	3159	3160	3161	3162	3164	3165	3167	3169	3171	3174	3178	3181	3182	3185	3186	3187	3188	3189	3190	3191	3192	3194	3195	3201	3202	3205	3206	3210	3213	3214	3216	3218	3219	3220	3236	3260	3261	3263	3264	3267	3272	3276	3279	3281	3289	3290	3292	3293	3294	3295	3296	3297	3298	3299	3300	3301	3302	3303	3304	3305	3306	3307	3308	3309	3310	3311	3312	3313	3314	3315	3316	3317	3318	3319	3320	3322	3324	3325	3326	3328	3330	3331	3332	3333	3334	3335	3336	3337	3338	3339	3340	3341	3342	3343	3344	3345	3346	3347	3348	3349	3350	3351	3352	3353	3354	3355	3357	3358	3359	3361	3362	3364	3365	3366	3367	3368	3369	3370	3371	3373	3375	3376	3377	3380	3381	3382	3383	3384	3385	3386	3388	3389	3390	3391	3392	3393	3394	3395	3396	3397	3398	3399	3400	3401	3402	3403	3404	3405	3406	3407	3408	3409	3410	3411	3412	3413	3414	3415	3416	3417	3418	3419	3420	3421	3422	3423	3424	3425	3426	3427	3428	3429	3430	3431	3432	3433	3434	3435	3436	3437	3438	3439	3440	3441	3443	3444	3445	3446	3447	3448	3449	3450	3451	3452	3453	3454	3455	3456	3457	3458	3459	3460	3461	3462	3463	3464	3465	3466	3467	3468	10001	10002	10003	10004	10005	10016	10020	10025	10027	10051	10052	10054	10055	10056	10057	10061	10065	10070	10075	10087	10090	10093	10094	10095	10097	10099	10101	10102	10119	10120	10121	10122	10123	10124	10125	10126	10127	10128	10129	10130	10131	10132	10133	10134	10135	10136	10137	10138	10140	10141	10142	10143	10144	10147	10148	10149	10150	10151	10152	10153	10154	10155	10156	10157	10158	10159	10163	10164	10165	10166	10167	10168	10169	10170	10171	10173	10174	10175	10176	10177	10178	10179	10180	10181	10182	10183	10184	10185	10186	10187	10188	10189	10190	10191	10192	10193	10194	10195	10198	10199	10202	10203	10204	10205	10206	10208	10209	10210	10211	10212	10213	10214	10215	10216	10217	10218	10219	10220	10221	10222	10223	10224	10225	10226	10227	10228	10229	10230	10231	10232	10233	10234	10235	10236	10237	10239	10240	10241	10242	10243	10245	10246	10247	10250	10252	10253	10254	10255	10256	10257	10258	10259	10260	10261	10262	10263	10264	10265	10266	10267	10268	10269	10270	10271	10272	10273	10274	10275	10276	10277	10278	10279	10280	10281	10282	10283	10284	10285	10286	10287	10288	10289	10290	10291	10292	10293	10294	10295	10296	10297	10298	10299	10300	10301	10302	10303	10304	10305	10306	10307	10308	10309	10310	10311	10313	10314	10318	10319	10320	10321	10323	10324	10325	10326	10327	10328	10329	10330	10331	10332	10333	10334	10336	10337	10338	10339	10340	10341	10342	10343	10344	10345	10346	10347	10348	10349	10350	10351	10352	10353	10354	10355	10356	10357	10358	10359	10360	10361	10362	10364	10365	10366	10367	10368	10369	11005	11011	11012	11015	11016	11017	11021	11027	11030	11037	11040	11041	11042	11043	11046	11047	11048	11049	11062	11064	11065	11066	11067	11069	11070	11071	11072	11073	11074	11075	11077	11078	11079	11080	11081	11083	11085	11086	11088	11089	11148	11149	11150	11151	11152	11153	11156	11158	11159	11160	11161	11162	11163	11164	11165	11171	11182	11183	11184	11194	11198	11199	11200	11201	11202	11205	11209	11210	11212	11213	11216	11217	11218	11223	11225	11226	11228	11229	11240	11242	11244	11249	11251	11253	11254	11260	11264	11267	11268	11270	11273	11275	11282	11283	11285	11287	11288	11291	11300	11301	11305	11310	11313	11314	11317	11319	11320	11321	11322	11323	11324	11327	11328	11334	11335	11336	11337	11338	11339	11340	11341	11345	11348	11349	11353	11356	11360	11362	11366	11369	11373	11374	11378	11379	11380	11381	11386	11389	11392	11393	11396	11397	11398	11400	11402	11403	11406	11407	11408	11409	11412	11413	11414	11415	11416	11417	11418	11419	11420	11422	11425	11426	11427	11428	11429	11431	11433	11434	11435	11436	11438	11440	11441	11443	11444	11448	11451	11452	11453	11454	11456	11457	11471	11475	11476	11483	11489	11492	11497	11500	11504	11509	11510	11513	11515	11518	11522	11524	11526	11527	11528	11530	11532	11534	11536	11537	11539	11540	11542	11543	11545	11546	11548	11549	11550	11551	11552	11554	11556	11557	11558	11560	11561	11562	11563	11564	11565	11567	11568	11569	11570	11572	11573	11574	11575	11576	11578	11579	11580	11581	11582	11583	11584	11585	11586	11587	11588	11590	11591	11592	11595	11597	11598	11601	11602	11606	11607	11608	11611	11613	11616	11618	11619	11620	11623	11624	11626	11627	11629	11630	11632	11633	11635	11638	11640	11641	11642	11646	11649	11651	11652	11654	11655	11656	11657	11658	11659	11660	11662	11663	11666	11667	11668	11670	11671	11673	11674	11675	11676	11677	11678	11679	11680	11681	11682	11683	11684	11685	11686	11687	11688	11689	11690	11693	11694	11696	11697	11698	11699	11700	11702	11703	11704	11705	11706	11707	11708	11711	11713	11714	11715	11716	11717	11718	11720	11721	11722	11723	11724	11725	11729	11732	11735	11737	11738	11739	11741	11742	11744	11745	11746	11747	11748	11749	11750	11751	11752	11753	11755	11756	11757	11759	11760	11761	11763	11764	11767	11768	11769	11770	11771	11772	11773	11774	11775	11776	11777	11778	11779	11780	11781	11782	11783	11785	11786	11787	11788	11789	11790	11791	11792	11793	11794	11795	11796	11797	11798	11799	11800	11801	11802	11803	11804	11805	11806	11807	11808	11809	11810	13001	13002	13003	13004	13005	13006	13007	13008	13009	13010	13011	13012	13013	13014	13015	13016	13017	13018	13019	13020	13021	13022	13024	13025	13026	13027	13028	13029	13030	13031	13032	13033	13034	13035	13036	13037	13038	13039	13040	13041	13042	13043	13047	13048	13049	13051	13052	13054	13055	13056	13057	13058	13059	13060	13061	13062	13063	13064	13065	13066	13068	13069	13071	13072	13073	13074	13076	13077	13078	13080	13082	13083	13084	13085	13086	13087	13088	13089	13090	13091	13092	13093	13094	13095	13096	13097	13098	13099	13101	13102	13103	13104	13105	13106	13107	13108	13109	13110	13111	13112	13113	13115	13116	13117	13118	13119	13120	13121	13122	13123	13124	13125	13126	13127	13128	13129	13130	13131	13132	13133	13134	13135	13136	13137	13138	13139	13140	13141	13142	13143	13145	13146	13147	13148	13149	13150	13151	13152	13153	13154	13155	13163	13166	13168	13170	13172	13173	13175	13176	13177	13179	13180	13183	13184	13193	13196	13197	13198	13199	13200	13203	13204	13207	13208	13209	13211	13212	13215	13217	13221	13222	13224	13225	13226	13227	13228	13229	13230	13231	13232	13233	13234	13235	13237	13238	13239	13240	13241	13242	13243	13244	13245	13246	13247	13248	13249	13250	13251	13252	13253	13254	13255	13256	13257	13258	13259	13262	13265	13268	13269	13270	13273	13274	13275	13277	13278	13280	13282	13283	13284	13285	13286	13287	13288	13291	13321	13323	13327	13329	13356	13360	13363	13372	13374	13378	13379	13387	13442	20200	21181	21299	21358	21610	21766	23067	23100	23223	23266	23271
Unassigned;Other;Other;Other;Other	0.0	0.0	0.00320512820513	0.0	0.0	0.0	0.0	0.0	0.0	0.0	0.0	0.0	0.0	0.0	0.0	0.0	0.0	0.0	0.0	0.0	0.0	0.0	0.0	0.000303951367781	0.0	0.000373273609556	0.000640614990391	0.0	0.0	0.0	0.0	0.0	0.0	0.0	0.0	0.0	0.0	0.0	0.000649561545956	0.00181214134703	0.00196001568013	0.0	0.0	0.0	0.0	0.0	0.0	0.0	0.0	0.0	0.00212701306594	0.0	0.00246685168054	0.0	0.0	0.0	0.0	0.0	0.0	0.0	0.000426985482494	0.0	0.0	0.000691562932227	0.0	0.0	0.0	0.0	0.0	0.0	0.0	0.0	0.0	0.0	0.0	0.0	0.0	0.0	0.0	0.0	0.0	0.0	0.0	0.0	0.0	0.0	0.0	0.0	0.0	0.0	0.0	0.0	0.0	0.00294464075383	0.0	0.0	0.0	0.0	0.0	0.0	0.0	0.0	0.0	0.0	0.0	0.0	0.000521512385919	0.0	0.0	0.0	0.0	0.0	0.0	0.0	0.000327439423707	0.0	0.0	0.0	0.0	0.0	0.0	0.0	0.0	0.0	0.0	0.0	0.0	0.0	0.0	0.0	0.0	0.0	0.0	0.0	0.0	0.0	0.0	0.0	0.0	0.00127334465195	0.0	0.0	0.0	0.000243783520234	0.0	0.0	0.0	0.0	0.00115964437572	0.0	0.0	0.0	0.0	0.0	0.0	0.0	0.0	0.0	0.0	0.0	0.0	0.0	0.0	0.0	0.0	0.0	0.0	0.0	0.0	0.0	0.000349283967866	0.00327749453751	0.00886464370951	0.024241100677	0.000317662007624	0.000596658711217	0.0	0.0	0.0	0.0	0.0	0.0	0.0	0.0141811527905	0.0144369586141	0.00755287009063	0.0	0.0	0.0048737261852	0.0	0.0	0.0	0.0	0.0	0.0	0.000719165767709	0.000602772754671	0.0	0.00326312666864	0.00325335502237	0.00074812967581	0.00320354854608	0.00115696104898	0.0	0.0	0.0	0.0	0.0	0.0	0.0	0.0	0.0	0.0	0.0	0.0	0.0	0.000284981476204	0.0	0.0	0.0	0.0	0.0	0.0	0.0	0.0	0.0	0.0	0.0	0.0	0.0	0.0	0.0	0.0	0.0	0.00319860424542	0.000777000777001	0.00580832526621	0.0	0.0	0.0	0.00161095449054	0.00042194092827	0.000656598818122	0.0	0.0	0.0	0.0	0.0	0.000579878225573	0.00122963418383	0.0	0.0	0.0	0.00462249614792	0.000759589821496	0.00325626831651	0.00886699507389	0.000319386777387	0.00444444444444	0.0	0.0	0.0	0.0	0.0	0.0	0.0	0.0	0.0	0.0	0.00791666666667	0.0	0.00267111853088	0.000377216144851	0.00570645971239	0.00428571428571	0.0	0.0	0.0	0.0	0.0	0.00234070221066	0.0	0.0	0.0	0.000730994152047	0.0	0.0	0.0	0.0	0.0	0.0	0.0	0.0012325390304	0.0	0.000350385423966	0.000269832703724	0.000327332242226	0.0	0.0	0.000705467372134	0.0	0.000724287783679	0.00038211692778	0.00359281437126	0.00322465066284	0.00274411159387	0.00309172105806	0.000777907429016	0.00129954515919	0.0	0.00150943396226	0.0	0.000733944954128	0.00259909031839	0.000333000333	0.000395726157499	0.00190548780488	0.00119510008963	0.00149328023892	0.000372300819062	0.0	0.0	0.0	0.0012	0.0	0.0	0.00106016432547	0.00107962213225	0.0009375	0.0	0.00396432111001	0.0	0.0	0.000351864883885	0.00102118968598	0.000290360046458	0.00145401672119	0.000959385992965	0.0	0.0	0.00223463687151	0.000390472471691	0.0	0.00179452669358	0.000416146483562	0.0011673151751	0.00117647058824	0.00064620355412	0.000367376928729	0.0	0.00151802656546	0.00114678899083	0.0	0.000388802488336	0.000334896182184	0.000779423226812	0.000450653447499	0.000399042298484	0.00095328884652	0.000797130330809	0.0	0.00211736237145	0.00111565637784	0.000866175833694	0.000355871886121	0.0	0.000308261405672	0.000444642063139	0.000599340725202	0.0	0.00087374399301	0.000438981562774	0.0	0.0	0.0	0.0	0.0	0.00199840127898	0.0	0.00157047506871	0.0	0.00155925155925	0.0	0.000867302688638	0.000467289719626	0.000457456541629	0.00127713920817	0.00042034468264	0.000752162467093	0.0	0.00040338846309	0.000379362670713	0.0	0.000820681165367	0.0	0.00206953642384	0.000464468183929	0.0004095004095	0.00237981913375	0.000373831775701	0.0	0.000326583932071	0.000355618776671	0.00119379228014	0.0	0.0	0.0	0.000435161009574	0.000433651344319	0.000689893066575	0.00027940765577	0.000777000777001	0.0	0.000733944954128	0.0014367816092	0.000386398763524	0.000846023688663	0.000822030415125	0.000881057268722	0.000420521446594	0.00094831673779	0.000375516334961	0.0	0.0	0.0	0.0	0.00130151843818	0.0	0.000839630562552	0.0	0.00037397157816	0.0	0.0	0.0	0.000416146483562	0.0	0.000423728813559	0.000946521533365	0.000431034482759	0.0	0.0	0.0	0.0	0.0	0.0	0.000388953714508	0.0	0.00081799591002	0.00107238605898	0.000773096250483	0.000491883915396	0.00196850393701	0.0	0.000456412596988	0.0	0.000464252553389	0.0	0.000825763831544	0.0	0.000448229493501	0.0	0.000411184210526	0.000414421881475	0.00103270223752	0.000487092060399	0.000977517106549	0.0	0.000397772474145	0.000942507068803	0.0	0.0	0.000361010830325	0.0	0.000677277345073	0.000816993464052	0.00102880658436	0.00177856825256	0.00039603960396	0.000328839197632	0.00126039828586	0.0	0.0	0.000887311446318	0.00146627565982	0.000332889480692	0.000269179004038	0.0	0.00151103052282	0.0	0.000713012477718	0.000521784503	0.000278396436526	0.000215842866393	0.0	0.0	0.000769230769231	0.000726480203414	0.0	0.000881445570736	0.00036023054755	0.000807754442649	0.00117141741507	0.0	0.0	0.0	0.0	0.0	0.0	0.0	0.0	0.0	0.0	0.0	0.0	0.000204123290467	0.000576923076923	0.0	0.0	0.0	0.0	0.0	0.0	0.0	0.0	0.0	0.0	0.0	0.0	0.0	0.0	0.0	0.0	0.0	0.0	0.0	0.0	0.0	0.0	0.0	0.0	0.0	0.0	0.0	0.0	0.0	0.0	0.0	0.0	0.000664451827243	0.0	0.0	0.0	0.0	0.000382555470543	0.00580457916801	0.00912547528517	0.0	0.0	0.000318167356029	0.000359582883855	0.0	0.000340599455041	0.00126143172501	0.00198244123478	0.00193361263294	0.002664002664	0.00275292498279	0.0	0.00213479719427	0.00243770314193	0.00294478527607	0.0	0.000681198910082	0.00021404109589	0.000578536303153	0.0018779342723	0.000789265982636	0.00555737169009	0.0	0.000715990453461	0.00150738619234	0.000525072197427	0.0	0.00110619469027	0.00154035736291	0.000597014925373	0.000563221627711	0.0	0.00101300016883	0.00340662743884	0.0	0.00132596685083	0.0	0.00562785789659	0.000603136308806	0.0	0.00142490738102	0.00255102040816	0.000949066751028	0.000279485746227	0.000333667000334	0.000295595625185	0.00158528852251	0.0	0.0	0.000406669377796	0.000916030534351	0.0	0.002145002145	0.0	0.000852999715667	0.00343642611684	0.00032605151614	0.000423728813559	0.000710732054016	0.0040532715692	0.000355618776671	0.0	0.0	0.0	0.0	0.0	0.0	0.0	0.0	0.0	0.0	0.0	0.0	0.0	0.0	0.0	0.0	0.0	0.0	0.0	0.0	0.0	0.0	0.0	0.0	0.0	0.0	0.0	0.0	0.0	0.0	0.0	0.0	0.0	0.0	0.000135685210312	0.0	0.0	0.0	0.0	0.0	0.0	0.0	0.0	0.0	0.0	0.0	0.000325679856701	0.0	0.00207421064761	0.0	0.000335120643432	0.00227938782156	0.000395726157499	0.0020646937371	0.00145719489982	0.00442132639792	0.000513478818999	0.00350206940465	0.0	0.0	0.0	0.00119236883943	0.0	0.000780640124902	0.000686341798216	0.00113442994895	0.00179856115108	0.0	0.00145208131655	0.00386431945041	0.0012084592145	0.00310945273632	0.0	0.000608457560085	0.00136565380676	0.0030743432085	0.000352112676056	0.0	0.000801282051282	0.0	0.00481927710843	0.0	0.0	0.000353857041755	0.000805477245268	0.000554631170272	0.0	0.00151515151515	0.00237449118046	0.00023758612497	0.00144969556393	0.000720634158059	0.0	0.0	0.000537056928034	0.00129802699896	0.000256541816316	0.0	0.00211225105613	0.000756429652042	0.0	0.000690289921767	0.0	0.000473821369344	0.0	0.0	0.0110071546505	0.00559552358114	0.000306278713629	0.0	0.0	0.0	0.0	0.000361271676301	0.000591540964212	0.00166777851901	0.000622277535781	0.000359324469996	0.000377786173026	0.0	0.0	0.00213219616205	0.0	0.0	0.0	0.0	0.0	0.0	0.000296559905101	0.00027616680475	0.0	0.0	0.0	0.0	0.0	0.0	0.0	0.0	0.0	0.0	0.0	0.0	0.0	0.0	0.0	0.0	0.000339558573854	0.000340483486551	0.000405844155844	0.0	0.0	0.000302297460701	0.0	0.000866175833694	0.0	0.0	0.0	0.0	0.0	0.00297619047619	0.0	0.00542372881356	0.000586338317209	0.00280548628429	0.00141499898929	0.00152632917833	0.0	0.0	0.0	0.000402576489533	0.0	0.000844356881509	0.000594177064765	0.00208768267223	0.000286123032904	0.00751879699248	0.0	0.0	0.0	0.0	0.0	0.0	0.0	0.0	0.0	0.00240312406128	0.0	0.0	0.0	0.0	0.0	0.0	0.000439753737907	0.0	0.0	0.0	0.0	0.0	0.000219346347883	0.0	0.0	0.0	0.0	0.0	0.0	0.0	0.0	0.0	0.0	0.0	0.00117577895356	0.0	0.000508905852417	0.0	0.0	0.000316856780735	0.0	0.0	0.0	0.0	0.0	0.0	0.000197238658777	0.0	0.0	0.0	0.000209995800084	0.0	0.0	0.0	0.0	0.0	0.0	0.0	0.0	0.0	0.0	0.0	0.0	0.0	0.0	0.0	0.0	0.0	0.0	0.0	0.0	0.0	0.0	0.0	0.0	0.0	0.0	0.0	0.0	0.0	0.0	0.0	0.0	0.0	0.0	0.0	0.0	0.0	0.0	0.0	0.0	0.0	0.0	0.0	0.0	0.0	0.0	0.0	0.0	0.0	0.0	0.0	0.0	0.0	0.0	0.0	0.0	0.0	0.0	0.0	0.0	0.0	0.00207992868816	0.0	0.0	0.0	0.0	0.0	0.0	0.0	0.0	0.0	0.0	0.0	0.0	0.0	0.0	0.0	0.0	0.000898607158904	0.0	0.0	0.0	0.0	0.0	0.0	0.00133368898373	0.000486854917235	0.0	0.0	0.0	0.0	0.0	0.0	0.0	0.0	0.0	0.0	0.0	0.0	0.0	0.0	0.0	0.0	0.0	0.0	0.0	0.0	0.0	0.0	0.0	0.0	0.0	0.000506585612969	0.000482975126781	0.00305576776165	0.000357781753131	0.001078050884	0.0	0.00174825174825	0.000354987575435	0.00116234017823	0.0	0.0	0.00421229991575	0.00138888888889	0.000288101411697	0.000589970501475	0.0	0.000508001016002	0.000868432479375	0.00184706316956	0.00215238915196	0.000450721153846	0.0	0.0	0.0	0.0	0.0	0.0	0.0	0.0	0.0	0.0	0.0	0.0	0.0	0.0	0.0	0.0	0.0	0.0	0.0	0.0	0.0	0.0	0.0	0.0	0.0	0.0	0.0	0.0	0.0	0.0	0.0	0.0	0.0	0.000531349628055	0.0	0.0	0.0	0.0	0.0	0.000178094390027	0.0	0.0	0.0	0.0	0.0	0.0	0.0	0.0	0.0	0.000863557858377	0.0	0.0	0.0	0.0	0.0	0.0	0.001414427157	0.0	0.0	0.00121285627653	0.0017652250662	0.0046403712297	0.000338983050847	0.00517006802721	0.0	0.0	0.0	0.0	0.00206611570248	0.00028417163967	0.000690607734807	0.0125368731563	0.0	0.00795228628231	0.000191424196018	0.000237925291458	0.0	0.0	0.0	0.00279037321242	0.00108813928183	0.00234313980734	0.000534759358289	0.0	0.0	0.0	0.0	0.0	0.0	0.0	0.0	0.000777604976672	0.000310945273632	0.00138504155125	0.000541418516513	0.0	0.00032637075718	0.000270051309749	0.000338294993234	0.000258799171843	0.001554001554	0.0112842557765	0.000677506775068	0.00287828947368	0.000374251497006	0.0	0.0	0.00033636057854	0.000373831775701	0.00164527805199	0.0	0.000641436818473	0.0	0.0	0.0	0.00849547821321	0.0	0.00223027599665	0.0	0.000954502068088	0.0	0.0	0.0	0.00114383757506	0.000243783520234	0.0	0.000554016620499	0.0	0.000777302759425	0.00130832969908	0.00144439094848	0.000402576489533	0.0	0.000977517106549	0.00182066454256	0.00111690245719	0.000334001336005	0.00081004455245	0.000351864883885	0.000363108206245	0.000691802144587	0.000828157349896	0.000346981263012	0.000925069380204	0.000339673913043	0.000376506024096	0.000377500943752	0.0	0.000424448217317	0.000502512562814	0.0	0.000402090872537	0.0	0.000895255147717	0.0	0.0	0.0	0.0	0.000848176420696	0.0	0.000360620266859	0.000954805856143	0.00170357751278	0.00172413793103	0.0	0.000377643504532	0.000824402308326	0.00281690140845	0.0	0.0	0.0	0.0	0.000841042893188	0.0	0.0	0.00038037276531	0.000404367165386	0.0	0.000369822485207	0.00203915171289	0.0	0.0	0.000881445570736	0.00081799591002	0.0	0.0	0.0	0.0	0.000854335753951	0.00044286979628	0.000357270453733	0.0	0.000724900326205	0.00258955545965	0.0	0.0	0.0	0.0	0.000403551251009	0.000764818355641	0.00132100396301	0.0	0.0	0.00046992481203	0.0	0.0	0.000896860986547	0.0	0.0	0.00170648464164	0.00164880461665	0.000425894378194	0.000897263346792	0.0	0.00164744645799	0.00141509433962	0.000444839857651	0.0	0.001628001628	0.0	0.0	0.0	0.00134529147982	0.000389559797429	0.000802568218299	0.0	0.0	0.0	0.000465549348231	0.00043840420868	0.0	0.0	0.00047258979206	0.000441111601235	0.000466417910448	0.0	0.0	0.000705218617772	0.00137677833869	0.0	0.000449034575662	0.000449438202247	0.0	0.000905797101449	0.0	0.00047258979206	0.0	0.000474383301708	0.000900090009001	0.000470145745181	0.0027352297593	0.0004329004329	0.000898069151325	0.00283956460009	0.000912825193975	0.0	0.000471920717319	0.0006373486297	0.0	0.0	0.000599880023995	0.000469483568075	0.00152749490835	0.000441306266549	0.000890471950134	0.000915960613694	0.00170881749829	0.0114622057001	0.0	0.0	0.0	0.0	0.00357941834452	0.00110660272962	0.0	0.00113250283126	0.000379650721336	0.000639386189258	0.0	0.000834724540902	0.0008	0.00115251632731	0.000289603243556	0.000459981600736	0.0	0.000264061262213	0.0	0.0	0.00149700598802	0.0	0.000283125707814	0.001184366364	0.000824402308326	0.0	0.000309310238169	0.000372439478585	0.0	0.0	0.0	0.000873362445415	0.00142247510669	0.0	0.000382848392037	0.0	0.00124455507156	0.000505178075272	0.0	0.0	0.0	0.000900900900901	0.00119189511323	0.000795861520096	0.0	0.000310366232154	0.00023679848449	0.000299401197605	0.0	0.000291460215681	0.000375516334961	0.00153798831129	0.0	0.000327546675401	0.000993048659384	0.0	0.000386249517188	0.000330687830688	0.0	0.0	0.000369822485207	0.000978792822186	0.000555555555556	0.000301295570955	0.000396353547364	0.00164798945287	0.000380228136882	0.0	0.000359453630482	0.000397614314115	0.0	0.000807537012113	0.000317561130518	0.00142704245451	0.000323624595469	0.000243664717349	0.000732600732601	0.000694444444444	0.0	0.0	0.0	0.0	0.00131665569454	0.0	0.0	0.0	0.000314366551399	0.000429553264605	0.000398089171975	0.0	0.0017873100983	0.0	0.0	0.0	0.000647458724506	0.000337154416723	0.0	0.000342700479781	0.000984898227183	0.0	0.000623247117482	0.0	0.0	0.00138121546961	0.0	0.0	0.000833680700292	0.00123001230012	0.0	0.000906207521522	0.000366568914956	0.000366837857667	0.000807428340735	0.00173190162799	0.00239904038385	0.00232234091965	0.0	0.000319897632758	0.000267809319764	0.0	0.00315457413249	0.00100704934542	0.00139811254806	0.000789577575997	0.001332741004	0.0	0.000345781466113	0.000394944707741	0.0011320754717	0.000278551532033	0.00083426028921	0.000381097560976	0.000377643504532	0.000397456279809	0.000402252614642	0.000863371465573	0.00127877237852	0.000384615384615	0.000363372093023	0.0	0.0	0.0	0.0	0.0	0.0	0.0	0.0	0.0	0.0	0.0	0.0	0.0	0.0	0.0	0.0	0.0	0.0	0.0	0.0	0.0	0.0	0.0	0.0	0.0	0.0	0.0	0.0	0.0	0.0	0.0	0.0	0.0	0.0	0.0	0.0	0.0	0.0	0.0	0.0	0.0	0.0	0.0	0.0	0.0	0.0	0.0	0.0	0.0	0.0	0.0	0.0	0.0	0.0	0.0	0.0	0.0	0.0	0.0	0.0	0.0	0.0	0.0	0.0	0.0	0.0	0.0	0.0	0.0	0.0	0.0	0.0	0.0	0.0	0.0	0.0	0.0	0.000329706561161	0.0	0.0	0.0	0.0	0.0	0.0	0.0	0.0	0.0	0.0	0.0	0.0	0.0	0.0	0.0	0.0	0.0	0.0	0.0	0.0	0.0	0.0	0.0	0.0	0.0	0.0	0.0	0.0	0.0	0.0	0.0	0.0	0.0	0.0	0.0	0.0	0.0	0.0	0.0	0.0	0.0	0.0	0.00019120458891	0.0	0.0	0.0	0.0	0.000250878073256	0.0	0.0	0.0	0.0	0.0	0.0	0.0	0.0	0.0	0.00140056022409	0.00057781201849	0.0	0.0	0.0	0.0	0.0	0.00035404496371	0.0	0.0	0.0	0.0	0.0	0.0	0.0	0.0	0.0	0.0	0.0	0.0	0.0	0.0	0.0	0.0	0.0	0.0	0.0	0.0	0.0	0.0	0.0	0.0	0.000503018108652	0.0	0.0	0.0	0.0	0.0	0.0	0.0	0.0	0.0	0.0	0.0	0.0	0.0	0.0	0.0	0.0	0.0	0.0	0.0	0.0	0.0	0.0	0.0	0.0	0.0	0.0	0.0	0.00406400812802	0.0	0.0	0.0034833869239	0.000422297297297	0.0	0.0	0.0	0.0	0.0	0.0	0.000391849529781	0.000255950857435	0.000459875833525	0.00287026406429	0.00145011600928	0.0	0.000517732332384	0.00165125495376	0.00201545179711	0.000575705238918	0.0	0.000383877159309	0.00119236883943	0.00157878118093	0.000734753857458	0.000569476082005	0.000705467372134	0.0	0.0	0.000250878073256	0.0019768426998	0.000264970853206	0.00151745068285	0.000652315720809	0.0	0.0	0.0	0.0	0.0	0.000466635557629	0.0	0.0	0.00652883569097	0.00021772262138	0.00098231827112	0.0	0.0	0.0	0.000751597143931	0.0	0.0	0.0	0.001010441226	0.00219058050383
k__Archaea;p__Euryarchaeota;c__Methanobacteria;o__Methanobacteriales;f__Methanobacteriaceae	0.0399070127857	0.084964761159	0.0808404558405	0.0	0.0111214087118	0.0	0.0	0.00446545836617	0.0	0.0192775974026	0.0192009910189	0.0356649792913	0.148923959828	0.0190095047524	0.074923970141	0.0852918877938	0.0	0.00694444444444	0.0	0.037513397642	0.00661313179027	0.0	0.00303874398582	0.0358662613982	0.0	0.0298618887645	0.0254110612855	0.000212449543233	0.000506072874494	0.031914893617	0.0596133190118	0.00114678899083	0.0	0.0380106571936	0.000378071833648	0.000677659814773	0.00685434516524	0.0	0.0948359857096	0.0471156750227	0.168561348491	0.0	0.00259141952203	0.00461112818936	0.00743494423792	0.0415833666533	0.00750906266183	0.0	0.0	0.00105152471083	0.133394105135	0.0503072196621	0.122725871107	0.024717024717	0.136260162602	0.022951864839	0.00307010063108	0.019680196802	0.0356191744341	0.0477178423237	0.149871904355	0.0459730383685	0.00837257980115	0.117565698479	0.0431547619048	0.0057372346529	0.123297322687	0.0651056539121	0.0302682870901	0.0123156981787	0.0189064895248	0.0129101667563	0.00774159103043	0.00944386149003	0.0453031312458	0.00809248554913	0.0870415647922	0.0450187578158	0.0306493506494	0.0217948717949	0.025	0.0699541284404	0.0797809933516	0.00918695452458	0.00581395348837	0.012213740458	0.00782587429689	0.016713091922	0.0125578321216	0.0112119594234	0.124713434204	0.00972222222222	0.00634417129262	0.595995288575	0.0	0.000267165375367	0.000927643784787	0.0	0.00079554494829	0.0	0.000979911807937	0.0255855855856	0.0	0.0231419670672	0.0121039515842	0.0113016367888	0.0104302477184	0.0210598998792	0.0370673207959	0.0139463935498	0.0100055586437	0.00574877838459	0.0227992400253	0.0430839002268	0.0137524557957	0.0165391771759	0.0276953511375	0.0318082788671	0.0261127596439	0.0208	0.00911940723853	0.012100456621	0.0209327947117	0.0166406656266	0.0386983289358	0.0270863836018	0.0248756218905	0.00594594594595	0.0309009679821	0.0551369863014	0.0267002518892	0.0235699152542	0.021708257253	0.031776294884	0.0299547196099	0.00751010976314	0.0145791915176	0.0209580838323	0.00674915635546	0.0148556876061	0.0242672549638	0.00598461100028	0.0200984413454	0.0160897123354	0.0419965576592	0.0290748898678	0.0173623937939	0.00592235139285	0.0092771550058	0.00446030330062	0.00782661047562	0.00986121256392	0.020602526725	0.0164032209961	0.0042689434365	0.0136921624174	0.00131406044678	0.0126019273536	0.02728823195	0.0103417266187	0.01395173454	0.0155776720035	0.00886802295253	0.0168625447113	0.0314285714286	0.0185048112509	0.0568127106403	0.0201124567474	0.00223613595707	0.22270869819	0.336709745023	0.211580480699	0.330037504262	0.466259008517	0.381194409149	0.255966587112	0.00752445447705	0.0223105134474	0.0177434030937	0.0101667344449	0.0436996181587	0.00821917808219	0.0642655367232	0.14592863678	0.0577478344562	0.0978096676737	0.0621270621271	0.099573257468	0.171466548516	0.0765243902439	0.0169885966954	0.0395480225989	0.0800538176926	0.111016949153	0.33305227656	0.152103559871	0.290837854129	0.186572700297	0.366360130525	0.159821065474	0.484039900249	0.369147363233	0.13536444273	0.0881397238018	0.00570741964554	0.0114591291062	0.00157232704403	0.0222705051602	0.0157713159192	0.0128064398097	0.0122230710466	0.0102719033233	0.0101663585952	0.0118343195266	0.0162580645161	0.00754603078781	0.0116842405244	0.0112459307487	0.0157111816814	0.134255319149	0.173553719008	0.00843703859945	0.00747198007472	0.0202441202739	0.129835718071	0.185022026432	0.206634416033	0.0570087189805	0.188806234502	0.126900891453	0.102697095436	0.0730928822215	0.0760456273764	0.151728768043	0.051759232335	0.0745920745921	0.0390448531784	0.178796272979	0.169123669124	0.108947048083	0.304873137334	0.236286919831	0.137557452397	0.0187624750499	0.0179514255544	0.126213592233	0.0344393112138	0.134248878924	0.0951000289939	0.143867199508	0.030124426981	0.0112	0.122682660851	0.0382126348228	0.094948727687	0.145555193748	0.128078817734	0.157777068029	0.0831111111111	0.0109217999126	0.0213366802636	0.0197020663143	0.0267175572519	0.129395218003	0.050022737608	0.0248728094969	0.00966183574879	0.00943396226415	0.0288010716678	0.170416666667	0.093895428415	0.191318864775	0.0188608072425	0.158639580005	0.200952380952	0.282514450867	0.131904369332	0.00249128051819	0.00347394540943	0.0254452926209	0.331079323797	0.000237079184448	0.00193573364305	0.0182086614173	0.0873538011696	0.00216076058773	0.00292397660819	0.0183810533758	0.0518518518519	0.0101608806097	0.125044279136	0.047052154195	0.174609695974	0.0957538994801	0.0571128241065	0.153534808419	0.251391162029	0.0989304812834	0.155874369911	0.27266313933	0.0946256316031	0.531868662482	0.041650745128	0.337724550898	0.0752418487997	0.00434484335696	0.301614565441	0.0587320108907	0.188109161793	0.024367816092	0.158490566038	0.0240213523132	0.0844036697248	0.0350877192982	0.357975357975	0.178076770875	0.245045731707	0.127278159546	0.108013937282	0.0309009679821	0.187258007744	0.0351399642644	0.0490196078431	0.1296	0.0126262626263	0.00604686318972	0.471773124834	0.249392712551	0.3025	0.0484029484029	0.325074331021	0.00486815415822	0.00734557595993	0.0573539760732	0.0607607863161	0.359756097561	0.358778625954	0.432683082827	0.12588028169	0.405263157895	0.149720670391	0.0386567746974	0.0599118942731	0.11754149843	0.111111111111	0.142023346304	0.0576470588235	0.26042003231	0.150991917708	0.22706935123	0.156356736243	0.133027522936	0.0924541128484	0.143856920684	0.346952444742	0.0541699142634	0.13519603425	0.0570630486832	0.0978709882428	0.0422479075329	0.0861538461538	0.230792498488	0.116400148754	0.0593330446081	0.0334519572954	0.031652173913	0.0835388409371	0.249888839484	0.426730596344	0.193506493506	0.12625600699	0.143107989464	0.165842696629	0.147971360382	0.0837231057063	0.212646167172	0.227420101899	0.0907274180655	0.155494756042	0.101688260699	0.316774658027	0.0784823284823	0.0367149758454	0.0810928013877	0.124299065421	0.197621225984	0.181353767561	0.0996216897856	0.179390748402	0.0478448275862	0.121016538927	0.165402124431	0.121713729309	0.139926138695	0.0917091245947	0.0488410596026	0.101254064097	0.194922194922	0.0790099952404	0.153271028037	0.139983235541	0.120509470934	0.097439544808	0.0779944289694	0.10404040404	0.0952634379989	0.0788431061807	0.150565709312	0.111014744146	0.218696102104	0.34283319363	0.104118104118	0.152116897714	0.369174311927	0.451149425287	0.104327666151	0.128172588832	0.14508836827	0.0669603524229	0.127838519765	0.127074442864	0.123169357867	0.141585760518	0.0886344359627	0.197843413033	0.234721681588	0.106724511931	0.12701754386	0.0629722921914	0.133830455259	0.0848915482423	0.219572368421	0.0596330275229	0.107847082495	0.11444028298	0.0846830171217	0.190677966102	0.0747752011358	0.117672413793	0.212184003315	0.0730979612133	0.181411974978	0.102871838834	0.194036119278	0.212514757969	0.183975106962	0.208761734466	0.041717791411	0.174262734584	0.115191341322	0.235612395475	0.241141732283	0.155926092835	0.123687813784	0.0914153132251	0.0566388115135	0.0650612589776	0.0734929810074	0.153736991485	0.0573733751681	0.141065830721	0.101151315789	0.108578532947	0.339070567986	0.0808572820263	0.115347018573	0.0846366145354	0.0751789976134	0.0862393967955	0.0476370510397	0.109008327025	0.131046931408	0.0927727588603	0.11615306468	0.0334967320261	0.0802469135802	0.083148065807	0.0435643564356	0.344952318316	0.620872195614	0.0949579831933	0.0487253952888	0.586956521739	0.153958944282	0.0459387483356	0.0438761776581	0.0709353421218	0.0157147174373	0.174354243542	0.0645276292335	0.178450300026	0.221881959911	0.019210015109	0.0736286300968	0.147839873167	0.0823076923077	0.126770795496	0.0771960958296	0.163508153372	0.0547550432277	0.0702746365105	0.0796563842249	0.271169354839	0.00169539417915	0.00101660454083	0.00768882858435	0.0	0.0314412910406	0.00960799385088	0.0350529100529	0.0174856798312	0.0417061611374	0.0119193154034	0.0278203723987	0.0642988364972	0.0136538461538	0.0164812525752	0.0223297357648	0.0275157232704	0.010111223458	0.0185312285518	0.0254377271226	0.0217214227532	0.00611751315977	0.00613041055174	0.0514393581878	0.0325876829605	0.0179935913236	0.0	0.0192043895748	0.0285563194077	0.0495837857401	0.0340674466621	0.0672782874618	0.00915787378061	0.0295343988881	0.0164644714038	0.0502080443828	0.0326325010951	0.0337328007102	0.00840978593272	0.0762383900929	0.0139507847316	0.0381701631702	0.0276690888765	0.207226991415	0.433846153846	0.26298559581	0.412624584718	0.535140101056	0.0477021524142	0.284957957023	0.215132496513	0.319051262433	0.12350854563	0.121673003802	0.232415902141	0.0583232077764	0.293668469615	0.0783890686803	0.0552706552707	0.0534741144414	0.160832544939	0.3069951855	0.276828875282	0.209457209457	0.171369580179	0.140521603737	0.373894480024	0.362946912243	0.427239263804	0.0653303637713	0.101498637602	0.105094178082	0.101243853052	0.341549295775	0.237305972113	0.113108859104	0.0862214708369	0.144391408115	0.396442568586	0.449199264899	0.0826810176125	0.151548672566	0.247689463956	0.195223880597	0.381019431146	0.132470498668	0.398446733074	0.441622793434	0.283160865475	0.381436464088	0.581367924528	0.104818853324	0.324185765983	0.285930027687	0.399544029638	0.292233560091	0.305283138247	0.453884851873	0.231564898232	0.282589417677	0.260304375396	0.207841644461	0.441982830241	0.0878405856039	0.292824427481	0.306586826347	0.273487773488	0.537324649299	0.348592550469	0.294158075601	0.234104988588	0.0974576271186	0.314143567875	0.364215402432	0.153271692745	0.0282208588957	0.0121816168328	0.0151064316777	0.0234489496825	0.0226608187135	0.0656753407683	0.0103510351035	0.00998697351281	0.00875486381323	0.000528448124009	0.00465386852821	0.00801538954793	0.0196721311475	0.0477506911284	0.0135577372604	0.0104438642298	0.00150466445983	0.00618647812638	0.0406891495601	0.0795655468553	0.0	0.0	0.0154665314402	0.0	0.0303241547578	0.000500250125063	0.0	0.00050994390617	0.0441320693037	0.00213675213675	0.00692712662787	0.00624268435427	0.060762396102	0.00812274368231	0.00325644504749	0.00457850794506	0.0486267447096	0.00920810313076	0.0	0.000255885363357	0.00218698742482	0.025664527956	0.066048341765	0.0	0.000191901746306	0.000720461095101	0.00016283992835	0.00458131840163	0.450334178382	0.327508285628	0.308646112601	0.192771084337	0.140087059755	0.215760495526	0.199635701275	0.463459037711	0.490115532734	0.3629417383	0.209027007029	0.0724174653887	0.420464700626	0.161764705882	0.0871725383921	0.51756440281	0.268016472203	0.298355076574	0.273681055156	0.233628922237	0.467812197483	0.401459854015	0.0987915407855	0.284825870647	0.151307189542	0.171585031944	0.142027995903	0.0804918949134	0.22676056338	0.33408723748	0.18108974359	0.152912621359	0.422590361446	0.437069813176	0.28547008547	0.271054493984	0.178815948449	0.223239046034	0.271784232365	0.254545454545	0.238127544098	0.509384651936	0.402145549435	0.441508527504	0.0179606025492	0.0946175637394	0.388560687433	0.382658359294	0.410210364289	0.456061960083	0.27248038624	0.425617750883	0.428497139886	0.531983433042	0.000837520938023	0.0	0.086797752809	0.00523399014778	0.0137589433132	0.0219824140687	0.0670750382848	0.0	0.0396241830065	0.0	0.00014710208885	0.157153179191	0.266489204377	0.0140093395597	0.386745488488	0.0833632770392	0.00113335851908	0.000911784818783	0.000299940011998	0.0799573560768	0.0132835201328	0.015625	0.0566215199398	0.0158943965517	0.00607492406345	0.0786222388618	0.0163107947805	0.00579950289975	0.0552740672501	0.0262780697563	0.0274274905422	0.0487302676733	0.0169491525424	0.00897666068223	0.0276174773289	0.00241911097672	0.00783572007566	0.0090206185567	0.0046439628483	0.041888804265	0.00751314800902	0.0124159337817	0.0136789056875	0.137284547929	0.0179966044143	0.0868232890705	0.0580357142857	0.0124293785311	0.189819073904	0.0598548972189	0.0147058823529	0.0259852750108	0.00484848484848	0.00525279054498	0.00184246890834	0.00591016548463	0.10652173913	0.113467261905	0.234904880066	0.181694915254	0.0331281149223	0.0417705735661	0.0165757024459	0.00534215212414	0.173194614443	0.0079575596817	0.0490156689434	0.0036231884058	0.297838525111	0.373205741627	0.0528817587641	0.773391535396	0.0921316165951	0.110902255639	0.000547945205479	0.0139225181598	0.168388825105	0.0	0.00306826898491	0.0	0.00136027982899	0.0	0.0	0.00075097626915	0.00653485254692	0.0	0.0	0.0089605734767	0.0	0.0	0.0167106420405	0.0	0.0	0.0	0.00578990901572	0.000488519785051	0.0	0.00231000231	0.0	0.000820681165367	0.0	0.0	0.0	0.0188016528926	0.0	0.00229973169797	0.00828970331588	0.00111482720178	0.0393885949442	0.000516795865633	0.00559796437659	0.01781228591	0.0	0.0373891001267	0.000180342651037	0.0	0.0	0.0	0.000439174352218	0.0010101010101	0.0025641025641	0.0	0.000196232339089	0.00033760972316	0.000209995800084	0.00195804195804	0.0320435308343	0.0030888030888	0.0	0.0	0.0	0.0	0.0	0.0	0.0	0.0	0.000384319754035	0.0	0.0	0.0	0.0	0.0	0.0	0.0	0.0	0.000480538202787	0.0	0.0	0.0	0.0	0.000242600679282	0.0	0.00047460844803	0.0	0.0	0.0	0.0	0.000862440707201	0.0	0.0	0.000567697984672	0.0	0.00695410292072	0.0	0.0	0.0	0.0346970481616	0.000568828213879	0.0	0.0210862619808	0.000272925764192	0.000623052959502	0.0	0.0	0.00128435653737	0.000162258640273	0.0	0.0	0.0	0.0228013029316	0.00562927221552	0.00912921348315	0.0284872298625	0.0066054454648	0.000427533133818	0.00431383122135	0.00386272470658	0.0231362467866	0.134227019499	0.00741656365884	0.0163043478261	0.00651731160896	0.0148274878814	0.000425350914504	0.0061761546724	0.0770818995182	0.000324394463668	0.00636942675159	0.00449390113418	0.00627615062762	0.00283643239836	0.00242326332795	0.0	0.00194698217762	0.0442708333333	0.0943683409437	0.00551684088269	0.0891304347826	0.000878425860857	0.00221141088014	0.00773539610563	0.0204479065239	0.0031007751938	0.00352903432788	0.00353825740823	0.0286162289298	0.00235663786332	0.00280504908836	0.0278677900194	0.00496165990077	0.00696459663378	0.105617977528	0.00547945205479	0.00862354892206	0.0	0.00868055555556	0.00897263346792	0.0391014975042	0.00999729802756	0.00485142510612	0.016199376947	0.00251046025105	0.00411184210526	0.0112123335669	0.00849617672048	0.00955690703736	0.0198845413727	0.158814589666	0.191982612895	0.177234530176	0.242933810376	0.0334195774041	0.0517560073937	0.0716783216783	0.01632942847	0.0585044556373	0.053794086213	0.109886439546	0.0485818590284	0.0996527777778	0.0270815326995	0.122123893805	0.314633422381	0.439928879858	0.0768562744247	0.0690801625416	0.183383555747	0.0115685096154	0.0198110332216	0.0492268041237	0.020725388601	0.0294985250737	0.0162986330179	0.0195663670016	0.0240160106738	0.00873447204969	0.0317191283293	0.0127326150833	0.00243948207919	0.0118946474087	0.00982532751092	0.0141791044776	0.0232558139535	0.0180214723926	0.0340557275542	0.0149921682703	0.0114375420498	0.0386389850058	0.00982943047123	0.0234174899378	0.0742609949531	0.0513485477178	0.00428864441544	0.0306073648972	0.0198058252427	0.0379746835443	0.02728823195	0.0189787618617	0.00334554723594	0.00541711809317	0.0107344632768	0.00212539851222	0.00329625051504	0.0118289353958	0.00227998176015	0.0117899249732	0.00767656090072	0.00409617097061	0.00317124735729	0.0174224955163	0.00125470514429	0.0148087206911	0.0614084507042	0.0188180917795	0.0283848992336	0.00210128178189	0.0179941783541	0.178756476684	0.0173784977909	0.00956429330499	0.321684587814	0.0430081101008	0.0244565217391	0.0435967302452	0.010843941537	0.045377197958	0.251171875	0.243177683445	0.19947043248	0.131090487239	0.165084745763	0.499047619048	0.0845238095238	0.014427412083	0.0134297520661	0.0178645616951	0.0540141676505	0.0252912759307	0.0220994475138	0.0862831858407	0.123913864753	0.129224652087	0.0329249617152	0.00785153461813	0.0347014925373	0.00164744645799	0.0915601023018	0.0425531914894	0.249546608633	0.409789117417	0.0457219251337	0.00924881570043	0.0596451491129	0.0264696829794	0.00120096076861	0.00375093773443	0.0220338983051	0.0135076252723	0.00424290639088	0.114696734059	0.0845771144279	0.16297322253	0.342717920953	0.00796431984709	0.335182767624	0.234674588172	0.059201623816	0.330227743271	0.151126651127	0.436861902203	0.0250677506775	0.0226151315789	0.114146706587	0.0274802049371	0.0788059701493	0.0137907837201	0.158504672897	0.310628496216	0.024047354791	0.0131494547787	0.0140762463343	0.011531069827	0.00339750849377	0.0967388325569	0.193135245902	0.0381934764427	0.00022143489814	0.349029589564	0.0885042455911	0.244226327945	0.284260921604	0.359450957964	0.42662116041	0.357620320856	0.506094182825	0.053202660133	0.0575204041974	0.072830353249	0.112181030332	0.270933977456	0.259587020649	0.146301726947	0.172052799272	0.0949367088608	0.0517702070808	0.0562980963953	0.097466572836	0.0352214960058	0.0262884814943	0.0894409937888	0.0978487161693	0.0814061054579	0.0349864130435	0.0609939759036	0.0955077387693	0.0596330275229	0.117572156197	0.0984924623116	0.0342094284522	0.0369923602734	0.104016477858	0.129811996419	0.090868596882	0.0829938900204	0.0661359461115	0.137294259334	0.121289228159	0.298817774154	0.243058059863	0.187778485041	0.168228279387	0.124568965517	0.078403920196	0.197129909366	0.0585325638912	0.145674044266	0.1035455278	0.111163670766	0.181745074387	0.0544848035582	0.0660218671152	0.0700685453161	0.0373576309795	0.082160517307	0.104731095835	0.106039649608	0.0687869822485	0.119086460033	0.156168468133	0.0760211800303	0.0705156456589	0.0773006134969	0.0916985064258	0.133394243947	0.0824988078207	0.312417437252	0.0828705681333	0.0611160318866	0.0407288317256	0.0489408327246	0.0779267850671	0.0837289598619	0.0995454545455	0.166932270916	0.116362192216	0.103617686467	0.0766747376917	0.0856596558317	0.114487010128	0.108992954828	0.0421008753647	0.0953947368421	0.244587008821	0.169508037019	0.0887892376682	0.127651217596	0.186390532544	0.0861774744027	0.124072547403	0.219761499148	0.165993719157	0.0668855149774	0.137973640857	0.117452830189	0.159252669039	0.160065332789	0.207163207163	0.257166257166	0.13872590109	0.145954962469	0.17802690583	0.20763537203	0.177367576244	0.108649339582	0.14837648993	0.078330206379	0.10800744879	0.144234984656	0.128621597893	0.114942528736	0.13988657845	0.11424790472	0.0769589552239	0.14398340249	0.145101663586	0.0994358251058	0.110142267095	0.179887299523	0.181409968568	0.0889887640449	0.179951100244	0.0611413043478	0.0462249614792	0.0671077504726	0.107926556202	0.0901328273245	0.0949594959496	0.159379407616	0.0979212253829	0.121212121212	0.126178715761	0.100804543303	0.120036513008	0.132258064516	0.0891930155734	0.0624601657106	0.14251497006	0.0789733464956	0.0947810437912	0.123004694836	0.0875763747454	0.198587819947	0.0890471950134	0.569956491871	0.324333561176	0.482032218092	0.183681513599	0.0754716981132	0.0724099517267	0.0951799877974	0.0935123042506	0.0542235337514	0.094020797227	0.100415251038	0.0421412300683	0.0239769820972	0.0243386243386	0.0203116304953	0.0688	0.0568574721475	0.0121633362294	0.0377184912603	0.336268201829	0.536572484816	0.428969359331	0.0513684210526	0.247005988024	0.0386363636364	0.330124575311	0.122779313068	0.0915086562242	0.0399133663366	0.0760903185895	0.0759776536313	0.0802919708029	0.352855900261	0.337855724686	0.152401746725	0.0206258890469	0.227227227227	0.235068912711	0.166285278413	0.186683260734	0.56302096489	0.0231003039514	0.0123372172721	0.358232181762	0.458333333333	0.116408422725	0.182650218862	0.037307973665	0.0425201738051	0.347146578262	0.108982035928	0.0602442333786	0.0288545613524	0.0398047315058	0.0649031067364	0.0151466322913	0.0242384539797	0.091857000993	0.0957486136784	0.147161066049	0.0734126984127	0.0311385014596	0.0464046822742	0.0525147928994	0.0326264274062	0.00972222222222	0.040072310937	0.0245739199366	0.441661173368	0.17680608365	0.0351869305686	0.0330697340043	0.086282306163	0.23472889499	0.109286675639	0.0298507462687	0.046022119158	0.0233009708738	0.111111111111	0.0604395604396	0.0375	0.134415314191	0.0427970959113	0.0917280917281	0.0406587750901	0.146148782093	0.0396534488504	0.101811906816	0.137382501808	0.0370952530651	0.0640034364261	0.0959394904459	0.046160674656	0.0889186773905	0.0645645645646	0.138976377953	0.157537154989	0.0747814826805	0.0330411328388	0.0416985462892	0.0490061686086	0.0925804333552	0.0458945858731	0.0442505453412	0.0679953106682	0.114540466392	0.0631906077348	0.0447214076246	0.106481481481	0.0812838682784	0.113571135711	0.100378787879	0.060715903942	0.0322580645161	0.10381511372	0.0645942672588	0.23761690336	0.172331067573	0.516256386438	0.417845204423	0.301343570058	0.427691483664	0.365598222786	0.128943217666	0.186639812017	0.127228241873	0.0868535333597	0.562416703687	0.49730458221	0.192600276625	0.0351500789889	0.0796226415094	0.336490250696	0.552280311457	0.147484756098	0.0453172205438	0.106915739269	0.0941271118262	0.538743794518	0.0571184995737	0.0334615384615	0.0853924418605	0.0750271837622	0.0	0.0	0.0	0.0	0.0	0.00145348837209	0.0107007248878	0.0	0.0	0.0	0.0	0.0	0.0	0.0	0.000759685996455	0.0	0.00142959256612	0.00303615788021	0.00239234449761	0.0164473684211	0.0123609394314	0.00521574205785	0.0107066381156	0.00311203319502	0.0299625468165	0.00262812089356	0.00590841949778	0.0	0.0116086235489	0.0	0.0	0.000423549343499	0.0	0.000990099009901	0.0133111480865	0.0249433106576	0.00426391382406	0.0102669404517	0.00403225806452	0.0367050789586	0.0	0.0	0.00994644223412	0.000376222723853	0.0	0.00206398348813	0.000654022236756	0.000673400673401	0.0	0.0	0.0	0.0	0.0	0.0	0.0	0.0	0.0	0.00125313283208	0.0	0.0	0.0166915052161	0.0074294205052	0.02	0.0	0.0	0.0117937465716	0.000556018904643	0.0	0.00870473537604	0.000919117647059	0.0469596628537	0.0257464301168	0.0179153094463	0.0114068441065	0.0	0.0875517351162	0.0240685789647	0.0	0.0	0.0219462893445	0.0	0.0041386445939	0.0	0.0210787352759	0.0	0.0	0.0	0.019364448858	0.0175564313866	0.00187165775401	0.00768094534712	0.0	0.00164248562825	0.00815892160341	0.0016393442623	0.0016160310278	0.00156887354879	0.0	0.0	0.0	0.0	0.0	0.000199880071957	0.000454959053685	0.0626319493315	0.00826653306613	0.0382608695652	0.0399274047187	0.0	0.0167106420405	0.0370974317163	0.00786324786325	0.0	0.0	0.00359158542842	0.000339443312967	0.00190068899976	0.0	0.000522193211488	0.019120458891	0.0149301143583	0.00275988960442	0.0249716231555	0.532658471921	0.556949322629	0.100431965443	0.428965863454	0.0	0.309096093527	0.00782997762864	0.0243673851921	0.0237351655215	0.0139232673267	0.0641299700727	0.0126050420168	0.0179121725732	0.0171837708831	0.0100482315113	0.019397993311	0.028698325931	0.0220854453295	0.0116834838024	0.0536663124336	0.0321352059034	0.0104268491365	0.022641509434	0.00600961538462	0.0228734810579	0.0315634940054	0.0248796147673	0.0208333333333	0.00730897009967	0.00169109357384	0.0186721991701	0.0316237915779	0.0304897826792	0.0943324457969	0.0243397203521	0.0213523131673	0.00266193433895	0.0185904550499	0.00653594771242	0.000806061583105	0.152613367328	0.0251032729584	0.0450606585789	0.0150905432596	0.0112701797137	0.00726978998384	0.0482691370063	0.0377627360171	0.0794142495072	0.214462081129	0.0368377483444	0.162352941176	0.0713495575221	0.102442671984	0.0264207377866	0.416264389157	0.0846067834514	0.0137551581843	0.0735984967116	0.0353956834532	0.0416053019146	0.162915326902	0.0667673716012	0.0211161387632	0.135218508997	0.0495579962497	0.120638355423	0.0699551569507	0.360317460317	0.00725952813067	0.0125523012552	0.233934467869	0.299788135593	0.202440239044	0.379689174705	0.610219594595	0.0992586490939	0.0201081081081	0.230791703184	0.258336850992	0.106628921916	0.0710080285459	0.190438871473	0.323777834656	0.516900436882	0.227324913892	0.074535962877	0.140379851363	0.0520320994046	0.0637384412153	0.244205576083	0.0270581462291	0.113671753348	0.156621880998	0.0739268680445	0.157562361857	0.0863335782513	0.115888382688	0.157671957672	0.076575445644	0.223379240846	0.287255393879	0.371081615363	0.475622681505	0.259787556904	0.431615568602	0.00562162162162	0.00870561282932	0.0151351351351	0.0227887215141	0.00858652575958	0.00583294447037	0.0263399693721	0.00415335463259	0.31918752267	0.0335292836926	0.0802226588081	0.0967213114754	0.0220791168353	0.0736598534516	0.13378429162	0.000480307396734	0.00343773873186	0.015940727436	0.303132367801	0.194596568091
k__Bacteria;p__Actinobacteria;c__Actinobacteria;o__Actinomycetales;f__Actinomycetaceae	0.0	0.0	0.0	0.0205802968961	0.082483781279	0.00708024275118	0.00746268656716	0.0496453900709	0.0625	0.0	0.0	0.000230096640589	0.0	0.0	0.0	0.0	0.00677966101695	0.0	0.00253378378378	0.0064308681672	0.000944733112896	0.0	0.00531780197518	0.000911854103343	0.0357723577236	0.00223964165733	0.0	0.0250690461016	0.189271255061	0.00594493116395	0.000805585392052	0.167431192661	0.000621890547264	0.0	0.00793950850662	0.00135531962955	0.0	0.0	0.0	0.0	0.0	0.000504922999243	0.0426144543622	0.00676298801107	0.00495662949195	0.0	0.00906266183325	0.150828025478	0.00183094293561	0.0147213459516	0.0	0.0	0.0	0.0	0.0	0.0	0.000341122292342	0.0	0.000332889480692	0.0	0.0	0.0	0.0	0.0	0.0	0.000191241155097	0.000234852043213	0.000285551113649	0.0	0.0	0.0	0.0	0.0	0.000349772647779	0.0	0.0	0.0	0.0	0.0	0.0	0.0	0.0	0.0	0.0	0.0	0.0	0.0	0.0	0.000330469266358	0.0	0.0	0.0	0.0	0.0	0.030115146147	0.0157627571467	0.0324675324675	0.0565284859233	0.133651551313	0.00487125956855	0.0	0.0	0.01008942903	0.0253671562083	0.0	0.0	0.0	0.0	0.0	0.0	0.0	0.0	0.0	0.0	0.0	0.0	0.0	0.0	0.0	0.0	0.0	0.0	0.0	0.0	0.0	0.0	0.0	0.0	0.0	0.0	0.0	0.0	0.0	0.0	0.0	0.0	0.0	0.0	0.0	0.0	0.0	0.0	0.0	0.0	0.0	0.0	0.0	0.0	0.0	0.0	0.0	0.0	0.0	0.0	0.0	0.0	0.0	0.0	0.0	0.0	0.0	0.0	0.0	0.0	0.0	0.0	0.0	0.0	0.0	0.0	0.0	0.0	0.0	0.0	0.0	0.0	0.0	0.0	0.0	0.0	0.0	0.0	0.0	0.0	0.0	0.0	0.0	0.0	0.0	0.0	0.0	0.0	0.0	0.0	0.0	0.0	0.0	0.0	0.0	0.0	0.0	0.0	0.0	0.0	0.0	0.0	0.0	0.0	0.0	0.0	0.0	0.0	0.0	0.0	0.0	0.0	0.0	0.0	0.0	0.0	0.0	0.0	0.0	0.0	0.0	0.0	0.0	0.0	0.0	0.0	0.0	0.0	0.0	0.0	0.0	0.0	0.0	0.0	0.0	0.0	0.0	0.0	0.0	0.0	0.0	0.0	0.0	0.0	0.0	0.0	0.0	0.0	0.0	0.0	0.0	0.0	0.0	0.0	0.0	0.0	0.0	0.0	0.0	0.00028129395218	0.0	0.0	0.0	0.0	0.0	0.0	0.0	0.0	0.000754432289702	0.0	0.0	0.0	0.0	0.0	0.0	0.0	0.0	0.0	0.0	0.0	0.0	0.0	0.0	0.0	0.0	0.0	0.0	0.0	0.0	0.0	0.0	0.0	0.0	0.0	0.0	0.0	0.0	0.0	0.0	0.0	0.0	0.0	0.0	0.0	0.0	0.0	0.0	0.0	0.0	0.0	0.0	0.0	0.0	0.0	0.0	0.0	0.0	0.0	0.0	0.0	0.0	0.0	0.0	0.0	0.0	0.0	0.0	0.0	0.0	0.0	0.0	0.0	0.0	0.0	0.00044014084507	0.0	0.0	0.0	0.0	0.0	0.0	0.0	0.0	0.0	0.0	0.0	0.0	0.0	0.0	0.0	0.0	0.0	0.0	0.0	0.0	0.0	0.0	0.0	0.0	0.0	0.0	0.0	0.0	0.0	0.0	0.0	0.0	0.0	0.0	0.0	0.0	0.0	0.0	0.0	0.0	0.0	0.0	0.0	0.0	0.0	0.0	0.0	0.0	0.0	0.0	0.0	0.0	0.0	0.0	0.0	0.0	0.0	0.0	0.0	0.0	0.0	0.0	0.0	0.0	0.0	0.0	0.0	0.0	0.0	0.0	0.0	0.0	0.0	0.0	0.0	0.0	0.0	0.0	0.0	0.0	0.0	0.0	0.0	0.0	0.0	0.0	0.0	0.0	0.0	0.0	0.0	0.0	0.0	0.0	0.0	0.0	0.0	0.0	0.0	0.0	0.0	0.0	0.0	0.0	0.0	0.0	0.0	0.0	0.0	0.0	0.0	0.0	0.0	0.0	0.0	0.0	0.0	0.0	0.0	0.0	0.0	0.0	0.0	0.0	0.0	0.0	0.0	0.0	0.0	0.0	0.0	0.0	0.0	0.0	0.0	0.0	0.0	0.0	0.0	0.0	0.0	0.0	0.0	0.0	0.0	0.0	0.0	0.0	0.0	0.0	0.0	0.0	0.0	0.0	0.0	0.0	0.0	0.0	0.0	0.000440722785368	0.0	0.0	0.000780944943381	0.0	0.00310822266177	0.0	0.00113071008593	0.000780031201248	0.0	0.0	0.0	0.000301477238468	0.0	0.0	0.0	0.0012247397428	0.00211538461538	0.00041203131438	0.0	0.0	0.0	0.0	0.0	0.000814553353245	0.000569070991606	0.000557310050158	0.000943841434639	0.001104667219	0.00714813901898	0.00778388278388	0.0267489711934	0.0	0.0	0.0	0.00114678899083	0.0017917579136	0.0	0.0	0.00332871012483	0.0	0.0	0.0	0.0	0.0	0.0	0.0	0.0	0.0	0.0	0.0	0.0	0.0	0.0	0.000348675034868	0.0	0.0	0.0	0.0	0.0	0.0	0.0	0.0	0.0	0.0	0.0	0.0	0.0	0.0	0.0	0.0	0.0	0.0	0.0	0.0	0.0	0.0	0.0	0.0	0.0	0.0	0.0	0.0	0.0	0.0	0.0	0.0	0.0	0.0	0.0	0.0	0.0	0.0	0.0	0.0	0.0	0.0	0.0	0.0	0.0	0.0	0.0	0.0	0.0	0.0	0.0	0.0	0.0	0.0	0.0	0.0	0.0	0.0	0.0	0.0	0.0	0.0	0.0	0.0	0.0	0.0	0.0	0.0	0.0	0.000991325898389	0.0	0.0	0.0	0.0288884974458	0.00581733566027	0.0	0.0	0.00678562452878	0.000467508181393	0.0	0.161300030093	0.0	0.0	0.0	0.0138203356367	0.0601265822785	0.0	0.0534550195567	0.0	0.0440220110055	0.0222939278381	0.00815910249873	0.00490356325597	0.0	0.0	0.0	0.0	0.00225631768953	0.00420624151967	0.0	0.0	0.0	0.0397765741368	0.132292732856	0.0445598687808	0.0	0.0	0.362642585551	0.0807906351948	0.0353025936599	0.00407099820876	0.0	0.0	0.000301295570955	0.0	0.0	0.0	0.0	0.0	0.0	0.0	0.0	0.0	0.0	0.0	0.0	0.0	0.0	0.0	0.0	0.0	0.0	0.0	0.0	0.0	0.0	0.0	0.0	0.0	0.0	0.0	0.0	0.0	0.0	0.0	0.0	0.0	0.0	0.0	0.0	0.0	0.0	0.0	0.0	0.0	0.0	0.00386249517188	0.0	0.0	0.0	0.0	0.0	0.0	0.0	0.0	0.0	0.0469011725293	0.00307983890073	0.0	0.0	0.0	0.000399680255795	0.0	0.0157778479015	0.000408496732026	0.011320754717	0.00779641070903	0.0	0.0	0.000333555703803	0.0	0.0	0.104646769928	0.00205151584226	0.20875824835	0.0	0.0	0.0	0.0	0.0	0.0	0.0	0.0	0.0	0.0	0.0	0.00031525851198	0.0	0.0	0.0	0.0	0.0	0.0	0.0	0.0	0.0	0.0	0.0	0.0	0.00030238887209	0.0	0.0	0.0	0.000282485875706	0.0	0.0	0.0	0.0	0.0	0.00328299409061	0.0	0.0	0.0	0.0	0.0	0.0	0.0	0.0	0.0	0.00127194098194	0.0	0.000884173297966	0.000401767778224	0.0	0.0	0.0	0.0	0.0	0.0	0.000375939849624	0.0	0.000302663438257	0.0	0.0368504772004	0.00127844541038	0.0265470181342	0.00194325689856	0.522489391796	0.0152796321021	0.00045058576149	0.000167560321716	0.347437425507	0.0232838217583	0.000597371565114	0.108609271523	0.168965517241	0.00527704485488	0.0	0.00174978127734	0.00758396533044	0.0	0.0933072789448	0.00614169774073	0.018018018018	0.289164385767	0.000820681165367	0.0279646761985	0.0379707438531	0.00381315538608	0.000206611570248	0.0756693830035	0.0103487926409	0.0143979057592	0.000222965440357	0.00235155790711	0.0134366925065	0.00559796437659	0.000228362639872	0.0823497854077	0.000316856780735	0.129125338142	0.238696890871	0.0435723114957	0.111724137931	0.126482213439	0.00176767676768	0.00848126232742	0.0073017490236	0.0272762951334	0.0075962187711	0.00209995800084	0.0394405594406	0.00120918984281	0.0586872586873	0.000835073068894	0.0648967551622	0.0172093023256	0.0260362424495	0.000207598090098	0.00888888888889	0.0	0.0	0.0	0.0138078291815	0.12440645774	0.173333333333	0.00684931506849	0.00731127764577	0.0380067567568	0.0072202166065	0.00979706088174	0.0307544449784	0.00609756097561	0.0118399242245	0.00730593607306	0.00789889415482	0.0388161086851	0.131251467481	0.0303749406739	0.0239658067471	0.0102364984116	0.0403254333215	0.00122498979175	0.0103492884864	0.0515921616656	0.187906976744	0.00170309395402	0.000379266750948	0.000927213722763	0.0240747394898	0.101759755164	0.00121654501217	0.0	0.0176336746303	0.00708717221828	0.00212992545261	0.0139192139738	0.00467289719626	0.106814381271	0.00130067201387	0.00128435653737	0.0353723835794	0.090329253577	0.00115429011158	0.000263504611331	0.00108577633008	0.00160836349015	0.0491573033708	0.00098231827112	0.00451103592718	0.00256519880291	0.0	0.0	0.0	0.000348189415042	0.00370828182942	0.00310559006211	0.0	0.0	0.15014887282	0.0	0.000344115622849	0.000865051903114	0.0	0.0	0.0	0.0655531043177	0.0	0.0297777777778	0.0	0.000578703703704	0.00304414003044	0.00174216027875	0.0027950310559	0.00474349964863	0.0	0.0	0.0	0.0	0.0	0.0	0.0	0.0	0.0	0.000648088139987	0.0	0.0	0.0	0.0	0.0	0.0	0.0	0.0	0.0	0.0	0.0	0.00560747663551	0.0	0.0	0.0	0.0	0.0	0.0	0.0	0.0	0.0	0.0	0.0	0.0	0.0	0.0	0.0	0.0	0.0	0.0	0.0	0.0	0.0	0.0	0.0	0.0	0.0	0.0	0.0	0.0	0.0	0.0	0.0	0.0	0.0	0.0	0.0	0.0	0.0	0.0	0.0	0.0	0.0	0.0	0.0	0.0	0.0	0.0	0.0	0.0	0.0	0.0	0.0	0.0	0.0	0.0	0.0	0.0	0.0	0.0	0.0	0.0	0.0	0.0	0.0	0.0	0.0	0.0	0.0	0.0	0.0	0.0	0.0	0.0	0.0	0.0	0.0	0.0	0.0	0.0	0.0	0.0	0.0	0.0	0.0	0.0	0.0	0.0	0.0	0.0	0.0	0.000677966101695	0.000272108843537	0.0	0.0	0.0	0.0	0.0	0.0	0.0	0.0	0.0	0.0	0.0	0.0	0.0	0.0	0.0	0.0	0.0	0.0	0.0	0.0	0.0	0.0	0.0	0.0	0.0	0.0	0.0	0.0	0.0	0.0	0.0	0.0	0.0	0.0	0.0	0.0	0.0	0.0	0.0	0.0	0.0	0.0	0.0	0.0	0.0	0.0	0.0	0.0	0.0	0.0	0.0	0.0	0.0	0.0	0.0250221434898	0.0	0.0	0.0	0.0	0.0	0.0	0.0	0.0	0.0	0.0	0.0	0.0	0.0	0.0	0.0	0.0	0.0	0.0	0.0	0.0	0.0	0.0	0.0	0.0	0.0	0.0	0.0	0.0	0.0	0.0	0.0	0.0	0.0	0.0	0.0	0.0	0.0	0.0	0.0	0.0	0.0	0.0	0.0	0.0	0.0	0.0	0.0	0.0	0.0	0.0	0.0	0.0	0.0	0.0	0.0	0.0	0.0	0.0	0.0	0.0	0.0	0.0	0.0	0.0	0.0	0.000347342827371	0.0	0.0	0.0	0.0	0.0	0.0	0.0	0.0	0.0	0.0	0.0	0.0	0.0	0.0	0.0	0.0	0.0	0.0	0.0	0.0	0.0	0.0	0.0	0.0	0.0	0.0	0.0	0.0	0.0	0.0	0.0	0.0	0.0	0.0	0.0004095004095	0.0	0.0	0.0	0.0	0.0	0.0004260758415	0.0	0.0	0.0	0.0	0.0	0.0	0.0	0.0	0.0	0.0	0.0	0.0	0.0	0.0	0.000449034575662	0.0	0.0	0.0	0.0	0.0	0.0	0.0	0.0	0.0	0.0	0.0	0.0	0.0	0.0	0.0	0.0	0.0012746972594	0.0	0.0	0.000599880023995	0.0	0.0	0.0	0.0	0.0	0.0	0.0	0.0	0.0	0.0	0.0	0.0	0.0	0.0	0.0	0.0	0.0	0.0	0.0	0.0	0.0	0.0	0.0	0.0	0.0	0.0	0.0	0.0	0.0	0.0	0.0	0.0	0.0	0.0	0.0	0.0	0.0	0.0	0.0	0.0	0.0	0.0	0.0	0.0	0.0	0.0	0.0	0.0	0.0	0.0	0.0	0.0	0.0	0.0	0.0	0.0	0.0	0.0	0.0	0.0	0.0	0.0	0.0	0.0	0.0	0.0	0.0	0.0	0.0	0.0	0.0	0.0	0.0	0.0	0.0	0.0	0.0	0.0	0.0	0.0	0.0	0.0	0.0	0.0	0.0	0.0	0.0	0.0004095004095	0.0	0.0	0.0	0.0	0.0	0.0	0.0	0.000398089171975	0.0	0.0	0.0	0.0	0.0	0.000323729362253	0.0	0.0	0.0	0.000328299409061	0.0	0.0	0.0	0.0	0.0	0.0	0.0	0.0	0.0	0.000473484848485	0.0	0.0	0.0	0.0	0.0	0.0	0.0	0.0	0.0	0.0	0.0	0.0	0.0	0.0	0.0	0.0	0.0	0.0	0.0	0.0	0.0	0.0	0.0	0.0	0.0	0.0	0.0	0.0	0.0	0.0	0.0	0.00142612664005	0.0	0.00829777145567	0.0271334792123	0.203101550775	0.00363372093023	0.00448740075941	0.0176026823135	0.00408163265306	0.00559796437659	0.0092807424594	0.0460458393558	0.0159611380985	0.000796178343949	0.00177260065839	0.0116333178222	0.0	0.0	0.0	0.0	0.0	0.0	0.0	0.0	0.0	0.0	0.0	0.0	0.0	0.00444197667962	0.0161540851196	0.0	0.00624566273421	0.000825082508251	0.00213929165676	0.00113378684807	0.00314183123878	0.0	0.0	0.000426803243705	0.00464876033058	0.00148367952522	0.00114766641163	0.0289691497366	0.430474160895	0.0	0.0470896010464	0.0828282828283	0.00344382264313	0.000641848523748	0.143053173242	0.0656820831714	0.0537494581708	0.0361445783133	0.00630914826498	0.00361723117396	0.0147551978538	0.0513784461153	0.00535714285714	0.00139178844816	0.00357675111773	0.00163447251114	0.00571428571429	0.137819359482	0.00424448217317	0.0	0.0211287183764	0.0	0.00139275766017	0.0850183823529	0.00722456351595	0.000649069666811	0.0	0.0	0.0759270158917	0.00191021967526	0.0	0.108898821617	0.00864553314121	0.0077967080566	0.137277426766	0.000775995861355	0.00747065101387	0.00371977681339	0.00109689213894	0.0117021276596	0.0103201905266	0.0	0.0	0.0	0.0	0.0038501026694	0.00301122365179	0.0	0.027868852459	0.154169360052	0.139315971133	0.0363011081391	0.0876623376623	0.244221105528	0.238728323699	0.0193039695487	0.222866280232	0.0161510464058	0.0	0.0	0.0	0.000453720508167	0.0598766660036	0.0	0.0	0.0	0.00637131426878	0.00420926037282	0.02437147255	0.00373387644263	0.00190068899976	0.00473036896878	0.0140992167102	0.00248565965583	0.0454256670902	0.0239190432383	0.0	0.0	0.0	0.000539956803456	0.0	0.0	0.0	0.000559284116331	0.0	0.000624609618988	0.0	0.0	0.0	0.0	0.0	0.0	0.0	0.0	0.0	0.00371747211896	0.0	0.0	0.0	0.0	0.000600961538462	0.0	0.000978712992415	0.0	0.0	0.000664451827243	0.0	0.0	0.00131083073898	0.0	0.0	0.0	0.0	0.0851818988465	0.0	0.0	0.0135418345962	0.0	0.0	0.0	0.0	0.0	0.0	0.0	0.0	0.0	0.0	0.0	0.0	0.0	0.0	0.0	0.0	0.0	0.0	0.0	0.000287769784173	0.0	0.0	0.0	0.0	0.0	0.0	0.0	0.0	0.0	0.0	0.0	0.0	0.0	0.0	0.0	0.0	0.0	0.0	0.0	0.0	0.0	0.0	0.0	0.0	0.0	0.0	0.0	0.0	0.0	0.0	0.0	0.0	0.0	0.0	0.0	0.0	0.0	0.0	0.0	0.0	0.0	0.0	0.0	0.0	0.0	0.0	0.0	0.0	0.0	0.0	0.0	0.00279981334578	0.0	0.0	0.0	0.0010886131069	0.0	0.0	0.0	0.0	0.0	0.000480307396734	0.00190985485103	0.0	0.0	0.0
k__Bacteria;p__Actinobacteria;c__Actinobacteria;o__Actinomycetales;f__Corynebacteriaceae	0.000193723363038	0.00156617071261	0.00106837606838	0.000337381916329	0.0908248378128	0.0	0.00858208955224	0.116364591542	0.0	0.00344967532468	0.0040260142459	0.000690289921767	0.0	0.00150075037519	0.0	0.000379075056861	0.186440677966	0.028549382716	0.00971283783784	0.0075026795284	0.00141709966934	0.0	0.0430488731324	0.0413373860182	0.0	0.0354609929078	0.0113175314969	0.0019120458891	0.0151821862348	0.0312891113892	0.00805585392052	0.0045871559633	0.0108830845771	0.00106571936057	0.00680529300567	0.000451773209849	0.0	0.0	0.000324780772978	0.00332225913621	0.00196001568013	0.0	0.0118053556003	0.000307408545958	0.00185873605948	0.000399840063974	0.0	0.00254777070064	0.000610314311871	0.0	0.00030385900942	0.0433947772657	0.0	0.0	0.0	0.000637551801084	0.00341122292342	0.00307503075031	0.00299600532623	0.0124481327801	0.000853970964987	0.00034566194262	0.0	0.0	0.0119047619048	0.00057372346529	0.0018788163457	0.0	0.000687915615684	0.000520381613183	0.00255493101686	0.000268961807423	0.000266951414842	0.0	0.00299800133245	0.000165152766309	0.0	0.00333472280117	0.00103896103896	0.0	0.000271739130435	0.0	0.000391083300743	0.0	0.000528541226216	0.0	0.0	0.0	0.000330469266358	0.0	0.000917010545621	0.000925925925926	0.00337034099921	0.000588928150766	0.00066430469442	0.00213732300294	0.000927643784787	0.00177344269563	0.0135242641209	0.0	0.00391964723175	0.00396396396396	0.0132997019032	0.0182465509568	0.000355998576006	0.00740452065472	0.0	0.0060417745555	0.00109021531753	0.000435824798431	0.00222345747638	0.00028743891923	0.00506649778341	0.0	0.000654878847413	0.00227413686169	0.0016485328058	0.00326797385621	0.00178041543027	0.00106666666667	0.000284981476204	0.000228310502283	0.000367242012486	0.00208008320333	0.000879507475814	0.00183016105417	0.000552791597568	0.000810810810811	0.00223380491437	0.0027397260274	0.0	0.00132415254237	0.00142016636235	0.0	0.00348310693138	0.000577700751011	0.0	0.00489929232444	0.0	0.00636672325976	0.000630318310747	0.000284981476204	0.000410172272354	0.00121891760117	0.00447504302926	0.00286343612335	0.00147765053565	0.00350954156613	0.0	0.0	0.000903070439494	0.0018261504748	0.00019436345967	0.00149120190874	0.0	0.0042492917847	0.0	0.0	0.00341102899375	0.0	0.000377073906486	0.000216356555604	0.0	0.000170328734458	0.0	0.0	0.0	0.000432525951557	0.000447227191413	0.00116754232341	0.0	0.000364166059723	0.0	0.000436776588775	0.00603557814485	0.0	0.00639578630549	0.00275061124694	0.00591446769791	0.00528670191135	0.000848536274926	0.0	0.000706214689266	0.00548947849954	0.0110683349374	0.0	0.026676026676	0.00142247510669	0.00841825431989	0.0	0.000232720502676	0.000982559567674	0.00201816347124	0.0	0.000281056773468	0.0	0.00150693188668	0.0	0.00622960545832	0.000406669377796	0.00224438902743	0.00271069492361	0.0	0.0	0.00240312406128	0.00534759358289	0.000393081761006	0.0	0.00147856086742	0.0	0.0	0.000604229607251	0.0	0.00887573964497	0.000774193548387	0.0	0.00284981476204	0.0014797277301	0.000167140230654	0.0	0.0	0.000210925964986	0.0	0.0	0.0	0.000367107195301	0.000345542501728	0.000670690811536	0.00106269925611	0.0	0.000172890733057	0.0	0.0	0.0	0.00610642628671	0.000518000518001	0.0	0.0	0.0	0.0	0.0	0.0	0.0	0.00499001996008	0.00281590989088	0.0	0.000839983200336	0.0	0.0	0.0	0.00196463654224	0.0004	0.00163576881134	0.0	0.0	0.000976880494953	0.00328407224959	0.0	0.0	0.0	0.000313774709758	0.000720807304181	0.0117439812096	0.00056258790436	0.012278308322	0.00197851893725	0.00030193236715	0.00283018867925	0.00267916945747	0.00125	0.000547495209417	0.00233722871452	0.00264051301396	0.000684775165487	0.0147619047619	0.0	0.0	0.0	0.00380479735318	0.000508905852417	0.0	0.0	0.000580720092915	0.0113188976378	0.0	0.0	0.0	0.000706963591375	0.000888888888889	0.000423370025402	0.0	0.0	0.00205423171734	0.000433275563258	0.041345480028	0.0	0.0	0.000381970970206	0.0	0.0	0.000918695452458	0.000965717044906	0.00726022162782	0.00239520958084	0.0	0.0	0.00137409824802	0.00194476857254	0.00162443144899	0.00137931034483	0.000754716981132	0.00756227758007	0.000733944954128	0.000649772579597	0.0	0.00158290463	0.0	0.000298775022408	0.000497760079642	0.000744601638124	0.00035198873636	0.0	0.000891265597148	0.0004	0.000631313131313	0.0	0.00450569838325	0.00134952766532	0.0	0.0034398034398	0.00132144037	0.0052738336714	0.0016694490818	0.000351864883885	0.0063824355374	0.000290360046458	0.00327153762268	0.0	0.0136443661972	0.00061919504644	0.00186219739292	0.00117141741507	0.0	0.00224315836698	0.00124843945069	0.0	0.0	0.0	0.00183688464364	0.00410141685309	0.00151802656546	0.0072629969419	0.00135961930659	0.0	0.00133958472873	0.00155884645362	0.00270392068499	0.00279329608939	0.0	0.00199282582702	0.0021978021978	0.00302480338778	0.00260319821495	0.00173235166739	0.00462633451957	0.000347826086957	0.000308261405672	0.000444642063139	0.00239736290081	0.00865800865801	0.0	0.0144863915716	0.000898876404494	0.0305489260143	0.00233863423761	0.00303161541793	0.0134321445113	0.00399680255795	0.00182398540812	0.00157047506871	0.00179985601152	0.0031185031185	0.0	0.00433651344319	0.000934579439252	0.000914913083257	0.00170285227756	0.00462379150904	0.00112824370064	0.000431034482759	0.00080677692618	0.00265553869499	0.0014605647517	0.00164136233073	0.0180639184808	0.0115894039735	0.00464468183929	0.0020475020475	0.0028557829605	0.00261682242991	0.00209555741827	0.000326583932071	0.0	0.0	0.0	0.000532197977648	0.0	0.000870322019147	0.000433651344319	0.000344946533287	0.00223526124616	0.0	0.000374672161858	0.0051376146789	0.000287356321839	0.000386398763524	0.00126903553299	0.000411015207563	0.000440528634361	0.00126156433978	0.00758653390232	0.000375516334961	0.00404530744337	0.000424088210348	0.0014064697609	0.0	0.00216919739696	0.000701754385965	0.00125944584383	0.0	0.00074794315632	0.00123355263158	0.0	0.00160965794769	0.00124843945069	0.0	0.00338983050847	0.00236630383341	0.00172413793103	0.000828843762951	0.0	0.000893655049151	0.00128589798543	0.00881982360353	0.00511609602519	0.000777907429016	0.00268216361198	0.0	0.00160857908847	0.000773096250483	0.000491883915396	0.0	0.0	0.00182565038795	0.00324825986079	0.000928505106778	0.00126742712294	0.000825763831544	0.0	0.0	0.0	0.00205592105263	0.000414421881475	0.000344234079174	0.000974184120799	0.000977517106549	0.0	0.00198886237072	0.000942507068803	0.000756143667297	0.00189250567752	0.000361010830325	0.000347463516331	0.000338638672536	0.0102124183007	0.00257201646091	0.00177856825256	0.00356435643564	0.000657678395265	0.00731031005798	0.00168067226891	0.0761535979348	0.00443655723159	0.0	0.00199733688415	0.000538358008075	0.00251098556183	0.00695074040496	0.0133763837638	0.0	0.000521784503	0.0	0.000215842866393	0.0	0.00198176773682	0.00192307692308	0.00108972030512	0.000295770482106	0.0	0.000720461095101	0.00121163166397	0.0	0.00302419354839	0.00197795987567	0.0	0.0160560832203	0.00097503900156	0.00445186421814	0.000384319754035	0.00231481481481	0.00211034066928	0.00284360189573	0.00305623471883	0.00175246440307	0.0459277403552	0.00192307692308	0.00082406262876	0.00260513583923	0.000786163522013	0.00202224469161	0.00291695264242	0.00231252064751	0.00407276676622	0.00184948072272	0.000557310050158	0.00141576215196	0.0005523336095	0.0034508257333	0.000915750915751	0.00617283950617	0.00211528291909	0.0	0.00309704060564	0.0045871559633	0.0226956002389	0.000694927032662	0.0	0.133425797503	0.000219010074463	0.00399467376831	0.00191131498471	0.0077399380805	0.00445650067816	0.000582750582751	0.00111794298491	0.0	0.00192307692308	0.00130947184636	0.000332225913621	0.0	0.0	0.000311429461227	0.000348675034868	0.00114766641163	0.000322476620445	0.000760456273764	0.000436871996505	0.000405022276225	0.0	0.000359582883855	0.0017094017094	0.000681198910082	0.00220750551876	0.0	0.000966806316468	0.000666000666001	0.00172057811425	0.000778513040093	0.000304971027752	0.000270855904659	0.000490797546012	0.0	0.000340599455041	0.0	0.0	0.00093896713615	0.0	0.000326904217064	0.000845308537616	0.000477326968974	0.000602954476937	0.00131268049357	0.00146771037182	0.000663716814159	0.000924214417745	0.00089552238806	0.00309771895241	0.0	0.0	0.000929080210592	0.000313577924114	0.0	0.000589622641509	0.000351741118537	0.0	0.00100679587214	0.00227985180963	0.000566893424036	0.000316355583676	0.00223588596982	0.0	0.00443393437777	0.000634115409004	0.0	0.0	0.00122000813339	0.0012213740458	0.00179640718563	0.0	0.00125250501002	0.000852999715667	0.00137457044674	0.00032605151614	0.0	0.00142146410803	0.0	0.0	0.00245398773006	0.00184569952012	0.0018310826276	0.000977039570103	0.00219298245614	0.00446096654275	0.00720072007201	0.000868432479375	0.000972762645914	0.00475603311608	0.00659298041497	0.0	0.0	0.0060316662478	0.000935016362786	0.00195822454308	0.0165513090581	0.00220945647371	0.00293255131965	0.000505178075272	0.0	0.00316455696203	0.00101419878296	0.0	0.00104566050889	0.0470235117559	0.000586682311528	0.0326364099949	0.0846681922197	0.694088319088	0.00886672208368	0.00390167772142	0.00343938091144	0.0636281588448	0.00203527815468	0.00134661998384	0.0121566861774	0.00061387354205	0.00592417061611	0.0017911975435	0.00656096227447	0.0	0.00730747611017	0.00237642585551	0.00575705238918	0.00252161383285	0.00618791727732	0.000509035377959	0.00046093569947	0.0	0.0	0.000976880494953	0.0	0.0	0.000728597449909	0.0	0.001026957638	0.000955109837631	0.0	0.000532481363152	0.0	0.00119236883943	0.0	0.000260213374967	0.0	0.0	0.000299760191847	0.000682128240109	0.000484027105518	0.00386431945041	0.00271903323263	0.00217661691542	0.00016339869281	0.000608457560085	0.00068282690338	0.000279485746227	0.00105633802817	0.0016155088853	0.000400641025641	0.00161812297735	0.0	0.0	0.000683760683761	0.00070771408351	0.000402738622634	0.0	0.00103734439834	0.0	0.0295115332429	0.0	0.0	0.00024021138602	0.0444186944766	0.00113314447592	0.00241675617615	0.00389408099688	0.000513083632632	0.0	0.0	0.00151285930408	0.00338013520541	0.00230096640589	0.00167504187605	0.00852878464819	0.0115168539326	0.000307881773399	0.000275178866263	0.000399680255795	0.00214395099541	0.000631113916062	0.0016339869281	0.0041166380789	0.00102971462195	0.0	0.000591540964212	0.0	0.0	0.000538986704995	0.00188893086513	0.00296330066104	0.0	0.000266524520256	0.00124533001245	0.0	0.0	0.00323275862069	0.000674991562605	0.0	0.000296559905101	0.0	0.0	0.00238891543239	0.0	0.000686341798216	0.0	0.0	0.0	0.000604777744179	0.00108078897595	0.000644329896907	0.0	0.000761614623001	0.00187828700225	0.000517330574237	0.0	0.00030238887209	0.000679117147708	0.0	0.0	0.000282485875706	0.000306654400491	0.0	0.0	0.000433087916847	0.0	0.00984898227183	0.0	0.00118203309693	0.0	0.0	0.000413564929694	0.0	0.00175901495163	0.00155860349127	0.0	0.00127194098194	0.00183598531212	0.000884173297966	0.019686621133	0.0012077294686	0.000635727908455	0.000281452293836	0.0	0.00132852533688	0.000286123032904	0.00451127819549	0.00027397260274	0.0	0.000382701875239	0.000795334040297	0.0332395806699	0.0151430173864	0.0410027205597	0.0019801980198	0.000445037828215	0.00765995794533	0.00502680965147	0.00208581644815	0.00120433560819	0.0404221425727	0.000441501103753	0.0	0.00835532102023	0.00325998370008	0.0234033245844	0.000433369447454	0.00110283981252	0.0	0.0153542443518	0.000462000462	0.0140074062148	0.000820681165367	0.00378469301934	0.000622471210707	0.000272368241863	0.00144628099174	0.0011641443539	0.00153315446531	0.0715532286213	0.000445930880713	0.0235155790711	0.0	0.0310432569975	0.0098195935145	0.013143776824	0.020278833967	0.000180342651037	0.00322061191626	0.00309023485785	0.0	0.0	0.00353535353535	0.0143984220907	0.000339616233656	0.00706436420722	0.00118163403106	0.00314993700126	0.00027972027972	0.0507859733978	0.0146718146718	0.00417536534447	0.00485858060038	0.00046511627907	0.000208289939596	0.00228357899107	0.02	0.004243281471	0.0625	0.0	0.00483985765125	0.000474833808167	0.00183908045977	0.00684931506849	0.00127947358801	0.00126689189189	0.00361010830325	0.00209937018894	0.0148966842864	0.030487804878	0.0134975136159	0.0	0.0110584518167	0.0	0.0129138295375	0.0147128618889	0.0	0.000705965407695	0.000176865935621	0.00449162923642	0.147908581285	0.000153092467851	0.0595348837209	0.0190178824865	0.000126422250316	0.00463606861382	0.0	0.0	0.00121654501217	0.00621439668566	0.00227531285552	0.000236239073943	0.00298189563365	0.00109170305677	0.0535825545171	0.00815217391304	0.000433557337958	0.0136141792962	0.00194710368327	0.0	0.0	0.0	0.00651465798046	0.00261359067149	0.0105337078652	0.0186640471513	0.0151441920412	0.000855066267636	0.0126718792127	0.000594265339474	0.0	0.0100974930362	0.0296662546354	0.0364906832298	0.00162932790224	0.0424864556601	0.170991067631	0.016380236305	0.0020646937371	0.0	0.00835987261146	0.0	0.0215182307233	0.0375039394894	0.0399838449111	0.000444444444444	0.00539164295342	0.046875	0.062404870624	0.000580720092915	0.016149068323	0.0170414617006	0.0	0.000533475593492	0.00243427458617	0.0	0.00256657042028	0.000442282176028	0.0	0.000785545954438	0.0	0.0	0.000451059990979	0.0	0.0	0.0	0.00265339966833	0.0100234925607	0.0	0.000448631673396	0.0	0.00270197243988	0.0	0.0	0.000557880055788	0.000822368421053	0.0	0.0	0.000868809730669	0.0	0.0	0.0	0.000763941940413	0.000357781753131	0.0122897800776	0.000369685767098	0.0	0.0	0.00077489345215	0.0	0.00233800935204	0.0	0.0	0.0	0.00147492625369	0.0053428317008	0.000762001524003	0.0	0.00110823790174	0.00817907877744	0.00105168269231	0.0	0.000773195876289	0.0	0.0	0.00105152471083	0.00158646218932	0.00200133422282	0.000582298136646	0.000484261501211	0.00195886385896	0.0	0.0	0.0	0.000746268656716	0.00279069767442	0.00115030674847	0.00398053958425	0.000895054822108	0.0	0.00230680507497	0.000289100896213	0.000365898280278	0.000720980533526	0.00155601659751	0.000559388402014	0.000956480153037	0.00466019417476	0.000904159132007	0.00170551449687	0.0	0.00047793531942	0.00108342361863	0.0	0.000531349628055	0.0	0.00363967242948	0.000455996352029	0.0	0.000511770726714	0.0	0.0	0.000256213169357	0.000627352572146	0.00534759358289	0.00056338028169	0.000660283922086	0.000851546977008	0.000210128178189	0.0	0.00129533678756	0.00559646539028	0.00318809776833	0.0	0.000245760629147	0.0018115942029	0.0	0.0	0.000850822461713	0.001171875	0.0	0.000588408355399	0.00232018561485	0.0	0.0021768707483	0.000297619047619	0.00112714156898	0.0025826446281	0.00166181969256	0.000885478158205	0.00142085819835	0.000345303867403	0.0	0.0	0.00159045725646	0.000574272588055	0.000237925291458	0.000373134328358	0.0	0.00102301790281	0.00662713637949	0.000362713093943	0.00520697734965	0.0	0.00135348522445	0.00339750849377	0.00215450907972	0.0	0.00187546886722	0.00169491525424	0.000217864923747	0.00079554494829	0.0	0.000621890547264	0.000461680517082	0.0	0.0	0.00097911227154	0.000270051309749	0.0	0.00155279503106	0.0011655011655	0.0	0.0020325203252	0.00863486842105	0.0	0.00605496040987	0.0	0.00100908173562	0.0014953271028	0.00131622244159	0.00258971513134	0.00128287363695	0.0	0.0	0.00113250283126	0.0	0.00256147540984	0.0	0.00199291408326	0.00477251034044	0.0101241018942	0.000577367205543	0.00748055056852	0.000857878181298	0.000487567040468	0.00133689839572	0.0227146814404	0.000350017500875	0.0	0.00436109899695	0.00144439094848	0.000805152979066	0.0	0.0019550342131	0.00364132908512	0.000372300819062	0.000334001336005	0.00121506682868	0.000351864883885	0.00145243282498	0.000345901072293	0.000414078674948	0.000693962526024	0.00323774283071	0.000679347826087	0.00112951807229	0.00113250283126	0.00388143966126	0.000848896434635	0.00251256281407	0.000834376303713	0.00160836349015	0.00514933058702	0.00223813786929	0.00579064587973	0.0010183299389	0.0	0.0	0.00127226463104	0.0122299225438	0.00829426613776	0.000636537237428	0.0370528109029	0.00172413793103	0.000350017500875	0.00415407854985	0.0	0.000402414486922	0.0	0.000946073793756	0.000804181745074	0.0	0.0	0.003808073115	0.0	0.00038037276531	0.00727860897695	0.00553250345781	0.0	0.00448613376835	0.00074543421543	0.0147503782148	0.0	0.00163599182004	0.00173671413685	0.0	0.0	0.00330250990753	0.00726185390859	0.0	0.0021436227224	0.00109569028488	0.0	0.000863185153215	0.000909090909091	0.000796812749004	0.0	0.0	0.00726392251816	0.00458891013384	0.00264200792602	0.000828843762951	0.00208420175073	0.00140977443609	0.00160384923817	0.000974184120799	0.0103139013453	0.00157109190888	0.0	0.00170648464164	0.00123660346249	0.00212947189097	0.00448631673396	0.0	0.00123558484349	0.00377358490566	0.000444839857651	0.000408329930584	0.000814000814001	0.00532350532351	0.000419111483655	0.00208507089241	0.000896860986547	0.00155823918972	0.00120385232745	0.005112910098	0.00205507603781	0.00422138836773	0.00186219739292	0.00043840420868	0.00482879719052	0.00170285227756	0.0	0.00132333480371	0.000466417910448	0.000829875518672	0.00415896487985	0.0	0.000917852225792	0.00303424360642	0.000449034575662	0.00404494382022	0.0078239608802	0.0018115942029	0.0	0.000945179584121	0.00179131213614	0.0	0.0004500450045	0.00611189468735	0.00054704595186	0.000865800865801	0.000898069151325	0.00283956460009	0.00136923779096	0.00322580645161	0.0141576215196	0.0854047163799	0.000798403193613	0.000493583415597	0.0437912417516	0.0	0.00050916496945	0.0	0.000890471950134	0.000228990153423	0.000341763499658	0.000309789343247	0.00512416239653	0.00125786163522	0.0	0.00122025625381	0.00715883668904	0.00110660272962	0.0	0.00113250283126	0.0	0.00159846547315	0.00246913580247	0.00194769059544	0.0012	0.00115251632731	0.0	0.0	0.00541821876058	0.0021124900977	0.00185701021356	0.00126315789474	0.00860778443114	0.0030303030303	0.000283125707814	0.000394788787998	0.000824402308326	0.0	0.000618620476338	0.00223463687151	0.00782064650678	0.0	0.00132362673726	0.000873362445415	0.000711237553343	0.0	0.00153139356815	0.00190694126621	0.0031113876789	0.0106087395807	0.0	0.000685400959561	0.0115157173981	0.0	0.00278108859754	0.00795861520096	0.00109729334309	0.00558659217877	0.00213118636041	0.0	0.000814111261872	0.000582920431361	0.00112654900488	0.0116887111658	0.0029004189494	0.0013101867016	0.00347567030785	0.00369685767098	0.00386249517188	0.000330687830688	0.00227051573143	0.056856187291	0.00147928994083	0.000652528548124	0.00305555555556	0.0	0.0	0.0062623599209	0.00228136882129	0.0	0.000718907260963	0.000795228628231	0.00102951269732	0.00134589502019	0.000317561130518	0.00107028184088	0.0	0.0	0.0025641025641	0.00208333333333	0.000416146483562	0.00076423385556	0.0036855036855	0.0	0.0019749835418	0.0	0.00172562553926	0.00216919739696	0.000628733102798	0.0107388316151	0.000398089171975	0.00843320017754	0.00223413762288	0.0	0.0114173228346	0.00382165605096	0.00194237617352	0.000337154416723	0.0	0.000685400959561	0.0	0.000358551452133	0.0	0.00351699882767	0.000342935528121	0.0	0.000733137829912	0.0	0.0	0.000820008200082	0.0113636363636	0.000453103760761	0.0	0.00293470286134	0.0	0.00138552130239	0.0	0.00301904319554	0.0017999485729	0.00191938579655	0.000267809319764	0.00190415741035	0.00197160883281	0.000335683115139	0.00209716882209	0.00315831030399	0.000222123500666	0.0	0.00242047026279	0.000789889415482	0.000377358490566	0.00111420612813	0.00083426028921	0.000381097560976	0.00188821752266	0.0	0.0	0.000863371465573	0.0	0.0	0.0	0.000724900326205	0.000570450656018	0.0	0.00189663347558	0.000875273522976	0.0	0.0	0.0	0.00167644593462	0.00612244897959	0.0	0.00126555578992	0.00041296716911	0.00138792505205	0.00398089171975	0.000253228665485	0.00046533271289	0.000714796283059	0.0	0.0	0.0	0.0	0.0	0.0	0.0	0.0	0.00131406044678	0.0	0.0	0.0016583747927	0.0	0.00341721031376	0.000423549343499	0.000693962526024	0.00643564356436	0.00285238887568	0.0260770975057	0.0020197486535	0.0	0.0	0.00298762270593	0.0	0.00593471810089	0.00114766641163	0.00376222723853	0.0351624933404	0.0	0.0156965336821	0.037037037037	0.0	0.0	0.00960548885077	0.0275942479596	0.00303424360642	0.00637845499646	0.0010094637224	0.0	0.00268276324614	0.0	0.0102678571429	0.0011598237068	0.000298062593145	0.00490341753343	0.0238095238095	0.000359841669665	0.0	0.00219418540867	0.00278009452321	0.00045871559633	0.00766016713092	0.046875	0.0210716435882	0.00822154911294	0.00814332247557	0.0	0.0058858151854	0.00318369945877	0.0	0.00853311661926	0.0	0.00115506786024	0.000574382538771	0.0	0.00106723585912	0.00123992560446	0.0394881170018	0.0212765957447	0.03016671077	0.00198609731877	0.00429953421713	0.0	0.00118168389956	0.000513347022587	0.0284697508897	0.00532103582831	0.012131147541	0.0833872010343	0.0	0.00496752006114	0.0	0.00753768844221	0.00260115606936	0.00435019032083	0.00459724165501	0.0104640582348	0.00105559465165	0.00375751503006	0.00115942028986	0.00499092558984	0.0033817386115	0.0	0.0	0.00239316239316	0.00266706178693	0.0	0.00513083632632	0.00577053632043	0.00332620574958	0.0	0.0151436031332	0.00554493307839	0.010165184244	0.0372585096596	0.000567536889898	0.000241021932996	0.0	0.00107991360691	0.0	0.0236980690462	0.00142571998859	0.0	0.000937207122774	0.000624609618988	0.000928217821782	0.00342026507054	0.000350140056022	0.00057781201849	0.00143198090692	0.00281350482315	0.0	0.00102494021182	0.00289645184649	0.0208886528589	0.000531349628055	0.00119019281124	0.00325839035516	0.000754716981132	0.000600961538462	0.00107219442459	0.00269146072914	0.0140449438202	0.0	0.128239202658	0.0	0.000829875518672	0.139767327544	0.0152448913396	0.0	0.00983946141895	0.000889679715302	0.0	0.003884572697	0.0010055304173	0.0191842656779	0.000182116190129	0.0015888147442	0.00231080300404	0.0206237424547	0.0118793786171	0.0016155088853	0.00390053632374	0.000712504453153	0.00366094058012	0.00176366843034	0.000827814569536	0.00117647058824	0.0	0.0	0.00049850448654	0.0	0.00186358553858	0.00160476845484	0.00469777638584	0.0031654676259	0.00883652430044	0.00142908181493	0.00181268882175	0.00452488687783	0.00154241645244	0.000803643182427	0.00135244793075	0.00269058295964	0.000396825396825	0.00113430127042	0.000348675034868	0.00127000254001	0.000706214689266	0.00522908366534	0.0005359056806	0.00358952702703	0.00247116968699	0.000432432432432	0.00175284837862	0.0101308569016	0.00613352205709	0.000535236396075	0.000783699059561	0.000767852572306	0.000229937916762	0.00200918484501	0.00406032482599	0.00206440957886	0.00155319699715	0.0	0.000671817265704	0.000575705238918	0.00124571784491	0.0	0.0	0.0	0.0	0.000284738041002	0.000352733686067	0.000251067034898	0.000335908632852	0.00175614651279	0.00112962439989	0.000529941706412	0.000303490136571	0.0	0.00194594594595	0.000916380297824	0.0036036036036	0.0030899961375	0.000330250990753	0.0109659356043	0.000918836140888	0.00798722044728	0.00181356546971	0.0239494883518	0.00163719711853	0.000409836065574	0.00214658080343	0.0	0.0387072529124	0.000960614793468	0.00496562261268	0.000898069151325	0.000336813742001	0.00146038700256
k__Bacteria;p__Actinobacteria;c__Actinobacteria;o__Actinomycetales;f__Microbacteriaceae	0.0	0.0	0.0	0.0	0.00509731232623	0.0	0.000373134328358	0.00630417651694	0.0	0.000202922077922	0.0	0.000230096640589	0.0	0.0	0.0	0.0	0.0	0.0	0.00126689189189	0.0	0.000472366556448	0.0	0.00379842998227	0.00942249240122	0.0	0.00447928331467	0.000854153320521	0.000212449543233	0.00303643724696	0.000312891113892	0.000268528464017	0.0	0.00248756218905	0.0	0.0	0.0	0.0	0.0	0.0	0.0	0.0	0.0	0.000863806507342	0.0	0.0	0.0	0.0	0.0	0.0	0.0	0.0	0.0	0.0	0.0	0.0	0.0	0.0	0.0	0.0	0.00051867219917	0.0	0.0	0.0	0.0	0.00669642857143	0.0	0.0	0.0	0.0	0.0	0.0	0.0	0.0	0.0	0.000666222518321	0.000330305532618	0.0	0.0	0.0	0.0	0.0	0.0	0.0	0.000459347726229	0.0	0.0	0.0	0.0	0.000330469266358	0.0	0.0	0.0	0.0	0.0	0.0	0.0	0.0	0.0	0.0	0.0	0.0	0.0	0.000458610410456	0.00178015131286	0.0	0.0	0.0	0.0	0.000545107658763	0.0	0.0	0.0	0.0	0.0	0.0	0.0	0.0	0.0	0.0	0.0	0.000284981476204	0.0	0.000367242012486	0.0	0.0	0.000732064421669	0.0	0.0	0.0	0.0	0.0	0.0	0.0	0.0	0.0	0.0	0.0	0.000272182906913	0.0	0.0	0.0	0.0	0.0	0.0	0.000344234079174	0.0	0.0	0.0013160780873	0.0	0.0	0.0	0.0	0.0	0.0	0.0	0.0	0.0	0.0	0.000568504832291	0.0	0.0	0.0	0.0	0.0	0.0	0.0	0.0	0.0	0.0	0.0	0.0	0.0	0.0	0.0	0.0	0.0	0.000752445447705	0.0	0.0	0.000813338755592	0.000424268137463	0.0	0.0	0.0	0.0	0.0	0.0	0.0	0.0	0.0	0.0	0.0	0.0	0.0	0.0	0.0	0.0	0.0	0.0	0.0	0.0	0.0	0.0	0.0	0.0	0.00152788388083	0.0	0.0	0.0	0.0	0.0	0.0	0.0	0.0	0.0	0.0	0.0	0.0	0.0	0.0	0.0	0.0	0.0	0.0	0.0	0.0	0.0	0.0	0.0	0.0	0.0	0.0	0.0	0.0	0.0	0.0	0.0	0.0	0.0	0.0	0.0	0.0	0.0	0.000399201596806	0.0	0.0	0.0	0.0	0.0	0.0	0.00130975769483	0.0	0.0	0.0	0.0	0.0	0.0	0.0	0.0	0.0	0.0	0.0	0.00293599530241	0.0	0.00272851296044	0.000565291124929	0.0	0.0	0.0	0.0	0.0	0.0	0.0	0.0	0.0	0.0	0.0	0.0	0.000165425971878	0.0	0.0	0.0	0.0	0.00246062992126	0.0	0.0	0.0	0.0	0.0	0.0	0.0	0.0	0.0	0.0	0.0	0.0	0.0	0.0	0.0	0.0	0.0	0.0	0.0	0.0	0.0	0.0	0.0	0.0	0.0	0.0	0.0	0.0	0.0	0.0	0.0	0.0	0.0	0.0	0.0	0.0	0.0	0.0	0.0	0.0	0.0	0.0	0.0	0.0	0.0	0.0004914004914	0.0	0.0	0.0	0.0	0.0	0.0	0.0	0.0	0.0	0.0	0.0	0.0	0.0	0.0	0.0	0.0	0.0	0.0	0.0	0.0	0.0	0.0	0.0	0.0	0.0	0.0	0.0	0.0	0.0	0.0	0.0	0.0	0.0	0.0	0.0	0.0	0.0	0.0	0.0	0.0	0.0	0.0	0.0	0.0	0.0	0.0	0.0	0.000399680255795	0.0	0.0	0.0	0.0	0.0	0.0	0.0	0.0	0.0	0.0	0.0	0.0	0.0	0.0	0.0	0.0	0.0	0.000413907284768	0.0	0.0	0.0	0.0	0.0	0.0	0.0	0.0	0.0	0.0	0.0	0.0	0.0	0.0	0.0	0.0	0.0	0.0	0.0	0.0	0.0	0.0	0.0	0.0	0.0	0.0	0.0	0.0	0.0	0.0	0.0	0.0	0.0	0.0	0.0	0.0	0.0	0.0	0.0	0.0	0.0	0.0	0.0	0.0	0.0	0.0	0.0	0.0	0.0	0.0	0.000447027268663	0.0	0.0	0.0	0.0	0.0	0.0	0.0	0.0	0.0	0.0	0.0	0.0	0.0	0.0	0.0	0.0	0.0	0.0	0.0	0.0	0.0	0.0	0.0	0.0	0.0	0.0	0.0	0.0	0.0	0.0	0.0	0.0	0.0	0.0	0.0	0.0	0.0	0.0	0.0	0.0	0.0	0.0	0.0	0.0	0.0	0.0	0.0	0.0	0.0	0.000363240101707	0.0	0.0	0.0	0.0	0.0	0.0	0.0	0.0	0.00113071008593	0.0	0.000278241513634	0.0	0.0	0.0	0.0	0.0	0.000219058050383	0.0012247397428	0.0	0.0	0.0	0.0	0.000337040781935	0.000171585449554	0.000330360092501	0.000271517784415	0.0	0.0	0.0	0.0005523336095	0.000246487552379	0.0	0.0	0.000528820729773	0.000361925443359	0.0	0.0	0.00238901055146	0.0	0.0	0.00721220527046	0.0	0.00177541056369	0.0	0.00077399380805	0.0	0.0	0.0	0.0	0.0	0.0	0.0	0.000229673863114	0.000290866783013	0.0	0.0	0.0	0.0	0.0	0.0	0.0	0.0	0.0	0.0	0.0	0.0	0.0	0.0	0.0	0.0	0.0	0.0	0.0	0.0	0.0	0.0	0.0	0.0	0.0	0.0	0.0	0.0	0.0	0.0	0.0	0.0	0.0	0.0	0.0	0.000563221627711	0.0	0.0	0.0	0.0	0.0	0.0	0.0	0.0	0.0	0.0	0.0	0.0	0.0	0.0	0.0	0.0	0.0	0.0	0.0	0.0	0.0	0.0	0.0	0.0	0.0	0.0	0.0	0.0	0.0	0.0	0.0	0.000369139904024	0.0	0.0	0.0	0.00173482032218	0.0	0.0	0.0	0.00140919499736	0.0	0.0	0.0	0.0	0.0	0.000217580504787	0.00060186578393	0.000220945647371	0.0	0.0	0.0	0.0	0.0	0.0	0.00104566050889	0.00850425212606	0.000586682311528	0.0	0.00621118012422	0.00747863247863	0.00360210584649	0.000390167772142	0.000286615075953	0.000451263537906	0.0	0.0	0.0004502476362	0.0	0.0	0.0	0.0	0.0	0.0	0.0	0.000383803492612	0.0	0.000977039570103	0.0	0.0	0.0	0.0	0.0	0.0	0.0	0.0	0.000260078023407	0.0	0.0	0.0	0.0	0.0	0.0	0.0	0.0	0.0	0.0	0.0	0.0	0.0	0.0	0.000604229607251	0.0	0.0	0.0	0.0	0.0	0.0	0.0	0.0	0.0	0.0	0.0	0.0	0.0	0.0	0.0	0.0	0.0	0.0	0.0	0.0	0.0	0.00135187331016	0.0	0.0	0.0	0.0	0.0	0.0	0.0	0.0	0.0	0.0	0.00426439232409	0.0	0.0	0.0	0.0	0.0	0.0	0.0	0.0	0.0	0.0	0.0	0.0	0.0	0.0	0.00113335851908	0.000455892409391	0.0	0.0	0.0	0.0	0.0	0.0	0.0	0.0	0.0	0.0	0.0	0.000477783086479	0.0	0.0	0.0	0.0	0.0	0.0	0.0	0.0	0.0	0.0	0.0	0.0	0.0	0.0	0.0	0.0	0.0	0.0	0.0	0.0	0.0	0.0	0.0	0.0	0.0	0.0	0.0	0.0	0.0	0.0	0.0	0.0	0.0	0.0	0.0	0.0	0.0	0.000402576489533	0.0	0.0	0.0	0.0	0.0	0.0	0.0	0.0	0.0	0.0	0.000255689082076	0.00112170499159	0.00252623396813	0.0	0.0	0.0	0.000167560321716	0.0	0.00200722601365	0.00537634408602	0.0	0.0	0.0	0.0	0.000656167979003	0.0	0.0	0.0	0.00570300504497	0.0	0.0	0.0	0.000630782169891	0.0	0.0	0.0	0.0	0.0	0.00130890052356	0.0	0.0	0.0	0.00356234096692	0.0	0.0	0.0	0.0	0.000123869689087	0.00216316440049	0.0	0.0	0.000252525252525	0.000986193293886	0.0	0.000392464678179	0.00016880486158	0.000209995800084	0.0	0.00362756952842	0.0011583011583	0.0	0.000347041471456	0.0	0.0	0.0	0.0	0.0	0.0	0.0	0.0	0.0	0.000459770114943	0.0	0.0	0.0	0.0	0.0	0.000480538202787	0.0	0.000947193937959	0.0	0.0	0.0	0.000234796900681	0.00237304224015	0.0	0.0	0.000176865935621	0.0	0.0133678309616	0.0	0.00372093023256	0.000851546977008	0.000126422250316	0.0	0.0	0.0	0.000304136253041	0.0	0.000568828213879	0.0	0.000638977635783	0.000272925764192	0.00591900311526	0.000836120401338	0.0	0.00128435653737	0.000162258640273	0.0	0.0	0.0	0.0	0.0	0.0	0.0098231827112	0.000322216851941	0.000855066267636	0.00134807225667	0.0	0.0	0.000348189415042	0.00123609394314	0.0310559006211	0.0	0.0	0.000850701829009	0.0016111707841	0.00103234686855	0.0	0.00199044585987	0.0	0.000597728631201	0.00252127324299	0.00403877221325	0.000148148148148	0.000149767859817	0.00318287037037	0.0	0.0	0.00372670807453	0.00158116654954	0.0	0.0	0.0	0.0	0.000320821302534	0.0	0.00078400627205	0.0	0.0	0.0	0.0	0.0	0.0	0.0	0.000331674958541	0.0	0.0	0.0	0.0	0.000270197243988	0.0	0.0	0.0	0.0	0.0	0.0	0.0	0.0	0.0	0.0	0.0	0.0	0.0	0.0	0.0	0.0	0.0	0.0	0.0	0.0	0.0	0.0	0.0	0.0	0.0	0.0	0.0	0.0	0.000300480769231	0.0	0.0	0.0	0.0	0.0	0.0	0.0	0.0	0.0	0.0	0.0	0.000566411781365	0.0	0.0	0.00046511627907	0.000766871165644	0.000442282176028	0.000671291116581	0.0	0.00115340253749	0.0	0.000365898280278	0.0	0.0	0.0	0.0	0.0	0.0	0.0	0.0	0.0	0.0	0.0	0.0	0.0	0.0	0.000455996352029	0.0	0.0	0.0	0.000151011778919	0.0	0.0	0.00287947346771	0.0	0.0	0.0	0.0	0.0	0.0	0.00117820324006	0.00159404888417	0.0	0.0	0.0	0.0	0.0	0.0	0.0	0.0	0.0	0.0	0.0	0.0	0.0	0.0	0.0	0.00124636476942	0.0	0.0	0.0	0.0	0.0	0.0	0.0	0.0	0.0	0.0	0.0	0.0	0.0	0.0	0.0	0.0	0.000377500943752	0.00184672206833	0.0	0.0	0.0	0.0	0.0	0.0	0.0	0.0	0.0	0.0	0.00032637075718	0.0	0.0	0.0	0.0	0.0	0.0	0.0	0.0	0.0	0.0	0.0	0.000373831775701	0.0	0.0	0.0	0.0	0.0	0.0	0.0	0.0	0.0	0.0	0.0	0.00130633572828	0.000288683602771	0.0	0.0	0.0	0.0	0.0	0.0	0.0	0.0	0.0	0.0	0.0	0.0	0.0	0.0	0.0	0.0	0.0	0.0	0.0	0.0	0.0	0.0	0.0	0.0	0.0	0.0	0.0	0.0	0.0	0.000402090872537	0.0	0.0	0.0	0.0	0.0	0.0	0.0	0.000407664084794	0.000360620266859	0.0	0.0	0.0	0.0	0.0	0.0	0.0	0.0	0.0	0.0	0.0	0.0	0.0	0.0	0.0	0.0	0.0	0.0	0.0	0.0	0.0	0.0	0.0	0.0	0.0	0.000476871721507	0.0	0.0	0.0	0.0	0.0	0.0	0.0	0.0	0.0	0.0	0.0	0.0	0.0	0.000440334654337	0.0	0.0	0.0	0.0	0.000487092060399	0.0	0.0	0.0	0.0	0.0	0.0	0.0	0.0	0.0	0.0	0.0	0.0	0.0	0.0	0.0	0.000834028356964	0.0	0.0	0.0	0.0004260758415	0.0	0.0	0.0	0.0	0.0	0.0	0.0	0.0	0.0	0.0	0.0	0.0	0.0	0.000433463372345	0.0	0.0	0.0	0.0	0.0	0.0	0.0	0.0	0.0	0.0	0.0	0.0	0.0	0.0	0.0	0.0	0.0	0.0	0.0	0.0	0.00119976004799	0.0	0.0	0.0	0.0	0.0	0.0	0.0	0.0	0.0	0.0	0.0	0.0	0.0	0.0	0.0	0.0	0.0	0.0	0.0	0.0	0.0	0.0	0.0	0.0	0.0	0.0	0.0	0.0	0.0	0.0	0.0	0.0	0.0	0.0	0.0	0.0	0.0	0.0	0.0	0.0	0.0	0.0	0.0	0.0	0.0	0.0	0.0	0.0	0.0	0.0	0.0	0.0	0.0	0.0	0.0	0.0	0.0	0.0	0.0	0.0	0.0	0.0	0.0	0.0	0.0	0.0	0.0	0.0	0.0	0.0	0.0	0.0	0.0	0.0	0.0	0.0	0.000795228628231	0.0	0.0	0.0	0.0	0.0	0.0	0.0	0.0	0.0	0.0	0.0	0.0	0.0	0.0	0.0	0.0	0.0	0.00085910652921	0.0	0.0	0.0	0.0	0.0	0.0	0.000323729362253	0.0	0.0	0.0	0.0	0.0	0.0	0.0	0.0	0.0	0.0	0.0	0.0	0.0	0.0	0.0	0.0	0.0	0.0	0.0	0.0	0.0	0.0	0.0	0.0	0.0	0.0	0.0	0.0	0.0	0.0	0.0	0.0	0.0	0.0	0.0	0.0	0.0	0.0	0.0	0.0	0.0	0.0	0.0	0.0	0.0	0.0	0.0	0.0	0.000437636761488	0.0	0.0	0.0	0.0	0.0	0.0	0.0	0.0	0.0	0.0	0.0	0.00046533271289	0.0	0.0	0.000598086124402	0.0	0.0	0.0	0.0	0.0	0.0	0.0	0.0	0.0	0.0	0.0	0.0	0.0	0.0	0.0	0.000950796291894	0.0	0.0	0.0	0.0	0.0	0.0	0.0	0.000765110941086	0.00150489089541	0.0	0.0	0.00457815565729	0.0010101010101	0.0	0.0	0.00102915951973	0.00971628449281	0.0	0.0	0.000252365930599	0.0	0.0	0.0	0.0	0.000463929482719	0.000298062593145	0.000445765230312	0.0	0.000359841669665	0.0	0.0	0.000417014178482	0.0	0.0	0.00137867647059	0.0	0.000432713111207	0.0	0.0	0.00235432607416	0.00127347978351	0.0	0.00243803331979	0.0	0.0	0.0	0.0	0.0	0.0	0.00402193784278	0.0	0.00158772161948	0.0	0.0	0.0	0.0	0.0	0.00410621407063	0.000709471443774	0.000491803278689	0.00581771170006	0.000313774709758	0.00038211692778	0.0	0.0	0.0	0.0	0.0	0.0	0.0	0.000751503006012	0.0	0.000907441016334	0.000198925800676	0.0	0.0	0.0	0.000444510297822	0.0	0.000256541816316	0.00169721656483	0.00118793062485	0.0	0.0	0.00038240917782	0.00285895806861	0.00459981600736	0.0	0.0	0.0	0.0	0.0	0.0	0.0	0.0	0.0	0.0	0.0	0.0	0.0	0.0	0.000477326968974	0.0	0.0	0.0	0.0	0.00035404496371	0.0	0.0	0.0	0.0	0.0	0.0	0.000734034744311	0.0	0.0	0.00265780730897	0.000563697857948	0.0	0.0018023922661	0.00162179695102	0.0	0.000517866390471	0.0	0.0	0.0	0.0	0.00193454779945	0.0	0.0	0.0	0.00201207243461	0.00426439232409	0.0	0.0	0.0	0.0	0.0	0.0	0.0	0.0	0.0	0.0	0.0	0.0	0.0	0.0	0.0	0.0	0.0	0.0	0.0	0.0	0.000267881060809	0.0	0.0	0.000198412698413	0.0	0.0	0.0	0.0	0.0	0.0	0.0	0.0	0.0	0.0	0.0	0.0	0.0	0.0	0.0	0.0	0.0	0.0	0.000412881915772	0.0	0.0	0.0	0.0	0.0	0.0	0.0	0.0	0.0	0.0	0.0	0.0	0.0	0.0	0.0	0.0	0.0	0.0	0.000216216216216	0.000687285223368	0.000720720720721	0.0	0.0	0.00139990667289	0.000306278713629	0.000319488817891	0.000362713093943	0.000435445242761	0.0	0.0	0.0	0.0	0.000375798571965	0.000960614793468	0.00152788388083	0.0	0.0	0.0
k__Bacteria;p__Actinobacteria;c__Coriobacteriia;o__Coriobacteriales;f__Coriobacteriaceae	0.000581170089113	0.00391542678152	0.00356125356125	0.00168690958165	0.0152919369787	0.00168577208361	0.103358208955	0.00971893879695	0.00044964028777	0.112012987013	0.00681325487767	0.0329038196042	0.00200860832138	0.0385192596298	0.0113353607962	0.00227445034117	0.0	0.00462962962963	0.00295608108108	0.0128617363344	0.0977798771847	0.0515955860424	0.129653076728	0.009726443769	0.00162601626016	0.00410600970511	0.00661968823404	0.00169959634587	0.0480769230769	0.226846057572	0.211600429646	0.136467889908	0.00746268656716	0.0436944937833	0.000378071833648	0.0381748362322	0.401958384333	0.0	0.00194868463787	0.00302023557838	0.00392003136025	0.00252461499621	0.29887705154	0.0667076544728	0.0752788104089	0.0223910435826	0.594510616261	0.000254777070064	0.0051876716509	0.00841219768665	0.00364630811304	0.00345622119816	0.00185013876041	0.019404019404	0.0019512195122	0.00350653490596	0.571891523111	0.127613776138	0.0486018641811	0.0477178423237	0.0068317677199	0.00795022468026	0.00313971742543	0.00207468879668	0.153273809524	0.00229489386116	0.0248943165806	0.00342661336379	0.00252235725751	0.00260190806592	0.0618293306081	0.0188273265196	0.00266951414842	0.0279818118223	0.00832778147901	0.00264244426094	0.0039119804401	0.00958732805336	0.0124675324675	0.00897435897436	0.00108695652174	0.00516055045872	0.00782166601486	0.00275608635737	0.000528541226216	0.00763358778626	0.00611396429445	0.000464252553389	0.00594844679445	0.0138814735718	0.00137551581843	0.00671296296296	0.000396510705789	0.00206124852768	0.00797165633304	0.0016029922522	0.00185528756957	0.0024384837065	0.00875099443119	0.000695894224078	0.00171484566389	0.0018018018018	0.00183444164183	0.0142412105029	0.00818796724813	0.0615744349182	0.0013037809648	0.00655964094597	0.184518942491	0.0254957507082	0.035575319622	0.00718597298074	0.0310322989234	0.00566893424036	0.016699410609	0.0450692578044	0.0131882624464	0.00544662309368	0.013056379822	0.0352	0.00512966657167	0.00981735159817	0.012853470437	0.00832033281331	0.00835532102023	0.00256222547584	0.00276395798784	0.00243243243243	0.0204765450484	0.0157534246575	0.0372795969773	0.00635593220339	0.00486914181376	0.023832221163	0.0170672239638	0.00375505488157	0.00375524629998	0.02204681546	0.0241844769404	0.00509337860781	0.0214308225654	0.0102593331433	0.01394585726	0.0443686006826	0.0309810671256	0.00198237885463	0.0199482822313	0.00350954156613	0.00773096250483	0.00223015165031	0.00632149307646	0.0109569028488	0.0114674441205	0.00357888458097	0.00213447171825	0.00519357884797	0.00065703022339	0.000741289844329	0.0153496304719	0.0103417266187	0.025641025641	0.0192557334487	0.0125195618153	0.00289558848578	0.037619047619	0.0567480878362	0.00385170919596	0.00540657439446	0.00357781753131	0.00875656742557	0.012923506811	0.00837581937363	0.00409137401977	0.00939069665866	0.0324015247776	0.0190930787589	0.0744920993228	0.0501222493888	0.015923566879	0.0309068727125	0.0793381417056	0.00712328767123	0.00282485875706	0.0118938700823	0.00336862367661	0.00339879154079	0.011583011583	0.00616405879564	0.0186087727071	0.00914634146341	0.00232720502676	0.0579710144928	0.0322906155399	0.0101694915254	0.0146149522203	0.00755124056095	0.00512356841471	0.0063056379822	0.0118659151587	0.0130134200895	0.0244389027431	0.0113356333169	0.00809872734285	0.00406173842405	0.0180234304596	0.0244461420932	0.00432389937107	0.0141227593699	0.00640709709216	0.0106110501281	0.00954927425516	0.02416918429	0.00277264325323	0.00295857988166	0.0103225806452	0.00784787201932	0.0484468509547	0.0165729505771	0.00518134715026	0.0589361702128	0.0181818181818	0.00991352035436	0.00103777501038	0.00506103006847	0.00370959194489	0.00477239353891	0.0124395300622	0.0194500335345	0.0106269925611	0.00367068694284	0.00778008298755	0.0197893392914	0.00675961132235	0.00234978180598	0.0267519627799	0.004662004662	0.00484027105518	0.00402921178544	0.00941850941851	0.00243457090688	0.00483286347161	0.00253164556962	0.00229809586343	0.00898203592814	0.0630059838085	0.00631067961165	0.00461990760185	0.0106502242152	0.0063786604813	0.014140793114	0.0209561231172	0.0296	0.015812431843	0.00862865947612	0.0102544625902	0.0104200586128	0.0072249589491	0.00830405621207	0.00577777777778	0.00524246395806	0.000627549419517	0.0478135511773	0.00763358778626	0.0227848101266	0.0281946339245	0.0327868852459	0.0108695652174	0.00817610062893	0.0107166778299	0.00625	0.00355871886121	0.0136894824708	0.00452659373821	0.00136955033097	0.0142857142857	0.0213150289017	0.0123660346249	0.00174389636273	0.00215053763441	0.00203562340967	0.0111833550065	0.00213371266003	0.00851722802942	0.125492125984	0.00548245614035	0.00561797752809	0.00243664717349	0.0572640509014	0.037037037037	0.0215918712955	0.00566772936592	0.0124716553288	0.00657354149548	0.00736568457539	0.00805886475123	0.00593631948192	0.00981996726678	0.0061115355233	0.00310197751066	0.00952380952381	0.0064308681672	0.00603573153066	0.00267481849446	0.010379241517	0.00250806162666	0.00274411159387	0.00309172105806	0.00700116686114	0.0136452241715	0.00827586206897	0.00905660377358	0.00756227758007	0.00366972477064	0.00682261208577	0.00566100566101	0.00316580925999	0.00609756097561	0.00388407529131	0.00398208063713	0.00446760982874	0.00422386483633	0.00655151876117	0.00401069518717	0.01	0.0713383838384	0.0136054421769	0.020938245428	0.0134952766532	0.0140625	0.0110565110565	0.015196564255	0.00892494929006	0.0116861435726	0.0119634060521	0.0288486086291	0.0162601626016	0.0178117048346	0.00479692996482	0.0422535211268	0.0374613003096	0.00782122905028	0.00702850449043	0.0189427312775	0.0179452669358	0.00624219725343	0.0136186770428	0.00549019607843	0.00872374798061	0.0102865540044	0.0164056674124	0.0117647058824	0.0114678899083	0.00781781101292	0.0139968895801	0.0288010716678	0.00389711613406	0.0112663361875	0.00518754988029	0.00571973307912	0.00557991231566	0.0114285714286	0.0114942528736	0.0152473038304	0.00996102208748	0.00889679715302	0.00660869565217	0.00400739827374	0.0146731880836	0.0137848366797	0.0272727272727	0.0170380078637	0.0144863915716	0.00629213483146	0.0243436754177	0.0121608980355	0.0121264616717	0.0217693376563	0.0115907274181	0.00957592339261	0.0106007067138	0.0187185025198	0.00623700623701	0.00740740740741	0.0138768430182	0.0140186915888	0.0164684354986	0.0148999574287	0.0126103404792	0.0109063557728	0.00215517241379	0.00443727309399	0.00455235204856	0.0121713729309	0.0102585145671	0.0143584993052	0.0078642384106	0.0111472364143	0.0167895167895	0.0109471680152	0.014953271028	0.02179379715	0.00261267145656	0.00711237553343	0.00596896140072	0.00909090909091	0.0122405534859	0.006735340729	0.00783289817232	0.0125758889853	0.0124180751983	0.0159262363789	0.00621600621601	0.00749344323717	0.0216513761468	0.0166666666667	0.0100463678516	0.00423011844332	0.0156185778874	0.0140969162996	0.0147182506308	0.013750592698	0.0150206533984	0.0287216828479	0.0169635284139	0.014064697609	0.0291942390035	0.00911062906725	0.00666666666667	0.0134340890008	0.0113814756672	0.00822737471952	0.0172697368421	0.00879204892966	0.01046277666	0.0153974198918	0.0217491901897	0.0101694915254	0.00757217226692	0.014224137931	0.0240364691256	0.0154152163103	0.0214477211796	0.0218602657523	0.0218395632087	0.0161353797717	0.0385064177363	0.0259275815825	0.00531697341513	0.028418230563	0.00618477000387	0.028529267093	0.00885826771654	0.0148715637675	0.00821542674578	0.00742459396752	0.00742804085422	0.0122517955218	0.00701899256813	0.0217596972564	0.00358583594801	0.0111957008509	0.0139802631579	0.00704517198508	0.0240963855422	0.0165611300536	0.0136852394917	0.00275988960442	0.0079554494829	0.00659754948162	0.00302457466919	0.00946252838759	0.00180505415162	0.00590687977762	0.00778868946834	0.00694444444444	0.0133744855967	0.0111160515785	0.0039603960396	0.0328839197632	0.032266196118	0.0063025210084	0.00645369474024	0.00909494232476	0.0131964809384	0.00798934753662	0.00269179004038	0.00596359070935	0.00392867935932	0.0207564575646	0.00855614973262	0.011479259066	0.00807349665924	0.00345348586229	0.0146670577882	0.0162504954419	0.0123076923077	0.00799128223756	0.0665483584738	0.0445130013222	0.00252161383285	0.00242326332795	0.021475985943	0.0710685483871	0.333710087595	0.000847170450695	0.000452284034374	0.00136505460218	0.0350584307179	0.0426594926979	0.0383597883598	0.0159782936388	0.0521327014218	0.0357579462103	0.00569550930997	0.0212288222086	0.00423076923077	0.0465595385249	0.0152586527726	0.100628930818	0.0168520390967	0.0200754975978	0.0284109679551	0.00407276676622	0.154075970977	0.0276797324912	0.0585181689476	0.00027616680475	0.114370224304	0.000610500610501	0.0233196159122	0.0211528291909	0.00832428519725	0.0172057811425	0.0072629969419	0.00238901055146	0.0104239054899	0.106152512998	0.0160887656033	0.00613228208498	0.034620505992	0.0206422018349	0.0332817337461	0.00542530517342	0.00437062937063	0.0128563443264	0.0131762826912	0.025	0.0248799650808	0.0182724252492	0.0146991272393	0.0290866783013	0.0124571784491	0.0135983263598	0.00726855394032	0.0138664946791	0.0140684410646	0.00305810397554	0.00567031186715	0.0257715558384	0.00251708018698	0.00911680911681	0.00510899182561	0.0167139703564	0.0158595298782	0.0264260393168	0.028971028971	0.013764624914	0.0128454651615	0.0106739859713	0.0257313109426	0.0122699386503	0.0175699084385	0.0224795640327	0.013698630137	0.00752097194099	0.0075117370892	0.00420941857406	0.0134030728996	0.0105663567202	0.00644391408115	0.0177871570696	0.0118141244421	0.00660469667319	0.00685840707965	0.0129390018484	0.0089552238806	0.00844832441566	0.00913589645984	0.00506500084417	0.0176525240012	0.0181875195986	0.00640883977901	0.0112028301887	0.0239183960605	0.0208082026538	0.00780266800906	0.0105443146195	0.0167233560091	0.010756089845	0.0198434879821	0.011011011011	0.0106414425067	0.0107799619531	0.00913589645984	0.01052340072	0.0142334282229	0.0198473282443	0.0062874251497	0.00600600600601	0.0107715430862	0.0116576627808	0.0123711340206	0.0110857515487	0.0156779661017	0.0149253731343	0.00984365952519	0.0099573257468	0.0212678936605	0.0391288298265	0.0112153810941	0.0371275036639	0.046783625731	0.000247831474597	0.0819081908191	0.0264871906209	0.00745784695201	0.00704597498679	0.0957921272057	0.250080153895	0.0245901639344	0.00477506911284	0.0219728845255	0.0113141862489	0.00120373156786	0.00817498895272	0.0190615835777	0.0131346299571	0.00164527805199	0.0	0.00380324543611	0.0	0.0345067967933	0.0275137568784	0.0442945145204	0.0117287098419	0.00686498855835	0.002849002849	0.00110834026046	0.0269215762778	0.0315276583548	0.0175992779783	0.0485753052917	0.0263937516833	0.0229626294462	0.0024554941682	0.162491536899	0.0371033776868	0.0188627665391	0.0366636113657	0.0137717818999	0.000475285171103	0.0928804452121	0.110951008646	0.00521087770721	0.0134894375159	0.0103710532381	0.013558300693	0.0073726541555	0.0100944317812	0.00870597546498	0.0233998623538	0.00983606557377	0.0156046814044	0.0192554557125	0.0318369945877	0.00702922678505	0.00425985090522	0.0151921358356	0.016693163752	0.00677506775068	0.0244600572469	0.012697323267	0.00737379466818	0.0113908872902	0.0184174624829	0.00968054211036	0.0154572778016	0.00785498489426	0.0136815920398	0.00277777777778	0.00882263462124	0.0109252304541	0.0111794298491	0.0140845070423	0.0119547657512	0.00400641025641	0.0226537216828	0.0129518072289	0.00811209439528	0.0102564102564	0.00849256900212	0.00805477245268	0.00665557404326	0.018326417704	0.0166666666667	0.0156037991859	0.00926585887384	0.0110176862859	0.00576507326447	0.00540749324063	0.0118980169972	0.0139634801289	0.0103842159917	0.0100051308363	0.00744712540959	0.0138805069403	0.00731215330308	0.01248049922	0.00920386562356	0.00670016750419	0.00971333807155	0.00196629213483	0.0012315270936	0.000825536598789	0.00159872102318	0.000612557427259	0.0	0.0175653594771	0.0133790737564	0.00706090026478	0.00469653179191	0.00354924578527	0.000333555703803	0.00466708151836	0.00431189363996	0.00906686815263	0.00205151584226	0.000299940011998	0.0023987206823	0.0464923204649	0.0286016949153	0.00319789315275	0.0323275862069	0.00404994937563	0.00336952452265	0.0210557532622	0.0016570008285	0.00736987563335	0.00477783086479	0.00346784363178	0.0528483184626	0.00235404896422	0.00718132854578	0.00288540807914	0.000604777744179	0.00621453661173	0.0	0.00193498452012	0.00609291698401	0.0015026296018	0.0134505949302	0.00647948164147	0.00151194436045	0.00339558573854	0.00544773578481	0.00324675324675	0.0	0.00214658080343	0.01723095526	0.00294117647059	0.00129926375054	0.00242424242424	0.00656598818122	0.00276370336251	0.00141843971631	0.00398550724638	0.00706845238095	0.00330851943755	0.00248587570621	0.000293169158605	0.00280548628429	0.000606428138266	0.00101755278555	0.00122399020808	0.00618921308576	0.0016070711129	0.0012077294686	0.00190718372537	0.00562904587672	0.00297088532383	0.00265705067375	0.00114449213162	0.00300751879699	0.00027397260274	0.00302663438257	0.000765403750478	0.0	0.0552288417285	0.00373901663862	0.00272055965799	0.000565770862801	0.000593383770954	0.00135175728447	0.321045576408	0.0	0.00441589723003	0.058144165671	0.00353200883002	0.00574712643678	0.00527704485488	0.0	0.00699912510936	0.00173347778982	0.0102012682658	0.00830483634587	0.00109673173942	0.047355047355	0.00338109805184	0.00328272466147	0.00252312867956	0.00404606286959	0.000817104725589	0.000206611570248	0.011253395421	0.00919892679187	0.0671902268761	0.0118171683389	0.00117577895356	0.00103359173127	0.000508905852417	0.00182690111898	0.00375536480687	0.0	0.0	0.000743218134522	0.00123609394314	0.000275862068966	0.0048309178744	0.00151515151515	0.00177514792899	0.000339616233656	0.00824175824176	0.0025320729237	0.205375892482	0.0718881118881	0.00604594921403	0.0169884169884	0.012108559499	0.00104112441437	0.00139534883721	0.0	0.0	0.0	0.0	0.0	0.121060722521	0.00526690391459	0.0	0.0	0.0525114155251	0.0	0.00506756756757	0.0	0.0111966410077	0.106198942816	0.00609756097561	0.00284158181388	0.0127853881279	0.0	0.0	0.248884714722	0.00047460844803	0.0102274461914	0.00247087892693	0.0114962858154	0.0142915475704	0.0715825786977	0.00260257195346	0.0158139534884	0.00794777178541	0.000379266750948	0.00973574408901	0.00610851598994	0.0122417750574	0.00182481751825	0.0357327809425	0.00170648464164	0.0210252775809	0.0713525026624	0.0174672489083	0.000934579439252	0.0265468227425	0.000216778668979	0.0041099409196	0.00876196657472	0.0029305292191	0.0115429011158	0.00764163372859	0.00217155266015	0.0122637716124	0.0175561797753	0.00785854616896	0.00193330111165	0.00513039760581	0.00943650579671	0.00326845936711	0.0102827763496	0.00261142061281	0.108776266996	0.0	0.00529531568228	0.00199600798403	0.0131858783496	0.00134264232009	0.0554026152787	0.0169766435986	0.0183121019108	0.298951423069	0.0555887627017	0.00787897888434	0.0141357027464	0.0517037037037	0.326194398682	0.0101273148148	0.0	0.33275261324	0.0226708074534	0.000702740688686	0.0	0.00213390237397	0.000973709834469	0.0046511627907	0.0153994225217	0.00398053958425	0.0	0.00981932443048	0.00140252454418	0.00453661697991	0.00766801984664	0.0325014509576	0.052808988764	0.0027397260274	0.00298507462687	0.00125293657009	0.0260416666667	0.0529385374607	0.0141430948419	0.0091867062956	0.00121285627653	0.247975077882	0.0203626220363	0.0222039473684	0.0021023125438	0.0016992353441	0.0786272806255	0.0898011545863	0.00227963525836	0.000724462690171	0.038961038961	0.00429338103757	0.00582147477361	0.00369685767098	0.00437062937063	0.00354987575435	0.00503680743898	0.00356252226576	0.00734802939212	0.000842459983151	0.00590277777778	0.00230481129358	0.00442477876106	0.00593647966756	0.00711201422403	0.00477637863656	0.00443295160694	0.00731812311666	0.000300480769231	0.0204206034746	0.0345360824742	0.00701005790917	0.00363058770138	0.0131440588854	0.0137493389741	0.0126751167445	0.00252329192547	0.00532687651332	0.000979431929481	0.00975792831676	0.00792976493911	0.051673944687	0.000995024875622	0.0102325581395	0.0187883435583	0.015479876161	0.00895054822108	0.00426104507737	0.00980392156863	0.00144550448106	0.0406147091109	0.00720980533526	0.00051867219917	0.00783143762819	0.0157819225251	0.0132038834951	0.00904159132007	0.00568504832291	0.0239493899684	0.0047793531942	0.00433369447454	0.00338983050847	0.00106269925611	0.0127729707458	0.00181983621474	0.00273597811218	0.0042872454448	0.00921187308086	0.00160284951024	0.00211416490486	0.0017934921855	0.0166248431619	0.0324969148499	0.0101408450704	0.0567844172994	0.00993471473176	0.000420256356377	0.0132310134956	0.00906735751295	0.0285714285714	0.0047821466525	0.00582437275986	0.00516097321209	0.0461956521739	0.0220460738172	0.0	0.00368689733409	0.0046875	0.00909642207398	0.00529567519859	0.0127610208817	0.0216949152542	0.018231292517	0.0130952380952	0.00473399458972	0.0175619834711	0.0544245949314	0.00354191263282	0.0562659846547	0.00483425414365	0.0169616519174	0.0124669437099	0.00755467196819	0.00287136294028	0.00190340233167	0.100746268657	0.000823723228995	0.013810741688	0.0073247296826	0.0105186797243	0.00676907055454	0.00401069518717	0.00992555831266	0.0128350320876	0.0384733764235	0.00400320256205	0.00412603150788	0.016384180791	0.0263616557734	0.00132590824715	0.0054432348367	0.00435323383085	0.0115420129271	0.0129940443963	0.00159286396942	0.00587467362924	0.00432082095598	0.00642760487145	0.0036231884058	0.00893550893551	0.00483610961848	0.00440379403794	0.00699013157895	0.00449101796407	0.109920819748	0.065671641791	0.0295997309115	0.00859813084112	0.0141493912471	0.00961894191639	0.00096215522771	0.00410557184751	0.00576553491352	0.00679501698754	0.0134283365306	0.0112704918033	0.0197936994703	0.0	0.0114540248171	0.0202482037884	0.0219399538106	0.0125673249551	0.0108664569631	0.011457825451	0.00835561497326	0.0227146814404	0.00385019250963	0.00971628449281	0.00610553859573	0.0101107366394	0.0189210950081	0.0184365781711	0.00977517106549	0.0122894856623	0.00595681310499	0.00501002004008	0.0048602673147	0.00844475721323	0.00254175744372	0.00415081286752	0.0132505175983	0.00936849410132	0.013413506013	0.00407608695652	0.00640060240964	0.0109475273688	0.00670430486944	0.0127334465195	0.0070351758794	0.00625782227785	0.00482509047045	0.00926879505664	0.012533572068	0.0142538975501	0.0152749490835	0.0183710961421	0.0100361300682	0.0114503816794	0.0248675091724	0.0432744320231	0.00636537237428	0.0157580919932	0.00818965517241	0.0042002100105	0.0185045317221	0.0045342126958	0.0132796780684	0.0128928283642	0.00614947965941	0.0229191797346	0.00815418828762	0.00967199327166	0.00647372429551	0.00728929384966	0.0076074553062	0.017792155277	0.0133702166897	0.00776627218935	0.0122349102773	0.010436079016	0.0121028744327	0.0189510797708	0.0106339468303	0.00833622785689	0.015532206487	0.00858369098712	0.0257595772787	0.00897052541649	0.0106288751107	0.00785994998214	0.00511322132944	0.00362450163103	0.00863185153215	0.00863636363636	0.0107569721116	0.0115170770453	0.0169718624386	0.0153349475383	0.0114722753346	0.0211360634082	0.0132615002072	0.0116715298041	0.0131578947368	0.0148356054531	0.0155869459328	0.0107623318386	0.0153181461115	0.0169061707523	0.0106655290102	0.017724649629	0.0170357751278	0.0210856886496	0.00697578990562	0.0144151565074	0.0141509433962	0.0146797153025	0.0122498979175	0.028897028897	0.019656019656	0.0180217937972	0.023352793995	0.0134529147982	0.0124659135177	0.0136436597111	0.0140605027695	0.0168516235101	0.0112570356473	0.0265363128492	0.0105217010083	0.0201931518876	0.0161770966369	0.0203213610586	0.0114689016321	0.0130597014925	0.0145228215768	0.0226432532348	0.0218617771509	0.0123910050482	0.0143042912874	0.0273911091154	0.0179775280899	0.0156479217604	0.00588768115942	0.0184899845917	0.0103969754253	0.0120913569189	0.0213472485769	0.00675067506751	0.0112834978843	0.0120350109409	0.00822510822511	0.0139200718455	0.0156176053005	0.0155180282976	0.00927419354839	0.0141576215196	0.0121096239643	0.0171656686627	0.0103652517275	0.0161967606479	0.0140845070423	0.0071283095723	0.0101500441306	0.00756901157614	0.00961758644378	0.012987012987	0.0241635687732	0.0197083169097	0.0104821802935	0.00297066468622	0.00488102501525	0.0129753914989	0.00700848395426	0.00693240901213	0.00566251415629	0.00493545937737	0.00479539641944	0.00388007054674	0.00333889816361	0.0084	0.00653092585478	0.0243266724587	0.0197792088316	0.0206569590247	0.0147874306839	0.0324976787372	0.00421052631579	0.0310628742515	0.00340909090909	0.0150056625142	0.00434267666798	0.00700741962077	0.0049504950495	0.00154655119084	0.00521415270019	0.00469238790407	0.0185561032183	0.0158835208471	0.00829694323144	0.00391180654339	0.0103436770103	0.0153139356815	0.0255530129672	0.022713130056	0.0131346299571	0.00243161094225	0.00102810143934	0.0108932461874	0.00630630630631	0.00913786253476	0.0131317150816	0.00768105340161	0.00372439478585	0.0092351408951	0.00838323353293	0.0119402985075	0.00582920431361	0.00638377769433	0.00861273454322	0.0029004189494	0.00163773337701	0.0109235352532	0.00850277264325	0.0119737350328	0.00529100529101	0.00551410963347	0.0104515050167	0.0144230769231	0.00326264274062	0.00138888888889	0.00542332027719	0.00792707094728	0.0197758734344	0.00950570342205	0.00219918316054	0.00323508267434	0.00715705765408	0.0202470830474	0.00323014804845	0.00666878374087	0.00891901534071	0.00291262135922	0.00657894736842	0.00769230769231	0.0163194444444	0.00790678318768	0.0183416125334	0.0176085176085	0.00488934637159	0.013495720869	0.00199933355548	0.0172562553926	0.00469992769342	0.00314366551399	0.0154639175258	0.00278662420382	0.0102086107412	0.00848972296693	0.0045045045045	0.0173228346457	0.00976645435244	0.0181288442862	0.00842886041807	0.00879877582249	0.0205620287868	0.021667760998	0.0168519182503	0.00342785914615	0.00586166471278	0.00925925925926	0.0120856353591	0.00549853372434	0.00848765432099	0.0054189245519	0.00738007380074	0.0142045454545	0.00679655641142	0.00109970674487	0.00990462215701	0.0205894226887	0.00935226879113	0.015593762495	0.0123084068741	0.0167138081769	0.0143953934741	0.0176754151044	0.0107902253253	0.0149842271293	0.0151057401813	0.0115344285215	0.00908014212396	0.00799644602399	0.00700808625337	0.00726141078838	0.00434439178515	0.0222641509434	0.0155988857939	0.00528364849833	0.00685975609756	0.00528700906344	0.00357710651828	0.021319388576	0.0213684437729	0.00383631713555	0.00384615384615	0.00363372093023	0.00906125407756	0.0	0.0	0.000237079184448	0.00875273522976	0.00150075037519	0.000726744186047	0.00414221608561	0.00838222967309	0.0	0.0	0.00126555578992	0.00144538509189	0.00624566273421	0.000796178343949	0.00936946062294	0.00325732899023	0.00428877769836	0.00165608611648	0.000299043062201	0.00328947368421	0.00741656365884	0.00237079184448	0.00321199143469	0.0	0.0112359550562	0.011826544021	0.0	0.00548847420417	0.00829187396352	0.00166574125486	0.00372786579683	0.00254129606099	0.00208188757807	0.00016501650165	0.00309008794866	0.00113378684807	0.0231149012567	0.0266940451745	0.0134408602151	0.0110968843363	0.0255681818182	0.0445103857567	0.0202754399388	0.000564334085779	0.0266382525306	0.000147427392009	0.0634401569653	0.00538720538721	0.0	0.0	0.0174957118353	0.00155460551885	0.0268747290854	0.00141743444366	0.000883280757098	0.000657678395265	0.00335345405768	0.0238095238095	0.00133928571429	0.00185571793087	0.0026825633383	0.00252600297177	0.00190476190476	0.000719683339331	0.0	0.0213933077345	0.0148735056992	0.0	0.024721448468	0.00873161764706	0.00722456351595	0.00259627866724	0.0244299674267	0.0307984790875	0.0176574455562	0.00318369945877	0.00857237059017	0.0239739943113	0.0	0.00721917412648	0.0	0.0356958096223	0.00106723585912	0.00991940483571	0.0	0.0031914893617	0.00899708917703	0.0317775571003	0.015406664278	0.00106951871658	0.00945347119645	0.108572895277	0.0032849712565	0.0102873359347	0.0173770491803	0.10407239819	0.000941324129275	0.0133740924723	0.021645021645	0.0236180904523	0.210115606936	0.000543773790103	0.0587647411553	0.0113739763421	0.0453905700211	0.0325651302605	0.148405797101	0.0322141560799	0.0318281281082	0.0149516270888	0.013860578883	0.0140170940171	0.000296340198548	0.0	0.0454079014879	0.00169721656483	0.00617723924923	0.00126143172501	0.00261096605744	0.00152963671128	0.00317662007624	0.0	0.016458569807	0.0106049650518	0.00777722027095	0.0199784017279	0.00828313253012	0.128730251609	0.0173937838608	0.12192393736	0.0768509840675	0.0331043098064	0.0550742574257	0.0158187259513	0.00385154061625	0.00250385208012	0.0229116945107	0.0823954983923	0.150501672241	0.0539801844892	0.00687907313541	0.00637280934679	0.00797024442083	0.00428469412045	0.0368198110134	0.0203773584906	0.0682091346154	0.0325232308792	0.00342549547345	0.00762439807384	0.0193965517241	0.0179401993355	0.00563697857948	0.0406639004149	0.0337538915288	0.01589361012	0.0239634842145	0.0398757120663	0.05871886121	0.0700976042591	0.129855715871	0.00754147812971	0.0507818797356	0.0125660171189	0.007944073721	0.0127094165222	0.0241448692153	0.0706670727993	0.00726978998384	0.00585080448562	0.0195938724617	0.00337932976626	0.0102292768959	0.0347682119205	0.0156862745098	0.0345685840708	0.015702891326	0.0219341974078	0.0107686594876	0.015654118524	0.0165061898212	0.103037895396	0.0238848920863	0.00294550810015	0.0203644158628	0.0287009063444	0.0128205128205	0.0280205655527	0.054647736405	0.0246145523397	0.0313901345291	0.00813492063492	0.0294918330309	0.063110181311	0.00812801625603	0.00918079096045	0.0385956175299	0.0139335476956	0.0175253378378	0.0630148270181	0.0118918918919	0.0128542214432	0.0249050232165	0.0186364708658	0.0231935771632	0.0129310344828	0.0140772971589	0.00528857208554	0.0384615384615	0.0852668213457	0.0214698596201	0.00362412632669	0.0161822985469	0.00940544171985	0.00316637881405	0.0146371846777	0.0184261036468	0.016693163752	0.0044205873066	0.0128581925055	0.00797266514806	0.0148148148148	0.0785839819232	0.0161236143769	0.0143000501756	0.00875458909912	0.0249072602014	0.00789074355083	0.0071754729289	0.0637837837838	0.0268041237113	0.0259459459459	0.00733874082657	0.0686922060766	0.0636957536164	0.027258805513	0.00862619808307	0.00870511425462	0.00914435009798	0.00327439423707	0.0143442622951	0.00398650720638	0.00887003470883	0.0184141300263	0.000480307396734	0.000763941940413	0.00942972608891	0.022229706972	0.0105878057685
k__Bacteria;p__Bacteroidetes;c__Bacteroidia;o__Bacteroidales;f__	0.00232468035645	0.023101018011	0.0135327635328	0.0	0.0	0.0	0.0	0.0	0.0	0.0	0.0	0.0	0.00860832137733	0.0	0.00635886093448	0.0102350265353	0.0	0.00231481481481	0.0	0.058949624866	0.0	0.0	0.0	0.000911854103343	0.0	0.00186636804778	0.0884048686739	0.0	0.0	0.0994993742178	0.0	0.00114678899083	0.0	0.036944937833	0.0	0.0	0.0	0.0	0.00909386164339	0.0141951072184	0.0203841630733	0.0	0.0	0.0	0.0	0.0	0.0	0.0	0.0	0.0	0.00212701306594	0.023425499232	0.00801726796176	0.0	0.00357723577236	0.000318775900542	0.000170561146171	0.0	0.0	0.0	0.0200683176772	0.00034566194262	0.000348857491715	0.0186721991701	0.0178571428571	0.00210365270606	0.0	0.00542547115934	0.0	0.475975715525	0.0	0.0	0.0	0.000349772647779	0.000333111259161	0.0	0.0308068459658	0.0	0.00831168831169	0.0	0.0755434782609	0.0685206422018	0.015252248729	0.0	0.00105708245243	0.0	0.0	0.0120705663881	0.00264375413087	0.0	0.0375974323705	0.0953703703704	0.0342981760508	0.00618374558304	0.0	0.0	0.0	0.0	0.0	0.0	0.0	0.0036036036036	0.0	0.0729862038273	0.00427198291207	0.0	0.0026075619296	0.00345244260314	0.0	0.00108956199608	0.0	0.0	0.0	0.0	0.0	0.0	0.000329706561161	0.00479302832244	0.0	0.0064	0.0	0.0	0.0	0.00520020800832	0.000439753737907	0.0	0.0	0.00405405405405	0.000372300819062	0.000342465753425	0.0	0.0	0.00101440454453	0.00349539243724	0.0	0.000577700751011	0.0	0.00272182906913	0.0	0.0	0.00094547746612	0.0	0.0	0.0	0.0	0.00726872246696	0.0	0.000219346347883	0.000386548125242	0.0165031222123	0.0	0.0	0.0	0.0	0.00391319815012	0.0	0.00755584756899	0.0	0.000568504832291	0.00044964028777	0.0	0.0	0.0	0.0	0.0	0.0	0.0	0.00151384083045	0.00581395348837	0.00408639813193	0.000349283967866	0.0138383102695	0.00681895669962	0.000436776588775	0.000317662007624	0.00178997613365	0.0	0.0	0.0	0.0	0.00296987696224	0.00821917808219	0.00317796610169	0.00182982616651	0.00818094321463	0.00679758308157	0.012987012987	0.0189663347558	0.00620292423571	0.00487804878049	0.00116360251338	0.0	0.00302724520686	0.0190677966102	0.0	0.00827040632866	0.00994575045208	0.00482195845697	0.00474636606348	0.00447336315575	0.0	0.00246426811237	0.00347088314693	0.0239642567019	0.00060078101532	0.0	0.000786163522013	0.000543183052689	0.0	0.0	0.00152788388083	0.0	0.0	0.0	0.0	0.0	0.0	0.00029594554602	0.0	0.000212765957447	0.0105785123967	0.0	0.0	0.0	0.0418653948066	0.0245961820852	0.019004837595	0.00234741784038	0.012398157988	0.0833770319874	0.00587828492393	0.0102138525375	0.00971694127588	0.0147700570661	0.00116312881652	0.011914011914	0.000968054211036	0.00931755225384	0.0110565110565	0.0203895313451	0.0136931131696	0.0164556962025	0.00919238345371	0.0	0.0	0.0315533980583	0.0268794624108	0.0184977578475	0.0304436068426	0.0245926836766	0.00130975769483	0.0	0.0	0.00770416024653	0.0117736422332	0.00227938782156	0.00426929392447	0.0130948578729	0.016	0.0104849279161	0.0106683401318	0.0211436809226	0.0	0.00028129395218	0.0	0.0	0.00030193236715	0.0	0.0	0.0125	0.00547495209417	0.000333889816361	0.00943040362127	0.00684775165487	0.0	0.0	0.0156636438582	0.000249128051819	0.000165425971878	0.0	0.000260078023407	0.0	0.0	0.0	0.00657894736842	0.0	0.00341130604288	0.0	0.000296296296296	0.000423370025402	0.00991852639036	0.0031179138322	0.00944946589975	0.0177642980936	0.0126138752628	0.00539665407447	0.00523731587561	0.000763941940413	0.00271423032183	0.00881834215168	0.00689021589343	0.00482858522453	0.0179594956057	0.00878243512974	0.00680759584378	0.00343013949234	0.0054963929921	0.00700116686114	0.00682261208577	0.0487356321839	0.00792452830189	0.019128113879	0.0187155963303	0.0120207927225	0.002997002997	0.00277008310249	0.0114329268293	0.00268897520167	0.012444001991	0.0156366344006	0.00105596620908	0.0101250744491	0.0115864527629	0.0132	0.00126262626263	0.0	0.00159024648821	0.0118758434548	0.004375	0.0	0.001982160555	0.00324543610548	0.000333889816361	0.00422237860662	0.0	0.00290360046458	0.00109051254089	0.0175887432043	0.0444542253521	0.00030959752322	0.0115456238361	0.0183522061695	0.0220264317181	0.0269179004038	0.0345401581357	0.0249027237354	0.0262745098039	0.010662358643	0.0128581925055	0.0108128262491	0.0121442125237	0.0183486238532	0.0200543847723	0.0104976671851	0.00133958472873	0.00818394388153	0.0103650292925	0.025538707103	0.0308230060375	0.0418493423675	0.0298901098901	0.0281306715064	0.0665674972109	0.0636639237765	0.0505338078292	0.0653913043478	0.0289765721332	0.00400177856825	0.00389571471381	0.00649350649351	0.0594145915247	0.0513608428446	0.0822471910112	0.0477326968974	0.0397567820393	0.0476396708532	0.040759610931	0.0699440447642	0.03146374829	0.0337652139772	0.044996400288	0.0608108108108	0.0570048309179	0.0728534258456	0.0532710280374	0.0452881976212	0.0408684546616	0.0113493064313	0.0541556976307	0.0362068965517	0.0298507462687	0.0641122913505	0.00778967867575	0.0303652031186	0.0352014821677	0.0525662251656	0.0311193683233	0.00900900900901	0.0671108995716	0.00934579439252	0.0222129086337	0.0274330502939	0.0362731152205	0.0342220453641	0.0414141414141	0.0526875997871	0.0574484944532	0.0805047867711	0.029921942758	0.0144877543981	0.000838222967309	0.0159285159285	0.0138628699888	0.00256880733945	0.000862068965517	0.0119783616692	0.0270727580372	0.0480887792848	0.063436123348	0.0504625735913	0.0241820768137	0.0510702215546	0.00606796116505	0.0542832909245	0.0206282231599	0.0128454651615	0.0303687635575	0.0508771929825	0.0482787573468	0.0290423861852	0.0284218399402	0.00493421052632	0.0424311926606	0.0148893360161	0.0848938826467	0.0259139287367	0.0440677966102	0.0501656412683	0.00431034482759	0.0124326564443	0.0407757334659	0.00848972296693	0.0360051435919	0.0012599748005	0.00393545848091	0.00155581485803	0.0286097451945	0.0278118609407	0.0182305630027	0.0282180131426	0.0314805705853	0.0487204724409	0.00991437584498	0.0693747147421	0.0361948955916	0.077530176416	0.0118293198141	0.0491329479769	0.0042573320719	0.0766472433886	0.0591133004926	0.0390625	0.0472440944882	0.007917383821	0.019483682416	0.0112414467253	0.0131861392211	0.0167064439141	0.0311027332705	0.0260869565217	0.00908402725208	0.0169675090253	0.00555941626129	0.0149001015916	0.0179738562092	0.0164609053498	0.0133392618942	0.0182178217822	0.00197303518579	0.000504159314343	0.0256302521008	0.0025814778961	0.000443655723159	0.00645161290323	0.00765645805593	0.00376850605653	0.00376647834275	0.00483529767301	0.0059963099631	0.0185383244207	0.0013044612575	0.00668151447661	0.00259011439672	0.00674684658258	0.0178359096314	0.00346153846154	0.00290592081366	0.00325347530316	0.0	0.0453890489914	0.0557350565428	0.00195236235845	0.0	0.0	0.0	0.0	0.0	0.0	0.0	0.0	0.0	0.0	0.0	0.0	0.00898142478057	0.0	0.0	0.0	0.0	0.0	0.0	0.000330360092501	0.0695085528102	0.038981362925	0.0	0.0	0.0	0.0	0.0	0.0	0.0	0.0	0.0123881624226	0.0114678899083	0.0	0.0	0.0	0.0	0.0	0.0	0.0	0.0	0.0	0.0	0.0	0.0	0.00269230769231	0.000218245307726	0.00498338870432	0.0	0.0	0.00996574275927	0.00871687587169	0.00650344299923	0.00580457916801	0.0117870722433	0.00655307994758	0.00769542324828	0.00190900413618	0.0151024811219	0.0638176638177	0.0146457765668	0.00473036896878	0.000849617672048	0.000322268772156	0.004329004329	0.00722642807983	0.00817438692098	0.00274473924977	0.00135427952329	0.00662576687117	0.0133630289532	0.0129427792916	0.00727739726027	0.0101243853052	0.0018779342723	0.0205209155485	0.00359594638771	0.00760777683855	0.0090692124105	0.00452215857703	0.001837752691	0.0114970645793	0.0037610619469	0.00616142945163	0.00805970149254	0.00309771895241	0.0163684811572	0.0	0.00650356147414	0.00313577924114	0.00309392265193	0.000393081761006	0.0158283503342	0.000603136308806	0.00402718348855	0.00170988885722	0.00340136054422	0.00284720025308	0.00223588596982	0.00633967300634	0.0038427431274	0.000317057704502	0.00837457175485	0.000830794793686	0.00894672631151	0.0012213740458	0.00329341317365	0.0002145002145	0.000501002004008	0.000852999715667	0.00137457044674	0.00195630909684	0.0190677966102	0.00781805259417	0.00665894614939	0.00462304409673	0.0	0.0	0.0	0.0	0.0	0.0	0.0	0.0	0.0	0.0	0.0	0.0	0.0	0.00980145765268	0.0	0.0	0.0	0.0	0.0	0.000252589037636	0.0	0.0	0.00481744421907	0.0	0.0	0.0	0.0	0.0	0.000326904217064	0.10933048433	0.310335272929	0.0	0.0	0.0270758122744	0.0	0.000269323996768	0.0	0.0	0.000338524035206	0.000767656090072	0.000546746856206	0.00458295142071	0.0	0.0	0.0	0.0	0.0	0.0	0.0	0.00572461584815	0.00837801608579	0.00911755128623	0.00356153541749	0.00275292498279	0.0138433515483	0.00156046814044	0.00410783055199	0.0	0.00998890122087	0.0250266240682	0.00201072386059	0.00556438791733	0.0158084914182	0.000520426749935	0.0044612216884	0.00595575723199	0.00599520383693	0.00238744884038	0.0	0.00772863890082	0.00453172205438	0.0	0.00212418300654	0.00638880438089	0.00034141345169	0.00363331470095	0.00845070422535	0.000969305331179	0.00120192307692	0.00647249190939	0.00722891566265	0.000737463126844	0.00239316239316	0.00849256900212	0.0124848973017	0.0169162506933	0.00276625172891	0.00454545454545	0.00067842605156	0.000712758374911	0.00231951290229	0.000480422772039	0.0	0.00056657223796	0.00107411385607	0.00129802699896	0.00179579271421	0.00268096514745	0.000301750150875	0.00277357539082	0.000520020800832	0.000920386562356	0.0	0.0	0.0191011235955	0.00215517241379	0.00495321959274	0.0143884892086	0.00459418070444	0.0	0.0	0.0	0.0	0.0148121387283	0.00739426205265	0.0210140093396	0.0112009956441	0.00449155587496	0.0	0.0	0.0	0.00293176972281	0.0	0.0	0.0043265613243	0.0	0.0	0.0228378884313	0.0	0.0185031759183	0.0	0.0	0.0662042875158	0.0	0.0	0.000598444045482	0.0131904369332	0.00332627759298	0.000270197243988	0.0393041237113	0.0	0.0	0.000751314800902	0.00155199172271	0.0	0.00120955548836	0.0101867572156	0.0251957780048	0.0142045454545	0.00225988700565	0.0214658080343	0.0126964933495	0.0	0.0229536595929	0.0	0.00196979645437	0.0	0.0	0.0134057971014	0.00706845238095	0.00951199338296	0.00971751412429	0.00527704485488	0.0264962593516	0.00303214069133	0.0	0.00183598531212	0.0	0.0128565689032	0.114331723027	0.00635727908455	0.00591049817056	0.00356506238859	0.00132852533688	0.0100143061516	0.012030075188	0.00712328767123	0.0124092009685	0.0110983543819	0.0	0.0	0.0	0.0	0.0	0.0	0.0	0.0	0.0	0.0	0.000597371565114	0.0	0.0	0.00351802990325	0.0	0.0	0.0	0.0	0.0	0.0	0.000231000231	0.0	0.0	0.0	0.0	0.0	0.0	0.0	0.0	0.0	0.0	0.0129335684891	0.0	0.00203562340967	0.0299155058232	0.0	0.23700887199	0.0	0.0	0.0	0.0	0.0	0.0	0.00473372781065	0.0	0.0	0.0	0.0	0.0	0.00241837968561	0.000772200772201	0.0	0.0	0.0	0.0	0.0	0.0	0.0	0.0	0.0	0.0	0.0	0.0	0.0	0.0	0.0	0.0	0.0	0.0	0.0	0.00023679848449	0.0	0.0	0.0	0.0	0.0	0.0	0.0	0.0	0.0	0.0	0.0	0.0	0.0	0.0	0.00324524802967	0.0	0.0	0.000304136253041	0.0	0.0	0.0	0.0	0.0	0.0	0.0	0.0	0.0	0.0	0.0	0.0	0.0176548089592	0.0	0.000402090872537	0.0	0.148330058939	0.000483325277912	0.0	0.0	0.000891398009211	0.0	0.0	0.0	0.291149068323	0.0	0.0222412318221	0.0	0.0123523093448	0.00619408121129	0.0	0.0167197452229	0.0	0.0	0.0	0.0	0.0	0.0	0.0538194444444	0.0426179604262	0.0	0.000621118012422	0.0	0.0	0.0	0.0116845180136	0.0	0.0	0.000884564352057	0.000392003136025	0.00117831893166	0.0	0.0	0.000451059990979	0.0	0.0	0.0	0.0	0.776507439311	0.00173611111111	0.000897263346792	0.000831946755408	0.0	0.0	0.0	0.00111576011158	0.00109649122807	0.0	0.0	0.000434404865334	0.0	0.00506585612969	0.0026563631973	0.000763941940413	0.00393559928444	0.000646830530401	0.0210720887246	0.0148601398601	0.0149094781683	0.0112359550562	0.0178126113288	0.00935203740815	0.00252737994945	0.00555555555556	0.00633823105733	0.00796460176991	0.000296823983378	0.00177800355601	0.0178028658272	0.00664942741042	0.0172191132157	0.0	0.0	0.0	0.0	0.0	0.0	0.0	0.0	0.0	0.0	0.0117531831538	0.0	0.0	0.0	0.00970149253731	0.0	0.00115030674847	0.0	0.0	0.0	0.0	0.0	0.0	0.0	0.00051867219917	0.0	0.0	0.0	0.00180831826401	0.0	0.0	0.00892145929584	0.110509209101	0.00169491525424	0.00425079702444	0.00164812525752	0.0191082802548	0.0	0.0064308681672	0.0	0.0	0.0	0.0153727901614	0.0	0.0	0.00281690140845	0.000660283922086	0.0	0.0	0.0	0.00561312607945	0.0	0.0	0.00313620071685	0.0147456377488	0.000452898550725	0.000743126083726	0.004243281471	0.00623936471923	0.00703125	0.0151607034566	0.00441306266549	0.0104408352668	0.00576271186441	0.00326530612245	0.00863095238095	0.0	0.0	0.0	0.00708382526564	0.000568343279341	0.023135359116	0.0129056047198	0.00453343407631	0.0143141153082	0.00478560490046	0.00785153461813	0.00335820895522	0.0472267984624	0.00306905370844	0.00837111963725	0.0	0.000260348867482	0.00748663101604	0.0	0.0	0.0	0.0	0.000750187546887	0.0	0.000435729847495	0.00053036329886	0.0178849144635	0.005907960199	0.00230840258541	0.00216567406605	0.0238929595413	0.00946475195822	0.00405076964623	0.0121786197564	0.00439958592133	0.00738150738151	0.00188070929608	0.0155826558266	0.00493421052632	0.0243263473054	0.0214252445272	0.0	0.0	0.00934579439252	0.00855544587035	0.0	0.00577293136626	0.00175953079179	0.00896860986547	0.00339750849377	0.0109619073719	0.0230532786885	0.000836353498745	0.0	0.00509067769647	0.0	0.0020207852194	0.0014961101137	0.00772090363168	0.00170648464164	0.00601604278075	0.000554016620499	0.033601680084	0.0139914496696	0.0209332751853	0.0308136735676	0.00805152979066	0.0151179941003	0.00684261974585	0.0232134729176	0.01191362621	0.0130260521042	0.0526528959093	0.0190007037298	0.0297748729121	0.0432376340367	0.0351966873706	0.0267175572519	0.0240518038853	0.0298913043478	0.0338855421687	0.0430351075878	0.0638673253352	0.0258913412564	0.0396984924623	0.0529828952858	0.0579010856454	0.0221421215242	0.00268576544315	0.0521158129176	0.0585539714868	0.0434782608696	0.0509835407467	0.0640373197625	0.00163065633918	0.00288496213487	0.00922978994271	0.0242759795571	0.014224137931	0.014000700035	0.000377643504532	0.058120362737	0.0289738430584	0.0406929895246	0.0610217596973	0.0116606353036	0.0344699777613	0.0782169890664	0.0525514089871	0.0414578587699	0.0886268543172	0.0756166599272	0.0276625172891	0.0377218934911	0.031810766721	0.0398807305255	0.00945537065053	0.0445130013222	0.0188139059305	0.0305661688086	0.00730927364093	0.0333810205055	0.0	0.017941050833	0.0535872453499	0.0468024294391	0.0734112490869	0.0518303733237	0.0336642209754	0.0427272727273	0.0394422310757	0.0250198570294	0.0192050022331	0.0145278450363	0.0508604206501	0.0396301188904	0.0430998756734	0.0183409754064	0.0516917293233	0.00641539695269	0.0657574281539	0.0399103139013	0.00117831893166	0.0050718512257	0.0554607508532	0.0115416323166	0.00553662691652	0.00717810677434	0.0451374640952	0.0238879736409	0.0264150943396	0.0186832740214	0.0326663944467	0.00651200651201	0.0012285012285	0.00377200335289	0.00417014178482	0.0103139013453	0.0124659135177	0.0116372391653	0.0021303792075	0.00411015207563	0.0347091932458	0.0232774674115	0.0613765892153	0.0364354697103	0.0310770540656	0.0132325141777	0.0211733568593	0.0704291044776	0.0365145228216	0.00277264325323	0.00846262341326	0.039467645709	0.0104031209363	0.0341266277503	0.0116853932584	0.0283618581907	0.0303442028986	0.0785824345146	0.00945179584121	0.0138826690551	0.0118595825427	0.016201620162	0.00940291490362	0.0552516411379	0.0385281385281	0.0300853165694	0.00709891150024	0.0319488817891	0.0197580645161	0.0264275601699	0.0203951561504	0.0187624750499	0.0572556762093	0.00599880023995	0.0131455399061	0.056517311609	0.0172109443954	0.0569902048085	0.000228990153423	0.0041011619959	0.00526641883519	0.0110366574695	0.0176100628931	0.00742666171556	0.0170835875534	0.00850111856823	0.0247141276282	0.0233968804159	0.0362400906002	0.0193621867882	0.0169437340153	0.0285714285714	0.0169727323317	0.0204	0.033038801383	0.000868809730669	0.00137994480221	0.00169319336268	0.0021124900977	0.000619003404519	0.0286315789474	0.00149700598802	0.0238636363636	0.0019818799547	0.0205290169759	0.0185490519373	0.00680693069307	0.0145375811939	0.0234636871508	0.0552659019812	0.00608872136851	0.00231634679021	0.0056768558952	0.00853485064011	0.0113446780113	0.00459418070444	0.00572082379863	0.00248911014312	0.0	0.00395136778116	0.00719671007539	0.000622471210707	0.0	0.00993245927692	0.000397930760048	0.0135332845647	0.00186219739292	0.000473596968979	0.0137724550898	0.000542740841248	0.0113669484115	0.0206533984228	0.00153798831129	0.0109571382533	0.0180150671471	0.0168818272095	0.00813308687616	0.00502124372345	0.0142195767196	0.0168666882906	0.00334448160535	0.00184911242604	0.0163132137031	0.00611111111111	0.00843627598674	0.00594530321046	0.00230718523401	0.00114068441065	0.00439836632108	0.00287562904385	0.0341948310139	0.00308853809197	0.00323014804845	0.00254048904414	0.00463788797717	0.026213592233	0.000974658869396	0.0040293040293	0.00347222222222	0.0245526425302	0.00038211692778	0.0012285012285	0.0108080288214	0.00362080315997	0.026991002999	0.0168248490078	0.0213304410701	0.0191763596353	0.0236254295533	0.0477707006369	0.0479360852197	0.00580875781948	0.0593093093093	0.00275590551181	0.0267515923567	0.0	0.0074173971679	0.00114766641163	0.00239890335846	0.00229809586343	0.00573682323413	0.0258647553755	0.0531457600625	0.0147462277092	0.00690607734807	0.00769794721408	0.0324074074074	0.0245935806586	0.0155801558016	0.00094696969697	0.0262800181242	0.0208944281525	0.019809244314	0.00363342753331	0.0221683408382	0.0119952019192	0.000464468183929	0.0	0.00191938579655	0.000267809319764	0.0069819105046	0.0169558359621	0.00906344410876	0.0118839566585	0.0153967627319	0.000444247001333	0.0010781671159	0.00414937759336	0.033570300158	0.00339622641509	0.00139275766017	0.00583982202447	0.0102896341463	0.0302114803625	0.0341812400636	0.00281576830249	0.000863371465573	0.0490196078431	0.0361538461538	0.00654069767442	0.0380572671258	0.0	0.0	0.0	0.0	0.0	0.0	0.0	0.0	0.0	0.0	0.0	0.0	0.0	0.00278662420382	0.0	0.00139599813867	0.000714796283059	0.0	0.0	0.00164473684211	0.00123609394314	0.0	0.0	0.0	0.0	0.0	0.0	0.0	0.0	0.0	0.0	0.0	0.0	0.0	0.0	0.0555555555556	0.0	0.0	0.0	0.0	0.0	0.0	0.00114766641163	0.0	0.0	0.0	0.0	0.0	0.0	0.0	0.0	0.0	0.0	0.0	0.0	0.0	0.0	0.0	0.0	0.0	0.0	0.0	0.0209523809524	0.0	0.0	0.0	0.0	0.0	0.0	0.0	0.0	0.0	0.0	0.0	0.0	0.0	0.0	0.0	0.0	0.0	0.0	0.000258665287118	0.0	0.000929944203348	0.00109689213894	0.0	0.0	0.00148957298908	0.0	0.074064171123	0.0	0.0	0.0	0.0	0.0	0.0	0.0	0.0	0.0	0.0	0.0	0.0	0.0	0.00363967242948	0.0	0.0	0.00347826086957	0.00181488203267	0.0	0.0	0.0	0.0	0.0	0.0	0.0	0.0	0.0	0.0	0.0	0.0883365200765	0.0	0.0	0.0	0.0	0.000250878073256	0.0	0.000502008032129	0.0	0.000570287995438	0.0	0.0	0.0	0.0	0.0	0.0	0.0	0.0	0.0	0.0	0.0	0.0	0.000531067445566	0.0	0.0	0.0	0.0	0.0	0.0	0.0	0.0341091492777	0.0	0.197342192691	0.0	0.0	0.00163853842373	0.0	0.00418410041841	0.0	0.0	0.0	0.0	0.0	0.0	0.0	0.0	0.0	0.0	0.0	0.0	0.0014627011214	0.0	0.0	0.0	0.0	0.00156862745098	0.0	0.0	0.0	0.0	0.000372717107715	0.0	0.00031318509239	0.0	0.000368188512518	0.000714540907467	0.0	0.0	0.0	0.0	0.0	0.0	0.0	0.0	0.0	0.00457200914402	0.000353107344633	0.0	0.0032154340836	0.00190033783784	0.0	0.0	0.00759567630733	0.00422119037569	0.0	0.0	0.00862068965517	0.00409521371897	0.00114968958381	0.0	0.00522041763341	0.0	0.0108723789801	0.00924702774108	0.0097413503527	0.00546919976972	0.0102771722205	0.0138195777351	0.0182829888712	0.00852541837701	0.0106539309331	0.00797266514806	0.00670194003527	0.0	0.0	0.00301053687908	0.00847218299915	0.00238473767886	0.0115326251897	0.00217438573603	0.0	0.000229095074456	0.0	0.0	0.000330250990753	0.0	0.0	0.0396166134185	0.00435255712731	0.0	0.00720366732155	0.00409836065574	0.00919963201472	0.0451214809101	0.00225479143179	0.0	0.109625668449	0.0	0.00572583361401	0.00912741876597
k__Bacteria;p__Bacteroidetes;c__Bacteroidia;o__Bacteroidales;f__BS11	0.0	0.0	0.00498575498575	0.0	0.0	0.0	0.0	0.0	0.0	0.0	0.0	0.0	0.000286944045911	0.0	0.0	0.0	0.0	0.0	0.0	0.0	0.0	0.0	0.0	0.0	0.0	0.0	0.0	0.0	0.0	0.0	0.0	0.0	0.0	0.0	0.0	0.0	0.0	0.0	0.00357258850276	0.0126849894292	0.0109760878087	0.0	0.0	0.0	0.0	0.0	0.0	0.0	0.0	0.0	0.0	0.0115207373272	0.013567684243	0.0	0.0	0.0	0.0	0.0	0.0	0.0	0.00341588385995	0.0	0.0	0.0	0.0	0.0	0.0	0.0	0.0	0.0	0.0	0.0	0.0	0.0	0.0	0.0	0.0322738386308	0.0	0.0	0.0	0.0	0.0	0.0	0.0	0.0	0.0	0.0	0.0	0.0	0.0	0.000917010545621	0.0	0.0	0.000294464075383	0.0	0.0	0.0	0.0	0.0	0.0	0.0	0.0	0.0	0.0	0.0	0.0	0.0	0.0	0.0	0.0	0.0	0.0	0.0	0.0	0.0	0.0	0.0	0.0	0.0	0.0	0.0	0.0	0.0	0.0	0.0	0.0	0.0	0.0	0.0	0.0	0.0	0.0	0.0	0.0	0.0	0.0	0.0	0.0	0.0	0.0	0.0	0.0	0.0	0.0	0.0	0.0	0.0	0.0	0.0	0.0	0.0	0.0	0.0	0.000298240381748	0.0	0.0	0.0	0.0	0.0	0.0	0.0	0.0	0.0	0.0	0.0	0.0	0.0	0.0	0.0	0.0	0.000349283967866	0.00109249817917	0.000681895669962	0.0	0.0	0.000894988066826	0.0	0.0	0.0	0.0	0.0	0.0	0.0	0.0	0.000962463907603	0.0	0.000351000351	0.0109056424846	0.00930438635357	0.0	0.0	0.0	0.00100908173562	0.00466101694915	0.0	0.000719165767709	0.0	0.00482195845697	0.000593295757935	0.00406669377796	0.000249376558603	0.00221784130113	0.00154261473197	0.00203086921202	0.0	0.0	0.0	0.0	0.0	0.0	0.0	0.0	0.0	0.0	0.0	0.0	0.0	0.0	0.0	0.0	0.0	0.0	0.0	0.0	0.00211976682565	0.0	0.0	0.0	0.00035423308537	0.0	0.0	0.0	0.0	0.014434373951	0.0	0.0	0.0	0.0	0.0	0.0206938527085	0.0	0.00253164556962	0.000328299409061	0.0	0.0	0.0	0.00377992440151	0.0	0.0	0.0	0.0	0.0	0.0	0.0	0.0	0.000651253663302	0.0	0.0025550942191	0.000888888888889	0.0	0.0	0.0	0.0	0.0	0.0	0.0	0.0	0.0	0.0	0.00166666666667	0.0	0.000333889816361	0.0139569973595	0.000684775165487	0.0	0.0	0.00700741962077	0.0	0.0	0.0	0.0	0.0	0.0	0.0	0.0511695906433	0.0	0.0	0.0	0.0	0.0	0.0120439249026	0.0	0.00534100246508	0.0970537261698	0.0119131044149	0.000809498111171	0.00916530278232	0.000381970970206	0.00930593253199	0.0162257495591	0.0211299954065	0.0	0.0103171570501	0.0207584830339	0.00143317807238	0.00548822318774	0.00412229474407	0.00544535200311	0.0136452241715	0.0496551724138	0.0135849056604	0.0	0.0205504587156	0.00812215724496	0.001332001332	0.015037593985	0.0705030487805	0.00298775022408	0.00447984071677	0.00967982129561	0.00950369588173	0.00595592614652	0.0017825311943	0.0	0.0	0.0	0.000530082162735	0.0143049932524	0.0003125	0.0	0.000330360092501	0.0	0.0	0.000351864883885	0.0	0.000290360046458	0.0	0.00927406459866	0.0	0.0015479876161	0.00595903165736	0.0175712612261	0.0198237885463	0.0529385374607	0.019975031211	0.0151750972763	0.0145098039216	0.010662358643	0.0227773695812	0.0227442207308	0.0182163187856	0.0160550458716	0.0258327668253	0.0174961119751	0.00234427327528	0.0062353858145	0.0193780982425	0.0175578611333	0.0111217032094	0.020725388601	0.0136263736264	0.00695704779189	0.0431387132763	0.0181896925076	0.00604982206406	0.00904347826087	0.00832305795314	0.00889284126278	0.000899011087803	0.0121212121212	0.0681520314548	0.0276558384548	0.0292134831461	0.0515513126492	0.0299345182413	0.0342139454309	0.0356646595646	0.054756195044	0.0638394892841	0.0149195131527	0.0143988480922	0.037422037422	0.0170692431562	0.0437987857762	0.0383177570093	0.0576395242452	0.0332056194125	0.133249264397	0.0109063557728	0.00689655172414	0.0157321500605	0.0117602427921	0.0277507302824	0.0164136233073	0.0222325150533	0.0211092715232	0.0961449140734	0.0200655200655	0.0418848167539	0.00672897196262	0.0259849119866	0.00228608752449	0.0156472261735	0.00756068444091	0.0237373737374	0.0372538584353	0.0209984152139	0.0174064403829	0.0164787510841	0.00206967919972	0.00251466890193	0.027195027195	0.0112401648558	0.0271559633028	0.00747126436782	0.00927357032457	0.0215736040609	0.0147965474723	0.0286343612335	0.0151387720774	0.0170697012802	0.00600826135937	0.00768608414239	0.0089058524173	0.0239099859353	0.00739587388089	0.00650759219089	0.0217543859649	0.0142737195634	0.0168759811617	0.00972326103216	0.00863486842105	0.00611620795107	0.0056338028169	0.00499375780275	0.00509023600185	0.0177966101695	0.0189304306673	0.0198275862069	0.0169912971405	0.0273495773247	0.0187667560322	0.0990141448778	0.00335993280134	0.0149547422275	0.049786075457	0.0156459544032	0.0204498977505	0.0418230563003	0.0135291843835	0.0354156419085	0.0457677165354	0.0175754844525	0.0319488817891	0.0143851508121	0.0259981429898	0.0164765525982	0.0202312138728	0.0312204351939	0.0147915732855	0.0340349305867	0.0250822368421	0.0132615002072	0.00757314974182	0.0160740379932	0.00928641251222	0.00275988960442	0.00676213206046	0.00895381715363	0.0109640831758	0.00984102952309	0.00469314079422	0.00625434329395	0.0074500507958	0.0093954248366	0.0390946502058	0.03823921743	0.0166336633663	0.0154554422887	0.0	0.0285714285714	0.00161342368506	0.0	0.00615835777126	0.0116511318242	0.0131897711978	0.00313873195229	0.00453309156845	0.00830258302583	0.0199643493761	0.002608922515	0.000278396436526	0.0	0.0	0.0110978993262	0.0	0.00254268071195	0.0	0.0	0.00756484149856	0.0109046849758	0.000390472471691	0.0	0.0	0.0	0.0	0.0	0.0	0.0	0.0	0.0	0.0	0.0	0.0	0.0	0.0	0.0	0.0	0.0	0.0	0.0	0.0	0.0	0.0	0.0	0.0	0.0	0.0	0.0	0.0	0.0	0.0	0.0	0.0	0.0	0.0	0.0	0.0	0.0	0.0	0.0	0.0	0.0	0.0	0.0	0.0	0.0	0.0	0.00199335548173	0.0	0.0	0.00404858299595	0.00488145048815	0.00420811017598	0.0	0.000760456273764	0.00262123197903	0.0016200891049	0.00127266942412	0.0161812297735	0.0210826210826	0.00510899182561	0.0078839482813	0.00311526479751	0.000322268772156	0.000666000666001	0.00378527185134	0.00350330868042	0.00426959438853	0.00135427952329	0.00245398773006	0.0	0.000681198910082	0.000428082191781	0.0	0.0018779342723	0.00657721652197	0.0	0.0	0.0	0.00361772686162	0.00210028878971	0.0	0.0	0.00431300061614	0.0	0.000844832441566	0.0159878188047	0.0	0.00154846701765	0.00407651301348	0.00110497237569	0.00176886792453	0.0	0.000603136308806	0.000251698968034	0.00341977771445	0.000283446712018	0.000949066751028	0.000558971492454	0.0143476810143	0.000295595625185	0.00221940393152	0.0057099352874	0.00138465798948	0.0	0.0	0.00299401197605	0.0	0.000501002004008	0.00227466590844	0.00378006872852	0.00619497880665	0.0300847457627	0.0131485429993	0.00781702374059	0.0103129445235	0.0	0.0	0.0	0.000488519785051	0.0	0.0	0.0	0.0	0.0	0.0	0.0	0.0	0.0	0.00351847197788	0.0	0.0	0.0	0.0	0.0	0.0	0.0	0.0	0.0	0.0	0.0	0.0	0.0	0.0	0.0	0.0	0.0	0.0	0.0	0.0	0.0	0.0	0.0	0.00061387354205	0.0	0.0	0.0	0.0	0.0	0.0	0.0	0.0	0.0	0.0	0.0	0.00301295570955	0.012399463807	0.00390752197981	0.0122675108825	0.00688231245699	0.00619307832423	0.0	0.001026957638	0.0	0.00258971513134	0.00532481363152	0.0	0.00158982511924	0.0176151761518	0.000260213374967	0.00240219629375	0.00425411230856	0.00749400479616	0.00102319236016	0.000242013552759	0.00944611421211	0.0036253776435	0.000310945273632	0.0	0.00334651658047	0.00204848071014	0.0	0.012676056338	0.0064620355412	0.00560897435897	0.0088996763754	0.00120481927711	0.000983284169125	0.00307692307692	0.00672328379335	0.0144985904148	0.00721020521353	0.00414937759336	0.00227272727273	0.00237449118046	0.00308861962461	0.00347926935344	0.0024021138602	0.0	0.0	0.0131578947368	0.000259605399792	0.00333504361211	0.00417039022937	0.000905250452625	0.0052950075643	0.00208008320333	0.000690289921767	0.0	0.0	0.00224719101124	0.00615763546798	0.000825536598789	0.0	0.00122511485452	0.0	0.0	0.0	0.0	0.0014450867052	0.00354924578527	0.0	0.0	0.0	0.0	0.0	0.0	0.000266524520256	0.0	0.0	0.0	0.0	0.0	0.00449269936353	0.0	0.0	0.0	0.0	0.0	0.0	0.0	0.0	0.0	0.0	0.0	0.0	0.0	0.0	0.0	0.0	0.0	0.0	0.00916808149406	0.000340483486551	0.00730519480519	0.0	0.00367985280589	0.0	0.0	0.0	0.0	0.0	0.0	0.0	0.000724637681159	0.0	0.00289495450786	0.0	0.0	0.0	0.0	0.0	0.0	0.0	0.0	0.0	0.00381436745073	0.000562904587672	0.00831847890671	0.0	0.00257510729614	0.00676691729323	0.0	0.0	0.00574052812859	0.0	0.0	0.0	0.0	0.0	0.0	0.0	0.0	0.0	0.0	0.0	0.0	0.0	0.000439753737907	0.0	0.0	0.0	0.0	0.0	0.0	0.0	0.0	0.0	0.0	0.0	0.0	0.0	0.0	0.0	0.0	0.0	0.0	0.0	0.0	0.0	0.0	0.0	0.0	0.0	0.0	0.0	0.0	0.0	0.0	0.0	0.0	0.0	0.0	0.0	0.0	0.0	0.0	0.0	0.0	0.0	0.0	0.0	0.0	0.0	0.0	0.0	0.0	0.0	0.0	0.0	0.0	0.0	0.0	0.0	0.0	0.0	0.0	0.0	0.0	0.0	0.0	0.0	0.0	0.0	0.0	0.0	0.0	0.0	0.0	0.0	0.0	0.0	0.0	0.0	0.0	0.0	0.0	0.0	0.0	0.0	0.000209030100334	0.0	0.0	0.0	0.0	0.0	0.0	0.0	0.0	0.0	0.0	0.0	0.0	0.0	0.0	0.0	0.0	0.0	0.0	0.0	0.0	0.0	0.0	0.0	0.0	0.0	0.0	0.0	0.0	0.0	0.0	0.0	0.0	0.0	0.0	0.0	0.0	0.0	0.0	0.0	0.0	0.0	0.0	0.0	0.0	0.0	0.0	0.0	0.0	0.0	0.0	0.0	0.0	0.0	0.0	0.0	0.0	0.0	0.0	0.0	0.0	0.0	0.0	0.0	0.0	0.00785207700101	0.00603718908476	0.0	0.000357781753131	0.0	0.00221811460259	0.0231643356643	0.013844515442	0.0147229755909	0.0142500890631	0.0100200400802	0.000842459983151	0.00659722222222	0.0	0.0979351032448	0.0	0.00203200406401	0.0151975683891	0.00664942741042	0.00645716745588	0.0	0.0	0.0	0.0	0.0	0.0	0.0	0.0	0.0	0.0	0.0	0.0	0.0	0.0	0.0	0.0	0.0	0.0	0.0	0.0	0.0	0.0	0.0	0.0	0.0	0.0	0.0	0.0	0.0	0.0	0.0	0.0	0.0	0.0	0.0	0.0	0.0	0.0	0.0	0.0	0.0	0.0	0.0	0.0	0.0	0.0	0.0	0.0	0.0	0.0	0.0	0.0	0.0	0.000448028673835	0.0	0.0	0.0	0.000942951438001	0.0173000567215	0.00234375	0.00424499696786	0.0	0.0	0.0	0.0	0.0	0.0	0.0	0.0	0.000295159386068	0.0	0.0145027624309	0.0	0.00491122024934	0.00198807157058	0.0	0.0	0.000373134328358	0.0	0.0	0.0	0.0	0.0	0.000267379679144	0.0	0.0	0.0	0.0	0.0	0.0	0.0	0.0	0.0159409020218	0.0	0.00138504155125	0.0	0.00127429117553	0.00032637075718	0.000270051309749	0.00135317997294	0.00232919254658	0.010101010101	0.0	0.00372628726287	0.00411184210526	0.0228293413174	0.0	0.0	0.0	0.0276635514019	0.000329055610398	0.0	0.0	0.0	0.0	0.00113250283126	0.0	0.000512295081967	0.0	0.0	0.00477251034044	0.0	0.0	0.0	0.0017157563626	0.000487567040468	0.0	0.0	0.0185509275464	0.0143801010494	0.00915830789359	0.0264805007222	0.006038647343	0.0228613569322	0.0159661127403	0.0541647701411	0.018242740134	0.00233800935204	0.0137707573917	0.00316678395496	0.00907770515614	0.00345901072293	0.016149068323	0.0104094378904	0.0129509713228	0.00441576086957	0.0120481927711	0.0196300490751	0.015878616796	0.0356536502547	0.0160804020101	0.017521902378	0.00844390832328	0.0262615859938	0.0179051029543	0.030289532294	0.0168024439919	0.00612369871402	0.014853472501	0.0101781170483	0.00366897676315	0.0418319509556	0.004455760662	0.043867120954	0.0375	0.00770038501925	0.012084592145	0.0136026380874	0.0454728370221	0.0310233682514	0.0118259224219	0.0108564535585	0.00963676797628	0.0164003364172	0.012185833968	0.0109339407745	0.0193990110308	0.0549939344925	0.0843706777317	0.0147928994083	0.0252854812398	0.0234811777861	0.0117246596067	0.0189510797708	0.0306748466258	0.0100729419937	0.0232983097305	0.0104911778732	0.000990752972259	0.0273387441264	0.0248007085917	0.00500178635227	0.0109569028488	0.00833635375136	0.0168321104877	0.0218181818182	0.0163346613546	0.00794281175536	0.0218847699866	0.00605326876513	0.023326959847	0.0176133861735	0.00787401574803	0.00666944560233	0.0479323308271	0.0124298315958	0.029225523624	0.0412556053812	0.0168892380204	0.0181741335587	0.0430887372014	0.0160758450124	0.0161839863714	0.0399282189323	0.0262617972918	0.0271828665568	0.0377358490566	0.0186832740214	0.0155165373622	0.010989010989	0.0159705159705	0.0117351215423	0.00917431192661	0.0201793721973	0.0249318270354	0.0140449438202	0.0225820195995	0.0411015207563	0.0351782363977	0.0689013035382	0.0368259535292	0.0597014925373	0.0327799063431	0.0448960302457	0.0383767093075	0.0368470149254	0.0315352697095	0.0170979667283	0.0049365303244	0.0422212023864	0.0173385348938	0.0309833857207	0.0256179775281	0.0273838630807	0.0280797101449	0.0914227015922	0.0269376181474	0.0174652933274	0.0351043643264	0.028802880288	0.0225669957687	0.0240700218818	0.0268398268398	0.0264930399641	0.0175106483673	0.073026015518	0.0391129032258	0.0396413402548	0.0146590184831	0.0279441117764	0.0320829220138	0.0293941211758	0.0230046948357	0.0351323828921	0.0238305383936	0.0253784505788	0.000457980306847	0.0263157894737	0.0102230483271	0.0248324793063	0.0146750524109	0.003341997772	0.00427089688835	0.00671140939597	0.0114348948727	0.028596187175	0.0162325405814	0.00911161731207	0.00319693094629	0.0031746031746	0.00111296605454	0.0036	0.014598540146	0.0	0.0	0.0	0.000528122524426	0.00309501702259	0.0917894736842	0.0123502994012	0.0284090909091	0.0	0.0205290169759	0.0173124484749	0.00309405940594	0.0040210330962	0.00744878957169	0.0187695516163	0.0173963467672	0.00761085373925	0.0406113537118	0.0124466571835	0.0206873540207	0.0072741194487	0.0144927536232	0.00248911014312	0.016670876484	0.0048632218845	0.00479780671693	0.00684718331777	0.0	0.010329757648	0.0	0.0153621068032	0.00279329608939	0.0023679848449	0.00538922155689	0.000542740841248	0.00961818711746	0.0247840781074	0.0135342971393	0.00676764421528	0.00884376023583	0.0382323733863	0.00776340110906	0.00463499420626	0.00992063492063	0.00875770353552	0.0204849498328	0.0310650887574	0.0094616639478	0.0075	0.00482072913528	0.0233848592945	0.000659195781147	0.00114068441065	0.00125667609174	0.0	0.0306163021869	0.000343170899108	0.00188425302826	0.000635122261035	0.00142704245451	0.0122977346278	0.00121832358674	0.0025641025641	0.00104166666667	0.019975031211	0.00038211692778	0.0004095004095	0.0105506948019	0.000987491770902	0.0129956681106	0.0189818809318	0.0437454808388	0.00628733102798	0.0489690721649	0.0246815286624	0.0377274744785	0.0527256478999	0.0405405405405	0.0362204724409	0.0407643312102	0.0	0.00134861766689	0.0	0.000342700479781	0.0	0.000358551452133	0.00966033032097	0.0164126611958	0.0017146776406	0.00587016574586	0.00256598240469	0.0219907407407	0.0216756982076	0.0139401394014	0.0094696969697	0.0253738106026	0.00733137829912	0.00807043286867	0.000403714170367	0.0117769310703	0.0143942423031	0.000928936367859	0.0	0.0022392834293	0.00107123727906	0.00539511266265	0.0106466876972	0.00671366230279	0.00629150646627	0.0177654954599	0.000444247001333	0.00296495956873	0.00656984785615	0.0347551342812	0.0	0.0016713091922	0.0027808676307	0.0121951219512	0.0271903323263	0.0306041335453	0.000804505229284	0.00237427153033	0.0225916453538	0.0234615384615	0.0199854651163	0.0268213120696	0.0	0.0	0.0	0.0	0.0	0.0	0.0	0.0	0.0	0.0	0.0	0.0	0.0	0.0	0.0	0.0	0.0	0.0	0.0	0.0	0.0	0.0	0.0	0.0	0.0	0.0	0.0	0.0	0.0	0.0	0.0	0.0	0.0	0.0	0.0	0.0	0.0	0.0	0.0	0.0	0.0	0.0	0.0	0.0	0.0	0.0	0.0	0.0	0.0	0.0	0.0	0.0	0.0	0.0	0.0	0.0	0.0	0.0	0.0	0.0	0.0	0.0	0.0	0.0	0.0	0.0	0.000139004726161	0.0	0.0	0.0	0.0	0.0	0.0	0.0	0.0	0.0	0.0	0.0	0.0	0.0	0.0	0.0	0.0	0.0	0.0	0.0	0.0	0.0	0.0	0.0	0.0	0.0	0.0	0.0	0.0	0.0	0.0	0.0	0.0	0.0	0.0	0.0	0.0	0.0	0.000351864883885	0.0	0.0	0.0	0.0	0.0	0.0	0.0	0.0	0.0	0.0	0.0	0.0	0.0	0.000522193211488	0.0	0.0	0.0	0.0	0.0	0.000250878073256	0.0	0.0	0.0	0.0	0.0	0.0	0.0	0.0	0.0	0.0	0.0	0.0	0.0	0.0	0.0	0.0	0.0	0.0	0.0	0.0	0.0	0.0	0.0	0.0	0.0	0.0	0.0	0.0	0.0	0.0	0.0	0.0	0.0	0.0	0.0	0.0	0.0	0.0	0.0	0.0	0.0	0.0	0.0	0.0	0.0	0.0	0.0	0.0	0.0	0.0	0.0	0.0	0.0	0.0	0.0	0.0	0.0	0.0	0.0	0.0	0.0	0.0	0.0	0.0	0.0	0.0	0.0	0.0	0.0	0.00228600457201	0.0	0.0	0.0024115755627	0.0	0.0	0.0	0.0	0.0	0.0	0.0	0.000391849529781	0.00409521371897	0.00137962750057	0.0	0.0	0.0	0.000517732332384	0.0	0.00873362445415	0.00172711571675	0.0	0.01113243762	0.010333863275	0.00378907483423	0.00440852314475	0.00398633257403	0.00670194003527	0.0	0.0	0.00200702458605	0.0	0.0	0.00455235204856	0.00108719286801	0.0	0.0	0.0	0.0	0.0	0.0	0.0	0.0	0.00181356546971	0.0	0.0	0.0114754098361	0.0	0.0212109525646	0.000751597143931	0.0	0.0	0.0	0.002357696194	0.00474625775831
k__Bacteria;p__Bacteroidetes;c__Bacteroidia;o__Bacteroidales;f__Bacteroidaceae	0.0	0.000391542678152	0.000712250712251	0.614035087719	0.0356811862836	0.74173971679	0.0115671641791	0.00315208825847	0.361510791367	0.000202922077922	0.000309693403531	0.000230096640589	0.000573888091822	0.000500250125063	0.000829416643627	0.0	0.00338983050847	0.0686728395062	0.149070945946	0.0814576634512	0.00614076523382	0.731583656427	0.0374778424918	0.00151975683891	0.149593495935	0.0526315789474	0.00427076660261	0.852984916082	0.212550607287	0.0225281602003	0.0126208378088	0.422018348624	0.0276741293532	0.00142095914742	0.012854442344	0.0257510729614	0.000244798041616	0.011673151751	0.0	0.000604047115675	0.0	0.835900025246	0.0598905845091	0.0790039963111	0.00278810408922	0.000399840063974	0.00932159502848	0.0914649681529	0.684772657919	0.533123028391	0.000607718018839	0.000384024577573	0.000308356460068	0.000462000462	0.000650406504065	0.000318775900542	0.000170561146171	0.000615006150062	0.000332889480692	0.00155601659751	0.0	0.00034566194262	0.000174428745857	0.0	0.0126488095238	0.000956205775483	0.000704556129638	0.000571102227299	0.000229305205228	0.001908065915	0.0	0.0	0.0	0.000699545295558	0.000666222518321	0.0	0.0	0.00125052105044	0.000519480519481	0.0	0.00054347826087	0.0	0.000391083300743	0.000459347726229	0.0	0.00458015267176	0.000244558571778	0.000464252553389	0.000660938532716	0.0	0.000458505272811	0.000231481481481	0.000198255352895	0.0	0.317759078831	0.855997862677	0.808905380334	0.278652183551	0.164677804296	0.404662491301	0.00808427241548	0.00288288288288	0.00275166246274	0.0542946150423	0.00177999288003	0.0	0.0	0.0	0.0	0.000217912399216	0.0	0.0	0.0	0.0	0.0	0.0	0.0	0.0	0.0	0.0	0.0	0.0	0.0	0.0	0.0	0.0	0.0	0.0	0.0	0.0	0.0	0.0	0.0	0.0	0.0	0.0	0.0	0.0	0.0	0.0	0.0	0.0	0.0	0.0	0.0	0.0	0.0	0.0	0.0	0.000446030330062	0.0	0.0	0.0	0.0	0.0	0.0	0.0	0.0	0.0	0.0	0.0	0.0	0.0	0.0	0.0	0.0	0.0	0.0	0.0	0.0	0.000349283967866	0.0	0.0	0.0	0.0	0.0	0.0	0.000305623471883	0.0	0.0	0.0	0.0	0.0	0.0	0.0	0.0	0.0	0.0	0.0	0.0	0.0	0.0	0.0	0.0	0.0	0.0	0.0	0.0	0.000296647878968	0.0	0.0	0.0	0.0	0.0	0.00060078101532	0.0	0.0	0.0	0.0	0.0	0.0	0.0	0.0	0.0	0.0	0.0	0.00142490738102	0.0	0.0	0.0	0.0	0.0	0.0	0.0	0.0	0.000367107195301	0.0	0.0	0.0	0.0	0.0	0.0	0.0	0.0	0.0	0.0	0.0	0.0	0.0	0.0	0.0	0.0	0.0	0.000199600798403	0.0	0.0	0.0	0.0	0.0	0.0	0.0	0.0	0.0	0.0	0.0	0.0	0.0	0.0	0.0	0.0	0.0	0.0	0.000587199060482	0.0	0.0	0.0	0.0	0.0	0.0	0.0	0.0	0.0	0.0343266691814	0.0	0.0	0.0	0.0	0.0	0.0	0.0	0.0	0.0	0.0	0.0	0.0	0.000432152117545	0.0	0.0	0.0	0.0	0.0	0.0	0.0	0.000433275563258	0.0	0.0	0.0	0.0	0.0	0.0	0.0	0.0	0.0	0.0	0.0	0.0	0.0	0.0	0.0	0.0	0.0	0.0	0.0	0.0	0.0	0.0	0.0	0.0	0.0	0.0	0.0	0.0	0.0	0.0	0.0	0.0	0.0	0.0	0.0	0.0002457002457	0.0	0.0	0.0	0.0	0.0	0.0	0.0	0.0	0.0	0.0	0.0	0.0	0.0	0.0	0.0	0.0	0.0	0.0	0.0	0.0	0.0	0.0	0.0	0.0	0.0	0.0	0.0	0.0	0.0	0.0	0.0	0.0	0.0	0.0	0.0	0.0	0.0	0.0	0.0	0.0	0.0	0.0	0.0	0.0	0.0	0.0	0.0	0.0	0.0	0.0	0.0	0.0	0.000322061191626	0.0	0.0	0.0	0.0	0.0	0.0	0.0	0.0	0.0	0.0	0.0	0.0	0.0	0.0	0.0	0.0	0.0	0.0	0.0	0.0	0.0	0.0	0.0	0.0	0.0	0.0	0.0	0.0	0.0	0.0	0.0	0.0	0.0	0.0	0.0	0.0	0.0	0.0	0.0	0.0	0.0	0.0	0.0	0.0	0.0	0.0	0.0	0.0	0.0	0.0	0.0	0.0	0.0	0.0	0.0	0.0	0.0	0.0	0.0	0.0	0.0	0.0	0.0	0.0	0.0	0.0	0.0	0.0	0.0	0.0	0.0	0.0	0.0	0.0	0.0	0.0	0.0	0.0	0.0	0.0	0.0	0.0	0.0	0.0	0.0	0.0	0.0	0.0	0.0	0.0	0.0	0.0	0.0	0.0	0.0	0.0	0.000252079657172	0.0	0.0	0.0	0.0	0.0	0.0	0.0	0.0	0.0	0.0	0.0	0.0	0.0	0.0	0.0	0.0	0.0	0.0	0.0	0.0	0.0	0.0	0.0	0.0963549025148	0.137072178922	0.138625056536	0.000195007800312	0.0	0.000384319754035	0.0	0.000602954476937	0.0	0.000305623471883	0.0	0.0	0.0169230769231	0.0	0.000372162262747	0.0	0.0	0.0	0.000330360092501	0.0019006244909	0.00611751315977	0.000185770016719	0.000471920717319	0.0262358464513	0.0135568153808	0.167124542125	0.176268861454	0.0	0.0	0.0	0.0187308868502	0.543499900458	0.00104239054899	0.0	0.000832177531207	0.0	0.0	0.0	0.0	0.0	0.0	0.0	0.0	0.00115384615385	0.0	0.0	0.0	0.0	0.0	0.0	0.0	0.0	0.0	0.0	0.0	0.0	0.0	0.0	0.0	0.0	0.0	0.0	0.0	0.0	0.0	0.0	0.0	0.0	0.0	0.000340599455041	0.0	0.0	0.0	0.0	0.0	0.0	0.0	0.0	0.0	0.0	0.0	0.0	0.000298507462687	0.0	0.0	0.0	0.0	0.0	0.0	0.0	0.0	0.0	0.0	0.0	0.000283446712018	0.0	0.0	0.0	0.0	0.0	0.0	0.0	0.0	0.0	0.0	0.0	0.000250501002004	0.0	0.0	0.00032605151614	0.0	0.0	0.0	0.0	0.00122699386503	0.000369139904024	0.00022888532845	0.0	0.000365497076023	0.00396530359356	0.0	0.0	0.0	0.0605953848864	0.318402171805	0.0	0.0	0.0226187484293	0.0	0.0	0.0315979536563	0.0	0.0	0.000252589037636	0.71865745311	0.429475587703	0.000507099391481	0.395045632334	0.0	0.429214607304	0.408330888824	0.0744518103009	0.0310559006211	0.000712250712251	0.00692712662787	0.000390167772142	0.0	0.0162454873646	0.0214382632293	0.0	0.0	0.0012277470841	0.0805687203791	0.459314227226	0.194095133953	0.0714940421632	0.0	0.494771863118	0.125119938591	0.0410662824207	0.00455951799381	0.0	0.000230467849735	0.0	0.00100536193029	0.0	0.000395726157499	0.0	0.0	0.0	0.0	0.0	0.0	0.0	0.0	0.00119236883943	0.0	0.0	0.0	0.0	0.0	0.0	0.0	0.0	0.0	0.0	0.0	0.0	0.0	0.0	0.0	0.0	0.0	0.0	0.0	0.0	0.0	0.0	0.0	0.0	0.0	0.000378787878788	0.0	0.0	0.0	0.0	0.304750869061	0.0	0.0	0.0	0.0	0.0	0.00060350030175	0.0	0.0	0.000230096640589	0.118927973199	0.0537787254205	0.0	0.00492610837438	0.0	0.0	0.000306278713629	0.0997159987378	0.000816993464052	0.00205831903945	0.562812591939	0.000361271676301	0.000295770482106	0.0	0.00031113876789	0.000179662234998	0.0124669437099	0.0711192158651	0.153569286143	0.0	0.0	0.0	0.000188111361926	0.0	0.0	0.000748783227256	0.0	0.0	0.0	0.000955566172957	0.0	0.000343170899108	0.0	0.0	0.0	0.0	0.000270197243988	0.0	0.000386996904025	0.0	0.000375657400451	0.00103466114847	0.0	0.0	0.0	0.0	0.0	0.0	0.0	0.0	0.000294117647059	0.0	0.00121212121212	0.00131319763624	0.000460617227084	0.0	0.0	0.0	0.0	0.000225988700565	0.0	0.000623441396509	0.0	0.00127194098194	0.000611995104039	0.000884173297966	0.00281237444757	0.0012077294686	0.0	0.0	0.0	0.0	0.000286123032904	0.000375939849624	0.000547945205479	0.000302663438257	0.0	0.80249204666	0.00230120173869	0.496915311273	0.000971628449281	0.0568599717115	0.048805815161	0.00060078101532	0.000167560321716	0.000446960667461	0.794058611	0.000597371565114	0.160264900662	0.0103448275862	0.00439753737907	0.0912795436023	0.00131233595801	0.436403033586	0.000275709953129	0.0898876404494	0.133581925861	0.010857010857	0.0022540653679	0.334017234304	0.080740117746	0.276065981948	0.0626446956285	0.000413223140496	0.393480791618	0.0762744346493	0.196771378709	0.00245261984392	0.00646678424456	0.197416020672	0.0544529262087	0.00205526375885	0.549892703863	0.00823827629911	0.000360685302074	0.000123869689087	0.644004944376	0.588137931034	0.725076855512	0.0020202020202	0.166272189349	0.0553574460859	0.0398351648352	0.114956110736	0.0065098698026	0.0184615384615	0.149939540508	0.111583011583	0.000417536534447	0.102724275551	0.16511627907	0.94334513643	0.00518995225244	0.0511111111111	0.001414427157	0.0104166666667	0.624135280553	0.217366548043	0.524691358025	0.499770114943	0.0159817351598	0.000182781941144	0.604307432432	0.00361010830325	0.0335899230231	0.0221047573282	0.0	0.572815533981	0.736377473364	0.0236966824645	0.588064046579	0.273538389293	0.312292358804	0.0201495954816	0.825626544299	0.0590732224973	0.103307472438	0.0840879689521	0.404776484997	0.191627906977	0.000851546977008	0.00682680151707	0.00370885489105	0.387351778656	0.14766641163	0.174270072993	0.0	0.683731513083	0.763997165131	0.000425985090522	0.179312227074	0.00778816199377	0.214046822742	0.192716236722	0.0960698689956	0.753204608145	0.340286157559	0.760292420162	0.0252964426877	0.0922909880565	0.00281463610776	0.126404494382	0.0667976424361	0.00902207185436	0.0786660966225	0.000539228902669	0.0	0.0	0.00191504178273	0.0370828182942	0.0155279503106	0.00020366598778	0.0119760479042	0.0255210548703	0.00134264232009	0.00103234686855	0.00313581314879	0.00199044585987	0.000427990584207	0.001494321578	0.356445004727	0.00201938610662	0.101333333333	0.0	0.00462962962963	0.0182648401826	0.153019744483	0.0152173913043	0.000527055516514	0.00132684652808	0.000266737796746	0.0014605647517	0.0031007751938	0.00128328521014	0.00132684652808	0.00078400627205	0.000392772977219	0.0	0.000648088139987	0.000451059990979	0.0	0.00112359550562	0.0	0.000331674958541	0.00955364134691	0.0	0.0	0.000831946755408	0.0	0.0	0.0878504672897	0.0	0.0	0.00140154169587	0.00254885301614	0.00173761946134	0.0	0.0	0.0	0.0	0.0	0.0	0.0	0.0	0.0	0.000387446726075	0.0	0.00133600534402	0.0	0.000347222222222	0.0	0.0	0.0	0.0	0.0	0.000369412633912	0.000430477830392	0.0	0.0	0.0	0.0	0.000226911731337	0.0	0.0	0.00133422281521	0.0	0.0	0.0	0.00056295740289	0.000283205890683	0.000363901018923	0.0	0.0	0.0	0.0	0.0	0.0	0.0	0.0	0.0	0.000720980533526	0.0	0.000559388402014	0.0	0.000388349514563	0.0	0.0	0.00180750112969	0.0	0.0	0.0	0.0	0.00041203131438	0.0	0.0	0.0	0.0	0.0	0.0	0.0	0.0	0.0	0.0	0.0	0.0	0.0	0.0	0.0	0.000589101620029	0.000531349628055	0.0	0.0	0.0	0.0	0.0	0.0	0.0	0.0	0.0	0.0	0.0	0.0	0.000595238095238	0.0	0.0	0.0	0.0	0.0	0.0107044198895	0.0	0.0	0.0	0.0	0.0	0.0	0.000823723228995	0.0	0.000348796651552	0.0	0.0	0.0	0.0	0.0	0.0	0.0	0.000375093773443	0.000564971751412	0.0	0.0	0.0	0.0	0.0	0.0	0.0	0.0	0.0	0.0	0.0	0.0	0.0	0.0	0.000411184210526	0.0	0.0	0.0	0.0	0.0	0.0	0.0	0.0	0.0	0.0	0.0	0.0	0.0	0.0	0.00044286979628	0.0	0.0	0.0	0.0	0.0	0.0	0.0	0.0	0.0	0.0	0.0	0.0	0.0	0.0	0.0	0.00045516613564	0.0	0.0	0.0	0.0	0.0	0.0	0.0	0.0	0.0	0.0	0.0	0.0	0.0	0.0	0.0	0.0	0.0	0.0	0.0	0.0	0.0	0.0	0.0	0.0	0.0	0.0	0.0	0.0	0.0	0.0	0.0	0.0	0.0	0.0	0.0	0.0	0.0	0.0	0.0	0.0	0.0	0.0	0.0	0.0	0.0	0.0	0.0	0.0	0.0	0.0	0.0	0.000953743443014	0.0	0.0	0.0	0.0	0.0	0.0	0.0	0.0	0.0	0.0	0.0	0.0	0.0	0.0	0.0	0.0	0.00046992481203	0.0	0.0	0.0	0.0	0.0	0.0	0.0	0.0	0.0	0.0	0.0	0.0	0.0	0.0	0.0	0.0	0.0	0.0	0.0	0.0	0.000401284109149	0.0	0.0	0.0	0.00139664804469	0.0	0.0	0.0	0.0	0.0	0.0	0.0	0.0	0.0	0.0	0.0	0.0	0.0	0.0	0.0	0.0	0.0	0.0	0.0	0.0	0.0	0.0	0.0	0.0	0.0	0.0	0.0	0.0	0.0	0.0	0.0	0.0	0.0	0.0	0.0	0.0	0.0	0.0	0.0	0.0	0.00041928721174	0.0	0.0	0.0	0.0	0.0	0.0	0.0	0.0	0.0	0.0	0.0	0.0	0.0	0.0	0.0	0.0	0.000619003404519	0.0	0.0	0.0	0.0	0.0	0.0	0.0	0.0	0.0	0.0	0.0	0.0	0.000436681222707	0.0	0.0	0.0	0.0	0.0	0.0	0.0	0.0	0.0	0.0	0.0	0.0	0.0	0.0	0.0	0.0	0.0	0.0	0.0	0.0	0.0	0.0	0.0	0.0	0.0	0.0	0.0	0.0	0.0	0.0	0.0	0.0	0.000792707094728	0.0	0.0	0.0	0.0	0.0	0.0	0.0	0.0	0.0	0.0	0.0	0.0	0.0	0.0	0.0	0.0	0.0	0.0	0.0	0.000431406384814	0.0	0.0	0.0	0.0	0.000443852640923	0.0	0.0	0.0	0.0	0.0	0.0	0.0	0.0	0.0	0.000358551452133	0.000311623558741	0.0	0.0	0.0	0.0	0.0	0.0	0.0	0.0	0.0	0.0	0.000366837857667	0.0	0.0	0.0	0.0	0.0	0.0	0.0	0.0	0.0	0.0	0.0	0.000394788787998	0.0	0.0	0.0	0.000394944707741	0.0	0.0	0.00027808676307	0.0	0.0	0.0	0.0	0.000431685732787	0.0	0.0	0.0	0.0	0.00114090131204	0.0129996750081	0.922000948317	0.0971553610503	0.389194597299	0.0508720930233	0.566102865033	0.288348700754	0.0	0.161832061069	0.865851086269	0.762543877762	0.229007633588	0.0139331210191	0.829323879463	0.127966496045	0.0	0.0	0.0	0.0	0.0	0.0	0.0	0.0	0.0	0.0	0.00147710487445	0.0	0.0016583747927	0.921710161022	0.205343274309	0.0254129606099	0.28105482304	0.0224422442244	0.0672688376515	0.0997732426304	0.00157091561939	0.00205338809035	0.010752688172	0.0132309005548	0.0439049586777	0.203635014837	0.0627390971691	0.702972159518	0.108151305274	0.00855078873655	0.206017004578	0.0222222222222	0.00172191132157	0.000641848523748	0.56192109777	0.408472600078	0.304724750759	0.632884479093	0.625110410095	0.872081552121	0.0885311871227	0.295739348371	0.224553571429	0.533286940385	0.00745156482861	0.000891530460624	0.38380952381	0.572508096438	0.980050933786	0.000548546352167	0.839310536558	0.00217889908257	0.00591922005571	0.0528492647059	0.0186634557495	0.00237992211164	0.00488599348534	0.000760456273764	0.373160682755	0.00477554918816	0.00890207715134	0.526208858188	0.876080691643	0.44065838868	0.790924755887	0.00206932229695	0.0693703308431	0.00712957222567	0.0475319926874	0.309574468085	0.234982799682	0.0	0.0	0.000534759358289	0.000295420974889	0.00154004106776	0.00465370928004	0.000709471443774	0.281147540984	0.122818358112	0.345152180734	0.27359572029	0.125541125541	0.212060301508	0.0919075144509	0.0	0.0059964021587	0.482029117379	0.0	0.000250501002004	0.0	0.00226860254083	0.15595782773	0.0	0.00203832042397	0.00102564102564	0.54082086235	0.900180396873	0.102103642894	0.108282416836	0.515799477311	0.798170923999	0.372845953003	0.00210325047801	0.13373570521	0.207451701932	0.0	0.000241021932996	0.000250878073256	0.0	0.0	0.00936220011703	0.0	0.000279642058166	0.000937207122774	0.00124921923798	0.0	0.00128259940145	0.000700280112045	0.00134822804314	0.0	0.0	0.0	0.0	0.0	0.000885112409276	0.000531349628055	0.0	0.000651678071033	0.000754716981132	0.0	0.0	0.000978712992415	0.0	0.000718390804598	0.0511627906977	0.0	0.0	0.0	0.0	0.0	0.0	0.0	0.191659272405	0.0	0.0	0.432693857811	0.0	0.00031776294884	0.0	0.0010060362173	0.0	0.0	0.0	0.000356252226576	0.0	0.0	0.000413907284768	0.0	0.0	0.00049850448654	0.00149551345962	0.0	0.0	0.0	0.00031318509239	0.0	0.0	0.0	0.0	0.0	0.0	0.0	0.0	0.0	0.0	0.0	0.0	0.0	0.0	0.0	0.0	0.0	0.000823723228995	0.0012972972973	0.00116856558574	0.0	0.0	0.0	0.00313479623824	0.0	0.0	0.0	0.0	0.0	0.0	0.0	0.0	0.0	0.0	0.0	0.0	0.0	0.0	0.0	0.0	0.0	0.0	0.0	0.0	0.0	0.0	0.0	0.0	0.0	0.0	0.0	0.0	0.000233317778815	0.000306278713629	0.000319488817891	0.0	0.0010886131069	0.0	0.00122950819672	0.0	0.0	0.0	0.585014409222	0.0133689839572	0.0	0.0	0.0
k__Bacteria;p__Bacteroidetes;c__Bacteroidia;o__Bacteroidales;f__Porphyromonadaceae	0.0	0.0	0.0	0.0	0.000463392029657	0.0	0.00671641791045	0.000788022064618	0.00944244604317	0.000202922077922	0.0	0.0	0.000286944045911	0.0	0.0	0.0	0.0440677966102	0.0	0.00126689189189	0.0075026795284	0.0	0.000298240381748	0.000253228665485	0.0	0.00325203252033	0.0	0.0	0.000212449543233	0.00961538461538	0.000312891113892	0.000268528464017	0.00114678899083	0.000310945273632	0.0	0.443100189036	0.00225886604924	0.0	0.0739299610895	0.0	0.0	0.000392003136025	0.000757384498864	0.0	0.000614817091915	0.0	0.0	0.00258933195236	0.00101910828025	0.000610314311871	0.0	0.0	0.0	0.0	0.0	0.0	0.0	0.0	0.0	0.000332889480692	0.0	0.0	0.0	0.0	0.0	0.0	0.0	0.0	0.000285551113649	0.000229305205228	0.0	0.0	0.0	0.0	0.0	0.0	0.000165152766309	0.0	0.0	0.0	0.0	0.0	0.0	0.0	0.0	0.0	0.0	0.0	0.0	0.0	0.0	0.0	0.0	0.0	0.0	0.0	0.00106866150147	0.00185528756957	0.0	0.079554494829	0.00139178844816	0.0	0.0	0.0	0.0	0.0	0.0	0.0	0.0	0.0	0.0	0.0	0.0	0.0	0.0	0.0	0.0	0.0	0.0	0.0	0.0	0.0	0.0	0.0	0.0	0.0	0.0	0.0	0.0	0.0	0.0	0.0	0.0	0.0	0.0	0.0	0.0	0.0	0.0	0.0	0.0	0.0	0.0	0.0	0.0	0.0	0.0	0.0	0.0	0.0	0.0	0.0	0.0	0.0	0.0	0.0	0.0	0.0	0.0	0.0	0.0	0.0	0.0	0.0	0.0	0.0	0.0	0.0	0.0	0.0	0.0	0.0	0.0	0.0	0.0	0.0	0.0	0.0	0.0	0.0	0.0	0.0	0.0	0.0	0.0	0.0	0.0	0.0	0.0	0.0	0.0	0.0	0.0	0.0	0.0	0.0	0.0	0.0	0.0	0.0	0.0	0.0	0.0	0.0	0.0	0.0	0.0	0.0	0.0	0.0	0.0	0.0	0.0	0.0	0.0	0.0	0.0	0.0	0.0	0.0	0.0	0.0	0.0	0.0	0.0	0.0	0.0	0.0	0.0	0.0	0.0	0.0	0.0	0.0	0.0	0.0	0.0	0.0	0.0	0.0	0.0	0.0	0.0	0.0	0.0	0.0	0.0	0.0	0.0	0.0	0.0	0.0	0.0	0.0	0.0	0.0	0.0	0.0	0.0	0.0	0.0	0.0	0.0	0.0	0.0	0.0	0.0	0.0	0.0	0.0	0.0	0.0	0.0	0.0	0.0	0.0	0.0	0.0	0.0	0.0	0.0	0.0	0.0	0.0	0.0	0.0	0.0	0.0	0.0	0.0	0.0	0.0	0.0	0.0	0.0	0.0	0.0	0.0	0.0	0.0	0.0	0.0	0.0	0.0	0.0	0.0	0.0	0.0	0.0	0.0	0.0	0.0	0.0	0.0	0.0	0.0	0.0	0.0	0.0	0.0	0.0	0.0	0.0	0.0	0.0	0.0	0.0	0.0	0.0	0.0	0.0	0.0	0.0	0.0	0.0	0.0	0.0	0.0	0.0	0.0	0.0	0.0	0.0	0.0	0.0	0.0	0.0	0.0	0.0	0.0	0.0	0.0	0.0	0.0	0.0	0.0	0.0	0.0	0.0	0.0	0.0	0.0	0.0	0.0	0.0	0.0	0.0	0.0	0.0	0.0	0.0	0.0	0.0	0.0	0.0	0.0	0.0	0.0	0.0	0.0	0.0	0.0	0.0	0.0	0.0	0.0	0.0	0.0	0.0	0.0	0.0	0.0	0.0	0.0	0.0	0.0	0.0	0.0	0.0	0.0	0.0	0.0	0.0	0.0	0.0	0.0	0.0	0.0	0.0	0.0	0.0	0.0	0.0	0.0	0.0	0.0	0.0	0.0	0.0	0.0	0.0	0.0	0.0	0.0	0.0	0.0	0.0	0.0	0.0	0.0	0.0	0.0	0.0	0.0	0.0	0.0	0.0	0.0	0.0	0.0	0.0	0.0	0.0	0.0	0.0	0.0	0.0	0.0	0.0	0.0	0.0	0.0	0.0	0.0	0.0	0.0	0.0	0.0	0.0	0.0	0.0	0.0	0.0	0.0	0.0	0.0	0.0	0.0	0.0	0.0	0.0	0.0	0.0	0.0	0.0	0.0	0.0	0.0	0.0	0.0	0.0	0.0	0.0	0.0	0.0	0.0	0.0	0.0	0.0	0.0	0.0	0.0	0.0	0.0	0.0	0.0	0.0	0.0	0.0	0.0	0.0	0.0	0.0	0.0	0.000282565696524	0.0	0.0	0.00214508580343	0.0	0.0	0.0	0.0	0.0	0.0	0.0	0.0	0.0	0.0	0.0	0.0	0.0	0.0	0.0	0.0	0.0	0.0	0.0	0.00082850041425	0.000985950209514	0.000763125763126	0.0	0.0	0.0	0.0	0.000764525993884	0.0	0.0	0.0	0.0	0.0	0.0	0.0	0.0	0.0	0.0	0.0	0.0	0.000384615384615	0.0	0.000664451827243	0.0	0.0	0.0	0.0	0.0	0.0	0.0	0.0	0.0	0.0	0.0	0.0	0.0	0.0	0.0	0.0	0.0	0.0	0.0	0.0	0.0	0.0	0.0	0.0	0.0	0.0	0.0	0.0	0.0	0.0	0.0	0.0	0.0	0.0	0.0	0.0	0.0	0.0	0.0	0.0	0.0	0.0	0.0	0.0	0.0	0.0	0.0	0.0	0.0	0.0	0.0	0.0	0.0	0.0	0.0	0.0	0.0	0.0	0.0	0.0	0.0	0.0	0.0	0.0	0.0	0.0	0.0	0.0	0.0	0.0	0.0	0.0	0.0	0.000991325898389	0.0	0.000434216239687	0.0	0.00017614937467	0.0	0.0	0.0	0.000251319426992	0.000467508181393	0.0	0.00481492627144	0.0	0.0	0.0	0.00131622244159	0.000904159132007	0.0	0.0026075619296	0.0	0.00150075037519	0.000586682311528	0.0	0.0	0.000356125356125	0.0	0.0	0.0	0.000451263537906	0.0	0.0	0.0	0.0	0.000169262017603	0.000767656090072	0.000820120284308	0.00183318056829	0.0	0.00332699619772	0.000767606985224	0.0	0.0	0.0	0.0	0.0	0.0	0.0	0.0	0.0	0.0	0.0	0.0	0.0	0.0	0.0	0.0	0.0	0.0	0.0	0.0	0.0	0.0	0.0	0.0	0.0	0.0	0.0	0.0	0.0	0.0	0.0	0.0	0.0	0.0	0.0	0.0	0.0	0.0	0.0	0.0	0.0	0.0	0.0	0.0	0.0	0.0	0.0	0.0	0.0	0.0	0.0	0.0	0.0	0.0	0.0	0.0	0.0	0.00837520938023	0.000236910684672	0.0	0.0	0.0	0.0	0.0	0.000631113916062	0.0	0.000686106346484	0.0	0.0	0.0	0.0	0.0	0.0	0.0015111446921	0.0	0.0	0.0	0.0	0.0	0.0	0.0	0.0	0.0	0.0	0.0	0.0	0.0	0.0	0.0	0.0	0.0	0.0	0.0	0.0	0.0	0.0	0.0	0.0	0.0	0.0	0.0	0.0	0.0	0.0	0.0	0.0	0.0	0.0	0.0	0.0	0.0	0.0	0.0	0.0	0.0	0.0	0.0	0.0	0.0	0.0	0.0	0.0	0.0	0.000401767778224	0.0	0.0	0.0	0.0	0.0	0.0	0.0	0.0	0.0	0.0	0.000530222693531	0.0	0.0	0.000194325689856	0.0390381895332	0.0	0.0	0.0	0.0607866507747	0.0	0.0	0.0128035320088	0.00919540229885	0.0	0.0228198859006	0.0	0.00108342361863	0.0	0.00537371763556	0.000219346347883	0.00739200739201	0.0202865883111	0.00861715223636	0.000210260723297	0.00248988484283	0.000136184120931	0.0	0.0	0.000383288616328	0.00043630017452	0.000891861761427	0.00176366843034	0.00361757105943	0.0	0.000456725279744	0.000804721030043	0.0	0.0	0.00247739378174	0.000309023485785	0.00331034482759	0.000878348704436	0.000252525252525	0.0	0.0054338597385	0.000784929356358	0.00033760972316	0.0	0.00111888111888	0.0	0.0027027027027	0.000417536534447	0.000347041471456	0.0	0.00145802957717	0.000207598090098	0.0	0.0	0.0	0.00345887778632	0.0	0.0574548907882	0.0133333333333	0.0	0.000548345823433	0.000422297297297	0.0	0.0202939118265	0.000480538202787	0.0	0.00023679848449	0.00365296803653	0.0	0.0167394468705	0.000469593801362	0.0	0.0	0.0	0.0	0.0	0.002156101768	0.000459277403552	0.0	0.0	0.000252844500632	0.0	0.000359324469996	0.000765110941086	0.0	0.0	0.00455062571104	0.0	0.000212992545261	0.0	0.000934579439252	0.000209030100334	0.0	0.00051374261495	0.00194710368327	0.00120668850198	0.000769526741054	0.00158102766798	0.00108577633008	0.00160836349015	0.0	0.0	0.0	0.0	0.0	0.0	0.0	0.0	0.0	0.00155279503106	0.0	0.0	0.0	0.0	0.0	0.0	0.0	0.0	0.0	0.00126063662149	0.0	0.0	0.0	0.000868055555556	0.0213089802131	0.000290360046458	0.00217391304348	0.0	0.0	0.0	0.0	0.0	0.0	0.0	0.0	0.0	0.0	0.0	0.0	0.0	0.0	0.0	0.0	0.0	0.0	0.0	0.000831946755408	0.0	0.0	0.0018691588785	0.0	0.0	0.0	0.0	0.0	0.0	0.0	0.0	0.0	0.0	0.0	0.0	0.0	0.0	0.0	0.0	0.0	0.0	0.0	0.0	0.0	0.0	0.0	0.0	0.0	0.0	0.0	0.0	0.0	0.0	0.0	0.0	0.0	0.0	0.0	0.0	0.0	0.0	0.0	0.0	0.0	0.0	0.0	0.0	0.0	0.0	0.0	0.0	0.0	0.0	0.0	0.0	0.0	0.0	0.0	0.0	0.0	0.0	0.0	0.0	0.0	0.0	0.0	0.0	0.0	0.0	0.0	0.0	0.0	0.0	0.0	0.0	0.0	0.0	0.0	0.0	0.0	0.0	0.0	0.0	0.0	0.0	0.0	0.0	0.0	0.0	0.0	0.0	0.0	0.0	0.0	0.0	0.0	0.0	0.0	0.0	0.0	0.0	0.0	0.0	0.0	0.0	0.0	0.0	0.0	0.0	0.0	0.0	0.0	0.0	0.0	0.0	0.0	0.0	0.0	0.0	0.0	0.0	0.0	0.0	0.0	0.0	0.0	0.0	0.0	0.0	0.0	0.0	0.0	0.0	0.0	0.0	0.0	0.0	0.0	0.0	0.0	0.0	0.0	0.0	0.0	0.0	0.0	0.0	0.0	0.0	0.0	0.0	0.0	0.0	0.0	0.0	0.0	0.0	0.0	0.0	0.0	0.0	0.0	0.0	0.0	0.0	0.0	0.0	0.0	0.0	0.0	0.0	0.0	0.0	0.0	0.0	0.0	0.0	0.0	0.0	0.0	0.0	0.0	0.0	0.0	0.0	0.0	0.0	0.0	0.0	0.0	0.0	0.0	0.0	0.0	0.0	0.0	0.0	0.0	0.0	0.0	0.0	0.0	0.0	0.0	0.0	0.0	0.0	0.0	0.0	0.0	0.0	0.0	0.0	0.0	0.0	0.0	0.0	0.0	0.0	0.0	0.0	0.0	0.0	0.0	0.0	0.0	0.0	0.0	0.0	0.0	0.0	0.0	0.0	0.0	0.0	0.0	0.0	0.0	0.0	0.0	0.0	0.0	0.0	0.0	0.0	0.0	0.0	0.0	0.0	0.0	0.0	0.0	0.0	0.0	0.0	0.0	0.0	0.0	0.0	0.0	0.0	0.0	0.0	0.0	0.0	0.0	0.0	0.0	0.0	0.0	0.0	0.0	0.0	0.0	0.0	0.0	0.0	0.0	0.0	0.0	0.0	0.0	0.0	0.0	0.0	0.0	0.0	0.0	0.0	0.0	0.0	0.0	0.0	0.0	0.0	0.0	0.0	0.0	0.0	0.0	0.0	0.0	0.0	0.0	0.0	0.0	0.0	0.0	0.0	0.0	0.0	0.0	0.0	0.0	0.0	0.0	0.0	0.0	0.0	0.0	0.0	0.0	0.0	0.0	0.0	0.0	0.0	0.0	0.0	0.0	0.0	0.0	0.0	0.0	0.0	0.0	0.0	0.0	0.0	0.0	0.0	0.0	0.0	0.0	0.0	0.0	0.0	0.0	0.0	0.0	0.0	0.0	0.0	0.0	0.0	0.0	0.0	0.0	0.0	0.0	0.0	0.0	0.0	0.0	0.0	0.0	0.0	0.0	0.0	0.0	0.0	0.0	0.0	0.0	0.0	0.0	0.0	0.0	0.0	0.0	0.0	0.0	0.0	0.0	0.0	0.0	0.0	0.0	0.0	0.0	0.0	0.0	0.0	0.0	0.0	0.0	0.0	0.0	0.0	0.0	0.0	0.0	0.0	0.0	0.0	0.0	0.0	0.0	0.0	0.0	0.0	0.0	0.0	0.0	0.0	0.0	0.0	0.0	0.0	0.0	0.0	0.0	0.0	0.0	0.0	0.0	0.0	0.0	0.0	0.0	0.0	0.0	0.0	0.0	0.0	0.0	0.0	0.0	0.000570450656018	0.0	0.0	0.000437636761488	0.000500250125063	0.0	0.0	0.000838222967309	0.0	0.00203562340967	0.0	0.000206483584555	0.0	0.0	0.0	0.000930665425779	0.0	0.0	0.0	0.0	0.0	0.0	0.0	0.0	0.0	0.0	0.0	0.0	0.0	0.0	0.000310655483069	0.000847098686997	0.0	0.0	0.000713097218921	0.00566893424036	0.0	0.0	0.0	0.000426803243705	0.0	0.00259643916914	0.00153022188217	0.000188111361926	0.0	0.000294854784019	0.00457815565729	0.0003367003367	0.0	0.0	0.000686106346484	0.0	0.00086692674469	0.00141743444366	0.0001261829653	0.0	0.00268276324614	0.00250626566416	0.0	0.0	0.000298062593145	0.0	0.0	0.00143936667866	0.0	0.0	0.0	0.000114678899083	0.000348189415042	0.0	0.0	0.000216356555604	0.0	0.0	0.00058858151854	0.000318369945877	0.0	0.000812677773263	0.0	0.0	0.00287191269385	0.000258665287118	0.00213447171825	0.0	0.00036563071298	0.0	0.000264620269913	0.0	0.0	0.0	0.0	0.0	0.000273747604708	0.0	0.00114754098361	0.0016160310278	0.00627549419517	0.0114635078334	0.00865800865801	0.0	0.000867052023121	0.0	0.0	0.0	0.0	0.0	0.0	0.0	0.00139248060473	0.0	0.0	0.0	0.000148170099274	0.0	0.000256541816316	0.000339443312967	0.0	0.0	0.0	0.0	0.00222363405337	0.0	0.0	0.0	0.0	0.0	0.0	0.0	0.0	0.0	0.0	0.0	0.0	0.0	0.0	0.0	0.0	0.0	0.0	0.0	0.0	0.0	0.0	0.0	0.0	0.0	0.0	0.0	0.0	0.0	0.0	0.00199335548173	0.0	0.0	0.0	0.0	0.0	0.0	0.0	0.0408163265306	0.0	0.0	0.000322424633242	0.0	0.0	0.0	0.0	0.0	0.0	0.0	0.0	0.0	0.0	0.0	0.0	0.0	0.0	0.0	0.0	0.0	0.0	0.0	0.0	0.0	0.0	0.0	0.0	0.0	0.0	0.0	0.0	0.0	0.0	0.0	0.0	0.0	0.0	0.0	0.0	0.000823723228995	0.000432432432432	0.00146070698218	0.000422119037569	0.000943618778014	0.0	0.00509404388715	0.0	0.00114968958381	0.0	0.0	0.0	0.0	0.0	0.0	0.0	0.0	0.0	0.0	0.0	0.0	0.0	0.0	0.0	0.0	0.0	0.0	0.0	0.0	0.0	0.0	0.0	0.0	0.0	0.0	0.0	0.0	0.0	0.0	0.0	0.0	0.0	0.0	0.0	0.0	0.000960614793468	0.000381970970206	0.0	0.0	0.0
k__Bacteria;p__Bacteroidetes;c__Bacteroidia;o__Bacteroidales;f__Prevotellaceae	0.785935683843	0.316758026625	0.390313390313	0.000674763832659	0.00185356811863	0.0	0.00149253731343	0.297609666404	0.0	0.00507305194805	0.0040260142459	0.00299125632766	0.572166427547	0.00650325162581	0.412773016312	0.376042456406	0.0542372881356	0.386574074074	0.0827702702703	0.0685959271168	0.232404345772	0.000596480763495	0.0420359584705	0.395440729483	0.00162601626016	0.336692795819	0.181934657271	0.000849798172934	0.121963562753	0.103254067584	0.242212674544	0.0	0.0942164179104	0.128596802842	0.00907372400756	0.0345606505534	0.0352509179927	0.011673151751	0.574212406626	0.625188764724	0.37671501372	0.00100984599849	0.0161243881371	0.0522594528128	0.0285006195787	0.00239904038385	0.00880372863801	0.000509554140127	0.00366188587122	0.00630914826498	0.411121239745	0.478110599078	0.413814369411	0.00854700854701	0.574634146341	0.65285304431	0.00238785604639	0.039667896679	0.110186418109	0.0316390041494	0.212211784799	0.284134116834	0.548578405721	0.477524204703	0.0892857142857	0.441002103653	0.13010803194	0.5962307253	0.0162806695712	0.0461405030356	0.0209504343383	0.0731576116192	0.0549919914576	0.0552640783491	0.0699533644237	0.575227085054	0.169682151589	0.17007086286	0.30961038961	0.0128205128205	0.50652173913	0.419151376147	0.556511536957	0.350482315113	0.51532769556	0.0992366412214	0.215456101736	0.66295264624	0.483476536682	0.211959423385	0.317744154058	0.267824074074	0.127081681205	0.0606595995289	0.0	0.0144269302698	0.0185528756957	0.0	0.00079554494829	0.0	0.0720235178834	0.497297297297	0.0016051364366	0.0129060970182	0.216447134211	0.0101325019486	0.805997392438	0.632832729156	0.0825838103025	0.0344301590761	0.0783768760422	0.173038229376	0.0981633945535	0.284580498866	0.0730189914866	0.00289435600579	0.0708869106495	0.411111111111	0.033234421365	0.4368	0.0196637218581	0.0207762557078	0.374219610723	0.1877275091	0.513632365875	0.566617862372	0.233278054174	0.37972972973	0.042069992554	0.0633561643836	0.0423173803526	0.152012711864	0.0657334144857	0.0184302510327	0.0961337513062	0.244078567302	0.476474486415	0.174469243332	0.121484814398	0.366298811545	0.136779073432	0.312624679396	0.175143560295	0.00511945392491	0.0419965576592	0.449118942731	0.0269671222756	0.523141039702	0.59953614225	0.544157002676	0.00903070439494	0.09057706355	0.00913508260447	0.268118103191	0.667022411953	0.403682719547	0.274638633377	0.725722757598	0.244457077885	0.0989208633094	0.0115007541478	0.0188230203375	0.0310380803339	0.000851643672288	0.0742857142857	0.120404638539	0.0630717380838	0.0376297577855	0.450357781753	0.265032107414	0.112469437653	0.254552075747	0.322536651892	0.0286088665648	0.0012706480305	0.0208830548926	0.0139202407825	0.0177261613692	0.0505004549591	0.0361935746238	0.0131523122613	0.470684931507	0.585451977401	0.162397072278	0.341674687199	0.447129909366	0.0909090909091	0.336178283547	0.0841825431989	0.164329268293	0.0921573190598	0.0800786047654	0.096535486041	0.132203389831	0.0134907251265	0.338727076591	0.221217600964	0.261127596439	0.0869178285375	0.111427409516	0.000498753117207	0.106949236077	0.24874662553	0.371242891958	0.201261640132	0.38808250573	0.545204402516	0.223248234655	0.511582060128	0.119648737651	0.690603514133	0.149848942598	0.567467652495	0.257396449704	0.0144516129032	0.0144883791126	0.0253633513822	0.430304823912	0.0108641149925	0.0208510638298	0.155702479339	0.0179287070238	0.100041511	0.321821970825	0.282988871224	0.375183553598	0.104353835522	0.138162307176	0.298972724052	0.254850550603	0.242392807746	0.275454835621	0.419518377693	0.397448808325	0.20703692934	0.377363377363	0.484995159729	0.393099974817	0.350532350532	0.525562994522	0.161900926299	0.216033755274	0.493434011819	0.5750499002	0.0851812741992	0.155825242718	0.412431751365	0.182735426009	0.321252536967	0.309560405779	0.0281597904388	0.0552	0.163031624864	0.468104776579	0.341435624763	0.27027027027	0.256157635468	0.342382625359	0.255555555556	0.447356924421	0.296830875431	0.209274387314	0.0287727539636	0.0745428973277	0.0527512505684	0.052289429056	0.42693236715	0.273270440252	0.0545880776959	0.13125	0.373117985218	0.0317195325543	0.428894756696	0.568363387354	0.0519047619048	0.0155346820809	0.25350370981	0.152217239661	0.858560794045	0.585750636132	0.00468140442133	0.672356567093	0.74641889276	0.0275590551181	0.449926900585	0.589455488332	0.717348927875	0.265818310357	0.0663703703704	0.182472480948	0.320935175345	0.443027210884	0.145439605588	0.180242634315	0.428521373511	0.470858067998	0.32798690671	0.396103896104	0.436991081815	0.129100529101	0.333486449242	0.15354901014	0.542988154375	0.118962075848	0.281261196704	0.750971872856	0.256269323257	0.493582263711	0.326510721248	0.36275862069	0.454339622642	0.5	0.53504587156	0.620857699805	0.145521145521	0.351404827859	0.107469512195	0.372572452943	0.276754604281	0.618391660462	0.280535022879	0.468135795116	0.363190730838	0.2268	0.433080808081	0.291761148904	0.00344553405778	0.342780026991	0.0203125	0.0808353808354	0.0713577799802	0.280730223124	0.0667779632721	0.141449683322	0.35843757978	0.0319396051103	0.0487095601599	0.150943396226	0.110475352113	0.0105263157895	0.4104283054	0.500195236236	0.295594713656	0.069089277703	0.465667915106	0.384046692607	0.503921568627	0.285298869144	0.443423952976	0.194258016406	0.329791271347	0.321483180428	0.536369816451	0.323483670295	0.0472203616879	0.389711613406	0.188373141055	0.412210694334	0.502383222116	0.292546831407	0.116483516484	0.309739866909	0.228337671997	0.25552187094	0.488256227758	0.574260869565	0.670160295931	0.00800355713651	0.175606832484	0.004329004329	0.294014853648	0.0298507462687	0.253033707865	0.0329355608592	0.088868101029	0.171935902988	0.0310328855952	0.0519584332534	0.0560875512996	0.0526109148017	0.0143988480922	0.164241164241	0.635748792271	0.181266261925	0.209345794393	0.0663311985361	0.110259684972	0.0496006725515	0.0394885295224	0.385775862069	0.291649858814	0.38846737481	0.0501460564752	0.041444398851	0.107920333488	0.117135761589	0.0910357640502	0.0184275184275	0.216087577344	0.195887850467	0.220033528919	0.532331809275	0.410384068279	0.342220453641	0.320707070707	0.137839276211	0.435419968304	0.239773716275	0.308759757155	0.255605381166	0.0366024029058	0.438228438228	0.242038216561	0.0135779816514	0.00402298850575	0.401854714065	0.262267343486	0.218660090423	0.233480176211	0.245584524811	0.0649596965386	0.198272624859	0.0711974110032	0.281594571671	0.0923581809658	0.091864538731	0.243383947939	0.37649122807	0.149034424853	0.308477237049	0.344801795064	0.00986842105263	0.40749235474	0.0543259557344	0.013316687474	0.222582137899	0.039406779661	0.274964505442	0.0875	0.0182345627849	0.1929388364	0.0268096514745	0.0775825117874	0.00629987400252	0.0165289256198	0.00855698171918	0.0375502905677	0.462167689162	0.027345844504	0.435639737147	0.0280373831776	0.0713582677165	0.0617395223073	0.167959835691	0.296055684455	0.276230269266	0.170257710182	0.468620974401	0.0572374645222	0.486777229942	0.217644424541	0.397615131579	0.444674678823	0.149053356282	0.333170969313	0.147116324536	0.65010732904	0.433174224344	0.343543826579	0.626086956522	0.250567751703	0.55523465704	0.569840166782	0.499830680664	0.338235294118	0.118827160494	0.294353045798	0.684356435644	0.00986517592897	0.00100831862869	0.465966386555	0.438205872862	0.0064330079858	0.438123167155	0.399800266312	0.702826379542	0.591650973007	0.350861287398	0.0922509225092	0.495543672014	0.372815027394	0.384465478842	0.762788689834	0.285420944559	0.246135552913	0.146538461538	0.315292408282	0.0955338657202	0.00484795063905	0.559798270893	0.497980613893	0.119875048809	0.00100806451613	0.105114439107	0.0325313453067	0.621212121212	0.0	0.00278241513634	0.109146810146	0.0310846560847	0.00241181790775	0.0137440758294	0.0018337408313	0.0332968236583	0.0738926311492	0.547692307692	0.0391429748661	0.000744324525493	0.00471698113208	0.0829120323559	0.000514756348662	0.00792864222002	0.426554439316	0.000426803243705	0.318409808657	0.0023596035866	0.298536315935	0.0554596992852	0.186507936508	0.0459533607682	0.000793231094659	0.000723850886717	0.0929112181693	0.125	0.0211029265379	0.1382904795	0.00216637781629	0.105686546463	0.0048182216382	0.00488237905016	0.00917431192661	0.00077399380805	0.000193760899051	0.00611888111888	0.000558971492454	0.000598921940507	0.0480769230769	0.00196420776953	0.0485049833887	0.00229673863114	0.00203606748109	0.254126440361	0.221059972106	0.144605967865	0.293131247985	0.212547528517	0.343381389253	0.352774402592	0.054088450525	0.449478604818	0.332193732194	0.495231607629	0.257647429833	0.164259416596	0.0399613277473	0.0809190809191	0.235375086029	0.212144803425	0.148520890515	0.0503791982665	0.165153374233	0.516456322692	0.221389645777	0.626498287671	0.530517789991	0.399765258216	0.440410418311	0.169009480222	0.244294167371	0.607637231504	0.0449201085318	0.130217904962	0.46404109589	0.598451327434	0.366913123845	0.382985074627	0.143621515066	0.315949752569	0.369745061624	0.154537008362	0.0802759485732	0.208397790055	0.0410770440252	0.32219486458	0.0675512665862	0.386609614901	0.0997435166714	0.0430839002268	0.1996203733	0.0366126327557	0.222555889223	0.146319834466	0.168040583386	0.270650932623	0.0858487953475	0.407482716551	0.0964885496183	0.199401197605	0.436078936079	0.0265531062124	0.069092976969	0.118900343643	0.211933485491	0.353813559322	0.148542999289	0.0764331210191	0.224039829303	0.128016359918	0.00221483942414	0.00663767452506	0.00146555935515	0.0	0.0408921933086	0.0031503150315	0.000434216239687	0.00259403372244	0.0422758499207	0.0445995733954	0.000641231163835	0.0172131147541	0.634581553154	0.0065451145395	0.00130548302872	0.0129401143545	0.00950066283694	0.00109970674487	0.0282899722152	0.00394866732478	0.00587703435805	0.788032454361	0.0026075619296	0.0055768560474	0.016008004002	0.0516280434145	0.119326874044	0.00424975482184	0.0014245014245	0.181213632585	0.0515021459227	0.0100315276584	0.215703971119	0.653188602442	0.000538647993536	0.0009004952724	0.0349907918969	0.00321597833446	0.128710337769	0.0390924002187	0.0522456461962	0.000281056773468	0.00142585551331	0.00479754365765	0.0864553314121	0.0459208597948	0.000254517688979	0.00760543904125	0.167821633022	0.120308310992	0.419407359166	0.149584487535	0.209222298692	0.189799635701	0.0481144343303	0.0978177150193	0.0713148678765	0.365519792823	0.263045793397	0.22654155496	0.152225755167	0.257000903342	0.0372105126203	0.245024021963	0.358479863868	0.24190647482	0.0907230559345	0.00895450145208	0.162730785745	0.625377643505	0.290733830846	0.690522875817	0.495892911469	0.291225674292	0.4407490218	0.247535211268	0.105008077544	0.429887820513	0.0833333333333	0.128614457831	0.0744837758112	0.0423931623932	0.188605803255	0.325010068466	0.390460343871	0.159405255878	0.0886363636364	0.0905698778833	0.0667617011167	0.107857349957	0.248858995916	0.00251062186172	0.00396600566572	0.181256713212	0.130062305296	0.104669061057	0.0857908847185	0.130356065178	0.167423096319	0.080603224129	0.0860561435803	0.036850921273	0.348021795783	0.50393258427	0.740455665025	0.619427627958	0.375699440448	0.604900459418	0.000315556958031	0.116421568627	0.0233276157804	0.00264783759929	0.33598265896	0.302277432712	0.780186791194	0.211574362166	0.762127200862	0.166225916131	0.0152723957146	0.00119976004799	0.621801705757	0.00996264009963	0.0773305084746	0.691685477803	0.00565732758621	0.441444481944	0.638337701235	0.643831553974	0.772714719691	0.00184246890834	0.00143334925944	0.568726355612	0.17295813315	0.241996233522	0.5960502693	0.556059356966	0.491684306018	0.0507970818698	0.14368556701	0.623839009288	0.040365575019	0.69196093163	0.561303673047	0.232541396688	0.576957967947	0.541935483871	0.52808988764	0.407873376623	0.732203389831	0.36890524379	0.489721886336	0.391470588235	0.515374621048	0.57696969697	0.317793827971	0.497005988024	0.0434988179669	0.244202898551	0.39880952381	0.238213399504	0.569491525424	0.60510114336	0.594139650873	0.830200121286	0.0740269651488	0.40452876377	0.612732095491	0.365206910406	0.605072463768	0.271137952956	0.134815648748	0.659239453357	0.0311254507497	0.619456366237	0.377443609023	0.723287671233	0.463075060533	0.324531190203	0.000265111346766	0.0920480695474	0.000373901663862	0.137971239798	0.001414427157	0.000445037828215	0.762841694202	0.0375335120643	0.000446960667461	0.00481734243276	0.0913978494624	0.000883002207506	0.00114942528736	0.309146877748	0.00325998370008	0.000437445319335	0.000866738894908	0.244830438379	0.0	0.0421144987936	0.00577500577501	0.000322009338271	0.261797291752	0.00399495374264	0.00217864923747	0.00381315538608	0.0723140495868	0.0143577803648	0.192410885397	0.0510471204188	0.184392419175	0.260435038213	0.00258397932817	0.254452926209	0.615894039735	0.00268240343348	0.372940430925	0.000180342651037	0.000123869689087	0.000309023485785	0.000827586206897	0.0	0.0285353535354	0.00473372781065	0.000169808116828	0.000196232339089	0.00692099932478	0.0816883662327	0.0408391608392	0.0338573155985	0.0416988416988	0.000417536534447	0.0	0.00139534883721	0.000208289939596	0.000207598090098	0.0	0.001414427157	0.0	0.00614911606457	0.000284697508897	0.000949667616334	0.000459770114943	0.00228310502283	0.0	0.00168918918919	0.014440433213	0.0	0.000961076405574	0.0	0.0044991712053	0.000608828006088	0.00157977883096	0.000970402717128	0.00305235970885	0.047460844803	0.000152648450618	0.00211789622309	0.000530597806862	0.00285830951409	0.0267356619232	0.000153092467851	0.0	0.0488220266818	0.00935524652339	0.230412610107	0.0	0.000382555470543	0.143552311436	0.00517866390471	0.00398179749716	0.00283486888731	0.0498402555911	0.0305676855895	0.0482866043614	0.0140050167224	0.00173422935183	0.293347033136	0.0694466980367	0.0	0.0	0.0658761528327	0.0749185667752	0.652191395255	0.00210674157303	0.120825147348	0.00193330111165	0.131252672082	0.0328929630628	0.567671965533	0.0205655526992	0.00644150417827	0.0729295426452	0.142857142857	0.00162932790224	0.272027373824	0.000425350914504	0.559881847476	0.0884377150723	0.000108131487889	0.31449044586	0.0233254868393	0.0011954572624	0.0179640718563	0.0246365105008	0.0	0.256851879587	0.274016203704	0.10197869102	0.031068524971	0.128571428571	0.00825720309206	0.0322865988501	0.673512936783	0.35735150925	0.500775193798	0.000962463907603	0.234409553295	0.00862406899255	0.670070699136	0.551192145863	0.049254698639	0.0500676589986	0.344167150319	0.00561797752809	0.49497716895	0.00961857379768	0.0833202819107	0.0104166666667	0.171825930911	0.23377703827	0.599027289922	0.0	0.234890965732	0.360948396095	0.365953947368	0.744218640505	0.0220900594732	0.0217202432667	0.00128287363695	0.668946301925	0.676406665057	0.0385790679908	0.276207513417	0.674644243208	0.475785582255	0.427884615385	0.619808306709	0.521503293297	0.418596366227	0.570140280561	0.750912664982	0.447569444444	0.732929991357	0.418584070796	0.0572870287919	0.107696215392	0.355623100304	0.508681196897	0.211364614722	0.0310997596154	0.00365742151783	0.00747422680412	0.0691862237123	0.00363058770138	0.139327024185	0.0708619777895	0.196797865243	0.0174689440994	0.0234866828087	0.337904015671	0.0709326327641	0.218918153498	0.042576419214	0.170149253731	0.168837209302	0.512653374233	0.0349402919062	0.139181024838	0.0336398295582	0.040369088812	0.222318589188	0.0376875228686	0.204758471521	0.380186721992	0.619615886631	0.0674318507891	0.00349514563107	0.246383363472	0.351904491188	0.385901491188	0.383463437948	0.170097508126	0.272881355932	0.685972369819	0.725175113309	0.284804367607	0.43365253078	0.424437299035	0.56857727738	0.158860195904	0.000302023557838	0.665641813989	0.113550815558	0.0756890168655	0.0771830985915	0.154176295807	0.000851546977008	0.668837991175	0.0746229161154	0.0544041450777	0.0300441826215	0.630180658874	0.246415770609	0.534037847137	0.141304347826	0.647262818925	0.734559170203	0.503403289847	0.22734375	0.319284414797	0.336863783466	0.207656612529	0.0349152542373	0.0631292517007	0.48244047619	0.000676284941389	0.00051652892562	0.00872455338596	0.263577331759	0.0466041489059	0.383977900552	0.413348082596	0.319984888553	0.266401590457	0.724157733538	0.767071139662	0.185074626866	0.799560680945	0.283375959079	0.418207185211	0.0311933260791	0.0106743035668	0.624598930481	0.137378750282	0.312570781427	0.0353955063096	0.342674139311	0.652288072018	0.250847457627	0.257516339869	0.693980376558	0.425738724728	0.477922885572	0.32917820868	0.111532214402	0.765211850908	0.147193211488	0.385633270321	0.558186738836	0.384057971014	0.289044289044	0.208490059108	0.593834688347	0.152549342105	0.318488023952	0.240335351653	0.00358208955224	0.121089808274	0.285981308411	0.0977295162883	0.40658527562	0.619307248236	0.574780058651	0.270980140935	0.575311438279	0.395998903809	0.217725409836	0.284638974073	0.00022143489814	0.187082405345	0.255062050947	0.101905311778	0.186116098145	0.0829282241922	0.111652852267	0.181483957219	0.0	0.573678683934	0.442673921492	0.201482773659	0.254212806933	0.166264090177	0.305678466077	0.477028347996	0.0600819299044	0.51600893522	0.620908483634	0.43458890239	0.448627726953	0.57153231663	0.564510549983	0.149068322981	0.45732130465	0.0763182238668	0.657948369565	0.405496987952	0.293318233296	0.390261115032	0.283106960951	0.110050251256	0.390070921986	0.424607961399	0.0360453141092	0.0452103849597	0.184409799555	0.228105906314	0.12676056338	0.326374949819	0.107718405428	0.0195678760701	0.0375045077533	0.347231063017	0.0344974446337	0.193103448276	0.535526776339	0.00490936555891	0.45548227535	0.0651911468813	0.226430298147	0.214285714286	0.0184961801367	0.470348406227	0.410008410429	0.0651180502666	0.307517084282	0.397489539749	0.0222401940962	0.0839096357769	0.458210059172	0.055057096248	0.133060007454	0.0253403933434	0.0652269722345	0.117791411043	0.424800277874	0.0735495660119	0.201239866476	0.00462351387054	0.252456215293	0.180690876882	0.525902107896	0.493060628196	0.39724537876	0.334484246871	0.303181818182	0.170119521912	0.14773629865	0.107190710138	0.0108958837772	0.068068833652	0.0154117129018	0.0820555325321	0.0662776156732	0.163533834586	0.0120288692863	0.145153433999	0.112107623318	0.00903377847604	0.0160608622147	0.209470989761	0.0824402308326	0.0259795570698	0.0179452669358	0.326631103816	0.100082372323	0.0646226415094	0.0342526690391	0.0959575336872	0.00773300773301	0.004095004095	0.0196982397318	0.012093411176	0.0430493273543	0.0673938449552	0.0609951845907	0.019599488709	0.0123304562269	0.119606003752	0.0311918063315	0.0762823323104	0.0614574187884	0.100893997446	0.0741965973535	0.15350683723	0.127798507463	0.136099585062	0.0129390018484	0.0500705218618	0.15052776503	0.0229735587343	0.0660080826224	0.102471910112	0.0312958435208	0.172101449275	0.131997945557	0.0453686200378	0.0398566950291	0.0464895635674	0.110711071107	0.0173953925717	0.225382932166	0.181818181818	0.171082173327	0.019403691434	0.103149246919	0.0931451612903	0.180273714016	0.0828553218611	0.0443113772455	0.279368213228	0.0293941211758	0.215023474178	0.272912423625	0.0759046778464	0.186999109528	0.0515227845203	0.0888585099111	0.00836431226766	0.17461568782	0.254088050314	0.597103601931	0.585112873703	0.0912751677852	0.466617484323	0.260831889081	0.25858814647	0.437357630979	0.543158567775	0.673721340388	0.649137451308	0.3508	0.363810987322	0.460758760498	0.0979760809568	0.0494412461903	0.00369685767098	0.0247601361807	0.331789473684	0.00523952095808	0.504924242424	0.225084937712	0.348598499803	0.4802143446	0.543007425743	0.563872564182	0.294227188082	0.341501564129	0.0127573209626	0.029450694904	0.229257641921	0.51600284495	0.231898565232	0.12595712098	0.192219679634	0.148102053516	0.00580954786562	0.736778115502	0.667923235093	0.0522875816993	0.119369369369	0.26936829559	0.0218861918026	0.366130212143	0.464928615767	0.109637698319	0.465568862275	0.414111261872	0.666860973477	0.523469770935	0.273454321747	0.685465678376	0.768424500491	0.207050645482	0.327541589649	0.208574739282	0.50958994709	0.709698345767	0.142140468227	0.0628698224852	0.548123980424	0.724722222222	0.682133172642	0.360285374554	0.0326301911668	0.115969581749	0.567389255419	0.34363767074	0.271172962227	0.0398078242965	0.572543741588	0.506827564306	0.337495540492	0.654692556634	0.423976608187	0.313553113553	0.396875	0.220557636288	0.0336262896446	0.0700245700246	0.742408646423	0.0822909809085	0.574808397201	0.0595340811044	0.210773680405	0.714869537881	0.268900343643	0.356687898089	0.358632933866	0.0290437890974	0.49024024024	0.0145669291339	0.113800424628	0.0055033991583	0.22117329737	0.136572302984	0.0332419465387	0.137229152988	0.314091072069	0.577126830788	0.277452129738	0.299382716049	0.390193370166	0.473973607038	0.311728395062	0.318882867862	0.151701517015	0.0530303030303	0.260987766198	0.549853372434	0.0964783565664	0.112636253532	0.337720817458	0.261095561775	0.0169530887134	0.00334276163538	0.0441458733205	0.0155329405463	0.222469057442	0.271687697161	0.148371936892	0.389723872772	0.354125542835	0.0961794757885	0.0568733153639	0.357538035961	0.496050552923	0.214339622642	0.129526462396	0.0837041156841	0.274390243902	0.552114803625	0.463831478537	0.139983909895	0.0133822577164	0.374680306905	0.600384615385	0.363372093023	0.340340703153	0.0	0.000649983750406	0.0135135135135	0.0192560175055	0.0155077538769	0.395348837209	0.0176044183638	0.024308466052	0.00204081632653	0.0	0.0786753849399	0.00991121205864	0.240111034004	0.761146496815	0.0177260065839	0.0307119590507	0.631879914224	0.871653325973	0.875	0.485197368421	0.545117428925	0.84969179706	0.404710920771	0.68153526971	0.36329588015	0.559789750329	0.435745937962	0.475301866081	0.601990049751	0.00111049416991	0.089779434607	0.0444726810673	0.00416377515614	0.289933993399	0.316139767055	0.162131519274	0.0789946140036	0.550308008214	0.672043010753	0.355100298762	0.00077479338843	0.325667655786	0.0114766641163	0.00470278404816	0.00905700586042	0.00855078873655	0.0549378678875	0.00505050505051	0.000430477830392	0.0012836970475	0.0222984562607	0.00855033035367	0.0134373645427	0.0	0.0243533123028	0.000986517592897	0.101945003353	0.0751879699248	0.255357142857	0.00417536534447	0.472727272727	0.266567607727	0.122857142857	0.000359841669665	0.000424448217317	0.00301700493692	0.0344731720879	0.00665137614679	0.58356545961	0.223345588235	0.0951234196267	0.528991778451	0.0276872964169	0.0121673003802	0.0417892878164	0.0738618274435	0.0952851961754	0.0199106054449	0.000823384108687	0.0554432572914	0.00229753015508	0.0318158303156	0.284951974386	0.0120892746435	0.019012797075	0.0648936170213	0.00608626620799	0.00397219463754	0.0526692941598	0.730748663102	0.504874446086	0.0	0.353408157679	0.329194749911	0.0226229508197	0.0135746606335	0.00533417006589	0.0129919755445	0.0400432900433	0.0070351758794	0.00433526011561	0.0	0.0	0.0345768880801	0.0383532723434	0.00175350701403	0.0121739130435	0.0172413793103	0.00517207081759	0.00791556728232	0.0114145943742	0.00205128205128	0.0361535042228	0.00390859891762	0.0302719343253	0.0889341479973	0.0273224043716	0.0	0.10182767624	0.624282982792	0.106416772554	0.280588776449	0.00794551645857	0.00385635092793	0.0218263923733	0.00701943844492	0.0107931726908	0.0119953188999	0.0444824636441	0.00447427293065	0.00562324273664	0.0187382885696	0.00278465346535	0.00769559640872	0.191176470588	0.718027734977	0.00143198090692	0.00281350482315	0.0254180602007	0.00273317389819	0.0296886314265	0.244468047442	0.00371944739639	0.00285646274697	0.000651678071033	0.0143396226415	0.00300480769231	0.0	0.56643014436	0.0100321027287	0.00933908045977	0.0172757475083	0.00281848928974	0.000829875518672	0.0116336228085	0.0392474862147	0.216051730696	0.0776799585707	0.0762158956109	0.0328305235138	0.0135960044395	0.0344394167924	0.133000161212	0.00546348570388	0.0	0.0213749277874	0.192152917505	0.0539141029546	0.0	0.00926377376889	0.00463127894549	0.00140805406928	0.00246913580247	0.0310430463576	0.0152941176471	0.00442477876106	0.00274177467597	0.0024925224327	0.0115113256591	0.00223630264629	0.000458505272811	0.0178515502662	0.000575539568345	0.00368188512518	0.0242943908539	0.00271903323263	0.000754147812971	0.000771208226221	0.00535762121618	0.00811468758453	0.0439461883408	0.000198412698413	0.0	0.0	0.414528829058	0.00317796610169	0.00149402390438	0.122722400857	0.0420185810811	0.00453047775947	0.00497297297297	0.369266725095	0.0759814267623	0.000235904694503	0.00267618198037	0.275862068966	0.228308164832	0.212232697172	0.0106199770379	0.0249419953596	0.0132122213047	0.570023297955	0.238771466314	0.224051058112	0.678756476684	0.352538150109	0.226103646833	0.387917329094	0.452162930218	0.342395297575	0.654043280182	0.287830687831	0.000753201104695	0.0120927107827	0.289513296538	0.118610561988	0.0323264440911	0.142336874052	0.238095238095	0.0787027027027	0.0549828178694	0.00576576576577	0.0139049826188	0.0231175693527	0.202519832011	0.0150076569678	0.0182108626198	0.225607544432	0.149139995646	0.408316961362	0.192213114754	0.440049064704	0.372155804088	0.0631341600902	0.0312199807877	0.515660809778	0.00628648405927	0.207814078814	0.285140562249
k__Bacteria;p__Bacteroidetes;c__Bacteroidia;o__Bacteroidales;f__Rikenellaceae	0.0	0.0	0.0	0.000674763832659	0.00139017608897	0.00134861766689	0.0	0.0	0.0	0.0	0.0	0.0	0.0	0.0	0.0	0.0	0.0	0.0192901234568	0.0164695945946	0.0042872454448	0.0	0.0	0.00101291466194	0.0	0.0	0.00522583053378	0.0	0.0	0.00759109311741	0.0	0.000805585392052	0.0	0.000932835820896	0.0	0.0	0.00180709283939	0.0	0.0	0.0	0.0	0.0	0.0	0.00230348401958	0.00122963418383	0.0	0.0	0.00258933195236	0.000254777070064	0.00274641440342	0.01261829653	0.0	0.0	0.0	0.0	0.0	0.0	0.0	0.0	0.0	0.0	0.0	0.0	0.0	0.0	0.00297619047619	0.0	0.0	0.0	0.0	0.0	0.0	0.0	0.0	0.0	0.0	0.0	0.0	0.0	0.0	0.0	0.0	0.0	0.0	0.0	0.0	0.0	0.0	0.0	0.0	0.0	0.0	0.0	0.0	0.0	0.00044286979628	0.0	0.0	0.0	0.00159108989658	0.0	0.0	0.0	0.0	0.000445037828215	0.0	0.0	0.0	0.0	0.0	0.0	0.0	0.0	0.0	0.0	0.0	0.0	0.0	0.0	0.0	0.0	0.0	0.0	0.0	0.0	0.0	0.0	0.0	0.0	0.0	0.0	0.0	0.0	0.0	0.0	0.0	0.0	0.0	0.0	0.0	0.0	0.0	0.0	0.0	0.0	0.0	0.0	0.0	0.0	0.0	0.0	0.0	0.0	0.0	0.0	0.0	0.0	0.0	0.0	0.0	0.0	0.0	0.0	0.0	0.0	0.0	0.0	0.0	0.0	0.0	0.0	0.0	0.0	0.0	0.0	0.0	0.0	0.0	0.0	0.0	0.0	0.0	0.0	0.0	0.0	0.0	0.0	0.0	0.0	0.0	0.0	0.0	0.0	0.0	0.0	0.0	0.0	0.0	0.0	0.0	0.0	0.0	0.0	0.0	0.0	0.0	0.0	0.0	0.0	0.0	0.0	0.0	0.0	0.0	0.0	0.0	0.0	0.0	0.0	0.0	0.0	0.0	0.0	0.0	0.0	0.0	0.0	0.0	0.0	0.0	0.0	0.0	0.0	0.0	0.0	0.0	0.0	0.0	0.0	0.0	0.0	0.0	0.0	0.0	0.0	0.0	0.0	0.0	0.0	0.0	0.0	0.0	0.0	0.0	0.0	0.0	0.0	0.0	0.0	0.0	0.0	0.0	0.0	0.0	0.0	0.0	0.0	0.0	0.0	0.0	0.0	0.0	0.0	0.0	0.0	0.0	0.0	0.0	0.0	0.0	0.0	0.0	0.0	0.0	0.0	0.0	0.0	0.0	0.0	0.0	0.0	0.0	0.0	0.0	0.0	0.0	0.0	0.0	0.0	0.0	0.0	0.0	0.0	0.0	0.0	0.0	0.0	0.0	0.0	0.0	0.0	0.0	0.0	0.0	0.0	0.0	0.0	0.0	0.0	0.0	0.0	0.0	0.0	0.0	0.0	0.0	0.0	0.0	0.0	0.0	0.0	0.0	0.0	0.0	0.0	0.0	0.0	0.0	0.0	0.0	0.0	0.0	0.0	0.0	0.0	0.0	0.0	0.0	0.0	0.0	0.0	0.0	0.0	0.0	0.0	0.0	0.0	0.0	0.0	0.0	0.0	0.0	0.0	0.0	0.0	0.0	0.0	0.0	0.0	0.0	0.0	0.0	0.0	0.0	0.0	0.0	0.0	0.0	0.0	0.0	0.0	0.0	0.0	0.0	0.0	0.0	0.0	0.0	0.0	0.0	0.0	0.0	0.0	0.0	0.0	0.0	0.0	0.0	0.0	0.0	0.0	0.0	0.0	0.0	0.0	0.0	0.0	0.0	0.0	0.0	0.0	0.0	0.0	0.0	0.0	0.0	0.0	0.0	0.0	0.0	0.0	0.0	0.0	0.0	0.0	0.0	0.0	0.0	0.0	0.0	0.0	0.0	0.0	0.0	0.0	0.0	0.0	0.0	0.0	0.0	0.0	0.0	0.0	0.0	0.0	0.0	0.0	0.0	0.0	0.0	0.0	0.0	0.0	0.0	0.0	0.0	0.0	0.0	0.0	0.0	0.0	0.0	0.0	0.0	0.0	0.0	0.0	0.0	0.0	0.0	0.0	0.0	0.0	0.0	0.0	0.0	0.0	0.0	0.0	0.0	0.0	0.0	0.0	0.0	0.0	0.0	0.0	0.0	0.0	0.0	0.0	0.0	0.0	0.0	0.0	0.0	0.0	0.0	0.0	0.0	0.0	0.0	0.0	0.0	0.00339078835829	0.639613690274	0.0348258706468	0.0	0.0	0.0	0.0	0.0	0.0	0.0	0.0	0.0	0.0	0.0	0.0	0.0	0.0	0.0	0.0	0.0	0.0873523972116	0.0	0.0	0.0359016846175	0.138772491989	0.00534188034188	0.0836762688615	0.0	0.0	0.0	0.0347859327217	0.0181166633486	0.0	0.0	0.00416088765603	0.0	0.0	0.0	0.0	0.0	0.0	0.0	0.0	0.0	0.0	0.0	0.0	0.0	0.0	0.0	0.0	0.0	0.0	0.0	0.0	0.0	0.0	0.0	0.0	0.0	0.0	0.0	0.0	0.0	0.0	0.0	0.0	0.0	0.0	0.0	0.0	0.0	0.0	0.0	0.0	0.0	0.0	0.0	0.0	0.0	0.0	0.0	0.0	0.0	0.0	0.0	0.0	0.0	0.0	0.0	0.0	0.0	0.0	0.0	0.0	0.0	0.0	0.0	0.0	0.0	0.0	0.0	0.0	0.0	0.0	0.0	0.0	0.000284333238556	0.0	0.0	0.0	0.0	0.0	0.0	0.0	0.0	0.0	0.0	0.0	0.0830235439901	0.0	0.0	0.0	0.00704597498679	0.0	0.0	0.0	0.0437295802966	0.0	0.0	0.0237736984652	0.000220945647371	0.0	0.0	0.00197433366239	0.000452079566004	0.0	0.0013037809648	0.0	0.0100050025013	0.0431211498973	0.409994900561	0.561948349134	0.042735042735	0.0476586311998	0.0	0.0	0.00451263537906	0.0	0.0	0.0	0.0	0.000169262017603	0.003582395087	0.00246036085293	0.255728689276	0.0	0.00142585551331	0.00134331222414	0.150576368876	0.0	0.0	0.0	0.0	0.0	0.0	0.000395726157499	0.0	0.0	0.0	0.0	0.0	0.0	0.0	0.0	0.0	0.0	0.0	0.0	0.0	0.0	0.0	0.0	0.0	0.0	0.0	0.0	0.0	0.0	0.0	0.0	0.0	0.0	0.0	0.0	0.0	0.0	0.0	0.0	0.0	0.0	0.0	0.0	0.0	0.0	0.0	0.0115874855156	0.0	0.0	0.0	0.0	0.0	0.0	0.0	0.0	0.0	0.0117252931323	0.00118455342336	0.0	0.0	0.0	0.0	0.0	0.000788892395077	0.0	0.00308747855918	0.0	0.0	0.0	0.0	0.0	0.0	0.0015111446921	0.00182356963757	0.0	0.0	0.0	0.0	0.0	0.0	0.0	0.0	0.0	0.0	0.0	0.0	0.0	0.0	0.0	0.0	0.0	0.0	0.0	0.0	0.0	0.0	0.0	0.0	0.0	0.0	0.0	0.0	0.0	0.0	0.0	0.0	0.0	0.0	0.0	0.0	0.0	0.0	0.0	0.0	0.0	0.0	0.0	0.0	0.0	0.0	0.0	0.0	0.0	0.0	0.0	0.0	0.0	0.0	0.0	0.0	0.0	0.0	0.0	0.0	0.0	0.0	0.0	0.0	0.0	0.00015019525383	0.0	0.0	0.00281011641911	0.0	0.0	0.0	0.00923482849604	0.0	0.0	0.000216684723727	0.0	0.0	0.00636104408862	0.0	0.0	0.00410340582684	0.000420521446594	0.0118269530034	0.000408552362794	0.0	0.00620876988747	0.00306630893062	0.0043630017452	0.0	0.0217519106408	0.00568475452196	0.00203562340967	0.0	0.000268240343348	0.00063371356147	0.0	0.0	0.00957972805933	0.000827586206897	0.000878348704436	0.0	0.00118343195266	0.0	0.000981161695447	0.00151924375422	0.000209995800084	0.0	0.000604594921403	0.0	0.0	0.0	0.00139534883721	0.0	0.0	0.0	0.0	0.0	0.000768639508071	0.000284697508897	0.0	0.0	0.0	0.0	0.00211148648649	0.0	0.0	0.0	0.0	0.00023679848449	0.0	0.0	0.0	0.000234796900681	0.00237304224015	0.000152648450618	0.00388280974232	0.00141492748497	0.0	0.0	0.0012247397428	0.0	0.0	0.000505689001264	0.0	0.000718648939993	0.00688599846978	0.00121654501217	0.0	0.00113765642776	0.000944956295771	0.0	0.0	0.0018691588785	0.000418060200669	0.00238456535877	0.00282558438222	0.000162258640273	0.00310291329081	0.00230858022316	0.00606060606061	0.0206297502714	0.00201045436269	0.00772471910112	0.0049115913556	0.000483325277912	0.00128259940145	0.0	0.0	0.0	0.0	0.00370828182942	0.0139751552795	0.0	0.00114057599088	0.000850701829009	0.000268528464017	0.0	0.0	0.0	0.0	0.0	0.000315159155373	0.0	0.0	0.0	0.00202546296296	0.0593607305936	0.000290360046458	0.000310559006211	0.000527055516514	0.0	0.0	0.0	0.0	0.0	0.0	0.0	0.0	0.0	0.0	0.0	0.0	0.0	0.0	0.000331674958541	0.000783085356304	0.0	0.0	0.0	0.0	0.0	0.0	0.0	0.0	0.0	0.000849617672048	0.0	0.0	0.0	0.0	0.0	0.0	0.0	0.0	0.0	0.000354987575435	0.000387446726075	0.0	0.0	0.0	0.0	0.000288101411697	0.0	0.0	0.000254000508001	0.0	0.0	0.0	0.0	0.0	0.0	0.0	0.0	0.0	0.0	0.0	0.0	0.0	0.0	0.0	0.000283205890683	0.0	0.0	0.0	0.0	0.0	0.0	0.0	0.0	0.0	0.0	0.0	0.0	0.0	0.0	0.0	0.0	0.0	0.0	0.0	0.0	0.0	0.0	0.0	0.0	0.000455996352029	0.0	0.0	0.0	0.0	0.0	0.0	0.0	0.0	0.000330141961043	0.0	0.0	0.0	0.0	0.0	0.0	0.0	0.0	0.0	0.0	0.0	0.0	0.0	0.0	0.0	0.0	0.0	0.0	0.0	0.0	0.0	0.0	0.0	0.0	0.0	0.0	0.000377786173026	0.0	0.0	0.0	0.0	0.0	0.000511508951407	0.0	0.0	0.0	0.0	0.0	0.0	0.0	0.0	0.0	0.0	0.0	0.0	0.0	0.0	0.0	0.0	0.0	0.0	0.0	0.0	0.0	0.0	0.0	0.0	0.0	0.0	0.0	0.0	0.0	0.0	0.0	0.0	0.0	0.0	0.0	0.0	0.0	0.0	0.0	0.0	0.0	0.000653167864141	0.0	0.0	0.0	0.0	0.000668449197861	0.0	0.0	0.0	0.0	0.0	0.0	0.0	0.0	0.0	0.0	0.0	0.0	0.0	0.0	0.0	0.0	0.0	0.0	0.0	0.0	0.0	0.0	0.0	0.0	0.0	0.0	0.0	0.0	0.0	0.0	0.0	0.00040144520273	0.0	0.0	0.0	0.0	0.0	0.0	0.0	0.0	0.0	0.0	0.0	0.0	0.0	0.0	0.0	0.0	0.0	0.00038037276531	0.0	0.0	0.0	0.0	0.0	0.0	0.0	0.00081799591002	0.00104202848211	0.0	0.0	0.000990752972259	0.0	0.0	0.0	0.0	0.0	0.0	0.0	0.0	0.0	0.0	0.0	0.0	0.0	0.0	0.0	0.00046992481203	0.0	0.0	0.0	0.0	0.0	0.0	0.0	0.0	0.0	0.0	0.0	0.0	0.0	0.0	0.0	0.0	0.000419111483655	0.0	0.0	0.0	0.0	0.0	0.0	0.0	0.0	0.0	0.0	0.0	0.0	0.0	0.0	0.0	0.0	0.0	0.0	0.0	0.0	0.0	0.0	0.0	0.0	0.0	0.0	0.00142314990512	0.0	0.0	0.0	0.0	0.0	0.0	0.0	0.0	0.0	0.0	0.0	0.0	0.0	0.0	0.0	0.0	0.0	0.0	0.0	0.0	0.0	0.0	0.0	0.0	0.0	0.0	0.0	0.0	0.0	0.0	0.0	0.0	0.0	0.0	0.0	0.0	0.0	0.0	0.0	0.0	0.0	0.0	0.0	0.0	0.0	0.0	0.0	0.0	0.0	0.0	0.0	0.0	0.0	0.0	0.0	0.0	0.0	0.0	0.0	0.0	0.0	0.0	0.0	0.0	0.000365764447696	0.0	0.0	0.0	0.0	0.0	0.0	0.0	0.0	0.0	0.0	0.0	0.0	0.0	0.0	0.0	0.000369822485207	0.0	0.0	0.0	0.0	0.000329597890574	0.0	0.0	0.0	0.0	0.0	0.0	0.0	0.0	0.0	0.0	0.0	0.0	0.0	0.0	0.0	0.0	0.0	0.0	0.0	0.0	0.0	0.0	0.0	0.0	0.000446827524576	0.0	0.0	0.0	0.000323729362253	0.0	0.0	0.0	0.0	0.0	0.0	0.0	0.0	0.0	0.0	0.0	0.0	0.0	0.0	0.00135931128228	0.0	0.000366837857667	0.000807428340735	0.0	0.0	0.0	0.0	0.000319897632758	0.0	0.0	0.0	0.0	0.0	0.001184366364	0.0	0.0	0.0	0.0	0.0	0.0	0.00194660734149	0.0	0.0	0.0	0.000402252614642	0.00064752859918	0.0	0.0	0.0	0.0	0.000285225328009	0.0	0.00165955429113	0.00131291028446	0.0	0.0755813953488	0.171901967553	0.0	0.0	0.0	0.00421851929973	0.000619450753665	0.0416377515614	0.0569267515924	0.0549506204102	0.741740344346	0.0	0.000552028705493	0.0	0.0	0.0	0.000474158368895	0.0	0.0	0.0	0.0	0.0	0.0	0.0	0.0	0.0708294501398	0.786107581533	0.2879944483	0.00808580858086	0.290230568101	0.22335600907	0.388913824057	0.0	0.00806451612903	0.331199317115	0.0340909090909	0.213278931751	0.075363427697	0.0803235515425	0.00532765050613	0.094206103494	0.289077828646	0.00538720538721	0.0	0.0	0.00102915951973	0.0326467158958	0.00780234070221	0.0	0.0001261829653	0.000657678395265	0.0697518443997	0.142857142857	0.0477678571429	0.253305497564	0.250968703428	0.000297176820208	0.135238095238	0.00143936667866	0.0	0.0	0.00125104253545	0.0685779816514	0.0174094707521	0.03125	0.292594822396	0.000649069666811	0.0	0.000380228136882	0.0282519128899	0.00286532951289	0.0	0.000812677773263	0.0	0.383482529599	0.0	0.348939472323	0.115261472785	0.0	0.693967093236	0.0031914893617	0.00714474728764	0.0	0.0	0.0	0.0	0.0	0.0437996167534	0.0	0.0113114754098	0.00323206205559	0.0	0.0076423385556	0.0162337662338	0.00201005025126	0.00260115606936	0.00108754758021	0.00059964021587	0.000454959053685	0.0	0.0	0.0	0.000453720508167	0.00218818380744	0.0	0.0	0.0	0.00207438138984	0.000300661455201	0.055156490508	0.678207739308	0.230220955096	0.0	0.0146214099217	0.00114722753346	0.0883100381194	0.0510579576817	0.0	0.0	0.000501756146513	0.0	0.0	0.00702165008777	0.000285143997719	0.0	0.0	0.0	0.000309405940594	0.0	0.0	0.0	0.0	0.0	0.0	0.0	0.0	0.0	0.0	0.0	0.0	0.0	0.0	0.0	0.00146806948862	0.0	0.0	0.174086378738	0.0	0.0	0.0	0.000324359390204	0.0	0.0	0.0	0.0283939662822	0.0	0.0	0.00451394486539	0.0	0.0	0.0	0.0	0.0	0.0	0.0	0.0	0.0	0.0	0.0	0.0	0.0	0.0	0.0	0.0	0.000372717107715	0.0	0.0	0.0	0.0	0.0	0.0	0.0	0.0	0.0	0.0	0.0	0.0	0.0	0.0	0.0	0.0	0.0	0.0	0.0	0.0	0.0	0.0	0.0	0.0	0.0	0.0	0.0	0.0	0.0	0.0	0.0	0.0	0.0	0.0	0.0	0.0	0.0	0.0	0.0	0.0	0.0	0.0	0.0	0.0	0.0	0.0	0.0	0.0	0.0	0.0	0.0	0.0	0.0	0.0	0.0	0.0	0.000319488817891	0.0	0.0	0.0	0.0	0.0	0.0	0.0	0.09558117195	0.178762414057	0.0	0.0	0.0
k__Bacteria;p__Bacteroidetes;c__Bacteroidia;o__Bacteroidales;f__S24-7	0.000387446726075	0.000783085356304	0.000712250712251	0.0	0.0	0.000337154416723	0.0	0.0	0.0	0.0817775974026	0.106224837411	0.00161067648412	0.0025824964132	0.2036018009	0.00801769422173	0.00720242608036	0.0	0.0532407407407	0.0	0.0021436227224	0.0477090222012	0.0	0.0	0.00395136778116	0.0	0.000373273609556	0.00298953662182	0.0	0.0	0.00594493116395	0.00859291084855	0.0	0.0	0.0117229129663	0.0	0.0	0.022276621787	0.0	0.000649561545956	0.000302023557838	0.000392003136025	0.0	0.0149726461273	0.292960344298	0.0548327137546	0.00359856057577	0.0398757120663	0.0	0.0	0.0	0.0	0.00576036866359	0.00308356460068	0.041811041811	0.00162601626016	0.0038253108065	0.00682244584684	0.0267527675277	0.008655126498	0.021265560166	0.00213492741247	0.0584168683028	0.000348857491715	0.00103734439834	0.0	0.00114744693058	0.0	0.000856653340948	0.427424902545	0.00780572419775	0.00459887583035	0.0551371705218	0.0176187933796	0.199720181882	0.0213191205863	0.000495458298927	0.000977995110024	0.156315131305	0.0555844155844	0.0025641025641	0.00244565217391	0.0114678899083	0.000391083300743	0.0537436839688	0.041754756871	0.0167938931298	0.0239667400342	0.0157845868152	0.000660938532716	0.248264815804	0.00825309491059	0.000462962962963	0.0174464710547	0.00147232037691	0.0	0.0	0.000927643784787	0.0	0.00159108989658	0.0	0.0394414502695	0.00576576576577	0.127493694107	0.0	0.0160199359203	0.0674201091193	0.000782268578879	0.00397030899361	0.000272553829381	0.00806275877097	0.0225125069483	0.122736418511	0.0443318556048	0.0124716553288	0.000327439423707	0.00144717800289	0.090339597758	0.00217864923747	0.0967359050445	0.0106666666667	0.00541464804788	0.00456621004566	0.0157914065369	0.0192407696308	0.14291996482	0.0980966325037	0.0569375345495	0.01	0.0204765450484	0.0041095890411	0.00251889168766	0.0145656779661	0.00101440454453	0.0	0.0247300592128	0.026863084922	0.0143582946764	0.00190528034839	0.00393700787402	0.00764006791171	0.00189095493224	0.0	0.00369155045119	0.000487567040468	0.013769363167	0.0011013215859	0.0192094569634	0.0140381662645	0.140316969463	0.0374665477252	0.0337146297411	0.0306793279766	0.000583090379009	0.0313152400835	0.0042689434365	0.0694050991501	0.00427069645204	0.0118606375093	0.0261512222854	0.0472122302158	0.0635369532428	0.070964950238	0.0620761606677	0.0165218872424	0.00142857142857	0.00518134715026	0.0	0.0	0.000447227191413	0.00116754232341	0.00139713587146	0.00254916241806	0.000340947834981	0.0	0.000317662007624	0.0	0.0191873589165	0.00122249388753	0.0113739763421	0.0427002846686	0.011030971574	0.038904109589	0.00176553672316	0.0	0.00384985563041	0.0	0.00737100737101	0.000474158368895	0.00354452813469	0.000914634146341	0.00651617407494	0.0186686317858	0.00067272115708	0.00466101694915	0.0	0.00179791441927	0.00271247739602	0.00222551928783	0.00504301394245	0.00650671004473	0.0	0.000246426811237	0.00115696104898	0.00121852152721	0.0844097326524	0.130634071811	0.00904088050314	0.219989136339	0.126663380976	0.0867178924259	0.00458365164248	0.180664652568	0.0748613678373	0.281065088757	0.000516129032258	0.00211288862059	0.0538614990026	0.0165729505771	0.000501420691961	0.0189361702128	0.00363636363636	0.0014764817549	0.000830220008302	0.00476332241739	0.000529941706412	0.000734214390602	0.0321354526607	0.0124077800134	0.0	0.0	0.00847164591978	0.00574529205235	0.00337980566117	0.000335683115139	0.0939226519337	0.00647500647501	0.080025814779	0.00100730294636	0.0012285012285	0.0	0.00281917035844	0.00042194092827	0.0	0.0131736526946	0.0246392115452	0.0	0.000839983200336	0.0	0.0020295737895	0.000307408545958	0.000654878847413	0.0076	0.00654307524537	0.0	0.0	0.000325626831651	0.000656814449918	0.00127754710955	0.00622222222222	0.0664045434688	0.0112958895513	0.0353195579049	0.00968878449794	0.00337552742616	0.00864029104138	0.00847936687394	0.0147946859903	0.0163522012579	0.0713328868051	0.00125	0.0276485080756	0.0	0.000754432289702	0.000913033553983	0.000952380952381	0.0	0.000824402308326	0.00298953662182	0.000330851943755	0.00916030534351	0.000260078023407	0.0113798008535	0.0100658149439	0.00344488188976	0.000365497076023	0.00734658599827	0.0238791423002	0.0289855072464	0.00266666666667	0.0	0.00141693234148	0.00283446712018	0.000410846343468	0.00129982668977	0.00175192711983	0.000269832703724	0.000981996726678	0.00114591291062	0.0	0.00246913580247	0.00551217271475	0.000241429261226	0.0	0.00319361277445	0.00286635614475	0.00251543562772	0.00137409824802	0.00388953714508	0.00129954515919	0.00275862068966	0.00490566037736	0.00133451957295	0.000733944954128	0.000649772579597	0.001665001665	0.0	0.00381097560976	0.00179265013445	0.000497760079642	0.0	0.00422386483633	0.00416914830256	0.00311942959002	0.0008	0.0473484848485	0.0362811791383	0.0	0.0	0.0003125	0.00565110565111	0.0	0.0190669371197	0.00567612687813	0.0	0.000510594842992	0.0	0.0	0.00191877198593	0.00176056338028	0.0	0.00148975791434	0.000390472471691	0.000440528634361	0.00134589502019	0.000416146483562	0.0	0.0	0.00064620355412	0.000734753857458	0.00111856823266	0.00151802656546	0.000764525993884	0.0	0.000388802488336	0.0	0.00194855806703	0.0	0.0	0.00031776294884	0.000797130330809	0.00131868131868	0.000302480338778	0.0	0.0	0.00142348754448	0.000347826086957	0.0	0.0	0.000299670362601	0.0	0.00174748798602	0.0	0.000449438202247	0.0	0.000935453695042	0.000433087916847	0.0	0.00239808153477	0.00227998176015	0.00157047506871	0.0	0.0	0.0	0.00130095403296	0.0	0.00182982616651	0.0	0.00084068936528	0.000752162467093	0.000431034482759	0.00040338846309	0.0	0.000973709834469	0.0	0.000463177396943	0.000413907284768	0.000464468183929	0.0004095004095	0.0	0.0	0.0	0.0	0.000355618776671	0.000397930760048	0.0	0.0	0.0	0.0	0.0	0.0	0.00027940765577	0.0	0.0	0.000366972477064	0.000287356321839	0.0	0.000846023688663	0.0	0.0	0.000420521446594	0.00094831673779	0.0	0.00121359223301	0.0	0.00187529301453	0.000389256520047	0.00130151843818	0.0	0.000419815281276	0.000784929356358	0.0	0.0	0.000382262996942	0.000804828973843	0.000832292967124	0.0	0.000423728813559	0.00141978230005	0.000431034482759	0.0	0.0	0.000446827524576	0.0	0.000839983200336	0.000787091696183	0.0	0.000447027268663	0.00040899795501	0.00107238605898	0.0	0.0	0.000984251968504	0.000450653447499	0.000456412596988	0.00185614849188	0.0	0.000844951415294	0.0	0.00189214758751	0.000448229493501	0.00089565606807	0.0	0.0	0.0	0.000487092060399	0.0039100684262	0.000613308800981	0.000397772474145	0.0	0.0	0.00113550340651	0.000361010830325	0.0	0.0	0.0	0.00102880658436	0.0022232103157	0.0	0.0	0.0	0.000420168067227	0.000322684737012	0.000221827861579	0.000293255131965	0.000665778961385	0.000269179004038	0.000313873195229	0.00090661831369	0.0	0.0	0.0002608922515	0.0022271714922	0.000215842866393	0.00146670577882	0.000792707094728	0.000384615384615	0.000726480203414	0.00414078674948	0.0	0.0	0.000807754442649	0.0	0.0	0.00310822266177	0.00152490681125	0.0	0.0	0.00806900389538	0.0126825518832	0.381283068783	0.00211034066928	0.000473933649289	0.0018337408313	0.0078860898138	0.00571545213309	0.000769230769231	0.121549237742	0.150725716412	0.0251572327044	0.00606673407482	0.140871654084	0.405351833499	0.000271517784415	0.00113814198321	0.12966747167	0.113260972157	0.0	0.00912003943801	0.0	0.0	0.00475938656795	0.0846905537459	0.117687543014	0.0286697247706	0.0	0.109103544128	0.00693240901213	0.00221914008322	0.00503723171266	0.00177541056369	0.0072629969419	0.0015479876161	0.000193760899051	0.002331002331	0.00531022917831	0.0	0.00230769230769	0.0	0.000996677740864	0.0	0.00319953461315	0.00467144191841	0.000348675034868	0.00344299923489	0.000967429861335	0.00114068441065	0.0	0.000405022276225	0.000318167356029	0.000719165767709	0.0022792022792	0.00204359673025	0.0	0.0	0.0	0.0	0.000344115622849	0.0	0.0	0.0	0.000245398773006	0.000494926998268	0.000340599455041	0.00021404109589	0.00115707260631	0.000234741784038	0.000263088660879	0.00294213795358	0.00591715976331	0.00119331742243	0.000301477238468	0.000262536098714	0.0166340508806	0.000884955752212	0.0	0.000597014925373	0.0	0.00114198705748	0.000168833361472	0.000619386807061	0.000627155848228	0.0	0.000196540880503	0.000351741118537	0.0	0.000251698968034	0.0	0.0	0.0012654223347	0.000279485746227	0.001001001001	0.0	0.0	0.00228397411496	0.0	0.00325335502237	0.0	0.000898203592814	0.0	0.000250501002004	0.0	0.00103092783505	0.0	0.00127118644068	0.000355366027008	0.0	0.00213371266003	0.199591002045	0.00553709856035	0.00595101853971	0.0766976062531	0.0650584795322	0.0	0.039603960396	0.00390794615719	0.0113488975357	0.0	0.0252084545278	0.0410387944854	0.00573770491803	0.0	0.406264609631	0.010226283725	0.00060186578393	0.0	0.0366568914956	0.0	0.0	0.0	0.00481744421907	0.0	0.0421749738585	0.0	0.0	0.00203977562468	0.0	0.0	0.0	0.0889582520484	0.000286615075953	0.00135379061372	0.000814111261872	0.123889038513	0.0189104007204	0.0178023327195	0.00101557210562	0.000255885363357	0.0	0.0	0.00505902192243	0.0	0.0	0.0	0.000325679856701	0.0320692288114	0.0	0.00210906899669	0.00335120643432	0.000325626831651	0.00316580925999	0.000344115622849	0.000728597449909	0.0	0.000256739409499	0.0	0.0	0.000532481363152	0.0	0.0	0.000451671183379	0.000260213374967	0.000343170899108	0.000283607487238	0.00089928057554	0.000682128240109	0.0	0.0	0.000302114803625	0.0	0.00016339869281	0.00243383024034	0.0	0.000279485746227	0.000704225352113	0.00064620355412	0.0	0.0	0.000602409638554	0.0	0.00034188034188	0.00141542816702	0.000805477245268	0.0	0.000345781466113	0.0	0.0	0.0	0.00144969556393	0.0	0.0	0.0538243626062	0.000268528464017	0.0	0.000256541816316	0.000297885016384	0.000301750150875	0.0	0.0	0.000230096640589	0.0	0.0	0.000842696629213	0.0	0.00165107319758	0.00279776179057	0.00275650842266	0.0	0.0138888888889	0.266209262436	0.000294204177699	0.0028901734104	0.00118308192842	0.00100066711141	0.00186683260734	0.00574919151994	0.0374008311296	0.0	0.0	0.000799573560768	0.076795350768	0.026218220339	0.0	0.0123922413793	0.00911238609517	0.000374391613628	0.00415183867141	0.00966583816625	0.18332565638	0.0272336359293	0.00031525851198	0.0150995195607	0.0494350282486	0.0	0.00618301731245	0.00514061082552	0.0108078897595	0.0335051546392	0.0297987616099	0.004569687738	0.00187828700225	0.0113812726332	0.0986321094312	0.000604777744179	0.00203735144312	0.00238338440586	0.000811688311688	0.00112994350282	0.00306654400491	0.000302297460701	0.00735294117647	0.0103941100043	0.0690909090909	0.151674326986	0.060340856748	0.00307328605201	0.00253623188406	0.00334821428571	0.000827129859388	0.000677966101695	0.000293169158605	0.000935162094763	0.00262785526582	0.0183159501399	0.00122399020808	0.0318302387268	0.00241060666935	0.0	0.000953591862683	0.000844356881509	0.00207961972668	0.000189789333839	0.000286123032904	0.00225563909774	0.0175342465753	0.00635593220339	0.00382701875239	0.0	0.0	0.0	0.000194325689856	0.0	0.0	0.00225292880745	0.0	0.0	0.00040144520273	0.0	0.000441501103753	0.0	0.0206684256816	0.00081499592502	0.0	0.0	0.0206782464847	0.0	0.000438692695767	0.00693000693001	0.0	0.00123102174805	0.000420521446594	0.000311235605353	0.0	0.261363636364	0.0	0.0	0.0715532286213	0.0	0.00117577895356	0.000516795865633	0.0	0.00593742863668	0.0	0.0171102661597	0.0	0.0	0.0	0.000275862068966	0.0	0.430808080808	0.0	0.0	0.0	0.00894665766374	0.00461990760185	0.285314685315	0.0332527206771	0.0181467181467	0.000417536534447	0.0	0.00139534883721	0.0	0.0	0.0	0.001414427157	0.0	0.0	0.0	0.0	0.000459770114943	0.0	0.0	0.0	0.0	0.0	0.000480538202787	0.0	0.0	0.0	0.00157977883096	0.0	0.000234796900681	0.0	0.0	0.0	0.000530597806862	0.0	0.0	0.000153092467851	0.0	0.0	0.0	0.0120537783959	0.0	0.00841622035195	0.0	0.00155359917141	0.000568828213879	0.0	0.000638977635783	0.0	0.0	0.00146321070234	0.0	0.0	0.0	0.0	0.0	0.00184453227931	0.0	0.000804181745074	0.0	0.00098231827112	0.0	0.152201795639	0.0161768670801	0.0375872827217	0.0899742930591	0.127263231198	0.0469715698393	0.0	0.369857433809	0.000285143997719	0.000425350914504	0.0	0.0863730213352	0.0	0.00199044585987	0.020757543334	0.00328750747161	0.0110305704381	0.205573505654	0.0	0.095102590984	0.0107060185185	0.00456621004566	0.0	0.0	0.0	0.260504201681	0.00373432915444	0.000973709834469	0.0573643410853	0.000962463907603	0.000442282176028	0.0	0.032207384132	0.0967741935484	0.00129617627997	0.00360847992783	0.00986651189785	0.0247191011236	0.140639269406	0.0633499170813	0.00281910728269	0.0208333333333	0.0130103185285	0.000831946755408	0.00999729802756	0.0442692540934	0.0978193146417	0.00223152022315	0.000548245614035	0.0252277505256	0.0620220900595	0.0278019113814	0.012187299551	0.0	0.000482975126781	0.0	0.000357781753131	0.002156101768	0.00110905730129	0.0034965034965	0.00177493787717	0.00116234017823	0.00320627003919	0.00300601202405	0.0016849199663	0.00104166666667	0.0	0.00117994100295	0.0	0.000762001524003	0.00260529743812	0.00258588843738	0.00430477830392	0.0	0.00365742151783	0.000773195876289	0.000304785126486	0.00158838211936	0.00210304942166	0.00872554204125	0.0880587058039	0.0211568322981	0.000484261501211	0.00979431929481	0.00469131169075	0.0308694420844	0.00691411935953	0.00373134328358	0.053023255814	0.00536809815951	0.000442282176028	0.000671291116581	0.00201838977349	0.00692041522491	0.0144550448106	0.00219538968167	0.00504686373468	0.00933609958506	0.000559388402014	0.0353897656624	0.0497087378641	0.00632911392405	0.00284252416146	0.0619069136918	0.00366417078222	0.0216684723727	0.071186440678	0.0132837407014	0.0226617222909	0.0127388535032	0.0100319197446	0.010718113612	0.100818833163	0.000356188780053	0.00211416490486	0.00230591852421	0.00941028858218	0.00082270670506	0.0140845070423	0.030703202377	0.0	0.00147089724732	0.000264620269913	0.00215889464594	0.0265095729013	0.0159404888417	0.000448028673835	0.0169574834112	0.00769927536232	0.00272479564033	0.000471475719	0.0	0.00078125	0.000606428138266	0.00235363342159	0.00425367362722	0.0	0.0	0.00446428571429	0.000225428313796	0.00206611570248	0.00332363938513	0.00118063754427	0.0400682011935	0.00276243093923	0.00184365781711	0.0	0.000397614314115	0.000957120980092	0.0354508684273	0.00522388059701	0.0101592531576	0.00409207161125	0.00139518660621	0.00145085237577	0.0	0.00267379679144	0.0155650800812	0.00226500566251	0.0163127116036	0.0108086469175	0.0210052513128	0.232203389831	0.000435729847495	0.0127287191726	0.000777604976672	0.00124378109453	0.000461680517082	0.00270709258257	0.000318572793883	0.00228459530026	0.000270051309749	0.000338294993234	0.00155279503106	0.002331002331	0.000268672756582	0.000677506775068	0.00246710526316	0.00224550898204	0.00419189566837	0.0	0.00874537504205	0.00224299065421	0.00559394537677	0.0373658897521	0.0	0.0222873900293	0.00256245996156	0.0305775764439	0.000548095368594	0.00358606557377	0.0170058544745	0.0	0.0	0.0	0.000288683602771	0.0	0.000285959393766	0.0	0.000668449197861	0.0	0.00070003500175	0.0	0.000436109899695	0.000481463649494	0.000402576489533	0.0	0.0	0.00182066454256	0.00111690245719	0.000334001336005	0.00081004455245	0.000703729767769	0.000726216412491	0.00103770321688	0.00207039337474	0.0	0.0	0.0	0.0	0.000377500943752	0.0	0.000848896434635	0.00100502512563	0.000417188151856	0.000804181745074	0.00154479917611	0.000447627573859	0.000445434298441	0.0	0.0	0.0	0.0	0.000407664084794	0.0	0.000318268618714	0.000851788756388	0.000862068965517	0.000350017500875	0.000755287009063	0.000824402308326	0.00160965794769	0.000805801772764	0.00189214758751	0.000402090872537	0.0	0.0	0.0011424219345	0.000911161731207	0.00266260935717	0.000404367165386	0.000922083909636	0.0	0.00163132137031	0.00111815132315	0.000756429652042	0.0	0.00081799591002	0.0	0.0	0.0	0.0	0.0	0.0	0.000714540907467	0.0	0.000362450163103	0.0	0.00272727272727	0.000398406374502	0.000397140587768	0.00089325591782	0.0	0.00344168260038	0.00132100396301	0.00124326564443	0.000833680700292	0.0	0.0	0.000974184120799	0.00224215246637	0.0019638648861	0.000845308537616	0.0	0.0	0.0	0.00134589502019	0.0	0.000411861614498	0.000943396226415	0.000889679715302	0.000408329930584	0.0	0.0	0.00335289186924	0.0	0.0	0.00116867939229	0.000802568218299	0.000852151683	0.000822030415125	0.00234521575985	0.00139664804469	0.000876808417361	0.0017559262511	0.000425713069391	0.00047258979206	0.000441111601235	0.00186567164179	0.0	0.00138632162662	0.0	0.000458926112896	0.0	0.00224517287831	0.000449438202247	0.0	0.0	0.0010272213662	0.00330812854442	0.0	0.0	0.0022502250225	0.0	0.0	0.0012987012987	0.000449034575662	0.000473260766682	0.000912825193975	0.0	0.000943841434639	0.0012746972594	0.00119760479042	0.0	0.0	0.0	0.0010183299389	0.000882612533098	0.00178094390027	0.0	0.0	0.0	0.0	0.00041928721174	0.0	0.000305064063453	0.0	0.0	0.0	0.000755001887505	0.000379650721336	0.000319693094629	0.0	0.000278241513634	0.0016	0.0	0.0616854908775	0.00735970561178	0.000338638672536	0.0	0.0	0.0	0.0	0.0	0.0	0.000789577575997	0.0	0.0	0.000309310238169	0.000744878957169	0.0	0.0	0.0	0.000436681222707	0.00106685633001	0.001001001001	0.0	0.0	0.00031113876789	0.0	0.0	0.0	0.0	0.0	0.000794596742153	0.000397930760048	0.00146305779078	0.0	0.0	0.00119760479042	0.0	0.000291460215681	0.0018775816748	0.0	0.000322268772156	0.0	0.00148957298908	0.000369685767098	0.0	0.0	0.000324359390204	0.00250836120401	0.00184911242604	0.000652528548124	0.000555555555556	0.00060259114191	0.00158541418946	0.0	0.000760456273764	0.0	0.000359453630482	0.000397614314115	0.0	0.000538358008075	0.0	0.00107028184088	0.00129449838188	0.0	0.0003663003663	0.00104166666667	0.000416146483562	0.0019105846389	0.0004095004095	0.0	0.00164581961817	0.000333222259247	0.000862812769629	0.0	0.0	0.0	0.0	0.0	0.000446827524576	0.0	0.000393700787402	0.0	0.0	0.00134861766689	0.0	0.0	0.00131319763624	0.00179275726067	0.0	0.000390777647519	0.000342935528121	0.00172651933702	0.000733137829912	0.00231481481481	0.00125052105044	0.0	0.00094696969697	0.00135931128228	0.0	0.00146735143067	0.0	0.000692760651195	0.0	0.0	0.0	0.0	0.0	0.000317359568391	0.000788643533123	0.000335683115139	0.0	0.000394788787998	0.0	0.000539083557951	0.0	0.000789889415482	0.00150943396226	0.0	0.0	0.000381097560976	0.000377643504532	0.000794912559618	0.00321802091714	0.000215842866393	0.0	0.0	0.00399709302326	0.0	0.0	0.0	0.0	0.0	0.0	0.0	0.0	0.0	0.0	0.0	0.0	0.0	0.0	0.00278662420382	0.0	0.00977198697068	0.047891350965	0.0077284018769	0.00927033492823	0.115131578947	0.00741656365884	0.00426742532006	0.0256959314775	0.0103734439834	0.0411985018727	0.18791064389	0.00738552437223	0.00548847420417	0.00663349917081	0.0	0.0	0.0	0.030534351145	0.0189768976898	0.0232945091514	0.0	0.0370287253142	0.0143737166324	0.0537634408602	0.00512163892446	0.0129132231405	0.0	0.0	0.000188111361926	0.0	0.00339083001622	0.0281229561805	0.0016835016835	0.0	0.0	0.0	0.0	0.0	0.0	0.0	0.0	0.0	0.0	0.0	0.000463929482719	0.0	0.0279346210996	0.0	0.0	0.0	0.0452550740538	0.0	0.00619266055046	0.016364902507	0.00183823529412	0.0114388922336	0.0413241021203	0.13680781759	0.180988593156	0.00117716303708	0.131805157593	0.0576986482031	0.0	0.000411692054343	0.0	0.00114876507754	0.0	0.0	0.152200867948	0.00036563071298	0.0	0.0	0.166832174777	0.0816911501254	0.0117647058824	0.00886262924668	0.0	0.00191623323296	0.0326356864136	0.0	0.00355526826115	0.0	0.0	0.0	0.0	0.0	0.0	0.000199880071957	0.000227479526843	0.0119634060521	0.00275551102204	0.0168115942029	0.120689655172	0.0	0.248021108179	0.215246636771	0.094358974359	0.0	0.0	0.0015392508979	0.0	0.00261344737467	0.0	0.0	0.0	0.0	0.000919963201472	0.0170261066969	0.0	0.0	0.0512958963283	0.0	0.101813926273	0.0	0.203299776286	0.106841611996	0.134291068082	0.0052599009901	0.105173150919	0.0189075630252	0.00828197226502	0.168973747017	0.0249196141479	0.0274247491639	0.0707208746156	0.00253439536568	0.000531067445566	0.01912858661	0.0302308974054	0.0742913000978	0.19320754717	0.166466346154	0.000714796283059	0.00489356496207	0.135634028892	0.0603448275862	0.000664451827243	0.0524239007892	0.0315352697095	0.000327707684745	0.00454103146286	0.00646633701027	0.0145002589332	0.00771055753262	0.0	0.142341842397	0.00578179989945	0.0	0.000182116190129	0.141086749285	0.0103986135182	0.0155935613682	0.000609198903442	0.00201938610662	0.0175524134569	0.0445315283221	0.0	0.0	0.0136589403974	0.0	0.000829646017699	0.0	0.0104685942173	0.000371333085778	0.0309355199404	0.00939935809262	0.0	0.0	0.00294550810015	0.0	0.000302114803625	0.0165912518854	0.0	0.00241092954728	0.0	0.000448430493274	0.0	0.00431034482759	0.00767085076709	0.000762001524003	0.0	0.0	0.0005359056806	0.000422297297297	0.000411861614498	0.00756756756757	0.00204498977505	0.0	0.0	0.000178412132025	0.000391849529781	0.0	0.000229937916762	0.0	0.000290023201856	0.0	0.00103546466477	0.0	0.000671817265704	0.000575705238918	0.000934288383681	0.000383877159309	0.000794912559618	0.0	0.00110213078619	0.0	0.0	0.0	0.0	0.0	0.0	0.0	0.00151745068285	0.0	0.393945945946	0.392210767468	0.103063063063	0.00424874468907	0.205085865258	0.00419972001867	0.261255742726	0.161341853035	0.000362713093943	0.153494448073	0.00098231827112	0.00245901639344	0.00183992640294	0.000385653682993	0.0	0.0	0.000381970970206	0.000224517287831	0.000336813742001	0.00182548375319
k__Bacteria;p__Bacteroidetes;c__Bacteroidia;o__Bacteroidales;f__[Odoribacteraceae]	0.0	0.0	0.0	0.0178812415655	0.00926784059314	0.00876601483479	0.00149253731343	0.000262674021539	0.00764388489209	0.0	0.0	0.0	0.0	0.0	0.0	0.0	0.0	0.131172839506	0.00633445945946	0.0353697749196	0.0	0.000894721145243	0.0141808052672	0.000303951367781	0.00162601626016	0.0093318402389	0.00021353833013	0.00361164223497	0.0592105263158	0.0100125156446	0.00886143931257	0.0	0.00963930348259	0.00106571936057	0.0	0.026880505986	0.0	0.00389105058366	0.0	0.0	0.0	0.0	0.0293694212496	0.0276667691362	0.0	0.0	0.0103573278094	0.00356687898089	0.014037229173	0.25341745531	0.0	0.0	0.0	0.0	0.000325203252033	0.0	0.0	0.0	0.0	0.0	0.0	0.0	0.0	0.0	0.000744047619048	0.0	0.0	0.000285551113649	0.0	0.001908065915	0.0	0.0	0.0	0.0	0.0	0.0	0.0	0.0	0.0	0.0	0.0	0.0	0.0	0.0	0.0	0.0	0.0	0.0	0.0	0.0	0.0	0.0	0.000396510705789	0.0	0.0615589016829	0.00454181138124	0.0324675324675	0.00864553314121	0.114558472554	0.0	0.0	0.00108108108108	0.00321027287319	0.00356030262572	0.0	0.0	0.0	0.0	0.0	0.0	0.0	0.0	0.0	0.0	0.0	0.0	0.000329706561161	0.0	0.0	0.0	0.0	0.0	0.0	0.0	0.0	0.0	0.0	0.0	0.0	0.0	0.0	0.0	0.0	0.0	0.0	0.0	0.000220896841175	0.0	0.0	0.0	0.0	0.0	0.0	0.0	0.0	0.000220264317181	0.0	0.0	0.0	0.0	0.0	0.0	0.0	0.0	0.0	0.0	0.0	0.0	0.0	0.0	0.0	0.0	0.0	0.0	0.0	0.0	0.0	0.0	0.0	0.0	0.0	0.0	0.0	0.0	0.0	0.0	0.0	0.0	0.0	0.0	0.0	0.0	0.0	0.0	0.0	0.0	0.0	0.0	0.0	0.0	0.0	0.0	0.0	0.0	0.0	0.0	0.0	0.0	0.0	0.0	0.0	0.0	0.0	0.0	0.0	0.0	0.0	0.0	0.0	0.0	0.0	0.0	0.0	0.0	0.0	0.0	0.0	0.0	0.0	0.0	0.0	0.0	0.0	0.0	0.0	0.0	0.0	0.0	0.0	0.0	0.0	0.0	0.0	0.0	0.0	0.0	0.0	0.0	0.0	0.0	0.0	0.0	0.0	0.0	0.0	0.0	0.0	0.0	0.0	0.0	0.0	0.0	0.0	0.0	0.0	0.0	0.0	0.0	0.0	0.0	0.0	0.0	0.0	0.0	0.0	0.0	0.0	0.0	0.0	0.0	0.0	0.0	0.0	0.0	0.0	0.0	0.0	0.0	0.0	0.0	0.0	0.0	0.0	0.0	0.0	0.0	0.0	0.0	0.0	0.0	0.0	0.0	0.0	0.0	0.0	0.0	0.0	0.0	0.0	0.0	0.0	0.0	0.0	0.0	0.0	0.0	0.0	0.0	0.0	0.0	0.0	0.0	0.0	0.0	0.0	0.0	0.0	0.0	0.0	0.0	0.0	0.0	0.0	0.0	0.0	0.0	0.0	0.0	0.0	0.0	0.0	0.0	0.0	0.0	0.0	0.0	0.0	0.0	0.0	0.0	0.0	0.0	0.0	0.0	0.0	0.0	0.0	0.0	0.0	0.0	0.0	0.0	0.0	0.0	0.0	0.0	0.0	0.0	0.0	0.0	0.0	0.0	0.0	0.0	0.0	0.0	0.0	0.0	0.0	0.0	0.0	0.0	0.0	0.0	0.0	0.0	0.0	0.0	0.0	0.0	0.0	0.0	0.0	0.0	0.0	0.0	0.0	0.0	0.0	0.0	0.0	0.0	0.0	0.0	0.0	0.0	0.0	0.0	0.0	0.0	0.0	0.0	0.0	0.0	0.0	0.0	0.0	0.0	0.0	0.0	0.0	0.0	0.0	0.0	0.0	0.0	0.0	0.0	0.0	0.0	0.0	0.0	0.0	0.0	0.0	0.0	0.0	0.0	0.0	0.0	0.0	0.0	0.0	0.0	0.0	0.0	0.0	0.0	0.0	0.0	0.0	0.0	0.0	0.0	0.0	0.0	0.0	0.0	0.0	0.0	0.0	0.0	0.0	0.0	0.0	0.0	0.0	0.0	0.0	0.0	0.0	0.0	0.0	0.0	0.0	0.0	0.0	0.0	0.0	0.0	0.0	0.0	0.0	0.0	0.0	0.0	0.0	0.0	0.0	0.0	0.0	0.0	0.0	0.0	0.0	0.0	0.0	0.0	0.0	0.0	0.0	0.0	0.0	0.0	0.0	0.0	0.0	0.0	0.0	0.0	0.0	0.0	0.0	0.00762927380616	0.00355811589292	0.0153776571687	0.0	0.0	0.000384319754035	0.0	0.0	0.0	0.0	0.0	0.0	0.0	0.0	0.0	0.0	0.0	0.0	0.0	0.0	0.00227628396642	0.0	0.0	0.0115990057995	0.052748336209	0.00656288156288	0.00137174211248	0.0	0.0	0.0	0.0045871559633	0.0109496316942	0.0	0.0	0.00110957004161	0.0	0.0	0.0	0.0	0.0	0.0	0.0	0.0	0.0	0.0	0.0	0.0	0.0	0.0	0.0	0.0	0.0	0.0	0.0	0.0	0.0	0.0	0.0	0.0	0.0	0.0	0.0	0.0	0.0	0.0	0.0	0.0	0.0	0.0	0.0	0.0	0.0	0.0	0.0	0.0	0.0	0.0	0.0	0.0	0.0	0.0	0.0	0.0	0.0	0.0	0.0	0.0	0.0	0.0	0.0	0.0	0.0	0.0	0.0	0.0	0.0	0.0	0.0	0.0	0.0	0.0	0.0	0.0	0.0	0.0	0.0	0.0	0.0	0.0	0.0	0.0	0.0	0.0	0.0	0.0	0.0	0.0	0.0	0.0	0.000991325898389	0.0	0.0	0.0	0.0058129293641	0.000193911188676	0.0	0.0	0.0	0.0	0.0	0.0183569064099	0.0	0.0	0.0	0.00460677854557	0.00452079566004	0.0	0.0	0.0	0.00750375187594	0.00880023467292	0.0224375318715	0.000980712651193	0.0	0.00249376558603	0.0	0.0	0.00225631768953	0.0	0.0	0.0	0.0	0.00186188219364	0.00127942681679	0.00273373428103	0.0238313473877	0.0	0.00285171102662	0.00191901746306	0.00576368876081	0.0	0.0	0.0	0.0	0.0	0.0	0.0	0.0	0.0	0.0	0.0	0.0	0.0	0.0	0.0	0.0	0.0	0.0	0.0	0.0	0.0	0.0	0.0	0.0	0.0	0.0	0.0	0.0	0.0	0.0	0.0	0.0	0.0	0.0	0.0	0.0	0.0	0.0	0.0	0.0	0.0	0.0	0.0	0.0	0.0	0.0	0.00193124758594	0.0	0.0	0.0	0.0	0.0	0.0	0.0	0.0	0.0	0.0150753768844	0.00402748163942	0.0	0.0	0.0	0.0	0.0	0.00378668349637	0.0	0.0305317324185	0.0191232715505	0.0	0.0	0.0	0.0	0.0	0.0608235738572	0.00205151584226	0.0131973605279	0.0	0.0	0.0	0.0	0.0	0.0	0.0	0.0	0.0	0.0	0.0	0.0	0.0	0.0	0.0	0.0	0.00030238887209	0.0	0.0	0.0	0.0	0.0	0.0	0.0	0.0	0.0	0.0	0.0	0.0	0.0	0.0	0.0	0.0	0.0	0.0	0.0	0.0	0.0	0.0	0.0	0.0	0.0	0.0	0.0	0.0	0.0	0.0	0.0016070711129	0.0	0.0	0.0	0.0	0.0	0.0	0.0	0.0	0.0	0.0	0.00662778366914	0.000255689082076	0.0222471489998	0.000971628449281	0.000565770862801	0.00281857291203	0.0138179633524	0.0	0.0	0.0112404656764	0.0	0.00706401766004	0.0	0.00791556728232	0.0	0.00284339457568	0.0188515709642	0.000827129859388	0.0185637518319	0.0157929370476	0.001848001848	0.0	0.0578580221584	0.00168208578638	0.0656707127295	0.0073539425303	0.0	0.0314318975553	0.0172479877348	0.0968586387435	0.0127090301003	0.0340975896531	0.00723514211886	0.0783715012723	0.000913450559488	0.0115343347639	0.0120405576679	0.000180342651037	0.000123869689087	0.00679851668727	0.00634482758621	0.0232762406675	0.0	0.0171597633136	0.0030565461029	0.0323783359498	0.0118163403106	0.0065098698026	0.0237762237762	0.0	0.0185328185328	0.0	0.000173520735728	0.00186046511628	0.000208289939596	0.0	0.0	0.0	0.0	0.0172943889316	0.00185053380783	0.000949667616334	0.0	0.0	0.0	0.0130912162162	0.0	0.000699790062981	0.0543008169149	0.0	0.0196542742126	0.0	0.0	0.0	0.00234796900681	0.0346464167062	0.00106853915433	0.0215319449347	0.00548284400424	0.000408329930584	0.00517464424321	0.00551132884262	0.013023255814	0.0	0.00126422250316	0.000927213722763	0.00934243621991	0.0504973221117	0.0258515815085	0.0	0.014220705347	0.00472478147886	0.000425985090522	0.000272925764192	0.0127725856698	0.00919732441472	0.010188597442	0.030310814282	0.0100600356969	0.00655059472505	0.00808003078107	0.00764163372859	0.134636264929	0.00583031765179	0.0308988764045	0.0707269155206	0.000161108425971	0.0158187259513	0.0	0.0	0.0	0.0	0.0420271940667	0.0225155279503	0.0	0.000285143997719	0.00680561463207	0.00241675617615	0.00103234686855	0.0	0.00199044585987	0.0	0.0	0.0441222817523	0.000403877221325	0.00355555555556	0.0	0.00318287037037	0.0395738203957	0.000290360046458	0.00372670807453	0.000527055516514	0.0	0.0	0.0	0.0	0.0	0.0	0.0	0.0	0.0	0.0	0.0	0.0	0.0	0.0	0.0	0.000939702427565	0.0	0.0	0.0	0.0	0.0	0.0018691588785	0.0	0.0	0.0	0.0	0.0	0.0	0.0	0.0	0.0	0.0	0.0	0.0	0.0	0.0	0.0	0.0	0.0	0.0	0.0	0.0	0.0	0.0	0.0	0.0	0.0	0.0	0.0	0.0	0.0	0.0	0.0	0.0	0.0	0.0	0.0	0.0	0.0	0.0	0.0	0.0	0.0	0.0	0.0	0.0	0.0	0.0	0.0	0.0	0.0	0.0	0.0	0.0	0.0	0.0	0.0	0.0	0.0	0.0	0.0	0.0	0.0	0.0	0.0	0.0	0.0	0.0	0.0	0.000302023557838	0.0	0.0	0.0	0.0	0.0	0.0	0.0	0.0	0.0	0.0	0.0	0.0	0.0	0.0	0.0	0.0	0.0	0.0	0.0	0.0	0.0	0.0	0.0	0.0	0.0	0.0	0.0	0.0	0.0	0.0	0.0	0.0	0.0	0.0	0.0	0.0	0.0	0.0	0.0	0.0	0.0	0.0	0.0	0.0	0.0	0.0	0.0	0.0	0.0	0.0	0.0	0.0	0.0	0.0	0.0	0.0	0.0	0.0	0.0	0.0	0.0	0.0	0.0	0.0	0.0	0.0	0.0	0.0	0.0	0.0	0.0	0.0	0.0	0.0	0.0	0.0	0.0	0.0	0.0	0.0	0.0	0.0	0.0	0.0	0.0	0.0	0.0	0.0	0.0	0.0	0.0	0.0	0.0	0.0	0.0	0.0	0.0	0.0	0.0	0.0	0.0	0.0	0.0	0.0	0.0	0.0	0.0	0.0	0.0	0.0	0.0	0.0	0.0	0.0	0.0	0.0	0.0	0.0	0.0	0.0	0.0	0.0	0.0	0.0	0.0	0.0	0.0	0.0	0.0	0.0	0.0	0.0	0.0	0.0	0.0	0.0	0.0	0.0	0.0	0.0	0.0	0.0	0.00040899795501	0.0	0.0	0.0	0.0	0.0	0.0	0.0	0.0	0.0	0.0	0.0	0.0	0.0	0.0	0.0	0.0	0.0	0.0	0.0	0.0	0.0	0.0	0.0	0.0	0.0	0.0	0.0	0.0	0.0	0.0	0.0	0.0	0.0	0.0	0.0	0.0	0.000838222967309	0.0	0.0	0.0	0.0	0.0	0.0	0.0	0.0	0.0	0.0	0.0	0.0	0.0	0.0	0.0	0.0	0.0	0.0	0.0	0.0	0.0	0.0	0.0	0.0	0.0	0.0	0.000474383301708	0.0	0.0	0.0	0.0	0.0	0.0	0.0	0.0	0.0	0.0	0.0	0.0	0.0	0.0	0.0	0.0	0.0	0.0	0.0	0.0	0.0	0.0	0.0	0.0	0.0	0.0	0.0	0.0	0.0	0.0	0.0	0.0	0.0	0.0	0.0	0.0	0.0	0.0	0.0	0.0	0.0	0.0	0.0	0.0	0.0	0.0	0.0	0.0	0.0	0.0	0.0	0.0	0.0	0.0	0.0	0.0	0.0	0.0	0.0	0.0	0.0	0.0	0.0	0.0	0.0	0.0	0.0	0.0	0.0	0.0	0.0	0.0	0.0	0.0	0.0	0.0	0.0	0.0	0.0	0.0	0.0	0.0	0.0	0.0	0.0	0.0	0.0	0.0	0.0	0.0	0.0	0.0	0.0	0.0	0.0	0.0	0.0	0.0	0.0	0.0	0.0	0.0	0.0	0.0	0.0	0.0	0.0	0.0	0.0	0.0	0.0	0.0	0.0	0.0	0.0	0.0	0.0	0.0	0.0	0.0	0.0	0.0	0.0	0.0	0.0	0.0	0.0	0.0	0.0	0.000453103760761	0.0	0.0	0.0	0.0	0.0	0.0	0.0	0.0	0.0	0.0	0.0	0.0	0.0	0.0	0.0	0.0	0.0	0.0	0.0	0.0	0.0	0.0	0.0	0.0	0.0	0.0	0.0	0.0	0.0	0.0	0.0139760410724	0.0	0.00142247510669	0.0074398249453	0.00200100050025	0.046511627907	0.150845702451	0.00251466890193	0.0	0.00610687022901	0.00295296350981	0.00309725376833	0.0617626648161	0.000796178343949	0.00531780197518	0.0088413215449	0.0	0.0	0.0	0.0	0.0	0.0	0.0	0.0	0.0	0.0	0.0	0.0	0.0	0.0	0.00590245417832	0.0283778060144	0.0964607911173	0.0	0.00142619443784	0.0272108843537	0.000673249551167	0.0	0.0	0.0644472897994	0.116219008264	0.018175074184	0.0420811017598	0.0263355906697	0.00586041555674	0.00132684652808	0.0215827338129	0.0023569023569	0.0	0.0	0.0168096054889	0.0427516517684	0.0147377546597	0.00141743444366	0.00239747634069	0.00131535679053	0.046277665996	0.190476190476	0.0165178571429	0.0285316631872	0.0223546944858	0.0	0.0352380952381	0.0	0.000424448217317	0.0	0.000695023630803	0.000573394495413	0.00208913649025	0.000459558823529	0.00180614087899	0.0	0.0	0.0	0.110653325486	0.000955109837631	0.0	0.0134091832588	0.0	0.0118394455674	0.000574382538771	0.00543197102949	0.101387406617	0.0	0.0197440585009	0.0117021276596	0.000793860809738	0.0	0.0	0.0	0.0	0.0	0.000273747604708	0.0	0.00229508196721	0.00226244343891	0.0	0.00878868933894	0.025974025974	0.0206030150754	0.021098265896	0.0	0.0	0.00136487716106	0.0	0.0	0.0	0.0	0.00696240302367	0.0	0.0	0.0	0.00429693287895	0.0	0.0323242688558	0.0050916496945	0.0182941316227	0.0	0.0391644908616	0.00019120458891	0.0152477763659	0.00551977920883	0.0	0.0	0.0	0.0	0.0	0.0	0.0	0.0	0.0	0.0	0.0	0.0	0.000350140056022	0.0	0.0	0.0	0.0	0.0	0.0	0.0	0.0	0.0	0.0	0.0	0.0	0.0	0.0	0.0	0.0	0.00996677740864	0.0	0.0	0.0	0.0	0.0	0.0	0.0	0.0230700976043	0.0	0.0	0.000483636949863	0.0	0.0	0.0	0.0	0.0	0.0	0.0	0.0	0.0	0.0	0.0	0.0	0.0	0.0	0.0	0.0	0.0	0.0	0.0	0.0	0.0	0.0	0.0	0.0	0.0	0.0	0.0	0.0	0.0	0.0	0.0	0.0	0.0	0.0	0.0	0.0	0.0	0.0	0.0	0.0	0.0	0.0	0.0	0.0	0.0	0.0	0.0	0.0	0.0	0.0	0.0	0.0	0.0	0.0	0.0	0.0	0.0	0.0	0.0	0.0	0.0	0.0	0.0	0.0	0.0	0.0	0.0	0.0	0.0	0.0	0.0	0.0	0.0	0.0	0.0	0.00130633572828	0.0	0.0	0.0	0.0	0.0	0.0268972142171	0.0194805194805	0.0	0.0	0.0
k__Bacteria;p__Bacteroidetes;c__Bacteroidia;o__Bacteroidales;f__[Paraprevotellaceae]	0.0554048818287	0.134690681284	0.0669515669516	0.0	0.000926784059314	0.0	0.0	0.0711846598371	0.0	0.0	0.00681325487767	0.000690289921767	0.0436154949785	0.0	0.00608238871993	0.0166793025019	0.0101694915254	0.016975308642	0.184543918919	0.0075026795284	0.0	0.0	0.0	0.000303951367781	0.0	0.00373273609556	0.00128122998078	0.0	0.00253036437247	0.0150187734668	0.0	0.0	0.0	0.0291296625222	0.00113421550095	0.0	0.00342717258262	0.0	0.0730756739201	0.0664451827243	0.0552724421795	0.0	0.0426144543622	0.0565631724562	0.0	0.000799680127949	0.0	0.0	0.0	0.0105152471083	0.00577332117897	0.0614439324117	0.0934320074006	0.000693000693001	0.0256910569106	0.015301243226	0.000170561146171	0.000615006150062	0.0109853528628	0.00622406639004	0.032877882152	0.0103698582786	0.0144775859062	0.0553250345781	0.0193452380952	0.00363358194683	0.0018788163457	0.124785836665	0.0	0.000346921075455	0.0378129790496	0.00403442711135	0.000266951414842	0.0510668065757	0.00732844770153	0.00677126341866	0.20293398533	0.034180908712	0.0483116883117	0.00128205128205	0.0127717391304	0.0157683486239	0.0269847477513	0.0385852090032	0.00634249471459	0.0030534351145	0.000733675715334	0.0208913649025	0.0231328486451	0.086492258409	0.127464465841	0.115046296296	0.536677240285	0.0397526501767	0.0	0.000534330750735	0.00278293135436	0.000443360673908	0.00159108989658	0.0	0.000734933855953	0.0190990990991	0.230910341665	0.185135736538	0.0149519401922	0.0876851130164	0.0649282920469	0.0138097704126	0.0417007358953	0.00196121159294	0.00111172873819	0.00316182811153	0.00633312222926	0.0107709750567	0.0445317616241	0.0	0.0211012199143	0.0808278867102	0.0	0.00906666666667	0.000569962952408	0.0305936073059	0.00844656628718	0.01248049922	0.0101143359719	0.0585651537335	0.0116086235489	0.00648648648649	0.00521221146687	0.0202054794521	0.00654911838791	0.00264830508475	0.00912964090079	0.0047664442326	0.00313479623824	0.00866551126516	0.00397614314115	0.00517147523136	0.0	0.0411714770798	0.0560983296565	0.0148190367626	0.0217391304348	0.0	0.00413080895009	0.0200440528634	0.000369412633912	0.0664619434086	0.0158484731349	0.0205173951829	0.000301023479831	0.235573411249	0.000388726919339	0.0483149418431	0.0213447171825	0.0042492917847	0.00854139290407	0.0370644922165	0.013644115975	0.0463129496403	0.000188536953243	0.00151449588923	0.00599895670318	0.000340657468915	0.00809523809524	0.0278805822847	0.00385170919596	0.000865051903114	0.11091234347	0.00846468184472	0.00349283967866	0.0462490895849	0.0279577224685	0.00131032976632	0.0	0.00178997613365	0.0	0.00305623471883	0.0	0.00488003253355	0.0	0.0356164383562	0.00317796610169	0.00274473924977	0.0307988450433	0.0649546827795	0.135486135486	0.0739687055477	0.0048737261852	0.00426829268293	0.00302536653479	0.00515843773029	0.00403632694248	0.0766949152542	0.000281056773468	0.0330816253146	0.0569620253165	0.0597181008902	0.0103826757639	0.0292801952013	0.0	0.000492853622474	0.0107983031238	0.0536149471974	0.00180234304596	0.000763941940413	0.000393081761006	0.00380228136882	0.0128141941843	0.00146359312111	0.00152788388083	0.0102719033233	0.0194085027726	0.00887573964497	0.0482580645161	0.00150920615756	0.000284981476204	0.00562296537437	0.00334280461307	0.00191489361702	0.0198347107438	0.00864796456444	0.00684931506849	0.00744269127717	0.0482246952835	0.0308370044053	0.0518313752592	0.0959087860496	0.0201912858661	0.0519140010488	0.0	0.0437280561762	0.03591043515	0.0973481033904	0.00290782204129	0.112406112406	0.117134559535	0.0511206245278	0.0380835380835	0.0222154595253	0.037454691905	0.026582278481	0.0134602757715	0.00219560878244	0.00140795494544	0.031067961165	0.0566988660227	0.00980941704036	0.0498695273992	0.0279741776821	0.00261951538965	0.0008	0.00763358778626	0.0459167950693	0.0220281048234	0.020514490394	0.15697865353	0.0367294793996	0.0648888888889	0.0511140235911	0.0812676498274	0.0422873618453	0.00234879624193	0.00112517580872	0.0	0.000847936687394	0.0132850241546	0.00062893081761	0.0308104487609	0.0433333333333	0.0265535176567	0.0	0.141078838174	0.0194019630221	0.00142857142857	0.0	0.0572959604287	0.00996512207275	0.00562448304384	0.0127226463104	0.0	0.00545282124229	0.00696864111498	0.000984251968504	0.0449561403509	0.0103716508211	0.000974658869396	0.0123718628491	0.00592592592593	0.0152413209145	0.0474672334396	0.00878684807256	0.00698438783895	0.129549393414	0.0497547302032	0.00350782514841	0.0196399345336	0.0103132161956	0.0445909267158	0.0437389770723	0.016077170418	0.00796716562047	0.0886511272449	0.0407185628743	0.12791114296	0.0413903498742	0.0240467193404	0.0241151302995	0.0201429499675	0.119540229885	0.0577358490566	0.0387010676157	0.063119266055	0.0142949967511	0.00965700965701	0.0569845666799	0.0350609756098	0.269793845235	0.0766550522648	0.0294117647059	0.0950369588173	0.0952948183443	0.0637254901961	0.0104	0.00820707070707	0.010582010582	0.000265041081368	0.0140350877193	0.014375	0.0351351351351	0.000330360092501	0.0202839756592	0.00200333889816	0.00668543279381	0.000765892264488	0.000290360046458	0.00218102508179	0.00447713463383	0.00220070422535	0.00061919504644	0.0182495344507	0.0121046466224	0.0123348017621	0.00493494840736	0.0299625468165	0.00778210116732	0.0188235294118	0.0032310177706	0.0121234386481	0.0108128262491	0.0034155597723	0.00496941896024	0.0271923861319	0.0186625194401	0.00100468854655	0.0226032735776	0.00270392068499	0.0147645650439	0.0104861773117	0.0183339976086	0.0114285714286	0.0096793708409	0.0152473038304	0.0238198354266	0.0192170818505	0.0184347826087	0.02065351418	0.000444642063139	0.00359604435121	0.000865800865801	0.0388816076889	0.00263388937665	0.00629213483146	0.00286396181384	0.00935453695042	0.00649631875271	0.00277906438166	0.00479616306954	0.0077519379845	0.00628190027483	0.00323974082073	0.004158004158	0.0376811594203	0.00477016478751	0.00700934579439	0.00274473924977	0.00127713920817	0.00126103404792	0.0048890560361	0.0362068965517	0.0121016538927	0.0242792109256	0.00438169425511	0.000410340582684	0.00277906438166	0.0149006622517	0.00650255457501	0.0004095004095	0.0199904807235	0.00411214953271	0.00419111483655	0.0359242325278	0.0206258890469	0.0151213688818	0.019696969697	0.0127727514635	0.0289223454834	0.0226283724978	0.0173460537728	0.0186271127975	0.00055881531154	0.038073038073	0.0164855751218	0.00330275229358	0.000287356321839	0.00309119010819	0.0194585448393	0.00698725852857	0.0264317180617	0.015559293524	0.00616405879564	0.00413067968457	0.00202265372168	0.00848176420696	0.00187529301453	0.000778513040093	0.00954446854664	0.0224561403509	0.00755667506297	0.00863422291994	0.0459985041137	0.0	0.0359327217125	0.00120724346076	0.000832292967124	0.00555298472929	0.00296610169492	0.0274491244676	0.00215517241379	0.0	0.0218796618598	0.00134048257373	0.00128589798543	0.0	0.0	0.0	0.00178810907465	0.0298568507157	0.00375335120643	0.0104367993815	0.00590260698475	0.00688976377953	0.0013519603425	0.00912825193975	0.00788863109049	0.0431754874652	0.00887198986058	0.00825763831544	0.00283822138127	0.010757507844	0.00313479623824	0.0106907894737	0.00745959386656	0.00309810671256	0.0443253774963	0.0112414467253	0.015639374425	0.00636435958632	0.0353440150801	0.0351606805293	0.00757002271007	0.0339350180505	0.0121612230716	0.0152387402641	0.0114379084967	0.0246913580247	0.0293463761672	0.0451485148515	0.0	0.000756238971515	0.0571428571429	0.00484027105518	0.000443655723159	0.00733137829912	0.00798934753662	0.035531628533	0.0125549278092	0.0108794197643	0.000922509225092	0.00356506238859	0.001043569006	0.00194877505568	0.0654003885172	0.00322675271341	0.00356718192628	0.00192307692308	0.0098074827461	0.0103519668737	0.0	0.0634005763689	0.0545234248788	0.00273330730184	0.000504032258065	0.00282565696524	0.17112843104	0.0601537765717	0.0	0.000278241513634	0.0	0.0	0.0	0.00710900473934	0.0	0.000438116100767	0.0216370687895	0.0	0.00247218788628	0.000372162262747	0.000786163522013	0.00674081563869	0.0	0.000991080277502	0.028780885148	0.0	0.00111462010032	0.0	0.0248550124275	0.0	0.0	0.0	0.00475938656795	0.0	0.0712319339298	0.00688073394495	0.0	0.0191104933982	0.0	0.0	0.0	0.0	0.0	0.0	0.0	0.000291375291375	0.0	0.0	0.00230769230769	0.000872981230904	0.00697674418605	0.000689021589343	0.000290866783013	0.0152600436001	0.0209205020921	0.0286916602907	0.0167687842631	0.0140684410646	0.0777632153779	0.0206561360875	0.000318167356029	0.107874865156	0.0763532763533	0.0126021798365	0.00409965310628	0.000566411781365	0.0	0.004662004662	0.00240880935994	0.0105099260413	0.00304971027752	0.000270855904659	0.00441717791411	0.0348923533779	0.00306539509537	0.00385273972603	0.0297946196124	0.000704225352113	0.0441988950276	0.00490356325597	0.0574809805579	0.00668257756563	0.00241181790775	0.000525072197427	0.0237279843444	0.00398230088496	0.00184842883549	0.0128358208955	0.000844832441566	0.0148458317472	0.000168833361472	0.00495509445649	0.00470366886171	0.0165745856354	0.000393081761006	0.0186422792824	0.000603136308806	0.02944877926	0.00256483328584	0.0	0.0123378677634	0.0030743432085	0.0166833500167	0.000591191250369	0.00348763474952	0.0243623905596	0.00110772639158	0.0174867832452	0.000916030534351	0.00868263473054	0.000429000429	0.0	0.000568666477111	0.00790378006873	0.00130420606456	0.0381355932203	0.0149253731343	0.0040532715692	0.00853485064011	0.00490797546012	0.000369139904024	0.000915541313802	0.000977039570103	0.0	0.733581164808	0.000900090009001	0.000868432479375	0.0	0.00017614937467	0.0	0.0	0.0	0.0216134707213	0.00140252454418	0.000217580504787	0.0	0.0	0.000733137829912	0.000252589037636	0.000329055610398	0.0	0.000760649087221	0.0013037809648	0.0	0.0040020010005	0.0108536227633	0.0050994390617	0.0	0.0	0.292601828761	0.00195083886071	0.00114646030381	0.481949458484	0.000407055630936	0.000269323996768	0.0	0.00061387354205	0.000338524035206	0.0161207778915	0.00656096227447	0.0	0.0	0.000475285171103	0.000383803492612	0.0	0.0	0.000254517688979	0.000230467849735	0.00421813799337	0.0532841823056	0.00521002930641	0.0514444004749	0.00172057811425	0.0127504553734	0.00338101430429	0.000770218228498	0.0	0.00591934887162	0.133652822151	0.00111706881144	0.0242448330684	0.0248419150858	0.000520426749935	0.00308853809197	0.00964265456608	0.00239808153477	0.00170532060027	0.0	0.0163160154573	0.00815709969789	0.00186567164179	0.000653594771242	0.00760571950106	0.00204848071014	0.00391280044718	0.012323943662	0.00258481421648	0.0128205128205	0.00485436893204	0.0078313253012	0.00221238938053	0.000683760683761	0.0120311394197	0.00886024969795	0.000831946755408	0.00345781466113	0.00151515151515	0.00067842605156	0.000950344499881	0.00347926935344	0.0	0.000193124758594	0.0130311614731	0.00241675617615	0.000259605399792	0.000256541816316	0.00714924039321	0.00060350030175	0.00126071608674	0.000780031201248	0.0	0.0	0.0	0.183988764045	0.0865147783251	0.127132636214	0.117505995204	0.0676875957121	0.00157778479015	0.031454248366	0.0	0.171668137688	0.0559971098266	0.0218870156758	0.114409606404	0.025513378967	0.00485088034495	0.164714771439	0.692272623661	0.0	0.0167910447761	0.00622665006227	0.00132415254237	0.0349887133183	0.0	0.0286871414107	0.0288281542493	0.00355871886121	0.00524716929025	0.0184246890834	0.000955566172957	0.175598991173	0.00583390528483	0.0677966101695	0.0191502094554	0.0329760923331	0.0665255518597	0.00243177519589	0.0728092783505	0.00193498452012	0.000761614623001	0.0905334335086	0.0744956026901	0.0554355651548	0.010281221651	0.135483870968	0.105549880831	0.0580357142857	0.0742937853107	0.152713891444	0.0377871825877	0.0752941176471	0.0632308358597	0.0193939393939	0.0728824688116	0.0	0.022695035461	0.0692028985507	0.0293898809524	0.0748552522746	0.0406779661017	0.227499267077	0.0430174563591	0.0194057004245	0.0	0.015299877601	0.00972590627763	0.023302531137	0.0185185185185	0.0584869675779	0.029271038559	0.0632798573975	0.0053141013475	0.110729613734	0.116165413534	0.0769863013699	0.0638619854722	0.0941446613088	0.0	0.000511378164152	0.237614507385	0.291294209094	0.0	0.000148345942738	0.00240312406128	0.0261394101877	0.000148986889154	0.0	0.015929908403	0.0	0.0	0.00439753737907	0.0	0.0	0.0	0.182795698925	0.000488519785051	0.269576661549	0.0	0.000966028014812	0.00164136233073	0.000210260723297	0.0115157173981	0.07163284761	0.000619834710744	0.0058207217695	0.0283633576083	0.0	0.000222965440357	0.0123456790123	0.000516795865633	0.00712468193384	0.0205526375885	0.000268240343348	0.00982256020279	0.0	0.0	0.0	0.0	0.0	0.0	0.0167652859961	0.0	0.0	0.0236326806212	0.0602687946241	0.00447552447552	0.0247883917775	0.0996138996139	0.0	0.0	0.00418604651163	0.0	0.0	0.0	0.0	0.0	0.00153727901614	0.00754448398577	0.0	0.0	0.00228310502283	0.0	0.0223817567568	0.00361010830325	0.0	0.0	0.0	0.000947193937959	0.0	0.00947867298578	0.000242600679282	0.0298192063865	0.0735643094447	0.0	0.000352982703848	0.0194552529183	0.000408329930584	0.000862440707201	0.0	0.0	0.0	0.00151706700379	0.00556328233658	0.0	0.0260137719969	0.0282846715328	0.00621439668566	0.0	0.0	0.000212992545261	0.263373362445	0.00280373831776	0.193352842809	0.000867114675916	0.000256871307475	0.000162258640273	0.0	0.0	0.000263504611331	0.00217155266015	0.000201045436269	0.00210674157303	0.00294695481336	0.00789431287256	0.0	0.00404421677002	0.000148566334869	0.0372750642674	0.0	0.0	0.00232919254658	0.00040733197556	0.00969489592244	0.000425350914504	0.000537056928034	0.0406056434962	0.000108131487889	0.00278662420382	0.000427990584207	0.336820083682	0.0387645761109	0.0	0.0	0.0425340721881	0.00925925925926	0.0	0.0	0.000621118012422	0.0945186226283	0.00265369305617	0.0141371032275	0.00438169425511	0.0046511627907	0.0	0.00353825740823	0.000392003136025	0.0019638648861	0.00981767180926	0.00194426441996	0.00315741993685	0.0	0.00112359550562	0.0	0.122056384743	0.0	0.00694444444444	0.0183938986092	0.0149750415973	0.00135098621994	0.0412371134021	0.0	0.0370990237099	0.0397478070175	0.00280308339173	0.00509770603229	0.000434404865334	0.0	0.0248226950355	0.0222168558319	0.000381970970206	0.0139534883721	0.020482966796	0.22033271719	0.0253496503497	0.0482783102591	0.0724525377761	0.160669754186	0.0170340681363	0.0210614995788	0.0163194444444	0.0342840679919	0.0153392330383	0.000890471950134	0.001016002032	0.0290924880591	0.0288141854451	0.051657339647	0.0	0.000304785126486	0.0	0.00396220664432	0.0290447016111	0.00315457413249	0.00502379693284	0.0306871247498	0.0318322981366	0.000242130750605	0.0548481880509	0.00131356727341	0.00113282356273	0.00545851528384	0.0092039800995	0.00511627906977	0.00920245398773	0.0185758513932	0.00201387334974	0.0684009867683	0.000576701268743	0.0251517779705	0.00146359312111	0.0778658976208	0.0300829875519	0.0132388588477	0.0373027259684	0.00116504854369	0.00226039783002	0.0261512222854	0.00723000451875	0.0619722797515	0.0628385698808	0.00564971751412	0.0244420828905	0.020601565719	0.0436760691538	0.00455996352029	0.132904608789	0.00614124872057	0.000356188780053	0.000151011778919	0.0317704330003	0.000627352572146	0.0	0.00507042253521	0.00627269725982	0.0	0.0037823072074	0.00185234188939	0.0151122625216	0.000589101620029	0.0122210414453	0.0152329749104	0.025067584173	0.0153985507246	0.0386425563537	0.022159358793	0.193987521271	0.01015625	0.0609460278957	0.00735510444248	0.0259087393658	0.00169491525424	0.00244897959184	0.0077380952381	0.000225428313796	0.0	0.0	0.0318772136954	0.00113668655868	0.153660220994	0.00958702064897	0.00831129580657	0.0298210735586	0.0118683001531	0.0237925291458	0.00298507462687	0.0123558484349	0.00409207161125	0.0603418207185	0.000362713093943	0.0	0.0649732620321	0.00699300699301	0.00339750849377	0.000307787011388	0.019615692554	0.00150037509377	0.00112994350282	0.0392156862745	0.0442853354548	0.0513219284603	0.005907960199	0.0120036934441	0.00216567406605	0.0614845492195	0.048955613577	0.00513097488523	0.026048714479	0.018115942029	0.0236985236985	0.0134336378291	0.0738482384824	0.0189144736842	0.0284431137725	0.0992081974849	0.000298507462687	0.00403632694248	0.0616822429907	0.0335636722606	0.015538290788	0.0657472738935	0.121994134897	0.0723894939142	0.074745186863	0.0180871471636	0.0522540983607	0.0150543629774	0.00044286979628	0.00381800827235	0.000979751796212	0.000577367205543	0.000299222022741	0.00285959393766	0.0014627011214	0.0100267379679	0.0	0.0402520126006	0.0279828993393	0.00697775839512	0.00962927298989	0.00644122383253	0.00405604719764	0.0127077223851	0.0122894856623	0.00372300819062	0.0193720774883	0.0113406237343	0.00598170302604	0.0268700072622	0.0307851954341	0.00414078674948	0.0170020818876	0.0111008325624	0.023777173913	0.0237198795181	0.0211400528501	0.0271700776288	0.0097623089983	0.00402010050251	0.0429703796412	0.0265379975875	0.000514933058702	0.0	0.0311804008909	0.0147657841141	0.00367421922841	0.00642312324368	0.0118744698897	0.0	0.00144248106744	0.011139401655	0.00468483816014	0.00387931034483	0.0164508225411	0.0	0.075845012366	0.00241448692153	0.0201450443191	0.0175023651845	0.000804181745074	0.0100074128984	0.0239697224558	0.0034272658035	0.0177676537585	0.022061620388	0.00525677315002	0.005071461503	0.0425295857988	0.00693311582382	0.0108087961237	0.00226928895613	0.000440722785368	0.00245398773006	0.0180618270233	0.00274097761535	0.0152598950882	0.0	0.0149508756941	0.0212577502214	0.0264380135763	0.0211833455077	0.014135556361	0.0155373327579	0.0122727272727	0.0155378486056	0.011914217633	0.0156319785619	0.0	0.00841300191205	0.0	0.00248653128885	0.0100041684035	0.00610902255639	0.0	0.00876765708719	0.00403587443946	0.0	0.000845308537616	0.0145051194539	0.000824402308326	0.000425894378194	0.00134589502019	0.015592942142	0.00123558484349	0.00283018867925	0.00266903914591	0.00734993875051	0.0	0.0	0.0	0.0	0.00134529147982	0.000779119594858	0.0016051364366	0.0004260758415	0.00164406083025	0.0276735459662	0.00279329608939	0.00964489259097	0.00746268656716	0.00255427841635	0.0023629489603	0.00352889280988	0.00839552238806	0.00414937759336	0.000462107208872	0.00775740479549	0.0137677833869	0.0	0.00314324202964	0.00539325842697	0.00146699266504	0.0375905797101	0.0190035952748	0.00189035916824	0.00761307657859	0.00237191650854	0.00720072007201	0.000940291490362	0.0109409190372	0.00735930735931	0.00314324202964	0.0	0.0073026015518	0.00362903225806	0.00896649362907	0.0019120458891	0.00558882235529	0.0197433366239	0.0	0.00281690140845	0.0137474541752	0.00794351279788	0.00979519145147	0.0	0.0105946684894	0.000619578686493	0.00551832873473	0.0176100628931	0.0389899740067	0.00854179377669	0.00223713646532	0.0250829952047	0.0207972270364	0.00453001132503	0.0269552012149	0.0201406649616	0.0352733686067	0.016694490818	0.0108	0.0234344986554	0.0240370692152	0.00551977920883	0.00135455469015	0.0	0.000619003404519	0.202526315789	0.0	0.0234848484848	0.0059456398641	0.0197394393999	0.0136026380874	0.0167079207921	0.0259820600062	0.0208566108007	0.0625651720542	0.00347926935344	0.00165453342158	0.0131004366812	0.0373399715505	0.00800800800801	0.00880551301685	0.00419527078566	0.00715619166148	0.0	0.00425531914894	0.185743660041	0.000622471210707	0.00112612612613	0.00913786253476	0.00358137684043	0.0208485735187	0.00651769087523	0.00142079090694	0.00538922155689	0.00162822252374	0.0110754881959	0.0101389410439	0.0021531836358	0.104415082179	0.041598427776	0.00993048659384	0.0255083179298	0.00193124758594	0.014880952381	0.0648718780409	0.0104515050167	0.000739644970414	0.0362153344209	0.0177777777778	0.0228984633926	0.0225921521998	0.000988793671721	0.00114068441065	0.00722588752749	0.00539180445723	0.00159045725646	0.000686341798216	0.00565275908479	0.00412829469673	0.00142704245451	0.0478964401294	0.00121832358674	0.00512820512821	0.00347222222222	0.00499375780275	0.0038211692778	0.00573300573301	0.0123520329388	0.000329163923634	0.0646451182939	0.00992234685073	0.00903832248735	0.0242062244577	0.0115979381443	0.0294585987261	0.0119840213049	0.0	0.0289039039039	0.0	0.000849256900212	0.000323729362253	0.00505731625084	0.00114766641163	0.00274160383825	0.000984898227183	0.00896378630333	0.0121533187909	0.00703399765533	0.0120027434842	0.00966850828729	0.0113636363636	0.00154320987654	0.0154230929554	0.0151701517015	0.00189393939394	0.0185772541912	0.0223607038123	0.01100513573	0.000403714170367	0.0128160720471	0.0103958416633	0.000696702275894	0.000257135510414	0.00319897632758	0.00133904659882	0.00539511266265	0.00788643533123	0.00570661295737	0.0178259349878	0.0138176075799	0.00155486450466	0.00323450134771	0.00933609958506	0.0363349131122	0.0022641509434	0.00696378830084	0.00222469410456	0.00800304878049	0.00944108761329	0.0337837837838	0.00120675784393	0.00064752859918	0.042199488491	0.0334615384615	0.00908430232558	0.00253715114172	0.0	0.000324991875203	0.000474158368895	0.000437636761488	0.0	0.0167151162791	0.0027614773904	0.00167644593462	0.0	0.0	0.0	0.000206483584555	0.00138792505205	0.0266719745223	0.0	0.00139599813867	0.00643316654753	0.0107645597571	0.00717703349282	0.00164473684211	0.00865265760198	0.00568990042674	0.0	0.0	0.0	0.0	0.00590841949778	0.00109769484083	0.00995024875622	0.0	0.000310655483069	0.0427784836934	0.00277585010409	0.477227722772	0.0415973377704	0.00907029478458	0.000448833034111	0.0	0.00806451612903	0.0153649167734	0.0	0.00333827893175	0.0202754399388	0.00150489089541	0.000532765050613	0.87601356332	0.000654022236756	0.0010101010101	0.0	0.000641848523748	0.000343053173242	0.0	0.0	0.000708717221828	0.0	0.0	0.00201207243461	0.0112781954887	0.00178571428571	0.00974251913709	0.0220566318927	0.0210995542348	0.0152380952381	0.000359841669665	0.0	0.00137136588042	0.0240478176258	0.912385321101	0.0198467966574	0.00229779411765	0.00421432871764	0.0778883600173	0.0	0.00114068441065	0.00824014125956	0.00891435848456	0.000989119683482	0.000406338886631	0.0	0.00115506786024	0.0	0.218054837041	0.0106723585912	0.0077495350279	0.0965265082267	0.0	0.0	0.0	0.0300967395199	0.0147058823529	0.0138847858198	0.0	0.389816589105	0.00177367860944	0.0	0.0	0.000313774709758	0.0	0.0	0.0	0.0	0.0	0.000199880071957	0.00750682438581	0.00105559465165	0.000501002004008	0.00231884057971	0.0	0.0	0.0	0.0	0.0	0.0	0.0	0.0130836326321	0.0	0.0104537894987	0.0	0.00104438642298	0.0791586998088	0.00889453621347	0.0050597976081	0.0011350737798	0.0	0.000250878073256	0.0124190064795	0.000251004016064	0.0	0.0	0.0	0.00468603561387	0.00562148657089	0.0	0.00213766566909	0.000350140056022	0.000770416024653	0.000954653937947	0.00040192926045	0.0	0.0	0.000362056480811	0.00265533722783	0.00371944739639	0.000476077124494	0.000325839035516	0.0	0.0	0.0	0.0337655982383	0.0	0.0	0.0225913621262	0.0	0.0	0.000491561527118	0.000324359390204	0.00190186382655	0.0	0.00207591933571	0.0	0.00832408435072	0.0	0.0	0.0	0.0	0.00462160600809	0.0261569416499	0.0	0.0	0.0131643100926	0.0	0.000281610813855	0.0	0.000827814569536	0.0	0.0	0.0	0.0	0.00222799851467	0.00186358553858	0.0	0.000626370184779	0.0	0.00110456553756	0.000714540907467	0.000302114803625	0.00188536953243	0.0	0.000267881060809	0.0	0.000896860986547	0.0	0.0	0.0	0.0127000254001	0.0	0.0	0.0184887459807	0.000844594594595	0.0	0.000648648648649	0.00584282792872	0.00464330941325	0.000235904694503	0.00035682426405	0.00509404388715	0.00460711543384	0.00275925500115	0.0	0.00754060324826	0.000412881915772	0.00491845715765	0.00825627476882	0.00772589855559	0.0097869890616	0.0127686079103	0.0525911708253	0.0286168521463	0.00536785601516	0.0426157237325	0.00199316628702	0.0116402116402	0.0	0.0	0.00225790265931	0.0090369951991	0.00185479597244	0.0300455235205	0.00391389432485	0.000648648648649	0.000916380297824	0.000720720720721	0.00154499806875	0.000990752972259	0.000466635557629	0.0241960183767	0.0	0.00290170475154	0.0483344219464	0.041257367387	0.05	0.00459981600736	0.00308522946394	0.000751597143931	0.00192122958694	0.00229182582124	0.000224517287831	0.00505220613001	0.013143483023
k__Bacteria;p__Chloroflexi;c__Anaerolineae;o__Anaerolineales;f__Anaerolinaceae	0.0	0.0	0.0	0.0	0.0	0.0	0.0	0.0	0.0	0.0	0.0	0.0	0.0	0.0	0.0	0.0	0.0	0.0	0.0	0.0	0.0	0.0	0.0	0.0	0.0	0.0	0.0	0.0	0.0	0.0	0.0	0.0	0.0	0.0	0.0	0.0	0.0	0.0	0.00162390386489	0.000604047115675	0.00196001568013	0.0	0.0	0.0	0.0	0.0	0.0	0.0	0.0	0.0	0.0	0.0	0.000308356460068	0.0	0.0	0.0	0.0	0.0	0.0	0.0	0.0	0.0	0.0	0.0	0.0	0.0	0.0	0.0	0.0	0.0	0.0	0.0	0.0	0.0	0.0	0.0	0.0	0.0	0.0	0.0	0.0	0.0	0.0	0.0	0.0	0.0	0.0	0.0	0.0	0.0	0.0	0.0	0.0	0.0	0.0	0.0	0.0	0.0	0.0	0.0	0.0	0.0	0.0	0.0	0.0	0.0	0.0	0.0	0.0	0.0	0.0	0.0	0.0	0.0	0.0	0.0	0.0	0.0	0.0	0.0	0.0	0.0	0.0	0.0	0.0	0.0	0.0	0.0	0.0	0.0	0.0	0.0	0.0	0.0	0.0	0.0	0.0	0.0	0.0	0.0	0.0	0.0	0.0	0.0	0.0	0.0	0.0	0.0	0.0	0.0	0.0	0.0	0.0	0.0	0.0	0.0	0.0	0.0	0.0	0.0	0.0	0.0	0.0	0.0	0.0	0.0	0.0	0.0	0.0	0.0	0.0	0.0	0.0	0.0	0.0	0.0	0.0	0.0	0.0	0.0	0.0	0.0	0.0	0.0	0.0	0.0	0.0	0.0	0.000886132033673	0.0	0.0	0.0	0.0	0.0	0.0	0.0	0.0	0.0	0.0	0.0	0.0	0.000739280433711	0.0	0.0	0.0	0.0	0.0	0.0	0.0	0.0	0.0	0.0	0.0	0.0	0.0	0.0	0.0	0.0	0.0	0.0	0.0	0.0	0.0	0.0	0.0	0.0	0.0	0.0	0.0	0.0	0.0	0.0	0.0	0.0	0.0	0.0	0.0	0.0	0.0	0.0	0.0	0.0	0.0	0.0	0.0	0.0	0.0	0.0	0.0	0.0	0.0	0.0	0.0	0.0	0.0	0.0	0.0	0.0	0.0	0.0	0.0	0.0	0.0	0.0	0.0	0.0	0.0	0.0	0.0	0.0	0.0	0.0	0.0	0.0	0.0	0.0	0.000824402308326	0.0	0.0	0.0	0.0	0.0	0.0	0.0	0.000365497076023	0.0	0.0	0.0	0.0	0.0	0.0	0.0	0.0	0.0	0.0	0.0	0.0	0.0	0.0	0.0	0.0	0.0	0.0	0.0	0.0	0.0	0.0	0.0	0.0	0.0	0.0	0.0	0.0	0.0	0.0	0.0	0.0	0.0	0.0	0.0	0.0	0.0	0.0	0.0	0.0	0.0	0.0	0.000539811066127	0.0	0.0	0.0	0.0	0.0	0.0	0.0	0.0	0.0	0.0	0.0	0.00061919504644	0.00186219739292	0.000390472471691	0.000440528634361	0.000448631673396	0.000416146483562	0.000778210116732	0.0	0.0	0.00110213078619	0.000745712155108	0.000379506641366	0.00267584097859	0.00169952413324	0.00272161741835	0.00100468854655	0.000389711613406	0.0	0.0	0.00031776294884	0.0	0.00043956043956	0.000302480338778	0.00260319821495	0.000866175833694	0.0	0.000347826086957	0.0	0.00444642063139	0.00209769253821	0.0017316017316	0.00174748798602	0.00395083406497	0.00134831460674	0.000954653937947	0.0	0.000433087916847	0.00231588698472	0.0	0.00182398540812	0.000785237534354	0.00215982721382	0.0031185031185	0.00128824476651	0.00130095403296	0.000467289719626	0.00228728270814	0.00255427841635	0.00042034468264	0.00376081233546	0.00172413793103	0.00121016538927	0.0	0.00438169425511	0.0024620434961	0.00370541917554	0.00165562913907	0.00232234091965	0.001638001638	0.000951927653498	0.0018691588785	0.0	0.00261267145656	0.0	0.000795861520096	0.00151515151515	0.00159659393294	0.00118858954041	0.00261096605744	0.0	0.00206967919972	0.00055881531154	0.0003885003885	0.00112401648558	0.00256880733945	0.00258620689655	0.0	0.000423011844332	0.0	0.0	0.0	0.00331910858227	0.00225309800976	0.000404530744337	0.00424088210348	0.0	0.00194628260023	0.000867678958785	0.00175438596491	0.0016792611251	0.0	0.00149588631264	0.00123355263158	0.00420489296636	0.00160965794769	0.00124843945069	0.000925497454882	0.000423728813559	0.0	0.000862068965517	0.00248653128885	0.0	0.00268096514745	0.00257179597085	0.0012599748005	0.00196772924046	0.000777907429016	0.00268216361198	0.00040899795501	0.000536193029491	0.00115964437572	0.00196753566158	0.00147637795276	0.0013519603425	0.000912825193975	0.00046403712297	0.000928505106778	0.00126742712294	0.00206440957886	0.000946073793756	0.0013446884805	0.0	0.00205592105263	0.00248653128885	0.00172117039587	0.0019483682416	0.000488758553275	0.000919963201472	0.00159108989658	0.000942507068803	0.00113421550095	0.00113550340651	0.00072202166065	0.000347463516331	0.0	0.0	0.0	0.0	0.0	0.000657678395265	0.0	0.0	0.000968054211036	0.0	0.00058651026393	0.000332889480692	0.000269179004038	0.000627746390458	0.000604412209127	0.00369003690037	0.000713012477718	0.0	0.000278396436526	0.0	0.0	0.00237812128419	0.000384615384615	0.00108972030512	0.0	0.000440722785368	0.000720461095101	0.000807754442649	0.0	0.0	0.0	0.0	0.0	0.0	0.0	0.0	0.0	0.0	0.0	0.0	0.0	0.0	0.0	0.0	0.0	0.0	0.0	0.0	0.0	0.0	0.0	0.0	0.0	0.0	0.0	0.0	0.0	0.0	0.0	0.0	0.0	0.0	0.0	0.0	0.0	0.0	0.0	0.0	0.0	0.0	0.0	0.0	0.0	0.0	0.0	0.000332225913621	0.0	0.0	0.000622858922454	0.0	0.000765110941086	0.0	0.0	0.0	0.0	0.000636334712059	0.0	0.0	0.0	0.0	0.0	0.0029004189494	0.000666000666001	0.000344115622849	0.0	0.00121988411101	0.000812567713976	0.00269938650307	0.0	0.0	0.00021404109589	0.0	0.00140845070423	0.00131544330439	0.0	0.0	0.0	0.0	0.000262536098714	0.000244618395303	0.0	0.00154035736291	0.0	0.000844832441566	0.0	0.0	0.0	0.00125431169646	0.0	0.0	0.0	0.0	0.0	0.00113992590482	0.0	0.0	0.0	0.000667334000667	0.0	0.000634115409004	0.0	0.000830794793686	0.0	0.0	0.00119760479042	0.0	0.0	0.00199033266989	0.0	0.000978154548419	0.0	0.0	0.000868558193399	0.00213371266003	0.0	0.0	0.0	0.0	0.0	0.0	0.0	0.0	0.0	0.0	0.0	0.0	0.0	0.000251319426992	0.0	0.0	0.0	0.0	0.0	0.0	0.0	0.0	0.0	0.0	0.0	0.0	0.0	0.0	0.0	0.0	0.0	0.0	0.0	0.0	0.0	0.0	0.0	0.0	0.0	0.0	0.0	0.0	0.0	0.0	0.0	0.0	0.0	0.0	0.0	0.000301295570955	0.0	0.0	0.0	0.000688231245699	0.000728597449909	0.0	0.0	0.0	0.0	0.0	0.0	0.000397456279809	0.000451671183379	0.000520426749935	0.000686341798216	0.000850822461713	0.00089928057554	0.00102319236016	0.000726040658277	0.0	0.0	0.0	0.0	0.0	0.00068282690338	0.0	0.000704225352113	0.00193861066236	0.0	0.0	0.0	0.00122910521141	0.00273504273504	0.00070771408351	0.00161095449054	0.00110926234054	0.000691562932227	0.000378787878788	0.00203527815468	0.000950344499881	0.00173963467672	0.00312274801826	0.0	0.0	0.000268528464017	0.0	0.00205233453053	0.000595770032767	0.0	0.00100857286939	0.000260010400416	0.00138057984353	0.0	0.0	0.0	0.0	0.0	0.0	0.000306278713629	0.0	0.0	0.0	0.0	0.000361271676301	0.000295770482106	0.0	0.0	0.0	0.0	0.0	0.0	0.0	0.0	0.0	0.0	0.0	0.0	0.0	0.0	0.0	0.0	0.0	0.0	0.0	0.0	0.0	0.0	0.0	0.0	0.0	0.0	0.0	0.0	0.0	0.0	0.0	0.0	0.0	0.0	0.0	0.0	0.0	0.0	0.0	0.0	0.0	0.0	0.0	0.0	0.0	0.0	0.0	0.0	0.000311720698254	0.0	0.0	0.0	0.0	0.0	0.0	0.0	0.00168871376302	0.00118835412953	0.0	0.0	0.0	0.0	0.0	0.0	0.0	0.0	0.0	0.0	0.0	0.0	0.0	0.0	0.0	0.0	0.0	0.0	0.0	0.0	0.0	0.0	0.0	0.0	0.0	0.0	0.0	0.0	0.0	0.0	0.0	0.0	0.0	0.0	0.0	0.0	0.0	0.0	0.0	0.0	0.0	0.0	0.0	0.0	0.0	0.0	0.0	0.0	0.0	0.0	0.0	0.0	0.0	0.0	0.0	0.0	0.0	0.0	0.0	0.0	0.0	0.0	0.0	0.0	0.0	0.0	0.0	0.0	0.0	0.0	0.0	0.0	0.0	0.0	0.0	0.0	0.0	0.0	0.0	0.0	0.0	0.0	0.0	0.0	0.0	0.0	0.0	0.0	0.0	0.0	0.0	0.0	0.0	0.0	0.0	0.0	0.0	0.0	0.0	0.0	0.0	0.0	0.0	0.0	0.0	0.0	0.0	0.0	0.0	0.0	0.0	0.0	0.0	0.0	0.0	0.0	0.0	0.0	0.0	0.0	0.0	0.0	0.0	0.0	0.0	0.0	0.0	0.0	0.0	0.0	0.0	0.0	0.0	0.0	0.0	0.0	0.0	0.0	0.0	0.0	0.0	0.0	0.0	0.0	0.0	0.0	0.0	0.0	0.0	0.0	0.0	0.0	0.0	0.0	0.0	0.0	0.0	0.0	0.0	0.0	0.0	0.0	0.0	0.0	0.0	0.0	0.0	0.0	0.0	0.0	0.0	0.0	0.0	0.000354987575435	0.0	0.0	0.000334001336005	0.0	0.0	0.0	0.0	0.0	0.0	0.0	0.0	0.000430477830392	0.0	0.0	0.0	0.0	0.0	0.0	0.0	0.0	0.0	0.0	0.0	0.0	0.0	0.0	0.0	0.0	0.0	0.0	0.0	0.0	0.0	0.0	0.0	0.0	0.0	0.0	0.0	0.0	0.0	0.0	0.0	0.0	0.0	0.0	0.0	0.0	0.0	0.0	0.0	0.0	0.0	0.0	0.0	0.0	0.0	0.0	0.0	0.0	0.0	0.0	0.0	0.0	0.0	0.0	0.0	0.0	0.0	0.0	0.0	0.0	0.0	0.0	0.0	0.0	0.0	0.000297619047619	0.0	0.0	0.0	0.0	0.0	0.0	0.0	0.0	0.0	0.0	0.0	0.0	0.0	0.0	0.0	0.0	0.0	0.0	0.0	0.0	0.0	0.0	0.0	0.0	0.0	0.0	0.0	0.000310945273632	0.0	0.0	0.0	0.0	0.0	0.0	0.000258799171843	0.0	0.0	0.0	0.0	0.0	0.0	0.0	0.0	0.0	0.0	0.0	0.0	0.0	0.0	0.0	0.0	0.0015368852459	0.0	0.0	0.0	0.0	0.0	0.0	0.0	0.0	0.0	0.000277008310249	0.000350017500875	0.0	0.0	0.0	0.000402576489533	0.00221238938053	0.00553926360378	0.000910332271279	0.00297840655249	0.0	0.00081004455245	0.0	0.000363108206245	0.0	0.000414078674948	0.000346981263012	0.000462534690102	0.000339673913043	0.0	0.00188750471876	0.000352858151023	0.000848896434635	0.0	0.0	0.0	0.00411946446962	0.00268576544315	0.00133630289532	0.0	0.0012247397428	0.00240867121638	0.0	0.00122299225438	0.000721240533718	0.00254614894971	0.000851788756388	0.000862068965517	0.00175008750438	0.00264350453172	0.000412201154163	0.0	0.00322320709106	0.000473036896878	0.00120627261761	0.00148257968866	0.000420521446594	0.0003808073115	0.000911161731207	0.00038037276531	0.00202183582693	0.00138312586445	0.0	0.00122349102773	0.0	0.0	0.00176289114147	0.00081799591002	0.0	0.00137048880767	0.0	0.00132100396301	0.000854335753951	0.0	0.00142908181493	0.00146092037984	0.00108735048931	0.0	0.0	0.000398406374502	0.0	0.00044662795891	0.000807102502018	0.00229445506692	0.00132100396301	0.00124326564443	0.000833680700292	0.00093984962406	0.0	0.0	0.000896860986547	0.000392772977219	0.000422654268808	0.00298634812287	0.00123660346249	0.000851788756388	0.00179452669358	0.00164136233073	0.00329489291598	0.00141509433962	0.00355871886121	0.000816659861168	0.002035002035	0.000819000819001	0.00167644593462	0.00166805671393	0.000448430493274	0.00311647837943	0.00200642054575	0.001704303366	0.0	0.00046904315197	0.00139664804469	0.00175361683472	0.0017559262511	0.00170285227756	0.00141776937618	0.00088222320247	0.000466417910448	0.000829875518672	0.00138632162662	0.00211565585331	0.00137677833869	0.00130039011704	0.00269420745397	0.00179775280899	0.00195599022005	0.00135869565217	0.00462249614792	0.00283553875236	0.00179131213614	0.0	0.000900090009001	0.00188058298072	0.00109409190372	0.0021645021645	0.000898069151325	0.00283956460009	0.000456412596988	0.00161290322581	0.00283152430392	0.0025493945188	0.00159680638723	0.000987166831194	0.00239952009598	0.00328638497653	0.00050916496945	0.0	0.000445235975067	0.00068697046027	0.00239234449761	0.000619578686493	0.000788332676389	0.00041928721174	0.000371333085778	0.000610128126907	0.0	0.00110660272962	0.00129982668977	0.00302000755002	0.000759301442673	0.0	0.0	0.000278241513634	0.0	0.0	0.0	0.0	0.0	0.0	0.000928505106778	0.0	0.000374251497006	0.000378787878788	0.00453001132503	0.000789577575997	0.00164880461665	0.0	0.000309310238169	0.0	0.0	0.000579878225573	0.00066181336863	0.000873362445415	0.000355618776671	0.0	0.0	0.00381388253242	0.00217797137523	0.00176812326345	0.000607902735562	0.0	0.0	0.0	0.0	0.0	0.0	0.0	0.0	0.0	0.0	0.0	0.0	0.00184558597355	0.0	0.0	0.0	0.0	0.000386249517188	0.0	0.0	0.000418060200669	0.0	0.0	0.0	0.000301295570955	0.0	0.00296638101516	0.0	0.0	0.000359453630482	0.00198807157058	0.00102951269732	0.00161507402423	0.000317561130518	0.000713521227257	0.00161812297735	0.00389863547758	0.0	0.0	0.00124843945069	0.0	0.0	0.000514668039115	0.000329163923634	0.00133288903699	0.00258843830889	0.00108459869848	0.0	0.0	0.000398089171975	0.000887705281846	0.00134048257373	0.000750750750751	0.00314960629921	0.00297239915074	0.000647458724506	0.0	0.0	0.0	0.0	0.000358551452133	0.00124649423496	0.00117233294256	0.0	0.0	0.000733137829912	0.000385802469136	0.0	0.000820008200082	0.0	0.0	0.0	0.000366837857667	0.0	0.000692760651195	0.000399840063974	0.000232234091965	0.00128567755207	0.000639795265515	0.000803427959293	0.00190415741035	0.0	0.00134273246056	0.00069905627403	0.000394788787998	0.001999111506	0.00215633423181	0.00380359612725	0.000394944707741	0.0	0.0	0.0	0.0015243902439	0.0011329305136	0.0	0.000402252614642	0.000215842866393	0.000426257459506	0.0	0.000363372093023	0.00144980065241	0.0	0.0	0.0	0.0	0.0	0.0	0.0	0.0	0.0	0.0	0.0	0.0	0.0	0.0	0.0	0.0	0.0	0.0	0.0	0.0	0.0	0.0	0.0	0.0	0.0	0.0	0.0	0.0	0.0	0.0	0.0	0.0	0.0	0.0	0.0	0.0	0.0	0.0	0.0	0.0	0.0	0.0	0.0	0.0	0.0	0.0	0.0	0.0	0.0	0.0	0.0	0.0	0.0	0.0	0.0	0.0	0.0	0.0	0.0	0.0	0.0	0.0	0.0	0.0	0.0	0.0	0.0	0.0	0.0	0.0	0.0	0.0	0.0	0.0	0.0	0.0	0.0	0.0	0.0	0.0	0.0	0.0	0.0	0.0	0.0	0.0	0.0	0.0	0.0	0.0	0.0	0.0	0.0	0.0	0.0	0.0	0.0	0.0	0.0	0.0	0.0	0.0	0.0	0.0	0.0	0.0	0.0	0.0	0.0	0.0	0.0	0.0	0.0	0.0	0.0	0.0	0.0	0.0	0.0	0.0	0.0	0.0	0.0	0.000964087731984	0.00326141495233	0.0	0.0	0.0	0.0	0.0	0.0	0.0	0.0	0.0	0.0	0.0	0.0	0.0	0.0	0.0	0.0	0.0	0.0	0.0	0.0	0.0	0.0	0.0	0.0	0.0	0.0	0.0	0.0	0.0	0.0	0.0	0.0	0.0	0.0	0.0	0.0	0.0	0.0	0.0	0.0	0.0	0.0	0.0	0.0	0.0	0.0	0.0	0.0	0.0	0.0	0.0	0.0	0.0	0.0	0.0	0.0	0.0	0.0	0.0	0.0	0.0	0.0	0.0	0.0	0.0	0.0	0.0	0.0	0.0	0.000254000508001	0.0	0.0	0.0	0.0	0.0	0.0	0.0	0.0	0.0	0.0	0.0	0.0	0.0	0.0	0.0	0.0	0.0	0.0	0.0	0.0	0.000311429461227	0.00115163147793	0.000397456279809	0.0	0.000734753857458	0.0	0.0	0.0	0.0	0.0	0.0	0.0	0.0	0.0	0.0	0.0	0.0	0.0	0.0	0.0	0.0	0.0	0.0	0.0	0.0	0.0	0.0	0.0	0.0	0.0	0.0	0.0	0.0	0.0
k__Bacteria;p__Fibrobacteres;c__Fibrobacteria;o__Fibrobacterales;f__Fibrobacteraceae	0.000193723363038	0.00234925606891	0.0	0.0	0.00231696014829	0.0	0.0	0.0	0.0	0.0	0.000309693403531	0.0	0.0	0.0	0.0	0.00416982562547	0.0	0.00308641975309	0.0	0.0010718113612	0.0	0.0	0.0	0.0	0.0	0.0	0.0	0.0	0.0	0.00156445556946	0.000537056928034	0.0	0.0	0.000710479573712	0.0	0.0	0.00269277845777	0.0	0.0	0.0	0.0	0.0	0.0	0.00184445127575	0.0	0.0	0.000517866390471	0.0	0.0	0.0105152471083	0.0	0.00153609831029	0.00123342584027	0.0	0.000325203252033	0.0	0.0	0.0	0.0	0.0	0.00170794192997	0.00034566194262	0.0	0.00138312586445	0.0	0.0	0.0	0.0	0.000687915615684	0.0	0.00153295861012	0.0	0.0	0.0	0.0	0.0	0.00146699266504	0.0	0.0	0.0	0.00054347826087	0.0	0.00117324990223	0.00137804317869	0.0	0.0	0.0	0.0	0.0	0.0	0.000917010545621	0.000925925925926	0.000198255352895	0.000294464075383	0.0	0.0	0.0	0.0	0.0	0.0	0.0	0.0	0.0	0.000890075656431	0.000711997152011	0.0	0.0	0.0	0.0	0.0	0.0	0.0	0.0	0.0	0.0	0.0	0.0	0.0	0.0	0.0	0.0	0.0	0.0	0.0	0.0	0.0	0.0	0.0	0.0	0.0	0.0	0.0	0.0	0.0	0.0	0.000288850375505	0.0	0.0	0.0	0.0	0.0	0.0	0.0	0.0	0.0	0.0	0.0	0.0	0.0	0.0	0.0	0.0	0.0	0.0	0.0	0.0	0.000328515111695	0.0	0.0	0.0	0.0	0.0	0.0	0.0	0.0	0.0	0.0	0.0	0.000447227191413	0.000291885580852	0.000698567935732	0.000728332119446	0.0	0.0	0.0	0.0	0.0	0.0	0.0	0.0	0.0	0.0	0.0	0.0	0.0	0.0	0.0	0.0	0.0	0.0	0.0	0.0	0.00033636057854	0.00254237288136	0.0	0.0	0.000602772754671	0.0	0.0	0.0	0.0	0.0	0.0	0.0	0.0	0.0	0.0	0.0	0.0	0.0	0.000381970970206	0.0	0.0	0.0	0.0	0.0	0.0	0.0	0.0	0.0	0.0	0.0	0.0	0.0	0.0	0.00183553597651	0.00138217000691	0.0	0.00070846617074	0.00524383848977	0.0	0.0	0.000422475707647	0.000671366230279	0.000581564408258	0.001554001554	0.000968054211036	0.00025182573659	0.0004095004095	0.0	0.000805477245268	0.0	0.000656598818122	0.000399201596806	0.0	0.0	0.0	0.0	0.0	0.0	0.0	0.0	0.0	0.0	0.0	0.0	0.0	0.000638773554775	0.000444444444444	0.0	0.0	0.0	0.0	0.0	0.0	0.0	0.0	0.0	0.000669792364367	0.0	0.0	0.0	0.00264051301396	0.0	0.0	0.0	0.000412201154163	0.0	0.0	0.0	0.0	0.0	0.0	0.0	0.000365497076023	0.0	0.0	0.000353481795688	0.0	0.0	0.0	0.0	0.0	0.000866551126516	0.0010511562719	0.0	0.0	0.0	0.0	0.0	0.0	0.000241429261226	0.0	0.0	0.0	0.0	0.0	0.0	0.000324886289799	0.0	0.0	0.0	0.0	0.0	0.0	0.000791452314998	0.0	0.000597550044816	0.0	0.000372300819062	0.00035198873636	0.0	0.0	0.0	0.0	0.0	0.0	0.0	0.0	0.0	0.0	0.0	0.0	0.0	0.0	0.0	0.0	0.000319795330988	0.00044014084507	0.0	0.0	0.0	0.0	0.0	0.0	0.0	0.0	0.0	0.0	0.0	0.0	0.0	0.000339904826649	0.0	0.0	0.0	0.0	0.0	0.00031776294884	0.0	0.0	0.0	0.0	0.0	0.000355871886121	0.0	0.000308261405672	0.0	0.0	0.0	0.0	0.0	0.000898876404494	0.0	0.000467726847521	0.0	0.000463177396943	0.000799360511591	0.0	0.0	0.0	0.00155925155925	0.0	0.0	0.0	0.0	0.000425713069391	0.00042034468264	0.0	0.000431034482759	0.0	0.0	0.000486854917235	0.0	0.0	0.000413907284768	0.000464468183929	0.0004095004095	0.0	0.0	0.0	0.0	0.0	0.000795861520096	0.0	0.0	0.0	0.0	0.0	0.0	0.0	0.0	0.0	0.0	0.0	0.0	0.000846023688663	0.0	0.00132158590308	0.000841042893188	0.000474158368895	0.0	0.0	0.0	0.0	0.0	0.0	0.0	0.0	0.000392464678179	0.0	0.00164473684211	0.0	0.0	0.000832292967124	0.0	0.00127118644068	0.000473260766682	0.000431034482759	0.0	0.000497265042268	0.0	0.0	0.0	0.00118063754427	0.00116686114352	0.0	0.0	0.00268096514745	0.000386548125242	0.0	0.0	0.000450653447499	0.0	0.0	0.000464252553389	0.0	0.000825763831544	0.000946073793756	0.000448229493501	0.000447828034035	0.0	0.0	0.0	0.0	0.0	0.0	0.0	0.0014137606032	0.000378071833648	0.0	0.0	0.0	0.0	0.0	0.000514403292181	0.000444642063139	0.00039603960396	0.0	0.0	0.00168067226891	0.0	0.0	0.0	0.0	0.0	0.0	0.0	0.0	0.0	0.0	0.0	0.000431685732787	0.000293341155764	0.0	0.0	0.0	0.0	0.0	0.000720461095101	0.0	0.0	0.0	0.0	0.0	0.0	0.0	0.0	0.0	0.0	0.0	0.0	0.0	0.0	0.0	0.0	0.0	0.0	0.0	0.0	0.0	0.0	0.0	0.0	0.0	0.0	0.0	0.0	0.0	0.0	0.0	0.0	0.0	0.000382262996942	0.0	0.0	0.0	0.0	0.0	0.0	0.0	0.0	0.0	0.0	0.0	0.0	0.0	0.0	0.0	0.0	0.0	0.0	0.0	0.000382555470543	0.000322476620445	0.0	0.0	0.0	0.0	0.000359582883855	0.0	0.0	0.0	0.0	0.0	0.0	0.000344115622849	0.0	0.0	0.0	0.000245398773006	0.0	0.0	0.000428082191781	0.0	0.0	0.0	0.0	0.0	0.000238663484487	0.000301477238468	0.0	0.0	0.0	0.0	0.0	0.0	0.000380662352493	0.0	0.0	0.0	0.0	0.0	0.000351741118537	0.0	0.0	0.0	0.0	0.0	0.0	0.0	0.0	0.0	0.000761324704987	0.0	0.0	0.0	0.0	0.0	0.0	0.0	0.0	0.0	0.0	0.0	0.000579038795599	0.0	0.0	0.0	0.0	0.0	0.0	0.0	0.0	0.0	0.0	0.0	0.0	0.0	0.0	0.0	0.0	0.0	0.0	0.0	0.0	0.0	0.0	0.0	0.0	0.0	0.0	0.0	0.0	0.0	0.0	0.0	0.000831255195345	0.0	0.0	0.00406137184116	0.0	0.0	0.0	0.0	0.0	0.0	0.00164024056862	0.00274977085243	0.0	0.0	0.0	0.00108069164265	0.0	0.0	0.0	0.0	0.0	0.0	0.000395726157499	0.0	0.0	0.0	0.0	0.0	0.0	0.0	0.0	0.0	0.0	0.0	0.0	0.0	0.0	0.0	0.0	0.000429368827823	0.0	0.0	0.0	0.0	0.0	0.0	0.0	0.0	0.0	0.0	0.0	0.0	0.0	0.000353857041755	0.000805477245268	0.0	0.0	0.0	0.0	0.000475172249941	0.0	0.0	0.0	0.0	0.0	0.000259605399792	0.0	0.0	0.0	0.0	0.0	0.0	0.0	0.0	0.000280898876404	0.001539408867	0.000275178866263	0.00159872102318	0.000612557427259	0.0	0.0	0.0	0.00426596057664	0.000361271676301	0.000591540964212	0.0	0.00031113876789	0.000538986704995	0.00755572346052	0.0	0.0	0.0	0.0	0.0	0.000376222723853	0.0	0.0	0.000748783227256	0.0	0.0	0.0	0.0	0.00598991172762	0.0	0.0	0.0	0.0	0.0	0.0	0.000644329896907	0.0	0.0	0.00112697220135	0.00103466114847	0.0	0.0	0.0	0.0	0.0	0.0	0.000306654400491	0.0	0.0	0.0	0.0	0.0	0.0	0.0	0.0	0.0	0.000827129859388	0.0	0.0	0.000935162094763	0.000808570851021	0.0	0.00611995104039	0.0	0.00723182000804	0.000805152979066	0.0	0.0	0.000297088532383	0.0	0.000572246065808	0.0	0.0	0.000302663438257	0.0	0.0	0.0	0.00243036081511	0.0	0.0	0.0	0.0	0.0	0.0	0.0	0.0	0.0	0.0	0.0299032541777	0.0	0.0	0.0	0.000551419906259	0.0	0.0	0.0	0.0	0.000410340582684	0.0	0.0	0.00326841890236	0.0	0.0	0.00229973169797	0.0514834205934	0.000222965440357	0.0	0.0	0.0	0.0	0.0	0.0	0.0	0.0	0.0	0.0	0.0	0.0	0.000394477317554	0.0	0.0	0.00371370695476	0.0	0.00167832167832	0.0	0.000772200772201	0.0	0.0	0.0	0.0	0.0	0.0	0.0	0.0	0.0	0.0	0.0	0.0	0.0	0.0	0.00337837837838	0.0	0.0	0.0	0.0	0.0	0.0	0.0	0.0	0.0	0.00142382534409	0.0	0.0243558065655	0.0	0.0	0.000431220353601	0.0	0.0	0.000283848992336	0.000505689001264	0.0	0.0	0.0	0.0	0.0	0.0	0.0	0.0	0.0	0.0	0.00125418060201	0.0	0.0	0.0	0.0	0.0	0.000790513833992	0.0	0.00160836349015	0.00702247191011	0.0	0.0	0.000427533133818	0.0	0.0	0.0	0.0	0.0	0.0	0.0	0.0	0.0	0.0	0.00757054370268	0.0	0.0	0.00149796704473	0.0	0.000630318310747	0.0	0.0	0.0	0.0	0.0	0.0	0.0	0.0339072382291	0.0	0.0	0.0	0.0	0.0	0.0	0.0	0.0	0.0	0.0	0.0	0.0	0.0	0.0	0.0	0.0	0.0	0.0	0.0	0.0	0.0	0.001246105919	0.000557880055788	0.0	0.0	0.0	0.0	0.0	0.000506585612969	0.00024148756339	0.0	0.0	0.0	0.0	0.0	0.0	0.0	0.000356252226576	0.0	0.0	0.0	0.0	0.0	0.0	0.0	0.0	0.0	0.0	0.0	0.0	0.0	0.0	0.0	0.0	0.0	0.0	0.0	0.0	0.00195886385896	0.0	0.0	0.0	0.0	0.0	0.0	0.0	0.0	0.0	0.0	0.0	0.0	0.0	0.00103734439834	0.0	0.0	0.0	0.000904159132007	0.0	0.0	0.0	0.00216684723727	0.0	0.0	0.0	0.00272975432211	0.0	0.0	0.0	0.000178094390027	0.0	0.000256213169357	0.0	0.0	0.0	0.0	0.0	0.0	0.0	0.0	0.0	0.0	0.0	0.0	0.0	0.00123854347288	0.0	0.0	0.0	0.000303214069133	0.0	0.000386697602475	0.0	0.0	0.000297619047619	0.0	0.0	0.0	0.0	0.0	0.000345303867403	0.0	0.000377786173026	0.000795228628231	0.000191424196018	0.00118962645729	0.000373134328358	0.0	0.0	0.000348796651552	0.0	0.0	0.0	0.000225580870742	0.0	0.0	0.0	0.0	0.0	0.0	0.0	0.0	0.0	0.0	0.0	0.000637145587767	0.00032637075718	0.0	0.0	0.0	0.0	0.0	0.0	0.000411184210526	0.0	0.0	0.0	0.0	0.0	0.000329055610398	0.0	0.0	0.0	0.000640614990391	0.0	0.000548095368594	0.0	0.0	0.0	0.0	0.0	0.0	0.0	0.0	0.0	0.00033422459893	0.0	0.00105005250263	0.000388651379712	0.000436109899695	0.000962927298989	0.0	0.0	0.0	0.0	0.0	0.0	0.000405022276225	0.0	0.000363108206245	0.0	0.000414078674948	0.0	0.000462534690102	0.0	0.0	0.000377500943752	0.0	0.0	0.000502512562814	0.000417188151856	0.0	0.00154479917611	0.000447627573859	0.0	0.0	0.0	0.00040144520273	0.0	0.0	0.0	0.0	0.0	0.0	0.0	0.0	0.00123660346249	0.000402414486922	0.000402900886382	0.000473036896878	0.0	0.0	0.000420521446594	0.0003808073115	0.0	0.0	0.000808734330772	0.000922083909636	0.000739644970414	0.0	0.00074543421543	0.0	0.0	0.0	0.000347342827371	0.000456829602558	0.0	0.0	0.0	0.00088573959256	0.0	0.0	0.0	0.000431592576608	0.0	0.0	0.0	0.00044662795891	0.000403551251009	0.0	0.000440334654337	0.000828843762951	0.00125052105044	0.0	0.000400962309543	0.0	0.00134529147982	0.0	0.0	0.00042662116041	0.000412201154163	0.0	0.0	0.0	0.0	0.000471698113208	0.0	0.000408329930584	0.0	0.0	0.000419111483655	0.0	0.0	0.0	0.000401284109149	0.0	0.000411015207563	0.00140712945591	0.000465549348231	0.00131521262604	0.0	0.0	0.00047258979206	0.000441111601235	0.00139925373134	0.00124481327801	0.00184842883549	0.0	0.000458926112896	0.000433463372345	0.00134710372699	0.00134831460674	0.000488997555012	0.000452898550725	0.000513610683102	0.000945179584121	0.00089565606807	0.0	0.0	0.0	0.00164113785558	0.0	0.0	0.0	0.000456412596988	0.000403225806452	0.0	0.0	0.000798403193613	0.0	0.000599880023995	0.00093896713615	0.0	0.0	0.00178094390027	0.0	0.0	0.0	0.0	0.0	0.0	0.0	0.0	0.0	0.0	0.00113250283126	0.0	0.0	0.0	0.0	0.0008	0.00076834421821	0.0	0.0	0.0	0.0	0.0	0.0	0.0	0.0	0.0	0.000394788787998	0.0	0.0	0.0	0.0	0.0	0.0	0.0	0.0	0.0	0.0	0.0	0.0	0.0	0.0	0.0	0.0	0.0	0.0	0.0	0.0	0.0	0.0	0.0	0.0	0.0	0.0	0.0	0.0	0.0	0.0	0.0	0.0	0.0	0.000330687830688	0.0	0.0	0.0	0.000326264274062	0.0	0.0	0.00118906064209	0.0	0.0	0.0	0.0	0.0	0.0	0.0	0.0	0.000356760613628	0.0	0.0	0.0	0.0	0.000832292967124	0.0	0.0	0.0	0.0	0.0	0.0	0.000361532899494	0.0	0.0	0.0	0.0	0.000893655049151	0.0	0.0	0.0	0.0	0.0	0.0	0.0	0.000656598818122	0.0	0.0	0.0	0.000342935528121	0.0	0.0	0.0	0.000416840350146	0.0	0.0	0.000906207521522	0.0	0.000366837857667	0.0	0.0	0.0	0.0	0.0	0.0	0.0	0.0	0.0	0.0	0.000349528137015	0.0	0.0	0.0	0.0	0.0	0.0	0.0	0.0	0.0	0.0	0.000397456279809	0.0	0.0	0.000426257459506	0.0	0.0	0.000362450163103	0.0	0.0	0.0	0.0	0.0	0.0	0.0	0.0	0.0	0.0	0.0	0.0	0.0	0.0	0.0	0.0	0.0	0.0	0.0	0.0	0.0	0.0	0.0	0.0	0.0	0.0	0.0	0.0	0.0	0.0	0.0	0.0	0.0	0.0	0.0	0.0	0.0	0.0	0.0	0.0	0.0	0.000370919881306	0.0110941086458	0.0	0.0	0.0	0.0	0.0	0.0	0.0	0.0	0.0	0.0	0.0	0.0	0.0	0.0	0.0	0.0	0.0	0.0	0.0	0.0	0.0	0.0	0.0	0.00166805671393	0.0	0.0	0.0	0.0	0.0	0.0	0.0	0.0	0.0	0.000659413122321	0.0	0.0	0.0	0.0	0.0	0.0	0.0	0.0	0.0	0.0	0.0	0.000716589036188	0.0	0.0	0.0	0.0	0.0	0.0	0.0	0.0	0.0	0.0	0.0	0.0	0.0	0.0	0.0	0.0	0.0	0.0	0.0	0.0	0.0	0.0	0.0	0.0	0.0	0.0	0.0	0.0	0.0	0.0	0.0	0.0	0.0	0.0	0.0	0.0	0.0	0.0	0.0	0.0	0.0	0.0	0.0	0.0	0.0	0.0	0.0	0.0	0.0	0.0	0.0	0.0	0.0	0.0	0.0	0.0	0.0	0.0	0.0	0.0	0.0	0.0	0.0	0.0	0.0	0.0	0.0	0.0	0.0	0.0	0.0	0.0	0.0	0.0	0.0	0.0	0.0	0.0	0.0	0.0	0.0	0.0	0.0	0.0	0.0	0.0	0.000276548672566	0.0	0.0	0.0	0.0	0.0	0.0	0.0	0.0	0.0	0.0	0.0	0.0	0.0	0.0	0.0	0.0	0.0	0.0	0.0	0.0	0.0	0.0	0.0	0.0	0.0	0.0	0.0	0.0	0.0	0.0	0.0	0.0	0.0	0.0	0.000412881915772	0.000258866166192	0.0	0.0	0.0	0.0	0.0	0.0	0.0	0.0	0.0	0.0	0.0	0.0	0.0	0.0	0.0	0.0	0.0	0.0	0.0	0.0	0.0	0.0	0.0	0.0	0.0	0.0	0.0	0.0	0.0	0.0	0.000385653682993	0.0	0.0	0.0	0.0	0.000673627484001	0.0
k__Bacteria;p__Firmicutes;c__Bacilli;o__Bacillales;f__Planococcaceae	0.0	0.000391542678152	0.0	0.0	0.000463392029657	0.0	0.0	0.0	0.0	0.0	0.0	0.0	0.0	0.0	0.000276472214542	0.0	0.0	0.0	0.0	0.0	0.0	0.0	0.0	0.0	0.00162601626016	0.0	0.0	0.0	0.000506072874494	0.0	0.0	0.0	0.0	0.0	0.000378071833648	0.0	0.0	0.00389105058366	0.0	0.0	0.0	0.0	0.0	0.0	0.0	0.0	0.0	0.0	0.0	0.0	0.0	0.0	0.0	0.0	0.0	0.0	0.0	0.0	0.0	0.0	0.0	0.0	0.0	0.0	0.0	0.0	0.0	0.0	0.0	0.0	0.0	0.0	0.0	0.0	0.0	0.0	0.0	0.0	0.0	0.0	0.0	0.0	0.0	0.0	0.0	0.0	0.0	0.0	0.0	0.0	0.0	0.0	0.000396510705789	0.0	0.0	0.0	0.0	0.0	0.0	0.0	0.0	0.0	0.0	0.0	0.0	0.0	0.0	0.0	0.0	0.0	0.000277932184547	0.0	0.0	0.0	0.0	0.000206739714699	0.0	0.0	0.0	0.0	0.000569962952408	0.0	0.0	0.0	0.0	0.0	0.0	0.0	0.0	0.0	0.0	0.0	0.0	0.0	0.0	0.0	0.0	0.0	0.0	0.0	0.0	0.0	0.0	0.000243783520234	0.0	0.0	0.0	0.0	0.0	0.0	0.0	0.0	0.000388726919339	0.0	0.0	0.0	0.0	0.0	0.0	0.0	0.0	0.0	0.0	0.0	0.00047619047619	0.0	0.0	0.0	0.0	0.0	0.0	0.0	0.0	0.0	0.0	0.0	0.0	0.0	0.0	0.0	0.000424268137463	0.0	0.0	0.0	0.0	0.0	0.0	0.0	0.0	0.0	0.0	0.0	0.0	0.0	0.0	0.0	0.0	0.0	0.0	0.000406669377796	0.0	0.0	0.0	0.0	0.0	0.0	0.0	0.0	0.0	0.0	0.0	0.0	0.0	0.0	0.0	0.0	0.0	0.0	0.0	0.0	0.0	0.0	0.0	0.0	0.0	0.0	0.0	0.0	0.0	0.0	0.0	0.0	0.0	0.0	0.0	0.0	0.0	0.0	0.0	0.0	0.0	0.0	0.0	0.0	0.0	0.0	0.0	0.0	0.0	0.0	0.0	0.0	0.0	0.0	0.0	0.0	0.0	0.0	0.0	0.0	0.0	0.000480538202787	0.0	0.0	0.0	0.0	0.0	0.0	0.0	0.0	0.0	0.0	0.0	0.0	0.0	0.0	0.0	0.0	0.0	0.0	0.0	0.0	0.0	0.0	0.0	0.0	0.0	0.0	0.0	0.0	0.0	0.0	0.0	0.0	0.0	0.0	0.0	0.0	0.0	0.0	0.000459347726229	0.0	0.0	0.0	0.0	0.0	0.0	0.0	0.0	0.0	0.0	0.0	0.0	0.0	0.0	0.0	0.0	0.0	0.0	0.0	0.0	0.0	0.0	0.0	0.00252525252525	0.0	0.0	0.0	0.0	0.0	0.0	0.0	0.0	0.0	0.0	0.0	0.0	0.0	0.0	0.0	0.0	0.0	0.0	0.0	0.0	0.0	0.0	0.0	0.0	0.0	0.0	0.0	0.0	0.0	0.0	0.0	0.0	0.0	0.0	0.0	0.0	0.000302480338778	0.0	0.0	0.0	0.0	0.0	0.0	0.0	0.0	0.0	0.0	0.0	0.0	0.0	0.0	0.0	0.0	0.000455996352029	0.0	0.0	0.0	0.0	0.0	0.0	0.0	0.000851426138782	0.0	0.0	0.0	0.0	0.0	0.0	0.0	0.0	0.0	0.0	0.0	0.0	0.0	0.0	0.0	0.0	0.0	0.00808080808081	0.000532197977648	0.0	0.0	0.0	0.000344946533287	0.0	0.0	0.0	0.0	0.0	0.0	0.0	0.000411015207563	0.0	0.0	0.0	0.0	0.0	0.0	0.0	0.0	0.000433839479393	0.000701754385965	0.0	0.0	0.0	0.0	0.0	0.00120724346076	0.0	0.000462748727441	0.0	0.0	0.0	0.0	0.0	0.0	0.0	0.0	0.0	0.0	0.0	0.0	0.0	0.0	0.0	0.0	0.0	0.0	0.00139211136891	0.0	0.0	0.0	0.0	0.000448229493501	0.0	0.0	0.0	0.0	0.0	0.0	0.0	0.0	0.0	0.0	0.0	0.0	0.0	0.0	0.0	0.0	0.0	0.0	0.0	0.0	0.0	0.0	0.000221827861579	0.0	0.0	0.0	0.0	0.0	0.0	0.0	0.0	0.0	0.0	0.0	0.0	0.0	0.0	0.0	0.0	0.0	0.0	0.0	0.0	0.0	0.0	0.0	0.0	0.000278241513634	0.000384319754035	0.0	0.0	0.0	0.0	0.000219058050383	0.000204123290467	0.0	0.00041203131438	0.0	0.0	0.0	0.0	0.0	0.00108607113766	0.0	0.0	0.0	0.0	0.0	0.0	0.0	0.000264410364886	0.00108577633008	0.000688231245699	0.0	0.0	0.0	0.0	0.000277392510402	0.0	0.0	0.0	0.0	0.0	0.0	0.0	0.0	0.0	0.0	0.0	0.0	0.0	0.0	0.0	0.0	0.0	0.0	0.0	0.0	0.0	0.0	0.0	0.0	0.000315357931252	0.000283205890683	0.0	0.0	0.0	0.0	0.0	0.0	0.0	0.0	0.0	0.0	0.0	0.0	0.0	0.0	0.0	0.0	0.0	0.0	0.0	0.0	0.0	0.0	0.0	0.0	0.000506500084417	0.0	0.0	0.0	0.0	0.0	0.0	0.0	0.0	0.000283446712018	0.0	0.000279485746227	0.0	0.000295595625185	0.0	0.0	0.0	0.0	0.0	0.0	0.0	0.0	0.0	0.0	0.0	0.0	0.0	0.0002895193978	0.0	0.0	0.0	0.00022888532845	0.0	0.0	0.0	0.0	0.0	0.0	0.00017614937467	0.000387822377351	0.0	0.0	0.0	0.0	0.0	0.00270839602769	0.0	0.0	0.0	0.000329055610398	0.0	0.0	0.0	0.0	0.00150075037519	0.0	0.00050994390617	0.000980712651193	0.00178062678063	0.000277085065115	0.00117050331643	0.0	0.00135379061372	0.000271370420624	0.0	0.0	0.0	0.000677048070413	0.000511770726714	0.0	0.00183318056829	0.0	0.000950570342205	0.00172711571675	0.000720461095101	0.00016283992835	0.0	0.0	0.0	0.0	0.0	0.0	0.0	0.0	0.0	0.0	0.000318369945877	0.0	0.0	0.0	0.0	0.0	0.0	0.0	0.0	0.0	0.0	0.0	0.0	0.0	0.0	0.0	0.0	0.0	0.0	0.0	0.0	0.000400641025641	0.0	0.0	0.0	0.0	0.0	0.0	0.0	0.0	0.0	0.00067842605156	0.0	0.0	0.0	0.0	0.0	0.0	0.0	0.0	0.0	0.0	0.0	0.0	0.000230096640589	0.0	0.0	0.0	0.0	0.0	0.0	0.0	0.0	0.0	0.0	0.0	0.0	0.000887311446318	0.0	0.0	0.0	0.0	0.0	0.0	0.0	0.0	0.0	0.0	0.0	0.0	0.0	0.0	0.0	0.0	0.0	0.0	0.000343170899108	0.0	0.0	0.0	0.0	0.0	0.0	0.0	0.0	0.0	0.0	0.0	0.0	0.0	0.0	0.0	0.0	0.0	0.0	0.0	0.0	0.0	0.0	0.0	0.0	0.0	0.0	0.0	0.0	0.0	0.0	0.0	0.0	0.0	0.0	0.000401767778224	0.0	0.0	0.0	0.0	0.0	0.0	0.0	0.0	0.0	0.0	0.0	0.0	0.000186950831931	0.0	0.0	0.0	0.0	0.0	0.0	0.0	0.0	0.0	0.0	0.0	0.0	0.0	0.0	0.0	0.0	0.000219346347883	0.0	0.0	0.0	0.0	0.0	0.0	0.0	0.0	0.0	0.0	0.0	0.0	0.0	0.0	0.0	0.000268240343348	0.0	0.0	0.0	0.0	0.0	0.0	0.0	0.0	0.0	0.0	0.0	0.0	0.0	0.0	0.0	0.0	0.0	0.0	0.0	0.0	0.0	0.0	0.0	0.0	0.0	0.0	0.0	0.0	0.0	0.0	0.0	0.0	0.0	0.0	0.0	0.0	0.0	0.0	0.0	0.0	0.0	0.0	0.0	0.0	0.0	0.0	0.0	0.00454158387738	0.0	0.000463606861382	0.0	0.0	0.0	0.0	0.0	0.0	0.0	0.0	0.0	0.0	0.0	0.0	0.0	0.0	0.0	0.0	0.00217155266015	0.0	0.0	0.0	0.0	0.0	0.0	0.0	0.0	0.0	0.0	0.0	0.0	0.0	0.0	0.0	0.0	0.0	0.0	0.0	0.0	0.0	0.0	0.0	0.0	0.0	0.0	0.0	0.0	0.0	0.0	0.0	0.0	0.0	0.0	0.0	0.0	0.0	0.0	0.0	0.0	0.0	0.0	0.0	0.0	0.0	0.0	0.0	0.0	0.0	0.0	0.0	0.0	0.0	0.0	0.0	0.0	0.0	0.0	0.0	0.0	0.0	0.0	0.0	0.0	0.0	0.0	0.0	0.0	0.0	0.0	0.0	0.0	0.0	0.0	0.0	0.0	0.0	0.0	0.000304785126486	0.0	0.0	0.0	0.0	0.0	0.0	0.0	0.0	0.0	0.0	0.0	0.0	0.0	0.00093023255814	0.0	0.0	0.0	0.0	0.0	0.0	0.000365898280278	0.0	0.00103734439834	0.000186462800671	0.0	0.0	0.0	0.0	0.0	0.0	0.0	0.0	0.0	0.0	0.0	0.0	0.0	0.0	0.0	0.0	0.0	0.0	0.0	0.0	0.0	0.0	0.0	0.0	0.0	0.0	0.0	0.0	0.0	0.0	0.0	0.0	0.0	0.0	0.0	0.0	0.0	0.0	0.0	0.0	0.0	0.0	0.0	0.000295159386068	0.00028417163967	0.0	0.0	0.0	0.0	0.0	0.0	0.0	0.0	0.0	0.0	0.0	0.0	0.0	0.000902323482969	0.0	0.0	0.0	0.0	0.0	0.0	0.0	0.0	0.0	0.0	0.000541418516513	0.0	0.0	0.0	0.0	0.0	0.0	0.0	0.0	0.0	0.0	0.0	0.0	0.0	0.0	0.0	0.0	0.0	0.0	0.0	0.0	0.0	0.0	0.0	0.0	0.0	0.0	0.0	0.0	0.0	0.000243783520234	0.0	0.000831024930748	0.0	0.0	0.0	0.0	0.0	0.0	0.0	0.0	0.0	0.0	0.0	0.0	0.0	0.0	0.0	0.0	0.0	0.0	0.0	0.00151000377501	0.0	0.0	0.0	0.0	0.000402090872537	0.0	0.0	0.0	0.0	0.0	0.00040144520273	0.0	0.000815328169588	0.0	0.0	0.0	0.0	0.0	0.0	0.0	0.0	0.0	0.0	0.0	0.0	0.0	0.0003808073115	0.0	0.0	0.0	0.0	0.0	0.0	0.0	0.0	0.0	0.0	0.0	0.0	0.0	0.0	0.000427167876976	0.0	0.000357270453733	0.0	0.0	0.000431592576608	0.0	0.0	0.0	0.00089325591782	0.0	0.0	0.0	0.0	0.0	0.0	0.000400962309543	0.0	0.0	0.0	0.0	0.0	0.0	0.0	0.0	0.0	0.0	0.0	0.0	0.0	0.0	0.0	0.0	0.0	0.0	0.0	0.000401284109149	0.0	0.000411015207563	0.0	0.0	0.0	0.0	0.0	0.0	0.0	0.0	0.0	0.000462107208872	0.0	0.0	0.000433463372345	0.0	0.0	0.0	0.0	0.0	0.0	0.0	0.0	0.0004500450045	0.0	0.0	0.0	0.0	0.000946521533365	0.0	0.000806451612903	0.00141576215196	0.0	0.0	0.0	0.0	0.0	0.0	0.0	0.0	0.0	0.0	0.0	0.0	0.0	0.0	0.0	0.0	0.0	0.0	0.0	0.0	0.0	0.0	0.0	0.0	0.0	0.0	0.000459981600736	0.000338638672536	0.0	0.000309501702259	0.0	0.0	0.0	0.0	0.0	0.0	0.0	0.0	0.000744878957169	0.0	0.0	0.0	0.0	0.0	0.0	0.0	0.0	0.0	0.000252589037636	0.0	0.0	0.0	0.0	0.0	0.0	0.0	0.0	0.0	0.0	0.0	0.0	0.0	0.0	0.0	0.000327546675401	0.0	0.0	0.0	0.0	0.0	0.0	0.0	0.0	0.0	0.0	0.0	0.0	0.000380228136882	0.0	0.0	0.0	0.0	0.0	0.0	0.0	0.0	0.0	0.0	0.0	0.0	0.0	0.0	0.0	0.0	0.0	0.0	0.0	0.000314366551399	0.0	0.0	0.0	0.000893655049151	0.0	0.000393700787402	0.0	0.000323729362253	0.0	0.0	0.0	0.0	0.0	0.0	0.0	0.000342935528121	0.0	0.0	0.0	0.0	0.0	0.0	0.0	0.0	0.000366837857667	0.0	0.0	0.000399840063974	0.0	0.0	0.0	0.0	0.0	0.0	0.0	0.0	0.0	0.0	0.0	0.0	0.0	0.0	0.000278551532033	0.0	0.0	0.0	0.0	0.0	0.0	0.0	0.0	0.0	0.0	0.0	0.0	0.000237079184448	0.0	0.0	0.0	0.0	0.000838222967309	0.00204081632653	0.0	0.0	0.0	0.0	0.0	0.00151937199291	0.0	0.0	0.0	0.0	0.0	0.0	0.0	0.0	0.0	0.0	0.0	0.0	0.0	0.0	0.0	0.0	0.0	0.0	0.0	0.0	0.0	0.0	0.0	0.0	0.0	0.0	0.0	0.00114766641163	0.0	0.0	0.0	0.000654022236756	0.0003367003367	0.0	0.0	0.000343053173242	0.0	0.0	0.0	0.0001261829653	0.0	0.0	0.0	0.0	0.0	0.000298062593145	0.000891530460624	0.00190476190476	0.0	0.000424448217317	0.0	0.0	0.0	0.0	0.0	0.0	0.0	0.0	0.0	0.00058858151854	0.0	0.000659413122321	0.00162535554653	0.0	0.0	0.0	0.0	0.0	0.000309981401116	0.00036563071298	0.00744680851064	0.00608626620799	0.0	0.0	0.0	0.0	0.000770020533881	0.0	0.0	0.00016393442623	0.0016160310278	0.00125509883903	0.0	0.00108225108225	0.0	0.000578034682081	0.00489396411093	0.00119928043174	0.0015923566879	0.0	0.0	0.0	0.0	0.0	0.000879507475814	0.0	0.0	0.000148170099274	0.000300661455201	0.0	0.0	0.0	0.0	0.00261096605744	0.000956022944551	0.0	0.0	0.0	0.0	0.0	0.0	0.0	0.0	0.0	0.0	0.0	0.0	0.0	0.0	0.0	0.0	0.0	0.0	0.0	0.0	0.0	0.0	0.0	0.0	0.0	0.0	0.000300480769231	0.0	0.0	0.0	0.0	0.0	0.0	0.0	0.000327707684745	0.0	0.0	0.0	0.000889679715302	0.0	0.000277469478357	0.0	0.000161212316621	0.0	0.0	0.0	0.00452716297787	0.0	0.0	0.0	0.0	0.000844832441566	0.0010582010582	0.0	0.0	0.0	0.0	0.0	0.0	0.0	0.0	0.00031318509239	0.0	0.0	0.0	0.000302114803625	0.0	0.00025706940874	0.0	0.000270489586151	0.0	0.0	0.0	0.0	0.000508001016002	0.0	0.0	0.0	0.0	0.0	0.0	0.0	0.0	0.000943618778014	0.0	0.0	0.0	0.0	0.0	0.0	0.0	0.0	0.0	0.0	0.0	0.0	0.0	0.0	0.0	0.0	0.0	0.000352733686067	0.0	0.0	0.0	0.0	0.0	0.0	0.0	0.0	0.0	0.0	0.0	0.0	0.0	0.000306278713629	0.0	0.0	0.0	0.0	0.0	0.0	0.0	0.0	0.0	0.0	0.0	0.0	0.0
k__Bacteria;p__Firmicutes;c__Bacilli;o__Bacillales;f__Staphylococcaceae	0.0	0.0	0.0	0.0	0.00741427247451	0.0	0.00410447761194	0.00105069608616	0.00044964028777	0.0	0.0	0.0	0.0	0.0	0.0	0.0	0.00338983050847	0.0	0.00422297297297	0.0	0.0	0.0	0.00126614332742	0.00182370820669	0.0	0.006718924972	0.00256245996156	0.000212449543233	0.0	0.000312891113892	0.000537056928034	0.0	0.00466417910448	0.0	0.000756143667297	0.0	0.0	0.0	0.0	0.0	0.0	0.0	0.000863806507342	0.0	0.00154894671623	0.0	0.0	0.000764331210191	0.0	0.0	0.0	0.0	0.0	0.0	0.0	0.0	0.0	0.0	0.000332889480692	0.00103734439834	0.0	0.0	0.000174428745857	0.0	0.0200892857143	0.000191241155097	0.0	0.0	0.0	0.0	0.0	0.000268961807423	0.0	0.0	0.0	0.000165152766309	0.0	0.0	0.0	0.0	0.00054347826087	0.0	0.0	0.000918695452458	0.00105708245243	0.0	0.0	0.0	0.0	0.0	0.0	0.0	0.00118953211737	0.000294464075383	0.0	0.0	0.0	0.000443360673908	0.0	0.0	0.0	0.000720720720721	0.000458610410456	0.00133511348465	0.00106799572802	0.00116913484022	0.0	0.0	0.0	0.0	0.0	0.000574877838459	0.000633312222926	0.0	0.0	0.0	0.000659413122321	0.000217864923747	0.0053412462908	0.0	0.0	0.000684931506849	0.00146896804994	0.0	0.0	0.0	0.0	0.0	0.0	0.000684931506849	0.0	0.0	0.000202880908906	0.00031776294884	0.0	0.0	0.0	0.0	0.0	0.0	0.00189095493224	0.000284981476204	0.0	0.0	0.000688468158348	0.00132158590308	0.0	0.00219346347883	0.0	0.0	0.0	0.0	0.000583090379009	0.000298240381748	0.0	0.0	0.0	0.0	0.0	0.0	0.0	0.0	0.0	0.000510986203373	0.0	0.0	0.0	0.0	0.0	0.0	0.0	0.0	0.0	0.0	0.0	0.0	0.000752445447705	0.0	0.0	0.000813338755592	0.000424268137463	0.0	0.0	0.0	0.0	0.0	0.0	0.0	0.0	0.0	0.0	0.0	0.00033636057854	0.0	0.0	0.0	0.0	0.0	0.0	0.0	0.0	0.0	0.0	0.0	0.0	0.0	0.0	0.0	0.0	0.0	0.0	0.000604229607251	0.0	0.0	0.000774193548387	0.0	0.0	0.0	0.000501420691961	0.0	0.0	0.000421851929973	0.0	0.0	0.0	0.0	0.0	0.0	0.0	0.0	0.0	0.0	0.0	0.0	0.0	0.0	0.0	0.0	0.0	0.0	0.0	0.0	0.0	0.000998003992016	0.0	0.0	0.0	0.0	0.0	0.0	0.0	0.0	0.00163576881134	0.0	0.0	0.0	0.0	0.0	0.0	0.000436871996505	0.0	0.0	0.000880798590722	0.0	0.000454752160073	0.000282645562465	0.0	0.00220125786164	0.000334896182184	0.0	0.0	0.0	0.0	0.0	0.0	0.0	0.0	0.000498256103637	0.000330851943755	0.0	0.0	0.000237079184448	0.0	0.0	0.0	0.0	0.0	0.0	0.0	0.0	0.0	0.000850340136054	0.0	0.0	0.0	0.0	0.0	0.0	0.0	0.0	0.0	0.0	0.0	0.0	0.0	0.0	0.0	0.0	0.0	0.0	0.0	0.0	0.0	0.0	0.0	0.0	0.0	0.0	0.0	0.0	0.0	0.0	0.0	0.0	0.00126262626263	0.00151171579743	0.0	0.0	0.0	0.0019656019656	0.0	0.0	0.0	0.0	0.0	0.0	0.0	0.0	0.0	0.0	0.000744878957169	0.0	0.0	0.0	0.0	0.0	0.0	0.0	0.0	0.0	0.0	0.0	0.0	0.0	0.0	0.0	0.0	0.0	0.0	0.000398565165405	0.0	0.0	0.00111565637784	0.0	0.0	0.0	0.0	0.0	0.0	0.0004329004329	0.0	0.000438981562774	0.0	0.0	0.0	0.0	0.000926354793886	0.0	0.0	0.000392618767177	0.0	0.0	0.0	0.0	0.0	0.0	0.00127713920817	0.00126103404792	0.000752162467093	0.0	0.0	0.0	0.0	0.000410340582684	0.000926354793886	0.00206953642384	0.000464468183929	0.0	0.0	0.0	0.0	0.0	0.0	0.0	0.0	0.0	0.0	0.0	0.0	0.0	0.0	0.0	0.0	0.0	0.0	0.0	0.0	0.0	0.00132158590308	0.0	0.0	0.0	0.000404530744337	0.0	0.0	0.0	0.0	0.0	0.000419815281276	0.0	0.0	0.000822368421053	0.0	0.000402414486922	0.0	0.0	0.000423728813559	0.000473260766682	0.0	0.0	0.0	0.0	0.0	0.000839983200336	0.000393545848091	0.0	0.0	0.0	0.0	0.0	0.0	0.0	0.000450653447499	0.000456412596988	0.00046403712297	0.0	0.000422475707647	0.0	0.0	0.0	0.0	0.0	0.0	0.0	0.0	0.0	0.0	0.0	0.000471253534402	0.0	0.0	0.0	0.0	0.0	0.0	0.0	0.0	0.0	0.0	0.0	0.0	0.0	0.0	0.0	0.0	0.0	0.0	0.0	0.0	0.0	0.0	0.0	0.0	0.0	0.0	0.0	0.000363240101707	0.0	0.0	0.0	0.0	0.0	0.0	0.0	0.0	0.000452284034374	0.0	0.000278241513634	0.0	0.0	0.0	0.0	0.0	0.0	0.000408246580935	0.0	0.0	0.0	0.0	0.000337040781935	0.000171585449554	0.0	0.0	0.0	0.0	0.0	0.0	0.0	0.0	0.0	0.0	0.0	0.0	0.0	0.000398168425244	0.0	0.0	0.00360610263523	0.0	0.000887705281846	0.0	0.0	0.0	0.0	0.0	0.0	0.0	0.0	0.0	0.0	0.0	0.0	0.0	0.0	0.0	0.0	0.0	0.0	0.0	0.000359582883855	0.0017094017094	0.0	0.000315357931252	0.0	0.0	0.0	0.0	0.0	0.0	0.0	0.0	0.0	0.0	0.0	0.0	0.0	0.0	0.0	0.0	0.0	0.0	0.0	0.0	0.0	0.0	0.0	0.0	0.0	0.0	0.0	0.0	0.0	0.0	0.0	0.0	0.0	0.0	0.0	0.0	0.0	0.0	0.0	0.0	0.0	0.0	0.0	0.0	0.0	0.0	0.0	0.0	0.0	0.0	0.0	0.0	0.0	0.0	0.0	0.0	0.00022888532845	0.0	0.0	0.0	0.0	0.0	0.000324254215305	0.00017614937467	0.0	0.0	0.0	0.0	0.0	0.000217580504787	0.000300932891965	0.0	0.0	0.0	0.0	0.000904159132007	0.0	0.0	0.0	0.0	0.0	0.0	0.0	0.00391737891738	0.0	0.0	0.000286615075953	0.0	0.0	0.0	0.0	0.0	0.00287745429926	0.0	0.000273373428103	0.0	0.0	0.0	0.0	0.0	0.000325679856701	0.0	0.0	0.0	0.0	0.0	0.0	0.0	0.0	0.0	0.0	0.0	0.0	0.0	0.0	0.0	0.0	0.0	0.0	0.0	0.0	0.0	0.0	0.0	0.000906344410876	0.0	0.0	0.0	0.0	0.0	0.0	0.0	0.0	0.0	0.0	0.0	0.0	0.0	0.0	0.0	0.0	0.0	0.0	0.0	0.0	0.0	0.00096562379297	0.0	0.0	0.0	0.0	0.000297885016384	0.0	0.0	0.0	0.0	0.000837520938023	0.00236910684672	0.0	0.0	0.000550357732526	0.0	0.0	0.0	0.000408496732026	0.0	0.00014710208885	0.0	0.0	0.0	0.0	0.0	0.0	0.000227946204696	0.0	0.0	0.000830220008302	0.000264830508475	0.0	0.0	0.0	0.0	0.0	0.0	0.0	0.0	0.0	0.0	0.0	0.0	0.0	0.0	0.0	0.0	0.0	0.0	0.0	0.0	0.00143988480922	0.0	0.0	0.0	0.0	0.0	0.0	0.0	0.000294117647059	0.0	0.0	0.0	0.0	0.00118203309693	0.0	0.0	0.0	0.0	0.000293169158605	0.0	0.0	0.0	0.0	0.0	0.000401767778224	0.0	0.0	0.0	0.0	0.0	0.0	0.0	0.0	0.0	0.0	0.0	0.00178982357453	0.000560852495794	0.00563544500583	0.0011315417256	0.000148345942738	0.00195253829979	0.000167560321716	0.000744934445769	0.0	0.000597371565114	0.0	0.0	0.0	0.0	0.000437445319335	0.0	0.000275709953129	0.0	0.0052643123492	0.0	0.0	0.0	0.000210260723297	0.0	0.0	0.0	0.0	0.0	0.0	0.0	0.0	0.0	0.00966921119593	0.0	0.000536480686695	0.0	0.0	0.000247739378174	0.000927070457355	0.000275862068966	0.0	0.0	0.0	0.0	0.0	0.0	0.0	0.0	0.0	0.0003861003861	0.0	0.0	0.0	0.0	0.0	0.0	0.0	0.0	0.0	0.000284697508897	0.0	0.000919540229885	0.0	0.0	0.000844594594595	0.0	0.0	0.0	0.0	0.0	0.0	0.0	0.0	0.0	0.00284765068818	0.0	0.0	0.0	0.0	0.015092712376	0.0	0.0	0.00879931876242	0.0	0.0	0.0	0.0	0.0	0.0	0.0	0.0	0.0	0.0	0.0143302180685	0.000627090301003	0.0	0.0	0.0	0.0	0.0	0.0	0.0	0.0	0.0	0.00196463654224	0.0	0.0	0.000539228902669	0.0	0.0	0.0	0.0	0.00155279503106	0.0	0.0	0.0	0.0093984962406	0.0	0.0	0.0	0.0	0.000597728631201	0.0	0.00807754442649	0.0	0.0	0.000289351851852	0.0	0.0	0.0	0.00105411103303	0.0	0.0	0.000486854917235	0.0	0.0	0.0	0.0	0.000392772977219	0.0	0.0	0.000451059990979	0.0	0.0	0.0	0.0	0.000156617071261	0.0	0.0	0.0	0.000810591731964	0.0	0.0	0.0	0.0	0.0	0.0	0.0	0.0	0.0	0.0	0.0	0.0	0.0	0.0	0.0	0.0	0.0	0.0	0.0	0.0	0.0	0.0	0.0	0.0	0.0	0.0	0.0	0.0	0.0	0.0	0.000257731958763	0.0	0.0	0.0	0.000528820729773	0.0	0.000194099378882	0.0	0.0	0.0	0.000283205890683	0.0	0.0	0.0	0.00115030674847	0.0	0.0	0.0	0.00173010380623	0.0	0.000365898280278	0.0	0.0	0.000186462800671	0.00143472022956	0.0	0.0	0.0	0.0	0.0	0.0	0.0	0.0	0.0	0.00090991810737	0.0	0.0	0.0	0.0	0.0	0.0	0.0	0.00205676676265	0.0	0.000330141961043	0.0	0.0	0.000264620269913	0.0	0.000294550810015	0.0	0.0	0.0	0.0	0.0	0.0	0.0	0.0	0.0	0.0	0.0	0.0	0.0	0.0	0.0	0.0	0.0	0.0	0.00028417163967	0.0	0.0	0.0	0.0	0.0	0.0	0.0	0.0	0.0	0.0	0.0	0.0	0.0	0.000225580870742	0.0	0.000923361034164	0.0	0.0	0.0	0.000217864923747	0.0	0.0	0.0	0.0	0.0	0.0	0.0	0.0	0.0	0.0	0.0	0.0	0.0	0.000411184210526	0.0	0.0	0.0	0.00100908173562	0.0	0.0	0.000369959304477	0.0	0.0	0.0	0.0	0.0	0.0	0.0	0.0011071744907	0.0	0.000653167864141	0.0	0.0	0.0	0.0	0.0	0.000554016620499	0.0	0.0	0.0	0.0	0.0	0.0	0.0	0.0	0.0	0.0	0.0	0.0	0.0	0.0	0.00124223602484	0.0	0.0	0.0	0.0	0.0	0.0	0.0	0.0	0.0	0.0	0.0	0.0	0.0	0.00050916496945	0.0012247397428	0.0	0.0	0.000815328169588	0.000360620266859	0.0	0.00170357751278	0.0	0.0	0.0	0.000412201154163	0.0	0.000402900886382	0.0	0.0	0.0	0.0	0.0	0.0	0.0	0.0	0.0	0.000739644970414	0.0	0.0	0.000378214826021	0.0	0.0	0.0	0.0	0.0	0.0	0.000427167876976	0.0	0.0	0.0	0.0	0.0	0.0	0.000398406374502	0.0	0.0	0.000403551251009	0.0	0.0	0.000828843762951	0.000416840350146	0.00046992481203	0.000801924619086	0.0	0.0	0.000392772977219	0.000422654268808	0.0	0.0	0.0	0.00134589502019	0.0	0.000411861614498	0.0	0.0	0.000816659861168	0.000407000407	0.0	0.00125733445096	0.000417014178482	0.0	0.0	0.0	0.0004260758415	0.000411015207563	0.0	0.000931098696462	0.0	0.000877963125549	0.0	0.0	0.0	0.00139925373134	0.0	0.00138632162662	0.0	0.0	0.0	0.0	0.000898876404494	0.0	0.0	0.0	0.0	0.0	0.0	0.0	0.0	0.0	0.0004329004329	0.0	0.0	0.0	0.0	0.0	0.0019120458891	0.0	0.0	0.00119976004799	0.000469483568075	0.0	0.0	0.0	0.0	0.0	0.0	0.0	0.0	0.0	0.0	0.0	0.0	0.0	0.0	0.0	0.000319693094629	0.0	0.0	0.0	0.0	0.0	0.0	0.0	0.000264061262213	0.0	0.0	0.0	0.0	0.0	0.0	0.0	0.0	0.0	0.0	0.00156412930136	0.0	0.0	0.0	0.0	0.0	0.0	0.0	0.0	0.0	0.0	0.0	0.0	0.0	0.0	0.0	0.0	0.0	0.0	0.0	0.0	0.0	0.0	0.0	0.0	0.0	0.0	0.0	0.0	0.0	0.0	0.0	0.0	0.0	0.0	0.0	0.0	0.0	0.0	0.0	0.00215672178289	0.0	0.0	0.0	0.000317561130518	0.0	0.0	0.0	0.0	0.000694444444444	0.0	0.0	0.0004095004095	0.0	0.0	0.0	0.0	0.0	0.0	0.0	0.0	0.0	0.0	0.0	0.0	0.0	0.000323729362253	0.0	0.00191277735272	0.0	0.0	0.0	0.0	0.0	0.0	0.0	0.00219941348974	0.0	0.0	0.0	0.0	0.0	0.0	0.0	0.0	0.0	0.0	0.0	0.0	0.0	0.0	0.0	0.0	0.0	0.0	0.0	0.0	0.0	0.0	0.0	0.0	0.0	0.0	0.0	0.0	0.0	0.000402252614642	0.0	0.0	0.000384615384615	0.0	0.0	0.0	0.0	0.000711237553343	0.0	0.0	0.0	0.0	0.0	0.00408163265306	0.0	0.0	0.0	0.0	0.0	0.0	0.0	0.0	0.0	0.0	0.0	0.0	0.0	0.0	0.0	0.0	0.0	0.0	0.0	0.0	0.0	0.0	0.0	0.0	0.0	0.000237699072974	0.0	0.0	0.0	0.0	0.0	0.0	0.0	0.0	0.0	0.0	0.0	0.0	0.0	0.0	0.0	0.000343053173242	0.000388651379712	0.0	0.00141743444366	0.0	0.0	0.0	0.0	0.0	0.0	0.0	0.0	0.0	0.0	0.0	0.0	0.0	0.0	0.0	0.000919117647059	0.00240818783865	0.000216356555604	0.0	0.0	0.00058858151854	0.000318369945877	0.0	0.00162535554653	0.0	0.0	0.0	0.0	0.0	0.0	0.00109689213894	0.00212765957447	0.00264620269913	0.0	0.0	0.0	0.000295420974889	0.0	0.000547495209417	0.0	0.000327868852459	0.00129282482224	0.0	0.00305693542224	0.0	0.00251256281407	0.0	0.0	0.0	0.0015923566879	0.0	0.0	0.0	0.0	0.0	0.0	0.0	0.0	0.0	0.0	0.0	0.0	0.0	0.0	0.00104438642298	0.0	0.000317662007624	0.000919963201472	0.000567536889898	0.0	0.0	0.0	0.0	0.0	0.0	0.0	0.0	0.0	0.0	0.0	0.0	0.0	0.0	0.0	0.0	0.0	0.000724112961622	0.0	0.0	0.0	0.0	0.0	0.000300480769231	0.0	0.0	0.0	0.0	0.00199335548173	0.0	0.0	0.00065541536949	0.000973078170613	0.0	0.00258933195236	0.0011862396204	0.0	0.0	0.0	0.0	0.0	0.0	0.0	0.00301810865191	0.0	0.0	0.0	0.0	0.0	0.0	0.0	0.0	0.0	0.0	0.0	0.0	0.0	0.0	0.0	0.0	0.00147275405007	0.0	0.0	0.0	0.0	0.0	0.0	0.0	0.0	0.0	0.0	0.0	0.0	0.0	0.0	0.0	0.0	0.0	0.0	0.0	0.0	0.0	0.0	0.0	0.0	0.0	0.0	0.0	0.0	0.0	0.0	0.0	0.0	0.0	0.0	0.0	0.0	0.0	0.0	0.0	0.0	0.0	0.0	0.0	0.0	0.0	0.0	0.0	0.0	0.0	0.0	0.000466635557629	0.0	0.0	0.0	0.00021772262138	0.0	0.0	0.0	0.0	0.0	0.0	0.0	0.0	0.0	0.0
k__Bacteria;p__Firmicutes;c__Bacilli;o__Lactobacillales;Other	0.0	0.0	0.0	0.0	0.0064874884152	0.0	0.00410447761194	0.000262674021539	0.00044964028777	0.0	0.000309693403531	0.0	0.0	0.0	0.000552944429085	0.0	0.00677966101695	0.0	0.0	0.0	0.0	0.0	0.000253228665485	0.000303951367781	0.0260162601626	0.000746547219112	0.0	0.0	0.0	0.0	0.0	0.00114678899083	0.000621890547264	0.0	0.0635160680529	0.0	0.0	0.00389105058366	0.0	0.0	0.0	0.0	0.000287935502447	0.0	0.0	0.0	0.0	0.000254777070064	0.0	0.0	0.0	0.0	0.0	0.0	0.0	0.0	0.0	0.000307503075031	0.0	0.0	0.0	0.0	0.0	0.0	0.00223214285714	0.0	0.0	0.0	0.0	0.0	0.0	0.0	0.0	0.0	0.0	0.0	0.0	0.0	0.0	0.0	0.000271739130435	0.0	0.0	0.0	0.000528541226216	0.0	0.0	0.0	0.0	0.0	0.0	0.0	0.0	0.0	0.0033215234721	0.0016029922522	0.000927643784787	0.000665041010862	0.00079554494829	0.00104384133612	0.0	0.0	0.0	0.0	0.0	0.0	0.0	0.0	0.0	0.0	0.0	0.0	0.0	0.0	0.0	0.0	0.0	0.0	0.0	0.0	0.0	0.0	0.0	0.00104004160166	0.0	0.0	0.0	0.0	0.0	0.0	0.0	0.0	0.0	0.0	0.0	0.0	0.0	0.0	0.0	0.0	0.000315159155373	0.0	0.0	0.0	0.0	0.0	0.0	0.0	0.0	0.0	0.0	0.0	0.0	0.0	0.0	0.0	0.0	0.0	0.0	0.0	0.0	0.0	0.0	0.0	0.0	0.0	0.0	0.0	0.000447227191413	0.000291885580852	0.0	0.0	0.0	0.0	0.0	0.0	0.0	0.0	0.0	0.0	0.0	0.0	0.0	0.0	0.000481231953802	0.0	0.0	0.000474158368895	0.000443066016837	0.0	0.0	0.0	0.0	0.0	0.0	0.0	0.0	0.0	0.0	0.0	0.0	0.0	0.0	0.0	0.0	0.0	0.0	0.0	0.0	0.0	0.0	0.0	0.0	0.0	0.000258064516129	0.0	0.0	0.0	0.0	0.0	0.0	0.0	0.0	0.0	0.0	0.0	0.0	0.0	0.0	0.0	0.0	0.0	0.0	0.0	0.0	0.0	0.0	0.0	0.0	0.0	0.0	0.0	0.0	0.0	0.0	0.0	0.0	0.0	0.0	0.0	0.0	0.0	0.0	0.0	0.0	0.0	0.0	0.0	0.0	0.0	0.0	0.0	0.0	0.0	0.0	0.00141322781232	0.0	0.0	0.0	0.0	0.0	0.0	0.00113164843455	0.0	0.0	0.0	0.0	0.0	0.0	0.0	0.0	0.0	0.0	0.0	0.0	0.0	0.0	0.0	0.0	0.0	0.0	0.0	0.000821692686935	0.0	0.0	0.0	0.0	0.0	0.0	0.000352733686067	0.0	0.0	0.00038211692778	0.0	0.0	0.000228675966156	0.0	0.0	0.0	0.0	0.0	0.000444839857651	0.0	0.0	0.0	0.0	0.0	0.0	0.0	0.0	0.0	0.0	0.0	0.0	0.0	0.0	0.0	0.0	0.0	0.0022113022113	0.0	0.000811359026369	0.0	0.0	0.0	0.0	0.0	0.0	0.0	0.0	0.0	0.000390472471691	0.00176211453744	0.000448631673396	0.0	0.0	0.0	0.0	0.0	0.0	0.0	0.00114678899083	0.0	0.0	0.0	0.0	0.0	0.000399042298484	0.00031776294884	0.0	0.0	0.0	0.0	0.000433087916847	0.0	0.0	0.0	0.0	0.0	0.000865800865801	0.0	0.00131694468832	0.0	0.000954653937947	0.0	0.00129926375054	0.000463177396943	0.0	0.0	0.0	0.0	0.000519750519751	0.0	0.0	0.0	0.0	0.000851426138782	0.00126103404792	0.0	0.0	0.0	0.0	0.0	0.0	0.00138953219083	0.000827814569536	0.0	0.0	0.0	0.0	0.0	0.0	0.0	0.0	0.0	0.0	0.0	0.0	0.0	0.0	0.0	0.0	0.0	0.0	0.0	0.0	0.0	0.0	0.000440528634361	0.0	0.0	0.0	0.0	0.0	0.0	0.0	0.0	0.0	0.0	0.0	0.00037397157816	0.0	0.0	0.0	0.0	0.0	0.000423728813559	0.0	0.0	0.0	0.0	0.0	0.0	0.0012599748005	0.000787091696183	0.0	0.0	0.0	0.0	0.0	0.0	0.0	0.0	0.0	0.0	0.0	0.0	0.0	0.0	0.0	0.0	0.00123355263158	0.0	0.0	0.0	0.0	0.0	0.0	0.0	0.0	0.000757002271007	0.000361010830325	0.000347463516331	0.0	0.0	0.0	0.000444642063139	0.0	0.0	0.0	0.000420168067227	0.00838980316231	0.0	0.0	0.00366178428762	0.0	0.0	0.000302206104563	0.00138376383764	0.0	0.0	0.0	0.000431685732787	0.0	0.000396353547364	0.0	0.000363240101707	0.0	0.0	0.0	0.0	0.000390472471691	0.0	0.000565131393049	0.0	0.000904568068747	0.000195007800312	0.0	0.0	0.0	0.0	0.0	0.0	0.0	0.0	0.0	0.0	0.0	0.0	0.0	0.0	0.0	0.0	0.0	0.0	0.0	0.0	0.0	0.000152625152625	0.0	0.0	0.0	0.0	0.0	0.0	0.0	0.0	0.0	0.0	0.0	0.0	0.0	0.0	0.0	0.0	0.0	0.000769230769231	0.0	0.000332225913621	0.0	0.0	0.0	0.0	0.0	0.0	0.0	0.0	0.0	0.0	0.0	0.0	0.000340599455041	0.000315357931252	0.0	0.0	0.0	0.0	0.0	0.0	0.0	0.0	0.0	0.0	0.0	0.0	0.0	0.0	0.0	0.0	0.0	0.0	0.0	0.0	0.0	0.0	0.0	0.000281610813855	0.0	0.0	0.0	0.0	0.0	0.0	0.0	0.0	0.0	0.0	0.0	0.0	0.0	0.0	0.0	0.0	0.0	0.0	0.0	0.0	0.0	0.0	0.0	0.0	0.0	0.0	0.0	0.0	0.0	0.0	0.0	0.0	0.0	0.0	0.0	0.0	0.0	0.0	0.0	0.0	0.0	0.0	0.0	0.0	0.0	0.0	0.0	0.0	0.0	0.0	0.0	0.0	0.0	0.181225554107	0.0	0.00150075037519	0.0	0.0	0.0	0.0	0.0	0.0	0.0	0.0	0.0	0.0	0.0	0.0	0.00186188219364	0.0	0.0	0.0	0.000843170320405	0.0	0.0	0.00036023054755	0.0	0.0	0.0	0.0	0.0	0.0	0.0	0.0	0.0	0.0	0.0	0.0	0.0	0.0	0.0	0.0	0.0	0.0	0.0	0.0	0.0	0.0	0.0	0.0	0.0	0.0	0.0	0.0	0.0	0.0	0.0	0.0	0.0	0.0	0.0	0.0	0.00034188034188	0.0	0.0	0.0	0.0	0.0	0.00101763907734	0.0	0.0	0.0	0.0	0.0	0.000268528464017	0.0	0.0	0.0	0.0	0.0	0.000260010400416	0.0	0.00418760469012	0.0	0.00168539325843	0.0	0.0	0.0	0.0	0.0	0.0	0.0	0.0	0.0	0.000295770482106	0.0	0.0	0.0	0.0	0.000455892409391	0.0116976604679	0.0	0.0	0.0	0.0	0.0	0.0	0.0	0.0	0.0	0.0	0.0	0.0	0.0	0.0	0.0	0.0	0.0	0.0	0.0	0.0	0.0	0.000751314800902	0.0	0.0	0.0	0.0	0.0	0.0	0.0	0.0	0.0	0.0	0.0	0.0	0.0	0.0	0.0	0.0	0.0	0.0	0.0	0.0	0.0	0.0	0.0	0.0	0.0	0.0	0.0	0.0	0.0	0.0	0.0	0.0	0.0	0.0	0.0	0.0	0.0	0.0	0.000373901663862	0.0	0.00650636492221	0.0	0.0	0.0	0.00208581644815	0.00321156162184	0.0	0.0	0.0252873563218	0.0	0.00325998370008	0.086176727909	0.0	0.0	0.000488519785051	0.000219346347883	0.0	0.0	0.000410340582684	0.0	0.0	0.0	0.0	0.0	0.0	0.0	0.0	0.0	0.0	0.0	0.0	0.000536480686695	0.0	0.0108205590622	0.000495478756348	0.00247218788628	0.000827586206897	0.0	0.0	0.0	0.0	0.000588697017268	0.0	0.0	0.0	0.0	0.0	0.0	0.0	0.0	0.00416579879192	0.0	0.0733333333333	0.004243281471	0.0	0.0	0.0	0.000949667616334	0.00229885057471	0.125570776256	0.00456954852861	0.0	0.0072202166065	0.0300909727082	0.00624699663623	0.0	0.00023679848449	0.0	0.0	0.000242600679282	0.000234796900681	0.00047460844803	0.0	0.0	0.0	0.0	0.0	0.0	0.0	0.000283848992336	0.0	0.0	0.0	0.0	0.0	0.0	0.0	0.0	0.0	0.0	0.0	0.0	0.0	0.0	0.0	0.000172384071712	0.0	0.0	0.0	0.0	0.0	0.0	0.0	0.0	0.0	0.0	0.0	0.0	0.0	0.000776397515528	0.0	0.0	0.000850701829009	0.0	0.0	0.0	0.0	0.0	0.0	0.000315159155373	0.000403877221325	0.0	0.0	0.0	0.0	0.0	0.0	0.000175685172171	0.0	0.0	0.0	0.0	0.0	0.0	0.0	0.0	0.0	0.0	0.0	0.0	0.0	0.0	0.0	0.0	0.0	0.0	0.0	0.0	0.0	0.0	0.0	0.0	0.0	0.0	0.0	0.0	0.0	0.0	0.0	0.0	0.0002156101768	0.0	0.0	0.0	0.0	0.0	0.0	0.0	0.0	0.0	0.00147492625369	0.0	0.0	0.0	0.0	0.0	0.0	0.0	0.0	0.0	0.000226911731337	0.0	0.0	0.0	0.0	0.0	0.0	0.0	0.0	0.0	0.0	0.0	0.0	0.0	0.0	0.0	0.0	0.0	0.0	0.0	0.0	0.0	0.0	0.0	0.000452079566004	0.0	0.0	0.0	0.0	0.0	0.0	0.0	0.0	0.0	0.0	0.0	0.0	0.0	0.0	0.0	0.0	0.0	0.0	0.0	0.0	0.0	0.0	0.0	0.0	0.0	0.0	0.0	0.0	0.0	0.0	0.0	0.0	0.0	0.0	0.0	0.0	0.0	0.0	0.0	0.0	0.0	0.00028417163967	0.0	0.0	0.0	0.0	0.0	0.0	0.0	0.0	0.000511508951407	0.0	0.0	0.0	0.0	0.0	0.0	0.0	0.0	0.0	0.0	0.0	0.00026518164943	0.0	0.0	0.0	0.0	0.0	0.0	0.0	0.0	0.0	0.0	0.0	0.0	0.00370065789474	0.0	0.0	0.0	0.0	0.0	0.0	0.0	0.0	0.0	0.0	0.0	0.0	0.0	0.0	0.0394154118689	0.0	0.0	0.0	0.000299222022741	0.0	0.0	0.0	0.00304709141274	0.000350017500875	0.0	0.0	0.0	0.000402576489533	0.000368731563422	0.000325839035516	0.00045516613564	0.000372300819062	0.0	0.0	0.0	0.000363108206245	0.0	0.0	0.0	0.0	0.0	0.0	0.0	0.0	0.000424448217317	0.0	0.0	0.0	0.0	0.000447627573859	0.0	0.0	0.0	0.0	0.0	0.0	0.0	0.0	0.00127768313458	0.0	0.0	0.000377643504532	0.0	0.0	0.0	0.0	0.0	0.0	0.0	0.0	0.0	0.0	0.00121310149616	0.000461041954818	0.0	0.00122349102773	0.0	0.00264750378215	0.000440722785368	0.00081799591002	0.000694685654741	0.0	0.0	0.0	0.0	0.0	0.0	0.00036523009496	0.0	0.0	0.0	0.0	0.0	0.0	0.0	0.000764818355641	0.00132100396301	0.0	0.000416840350146	0.0	0.000400962309543	0.0	0.0	0.000392772977219	0.0	0.0	0.0	0.0	0.000448631673396	0.0	0.0	0.0	0.0	0.0	0.000407000407	0.0012285012285	0.0	0.0	0.000448430493274	0.0	0.000401284109149	0.0004260758415	0.0	0.0	0.000465549348231	0.0	0.000438981562774	0.000425713069391	0.000945179584121	0.0	0.0	0.0	0.0	0.00141043723554	0.0	0.0	0.0	0.0	0.0	0.0	0.0	0.0	0.0	0.0	0.0	0.0	0.00054704595186	0.0	0.0	0.000473260766682	0.0	0.0	0.00566304860783	0.031867431485	0.0	0.0	0.0107978404319	0.0	0.0	0.0	0.0	0.0	0.0	0.0	0.0	0.0	0.0	0.00122025625381	0.00089485458613	0.0	0.0	0.0	0.0	0.000639386189258	0.000352733686067	0.0	0.0	0.0	0.0	0.0	0.0	0.0	0.0	0.000421052631579	0.0179640718563	0.0	0.0	0.0	0.0	0.0	0.0	0.000372439478585	0.0	0.0	0.0	0.0	0.0	0.0	0.0	0.0	0.0	0.000252589037636	0.0	0.0	0.000622471210707	0.0	0.00437028208184	0.0	0.0	0.00124146492862	0.0	0.0	0.0	0.0	0.000751032669921	0.00338357428484	0.0	0.0	0.0	0.0	0.000386249517188	0.0	0.0	0.0133779264214	0.0	0.0	0.0	0.0	0.0	0.00527356624918	0.0	0.0	0.0	0.0	0.0	0.0	0.0	0.0	0.0	0.0	0.0	0.0	0.0	0.00038211692778	0.0	0.000257334019557	0.000329163923634	0.0	0.0	0.00108459869848	0.0	0.00085910652921	0.0	0.00177541056369	0.0	0.0	0.000787401574803	0.0	0.0	0.0	0.0	0.000685400959561	0.0	0.00179275726067	0.0	0.00156311059007	0.00102880658436	0.0	0.0	0.0	0.0	0.0	0.000473484848485	0.000453103760761	0.0	0.0	0.0	0.0	0.0	0.0	0.0	0.0	0.0	0.0	0.0	0.0	0.0	0.0	0.0	0.0	0.0	0.0	0.0	0.0	0.0	0.0	0.000377643504532	0.0	0.000804505229284	0.0	0.0	0.0	0.0	0.0	0.00114090131204	0.0103997400065	0.0	0.0	0.00100050025013	0.0	0.0	0.0	0.0612244897959	0.00101781170483	0.0	0.0	0.0	0.0	0.0	0.0	0.0	0.0	0.0	0.0	0.0	0.0	0.0	0.0	0.0	0.0	0.0	0.0	0.0	0.00277623542476	0.0	0.0	0.0	0.0	0.0	0.0	0.0	0.0	0.0	0.0	0.0	0.0	0.0	0.0	0.0	0.0	0.0	0.0010101010101	0.000430477830392	0.000641848523748	0.0	0.0	0.0	0.0	0.0	0.0	0.0	0.0	0.0	0.0	0.0	0.0	0.0	0.0467794170565	0.0	0.0	0.0	0.0	0.000348189415042	0.0	0.0	0.0	0.0	0.0	0.0	0.0	0.0	0.0	0.00741045697818	0.0	0.00172314761631	0.0	0.0	0.00123992560446	0.0	0.0	0.0042339243186	0.0	0.0	0.0	0.0	0.000770020533881	0.0	0.000354735721887	0.0	0.0	0.00219642296831	0.0	0.00324675324675	0.0	0.000578034682081	0.0184883088635	0.0	0.0175159235669	0.0	0.0	0.0	0.000453720508167	0.000994629003382	0.0	0.0	0.0	0.000296340198548	0.0114251352977	0.0	0.0	0.0	0.0	0.0	0.0	0.000317662007624	0.0	0.0	0.0	0.0	0.0	0.0	0.0	0.0	0.0	0.0	0.0	0.0	0.0	0.0	0.0	0.0	0.0	0.0	0.0	0.000362056480811	0.0	0.0	0.0	0.0	0.0	0.0	0.0	0.0	0.0	0.0	0.0	0.0	0.0	0.0	0.0	0.0	0.0	0.0017793594306	0.0	0.0	0.0	0.0	0.0	0.0	0.0	0.0	0.0	0.0	0.0	0.0	0.0	0.0	0.0	0.0	0.0	0.0	0.0	0.0	0.0	0.0	0.0	0.0	0.0	0.0	0.000604229607251	0.0	0.0	0.0	0.0	0.0	0.0	0.0	0.0	0.0	0.0	0.000249003984064	0.0	0.0	0.00123558484349	0.00108108108108	0.00116856558574	0.0	0.000235904694503	0.000178412132025	0.00274294670846	0.0	0.00137962750057	0.0	0.0	0.0	0.0	0.0	0.0	0.0	0.0	0.0	0.0	0.0	0.0	0.0	0.0	0.0	0.0	0.0	0.0	0.00185479597244	0.0	0.0	0.0	0.0	0.0	0.0	0.0	0.0	0.0	0.0	0.0	0.0	0.0	0.0	0.000306654400491	0.0	0.000375798571965	0.0	0.0	0.0	0.0	0.0
k__Bacteria;p__Firmicutes;c__Bacilli;o__Lactobacillales;f__Aerococcaceae	0.0	0.0	0.0	0.0	0.0787766450417	0.00269723533378	0.040671641791	0.0275807722616	0.00044964028777	0.0	0.000619386807061	0.0	0.0	0.0	0.0	0.0	0.0745762711864	0.0	0.00422297297297	0.0	0.0	0.000596480763495	0.050139275766	0.00729483282675	0.0	0.0533781261665	0.0021353833013	0.00764818355641	0.00101214574899	0.00844806007509	0.00268528464017	0.0183486238532	0.0516169154229	0.000355239786856	0.00264650283554	0.000225886604924	0.0	0.0	0.0	0.0	0.0	0.0	0.00230348401958	0.000614817091915	0.00092936802974	0.0	0.0	0.00662420382166	0.0	0.0	0.0	0.0	0.0	0.000231000231	0.0	0.000956327701626	0.00102336687703	0.0	0.000332889480692	0.0	0.0	0.0	0.000348857491715	0.0	0.00297619047619	0.000191241155097	0.0	0.0	0.000458610410456	0.0	0.0	0.000268961807423	0.000266951414842	0.0	0.00299800133245	0.0	0.0	0.00166736140058	0.0	0.0	0.00163043478261	0.0	0.0	0.000918695452458	0.000528541226216	0.0	0.0	0.0	0.0	0.0	0.0	0.0	0.0	0.0	0.00044286979628	0.000801496126102	0.00278293135436	0.000443360673908	0.0198886237072	0.000695894224078	0.000244977951984	0.000720720720721	0.00114652602614	0.00222518914108	0.0	0.00155884645362	0.0	0.0	0.0	0.0	0.000555864369094	0.00028743891923	0.000633312222926	0.0	0.0	0.0	0.0016485328058	0.00108932461874	0.0	0.0	0.0	0.0	0.000367242012486	0.0	0.000439753737907	0.0	0.0	0.000540540540541	0.000744601638124	0.0	0.0	0.0	0.00142016636235	0.0	0.0	0.0	0.0	0.000272182906913	0.000562429696288	0.000424448217317	0.00283643239836	0.0	0.0	0.0	0.00206540447504	0.00132158590308	0.0	0.00175477078307	0.0	0.0	0.0	0.00036523009496	0.000583090379009	0.00149120190874	0.0	0.00236071765817	0.0	0.0	0.0	0.0	0.0	0.0	0.000260824204486	0.0	0.0	0.0	0.0	0.0	0.0	0.0	0.0	0.0	0.0	0.0	0.0	0.0	0.000376222723853	0.0	0.000454959053685	0.00203334688898	0.0	0.0	0.0	0.000457456541629	0.0	0.0	0.0	0.0	0.0	0.000609756097561	0.0	0.0	0.0	0.0	0.0	0.0	0.0	0.0	0.0	0.0	0.0	0.0	0.0	0.0	0.0	0.0	0.0	0.0	0.0	0.0	0.0	0.0	0.0	0.0	0.000516129032258	0.0	0.000854944428612	0.00029594554602	0.000334280461307	0.0	0.0	0.0	0.0	0.0	0.0	0.0	0.0	0.000670690811536	0.00035423308537	0.0	0.0	0.0	0.0	0.0	0.0	0.0	0.0	0.0	0.0	0.0	0.0	0.0	0.0	0.00139720558882	0.00105596620908	0.0	0.0	0.0	0.0	0.0	0.00130975769483	0.0	0.0	0.0	0.0	0.0	0.0	0.0	0.0	0.0	0.0	0.0	0.00557839107457	0.0	0.00409276944065	0.0	0.0	0.00125786163522	0.00100468854655	0.0	0.0	0.0	0.000377216144851	0.0	0.0	0.0	0.0	0.0	0.00115798180314	0.0	0.0	0.000711237553343	0.0	0.000492125984252	0.0	0.0	0.0	0.0	0.0	0.0	0.0	0.0	0.0	0.0	0.0	0.0	0.0	0.0	0.0	0.000352733686067	0.0	0.0	0.0	0.0	0.0	0.0	0.0	0.0	0.0	0.0	0.0	0.0	0.0	0.0	0.0	0.0	0.0	0.0	0.0	0.0	0.0	0.0	0.0	0.0	0.0	0.0	0.0	0.0	0.0	0.0034398034398	0.0	0.0	0.000667779632721	0.0	0.0	0.0	0.0	0.0	0.0	0.0	0.0	0.0	0.0	0.0	0.0	0.0	0.0	0.0	0.0	0.0	0.0	0.0	0.0	0.0	0.0	0.0	0.0	0.0	0.0	0.0	0.000879120879121	0.0	0.0	0.0	0.0	0.0	0.0	0.0	0.0	0.0004329004329	0.0	0.0	0.0	0.0	0.0	0.0	0.0	0.0	0.0	0.0	0.0	0.000519750519751	0.0	0.0	0.0	0.0	0.000425713069391	0.00084068936528	0.0	0.0	0.0	0.0	0.0	0.0	0.0	0.0	0.0	0.0	0.000475963826749	0.0	0.0	0.0	0.0	0.0	0.0	0.0	0.0	0.0	0.0	0.0	0.0	0.0	0.0	0.0	0.0	0.0	0.0	0.0	0.0	0.0	0.0	0.0	0.0	0.0	0.0	0.0	0.0	0.0	0.0	0.0	0.0	0.0	0.0	0.0	0.0	0.0	0.000423728813559	0.0	0.0	0.0	0.0	0.0	0.0	0.0	0.000393545848091	0.0	0.0	0.0	0.0	0.0	0.0	0.0	0.0	0.0	0.0	0.0	0.0	0.0	0.0	0.0	0.0	0.0	0.0	0.0	0.0	0.0	0.0	0.0	0.0	0.0	0.0	0.0	0.0	0.0	0.0	0.0	0.0	0.0	0.0	0.0	0.0	0.0	0.0	0.0	0.000332889480692	0.0	0.0	0.0	0.000461254612546	0.0	0.0	0.0	0.0	0.0	0.0	0.0	0.00108972030512	0.0	0.0	0.0	0.0	0.0	0.0	0.0011302627861	0.0	0.00158299412031	0.000195007800312	0.00389538119087	0.0	0.0	0.0	0.000473933649289	0.000305623471883	0.0	0.000408246580935	0.000192307692308	0.0	0.000744324525493	0.000786163522013	0.000337040781935	0.000171585449554	0.0	0.00108607113766	0.0	0.0	0.0	0.00027616680475	0.000246487552379	0.0	0.0	0.000264410364886	0.0	0.000344115622849	0.000764525993884	0.0017917579136	0.00104239054899	0.000433275563258	0.00582524271845	0.0	0.00133155792277	0.0	0.0	0.00174384809146	0.000291375291375	0.000279485746227	0.0	0.0	0.0	0.0	0.0	0.0	0.0	0.0	0.0	0.0	0.0	0.0	0.0	0.0	0.0	0.000569800569801	0.000340599455041	0.0	0.0	0.0	0.0	0.0	0.0	0.0	0.0	0.0	0.0	0.0	0.0	0.0	0.0	0.0	0.0	0.0	0.0	0.0	0.0	0.0	0.0	0.0	0.0	0.0	0.0	0.0	0.0	0.0	0.0	0.0	0.0	0.0	0.0	0.0	0.0	0.0	0.0	0.0	0.0	0.0	0.0	0.0	0.0	0.00030534351145	0.0	0.0	0.0	0.0	0.0	0.0	0.0	0.0	0.0	0.0	0.0	0.0	0.0	0.0	0.000730994152047	0.000247831474597	0.0004500450045	0.000434216239687	0.00064850843061	0.00017614937467	0.000193911188676	0.0	0.0	0.0	0.000467508181393	0.000435161009574	0.000300932891965	0.0	0.00109970674487	0.0	0.000658111220796	0.000452079566004	0.0	0.0	0.0	0.000500250125063	0.0	0.0	0.00523046747303	0.00997150997151	0.0019395954558	0.00117050331643	0.000573230151906	0.00225631768953	0.0	0.000269323996768	0.0	0.0	0.00236966824645	0.0	0.000273373428103	0.0	0.00224845418775	0.000475285171103	0.00901938207638	0.0	0.000488519785051	0.00101807075592	0.0	0.0	0.0	0.0	0.0	0.0	0.0	0.0	0.0	0.0	0.0	0.0	0.0	0.0	0.0	0.0	0.0	0.0	0.0	0.0	0.0	0.000429368827823	0.0	0.0	0.0	0.0	0.0	0.0	0.0	0.0	0.0	0.0	0.0	0.0	0.0	0.0	0.0	0.0	0.0	0.0	0.0	0.0	0.0	0.0	0.0032831208961	0.0	0.0	0.0	0.0	0.0	0.0	0.0	0.0	0.0	0.0	0.0258232646292	0.0	0.0	0.0	0.0	0.0	0.0	0.000408496732026	0.0	0.000294204177699	0.0	0.0	0.0	0.0	0.0	0.0	0.00136767722817	0.000899820035993	0.0	0.0	0.000529661016949	0.0	0.0	0.0	0.0	0.0	0.0	0.0	0.0	0.0	0.000343170899108	0.0	0.0	0.0	0.0	0.0	0.0	0.000386996904025	0.0	0.0	0.0	0.000719942404608	0.0	0.0	0.0	0.0	0.0	0.0	0.0	0.000294117647059	0.0	0.0	0.0	0.0	0.000236406619385	0.0	0.0	0.0	0.0	0.0	0.0	0.0	0.000508776392775	0.0	0.0	0.000401767778224	0.000805152979066	0.0	0.0	0.0	0.0	0.0	0.0	0.0	0.0	0.0	0.000265111346766	0.00204551265661	0.00878668910077	0.0104935872522	0.0039603960396	0.00133511348465	0.0015019525383	0.000167560321716	0.00744934445769	0.0	0.00517722023098	0.0	0.00114942528736	0.00307827616535	0.00081499592502	0.00984251968504	0.000216684723727	0.0	0.00195407914021	0.0109673173942	0.0	0.00305908871357	0.000410340582684	0.00883095037847	0.0	0.000680920604657	0.0	0.0	0.0	0.0	0.00066889632107	0.0	0.0	0.0569974554707	0.000456725279744	0.0150214592275	0.00253485424588	0.000721370604148	0.00173417564722	0.0040173053152	0.00110344827586	0.00131752305665	0.000757575757576	0.00631163708087	0.000509424350484	0.000392464678179	0.0	0.000419991600168	0.00027972027972	0.00362756952842	0.0030888030888	0.00125260960334	0.00364393545029	0.0	0.0	0.000207598090098	0.0177777777778	0.0	0.0104166666667	0.000384319754035	0.00156583629893	0.0	0.00183908045977	0.0296803652968	0.00255894717602	0.00380067567568	0.0	0.00139958012596	0.00336376741951	0.0365853658537	0.0092351408951	0.0	0.00315955766193	0.000970402717128	0.00821789152383	0.0265780730897	0.000152648450618	0.0	0.0	0.00489995916701	0.18326865028	0.000153092467851	0.0186046511628	0.0235594663639	0.000505689001264	0.00231803430691	0.0	0.000765110941086	0.0	0.00103573278094	0.00910125142207	0.0	0.000425985090522	0.000272925764192	0.0697819314642	0.00250836120401	0.000216778668979	0.00436681222707	0.000162258640273	0.0	0.0	0.0	0.0043431053203	0.000201045436269	0.000702247191011	0.00196463654224	0.00144997583374	0.0	0.00107845780534	0.0	0.0	0.000348189415042	0.0	0.0287267080745	0.00020366598778	0.000285143997719	0.147596767333	0.00456498388829	0.0	0.0	0.00238853503185	0.0	0.00328750747161	0.00756381972896	0.0210016155089	0.000444444444444	0.00104837501872	0.00202546296296	0.0	0.000580720092915	0.0	0.00808151791989	0.0	0.0	0.000973709834469	0.0	0.0	0.0	0.0	0.000785545954438	0.0	0.000648088139987	0.0	0.0	0.0	0.0	0.0	0.000626468285043	0.0	0.0	0.0	0.0	0.0	0.0	0.000557880055788	0.0	0.0	0.0	0.0	0.0	0.0	0.0	0.0	0.0	0.0	0.0	0.0	0.0	0.0	0.0	0.0	0.0	0.0	0.0	0.0	0.0	0.0	0.0	0.0	0.0	0.0	0.0	0.00103092783505	0.000304785126486	0.0	0.0	0.00211528291909	0.0	0.0	0.000242130750605	0.0	0.0	0.0	0.0	0.000248756218905	0.0	0.000383435582822	0.0	0.0	0.000448531060776	0.0	0.0	0.0	0.0	0.0	0.000186462800671	0.0	0.000776699029126	0.0	0.0	0.000451875282422	0.0	0.0	0.0	0.0	0.0	0.0	0.0	0.0	0.0	0.0	0.000453035336756	0.0	0.0	0.00452488687783	0.0	0.0	0.0	0.0	0.000529240539825	0.0	0.0	0.000531349628055	0.0	0.0	0.0	0.0	0.0	0.0	0.0	0.0	0.0	0.0	0.0	0.0	0.0	0.000225428313796	0.0	0.000415454923141	0.0	0.0	0.0	0.0	0.0	0.0	0.0	0.0	0.0	0.0	0.0	0.0	0.0	0.0	0.0	0.0	0.000377500943752	0.0	0.0	0.0	0.0	0.0	0.00026518164943	0.0	0.0	0.0	0.0	0.0	0.0	0.0	0.0	0.0	0.0	0.0	0.0	0.0	0.0	0.0	0.0	0.0	0.0	0.0	0.000369959304477	0.0	0.0	0.0	0.0	0.0	0.0	0.0	0.00177147918512	0.0	0.00228608752449	0.0	0.0	0.0	0.0	0.0	0.0	0.0	0.0	0.0	0.0	0.000402576489533	0.0	0.0	0.0	0.0	0.0	0.0	0.0	0.0	0.0	0.0	0.0	0.0	0.0	0.0	0.0	0.0	0.0	0.0	0.0	0.0	0.0	0.0	0.0	0.0	0.000612369871402	0.0	0.0	0.000407664084794	0.0	0.0	0.000851788756388	0.0	0.000350017500875	0.0	0.0	0.0	0.0	0.0	0.0	0.0	0.0	0.0	0.0	0.0	0.0	0.0	0.0	0.0	0.0	0.0	0.0	0.0	0.0	0.0	0.0	0.0	0.0	0.0	0.0	0.0	0.0	0.0	0.0	0.0	0.0	0.0	0.0	0.0	0.0	0.000828843762951	0.0	0.0	0.0	0.0	0.0	0.000392772977219	0.0	0.0	0.0	0.0	0.0	0.0	0.0	0.0	0.0	0.0	0.0	0.0	0.0	0.0	0.0	0.0	0.0	0.0	0.0	0.00046904315197	0.0	0.0	0.000438981562774	0.0	0.0	0.0	0.0	0.0	0.0	0.0	0.0	0.0	0.000449034575662	0.0	0.0	0.0	0.0	0.0	0.0	0.0	0.0	0.000470145745181	0.0	0.0	0.0	0.0	0.0	0.0	0.0	0.0012746972594	0.0	0.0	0.00119976004799	0.0	0.0	0.0	0.0	0.0	0.0	0.0	0.0	0.0	0.0	0.0	0.0	0.0	0.0	0.0	0.0	0.0	0.0	0.0	0.0	0.0	0.0	0.0	0.0	0.0	0.0	0.0	0.000748502994012	0.0	0.0	0.0	0.0	0.0	0.0	0.0	0.0	0.0	0.0	0.0	0.0	0.0	0.0	0.0	0.0	0.0	0.0	0.0	0.0	0.0	0.0	0.0	0.0	0.0	0.0	0.0	0.0	0.0	0.0	0.0	0.0	0.0	0.0	0.0	0.0	0.0	0.0	0.0	0.0	0.0	0.0	0.0	0.0	0.0	0.0	0.0	0.000359453630482	0.0	0.0	0.0	0.000635122261035	0.0	0.0	0.0	0.0	0.0	0.0	0.0	0.000819000819001	0.0	0.0	0.0	0.0	0.0	0.0	0.0	0.0	0.0	0.0	0.0	0.0	0.0	0.0	0.0	0.0	0.0	0.0	0.0	0.0	0.0	0.0	0.0	0.0	0.0	0.0	0.0	0.0	0.0	0.0	0.0	0.0	0.0	0.0	0.0	0.0	0.0	0.0	0.0	0.0	0.0	0.0	0.0	0.000222123500666	0.0	0.0	0.0	0.0	0.0	0.0	0.0	0.0	0.0	0.0	0.0	0.0	0.0	0.0	0.0	0.0119794637764	0.000649983750406	0.000711237553343	0.0	0.00150075037519	0.0	0.0	0.00167644593462	0.0122448979592	0.0	0.0	0.0	0.00416377515614	0.0	0.0	0.000930665425779	0.0	0.0	0.0	0.0	0.0	0.0	0.0	0.0	0.0	0.0	0.0	0.0	0.0	0.0	0.0	0.0	0.0	0.0	0.00190159258379	0.0	0.0	0.0	0.0	0.0	0.0	0.0	0.000765110941086	0.00112866817156	0.00266382525306	0.0	0.000654022236756	0.00639730639731	0.000430477830392	0.0	0.00548885077187	0.00505246793626	0.00216731686173	0.00389794472006	0.000378548895899	0.0	0.000670690811536	0.0	0.00401785714286	0.000231964741359	0.0	0.0	0.000952380952381	0.000719683339331	0.0	0.0	0.000834028356964	0.000114678899083	0.00383008356546	0.00321691176471	0.0	0.00281263522285	0.0	0.0	0.015303119482	0.000955109837631	0.0	0.0065014221861	0.0	0.0	0.0	0.0	0.0	0.0	0.0219378427788	0.0404255319149	0.0460439269648	0.0	0.000716589036188	0.0	0.00118168389956	0.0	0.00766493293184	0.00141894288755	0.00229508196721	0.0184227537169	0.000941324129275	0.00152846771112	0.0	0.00251256281407	0.000578034682081	0.000543773790103	0.000199880071957	0.00659690627843	0.0	0.0	0.000579710144928	0.000907441016334	0.0	0.0	0.0	0.0	0.00133353089347	0.0	0.0	0.00135777325187	0.000475172249941	0.0	0.0182767624021	0.00133843212237	0.00349428208386	0.00735970561178	0.0	0.0	0.0	0.00161987041037	0.0	0.0	0.0	0.0	0.0	0.0	0.0	0.0	0.0	0.0	0.000954653937947	0.0	0.0	0.0	0.00108616944243	0.0	0.0	0.0	0.0	0.0	0.0	0.0	0.000489356496207	0.0	0.000718390804598	0.00598006644518	0.0	0.0	0.000491561527118	0.00389231268245	0.0	0.00155359917141	0.000593119810202	0.000887311446318	0.000832408435072	0.0	0.000644849266484	0.0	0.00031776294884	0.0	0.00150905432596	0.000609198903442	0.0	0.00585080448562	0.0	0.0	0.0	0.000827814569536	0.0	0.0	0.0	0.0	0.0	0.000372717107715	0.0	0.0	0.0	0.00147275405007	0.0	0.0	0.00113122171946	0.0	0.0	0.0	0.0	0.0	0.0	0.0	0.0	0.0	0.0	0.0	0.0	0.0	0.0	0.0	0.0	0.0	0.0	0.0	0.0	0.0	0.0	0.000870069605568	0.0	0.0	0.0	0.0	0.0	0.0	0.0	0.0	0.0	0.0	0.0	0.0	0.0	0.0	0.0	0.0	0.0	0.0	0.0	0.0	0.0	0.000720720720721	0.000772499034376	0.0	0.00139990667289	0.000612557427259	0.0	0.0	0.00021772262138	0.0	0.0	0.0	0.0	0.0	0.000960614793468	0.00152788388083	0.0	0.0	0.0
k__Bacteria;p__Firmicutes;c__Bacilli;o__Lactobacillales;f__Enterococcaceae	0.0	0.0	0.000356125356125	0.0387989203779	0.0848007414272	0.00303438975051	0.136567164179	0.0110323089046	0.0103417266187	0.000608766233766	0.0	0.0	0.0	0.0	0.0	0.0	0.152542372881	0.00154320987654	0.00337837837838	0.0075026795284	0.00377893245158	0.0238592305398	0.0858445175994	0.0100303951368	0.442276422764	0.00522583053378	0.0	0.0626726152539	0.00759109311741	0.0109511889862	0.00456498388829	0.0321100917431	0.00963930348259	0.0	0.264650283554	0.222272419246	0.000489596083231	0.272373540856	0.0	0.0	0.0	0.00227215349659	0.000863806507342	0.00276667691362	0.00278810408922	0.0	0.00336613153806	0.0713375796178	0.0137320720171	0.00210304942166	0.000607718018839	0.0	0.0	0.000231000231	0.0	0.0	0.000682244584684	0.0	0.0	0.0	0.000853970964987	0.00034566194262	0.0	0.0	0.0	0.0	0.000234852043213	0.0	0.0	0.0	0.000510986203373	0.000268961807423	0.0	0.0	0.000333111259161	0.0	0.000977995110024	0.000416840350146	0.0	0.0	0.0	0.0	0.0	0.0	0.0	0.0	0.0	0.0	0.0	0.0	0.0	0.0	0.0	0.0	0.0279007971656	0.00641196900882	0.00834879406308	0.00133008202172	0.0954653937947	0.00104384133612	0.0	0.00036036036036	0.00458610410456	0.00311526479751	0.00142399430402	0.0	0.0	0.0	0.0	0.0	0.0	0.0	0.0	0.0	0.0	0.0	0.0	0.0	0.0	0.0	0.0	0.000228310502283	0.0	0.0	0.0	0.0	0.0	0.0	0.000372300819062	0.0	0.0	0.000264830508475	0.0	0.0	0.000348310693138	0.0	0.0	0.0	0.0	0.000424448217317	0.0	0.0	0.0	0.0	0.0	0.0	0.0	0.0	0.0	0.0	0.0	0.0	0.0	0.0	0.0	0.0	0.0	0.0	0.0	0.0	0.0	0.0	0.0	0.0	0.0	0.0	0.0	0.0	0.000447227191413	0.0	0.0	0.0	0.0	0.0	0.0	0.0	0.0	0.0	0.0	0.000406669377796	0.0	0.0	0.0	0.0	0.0	0.0	0.0	0.0	0.0	0.0	0.0	0.0	0.0	0.0	0.0	0.0	0.0	0.0	0.0	0.0	0.0	0.0	0.0	0.0	0.0	0.0	0.0	0.0	0.0	0.0	0.0	0.000604229607251	0.0	0.0	0.0	0.0	0.000284981476204	0.00029594554602	0.0	0.0	0.0	0.0	0.0	0.0	0.0	0.0	0.0	0.0	0.0	0.0	0.0	0.0	0.0	0.0	0.0	0.0	0.0	0.0	0.0	0.0	0.0	0.0	0.0	0.0	0.0	0.0	0.0	0.0	0.0	0.0	0.0	0.0	0.0	0.0	0.0	0.0	0.0	0.0	0.0	0.0	0.0	0.0	0.0	0.0	0.0	0.0	0.0	0.0	0.0	0.0	0.0	0.0	0.0	0.0	0.0	0.0	0.0	0.0	0.0	0.0	0.0	0.0	0.0	0.0	0.0	0.0	0.0	0.0	0.0	0.0	0.0	0.0	0.0	0.0	0.000350385423966	0.0	0.0	0.0	0.0	0.0	0.0	0.0	0.0	0.0	0.0	0.0	0.0	0.0	0.0	0.0	0.0	0.0	0.0	0.0	0.0	0.0	0.0	0.0	0.0	0.0	0.0	0.0	0.0	0.0	0.0	0.0	0.0	0.0	0.0	0.0002457002457	0.0	0.0	0.0	0.0	0.0	0.0	0.0	0.0	0.0	0.0	0.0	0.0	0.0	0.0	0.0	0.0	0.0	0.0	0.0	0.0	0.0	0.0	0.0	0.0	0.0	0.0	0.0	0.0	0.0	0.0	0.0	0.000604960677556	0.0	0.0	0.0	0.0	0.0	0.0	0.0	0.0004329004329	0.0	0.000438981562774	0.0	0.0	0.0	0.000433087916847	0.0	0.0	0.000911992704058	0.0	0.0	0.00155925155925	0.0	0.0	0.0	0.0	0.0	0.00042034468264	0.0	0.0	0.0	0.0	0.000486854917235	0.0	0.000463177396943	0.00289735099338	0.0	0.0	0.0	0.0	0.0	0.0	0.0	0.0	0.0	0.0	0.0	0.0	0.0	0.0	0.0	0.0	0.0	0.0	0.0	0.0	0.0	0.0	0.0	0.0	0.0	0.0	0.0	0.0	0.0	0.0	0.0	0.0	0.0	0.0	0.0	0.0	0.0	0.000804828973843	0.0	0.0	0.000847457627119	0.0	0.0	0.0	0.0	0.0	0.0	0.000419991600168	0.000393545848091	0.0	0.000447027268663	0.0	0.0	0.0	0.0	0.000492125984252	0.0	0.0	0.0	0.0	0.0	0.0	0.0	0.0	0.0	0.0	0.0	0.0	0.0	0.0	0.0	0.0	0.0	0.0	0.0	0.0	0.0	0.0	0.0	0.0	0.0	0.0	0.0	0.0	0.0	0.0	0.0	0.0	0.0	0.0	0.0	0.0	0.0	0.0	0.0	0.0	0.0	0.0	0.0	0.0	0.000363240101707	0.0	0.0	0.0	0.0	0.0	0.0	0.0146934162193	0.0	0.000226142017187	0.00273010920437	0.0	0.000384319754035	0.0	0.0	0.0	0.0	0.0	0.00183710961421	0.0	0.0	0.0	0.000786163522013	0.0	0.000514756348662	0.0	0.0	0.000426803243705	0.000185770016719	0.0	0.0005523336095	0.00197190041903	0.00030525030525	0.00274348422497	0.0	0.000361925443359	0.0	0.0	0.0402150109496	0.0	0.0	0.00110957004161	0.0	0.0	0.0	0.0	0.0	0.0	0.0	0.0	0.0	0.0	0.0	0.0	0.0	0.0	0.0	0.0	0.0	0.0	0.0	0.0	0.0	0.0	0.0	0.0	0.0	0.0	0.0	0.0	0.0	0.0	0.0	0.0	0.0	0.0	0.0	0.0	0.0	0.0	0.0	0.0	0.0	0.0	0.0	0.0	0.0	0.0	0.0	0.0	0.0	0.0	0.0	0.0	0.0	0.000441988950276	0.0	0.0	0.0	0.0	0.0	0.0	0.0	0.0	0.0	0.0	0.0	0.0	0.0	0.0	0.0	0.0	0.0	0.0	0.0	0.0	0.0	0.0	0.0	0.0	0.0	0.0	0.0	0.0	0.000977039570103	0.0	0.0	0.0	0.0	0.0	0.00369913686806	0.00116346713205	0.0	0.0	0.00150791656195	0.0	0.0	0.034306349684	0.0	0.0	0.0	0.0	0.00768535262206	0.0	0.140808344198	0.0	0.0155077538769	0.0167204458786	0.00152983171851	0.00621118012422	0.0121082621083	0.000277085065115	0.0	0.000286615075953	0.00361010830325	0.00298507462687	0.0	0.0	0.0	0.16452268111	0.0212384851586	0.00328048113723	0.000916590284143	0.000281056773468	0.00190114068441	0.0107464977931	0.021613832853	0.00195407914021	0.0	0.0	0.0	0.0	0.0	0.0	0.0	0.0	0.0	0.0	0.0	0.0	0.0	0.0	0.0	0.0	0.0	0.0	0.0	0.0	0.0	0.0	0.0	0.0	0.0	0.0	0.0	0.0	0.0	0.0	0.0	0.0	0.0	0.0	0.0	0.0	0.0	0.0	0.0	0.0	0.000378787878788	0.0	0.0	0.0	0.0	0.13190421012	0.0	0.000268528464017	0.0	0.0	0.0	0.0	0.0	0.0	0.0	0.0142378559464	0.00947642738688	0.0	0.0	0.0	0.0	0.0	0.00378668349637	0.0	0.0137221269297	0.000735510444248	0.0	0.0	0.0	0.0	0.0	0.02871174915	0.00136767722817	0.00299940011998	0.0	0.0	0.0	0.000188111361926	0.0	0.0	0.0	0.000296559905101	0.0	0.0	0.0	0.0	0.000343170899108	0.000470809792844	0.0	0.0	0.0	0.0	0.0	0.0	0.000761614623001	0.0	0.0	0.0	0.0	0.0	0.0	0.0	0.0	0.0	0.0	0.000294117647059	0.000433087916847	0.0	0.0	0.000460617227084	0.0	0.0	0.0	0.0	0.0	0.0	0.0	0.0	0.000254388196388	0.0	0.0	0.0	0.0	0.0	0.0	0.0	0.0	0.0	0.0	0.0	0.0	0.0	0.000530222693531	0.00230120173869	0.00205645915124	0.000777302759425	0.0149929278642	0.00222518914108	0.00030039050766	0.000335120643432	0.000446960667461	0.0	0.00418160095579	0.00220750551876	0.188505747126	0.0114335971856	0.0211898940505	0.181321084864	0.0312026002167	0.0	0.00977039570103	0.0039482342619	0.114576114576	0.627435195621	0.023389413213	0.00588730025231	0.00404606286959	0.000136184120931	0.000619834710744	0.00504462553357	0.000766577232656	0.00305410122164	0.015607580825	0.00470311581423	0.00258397932817	0.00610687022901	0.00137017583923	0.0278969957082	0.000950570342205	0.0082957619477	0.30670135018	0.00339925834363	0.00524137931034	0.00175669740887	0.0	0.00532544378698	0.00577347597215	0.0472919937206	0.00202565833896	0.0012599748005	0.00475524475524	0.00120918984281	0.0123552123552	0.0258872651357	0.0102377234079	0.0	0.00208289939596	0.0143242682167	0.00666666666667	0.26874115983	0.104166666667	0.0222905457341	0.00213523131673	0.0156695156695	0.00367816091954	0.027397260274	0.00274172911716	0.00295608108108	0.101083032491	0.037088873338	0.219125420471	0.262195121951	0.192043570921	0.0194824961948	0.521327014218	0.118874332848	0.0385066917117	0.00711912672046	0.018012517173	0.0	0.00548284400424	0.0477746018783	0.0267356619232	0.00673606858543	0.0762790697674	0.0153278455861	0.000126422250316	0.00185442744553	0.0190441969098	0.0562356541699	0.408150851582	0.00155359917141	0.00113765642776	0.0	0.00234291799787	0.00327510917031	0.000311526479751	0.0125418060201	0.000216778668979	0.0030824556897	0.00746389745254	0.00379244957766	0.00192381685264	0.00316205533597	0.0152008686211	0.000201045436269	0.0266853932584	0.0049115913556	0.0093442887063	0.000855066267636	0.0	0.0	0.0	0.00139275766017	0.0407911001236	0.013198757764	0.0	0.00199600798403	0.105061675883	0.00295381310419	0.000344115622849	0.0	0.00119426751592	0.000213995292104	0.0011954572624	0.00976993381658	0.0	0.00237037037037	0.000748839299086	0.00549768518519	0.0076103500761	0.000871080139373	0.033850931677	0.0012297962052	0.0	0.000266737796746	0.0	0.0	0.000320821302534	0.0	0.0	0.0	0.0	0.0	0.0	0.0	0.0	0.0	0.0	0.0	0.0	0.0	0.0	0.0	0.00121285627653	0.001246105919	0.000278940027894	0.0	0.0	0.0	0.0	0.000641436818473	0.0	0.0	0.0	0.0	0.0	0.0	0.0	0.0	0.0	0.0	0.0	0.0	0.0	0.0	0.0	0.0	0.0	0.0	0.0	0.0	0.0	0.0	0.0	0.0	0.0	0.0	0.0	0.0	0.0	0.000242130750605	0.0	0.0	0.0	0.0	0.0	0.0	0.0	0.0	0.0	0.0	0.0	0.0	0.0	0.0	0.0	0.0	0.0	0.0	0.0	0.0	0.0	0.0	0.0	0.0	0.0	0.0	0.0	0.0	0.0	0.0	0.0	0.0	0.0	0.0	0.0	0.00056338028169	0.0	0.0	0.0	0.0	0.0	0.0	0.0	0.0	0.0	0.000452898550725	0.0	0.0	0.0	0.0	0.0	0.0	0.0	0.0	0.0	0.0	0.0	0.0	0.0	0.000295159386068	0.0	0.0	0.0	0.0	0.0	0.0	0.0	0.0	0.0	0.0	0.0	0.0	0.0	0.0	0.0	0.0	0.0	0.0	0.0	0.0	0.000217864923747	0.0	0.0	0.0	0.0	0.0	0.0	0.0	0.0	0.0	0.0	0.0	0.0	0.0	0.0	0.0	0.0	0.0	0.00033636057854	0.0	0.0	0.0	0.0	0.0	0.0	0.0	0.0	0.0	0.0	0.0011071744907	0.0	0.000326583932071	0.0	0.0	0.0	0.0	0.0	0.0	0.0	0.0	0.0	0.0	0.0	0.0	0.0	0.0	0.0	0.0	0.0	0.0	0.0	0.0	0.000414078674948	0.0	0.0	0.0	0.0	0.0	0.0	0.0	0.0	0.0	0.0	0.0	0.0	0.0	0.00050916496945	0.0	0.0	0.0	0.000815328169588	0.0	0.0	0.00170357751278	0.0	0.0	0.0	0.0	0.0	0.0	0.0	0.0	0.0	0.0	0.0	0.0	0.0	0.000404367165386	0.000922083909636	0.0	0.0	0.0	0.0	0.0	0.00040899795501	0.0	0.0	0.0	0.0	0.0017086715079	0.0	0.0	0.0	0.0	0.0	0.0	0.0	0.0	0.0	0.0	0.0	0.0	0.0	0.0	0.0	0.000400962309543	0.0	0.000448430493274	0.0	0.0	0.0	0.0	0.0	0.0	0.0	0.0	0.0	0.0	0.0	0.0	0.000819000819001	0.0	0.0	0.0	0.0	0.000802568218299	0.0004260758415	0.0	0.00093808630394	0.000465549348231	0.0	0.0	0.0	0.0	0.0	0.000466417910448	0.0	0.0	0.0	0.0	0.0	0.00134710372699	0.000449438202247	0.0	0.0	0.0	0.0	0.0	0.000474383301708	0.0	0.0	0.0	0.0	0.0	0.0	0.0	0.0	0.000471920717319	0.0006373486297	0.0	0.0	0.00119976004799	0.0	0.0	0.0	0.0	0.0	0.0	0.0	0.0	0.0	0.0	0.0	0.0	0.0	0.0	0.0	0.0	0.0	0.0	0.000556483027268	0.0	0.0	0.0	0.0	0.0	0.0	0.0	0.0	0.0	0.0	0.0	0.0	0.0	0.0	0.0	0.0	0.0	0.0	0.0	0.0	0.0	0.0	0.0	0.0	0.0	0.0	0.0	0.0	0.0	0.0	0.0	0.0	0.0	0.0	0.0	0.0	0.0	0.0	0.0	0.0	0.0	0.0	0.0	0.0	0.0	0.0	0.000324359390204	0.0	0.0	0.0	0.0	0.0	0.0	0.0	0.0	0.0	0.0	0.000397614314115	0.0	0.0	0.0	0.0	0.0	0.0	0.0	0.000347222222222	0.0	0.0	0.0004095004095	0.0	0.0	0.0	0.0	0.0	0.0	0.0	0.0	0.000443852640923	0.0	0.0	0.000393700787402	0.0	0.0	0.0	0.00114766641163	0.0	0.0	0.000358551452133	0.0	0.0	0.0	0.0	0.0	0.0	0.0	0.0	0.0	0.0	0.0	0.000366837857667	0.0	0.0	0.0	0.0	0.0	0.0	0.000535618639529	0.0	0.0	0.00134273246056	0.0	0.0	0.0	0.0	0.0	0.000394944707741	0.0	0.0	0.00027808676307	0.000762195121951	0.0	0.0	0.0	0.0	0.0	0.0	0.0	0.0	0.0	0.00129996750081	0.00924608819346	0.00262582056893	0.00750375187594	0.000726744186047	0.001725923369	0.0	0.0	0.0	0.000421851929973	0.00206483584555	0.0	0.00119426751592	0.0126614332742	0.00186133085156	0.0	0.0	0.0	0.0	0.0	0.0	0.0	0.0	0.0	0.0	0.0	0.0	0.0	0.00277623542476	0.00559179869525	0.000423549343499	0.00277585010409	0.0	0.000713097218921	0.00113378684807	0.0060592459605	0.0	0.0	0.000853606487409	0.00852272727273	0.0100148367953	0.0026778882938	0.000188111361926	0.0111880660629	0.0	0.00392413342054	0.0020202020202	0.0137752905725	0.012836970475	0.0123499142367	0.00466381655655	0.0117035110533	0.161587526577	0.000252365930599	0.00197303518579	0.00134138162307	0.0	0.00133928571429	0.000695894224078	0.000596125186289	0.00326894502229	0.00190476190476	0.0777258006477	0.0	0.0	0.000278009452321	0.0	0.000348189415042	0.00873161764706	0.00120409391933	0.000432713111207	0.0	0.0	0.0029429075927	0.0	0.0	0.034132466477	0.0197612186085	0.00490903840601	0.00114876507754	0.00155199172271	0.00320170757737	0.00123992560446	0.0018281535649	0.00957446808511	0.0915586133898	0.0	0.0	0.0	0.0	0.0220739219713	0.00629619490829	0.000354735721887	0.0072131147541	0.0226244343891	0.000627549419517	0.0733664501337	0.00974025974026	0.0557788944724	0.0936416184971	0.0125067971724	0.0213871676994	0.23271155596	0.0	0.000501002004008	0.0	0.0	0.0198925800676	0.0	0.0	0.000683760683761	0.00133353089347	0.00240529164161	0.02437147255	0.00135777325187	0.00023758612497	0.000946073793756	0.00208877284595	0.00038240917782	0.0114358322745	0.00229990800368	0.0	0.0	0.0	0.0	0.000251004016064	0.0	0.0	0.0	0.0	0.0	0.0	0.0	0.0	0.0	0.0	0.0	0.0	0.0	0.0	0.00141617985484	0.0	0.0	0.0	0.0	0.0	0.0	0.000489356496207	0.0	0.0	0.000664451827243	0.0	0.0	0.0139275766017	0.000324359390204	0.0	0.0	0.0	0.0257320319432	0.000277469478357	0.0	0.00241818474931	0.0	0.00063552589768	0.0	0.0	0.000304599451721	0.0	0.0	0.0	0.0	0.0	0.0	0.0	0.0	0.0	0.0	0.0	0.0	0.0	0.0	0.0	0.0	0.0	0.0	0.0	0.0	0.0	0.0	0.0	0.0	0.0	0.0	0.0	0.0	0.000249003984064	0.0	0.0	0.0	0.0	0.0	0.0	0.0	0.0	0.0	0.0	0.0	0.0	0.0	0.0	0.0	0.0	0.0	0.0	0.0	0.0	0.0	0.0	0.0	0.0	0.0	0.0	0.0	0.0	0.0	0.0	0.0	0.0	0.0	0.0	0.00036036036036	0.0	0.0	0.0016332244517	0.000306278713629	0.000319488817891	0.0	0.00021772262138	0.0	0.0	0.0	0.0	0.000375798571965	0.00192122958694	0.00152788388083	0.0	0.0	0.0
k__Bacteria;p__Firmicutes;c__Bacilli;o__Lactobacillales;f__Streptococcaceae	0.000193723363038	0.0	0.000356125356125	0.0411605937922	0.120945319741	0.00640593391773	0.30223880597	0.0249540320462	0.0112410071942	0.0	0.0	0.0	0.000573888091822	0.0	0.000552944429085	0.00151630022745	0.332203389831	0.0146604938272	0.0160472972973	0.0171489817792	0.00330656589513	0.138383537131	0.155735629273	0.0197568389058	0.079674796748	0.026875699888	0.00640614990391	0.00106224771617	0.0172064777328	0.0951188986233	0.0440386680988	0.0676605504587	0.000932835820896	0.00817051509769	0.0998109640832	0.443867178676	0.0139534883721	0.167315175097	0.000324780772978	0.00181214134703	0.000392003136025	0.000252461499621	0.398502735387	0.0196741469413	0.00681536555143	0.00199920031987	0.000258933195236	0.0135031847134	0.0466890448581	0.01261829653	0.00030385900942	0.00153609831029	0.0	0.0	0.00130081300813	0.00191265540325	0.0327477400648	0.00830258302583	0.000665778961385	0.00155601659751	0.000426985482494	0.00034566194262	0.000348857491715	0.00138312586445	0.0014880952381	0.000764964620386	0.00117426021606	0.0	0.000229305205228	0.000693842150911	0.0	0.0	0.0	0.0	0.000333111259161	0.000165152766309	0.00146699266504	0.000416840350146	0.0025974025974	0.0	0.0	0.0	0.0027375831052	0.000459347726229	0.000528541226216	0.0	0.000489117143556	0.000464252553389	0.00264375413087	0.0	0.00137551581843	0.000694444444444	0.013084853291	0.000883392226148	0.0916740478299	0.00106866150147	0.0157699443414	0.000443360673908	0.142402545744	0.0184411969381	0.000489955903969	0.00216216216216	0.00435679889934	0.125055629729	0.00213599145603	0.000779423226812	0.00026075619296	0.000172622130157	0.000272553829381	0.000435824798431	0.0	0.00028743891923	0.0	0.000566893424036	0.0	0.0	0.0	0.000435729847495	0.000593471810089	0.0	0.0	0.000228310502283	0.0	0.00676027041082	0.0	0.000366032210835	0.0	0.000810810810811	0.0	0.0	0.0	0.000264830508475	0.0	0.0	0.0	0.0	0.000662690523526	0.0	0.0	0.0	0.0	0.0	0.0	0.000243783520234	0.0	0.000881057268722	0.0	0.00109673173942	0.0	0.0	0.000301023479831	0.0	0.0	0.0	0.00071149057275	0.00661000944287	0.0	0.0	0.0	0.0	0.0	0.0	0.0	0.000170328734458	0.0	0.0	0.0	0.00129757785467	0.00983899821109	0.00817279626386	0.000698567935732	0.0	0.0	0.000436776588775	0.0301778907243	0.00149164677804	0.0	0.0	0.0	0.0	0.00678829019941	0.00547945205479	0.000706214689266	0.00777676120769	0.000962463907603	0.0	0.210951210951	0.00142247510669	0.00265839610102	0.000609756097561	0.0	0.0	0.00235452404978	0.00550847457627	0.00140528386734	0.000719165767709	0.000301386377336	0.000370919881306	0.00118659151587	0.000406669377796	0.0	0.000492853622474	0.00462784419591	0.000812347684809	0.0	0.00534759358289	0.0	0.0	0.0	0.0	0.0	0.0	0.0	0.0	0.0	0.0	0.0	0.00118378218408	0.0	0.00191489361702	0.00132231404959	0.0	0.0	0.0	0.0084790673026	0.0011013215859	0.00241879751209	0.000670690811536	0.00070846617074	0.0	0.000345781466113	0.00351101180977	0.00168990283059	0.00100704934542	0.0	0.0	0.000322684737012	0.000503651473181	0.000819000819001	0.00030432136336	0.0024164317358	0.00084388185654	0.000656598818122	0.000399201596806	0.0017599436818	0.000970873786408	0.000839983200336	0.000560538116592	0.000579878225573	0.00338149400553	0.0130975769483	0.0024	0.00218102508179	0.00277349768875	0.0	0.000651253663302	0.0	0.000319386777387	0.0	0.0	0.0	0.00120134550697	0.000293599530241	0.00365682137834	0.000909504320146	0.000282645562465	0.0	0.0	0.000334896182184	0.0	0.00136873802354	0.00267111853088	0.00113164843455	0.0	0.00333333333333	0.000361271676301	0.000824402308326	0.0	0.000330851943755	0.0	0.000520156046814	0.0	0.0	0.00147637795276	0.0	0.0	0.0	0.000706963591375	0.000888888888889	0.00127011007621	0.0	0.00113378684807	0.000410846343468	0.0	0.000350385423966	0.0	0.000327332242226	0.00496562261268	0.0	0.000705467372134	0.0	0.000241429261226	0.00076423385556	0.0	0.000358294518094	0.00114337983078	0.0	0.0	0.000324886289799	0.000459770114943	0.0	0.000444839857651	0.000733944954128	0.00259909031839	0.000666000666001	0.000395726157499	0.0	0.00179265013445	0.0	0.000372300819062	0.00105596620908	0.0	0.000445632798574	0.0024	0.0113636363636	0.0	0.00265041081368	0.00134952766532	0.0009375	0.0041769041769	0.00462504129501	0.0	0.111519198664	0.00211118930331	0.00204237937197	0.00145180023229	0.0	0.000319795330988	0.00176056338028	0.0	0.000744878957169	0.00702850449043	0.00176211453744	0.00134589502019	0.00124843945069	0.0011673151751	0.00156862745098	0.00064620355412	0.0025716385011	0.000745712155108	0.00379506641366	0.00152905198777	0.00135961930659	0.00116640746501	0.00234427327528	0.00233826968044	0.00856241550248	0.00319233838787	0.00285986653956	0.0115583897967	0.00703296703297	0.00181488203267	0.00148754183711	0.00779558250325	0.017793594306	0.00347826086957	0.000616522811344	0.00489106269453	0.000299670362601	0.0134199134199	0.0187854958497	0.0351185250219	0.00359550561798	0.00811455847255	0.00795135640786	0.00563014291901	0.0064844835572	0.0215827338129	0.00592795257638	0.00706713780919	0.00683945284377	0.0317047817048	0.00128824476651	0.0130095403296	0.0107476635514	0.0064043915828	0.00212856534696	0.0134510298445	0.00827378713802	0.00474137931034	0.00605082694635	0.00379362670713	0.00438169425511	0.0123102174805	0.0277906438166	0.0368377483444	0.0078959591268	0.0036855036855	0.00761542122799	0.00261682242991	0.00377200335289	0.00195950359242	0.0	0.000397930760048	0.00151515151515	0.00372538584353	0.000396196513471	0.00565709312446	0.00260190806592	0.000344946533287	0.00139703827885	0.0003885003885	0.000749344323717	0.00146788990826	0.00201149425287	0.000772797527048	0.00211505922166	0.000822030415125	0.00748898678414	0.00294365012616	0.00331910858227	0.00225309800976	0.00647249190939	0.000848176420696	0.00187529301453	0.00311405216037	0.0060737527115	0.0	0.00923593618808	0.00117739403454	0.0018698578908	0.0119243421053	0.0	0.00523138832998	0.0129005409904	0.023137436372	0.0300847457627	0.0118315191671	0.010775862069	0.00372979693328	0.00646444554948	0.00759606791778	0.00214316330904	0.0104997900042	0.0157418339237	0.00661221314664	0.0116227089852	0.00163599182004	0.0101876675603	0.00154619250097	0.0147565174619	0.00492125984252	0.00721045515998	0.00456412596988	0.00510440835267	0.00371402042711	0.0118293198141	0.00206440957886	0.0122989593188	0.0013446884805	0.00179131213614	0.00699013157895	0.00745959386656	0.0013769363167	0.000487092060399	0.00293255131965	0.00153327200245	0.00198886237072	0.00188501413761	0.000756143667297	0.00113550340651	0.000361010830325	0.00104239054899	0.00101591601761	0.016339869281	0.011316872428	0.0022232103157	0.00435643564356	0.00361723117396	0.0310057978321	0.00294117647059	0.00290416263311	0.000221827861579	0.000293255131965	0.000998668442077	0.0	0.0021971123666	0.0126926563917	0.00461254612546	0.00249554367201	0.0013044612575	0.00139198218263	0.000863371465573	0.00616016427105	0.00198176773682	0.00692307692308	0.00290592081366	0.00207039337474	0.000881445570736	0.00180115273775	0.000403877221325	0.0109332292073	0.00100806451613	0.134783837242	0.00525245679431	0.0248756218905	0.0210608424337	0.0	0.000384319754035	0.0	0.00241181790775	0.000473933649289	0.000305623471883	0.0	0.0302102469892	0.00942307692308	0.00041203131438	0.0	0.000786163522013	0.0	0.00463280713795	0.00264288074001	0.0100461580234	0.00654431640347	0.00222924020063	0.00188768286928	0.458989229495	0.505299482376	0.00473137973138	0.0864197530864	0.0	0.0	0.00240880935994	0.0554281345566	0.246665339439	0.0	0.0	0.301248266297	0.000438020148927	0.0	0.000382262996942	0.0	0.000387521798101	0.0	0.000279485746227	0.000199640646836	0.00269230769231	0.000436490615452	0.00166112956811	0.00298576022049	0.000581733566027	0.00218000622859	0.00313807531381	0.000382555470543	0.00161238310223	0.0041825095057	0.00131061598952	0.0016200891049	0.00286350620426	0.0	0.0	0.000681198910082	0.00599180069379	0.00198244123478	0.00676764421528	0.001332001332	0.00275292498279	0.000389256520047	0.000609942055505	0.00216684723727	0.000490797546012	0.000742390497402	0.00510899182561	0.000642123287671	0.000578536303153	0.0018779342723	0.00105235464351	0.00424975482184	0.000845308537616	0.000715990453461	0.0	0.00157521659228	0.00073385518591	0.000221238938053	0.0033887861984	0.00388059701493	0.000281610813855	0.00114198705748	0.000337666722944	0.000309693403531	0.00125431169646	0.000441988950276	0.00157232704403	0.00105522335561	0.0	0.000503397936068	0.00113992590482	0.000283446712018	0.000316355583676	0.000558971492454	0.000667334000667	0.00236476500148	0.000634115409004	0.00152264940997	0.0	0.000406669377796	0.000916030534351	0.00059880239521	0.0	0.000250501002004	0.000568666477111	0.000687285223368	0.0016302575807	0.000423728813559	0.000355366027008	0.000868558193399	0.00213371266003	0.00081799591002	0.0	0.0	0.00390815828041	0.00146198830409	0.0277571251549	0.0	0.0	0.000324254215305	0.334683811872	0.057397711848	0.0	0.0	0.0457401357125	0.0	0.000435161009574	0.37526331628	0.000441891294741	0.0	0.0121242738065	0.0194142810135	0.0221518987342	0.00431034482759	0.140808344198	0.0	0.0790395197599	0.102376063362	0.124426313106	0.0441320693037	0.0121082621083	0.000831255195345	0.0	0.000286615075953	0.033844765343	0.105563093623	0.0	0.0004502476362	0.0	0.464624238321	0.0882804503582	0.20174958994	0.239230064161	0.00112422709387	0.0266159695817	0.615812703896	0.138328530259	0.00993323562938	0.0	0.0	0.000301295570955	0.00201072386059	0.0	0.000395726157499	0.00344115622849	0.0	0.000520156046814	0.001026957638	0.00318369945877	0.00184979652238	0.000532481363152	0.000446827524576	0.00119236883943	0.000451671183379	0.0	0.000343170899108	0.000567214974475	0.000299760191847	0.000341064120055	0.000968054211036	0.000429368827823	0.0012084592145	0.000310945273632	0.00016339869281	0.000304228780043	0.00204848071014	0.000558971492454	0.000704225352113	0.0	0.000400641025641	0.00121359223301	0.000301204819277	0.000983284169125	0.0017094017094	0.00141542816702	0.000402738622634	0.00110926234054	0.000691562932227	0.0	0.0050881953867	0.0	0.000289939112786	0.000720634158059	0.379297025879	0.00113314447592	0.00134264232009	0.00233644859813	0.00102616726526	0.000297885016384	0.00150875075438	0.00252143217347	0.00104004160166	0.000460193281178	0.0804020100503	0.0253494432599	0.00168539325843	0.000615763546798	0.000275178866263	0.0	0.000612557427259	0.0	0.000816993464052	0.447341337907	0.00470726684319	0.000722543352601	0.000295770482106	0.000667111407605	0.0	0.000538986704995	0.0982244049868	0.00227946204696	0.00539892021596	0.000266524520256	0.0	0.000529661016949	0.000376222723853	0.0	0.000674991562605	0.00112317484088	0.000296559905101	0.0	0.0	0.0	0.00031525851198	0.0	0.0	0.0	0.000824402308326	0.000604777744179	0.0	0.000644329896907	0.000386996904025	0.0	0.000375657400451	0.00103466114847	0.0	0.000604777744179	0.0	0.0	0.0	0.00141242937853	0.0	0.00302297460701	0.0	0.00173235166739	0.0	0.000656598818122	0.00230308613542	0.000472813238771	0.00036231884058	0.0014880952381	0.0	0.00045197740113	0.000879507475814	0.000935162094763	0.0	0.0142457389977	0.00122399020808	0.0	0.00441944556047	0.0	0.000635727908455	0.000844356881509	0.000297088532383	0.000569368001518	0.000572246065808	0.000375939849624	0.0	0.00090799031477	0.0	0.000530222693531	0.00204551265661	0.00205645915124	0.00680139914497	0.00735502121641	0.000593383770954	0.00120156203064	0.000837801608579	0.00104290822408	0.0	0.0236957387495	0.0189845474614	0.23908045977	0.0466138962181	0.00733496332518	0.0271216097988	0.00281690140845	0.0140612076096	0.00390815828041	0.00109673173942	0.394548394548	0.0130413782	0.0164136233073	0.0210260723297	0.00124494242141	0.000136184120931	0.00206611570248	0.00970120294917	0.00229973169797	0.00087260034904	0.00557413600892	0.010582010582	0.0392764857881	0.00458015267176	0.0397350993377	0.00643776824034	0.00411913814956	0.00180342651037	0.261241174285	0.00339925834363	0.0295172413793	0.00439174352218	0.0030303030303	0.00276134122288	0.000339616233656	0.00196232339089	0.0151924375422	0.566358672827	0.0134265734266	0.084038694075	0.00540540540541	0.0279749478079	0.0272427555093	0.00046511627907	0.00124973963758	0.00166078472078	0.304444444444	0.661951909477	0.666666666667	0.0707148347425	0.0046975088968	0.0522317188984	0.00597701149425	0.123287671233	0.0294278925242	0.00591216216216	0.851985559567	0.338698390483	0.0240269101394	0.536585365854	0.000710395453469	0.128767123288	0.219589257504	0.0133430373605	0.0122094388354	0.000949216896061	0.155243474279	0.000705965407695	0.00265298903431	0.427521437321	0.0405347132385	0.0257195345989	0.184186046512	0.00141924496168	0.0	0.025498377376	0.0657563780093	0.0321346595256	0.000912408759124	0.000517866390471	0.00455062571104	0.04134183794	0.0607028753994	0.000272925764192	0.000934579439252	0.00647993311037	0.0	0.0187516054457	0.0120071393802	0.0193070160317	0.0330896498653	0.67325428195	0.13572204126	0.0146763168476	0.391151685393	0.0392927308448	0.0436603834381	0.000855066267636	0.00134807225667	0.000445699004606	0.0012853470437	0.0631963788301	0.187886279357	0.0124223602484	0.00224032586558	0.052751639578	0.0888983411314	0.0145005370569	0.00240880935994	0.00637975778547	0.030652866242	0.0303873314787	0.000896592946802	0.00504254648598	0.0016155088853	0.115407407407	0.000299535719635	0.0286458333333	0.0304414003044	0.0876887340302	0.0782608695652	0.0161630358398	0.0	0.0	0.0	0.0	0.0	0.0	0.0	0.00117831893166	0.0	0.000648088139987	0.0	0.0	0.0	0.0	0.0	0.000156617071261	0.00173611111111	0.000448631673396	0.0	0.000270197243988	0.0018192844148	0.0292834890966	0.000557880055788	0.000274122807018	0.0	0.0	0.0	0.0	0.0	0.0	0.000763941940413	0.0	0.000431220353601	0.0	0.000437062937063	0.00070997515087	0.000387446726075	0.000356252226576	0.00701402805611	0.0	0.000694444444444	0.000288101411697	0.000884955752212	0.000593647966756	0.000508001016002	0.00173686495875	0.00147765053565	0.00301334481274	0.000300480769231	0.0	0.00231958762887	0.000914355379457	0.0	0.000525762355415	0.0	0.00133422281521	0.0	0.000242130750605	0.0	0.0	0.000283205890683	0.0	0.0	0.00186046511628	0.00153374233129	0.000442282176028	0.000895054822108	0.0	0.0	0.0	0.00219538968167	0.00144196106705	0.00051867219917	0.000186462800671	0.000956480153037	0.000388349514563	0.000904159132007	0.000568504832291	0.0	0.0	0.0	0.0	0.0	0.0	0.0	0.0	0.0	0.0	0.000356188780053	0.0	0.000512426338714	0.0	0.00082270670506	0.00450704225352	0.00396170353252	0.000283848992336	0.000840512712755	0.000264620269913	0.00388601036269	0.000294550810015	0.000531349628055	0.000448028673835	0.0	0.000452898550725	0.000247708694575	0.0	0.0	0.001171875	0.000909642207398	0.00912032950868	0.0116009280742	0.00169491525424	0.00108843537415	0.000595238095238	0.0	0.0	0.000415454923141	0.000295159386068	0.00369423131571	0.00483425414365	0.000368731563422	0.000377786173026	0.000795228628231	0.000574272588055	0.000237925291458	0.000746268656716	0.000274574409665	0.0127877237852	0.000348796651552	0.00398984403337	0.000781046602447	0.000267379679144	0.0	0.0	0.000615574022776	0.00080064051241	0.0	0.0	0.00130718954248	0.00026518164943	0.0	0.00155472636816	0.0	0.000541418516513	0.000318572793883	0.00032637075718	0.000540102619498	0.0	0.00129399585921	0.0003885003885	0.0	0.00135501355014	0.0744243421053	0.00149700598802	0.00279459711225	0.00477611940299	0.0	0.0	0.0	0.000739918608953	0.00128287363695	0.0	0.00128122998078	0.0	0.0	0.0	0.0	0.0101860053144	0.000318167356029	0.000979751796212	0.00490762124711	0.0218432076601	0.000285959393766	0.0	0.00033422459893	0.0401662049861	0.00105005250263	0.000388651379712	0.0143916266899	0.00433317284545	0.0024154589372	0.00147492625369	0.00130335614207	0.0045516613564	0.00260610573343	0.000668002672011	0.0016200891049	0.0	0.00108932461874	0.000691802144587	0.00289855072464	0.00173490631506	0.0101757631822	0.0	0.00112951807229	0.00151000377501	0.00317572335921	0.000424448217317	0.0100502512563	0.0104297037964	0.00562927221552	0.00514933058702	0.000447627573859	0.00935412026726	0.00254582484725	0.00428658909982	0.00120433560819	0.0169635284139	0.0114145943742	0.00901550667147	0.00127307447486	0.0421635434412	0.00474137931034	0.00070003500175	0.00490936555891	0.00865622423743	0.00885311871227	0.00201450443191	0.000946073793756	0.00924809006836	0.00185322461082	0.00210260723297	0.0156130997715	0.000455580865604	0.00190186382655	0.0117266477962	0.0124481327801	0.00147928994083	0.0167210440457	0.00447260529258	0.0071860816944	0.00881445570736	0.00777096114519	0.00173671413685	0.000913659205116	0.0133524082022	0.000660501981506	0.01836821871	0.00088573959256	0.00250089317613	0.0018261504748	0.00326205146792	0.00172637030643	0.00181818181818	0.000796812749004	0.00317712470214	0.0178651183564	0.0121065375303	0.0172084130019	0.0255394099516	0.00828843762951	0.0150062526053	0.00375939849624	0.00721732157177	0.0150998538724	0.0215246636771	0.00628436763551	0.00422654268808	0.0110921501706	0.00494641384996	0.00425894378194	0.0125616868551	0.0024620434961	0.0111202635914	0.0150943396226	0.00756227758007	0.00694160881993	0.00651200651201	0.0045045045045	0.00670578373847	0.0070892410342	0.00627802690583	0.00740163615115	0.0196629213483	0.00852151683	0.0369913686806	0.00984990619137	0.00512104283054	0.0140289346778	0.0140474100088	0.0046828437633	0.00803402646503	0.007498897221	0.0102611940299	0.0161825726141	0.00554528650647	0.00846262341326	0.0146856356127	0.0173385348938	0.0215536596318	0.0274157303371	0.0190709046455	0.0158514492754	0.0195172059579	0.00708884688091	0.0277653381102	0.0203984819734	0.00810081008101	0.0098730606488	0.0295404814004	0.012987012987	0.0215536596318	0.00899195456697	0.00502053856686	0.00967741935484	0.00188768286928	0.0152963671128	0.0119760479042	0.00592300098717	0.0131973605279	0.00516431924883	0.00254582484725	0.0180935569285	0.00712377560107	0.0	0.00239234449761	0.0092936802974	0.00472999605834	0.0083857442348	0.0	0.00122025625381	0.00581655480984	0.00811508668388	0.00129982668977	0.00528501321253	0.00189825360668	0.000319693094629	0.000705467372134	0.000834724540902	0.0012	0.00307337687284	0.000289603243556	0.00275988960442	0.000677277345073	0.000528122524426	0.00247601361807	0.0	0.00973053892216	0.0030303030303	0.00169875424689	0.00355309909199	0.0	0.000618811881188	0.00185586142901	0.028677839851	0.0	0.00144969556393	0.000992720052945	0.00393013100437	0.000711237553343	0.00133466800133	0.000765696784074	0.00381388253242	0.000622277535781	0.0358676433443	0.00121580547112	0.000342700479781	0.00217864923747	0.0	0.00119189511323	0.00198965380024	0.000731528895391	0.00558659217877	0.000473596968979	0.0	0.0010854816825	0.000874380647042	0.000751032669921	0.00430636727161	0.00386722526587	0.0	0.00546176762661	0.00147874306839	0.00270374662032	0.0	0.000648718780409	0.00459866220736	0.0110946745562	0.00195758564437	0.000555555555556	0.0	0.00435988902101	0.017798286091	0.00228136882129	0.00188501413761	0.00107836089145	0.00556660039761	0.0171585449554	0.000807537012113	0.00254048904414	0.00677845165894	0.000970873786408	0.00316764132554	0.0043956043956	0.00243055555556	0.00249687890137	0.0137562094001	0.00859950859951	0.000514668039115	0.00822909809085	0.000333222259247	0.0379637618637	0.00723065798988	0.0	0.0154639175258	0.00199044585987	0.00310696848646	0.00268096514745	0.00525525525526	0.00393700787402	0.00424628450106	0.00647458724506	0.00404585300067	0.00420811017598	0.00308430431803	0.0111621799081	0.00573682323413	0.0	0.00390777647519	0.00102880658436	0.00172651933702	0.00146627565982	0.000385802469136	0.00208420175073	0.00164001640016	0.00994318181818	0.0144993203444	0.00219941348974	0.00366837857667	0.00928542591845	0.000692760651195	0.00119952019192	0.0	0.000257135510414	0.000319897632758	0.000267809319764	0.00190415741035	0.000788643533123	0.00201409869084	0.00139811254806	0.000789577575997	0.000222123500666	0.000269541778976	0.000691562932227	0.000789889415482	0.011320754717	0.0	0.00166852057842	0.00190548780488	0.00226586102719	0.0	0.00160901045857	0.000215842866393	0.00255754475703	0.000384615384615	0.00545058139535	0.000362450163103	0.00570450656018	0.0714982125447	0.00782361308677	0.127789934354	0.0625312656328	0.00726744186047	0.0586813945461	0.0125733445096	0.0938775510204	0.000508905852417	0.0122337059692	0.0633904604584	0.000693962526024	0.0119426751592	0.00455811597873	0.0186133085156	0.0	0.0	0.0	0.0	0.00123609394314	0.0	0.0	0.0	0.0	0.0	0.0	0.0	0.0	0.00721821210439	0.0406958682821	0.00296484540449	0.164469118668	0.00412541254125	0.0213929165676	0.0453514739229	0.286355475763	0.0	0.00268817204301	0.0221937686726	0.730371900826	0.076409495549	0.356159143076	0.00150489089541	0.0895045285029	0.000294854784019	0.136036625245	0.0306397306397	0.801119242359	0.850449293967	0.0185248713551	0.00816167897396	0.176853055917	0.0315379163714	0.000378548895899	0.0197303518579	0.0154258886653	0.0501253132832	0.0223214285714	0.012294131292	0.0327868852459	0.223625557207	0.0257142857143	0.142137459518	0.00679117147708	0.000274273176083	0.0240478176258	0.000344036697248	0.0553621169916	0.0390625	0.131246237207	0.00951968844656	0.00651465798046	0.0	0.158328428487	0.0286532951289	0.00395647873393	0.0272247054043	0.0436393577604	0.0118394455674	0.012636415853	0.298499741335	0.017075773746	0.00371977681339	0.0120658135283	0.0914893617021	0.331039957661	0.0	0.0	0.0	0.0	0.498716632444	0.080755543389	0.0	0.457213114754	0.200387847447	0.028553498588	0.0565533053114	0.0487012987013	0.121608040201	0.207225433526	0.905111473627	0.420147911253	0.0959963603276	0.000351864883885	0.000250501002004	0.00115942028986	0.0013611615245	0.518798488164	0.0	0.000815328169588	0.0	0.000592680397096	0.0273601924233	0.337352488456	0.020027155465	0.108814445236	0.110375275938	0.0250652741514	0.010707456979	0.213468869123	0.0271389144434	0.0	0.000482043865992	0.000752634219769	0.00161987041037	0.00100401606426	0.0169689877121	0.00114057599088	0.000559284116331	0.0	0.0	0.00123762376238	0.000855066267636	0.00175070028011	0.00134822804314	0.000954653937947	0.0	0.00066889632107	0.000341646737274	0.000362056480811	0.159851301115	0.0	0.0	0.000325839035516	0.0022641509434	0.0	0.00035739814153	0.0127232689014	0.514847512039	0.00215517241379	0.0132890365449	0.000563697857948	0.0	0.480583319679	0.0	0.00228223659186	0.0	0.000296559905101	0.15173025732	0.0	0.0	0.0909237465742	0.00127481333091	0.00063552589768	0.00115540150202	0.0	0.000609198903442	0.0	0.00292540224281	0.000356252226576	0.00140805406928	0.0010582010582	0.000413907284768	0.00627450980392	0.00359513274336	0.0219341974078	0.0	0.00445599702934	0.00335445396944	0.000229252636405	0.0059505167554	0.0	0.000736377025037	0.0032154340836	0.00211480362538	0.000377073906486	0.00025706940874	0.000535762121618	0.00297538544766	0.000896860986547	0.000198412698413	0.00113430127042	0.0010460251046	0.000254000508001	0.0021186440678	0.00971115537849	0.0002679528403	0.000422297297297	0.0	0.0	0.0	0.000422119037569	0.00283085633404	0.0014272970562	0.00117554858934	0.000767852572306	0.000229937916762	0.00229621125144	0.00580046403712	0.00247729149463	0.00103546466477	0.00231175693527	0.000335908632852	0.000863557858377	0.00591715976331	0.0	0.00238473767886	0.0	0.000367376928729	0.000284738041002	0.00176366843034	0.0	0.000671817265704	0.000752634219769	0.00169443659983	0.0	0.000606980273141	0.0	0.00194594594595	0.00801832760596	0.000720720720721	0.0	0.000330250990753	0.0555296313579	0.00459418070444	0.576677316294	0.000362713093943	0.00326583932071	0.000654878847413	0.0	0.0239190432383	0.00308522946394	0.0146561443067	0.0446685878963	0.00152788388083	0.0	0.00168406871	0.000365096750639
k__Bacteria;p__Firmicutes;c__Bacilli;o__Turicibacterales;f__Turicibacteraceae	0.000387446726075	0.0	0.0	0.0	0.0	0.0	0.0	0.0	0.0	0.0	0.0	0.0	0.0	0.0	0.0	0.0	0.0	0.0	0.0	0.0	0.0	0.0	0.0	0.0	0.0	0.0	0.0	0.0	0.0	0.0	0.0	0.0	0.0	0.0	0.000378071833648	0.0	0.0	0.0	0.000649561545956	0.0	0.0	0.0	0.0	0.0	0.0	0.0	0.0	0.0	0.0	0.0	0.0	0.0	0.0	0.0	0.0	0.0	0.0	0.000307503075031	0.0	0.0	0.0	0.0	0.0	0.0	0.0	0.0	0.0	0.0	0.0	0.0	0.0	0.0	0.0	0.0	0.0	0.0	0.0	0.0	0.0	0.0	0.0	0.0	0.000391083300743	0.0	0.0	0.0	0.0	0.0	0.0	0.0	0.0	0.0	0.0	0.0	0.0	0.0	0.0	0.0	0.00079554494829	0.0	0.0	0.0	0.0	0.0	0.0	0.0	0.0	0.0	0.0	0.0	0.0	0.0	0.0	0.0	0.0	0.0	0.0	0.0	0.0	0.0	0.0	0.0	0.0	0.0	0.0	0.0	0.0	0.0	0.0	0.0	0.0	0.0	0.0	0.0	0.0	0.0	0.0	0.000272182906913	0.0	0.0	0.0	0.0	0.0	0.0	0.0	0.0	0.0	0.0	0.0	0.0	0.0	0.0	0.0	0.0	0.0	0.0	0.0	0.0	0.0	0.0	0.0	0.0	0.0	0.0	0.0	0.0	0.0	0.0	0.0	0.000583771161705	0.0010478519036	0.000728332119446	0.0	0.000436776588775	0.0	0.0	0.0	0.0	0.0	0.0	0.000424268137463	0.0	0.0	0.000457456541629	0.000962463907603	0.0	0.0	0.0	0.0	0.0	0.0	0.0	0.00033636057854	0.0	0.0	0.000719165767709	0.0	0.0	0.0	0.0	0.0	0.0	0.0	0.000406173842405	0.0	0.0	0.0	0.0	0.0	0.0	0.0	0.0	0.0	0.0	0.0	0.0	0.0	0.0	0.0	0.0	0.0	0.0	0.0	0.0	0.0	0.0	0.0	0.0	0.0	0.0	0.0	0.0	0.0	0.0	0.0	0.000259000259	0.0	0.00025182573659	0.0	0.0	0.0	0.0	0.0	0.0	0.0	0.0	0.0	0.0	0.0	0.000307408545958	0.0	0.0	0.0	0.0	0.000759589821496	0.000325626831651	0.0	0.0	0.0	0.0	0.0	0.0	0.0	0.0	0.0	0.0	0.0	0.000314465408805	0.0	0.000416666666667	0.0	0.00100166944908	0.0	0.0	0.0	0.0	0.0	0.0	0.0	0.0	0.0	0.0	0.0	0.0	0.0	0.0	0.0	0.0	0.0	0.0	0.0	0.0	0.0	0.000433275563258	0.0	0.0	0.000654664484452	0.0	0.0	0.0	0.0	0.0	0.0	0.0	0.0	0.0	0.0	0.0	0.0	0.0	0.00150943396226	0.0	0.000366972477064	0.0	0.0	0.0	0.0	0.0	0.0	0.0	0.0	0.0	0.0	0.0	0.000631313131313	0.0	0.000530082162735	0.0	0.0003125	0.0	0.000660720185002	0.0	0.000333889816361	0.000351864883885	0.0	0.000290360046458	0.0	0.0	0.0	0.00030959752322	0.0	0.0	0.0	0.0	0.0	0.000778210116732	0.0	0.0	0.0	0.0	0.0	0.000764525993884	0.0	0.00116640746501	0.000334896182184	0.0	0.0	0.0	0.0	0.0	0.0	0.0	0.0	0.0	0.0	0.0	0.0	0.000889284126278	0.00179802217561	0.000865800865801	0.0	0.0	0.0	0.0	0.0	0.000866175833694	0.0	0.0	0.0	0.0	0.0	0.0	0.0	0.0	0.0	0.0	0.0	0.00042034468264	0.0	0.0	0.00040338846309	0.0	0.00194741966894	0.000820681165367	0.0	0.0	0.00139340455179	0.0	0.0	0.0	0.0	0.000326583932071	0.000711237553343	0.000397930760048	0.0	0.0	0.0	0.0	0.0	0.0	0.00027940765577	0.0003885003885	0.000374672161858	0.00110091743119	0.000287356321839	0.0	0.0	0.000411015207563	0.0	0.0	0.00094831673779	0.0	0.0	0.0	0.0	0.0	0.0	0.0	0.000419815281276	0.0	0.0	0.0	0.0	0.0	0.0	0.0	0.0	0.0	0.0	0.0	0.0	0.0	0.0	0.000419991600168	0.0	0.0	0.0	0.00040899795501	0.0	0.0	0.0	0.000492125984252	0.000450653447499	0.0	0.0	0.0	0.0	0.0	0.0	0.000448229493501	0.0	0.0	0.0	0.0	0.0	0.0	0.0	0.0	0.0	0.000378071833648	0.0	0.0	0.0	0.0	0.0	0.000514403292181	0.0	0.0	0.0	0.0	0.000840336134454	0.0	0.0	0.0	0.0	0.0	0.000313873195229	0.0	0.0	0.0	0.0	0.0	0.0	0.0	0.0	0.0	0.0	0.0	0.0	0.0	0.0	0.000390472471691	0.0	0.0	0.0	0.0	0.0	0.0	0.0	0.0	0.0	0.0	0.0	0.0	0.0	0.0	0.0	0.0	0.0	0.0	0.0	0.0	0.0	0.000142267747902	0.0	0.0	0.0	0.0	0.0	0.0	0.0	0.0	0.0	0.0	0.0	0.0	0.0	0.0	0.0	0.0	0.0	0.0	0.000193760899051	0.0	0.0	0.0	0.000769230769231	0.000218245307726	0.000332225913621	0.0	0.000290866783013	0.0	0.0	0.0	0.0	0.000380228136882	0.000436871996505	0.0	0.000318167356029	0.0	0.000569800569801	0.0	0.000315357931252	0.0	0.000644537544312	0.0	0.000688231245699	0.0	0.000304971027752	0.00162513542795	0.000736196319018	0.0	0.0	0.0	0.000578536303153	0.000704225352113	0.0	0.000326904217064	0.0	0.000477326968974	0.0	0.001837752691	0.0	0.000221238938053	0.000924214417745	0.0	0.00112644325542	0.0	0.0	0.0	0.000313577924114	0.0	0.000393081761006	0.0	0.000301568154403	0.0	0.000284981476204	0.0	0.000316355583676	0.0	0.0	0.000295595625185	0.0	0.0	0.0	0.0	0.00030534351145	0.000299401197605	0.0	0.000250501002004	0.000852999715667	0.000687285223368	0.000652103032279	0.0	0.000355366027008	0.000868558193399	0.000355618776671	0.0	0.0	0.0	0.0	0.0	0.0	0.0	0.0	0.0	0.0	0.0	0.0	0.0	0.0	0.0	0.0	0.0	0.000441891294741	0.0	0.0	0.0	0.0	0.0	0.0	0.0	0.0	0.0	0.0	0.0	0.000356125356125	0.0	0.0	0.0	0.0	0.0	0.0	0.0	0.0	0.0	0.000255885363357	0.0	0.0	0.0	0.000475285171103	0.0	0.0	0.0	0.0	0.00138280709841	0.0	0.0	0.000325626831651	0.0	0.000344115622849	0.000364298724954	0.0	0.0	0.000318369945877	0.000369959304477	0.0	0.0	0.000794912559618	0.0	0.0	0.0	0.000567214974475	0.00149880095923	0.00136425648022	0.000726040658277	0.0	0.000906344410876	0.000621890547264	0.0	0.000608457560085	0.0	0.0	0.000704225352113	0.00064620355412	0.0	0.0	0.0	0.0	0.00034188034188	0.0	0.0	0.0	0.0	0.000378787878788	0.0	0.0	0.000289939112786	0.0	0.0	0.0	0.000268528464017	0.00103842159917	0.000256541816316	0.000595770032767	0.000301750150875	0.00100857286939	0.000780031201248	0.00184077312471	0.0	0.0	0.000280898876404	0.0	0.0	0.0	0.0	0.0	0.0	0.0	0.0	0.0	0.000295770482106	0.0	0.0	0.0	0.0	0.0	0.0	0.0	0.0	0.0	0.0	0.0	0.0	0.0	0.0	0.0	0.0	0.0	0.0	0.0	0.0	0.0	0.0	0.0	0.0	0.0	0.0	0.0	0.0	0.0	0.0	0.0	0.0	0.0	0.0	0.0	0.0	0.0	0.0	0.0	0.0	0.0	0.0	0.0	0.0	0.0	0.000413564929694	0.000225988700565	0.0	0.0	0.0	0.0	0.0	0.0	0.0	0.0	0.000317863954228	0.0	0.0	0.000189789333839	0.0	0.0	0.0	0.0	0.000765403750478	0.0	0.0	0.0	0.0	0.0	0.0	0.0	0.0	0.000148986889154	0.0	0.0	0.0	0.0	0.0	0.0	0.000218722659668	0.0	0.0	0.0	0.0	0.0	0.000322009338271	0.0	0.0	0.0	0.0	0.0	0.0	0.0	0.0	0.000222965440357	0.0	0.0	0.0	0.0	0.0	0.0	0.0	0.0	0.000309023485785	0.0	0.0	0.0	0.0	0.0	0.0	0.0	0.0	0.0	0.0	0.0	0.0	0.0	0.0	0.0	0.0	0.0	0.0	0.0	0.0	0.0	0.0	0.0	0.0	0.0	0.0	0.0	0.0	0.0	0.0	0.0	0.0	0.0	0.000727802037846	0.0	0.0	0.0	0.0	0.0	0.0	0.0	0.0	0.0	0.0	0.0	0.0	0.0	0.0	0.0	0.0	0.0	0.0	0.0	0.0	0.0	0.0	0.0	0.0	0.0	0.0	0.0	0.0	0.0	0.0	0.00140449438202	0.0	0.0	0.0	0.0	0.0	0.0	0.0	0.0	0.0	0.0	0.0	0.0	0.0	0.0	0.0	0.0	0.0	0.0	0.0	0.0	0.0	0.0	0.000289351851852	0.0	0.0	0.0	0.0	0.0	0.0	0.0	0.0	0.0	0.0	0.0	0.0	0.0	0.0	0.0	0.0	0.0	0.0	0.0	0.0	0.0	0.0	0.0	0.0	0.0	0.0	0.0	0.0	0.0	0.0	0.0	0.0	0.0	0.0	0.0	0.0	0.0	0.0	0.0	0.0	0.0	0.0	0.0	0.0	0.0	0.0	0.0	0.0	0.000254000508001	0.0	0.0	0.0	0.0	0.0	0.0	0.0	0.0	0.0	0.0	0.0	0.0	0.0	0.0	0.0	0.0	0.0	0.0	0.0	0.0	0.0	0.0	0.0	0.0	0.0	0.0	0.0	0.0	0.0	0.0	0.0	0.0	0.0	0.0	0.0	0.0	0.0	0.00106269925611	0.0	0.0	0.0	0.0	0.0	0.0	0.0	0.0	0.0	0.0	0.0	0.0	0.0	0.0	0.0	0.0	0.0	0.0	0.0	0.0	0.0	0.000247708694575	0.0	0.0	0.00078125	0.0	0.0	0.0	0.0	0.000544217687075	0.0	0.0	0.0	0.0	0.0	0.00028417163967	0.0	0.0	0.0	0.000397614314115	0.0	0.0	0.000746268656716	0.0	0.0	0.0	0.0	0.0	0.0	0.0	0.0	0.000307787011388	0.0	0.0	0.0	0.0	0.0	0.0	0.0	0.0	0.000541418516513	0.0	0.0	0.0	0.0	0.0	0.0	0.0	0.0	0.000411184210526	0.0	0.0	0.0	0.0	0.0	0.0	0.0	0.0	0.0	0.0	0.0	0.0	0.000512295081967	0.0	0.0	0.000636334712059	0.0	0.0	0.0	0.0	0.000243783520234	0.00033422459893	0.000831024930748	0.000350017500875	0.0	0.0	0.0	0.000805152979066	0.000368731563422	0.0	0.00045516613564	0.000372300819062	0.0	0.0	0.0	0.0	0.0	0.0	0.0	0.0	0.000339673913043	0.0	0.0	0.0	0.0	0.0	0.0	0.0	0.0	0.0	0.000445434298441	0.0	0.0	0.0	0.0	0.00163065633918	0.000360620266859	0.000318268618714	0.000425894378194	0.000862068965517	0.0	0.00151057401813	0.0	0.0	0.0	0.0	0.0	0.0	0.0	0.0	0.0	0.0	0.0	0.0	0.0	0.0	0.0	0.000378214826021	0.0	0.0	0.0	0.0	0.0	0.000330250990753	0.000854335753951	0.0	0.0	0.0	0.000362450163103	0.0	0.0	0.0	0.0	0.0	0.00161420500404	0.0	0.0	0.0	0.0	0.0	0.0	0.0	0.0	0.0	0.0	0.0	0.0	0.000425894378194	0.0	0.0	0.000411861614498	0.0	0.0	0.0	0.0	0.0004095004095	0.0	0.000417014178482	0.00179372197309	0.0	0.000802568218299	0.0	0.0	0.0	0.0	0.0	0.000877963125549	0.0	0.0	0.0	0.0	0.0	0.0	0.0	0.0	0.00086692674469	0.0	0.0	0.0	0.000452898550725	0.0	0.0	0.0	0.0	0.0	0.0	0.0	0.0	0.0	0.000473260766682	0.0	0.000403225806452	0.000471920717319	0.0	0.0	0.0	0.000599880023995	0.0	0.0	0.0	0.0	0.000228990153423	0.0	0.0	0.0	0.0	0.0	0.0	0.0	0.00036886757654	0.0	0.0	0.0	0.0	0.0	0.0	0.0	0.0	0.0	0.0	0.000338638672536	0.000528122524426	0.0	0.0	0.0	0.0	0.0	0.0	0.000412201154163	0.0	0.000309310238169	0.0	0.0	0.000289939112786	0.0	0.0	0.000711237553343	0.002002002002	0.0	0.0	0.0	0.0	0.0	0.0	0.0	0.0	0.000794596742153	0.000397930760048	0.000731528895391	0.0	0.0	0.0	0.0	0.0	0.0	0.0	0.0	0.0	0.0	0.000739371534196	0.0	0.0	0.0	0.0	0.0	0.0	0.0	0.0	0.0	0.0	0.000380228136882	0.0	0.0	0.0	0.00102951269732	0.000269179004038	0.0	0.0	0.0	0.0	0.0	0.0	0.0	0.0	0.0004095004095	0.0	0.0	0.0	0.0	0.0	0.0	0.0	0.0	0.0	0.0	0.0	0.000393700787402	0.0	0.0	0.0	0.0	0.0	0.0	0.0	0.000623247117482	0.0	0.0	0.0	0.0	0.0	0.0	0.0	0.0	0.0	0.0	0.0	0.000403714170367	0.0	0.0	0.000232234091965	0.000514271020828	0.0	0.0	0.0	0.0	0.000335683115139	0.000349528137015	0.0	0.0	0.0	0.0	0.0	0.0	0.0	0.0	0.0	0.00151057401813	0.000397456279809	0.0	0.0	0.0	0.0	0.0	0.0	0.0	0.0	0.0	0.0	0.0	0.0	0.0	0.0	0.0	0.0	0.0	0.0	0.0	0.0	0.0	0.0	0.0	0.0	0.0	0.0	0.0	0.0	0.0	0.0	0.0	0.0	0.0	0.0	0.0	0.0	0.0	0.0	0.0	0.0	0.0	0.0	0.0	0.0	0.0	0.0	0.0	0.0	0.0	0.0	0.0	0.0	0.0	0.0	0.0	0.0	0.0	0.0	0.0	0.0	0.0	0.0	0.0	0.00125313283208	0.0	0.0	0.0	0.0	0.0	0.0	0.0	0.0	0.0	0.0	0.0	0.0	0.0	0.0	0.0	0.0	0.0	0.0	0.0	0.0	0.000411692054343	0.0	0.0	0.0	0.0	0.0	0.0	0.0	0.0	0.0	0.0	0.0	0.0	0.0	0.0	0.0	0.0	0.0	0.0	0.0	0.0	0.0	0.0	0.0	0.0	0.0	0.0	0.000250501002004	0.0	0.0	0.0	0.0	0.0	0.0	0.0	0.0	0.000256541816316	0.0	0.0	0.0	0.0	0.0	0.0	0.0	0.0	0.000482043865992	0.0	0.0	0.000251004016064	0.0	0.00199600798403	0.0	0.0	0.0	0.0	0.0	0.0	0.0	0.0	0.0	0.0	0.0	0.0	0.0	0.0	0.0	0.0	0.0	0.0	0.0	0.0	0.0	0.0	0.0	0.0	0.0	0.0	0.000648718780409	0.0	0.0	0.0	0.0	0.0	0.0	0.0	0.000364232380259	0.0	0.0	0.0	0.000913798355163	0.0	0.000487567040468	0.0	0.000281610813855	0.0	0.0	0.0	0.0	0.00024925224327	0.0	0.0	0.00111815132315	0.0	0.000626370184779	0.0	0.0	0.0	0.000604229607251	0.0	0.0	0.0	0.000270489586151	0.000448430493274	0.000396825396825	0.0	0.0	0.000508001016002	0.0	0.0	0.0002679528403	0.00232263513514	0.0	0.0	0.0	0.00295483326298	0.00330266572305	0.0	0.0	0.0	0.000229937916762	0.000861079219288	0.000580046403712	0.00123864574732	0.000258866166192	0.000330250990753	0.000671817265704	0.0	0.000311429461227	0.000767754318618	0.0	0.0	0.000367376928729	0.0	0.0	0.0	0.0	0.000250878073256	0.0019768426998	0.0	0.000303490136571	0.0	0.0	0.0	0.0	0.0	0.0	0.0	0.0	0.0	0.00108813928183	0.0	0.0	0.0	0.0	0.0	0.0	0.0	0.000381970970206	0.0	0.000336813742001	0.000365096750639
[truncated: 459,138 more chars]
