# Supplementary material for: Stochasticity constrained by deterministic effects of diet and age drive rumen microbiome assembly dynamics
Source: Nat Commun. 2020 Apr 20;11:1904. doi: 10.1038/s41467-020-15652-8 (PMC7170844; doi:10.1038/s41467-020-15652-8)
Supplement: Supplementary file 17 — Source Data [file 41467_2020_15652_MOESM17_ESM.zip › Source Data/Supplementary Figure 19_C-section.txt]

	hsq_time	se_hsq_time	hsq_ind	se_hsq_ind	p_val_hsq	logL0	logL	c.1.num_otus.	index	Rsq	p_adjust	denovo	Order	Family	common_or_unique
131	0.208894	0.059105	0.192127	0.08595	0	3905.956	3947.882	131	14734	0.948873441	0	denovo101428	Clostridiales	[Mogibacteriaceae]	C_unique
13	0.287954	0.100003	-0.006263	0.008869	2.17E-10	5009.989	5029.465	13	1590	0.66059166	2.99E-10	denovo10307	Clostridiales	Clostridiaceae	common
132	0.579367	0.083248	0.030374	0.037279	0	3062.713	3203.769	132	15108	0.999996419	0	denovo104231	Clostridiales	Lachnospiraceae	common
133	0.320848	0.092045	-0.007478	0.008355	0	5186.8	5226.472	133	15273	0.880213345	0	denovo105517	Clostridiales	NA	C_unique
134	0.223466	0.077179	0.001328	0.016021	0	4324.389	4375.231	134	15301	0.961428284	0	denovo105737	Clostridiales	NA	C_unique
14	0.541981	0.079804	0.02593	0.040457	0	3800.86	3885.334	14	1632	0.99780566	0	denovo10577	Anaerolineales	Anaerolinaceae	C_unique
135	0.40353	0.081517	0.001378	0.017294	8.70E-10	3121.309	3139.432	135	15426	0.800582636	1.17E-09	denovo106676	Bacteroidales	Prevotellaceae	C_unique
136	0.198756	0.060667	0.104963	0.069174	5.55E-17	4636.128	4670.409	136	15539	0.871489027	1.15E-16	denovo107365	Clostridiales	NA	common
137	0.551029	0.10035	0.045315	0.041425	0	4885.114	4932.118	137	15566	0.930531713	0	denovo107529	Erysipelotrichales	Erysipelotrichaceae	C_unique
138	0.656331	0.075476	0.011093	0.026856	0	2547.278	2687.391	138	15582	0.999999666	0	denovo107671	Clostridiales	Lachnospiraceae	C_unique
15	0.323513	0.060868	-0.010399	0.004315	0	1469.301	1560.655	15	1660	0.999999949	0	denovo10785	Clostridiales	NA	C_unique
139	-0.007891	0.007715	0.014165	0.031179	0.2453	2862.036	2862.274	139	15760	0.022892326	0.247180723	denovo108896	Clostridiales	NA	common
140	0.661981	0.069804	0.004046	0.016412	0	3905.057	4038.743	140	15811	0.99991515	0	denovo109184	Clostridiales	[Mogibacteriaceae]	common
141	0.841069	0.058253	-0.006525	0.002515	0	4282.331	4424.916	141	16005	0.999890757	0	denovo110503	Clostridiales	Lachnospiraceae	C_unique
142	0.43751	0.083709	0.014301	0.025482	1.34E-12	4055.329	4079.783	142	16133	0.812567594	2.06E-12	denovo111528	Clostridiales	Ruminococcaceae	common
143	0.286777	0.098574	0.191766	0.093182	2.91E-08	4992.305	5007.018	143	16290	0.559378997	3.67E-08	denovo112521	Bacteroidales	Prevotellaceae	common
144	0.238277	0.057232	0.017921	0.038794	0	4344.5	4400.046	144	16431	0.970933024	0	denovo113555	Clostridiales	[Mogibacteriaceae]	C_unique
145	0.149704	0.053637	-0.002824	0.017253	2.71E-12	4394.607	4418.369	145	16495	0.777274619	4.12E-12	denovo113966	Erysipelotrichales	Erysipelotrichaceae	C_unique
146	0.341596	0.087978	0.007616	0.02516	0	4745.297	4789.202	146	16558	0.923074912	0	denovo114363	Clostridiales	Lachnospiraceae	C_unique
147	0.329987	0.101206	0.010588	0.020864	7.86E-05	4763.068	4770.21	147	16695	0.341166932	8.70E-05	denovo115220	Clostridiales	Ruminococcaceae	C_unique
148	0.631093	0.084628	-0.005087	0.009104	3.89E-16	4766.764	4799.269	148	16780	0.849331188	7.59E-16	denovo115834	Bacteroidales	[Paraprevotellaceae]	common
16	0.181313	0.055374	0.068791	0.054071	0	4625.917	4662.625	16	1781	0.889335966	0	denovo11614	Clostridiales	Ruminococcaceae	C_unique
149	0.244585	0.084594	0.005239	0.021414	2.15E-06	4722.792	4733.356	149	16898	0.463268116	2.54E-06	denovo116604	Clostridiales	Lachnospiraceae	C_unique
3	0.061639	0.037273	-0.008907	0.006868	5.88E-05	3928.92	3936.336	3	158	0.408553969	6.56E-05	denovo1172	Campylobacterales	Campylobacteraceae	common
150	0.222445	0.063219	-0.005848	0.009271	0	3450.332	3494.992	150	17117	0.972171233	0	denovo118124	Coriobacteriales	Coriobacteriaceae	common
151	0.336896	0.06506	0.047801	0.053973	0	2960.813	3075.318	151	17304	0.999974261	0	denovo119677	Clostridiales	Lachnospiraceae	common
152	0.826633	0.054179	-0.00013	0.012662	0	4085.484	4132.772	152	17433	0.959442067	0	denovo120562	Clostridiales	Lachnospiraceae	C_unique
153	0.097817	0.049601	0.027916	0.039348	2.01E-05	4547.796	4556.226	153	17478	0.402954708	2.29E-05	denovo120793	Clostridiales	Lachnospiraceae	common
154	0.025049	0.03394	0.01457	0.027371	0.0967	3635.446	3636.291	154	17561	0.062675043	0.098739179	denovo121443	Bacteroidales	Prevotellaceae	common
155	0.930806	0.036423	0.068638	0.03908	0	4441.408	4478.741	155	17596	0.902820405	0	denovo121654	Clostridiales	NA	C_unique
156	0.415365	0.084822	0.03154	0.039432	4.38E-11	3669.552	3690.593	156	17943	0.796551449	6.26E-11	denovo123885	Clostridiales	Lachnospiraceae	common
157	0.532219	0.082272	0.016172	0.025728	0	4463.632	4561.349	157	17965	0.997597133	0	denovo124043	Clostridiales	Ruminococcaceae	common
158	0.105427	0.070783	0.174948	0.089636	0.0003647	5122.219	5127.926	158	17967	0.266642795	0.000393346	denovo124056	Actinomycetales	Nocardiopsaceae	C_unique
159	0.189522	0.072904	0.020687	0.033178	0	4949.03	4987.479	159	18010	0.884132065	0	denovo124414	Clostridiales	NA	C_unique
160	0.383899	0.080313	0.091643	0.064744	0	2733.677	2805.743	160	18149	0.999287544	0	denovo125459	Clostridiales	Lachnospiraceae	common
161	0.478746	0.090645	0.027291	0.036622	0	4197.117	4303.013	161	18315	0.9990313	0	denovo126641	Erysipelotrichales	Erysipelotrichaceae	common
162	0.098986	0.055313	0.110416	0.079854	3.02E-05	2625.538	2633.584	162	18329	0.573508269	3.42E-05	denovo126763	Anaerolineales	Anaerolinaceae	C_unique
163	0.319558	0.096346	0.010058	0.023578	0	4818.585	4853.951	163	18409	0.869526591	0	denovo127333	Clostridiales	Ruminococcaceae	common
164	0.328388	0.081064	-0.002904	0.013882	2.91E-14	4114.375	4142.59	164	18666	0.850930186	5.04E-14	denovo129090	RF39	NA	C_unique
165	0.123165	0.045829	0.072365	0.064245	1.33E-09	3369.752	3387.464	165	18702	0.767766173	1.77E-09	denovo129314	Spirochaetales	Spirochaetaceae	common
166	0.18418	0.059918	0.035161	0.049815	6.11E-16	4904.612	4936.624	166	18708	0.836646741	1.17E-15	denovo129335	Clostridiales	Ruminococcaceae	C_unique
17	0.721351	0.076379	0.111488	0.060367	0	4989.816	5030.92	17	1983	0.898202318	0	denovo12934	Clostridiales	Lachnospiraceae	C_unique
18	0.126057	0.042308	-0.000793	0.01898	1.32E-11	3980.507	4002.724	18	1987	0.787775764	1.93E-11	denovo12949	Clostridiales	Ruminococcaceae	C_unique
167	0.154264	0.066676	0.022468	0.039674	1.05E-07	4976.981	4990.454	167	18890	0.529000558	1.29E-07	denovo130638	Clostridiales	Lachnospiraceae	common
168	0.250756	0.07443	0.052404	0.053746	2.35E-14	4599.126	4627.553	168	18905	0.820233844	4.11E-14	denovo130722	Coriobacteriales	Coriobacteriaceae	C_unique
169	0.483082	0.094893	-0.002865	0.011558	1.12E-10	5113.467	5133.59	169	18935	0.665068329	1.56E-10	denovo130961	Bacteroidales	Prevotellaceae	common
170	0.663882	0.091865	-0.006433	0.005073	0	4661.488	4699.351	170	19062	0.894914655	0	denovo131842	Erysipelotrichales	Erysipelotrichaceae	C_unique
171	0.655632	0.0703	0.009127	0.022412	0	4122.58	4272.33	171	19110	0.999951644	0	denovo132172	Bacteroidales	NA	common
172	0.311737	0.074918	0.005171	0.023355	7.53E-13	3067.433	3092.454	172	19194	0.895910561	1.18E-12	denovo132822	Clostridiales	Ruminococcaceae	C_unique
173	0.334442	0.073189	0.018483	0.025722	2.84E-14	2476.876	2505.115	173	19213	0.957456577	4.92E-14	denovo132892	Fusobacteriales	Fusobacteriaceae	C_unique
174	0.15693	0.065836	0.13397	0.088678	6.63E-05	2437.629	2444.931	174	19474	0.565260868	7.37E-05	denovo134688	Bacteroidales	Prevotellaceae	common
175	0.226332	0.08183	0.001493	0.015734	1.45E-10	5000.683	5020.554	175	19678	0.668613724	2.01E-10	denovo135992	Clostridiales	Ruminococcaceae	C_unique
176	0.261701	0.084346	0.357847	0.098051	6.71E-06	4720.736	4730.211	176	19688	0.427886438	7.80E-06	denovo136061	Clostridiales	NA	common
177	0.329684	0.076455	0.035594	0.047841	0	4641.477	4681.65	177	19864	0.909291725	0	denovo137393	Clostridiales	Ruminococcaceae	common
178	0.135359	0.06451	-0.003414	0.012538	6.02E-06	2763.74	2773.319	178	19884	0.618482931	7.01E-06	denovo137542	Clostridiales	Lachnospiraceae	common
179	0.361414	0.07545	0.058925	0.048901	0	4676.319	4787.517	179	19887	0.998562614	0	denovo137552	Clostridiales	NA	C_unique
180	0.875299	0.052678	-0.002391	0.007671	0	3237.93	3273.976	180	19915	0.954189818	0	denovo137767	Clostridiales	Lachnospiraceae	common
181	0.23212	0.078363	0.009214	0.028998	4.90E-10	4568.293	4586.975	181	20065	0.679092123	6.65E-10	denovo138746	Clostridiales	NA	C_unique
182	0.334577	0.090787	7.00E-05	0.01892	5.66E-06	3225.888	3235.526	182	20600	0.564314736	6.61E-06	denovo142506	Clostridiales	Lachnospiraceae	C_unique
183	0.349295	0.092486	0.017265	0.031554	1.51E-05	4808.285	4816.985	183	20614	0.395561979	1.73E-05	denovo142614	Actinomycetales	Corynebacteriaceae	common
19	0.323934	0.089686	0.035358	0.044649	0	4771.742	4830.982	19	2178	0.967813969	0	denovo14318	Clostridiales	Lachnospiraceae	common
184	0.214426	0.056624	0.03362	0.039461	0	4489.491	4525.269	184	20843	0.890370286	0	denovo144306	Bacteroidales	Bacteroidaceae	C_unique
185	0.908275	0.039952	-0.003281	0.005975	8.43E-14	4475.692	4502.862	185	20924	0.814656182	1.41E-13	denovo144947	Clostridiales	Lachnospiraceae	common
186	0.331212	0.095501	0.249002	0.087974	1.70E-09	5004.864	5022.335	186	21039	0.621104953	2.26E-09	denovo145777	Clostridiales	Veillonellaceae	common
187	0.587392	0.092118	0.048362	0.043911	0	4071.278	4156.887	187	21094	0.996958644	0	denovo146092	Coriobacteriales	Coriobacteriaceae	C_unique
188	0.660192	0.082197	-0.004819	0.008486	0	5028.946	5116.151	188	21139	0.991670619	0	denovo146414	Clostridiales	Lachnospiraceae	C_unique
189	0.190348	0.057868	0.077635	0.058795	0	4031.937	4088.391	189	21141	0.979192211	0	denovo146441	Methanobacteriales	Methanobacteriaceae	common
190	0.619785	0.062342	0.119354	0.060971	0	4217.696	4277.865	190	21246	0.980648112	0	denovo147132	Actinomycetales	Corynebacteriaceae	common
4	0.264687	0.055246	0.035878	0.043627	0	2007.782	2091.541	4	201	0.999988606	0	denovo1487	Clostridiales	Ruminococcaceae	common
191	0.548427	0.099848	0.005112	0.014109	2.20E-14	4997.917	5026.405	191	21515	0.794628728	3.88E-14	denovo149056	Bacteroidales	Prevotellaceae	common
192	0.358445	0.072341	-0.007154	0.006985	0	4242.235	4351.847	192	21790	0.999178651	0	denovo150973	Clostridiales	[Mogibacteriaceae]	C_unique
193	0.894225	0.048989	-0.005668	0.002547	0	4135.705	4333.821	193	21806	0.99999781	0	denovo151069	Victivallales	Victivallaceae	C_unique
194	0.102867	0.044899	-0.011533	0.00356	3.11E-08	2193.442	2208.09	194	21808	0.843338064	3.91E-08	denovo151079	Bacteroidales	Prevotellaceae	C_unique
195	0.601978	0.075691	-0.007646	0.004722	0	3720.096	3912.086	195	21907	0.99999918	0	denovo151719	RF39	NA	common
196	0.434147	0.07594	0.010018	0.021075	0	3601.46	3647.473	196	21950	0.970859769	0	denovo151995	Fusobacteriales	Fusobacteriaceae	C_unique
197	0.257052	0.089017	0.037206	0.035156	1.50E-15	5256.661	5287.798	197	21965	0.806945778	2.81E-15	denovo152098	Clostridiales	NA	C_unique
198	0.22441	0.075942	0.205259	0.087296	0	4778.969	4822.321	198	22087	0.919136951	0	denovo152902	Clostridiales	NA	C_unique
20	0.251696	0.081104	0.032989	0.046899	9.78E-13	4573.82	4598.583	20	2354	0.777705581	1.51E-12	denovo15366	Clostridiales	NA	C_unique
199	0.321031	0.087841	0.013765	0.025955	0	4346.901	4384.546	199	22240	0.909416206	0	denovo154096	Clostridiales	Lachnospiraceae	C_unique
200	0.353638	0.081928	0.068983	0.064681	1.11E-16	4338.701	4372.384	200	22352	0.883952175	2.25E-16	denovo154756	Clostridiales	NA	C_unique
201	0.170239	0.049533	0.046352	0.047	0	4373.124	4416.544	201	22474	0.936170611	0	denovo155586	Clostridiales	[Mogibacteriaceae]	common
202	0.305668	0.080017	-0.006697	0.007942	0	4618.529	4657.106	202	22485	0.901387217	0	denovo155684	Clostridiales	[Mogibacteriaceae]	common
203	0.092589	0.050283	-0.003922	0.015051	1.21E-05	4406.45	4415.367	203	22601	0.430507658	1.38E-05	denovo156440	Clostridiales	NA	C_unique
204	0.436762	0.075629	-0.002869	0.013942	0	4378.431	4509.437	204	22668	0.99972827	0	denovo157012	Pirellulales	Pirellulaceae	common
205	0.426668	0.097116	0.037832	0.045744	0	4948.32	4991.698	205	23037	0.912029176	0	denovo159395	Clostridiales	Lachnospiraceae	common
206	0.609058	0.089202	0.001307	0.012111	0	4042.403	4150.423	206	23137	0.999353739	0	denovo160123	Spirochaetales	Spirochaetaceae	C_unique
21	0.395824	0.08207	0.041797	0.04556	5.11E-13	4488.166	4513.566	21	2460	0.792303934	8.07E-13	denovo16138	Neisseriales	Neisseriaceae	C_unique
207	0.145663	0.042659	0.202849	0.097466	0	4487.52	4529.696	207	23386	0.926116167	0	denovo161864	Clostridiales	NA	common
208	0.539534	0.09	0.084769	0.053327	0	4722.936	4780.92	208	23510	0.966571829	0	denovo162785	Clostridiales	Lachnospiraceae	C_unique
209	0.612237	0.085554	0.010933	0.02724	1.02E-10	3930.514	3950.728	209	23540	0.760358254	1.42E-10	denovo163019	Bacteroidales	S24-7	common
210	0.168709	0.06528	0.047485	0.047569	8.43E-11	4801.355	4821.755	210	23558	0.69296216	1.19E-10	denovo163171	Coriobacteriales	Coriobacteriaceae	common
211	0.555969	0.082712	0.128351	0.063646	0	4515.16	4581.09	211	23706	0.982353714	0	denovo164242	Coriobacteriales	Coriobacteriaceae	common
212	0.42106	0.078535	0.024813	0.037117	0	4467.004	4589.415	212	23725	0.999462802	0	denovo164401	Coriobacteriales	Coriobacteriaceae	C_unique
213	0.422216	0.09524	-0.00349	0.009319	0	4563.632	4614.589	213	24128	0.954610136	0	denovo167196	Clostridiales	[Mogibacteriaceae]	common
214	0.334029	0.102816	-0.006881	0.007333	2.78E-16	4948.986	4981.689	214	24305	0.840271508	5.48E-16	denovo168381	Bacteroidales	NA	C_unique
215	0.740862	0.069541	0.046111	0.046554	2.77E-11	3710.334	3731.824	215	24311	0.799792211	4.00E-11	denovo168432	Bacteroidales	Prevotellaceae	common
216	0.121737	0.070372	0.024175	0.037144	0.008809	3155.324	3158.14	216	24344	0.219982735	0.009167738	denovo168659	Clostridiales	Ruminococcaceae	common
217	0.232679	0.079583	0.00713	0.027571	5.14E-06	4258.363	4268.093	217	24373	0.470394609	6.03E-06	denovo168911	Clostridiales	NA	common
218	0.617895	0.086427	0.018991	0.031122	1.11E-16	4872.323	4906.244	218	24425	0.855169675	2.25E-16	denovo169341	Clostridiales	Lachnospiraceae	common
22	0.062261	0.048627	0.014801	0.032858	0.001346	5111.499	5116.002	22	2606	0.217481668	0.001431584	denovo17132	Bacteroidales	Prevotellaceae	C_unique
219	0.234842	0.069609	0.080858	0.062196	0	3624.83	3671.411	219	24713	0.971449292	0	denovo171472	Anaerolineales	Anaerolinaceae	C_unique
220	0.208706	0.069608	0.062049	0.055887	0	4777.284	4816.894	220	24763	0.899702337	0	denovo171833	Clostridiales	Clostridiaceae	C_unique
221	0.233011	0.077449	0.440895	0.097433	2.22E-16	3448.815	3481.808	221	24784	0.929461737	4.42E-16	denovo171963	Clostridiales	Ruminococcaceae	C_unique
222	0.143733	0.052092	0.29239	0.092654	1.12E-13	4938.284	4965.18	222	24863	0.779688763	1.84E-13	denovo172456	Erysipelotrichales	Erysipelotrichaceae	C_unique
23	0.239189	0.074235	0.056537	0.061785	1.48E-07	3262.302	3275.443	23	2623	0.673584053	1.81E-07	denovo17269	Clostridiales	Ruminococcaceae	common
223	0.127185	0.056503	0.009043	0.023591	7.82E-06	3486.646	3495.975	223	24959	0.52487144	9.08E-06	denovo173217	Coriobacteriales	Coriobacteriaceae	common
224	-0.037041	0	-0.428692	0	0	4331.199	1.09E+14	224	24967	1	0	denovo173278	Bacteroidales	NA	C_unique
225	0.146483	0.047338	0.019258	0.028275	8.49E-15	4701.458	4730.882	225	25024	0.824050144	1.53E-14	denovo173744	Clostridiales	[Mogibacteriaceae]	common
226	0.135203	0.051426	-0.003377	0.011775	1.24E-11	5034.993	5057.265	226	25078	0.70747699	1.84E-11	denovo174173	Clostridiales	NA	C_unique
227	0.195515	0.073893	-0.002869	0.013835	7.94E-10	5223.997	5242.208	227	25190	0.620602386	1.07E-09	denovo175016	Clostridiales	Lachnospiraceae	C_unique
228	0.499905	0.090349	0.004228	0.013613	6.14E-05	1770.255	1777.63	228	25266	0.685835758	6.83E-05	denovo175654	Bacteroidales	NA	common
229	0.618879	0.091438	0.001031	0.015993	0	4318.7	4377.786	229	25350	0.977278623	0	denovo176326	Clostridiales	Ruminococcaceae	common
230	0.203116	0.066609	-0.001617	0.019718	2.67E-11	4297.265	4318.791	230	25386	0.75132011	3.87E-11	denovo176610	Clostridiales	NA	common
231	0.439907	0.077147	0.061565	0.059096	0	1988.368	2115.105	231	25453	0.999999966	0	denovo177112	Clostridiales	Lachnospiraceae	common
232	0.271423	0.093814	-0.007434	0.008681	8.98E-09	4602.074	4617.926	232	25519	0.61620791	1.15E-08	denovo177596	Bacteroidales	Prevotellaceae	common
233	0.202238	0.069131	0.085345	0.060418	2.81E-14	4965.419	4993.668	233	25701	0.794012032	4.88E-14	denovo178887	Actinomycetales	Microbacteriaceae	C_unique
234	0.60478	0.072368	0.004542	0.019473	0	4631.882	4802.499	234	26033	0.999957848	0	denovo181230	Clostridiales	NA	common
24	0.295269	0.098211	0.002673	0.017665	5.22E-10	5100.413	5119.034	24	2763	0.637568127	7.07E-10	denovo18143	Clostridiales	Peptostreptococcaceae	common
235	0.113788	0.056351	0.04867	0.059757	4.92E-07	4512.634	4524.614	235	26344	0.522109399	5.93E-07	denovo183367	Clostridiales	Lachnospiraceae	C_unique
236	0.172712	0.079013	0.099934	0.069951	8.78E-09	4997.885	5013.759	236	26542	0.586523334	1.13E-08	denovo184871	Bacteroidales	[Paraprevotellaceae]	common
237	0.19817	0.051253	0.059486	0.054762	0	4183.424	4236.975	237	26558	0.971055835	0	denovo184995	Clostridiales	NA	C_unique
238	0.712752	0.074772	0.008519	0.022082	0	3664.901	3786.325	238	26690	0.999885803	0	denovo185936	Clostridiales	Lachnospiraceae	common
239	0.745109	0.062079	-0.004888	0.006152	0	4777.621	4820.623	239	26713	0.917543553	0	denovo186059	Bacteroidales	S24-7	C_unique
240	0.567095	0.086954	-0.00525	0.010215	0	3581.274	3683.328	240	26782	0.999600508	0	denovo186568	Bacteroidales	NA	C_unique
241	0.478687	0.070745	0.084276	0.062778	0	4351.943	4391.274	241	26968	0.918378156	0	denovo188120	Actinomycetales	Corynebacteriaceae	common
242	0.018254	0.023869	0.008667	0.023437	0.1008	4776.675	4777.49	242	27007	0.046402718	0.10281153	denovo188386	Clostridiales	NA	common
25	0.187253	0.076614	0.024299	0.040606	1.43E-09	5279.779	5297.415	25	2865	0.604941292	1.91E-09	denovo18904	Erysipelotrichales	Erysipelotrichaceae	common
243	0.108817	0.049727	0.018717	0.030049	2.58E-11	4725.909	4747.467	243	27324	0.718475009	3.75E-11	denovo190426	Clostridiales	Ruminococcaceae	C_unique
244	0.186658	0.057398	0.007935	0.02093	1.11E-11	2247.328	2269.708	244	27716	0.936690611	1.65E-11	denovo193640	Actinomycetales	Actinomycetaceae	common
245	0.155413	0.065835	0.092968	0.05855	2.49E-11	5183.748	5205.34	245	27725	0.685771227	3.63E-11	denovo193672	Clostridiales	Lachnospiraceae	C_unique
246	0.192117	0.055233	0.131155	0.081456	0	3858.22	3905.044	246	27798	0.96525005	0	denovo194217	Clostridiales	NA	C_unique
247	0.16198	0.06589	0.032116	0.040912	3.66E-15	5133.464	5163.723	247	27986	0.805395881	6.68E-15	denovo195516	Erysipelotrichales	Erysipelotrichaceae	common
248	0.164751	0.060742	-0.004733	0.013265	2.48E-10	4445.651	4464.997	248	28055	0.701597001	3.40E-10	denovo195932	Clostridiales	Lachnospiraceae	C_unique
249	0.13008	0.04732	0.003099	0.016685	1.76E-08	2771.896	2787.092	249	28197	0.781859084	2.24E-08	denovo197060	Bacteroidales	Porphyromonadaceae	C_unique
250	0.237844	0.071007	0.010157	0.030349	1.27E-11	2096.193	2118.443	250	28270	0.947163556	1.87E-11	denovo197613	Erysipelotrichales	Erysipelotrichaceae	common
251	0.291674	0.073367	-0.002239	0.014538	2.11E-10	2218.975	2238.478	251	28463	0.912585655	2.91E-10	denovo199026	Bacteroidales	Prevotellaceae	common
26	0.200313	0.056316	0.024206	0.029973	0	4921.51	4969.865	26	3049	0.934320817	0	denovo20135	Clostridiales	NA	C_unique
252	0.446049	0.086913	0.015603	0.032322	0	4979.169	5067.097	252	28769	0.992366122	0	denovo201378	Clostridiales	NA	C_unique
253	0.188601	0.076938	0.000624	0.016953	3.01E-14	5222.75	5250.931	253	29062	0.776578498	5.20E-14	denovo203687	Clostridiales	Lachnospiraceae	C_unique
254	0.269467	0.075915	0.156953	0.091235	3.84E-08	3161.725	3176.169	254	29153	0.718999797	4.82E-08	denovo204339	Clostridiales	Ruminococcaceae	common
255	0.185398	0.056768	-0.010373	0.004553	8.43E-14	3585.648	3612.818	255	29273	0.877832141	1.41E-13	denovo205256	Bacteroidales	Porphyromonadaceae	C_unique
256	0.064137	0.041524	0.172431	0.076875	0.002297	4514.95	4518.966	256	29450	0.219337749	0.002426223	denovo206654	Fibrobacterales	Fibrobacteraceae	common
257	0.78752	0.067513	0.050533	0.038987	0	2580.649	2638.655	257	29506	0.997951422	0	denovo207041	Bacteroidales	Prevotellaceae	C_unique
258	0.297155	0.058223	0.013466	0.032476	0	4215.344	4279.896	258	29802	0.985484035	0	denovo209241	Bacteroidales	[Odoribacteraceae]	C_unique
259	0.304699	0.081821	-0.012413	0.001127	2.59E-13	4194.393	4220.461	259	29893	0.821917957	4.17E-13	denovo209952	Bacteroidales	Prevotellaceae	C_unique
260	0.219599	0.058578	0.117063	0.080465	0	4271.867	4329.002	260	30000	0.975280635	0	denovo210762	Clostridiales	Lachnospiraceae	C_unique
261	0.608838	0.078928	0.071338	0.045873	0	4284.847	4430.711	261	30053	0.999910641	0	denovo211130	Clostridiales	Christensenellaceae	common
262	0.305887	0.075823	0.020582	0.032994	3.05E-15	2947.927	2978.367	262	30298	0.942789464	5.61E-15	denovo213180	Clostridiales	Ruminococcaceae	common
263	0.609011	0.078442	-0.00011	0.015111	0	1949.155	2042.904	263	30445	0.99999792	0	denovo214252	Clostridiales	Lachnospiraceae	C_unique
27	0.15241	0.062813	0.070977	0.059054	3.21E-11	3320.147	3341.492	27	3243	0.832157091	4.62E-11	denovo21478	Lactobacillales	Lactobacillaceae	C_unique
264	-0.038797	0	-0.397319	0	0	4957.401	2.09E+17	264	30548	1	0	denovo215036	Clostridiales	Lachnospiraceae	C_unique
265	0.030943	0.032955	0.001484	0.017024	0.07608	4591.389	4592.414	265	30572	0.060273602	0.078030769	denovo215257	Clostridiales	Ruminococcaceae	C_unique
266	0.662909	0.083756	0.003031	0.013259	5.55E-17	5023.189	5058.002	266	30689	0.853901602	1.15E-16	denovo216212	Clostridiales	Ruminococcaceae	common
267	0.108376	0.056945	-0.001754	0.012021	0.0002728	1663.873	1669.85	267	30716	0.631620281	0.000297013	denovo216456	Fusobacteriales	Fusobacteriaceae	C_unique
268	0.344196	0.092586	0.059179	0.054203	8.44E-15	4931.047	4960.478	268	30718	0.80934485	1.52E-14	denovo216468	Methanobacteriales	Methanobacteriaceae	C_unique
269	0.56931	0.072002	0.071475	0.052545	0	4480.196	4537.452	269	30833	0.970888527	0	denovo217192	Clostridiales	NA	C_unique
5	0.389412	0.096134	0.142488	0.074702	0	5198.129	5243.513	5	315	0.91116583	0	denovo2190	Clostridiales	Ruminococcaceae	C_unique
270	0.463255	0.070009	-0.008658	0.004783	0	4247.584	4391.175	270	31082	0.999904764	0	denovo219054	Bacteroidales	NA	C_unique
271	0.626607	0.065727	0.01663	0.023616	0	4272.677	4336.728	271	31097	0.984140143	0	denovo219160	Clostridiales	NA	C_unique
272	0.794349	0.063587	0.016272	0.026517	0	3223.403	3382.174	272	31125	0.999998471	0	denovo219334	Coriobacteriales	Coriobacteriaceae	C_unique
273	0.217281	0.078133	0.038416	0.04529	4.36E-06	4911.653	4921.541	273	31250	0.42885072	5.14E-06	denovo220149	Clostridiales	Christensenellaceae	C_unique
274	0.601361	0.082052	0.009018	0.024265	2.14E-11	5111.936	5133.678	274	31312	0.693335098	3.13E-11	denovo220570	Clostridiales	Lachnospiraceae	common
275	0.185719	0.051241	-0.009629	0.005442	0	2712.55	2775.075	275	31362	0.998247359	0	denovo220877	Clostridiales	Clostridiaceae	C_unique
276	0.293326	0.067101	0.186647	0.091882	0	2662.177	2697.786	276	31415	0.975288656	0	denovo221260	Clostridiales	Ruminococcaceae	C_unique
277	0.226193	0.081889	0.022963	0.038607	1.39E-09	5076.263	5093.931	277	31426	0.620021246	1.85E-09	denovo221373	Coriobacteriales	Coriobacteriaceae	common
278	0.46942	0.06751	-0.005271	0.007928	0	1724.087	1783.801	278	31466	0.999923835	0	denovo221649	Bacteroidales	Rikenellaceae	common
279	0.271766	0.087578	0.241704	0.102489	0.0001395	4578.637	4585.24	279	31601	0.330580594	0.000153517	denovo222674	Clostridiales	NA	C_unique
280	0.295845	0.092694	0.003354	0.019671	0.0007047	4855.601	4860.698	280	31680	0.25337517	0.000753865	denovo223265	Clostridiales	Ruminococcaceae	common
281	0.189093	0.053468	-0.008161	0.00724	0	4658.533	4702.313	281	31689	0.926101868	0	denovo223330	Clostridiales	NA	C_unique
282	0.08808	0.058684	0.01789	0.042148	0.0007607	2999.537	3004.563	282	31751	0.372656995	0.000812827	denovo223758	Erysipelotrichales	Erysipelotrichaceae	common
283	0.150155	0.054451	-0.011149	0.003655	2.49E-11	3765.692	3787.286	283	31874	0.79657746	3.63E-11	denovo224637	Clostridiales	NA	C_unique
284	0.697982	0.083617	-0.003912	0.006846	0	4901.148	4949.931	284	31985	0.936601329	0	denovo225398	Bacteroidales	Prevotellaceae	common
285	0.330829	0.07309	0.020917	0.027267	0	1489.134	1537.76	285	31989	0.999870105	0	denovo225440	Bacteroidales	Bacteroidaceae	common
286	0.653994	0.081145	0.074449	0.053661	0	4730.106	4828.651	286	32097	0.996793375	0	denovo226178	Clostridiales	Ruminococcaceae	C_unique
28	0.642649	0.08265	-0.0051	0.007661	0	4519.884	4617.727	28	3421	0.99743149	0	denovo22683	Clostridiales	NA	C_unique
287	0.332024	0.099724	0.121682	0.067832	2.87E-12	5053.422	5077.13	287	32302	0.728425912	4.35E-12	denovo227923	RF39	NA	common
29	0.498549	0.101391	-0.009449	0.003806	6.78E-11	4297.303	4317.917	29	3457	0.736251668	9.56E-11	denovo22937	Bacteroidales	Prevotellaceae	C_unique
288	0.157287	0.05667	-0.002896	0.011834	6.84E-08	4248.08	4261.964	288	32548	0.596967209	8.52E-08	denovo229701	Clostridiales	[Mogibacteriaceae]	common
289	0.217207	0.059415	0.031347	0.042788	3.67E-14	4251.067	4279.055	289	32615	0.839195717	6.31E-14	denovo230207	Bacteroidales	Bacteroidaceae	C_unique
290	0.345576	0.063898	0.003173	0.013611	0	3157.064	3203.418	290	32637	0.982740342	0	denovo230334	Bacteroidales	Prevotellaceae	common
291	0.194478	0.084791	0.145757	0.082297	0.0014	1831.121	1835.588	291	32691	0.492658235	0.001485582	denovo230699	Erysipelotrichales	Erysipelotrichaceae	common
292	0.037282	0.024434	0.928892	0.029991	0.003976	2006.593	2010.115	292	32725	0.386391751	0.00418048	denovo230996	Lactobacillales	Enterococcaceae	common
293	0.160815	0.075419	0.055866	0.050755	1.15E-08	5181.333	5196.942	293	32750	0.567309516	1.47E-08	denovo231199	Clostridiales	Clostridiaceae	common
294	0.10254	0.057338	0.037993	0.054265	1.18E-07	5120.264	5133.622	294	32873	0.515974932	1.45E-07	denovo232024	Clostridiales	NA	C_unique
295	0.201846	0.052315	0.038449	0.042292	0	4510.617	4566.762	295	32943	0.968100837	0	denovo232613	Clostridiales	NA	common
30	0.406553	0.099762	0.074166	0.05996	0	4860.578	4901.111	30	3518	0.90101808	0	denovo23308	Clostridiales	NA	common
296	0.192224	0.061168	-0.00381	0.010538	5.65E-08	3952.485	3966.553	296	33048	0.628237293	7.06E-08	denovo233326	Clostridiales	Lachnospiraceae	common
297	0.297903	0.075241	-0.002206	0.013549	1.91E-14	4836.661	4865.292	297	33057	0.806744587	3.37E-14	denovo233387	Clostridiales	Lachnospiraceae	common
298	0.129244	0.071567	0.001332	0.023612	0.001106	4941.606	4946.288	298	33145	0.231829949	0.00117905	denovo233938	Clostridiales	NA	C_unique
299	0.227791	0.075096	0.172853	0.084733	4.53E-07	3716.355	3728.414	299	33164	0.594334615	5.47E-07	denovo234041	Clostridiales	Ruminococcaceae	common
300	0.270475	0.082834	0.025599	0.033596	2.22E-16	5026.44	5059.474	300	33276	0.838673797	4.42E-16	denovo234856	Anaerolineales	Anaerolinaceae	C_unique
31	0.106051	0.056705	-0.002553	0.015979	0.0002855	4090.454	4096.388	31	3555	0.332172724	0.000310473	denovo23559	Clostridiales	NA	C_unique
32	0.581148	0.071744	-0.005425	0.007056	0	3497.875	3692.969	32	3558	0.999999727	0	denovo23572	Anaerolineales	Anaerolinaceae	C_unique
33	0.751468	0.064074	0.0061	0.016166	0	2161.728	2242.45	33	3560	0.999963204	0	denovo23594	Clostridiales	Lachnospiraceae	common
34	0.631534	0.083839	-0.006776	0.005219	0	4451.014	4541.924	34	3569	0.996414757	0	denovo23648	Clostridiales	Lachnospiraceae	C_unique
35	0.069564	0.044346	0.035619	0.03825	8.52E-05	4578.925	4585.992	35	3611	0.349164712	9.42E-05	denovo24011	Anaerolineales	Anaerolinaceae	C_unique
301	0.058637	0.052282	-0.010324	0.005195	0.08999	4124.002	4124.901	301	34052	0.058898417	0.091989778	denovo240354	NA	NA	common
302	0.563688	0.093606	0.04207	0.034998	0	4953.187	5009.422	302	34091	0.956893384	0	denovo240628	Desulfovibrionales	Desulfovibrionaceae	C_unique
303	0.188954	0.058816	-0.011453	0.003248	0	4935.012	4971.166	303	34232	0.869039488	0	denovo241663	Clostridiales	Lachnospiraceae	C_unique
304	0.421989	0.10028	0.002496	0.016812	0	5033.535	5068.7	304	34292	0.856134481	0	denovo242140	Erysipelotrichales	Erysipelotrichaceae	C_unique
36	0.260734	0.082298	0.201792	0.08822	1.99E-06	4802.481	4813.12	36	3656	0.460051965	2.36E-06	denovo24314	Clostridiales	Ruminococcaceae	common
305	0.614024	0.059505	-0.004242	0.007329	0	4216.414	4292.397	305	34476	0.993085244	0	denovo243654	Actinomycetales	Microbacteriaceae	common
306	0.946827	0.032746	0.003961	0.011705	0	1631.227	1774.74	306	34584	1	0	denovo244506	Methanobacteriales	Methanobacteriaceae	common
307	0.56743	0.086704	0.026168	0.029027	0	4757.241	4869.554	307	34703	0.998494531	0	denovo245365	Clostridiales	Ruminococcaceae	C_unique
308	0.579546	0.080813	-0.01053	0.001038	8.27E-15	4034.193	4063.643	308	34809	0.868097477	1.49E-14	denovo246199	Bacteroidales	Prevotellaceae	common
37	0.352491	0.088237	0.016314	0.027339	0	4132.722	4174.066	37	3729	0.937481123	0	denovo24784	Bacteroidales	Prevotellaceae	C_unique
309	0.886268	0.050689	0.006217	0.01459	0	3743.13	3811.479	309	35070	0.993522997	0	denovo248174	Bacteroidales	Prevotellaceae	common
310	0.356871	0.106606	0.027342	0.036991	2.78E-16	5064.266	5097.13	310	35095	0.834941677	5.48E-16	denovo248379	Clostridiales	Veillonellaceae	common
311	0.311509	0.104216	0.000258	0.013213	2.39E-13	5060.222	5086.369	311	35361	0.761968005	3.85E-13	denovo250355	NA	NA	common
38	0.236178	0.059674	0.39741	0.091178	1.67E-16	3189.376	3222.707	38	3795	0.944722996	3.33E-16	denovo25199	Clostridiales	[Mogibacteriaceae]	C_unique
312	0.118449	0.061373	-0.009012	0.007973	9.84E-06	4780.852	4789.962	312	35598	0.411502037	1.14E-05	denovo252012	Anaerolineales	Anaerolinaceae	C_unique
313	0.19137	0.07245	0.001998	0.017022	5.11E-07	4439.274	4451.217	313	35681	0.526803161	6.15E-07	denovo252569	Bacteroidales	Prevotellaceae	common
314	0.26132	0.090044	0.0555	0.055488	0.000351	4907.096	4912.838	314	35928	0.277973964	0.000380353	denovo254610	Bacteroidales	Prevotellaceae	C_unique
315	0.252286	0.100492	-0.003293	0.016312	3.03E-07	5042.065	5054.512	315	35983	0.496749203	3.69E-07	denovo255046	Bacteroidales	Prevotellaceae	C_unique
316	0.629604	0.082289	-0.005941	0.006373	0	4398.062	4537.501	316	36245	0.999832187	0	denovo257216	WCHB1-41	NA	common
317	0.153882	0.0589	0.009093	0.024131	8.38E-09	4821.877	4837.796	317	36271	0.600654649	1.08E-08	denovo257467	Coriobacteriales	Coriobacteriaceae	C_unique
318	0.388976	0.068176	0.051391	0.053763	0	1272.111	1316.447	318	36506	0.999928159	0	denovo259245	Verrucomicrobiales	Verrucomicrobiaceae	common
319	-0.030303	0	-0.353078	0	0	3517.858	2.36E+11	319	36522	1	0	denovo259345	Clostridiales	NA	C_unique
320	0.275616	0.074661	0.022373	0.0332	3.89E-16	4476.786	4509.279	320	36823	0.866557273	7.59E-16	denovo261656	Clostridiales	NA	common
321	0.176811	0.072945	0.00418	0.017007	0.0002582	2297.117	2303.145	321	36841	0.51802885	0.00028145	denovo261762	Bacteroidales	[Paraprevotellaceae]	common
322	0.500396	0.084422	0.002703	0.017431	0	3962.112	4074.17	322	36870	0.999576653	0	denovo262010	Clostridiales	Lachnospiraceae	common
323	0.417822	0.076021	0.353898	0.0895	0	4440.196	4549.745	323	36944	0.99887254	0	denovo262487	Anaerolineales	Anaerolinaceae	common
324	0.650551	0.079028	-0.007836	0.003835	0	2996.712	3130.481	324	36951	0.999994777	0	denovo262550	Bacteroidales	BS11	common
325	0.567055	0.06893	0.025453	0.029777	0	3106.086	3273.125	325	36983	0.999999538	0	denovo262776	Clostridiales	Christensenellaceae	common
326	0.377535	0.097036	0.008759	0.021446	0.0001776	4803.785	4810.162	326	37013	0.308894057	0.000194746	denovo263040	NA	NA	common
327	0.258553	0.078994	0.002622	0.017712	0	4845.179	4889.445	327	37034	0.920567599	0	denovo263153	Erysipelotrichales	Erysipelotrichaceae	C_unique
328	0.620349	0.079866	-0.005132	0.008253	4.50E-07	3538.815	3550.879	328	37081	0.612409534	5.45E-07	denovo263452	Clostridiales	Ruminococcaceae	C_unique
329	0.910132	0.041414	0.086571	0.040668	0	4354.747	4433.063	329	37215	0.993015448	0	denovo264421	Clostridiales	Lachnospiraceae	C_unique
330	0.176745	0.048182	0.016321	0.030313	0	4407.617	4445.652	330	37509	0.908642241	0	denovo266984	Clostridiales	Ruminococcaceae	common
331	0.198881	0.087518	0.034975	0.039775	6.51E-09	4966.217	4982.382	331	37602	0.595475633	8.37E-09	denovo267725	Bacteroidales	[Paraprevotellaceae]	C_unique
332	0.271825	0.071547	0.07716	0.052714	0	4185.766	4228.792	332	38049	0.942046967	0	denovo271037	Clostridiales	NA	common
333	0.224849	0.054901	-0.01023	0.006265	0	4261.883	4317.336	333	38146	0.972684438	0	denovo271690	Coriobacteriales	Coriobacteriaceae	C_unique
334	0.814888	0.05109	0.015407	0.026045	0	3635.099	3684.121	334	38175	0.976023456	0	denovo271905	Coriobacteriales	Coriobacteriaceae	common
335	0.012323	0.015941	0.502706	0.095861	0.07811	2653.6	2654.606	335	38227	0.100180837	0.079934594	denovo272392	Bacteroidales	Prevotellaceae	common
336	0.299291	0.088057	0.055159	0.05495	0	4877.058	4927.2	336	38295	0.942080124	0	denovo272866	Clostridiales	Lachnospiraceae	common
337	0.231967	0.072577	0.010652	0.018928	0	5099.717	5142.48	337	38310	0.902274026	0	denovo273030	Clostridiales	NA	common
338	0.96631	0.027448	0.038997	0.028687	1.86E-13	4345.945	4372.338	338	38343	0.814781731	3.02E-13	denovo273221	Clostridiales	NA	common
339	0.524261	0.084868	0.03773	0.040122	0	2880.033	2980.422	339	38455	0.999928247	0	denovo274164	Bacteroidales	NA	C_unique
1	0.335745	0.089019	-0.005396	0.009085	0	4862.443	4918.68	1	45	0.959340854	0	denovo275	Clostridiales	Christensenellaceae	C_unique
340	-0.035959	0	-0.525054	0	0.5	4791.124	-1.34E+17	340	38729	NA	0.5	denovo276249	Bacteroidales	Prevotellaceae	C_unique
341	0.255128	0.059743	0.105941	0.070484	0	4803.969	4862.596	341	38805	0.965891379	0	denovo276899	Clostridiales	Lachnospiraceae	C_unique
342	0.459403	0.091847	0.088906	0.069526	0	5079.79	5149.32	342	38826	0.977316931	0	denovo277073	Coriobacteriales	Coriobacteriaceae	C_unique
343	0.221617	0.076563	0.03932	0.049332	3.01E-07	4836.906	4849.36	343	38906	0.511373285	3.66E-07	denovo277550	Bacillales	Planococcaceae	common
344	0.138605	0.065068	0.019561	0.038338	0.0002224	4332.73	4338.897	344	38970	0.3270752	0.000243291	denovo278116	Clostridiales	NA	common
345	0.770322	0.069975	0.022966	0.030039	0	4465.259	4539.611	345	39044	0.989939904	0	denovo278732	Coriobacteriales	Coriobacteriaceae	C_unique
346	0.143833	0.044213	0.016421	0.023632	0	2220.517	2259.106	346	39261	0.991756305	0	denovo280276	Clostridiales	Lachnospiraceae	common
347	0.111561	0.068533	0.00735	0.02182	0.005365	2603.648	2606.903	347	39455	0.293869073	0.005615245	denovo281846	Aeromonadales	Succinivibrionaceae	common
348	0.750096	0.065108	0.196417	0.072439	0	4584.361	4753.791	348	39488	0.999959216	0	denovo282040	Clostridiales	NA	common
349	0.207664	0.084954	-0.002829	0.012348	3.95E-05	3367.419	3375.211	349	39513	0.47464833	4.45E-05	denovo282183	Clostridiales	Lachnospiraceae	common
350	0.158115	0.050287	-0.004124	0.01043	9.94E-15	3485.48	3514.75	350	39723	0.902606204	1.78E-14	denovo283861	Erysipelotrichales	Erysipelotrichaceae	C_unique
351	0.487361	0.084613	0.014527	0.026299	0	4923.328	5017.277	351	40199	0.994827416	0	denovo287389	Coriobacteriales	Coriobacteriaceae	C_unique
352	0.149486	0.051589	0.00398	0.019563	1.09E-08	2287.265	2302.933	352	40298	0.850618093	1.39E-08	denovo288150	Spirochaetales	Spirochaetaceae	C_unique
353	0.294682	0.096951	0.015859	0.033871	4.32E-07	4647.172	4659.276	353	40337	0.515402499	5.23E-07	denovo288425	Bacteroidales	Prevotellaceae	common
354	0.13661	0.052614	0.158963	0.061849	1.20E-08	3879.827	3895.397	354	40359	0.672216567	1.52E-08	denovo288565	NA	NA	C_unique
39	0.429332	0.087163	0.070492	0.063027	0	4256.704	4322.872	39	4329	0.986374594	0	denovo28961	Methanobacteriales	Methanobacteriaceae	common
355	0.181602	0.057077	-6.40E-05	0.01917	0	3830.609	3868.021	355	40602	0.933249903	0	denovo290265	Clostridiales	NA	C_unique
356	0.138181	0.050765	-0.008401	0.006824	3.09E-13	2033.814	2059.707	356	40861	0.970497295	4.95E-13	denovo292059	Clostridiales	Ruminococcaceae	common
357	0.491286	0.092247	0.01821	0.029656	0	4493.543	4600.198	357	41054	0.998545388	0	denovo293367	Clostridiales	Ruminococcaceae	C_unique
6	0.795874	0.057059	0.014466	0.023965	0	4073.048	4151.321	6	428	0.995014606	0	denovo2941	NA	NA	common
358	0.132989	0.057957	-0.013384	0.000865	1.13E-08	4711.556	4727.187	358	41263	0.602443773	1.44E-08	denovo294859	Clostridiales	[Mogibacteriaceae]	common
359	0.288374	0.056431	0.012375	0.028325	0	4229.906	4305.405	359	41299	0.992752262	0	denovo295094	Clostridiales	NA	C_unique
360	0.319915	0.076505	0.013035	0.02487	3.94E-15	2183.07	2213.254	360	41334	0.978165741	7.15E-15	denovo295340	Clostridiales	Lachnospiraceae	common
361	0.256143	0.086364	0.057542	0.053767	0	4908.477	4953.956	361	41353	0.923352079	0	denovo295458	Coriobacteriales	Coriobacteriaceae	common
362	0.379223	0.083478	0.009024	0.021466	1.27E-13	2352.527	2379.294	362	41423	0.957185366	2.09E-13	denovo295926	Clostridiales	Lachnospiraceae	common
363	0.578178	0.085818	0.00277	0.015701	0	4244.782	4329.153	363	41455	0.995836016	0	denovo296198	Clostridiales	NA	C_unique
40	0.322312	0.084973	0.058091	0.052116	0	4933.973	4986.276	40	4414	0.94696084	0	denovo29625	Pirellulales	Pirellulaceae	C_unique
364	0.419758	0.079539	0.009532	0.030477	0	3668.481	3788.647	364	41486	0.999873645	0	denovo296414	Bacteroidales	NA	common
365	0.258285	0.060423	-0.003472	0.014131	0	2741.346	2786.823	365	41911	0.989767796	0	denovo299360	Methanobacteriales	Methanobacteriaceae	common
366	0.105935	0.053445	0.00859	0.025126	3.40E-05	2699.426	2707.359	366	42392	0.558354604	3.83E-05	denovo302604	Actinomycetales	Actinomycetaceae	C_unique
367	0.242427	0.083827	-0.010689	0.004037	0	4831.632	4874.623	367	42404	0.915168107	0	denovo302686	Clostridiales	Lachnospiraceae	C_unique
368	0.070551	0.033523	-0.007924	0.008628	1.06E-07	2191.488	2204.944	368	42561	0.818190351	1.31E-07	denovo303819	Clostridiales	NA	C_unique
369	0.393588	0.087139	-0.012034	0.000887	9.71E-11	4812.009	4832.271	369	42623	0.689702016	1.36E-10	denovo304179	Clostridiales	Ruminococcaceae	common
370	0.488412	0.099673	-0.00494	0.009376	0	4994.844	5037.62	370	42860	0.906978783	0	denovo305953	Clostridiales	Ruminococcaceae	common
371	0.120726	0.061447	0.262599	0.091036	4.54E-09	5205.52	5222.035	371	43098	0.586115655	5.92E-09	denovo307853	Clostridiales	[Mogibacteriaceae]	C_unique
372	0.376579	0.078431	-0.008447	0.005572	0	4466.883	4564.115	372	43293	0.997514192	0	denovo309442	Clostridiales	NA	common
373	0.478599	0.102311	0.002532	0.014528	0	4890.43	4940.481	373	43564	0.941329328	0	denovo311576	Clostridiales	Eubacteriaceae	C_unique
374	0.210955	0.067722	-0.010722	0.003988	4.30E-13	4538.792	4564.361	374	43915	0.790809429	6.85E-13	denovo314064	Clostridiales	Lachnospiraceae	C_unique
375	0.450171	0.095155	0.153324	0.072426	8.68E-12	5264.179	5286.803	375	43926	0.697099855	1.29E-11	denovo314120	Clostridiales	Ruminococcaceae	C_unique
41	0.55218	0.083953	-0.004897	0.010454	0	4804.788	4893.995	41	4698	0.99404362	0	denovo31454	Clostridiales	NA	common
376	0.114203	0.076426	0.03857	0.035229	0.003582	4275.149	4278.765	376	44218	0.209793425	0.003774845	denovo316235	Clostridiales	Ruminococcaceae	C_unique
377	0.616875	0.085396	-0.001937	0.011496	0	4245.844	4329.324	377	44289	0.995584412	0	denovo316862	Bacteroidales	NA	common
378	0.4222	0.082186	0.034881	0.037742	4.22E-14	4449.651	4477.501	378	44477	0.824071266	7.21E-14	denovo318558	RF39	NA	common
379	0.060106	0.050049	0.004374	0.029072	0.02081	5008.469	5010.544	379	44536	0.108953061	0.021535658	denovo319003	Clostridiales	Lachnospiraceae	C_unique
380	0.234307	0.076885	0.176358	0.091706	4.92E-06	1983.786	1993.558	380	44640	0.745512854	5.79E-06	denovo319803	Coriobacteriales	Coriobacteriaceae	common
381	0.279074	0.055535	0.021141	0.028	0	3473.131	3529.978	381	44780	0.989127169	0	denovo320895	Bacteroidales	Bacteroidaceae	C_unique
42	0.25069	0.086682	0.025829	0.03642	0	4934.973	4980.01	42	4790	0.920348006	0	denovo32111	Clostridiales	Ruminococcaceae	common
43	0.338006	0.088968	0.165737	0.087445	4.49E-09	4893.09	4909.615	43	4796	0.608969124	5.86E-09	denovo32144	Bacteroidales	Prevotellaceae	C_unique
382	0.163265	0.071602	0.083472	0.069142	5.45E-06	4720.986	4730.658	382	44907	0.434466711	6.39E-06	denovo321829	Bacteroidales	[Paraprevotellaceae]	C_unique
383	0.609142	0.086828	0.009658	0.01874	0	3905.537	4001.109	383	44975	0.998809158	0	denovo322432	Bacteroidales	Prevotellaceae	C_unique
384	0.160345	0.065799	0.03225	0.037283	5.94E-06	2818.425	2828.016	384	45278	0.611754226	6.93E-06	denovo324674	Pseudomonadales	Moraxellaceae	common
385	0.264448	0.087947	0.000212	0.014279	0.0001453	4960.058	4966.623	385	45291	0.308139834	0.000159708	denovo324769	Clostridiales	Ruminococcaceae	common
44	0.488691	0.081353	0.105989	0.074134	0	3471.217	3583.146	44	4845	0.999854954	0	denovo32529	Clostridiales	NA	C_unique
386	0.252391	0.06369	0.019892	0.026183	0	2088.303	2131.101	386	45499	0.996482209	0	denovo326365	Coriobacteriales	Coriobacteriaceae	C_unique
387	0.437348	0.073625	0.007291	0.023923	0	1986.404	2024.891	387	45509	0.995225127	0	denovo326444	Bacteroidales	S24-7	common
388	0.148947	0.051999	0.107418	0.068528	3.08E-11	3049.177	3070.56	388	45757	0.857187696	4.44E-11	denovo328252	Coriobacteriales	Coriobacteriaceae	C_unique
389	0.326869	0.086677	0.01511	0.021962	4.20E-13	4816.437	4842.031	389	45779	0.771449762	6.69E-13	denovo328353	Coriobacteriales	Coriobacteriaceae	common
390	0.254085	0.07974	0.006624	0.022169	5.43E-08	4654.189	4668.295	390	45898	0.569499276	6.79E-08	denovo329196	Clostridiales	Lachnospiraceae	common
391	0.179112	0.071546	0.011382	0.033868	8.24E-06	4735.204	4744.483	391	46006	0.420279023	9.54E-06	denovo329915	Clostridiales	[Mogibacteriaceae]	C_unique
392	0.52566	0.078769	0.001878	0.021107	0	2724.401	2810.296	392	46018	0.999823992	0	denovo329959	Clostridiales	NA	C_unique
393	0.333463	0.06855	0.115235	0.073208	0	2961.799	3019.889	393	46679	0.99552553	0	denovo334593	Clostridiales	Lachnospiraceae	common
394	0.023938	0.033611	-0.002043	0.01829	0.1542	3344.866	3345.385	394	46843	0.042289357	0.156582781	denovo335781	RF39	NA	common
395	0.100698	0.054749	0.005585	0.01804	4.44E-05	3886.727	3894.407	395	46907	0.422912088	4.98E-05	denovo336388	Lactobacillales	Aerococcaceae	common
396	0.085158	0.047397	0.00194	0.017428	0.0003573	4681.676	4687.402	396	46923	0.288525586	0.00038627	denovo336490	Clostridiales	[Mogibacteriaceae]	common
397	0.361825	0.063305	-0.004316	0.010254	0	3811.01	3872.799	397	46937	0.988657365	0	denovo336588	Actinomycetales	Actinomycetaceae	C_unique
398	0.732024	0.071683	0.227828	0.066021	0	4034.972	4107.481	398	47126	0.992988806	0	denovo338129	Clostridiales	NA	C_unique
399	0.082335	0.042049	0.421483	0.075953	5.59E-05	3833.347	3840.809	399	47129	0.418184341	6.24E-05	denovo338142	Bacteroidales	Bacteroidaceae	C_unique
400	0.037897	0.036074	0.00055	0.015101	0.034	3116.514	3118.179	400	47143	0.138214697	0.034988814	denovo338268	Clostridiales	Lachnospiraceae	C_unique
401	0.210379	0.052222	0.054021	0.048693	0	4803.692	4858.721	401	47185	0.958090347	0	denovo338576	Clostridiales	NA	C_unique
402	0.206555	0.065515	0.273743	0.097628	1.65E-05	3039.724	3048.345	402	47330	0.545582751	1.88E-05	denovo339803	Clostridiales	Ruminococcaceae	common
403	0.383785	0.078073	0.259916	0.08886	0	4598.405	4650.264	403	47846	0.955985444	0	denovo343642	Clostridiales	Ruminococcaceae	C_unique
404	0.56271	0.080587	-0.006997	0.006855	0	3342.082	3432.296	404	47961	0.999399637	0	denovo344532	Clostridiales	Lachnospiraceae	C_unique
405	0.570989	0.077564	-0.007999	0.004503	0	4202.22	4387.255	405	47981	0.999993861	0	denovo344653	Clostridiales	NA	C_unique
45	0.238164	0.075448	0.034082	0.050108	5.95E-07	3406.246	3418.043	45	5114	0.618206254	7.14E-07	denovo34481	Lactobacillales	Lactobacillaceae	C_unique
406	0.079434	0.050359	0.003727	0.024997	0.007433	2196.527	2199.493	406	48003	0.313266259	0.007753243	denovo344824	Bacteroidales	NA	C_unique
407	0.433507	0.093462	0.290839	0.09302	1.79E-13	4932.986	4959.419	407	48105	0.774251865	2.91E-13	denovo345704	Clostridiales	Lachnospiraceae	C_unique
408	0.710607	0.06458	0.046399	0.044845	0	3835.048	4032.648	408	48165	0.999999162	0	denovo346173	Methanobacteriales	Methanobacteriaceae	common
409	0.606413	0.090329	0.000138	0.012953	9.99E-16	4296.186	4327.736	409	48514	0.869678869	1.90E-15	denovo348755	Bacteroidales	[Paraprevotellaceae]	C_unique
410	0.230024	0.072002	0.069241	0.066105	2.20E-07	2838.73	2851.486	410	48639	0.713108952	2.68E-07	denovo349751	Bacteroidales	Prevotellaceae	common
411	0.18682	0.087276	0.158273	0.088859	0.02597	3945.789	3947.677	411	48908	0.124732865	0.026785202	denovo351600	Spirochaetales	Spirochaetaceae	common
46	0.103982	0.037826	0.881058	0.04697	2.01E-11	2938.306	2960.107	46	5212	0.872383466	2.95E-11	denovo35267	Clostridiales	Veillonellaceae	C_unique
412	0.154038	0.070998	0.0883	0.073688	3.62E-13	5201.751	5227.49	412	49351	0.747074222	5.78E-13	denovo355096	Clostridiales	[Mogibacteriaceae]	C_unique
413	0.168482	0.060039	-0.001956	0.01365	4.69E-13	4262.581	4288.067	413	49355	0.809898115	7.45E-13	denovo355110	Clostridiales	Lachnospiraceae	common
414	0.134329	0.071627	-0.00372	0.015534	0.01377	2795.812	2798.24	414	49410	0.214752308	0.0142823	denovo355536	Clostridiales	NA	C_unique
415	0.356865	0.092062	0.063306	0.056945	0	4796.12	4833.999	415	49552	0.888184908	0	denovo356655	Clostridiales	Ruminococcaceae	C_unique
416	0.441183	0.074754	0.002867	0.017259	0	4689.257	4808.083	416	49726	0.999059662	0	denovo357945	WCHB1-41	RFP12	common
417	0.59621	0.08347	-0.007645	0.004777	1.63E-14	4864.505	4893.292	417	49741	0.806647499	2.89E-14	denovo358060	Clostridiales	Lachnospiraceae	common
47	0.19578	0.080644	0.092302	0.077627	0.003688	4247.104	4250.693	47	5302	0.209623641	0.003882105	denovo35814	Bacteroidales	Prevotellaceae	C_unique
418	0.205883	0.074537	0.035837	0.043198	5.44E-14	4674.594	4702.195	418	49821	0.805934448	9.20E-14	denovo358757	WCHB1-41	WCHB1-25	common
419	0.669239	0.081958	0.031862	0.033953	0	3956.692	4059.437	419	49836	0.999206945	0	denovo358857	Clostridiales	Ruminococcaceae	common
420	0.621533	0.085241	0.033919	0.029786	0	3886.752	3998.403	420	49882	0.999624574	0	denovo359187	Clostridiales	Ruminococcaceae	C_unique
421	0.774844	0.057895	0.036346	0.040731	0	2750.231	2994.451	421	49961	1	0	denovo359847	Clostridiales	NA	C_unique
422	0.726495	0.079753	-0.005589	0.005288	0	4407.342	4502.356	422	50023	0.997368324	0	denovo360290	Clostridiales	NA	common
423	0.590692	0.084809	-0.004916	0.008369	0	3721.445	3852.177	423	50051	0.99993332	0	denovo360493	Clostridiales	[Mogibacteriaceae]	common
424	0.231361	0.079802	-0.004357	0.011379	5.73E-10	2655.927	2674.457	424	50105	0.855764146	7.75E-10	denovo360874	Coriobacteriales	Coriobacteriaceae	common
425	0.225594	0.058545	0.012284	0.021317	0	4177.649	4213.17	425	50140	0.905388086	0	denovo361106	Pasteurellales	Pasteurellaceae	C_unique
48	0.145509	0.073906	-0.000398	0.022378	4.66E-05	4733.813	4741.448	48	5348	0.361619628	5.22E-05	denovo36130	Clostridiales	[Mogibacteriaceae]	C_unique
426	0.468545	0.084972	0.015454	0.028593	0	4055.24	4138.34	426	50168	0.996480147	0	denovo361305	Clostridiales	NA	common
427	0.253959	0.092913	0.005909	0.025209	1.03E-11	5066.522	5088.977	427	50177	0.708173073	1.53E-11	denovo361385	Bacteroidales	Prevotellaceae	common
428	0.556349	0.08109	-0.006779	0.0069	0	3503.07	3560.115	428	50325	0.988875931	0	denovo362581	Clostridiales	Veillonellaceae	C_unique
429	0.09488	0.07014	0.257838	0.100898	0.01157	3290.839	3293.418	429	50395	0.196013168	0.012027571	denovo363167	Bacteroidales	Prevotellaceae	C_unique
430	0.559067	0.099797	0.013419	0.030201	5.55E-16	5065.306	5097.392	430	50593	0.827711404	1.07E-15	denovo364398	Clostridiales	Lachnospiraceae	common
49	0.331212	0.081905	0.015321	0.027583	2.03E-09	3211.937	3229.233	49	5412	0.77590265	2.69E-09	denovo36541	Clostridiales	[Tissierellaceae]	C_unique
431	0.329759	0.102232	0.006872	0.023016	4.42E-10	4563.986	4582.768	431	50874	0.681377664	6.01E-10	denovo366480	Bacteroidales	Prevotellaceae	C_unique
432	0.184972	0.047936	-0.010332	0.005486	0	4509.047	4554.309	432	50898	0.938064177	0	denovo366639	Clostridiales	NA	C_unique
50	0.278602	0.065411	0.17644	0.086396	0	2360.718	2420.105	50	5439	0.999011543	0	denovo36703	Clostridiales	[Mogibacteriaceae]	common
433	0.158714	0.054242	-0.012131	0.002874	6.11E-16	5084.079	5116.083	433	51018	0.825816753	1.17E-15	denovo367623	Clostridiales	NA	C_unique
434	0.499413	0.092449	0.013683	0.026739	0	4882.372	4941.195	434	51133	0.964397037	0	denovo368540	Coriobacteriales	Coriobacteriaceae	C_unique
435	0.296038	0.089377	-0.00952	0.004946	1.61E-05	4778.018	4786.661	435	51307	0.395483354	1.84E-05	denovo369897	Clostridiales	Clostridiaceae	C_unique
436	0.222061	0.057241	0.0067	0.020096	0	4292.133	4351.958	436	51379	0.978826608	0	denovo370555	Clostridiales	Lachnospiraceae	C_unique
437	0.204192	0.07675	0.00633	0.018591	0.0002234	3079.241	3085.404	437	51496	0.426989681	0.000244095	denovo371391	Bacteroidales	NA	common
51	0.104534	0.05665	-0.01158	0.00392	0.0003537	4904.465	4910.2	51	5535	0.277813357	0.000382828	denovo37377	Bacteroidales	Prevotellaceae	common
438	0.265854	0.081123	0.001454	0.017965	4.44E-16	4504.987	4537.275	438	52143	0.863159235	8.66E-16	denovo375702	Clostridiales	NA	C_unique
439	0.333027	0.088757	0.018299	0.030188	0	5116.126	5153.504	439	52191	0.868309612	0	denovo376074	Clostridiales	[Mogibacteriaceae]	common
440	0.638447	0.078638	0.03433	0.032489	0	4325.071	4414.659	440	52355	0.996686723	0	denovo377107	Clostridiales	Lachnospiraceae	common
441	0.123977	0.046802	0.440624	0.072212	6.34E-09	3814.565	3830.755	441	52402	0.692575165	8.17E-09	denovo377380	NA	NA	C_unique
52	0.635116	0.092884	-0.002789	0.011305	0	4703.406	4754.056	52	5585	0.949363121	0	denovo37761	Erysipelotrichales	Erysipelotrichaceae	C_unique
442	0.354542	0.09236	0.019077	0.040054	0	4734.381	4798.538	442	52634	0.976451501	0	denovo378921	Clostridiales	Lachnospiraceae	C_unique
443	0.055365	0.02837	0.911127	0.03528	0.0002335	3740.498	3746.62	443	52733	0.365832969	0.000254828	denovo379606	Pasteurellales	Pasteurellaceae	C_unique
444	0.166352	0.054468	0.279608	0.098173	1.31E-11	4851.336	4873.559	444	52775	0.719964728	1.93E-11	denovo379837	Clostridiales	Lachnospiraceae	C_unique
445	0.213594	0.067989	0.043315	0.039817	0	4635.619	4699.219	445	52879	0.977517186	0	denovo380478	Clostridiales	Lachnospiraceae	C_unique
446	0.610625	0.092353	0.015262	0.025664	0	5086.003	5126.628	446	52897	0.890924125	0	denovo380565	Clostridiales	Lachnospiraceae	C_unique
447	0.143263	0.060725	-0.012387	0.002281	3.50E-15	5065.232	5095.535	447	53023	0.810084469	6.38E-15	denovo381363	Clostridiales	[Mogibacteriaceae]	common
448	0.453179	0.077182	-0.004476	0.009948	0	4479.041	4605.982	448	53074	0.999583332	0	denovo381661	Clostridiales	Lachnospiraceae	common
53	0.219139	0.056133	0.02745	0.039225	0	4385.719	4446.263	53	5646	0.978035834	0	denovo38194	Coriobacteriales	Coriobacteriaceae	C_unique
449	0.353903	0.084898	0.018522	0.03063	0	3792.805	3901.768	449	53170	0.999624862	0	denovo382430	Coriobacteriales	Coriobacteriaceae	C_unique
450	0.429087	0.082222	0.054482	0.06068	0	4419.825	4459.919	450	53181	0.919136665	0	denovo382488	Clostridiales	Lachnospiraceae	C_unique
451	0.463602	0.092167	0.011553	0.027426	7.00E-08	4572.429	4586.291	451	53187	0.569598595	8.68E-08	denovo382521	Bacteroidales	Prevotellaceae	C_unique
452	0.08273	0.063424	-0.003743	0.011956	0.0415	4811.855	4813.358	452	53245	0.083301712	0.042659218	denovo382880	Clostridiales	Ruminococcaceae	common
453	0.320907	0.089237	0.002096	0.01381	1.46E-06	4510.086	4521.022	453	53291	0.490581753	1.74E-06	denovo383188	Clostridiales	Ruminococcaceae	C_unique
54	0.38977	0.084157	0.078407	0.062403	0	4735.256	4811.29	54	5662	0.988160945	0	denovo38360	Clostridiales	Lachnospiraceae	C_unique
454	-0.02947	0	-0.399275	0	0	3696.046	7.98E+11	454	53452	1	0	denovo384151	Clostridiales	Veillonellaceae	common
455	0.419583	0.08633	-0.005877	0.00827	2.30E-10	3623.827	3643.248	455	53740	0.77430399	3.16E-10	denovo386049	Bacteroidales	Prevotellaceae	C_unique
456	0.271768	0.062437	0.001044	0.01787	0	4436.738	4475.425	456	53872	0.910892205	0	denovo386936	Coriobacteriales	Coriobacteriaceae	C_unique
457	0.175688	0.068759	0.003178	0.023477	5.46E-09	5316.135	5332.47	457	53942	0.574478907	7.06E-09	denovo387437	Clostridiales	Clostridiaceae	C_unique
458	0.688162	0.073828	0.299762	0.076223	0	4933.831	4975.961	458	53958	0.906333675	0	denovo387531	RF39	NA	C_unique
459	0.233669	0.058294	-0.008088	0.008583	0	3167.153	3221.92	459	54039	0.991559463	0	denovo388087	Clostridiales	Veillonellaceae	C_unique
460	0.665188	0.074313	0.010808	0.020739	0	1925.964	2090.068	460	54119	1	0	denovo388556	Methanobacteriales	Methanobacteriaceae	common
461	0.266097	0.071842	0.021609	0.030759	0	4508.302	4547.715	461	54388	0.911446995	0	denovo390425	Clostridiales	Lachnospiraceae	C_unique
462	0.213671	0.083623	0.064459	0.053727	1.71E-14	4969.773	4998.512	462	54588	0.799283079	3.04E-14	denovo391822	Clostridiales	NA	C_unique
463	0.23227	0.072049	0.013447	0.027112	1.00E-09	4797.972	4815.957	463	54687	0.647249417	1.35E-09	denovo392568	Clostridiales	Lachnospiraceae	common
464	0.829886	0.052276	0.006697	0.016231	8.83E-15	2985.773	3015.165	464	54783	0.934660116	1.59E-14	denovo393154	Clostridiales	Lachnospiraceae	common
465	0.110299	0.057826	0.158635	0.092339	0.001011	2508.483	2513.247	465	54784	0.410460335	0.001079026	denovo393159	Clostridiales	Veillonellaceae	C_unique
466	0.247947	0.06191	0.080682	0.056465	0	4455.199	4496.82	466	54949	0.924957622	0	denovo394264	Bacteroidales	Bacteroidaceae	common
467	0.128741	0.061541	0.006003	0.025626	0.0004229	5227.89	5233.459	467	54963	0.256594557	0.000454519	denovo394327	Clostridiales	Ruminococcaceae	common
55	0.173094	0.057538	0.045113	0.042132	2.67E-11	3887.319	3908.841	55	5813	0.785115035	3.87E-11	denovo39467	Pseudomonadales	Moraxellaceae	common
468	0.114757	0.046404	-0.010374	0.005294	5.22E-11	3731.035	3751.905	468	55018	0.788490002	7.43E-11	denovo394735	Methanobacteriales	Methanobacteriaceae	C_unique
469	0.289705	0.066771	0.677562	0.071152	6.12E-08	4539.702	4553.694	469	55026	0.575590319	7.62E-08	denovo394784	Bacteroidales	Prevotellaceae	C_unique
470	0.321675	0.086432	0.021696	0.027447	0	4763.288	4824.047	470	55028	0.97069485	0	denovo394799	Clostridiales	Lachnospiraceae	common
471	0.399148	0.087481	0.010379	0.028052	0	4977.653	5048.084	471	55035	0.980019537	0	denovo394829	Clostridiales	NA	C_unique
472	0.404704	0.096721	0.01424	0.024576	5.57E-11	4215.547	4236.353	472	55161	0.746189382	7.91E-11	denovo395568	Bacteroidales	Prevotellaceae	common
473	0.631158	0.073721	0.035705	0.031429	0	3729.144	3945.455	473	55363	0.999999849	0	denovo397095	Clostridiales	Lachnospiraceae	common
474	0.161069	0.062859	-0.005038	0.010642	1.15E-08	5191.004	5206.615	474	55459	0.566681053	1.47E-08	denovo397642	Rickettsiales	mitochondria	C_unique
475	0.635528	0.070072	0.012459	0.03094	0	3449.814	3504.301	475	55502	0.987276507	0	denovo397879	Desulfovibrionales	Desulfovibrionaceae	C_unique
476	0.417222	0.103008	0.003921	0.017194	0	5094.365	5143.511	476	55503	0.931013799	0	denovo397883	Erysipelotrichales	Erysipelotrichaceae	C_unique
477	0.643564	0.081879	0.01852	0.03092	0	4643.238	4683.091	477	55593	0.90746523	0	denovo398418	Bacteroidales	NA	C_unique
478	0.3411	0.080234	-0.002497	0.01123	1.11E-16	5054.782	5088.653	478	55645	0.844318591	2.25E-16	denovo398729	Clostridiales	Lachnospiraceae	C_unique
479	0.574211	0.088588	0.059742	0.049485	1.11E-16	4755.762	4789.257	479	55804	0.858380332	2.25E-16	denovo399743	Bacteroidales	[Paraprevotellaceae]	common
480	0.312163	0.079065	0.068313	0.050653	0	5106.439	5178.932	480	55996	0.980275492	0	denovo400937	Clostridiales	NA	common
56	0.251783	0.071694	0.027688	0.045783	7.22E-16	3331.246	3363.09	56	5896	0.929319772	1.38E-15	denovo40120	Clostridiales	NA	common
481	0.61523	0.083377	0.014065	0.022285	0	4450.635	4563.519	481	56336	0.999065651	0	denovo403147	RF39	NA	common
482	0.632304	0.078956	0.031185	0.037621	0	3615.599	3801.148	482	56366	0.999999115	0	denovo403373	Clostridiales	Lachnospiraceae	C_unique
483	0.286194	0.09876	-0.010678	0.004275	1.67E-15	4979.873	5010.905	483	56427	0.822730382	3.11E-15	denovo403838	WCHB1-41	RFP12	C_unique
484	0.3408	0.076981	0.019772	0.030263	2.43E-14	4731.856	4760.248	484	56537	0.811009307	4.24E-14	denovo404706	Clostridiales	Peptococcaceae	C_unique
485	0.677033	0.074321	0.208179	0.074111	0	3573.227	3731.932	485	56828	0.999994456	0	denovo406767	Erysipelotrichales	Erysipelotrichaceae	common
486	0.222534	0.089506	0.220544	0.100622	2.58E-05	4993.244	5001.44	486	57070	0.366667752	2.92E-05	denovo408500	Bacteroidales	Prevotellaceae	common
487	0.186743	0.066281	0.079554	0.071412	7.78E-08	4363.61	4377.369	487	57166	0.583872373	9.65E-08	denovo409184	Clostridiales	Lachnospiraceae	common
488	0.289062	0.076687	0.126784	0.086682	0	4571.294	4643.252	488	57196	0.98709059	0	denovo409389	Clostridiales	NA	C_unique
489	0.495516	0.084016	0.036038	0.042119	0	4051.206	4184.914	489	57454	0.999881823	0	denovo411036	Clostridiales	NA	common
490	0.256965	0.098419	0.036796	0.033008	1.39E-06	5220.308	5231.291	490	57487	0.443072561	1.66E-06	denovo411283	Clostridiales	Ruminococcaceae	common
491	0.020146	0.034043	0.005113	0.01609	0.1956	2837.914	2838.281	491	57488	0.035372619	0.197749451	denovo411293	Bacteroidales	[Paraprevotellaceae]	common
492	0.320329	0.08298	0.10078	0.076145	2.04E-07	1856.134	1868.963	492	57628	0.853140743	2.49E-07	denovo412099	Bacteroidales	Porphyromonadaceae	C_unique
57	0.227405	0.067765	-0.004733	0.01106	4.44E-12	2653.748	2677.03	57	6072	0.912200099	6.67E-12	denovo41345	Clostridiales	Veillonellaceae	C_unique
493	0.531476	0.094228	0.026725	0.030018	8.78E-05	4478.381	4485.418	493	57921	0.354203636	9.70E-05	denovo414072	Clostridiales	Ruminococcaceae	C_unique
494	0.181385	0.06398	0.04094	0.040561	3.58E-11	4576.77	4598.008	494	58013	0.724552848	5.14E-11	denovo414735	Clostridiales	Lachnospiraceae	C_unique
495	0.451041	0.074674	-0.006274	0.007472	0	4639.673	4730.306	495	58069	0.995428264	0	denovo415140	Coriobacteriales	Coriobacteriaceae	C_unique
496	0.138426	0.046719	0.538894	0.091531	9.35E-14	3008.408	3035.476	496	58124	0.917469229	1.55E-13	denovo415585	Bacteroidales	Prevotellaceae	common
58	0.316249	0.064168	0.293414	0.076167	0	1902.66	1946.865	58	6111	0.998332522	0	denovo41593	Bacteroidales	Prevotellaceae	C_unique
497	0.148302	0.063683	-0.010316	0.004871	9.44E-16	5171.32	5202.928	497	58197	0.816778405	1.80E-15	denovo416081	Clostridiales	Lachnospiraceae	C_unique
498	0.215712	0.092322	0.020275	0.029825	0.0003417	4890.428	4896.195	498	58391	0.279799414	0.000370712	denovo417385	Bacteroidales	Prevotellaceae	C_unique
499	0.137017	0.055984	0.055055	0.049575	2.65E-14	4868.745	4897.051	499	58544	0.801001882	4.61E-14	denovo418533	Clostridiales	[Mogibacteriaceae]	C_unique
500	0.271158	0.074754	0.267795	0.093096	8.10E-12	4531.065	4553.757	500	58592	0.751241641	1.21E-11	denovo418895	Clostridiales	[Mogibacteriaceae]	common
501	0.574237	0.079641	0.002105	0.018934	0	3558.299	3680.988	501	58606	0.999920579	0	denovo419032	Clostridiales	NA	C_unique
502	0.262026	0.060388	-0.002379	0.015297	0	3733.697	3808.543	502	58645	0.996024536	0	denovo419311	Clostridiales	Lachnospiraceae	common
503	0.466116	0.070262	0.002598	0.017513	0	3589.426	3756.744	503	58649	0.999996914	0	denovo419321	Clostridiales	NA	common
59	0.604115	0.096256	-0.005307	0.007351	0	3276.456	3330.451	59	6161	0.989455894	0	denovo41954	Bacteroidales	Prevotellaceae	common
504	0.989417	0.017579	0.003214	0.013559	0	3191.452	3306.197	504	58701	0.999946581	0	denovo419669	Clostridiales	Veillonellaceae	common
505	0.430638	0.091893	0.017217	0.02677	0	4676.686	4773.9	505	58878	0.996752322	0	denovo420891	Clostridiales	NA	C_unique
506	0.558547	0.070054	0.431373	0.074085	6.57E-12	4126.494	4149.391	506	59029	0.7858467	9.79E-12	denovo422009	Clostridiales	Lachnospiraceae	common
507	0.173301	0.061821	0.006335	0.019506	9.19E-11	2932.761	2953.077	507	59049	0.85377235	1.29E-10	denovo422144	Clostridiales	Ruminococcaceae	C_unique
508	0.260631	0.069786	0.071001	0.060068	0	4217.884	4260.134	508	59053	0.937701577	0	denovo422174	Clostridiales	Lachnospiraceae	common
509	0.074608	0.055112	0.012632	0.033793	0.0003605	5153.835	5159.552	509	59148	0.265643572	0.000389272	denovo422904	Bacteroidales	Prevotellaceae	common
510	0.545684	0.085658	0.065081	0.055117	0	4540.137	4643.325	510	59160	0.998086602	0	denovo422965	Clostridiales	Lachnospiraceae	common
511	0.24595	0.089283	-0.010173	0.005286	9.48E-11	5223.677	5243.962	511	59234	0.660200319	1.33E-10	denovo423438	Bacteroidales	Prevotellaceae	C_unique
512	0.260346	0.067985	0.083721	0.070997	1.67E-16	2507.481	2540.643	512	59339	0.974243854	3.33E-16	denovo424153	Clostridiales	Veillonellaceae	C_unique
513	0.725261	0.063296	0.066981	0.044719	0	3115.938	3308.215	513	59364	0.999999943	0	denovo424321	Clostridiales	NA	common
514	0.3935	0.082299	0.026409	0.039201	0	4162.741	4221.339	514	59406	0.979616856	0	denovo424560	Clostridiales	Lachnospiraceae	C_unique
515	0.484755	0.085011	0.04861	0.050158	0	4296.74	4385.248	515	59415	0.996581315	0	denovo424595	Clostridiales	Ruminococcaceae	C_unique
516	0.472323	0.082027	0.150506	0.072297	0	4267.466	4312.782	516	59514	0.947228564	0	denovo425230	Clostridiales	[Mogibacteriaceae]	common
517	0.446193	0.074642	-0.008093	0.00543	0	4643.605	4764.283	517	59902	0.999211367	0	denovo427884	Clostridiales	NA	common
518	0.723214	0.061556	-0.001567	0.009055	0	4580.043	4625.549	518	59951	0.936291695	0	denovo428204	Clostridiales	Ruminococcaceae	C_unique
519	0.146502	0.059724	-0.005325	0.01371	2.52E-09	3844.708	3861.794	519	59991	0.709142126	3.34E-09	denovo428565	Clostridiales	Lachnospiraceae	C_unique
520	0.171898	0.058654	0.01561	0.036346	2.19E-12	4387.697	4411.67	520	60017	0.780739518	3.35E-12	denovo428766	Clostridiales	Lachnospiraceae	common
521	0.219004	0.080389	-0.008394	0.008395	1.50E-15	5064.49	5095.631	521	60091	0.818631228	2.81E-15	denovo429251	Bacteroidales	Prevotellaceae	C_unique
522	0.578288	0.086406	0.003964	0.013981	0	4476.729	4611.481	522	60162	0.999741163	0	denovo429729	Clostridiales	NA	common
523	0.237946	0.083812	0.010911	0.02665	5.33E-15	5263.771	5293.652	523	60230	0.793302414	9.65E-15	denovo430229	Clostridiales	NA	C_unique
7	0.213892	0.062753	0.127446	0.089689	3.59E-14	2023.034	2051.043	7	647	0.978277292	6.19E-14	denovo4304	Clostridiales	Lachnospiraceae	C_unique
524	0.272048	0.062142	0.530999	0.085121	4.34E-14	3124.507	3152.33	524	60305	0.91533054	7.38E-14	denovo430713	Lactobacillales	Streptococcaceae	C_unique
525	0.703521	0.07055	-0.007511	0.003674	3.89E-15	4403.645	4433.845	525	60417	0.850942205	7.07E-15	denovo431545	Synergistales	Dethiosulfovibrionaceae	C_unique
526	0.239133	0.067342	0.023914	0.039349	0	4731.153	4767.943	526	60549	0.884359826	0	denovo432514	Clostridiales	NA	C_unique
527	0.196185	0.052556	0.020447	0.039164	0	4569.07	4609.853	527	60760	0.91582276	0	denovo434036	Clostridiales	Ruminococcaceae	C_unique
528	0.501597	0.087334	0.0161	0.037383	0	4510.984	4640.067	528	60939	0.999613144	0	denovo435246	Clostridiales	NA	common
529	0.836025	0.059197	-0.005074	0.00439	0	4892.265	4993.152	529	60947	0.996602578	0	denovo435285	Methanobacteriales	Methanobacteriaceae	C_unique
530	-0.031431	0	-0.4991	0	0	3288.216	37719740000	530	61021	1	0	denovo435759	Clostridiales	Ruminococcaceae	C_unique
531	0.442936	0.091383	-0.003647	0.011262	0	4430.839	4504.709	531	61061	0.989996427	0	denovo436015	Bacteroidales	NA	C_unique
532	0.170422	0.063203	-0.007824	0.007808	3.97E-08	3265.036	3279.447	532	61110	0.706688503	4.98E-08	denovo436348	Clostridiales	[Mogibacteriaceae]	C_unique
533	0.325646	0.098853	0.016841	0.031096	0	4823.621	4862.039	533	61234	0.890227176	0	denovo437130	Clostridiales	Lachnospiraceae	C_unique
534	0.367576	0.084037	0.061335	0.059333	0	5012.122	5062.251	534	61537	0.937437872	0	denovo439320	Clostridiales	Lachnospiraceae	C_unique
535	0.765549	0.074379	0.004264	0.018958	0	4841.955	4907.099	535	61601	0.975813879	0	denovo439696	RF39	NA	common
536	0.515634	0.086098	0.004398	0.017769	9.82E-08	3070.888	3084.422	536	61639	0.706156164	1.21E-07	denovo440006	Bacteroidales	Prevotellaceae	common
537	0.170742	0.052273	0.003304	0.019921	5.98E-14	1929.746	1957.254	537	61646	0.980588934	1.01E-13	denovo440078	Clostridiales	Lachnospiraceae	C_unique
538	0.248913	0.074464	0.357137	0.097615	1.88E-07	4503.116	4516.023	538	61652	0.549368499	2.30E-07	denovo440105	Clostridiales	Ruminococcaceae	C_unique
539	0.172968	0.050055	-0.010622	0.00493	0	4951.888	4993.134	539	61726	0.900750255	0	denovo440652	Clostridiales	Lachnospiraceae	C_unique
540	0.283847	0.07849	0.631757	0.078653	0.0003728	4274.015	4279.701	540	61913	0.309445526	0.000401142	denovo441948	Clostridiales	NA	common
541	0.113641	0.052067	0.01565	0.024893	5.15E-13	5098.528	5123.921	541	62140	0.749329171	8.11E-13	denovo443589	Clostridiales	Ruminococcaceae	C_unique
542	0.078364	0.046502	0.219273	0.091777	4.43E-05	4572.142	4579.825	542	62582	0.373494024	4.97E-05	denovo446964	Clostridiales	[Mogibacteriaceae]	common
543	0.272318	0.062721	0.013101	0.030438	0	3832.216	3899.247	543	62678	0.992007523	0	denovo447733	Clostridiales	[Mogibacteriaceae]	common
544	0.283907	0.076616	-0.004108	0.011347	5.86E-11	3959.888	3980.644	544	62712	0.76682422	8.29E-11	denovo448017	Pasteurellales	Pasteurellaceae	common
545	0.499861	0.083216	0.087775	0.054998	0	1440.761	1485.053	545	62759	0.999782368	0	denovo448442	Bacteroidales	Prevotellaceae	common
546	0.590802	0.082906	0.048931	0.05009	0	4211.317	4348.151	546	62860	0.999864307	0	denovo449128	Clostridiales	Clostridiaceae	common
547	0.047056	0.030784	0.83651	0.059069	0.0005975	3169.211	3174.46	547	63112	0.369273884	0.000640676	denovo450988	Aeromonadales	Succinivibrionaceae	common
548	0.288302	0.083461	0.002457	0.021053	1.05E-13	4880.219	4907.175	548	63133	0.784343455	1.74E-13	denovo451162	Clostridiales	NA	C_unique
549	0.74208	0.064032	-0.006603	0.00402	0	4108.518	4144.985	549	63266	0.914654374	0	denovo452018	Clostridiales	Lachnospiraceae	common
60	0.0974	0.062461	0.024727	0.042948	2.02E-05	5295.651	5304.077	60	6623	0.357747601	2.30E-05	denovo45276	Clostridiales	Ruminococcaceae	C_unique
550	0.183021	0.0728	-0.005817	0.01055	2.31E-14	5094.379	5122.822	550	63463	0.787879338	4.05E-14	denovo453328	Clostridiales	NA	common
551	0.165515	0.053561	0.013824	0.033285	0	5188.586	5230.359	551	63490	0.892816116	0	denovo453499	Clostridiales	NA	C_unique
552	0.803763	0.067984	0.02635	0.023978	0	4776.1	4875.548	552	63494	0.996783245	0	denovo453530	Clostridiales	Lachnospiraceae	common
553	0.36991	0.087894	0.251145	0.082566	0	4594.694	4635.606	553	63610	0.91531696	0	denovo454412	Clostridiales	Lachnospiraceae	common
554	0.45215	0.088422	0.046656	0.048162	0	4549.747	4592.57	554	63615	0.926394142	0	denovo454436	RF39	NA	C_unique
555	0.117931	0.063154	0.027344	0.03865	3.25E-07	4991.213	5003.592	555	63889	0.49835824	3.94E-07	denovo456468	Clostridiales	NA	common
556	0.570475	0.08748	-0.000103	0.014089	0	4539.377	4634.761	556	63951	0.996946196	0	denovo456894	Clostridiales	Lachnospiraceae	common
557	0.645633	0.07458	-0.00888	0.002777	0	4427.503	4470.17	557	64005	0.930817121	0	denovo457274	RF39	NA	common
558	0.430166	0.091764	0.320691	0.090357	5.98E-13	3860.47	3885.716	558	64030	0.837219769	9.39E-13	denovo457436	Clostridiales	Lachnospiraceae	common
559	0.260199	0.066548	0.012874	0.023611	2.00E-15	4605.883	4636.747	559	64127	0.844327708	3.71E-15	denovo458134	Rhodobacterales	Rhodobacteraceae	common
560	0.168727	0.048131	0.336954	0.09204	0	4369.938	4416.019	560	64289	0.94614212	0	denovo459352	Clostridiales	NA	common
561	0.181124	0.08081	-0.004929	0.012181	0.005341	3221.789	3225.048	561	64342	0.245405099	0.005596492	denovo459696	Bacteroidales	NA	common
562	0.168725	0.06657	0.054558	0.052216	2.08E-13	5008.342	5034.624	562	64365	0.767216819	3.36E-13	denovo459935	Clostridiales	[Mogibacteriaceae]	C_unique
563	0.055691	0.045207	0.45882	0.10441	0.07727	4040.239	4041.253	563	64399	0.067501595	0.079163029	denovo460136	Clostridiales	NA	C_unique
564	0.260872	0.079073	0.00408	0.024638	0	4837.153	4881.091	564	64848	0.919404979	0	denovo463355	Clostridiales	Ruminococcaceae	C_unique
565	0.128193	0.055649	0.016212	0.036085	2.01E-08	4728.13	4743.202	565	64875	0.587851143	2.54E-08	denovo463572	Clostridiales	Lachnospiraceae	C_unique
566	0.158348	0.058408	-0.002754	0.015906	4.90E-13	4385.276	4410.719	566	64889	0.800344921	7.74E-13	denovo463687	Clostridiales	Lachnospiraceae	C_unique
567	0.188438	0.079384	0.079477	0.069135	0.001129	2411.955	2416.619	567	64911	0.416094275	0.001202176	denovo463859	Bacteroidales	Prevotellaceae	common
568	0.713205	0.077944	0.00095	0.012961	0	4085.26	4140.683	568	64946	0.976550176	0	denovo464093	Clostridiales	Ruminococcaceae	common
569	0.203137	0.053748	0.049148	0.046551	0	4953.005	5000.437	569	64985	0.929654782	0	denovo464366	Clostridiales	NA	C_unique
570	0.102269	0.065802	0.228944	0.090187	7.43E-05	4662.764	4669.959	570	65103	0.349110563	8.25E-05	denovo465101	Bacteroidales	NA	C_unique
571	0.246243	0.072101	0.002096	0.017716	1.11E-09	4828.048	4845.938	571	65186	0.643012811	1.48E-09	denovo465603	Coriobacteriales	Coriobacteriaceae	common
572	0.396807	0.09525	0.015721	0.028521	0	5108.234	5155.134	572	65358	0.92155149	0	denovo466907	Clostridiales	Ruminococcaceae	C_unique
573	0.30212	0.083944	0.121439	0.0759	0	4684.581	4745.321	573	65367	0.97234102	0	denovo466983	Clostridiales	Lachnospiraceae	C_unique
574	0.120681	0.056216	0.274077	0.095727	2.31E-06	4815.308	4825.802	574	65717	0.454621168	2.74E-06	denovo469436	WCHB1-41	RFP12	common
575	0.352843	0.066204	0.051948	0.053244	0	4322.081	4368.714	575	65847	0.94965092	0	denovo470356	Rhizobiales	Brucellaceae	common
576	0.619863	0.080826	0.007073	0.021744	9.33E-14	4592.397	4619.468	576	66017	0.805411108	1.55E-13	denovo471435	NA	NA	C_unique
577	0.339587	0.081224	0.192272	0.084224	1.74E-09	4763.719	4781.166	577	66081	0.638732238	2.31E-09	denovo471892	Bacteroidales	NA	common
578	0.57467	0.097062	0.010389	0.020263	0	4142.387	4184.192	578	66255	0.938978946	0	denovo473276	Bacteroidales	Prevotellaceae	C_unique
579	0.717306	0.066166	0.287082	0.073108	1.11E-11	4808.559	4830.946	579	66276	0.72571607	1.64E-11	denovo473403	Clostridiales	Lachnospiraceae	C_unique
580	0.35815	0.092499	0.233565	0.081722	0	5040.018	5103.028	580	66296	0.96857669	0	denovo473551	Clostridiales	Ruminococcaceae	C_unique
581	0.266597	0.078028	-0.009272	0.006318	2.47E-12	4789.952	4813.807	581	66409	0.749312486	3.77E-12	denovo474279	Clostridiales	Lachnospiraceae	common
582	0.443468	0.099209	0.006711	0.018411	3.31E-12	5201.583	5225.151	582	66470	0.716065997	5.01E-12	denovo474705	Clostridiales	Ruminococcaceae	C_unique
61	0.371954	0.072342	0.022193	0.041377	5.55E-16	2239.934	2272.007	61	6941	0.980927062	1.07E-15	denovo47471	Clostridiales	Veillonellaceae	C_unique
583	0.179338	0.061086	0.012908	0.025219	0	5105.631	5149.234	583	66487	0.906364062	0	denovo474795	Clostridiales	Ruminococcaceae	C_unique
584	0.540466	0.073832	0.013498	0.027247	9.51E-13	4531.977	4556.768	584	66819	0.781137152	1.48E-12	denovo477126	Pirellulales	Pirellulaceae	C_unique
585	0.103216	0.060828	0.02117	0.040564	0.007876	2787.232	2790.147	585	67153	0.252569807	0.008206025	denovo479553	Bacteroidales	Prevotellaceae	C_unique
586	0.609233	0.083467	0.01571	0.023	0	4047.368	4084.909	586	67214	0.923563526	0	denovo479952	Bacteroidales	Prevotellaceae	common
587	0.628823	0.085037	0.010459	0.021104	5.23E-09	4378.417	4394.794	587	67231	0.646459098	6.77E-09	denovo480201	Lactobacillales	NA	common
588	0.48824	0.097209	0.069423	0.059321	0	4140.697	4217.4	588	67321	0.993974664	0	denovo480957	Coriobacteriales	Coriobacteriaceae	C_unique
589	0.207203	0.074984	-0.01171	0.002708	0	5107.831	5144.854	589	67383	0.866194211	0	denovo481486	Clostridiales	NA	common
590	0.741536	0.079383	0.021736	0.033361	5.55E-17	4662.251	4697.207	590	67401	0.875108623	1.15E-16	denovo481642	Spirochaetales	Spirochaetaceae	common
591	0.614425	0.081294	-0.001144	0.010205	0	3921.156	4080.197	591	67405	0.999984471	0	denovo481665	Clostridiales	Ruminococcaceae	common
592	0.234926	0.087026	-0.003815	0.010874	5.77E-11	5141.122	5161.894	592	67513	0.674689139	8.17E-11	denovo482428	Clostridiales	NA	common
593	0.308377	0.078057	-0.004778	0.011054	3.31E-12	2946.346	2969.915	593	67572	0.891278907	5.01E-12	denovo482744	Desulfovibrionales	Desulfovibrionaceae	common
594	0.353859	0.100175	0.158827	0.082801	0	3472.758	3512.41	594	67630	0.957654782	0	denovo483140	Bacteroidales	RF16	C_unique
595	0.109837	0.044091	0.32833	0.103902	6.43E-09	2411.217	2427.393	595	67658	0.844656825	8.29E-09	denovo483405	Bacteroidales	Prevotellaceae	common
596	0.354293	0.074145	-0.010197	0.003722	0	4293.237	4331.524	596	67832	0.915638836	0	denovo484397	Desulfovibrionales	Desulfovibrionaceae	common
62	0.332465	0.086099	0.01706	0.035408	2.56E-08	4435.617	4450.451	62	7083	0.60537979	3.24E-08	denovo48521	Clostridiales	Lachnospiraceae	common
597	0.499021	0.101593	-0.009276	0.003715	7.22E-16	4923.838	4955.681	597	67971	0.833920898	1.38E-15	denovo485341	Clostridiales	Ruminococcaceae	common
598	0.235735	0.063904	-0.008064	0.007043	1.49E-14	3914.537	3943.411	598	68022	0.870840033	2.66E-14	denovo485685	Pseudomonadales	Moraxellaceae	C_unique
599	0.066107	0.049226	-0.005053	0.010654	0.001806	4474.93	4479.164	599	68179	0.231550933	0.001911991	denovo486865	Bacillales	Staphylococcaceae	common
600	0.512452	0.07905	0.010359	0.029942	0	4373.305	4494.327	600	68297	0.999500644	0	denovo487696	LD1-PB3	NA	common
601	0.343117	0.093831	0.010496	0.024504	0	3546.253	3588.681	601	68334	0.963565841	0	denovo487963	Bacteroidales	[Paraprevotellaceae]	C_unique
602	0.059321	0.028922	0.867	0.049554	9.17E-08	2834.593	2848.194	602	68341	0.736343581	1.14E-07	denovo487992	Clostridiales	Lachnospiraceae	C_unique
603	0.287582	0.070723	-0.003645	0.012485	0	5057.07	5133.932	603	68506	0.985020214	0	denovo489135	Clostridiales	Lachnospiraceae	common
604	0.31922	0.082342	-0.00479	0.009369	0	5094.21	5145.287	604	68532	0.937866439	0	denovo489324	Clostridiales	Lachnospiraceae	C_unique
605	0.243356	0.078035	0.00326	0.021987	0	4759.834	4795.143	605	68811	0.872331758	0	denovo491181	Bacteroidales	NA	common
606	0.553396	0.086735	0.00928	0.024589	1.39E-15	3698.855	3730.082	606	68839	0.903799724	2.62E-15	denovo491378	Bacteroidales	S24-7	C_unique
607	0.457417	0.084535	-0.005781	0.008482	0	4506.989	4613.641	607	69051	0.998516826	0	denovo492815	Bacteroidales	NA	C_unique
608	0.336749	0.072861	0.006293	0.021436	0	4462.627	4520.641	608	69076	0.972598552	0	denovo493013	Clostridiales	Lachnospiraceae	C_unique
609	0.247283	0.072007	0.023574	0.039191	5.56E-11	4157.919	4178.725	609	69139	0.750955494	7.91E-11	denovo493395	Clostridiales	Lachnospiraceae	C_unique
610	0.579469	0.084475	0.051129	0.043372	0	4530.908	4594.424	610	69334	0.979287291	0	denovo494776	Clostridiales	NA	common
611	0.29656	0.091061	0.019323	0.029747	0	4649.085	4695.201	611	69370	0.936003921	0	denovo495046	Clostridiales	Lachnospiraceae	C_unique
612	0.210375	0.060112	0.41973	0.09614	3.41E-10	3800.831	3819.866	612	69528	0.751243103	4.66E-10	denovo496080	Bacteroidales	Porphyromonadaceae	common
613	0.445413	0.089442	0.034837	0.040913	3.24E-09	4471.2	4488.042	613	69564	0.649037448	4.26E-09	denovo496335	RF39	NA	C_unique
614	0.668659	0.087086	0.031337	0.030493	0	4217.317	4299.903	614	69566	0.995488113	0	denovo496343	Clostridiales	NA	common
615	0.248051	0.089393	0.009432	0.023262	0	5022.374	5060.904	615	69588	0.880973188	0	denovo496476	Methanobacteriales	Methanobacteriaceae	common
616	0.109432	0.051931	0.037934	0.040899	1.42E-05	3221.35	3230.112	616	69600	0.530687035	1.62E-05	denovo496562	Bacteroidales	Prevotellaceae	common
617	0.636361	0.092558	-0.005181	0.006854	0	4729.602	4778.239	617	69801	0.942117329	0	denovo497950	Clostridiales	Ruminococcaceae	C_unique
618	0.190774	0.066267	0.075965	0.072223	4.67E-08	3027.312	3041.565	618	69972	0.729677381	5.85E-08	denovo499072	Clostridiales	NA	C_unique
619	0.081595	0.041269	-0.008594	0.007883	8.01E-06	3819.397	3828.703	619	70178	0.49223817	9.28E-06	denovo500538	Clostridiales	Veillonellaceae	common
620	0.685531	0.078992	0.002521	0.013853	0	4207.521	4333.824	620	70430	0.999735349	0	denovo502193	Clostridiales	NA	C_unique
621	0.057189	0.034191	0.241432	0.09207	7.82E-05	3635.182	3642.329	621	70703	0.421323243	8.66E-05	denovo503911	Bacteroidales	NA	C_unique
622	0.173579	0.060675	0.524244	0.094389	3.18E-07	4344.78	4357.18	622	70815	0.547834395	3.86E-07	denovo504713	Clostridiales	Lachnospiraceae	C_unique
623	0.204415	0.050393	-0.001395	0.015829	0	3589.804	3661.838	623	70822	0.996046394	0	denovo504752	Clostridiales	Lachnospiraceae	common
624	0.231909	0.051445	-0.008968	0.006971	0	4153.001	4208.651	624	70845	0.97545147	0	denovo504926	Desulfovibrionales	Desulfovibrionaceae	common
625	0.235386	0.074322	-0.002324	0.010915	4.75E-11	4061.308	4082.27	625	70865	0.761586947	6.77E-11	denovo505077	Flavobacteriales	[Weeksellaceae]	C_unique
63	0.48259	0.07396	0.010346	0.027046	0	4614.136	4658.844	63	7404	0.931812623	0	denovo50539	Clostridiales	Lachnospiraceae	C_unique
626	0.199759	0.051878	0.006108	0.02638	1.11E-16	2692.64	2726.265	626	70970	0.968453756	2.25E-16	denovo505881	Burkholderiales	Alcaligenaceae	common
627	0.313696	0.076825	-0.005691	0.011675	0	4207.341	4304.241	627	71003	0.998238225	0	denovo506029	Coriobacteriales	Coriobacteriaceae	C_unique
628	0.231309	0.059909	-0.012256	0.001805	0	4036.237	4097.015	628	71039	0.9844301	0	denovo506248	Clostridiales	NA	C_unique
629	0.197975	0.070529	-0.004401	0.01263	1.89E-06	2506.285	2516.97	629	71082	0.694192754	2.25E-06	denovo506555	Burkholderiales	Comamonadaceae	common
630	0.539632	0.088576	0.020238	0.038296	0	4469.574	4593.467	630	71546	0.999506871	0	denovo509911	Clostridiales	NA	common
64	0.817333	0.055578	0.199229	0.059169	1.09E-14	4765.579	4794.756	64	7479	0.817298703	1.96E-14	denovo51079	Clostridiales	NA	C_unique
631	0.495713	0.076553	0.017143	0.031391	0	3382.743	3529.724	631	71942	0.999992828	0	denovo512717	Coriobacteriales	Coriobacteriaceae	common
632	0.32313	0.073829	-0.002845	0.011361	0	4457.876	4535.581	632	72033	0.991874066	0	denovo513415	Anaerolineales	Anaerolinaceae	C_unique
633	0.70902	0.072411	0.022128	0.033358	0	4218.297	4356.564	633	72236	0.999874378	0	denovo514942	Clostridiales	Lachnospiraceae	C_unique
634	0.340061	0.088576	0.004082	0.018381	5.55E-17	5036.242	5070.491	634	72390	0.848554647	1.15E-16	denovo516072	Clostridiales	Lachnospiraceae	C_unique
635	0.609183	0.087372	0.004634	0.013734	0	4615.786	4653.416	635	72401	0.895780346	0	denovo516112	Bacteroidales	NA	C_unique
636	0.646659	0.078402	0.0095	0.025151	2.55E-15	3968.738	3999.339	636	72491	0.882244057	4.70E-15	denovo516880	Bacteroidales	Prevotellaceae	common
637	0.485463	0.06908	0.050533	0.049349	0	2209.813	2249.772	637	72505	0.993201092	0	denovo516995	Bacteroidales	[Paraprevotellaceae]	C_unique
638	0.087553	0.044884	0.00731	0.020652	5.67E-06	4598.087	4607.723	638	72531	0.441794985	6.62E-06	denovo517197	Clostridiales	[Mogibacteriaceae]	common
639	0.468938	0.094778	-0.00582	0.008913	2.78E-09	4669.069	4686.059	639	72567	0.636355255	3.67E-09	denovo517570	Bacteroidales	Prevotellaceae	common
640	0.36053	0.089712	-0.000326	0.016332	1.16E-05	4516.148	4525.098	640	72609	0.423845156	1.34E-05	denovo517845	Bacteroidales	Prevotellaceae	C_unique
641	0.166201	0.051851	0.128808	0.079423	5.55E-17	5105.36	5139.855	641	72616	0.846705037	1.15E-16	denovo517893	Clostridiales	NA	C_unique
642	0.599232	0.095293	0.003075	0.015681	0	4951.675	5003.983	642	72647	0.946418925	0	denovo518103	Clostridiales	Ruminococcaceae	common
65	0.283435	0.071691	-0.004765	0.009932	5.55E-16	3983.614	4015.753	65	7592	0.893314176	1.07E-15	denovo51821	Lactobacillales	Aerococcaceae	common
643	0.223027	0.088473	0.017435	0.026689	4.11E-14	4886.532	4914.408	643	72790	0.794894979	7.03E-14	denovo519143	Bacteroidales	Prevotellaceae	common
644	0.230171	0.067831	0.10949	0.065891	4.46E-14	2478.021	2505.817	644	72867	0.955244821	7.58E-14	denovo519713	Erysipelotrichales	Erysipelotrichaceae	common
645	0.515618	0.09362	0.02991	0.038006	2.71E-13	4404.919	4430.942	645	72913	0.80610865	4.35E-13	denovo520074	Bacteroidales	S24-7	C_unique
646	0.532101	0.077287	-0.008771	0.003919	0	2129.341	2330.881	646	72953	1	0	denovo520349	Clostridiales	[Mogibacteriaceae]	common
647	0.362093	0.076899	0.008092	0.020545	8.90E-13	2957.204	2982.061	647	73099	0.902817915	1.38E-12	denovo521506	Clostridiales	NA	C_unique
648	0.23512	0.056316	0.008961	0.022737	0	2821.054	2872.257	648	73287	0.993325993	0	denovo522872	Bacteroidales	[Odoribacteraceae]	common
649	0.837907	0.060967	0.002491	0.013108	0	4585.319	4671.54	649	73395	0.994417985	0	denovo523633	Bacteroidales	Prevotellaceae	common
650	0.009691	0.027483	0.010973	0.019145	0.3312	3837.639	3837.734	650	73523	0.006870418	0.332283533	denovo524492	Bacteroidales	Prevotellaceae	C_unique
651	0.292173	0.095887	0.009728	0.027558	3.14E-07	4945.432	4957.846	651	73525	0.502526715	3.81E-07	denovo524506	Bacteroidales	Prevotellaceae	C_unique
66	0.101381	0.037615	0.841588	0.045791	8.47E-07	3731.985	3743.443	66	7691	0.574182841	1.02E-06	denovo52455	Lactobacillales	Streptococcaceae	C_unique
652	0.661904	0.078263	0.008392	0.015999	0	4754.824	4802.024	652	73540	0.936134196	0	denovo524627	Methanobacteriales	Methanobacteriaceae	common
653	0.436234	0.102447	0.024523	0.039526	1.84E-13	4903.697	4930.103	653	73724	0.775902907	2.98E-13	denovo525919	Bacteroidales	Prevotellaceae	common
654	0.39748	0.09962	0.035749	0.047921	3.89E-16	4790.618	4823.056	654	73840	0.847319832	7.59E-16	denovo526653	Clostridiales	Lachnospiraceae	C_unique
655	0.620412	0.073725	-0.007364	0.004575	0	3995.427	4156.138	655	73905	0.99998301	0	denovo527150	Clostridiales	Dehalobacteriaceae	common
656	0.448453	0.081132	0.167268	0.072689	0	3284.265	3396.81	656	73913	0.99991592	0	denovo527212	Coriobacteriales	Coriobacteriaceae	C_unique
67	0.371638	0.082279	0.053828	0.054915	0	4221.113	4280.527	67	7724	0.979609309	0	denovo52731	Clostridiales	[Mogibacteriaceae]	common
657	0.635417	0.082309	-0.004192	0.007903	0	4306.741	4374.868	657	74001	0.987361703	0	denovo527752	Clostridiales	NA	C_unique
658	0.158054	0.0721	0.002337	0.023242	4.24E-14	5139.36	5167.207	658	74120	0.777970501	7.22E-14	denovo528641	Clostridiales	Ruminococcaceae	common
659	0.099609	0.037373	0.01077	0.023162	1.19E-10	4539.549	4559.613	659	74143	0.707183247	1.66E-10	denovo528794	Clostridiales	NA	C_unique
660	0.206945	0.085251	-0.009299	0.005784	1.03E-05	5010.076	5019.143	660	74151	0.395625164	1.19E-05	denovo528859	Clostridiales	Lachnospiraceae	common
661	0.502645	0.107461	-0.004002	0.010896	2.03E-11	5255.499	5277.294	661	74272	0.684177475	2.97E-11	denovo529780	Clostridiales	NA	C_unique
68	0.396675	0.078702	0.061263	0.050022	0	3815.969	3896.442	68	7803	0.997008774	0	denovo53242	Clostridiales	NA	common
662	0.255115	0.091565	0.073122	0.055129	1.44E-15	4890.872	4922.032	662	74648	0.829447086	2.71E-15	denovo532638	Clostridiales	NA	common
663	0.232182	0.06792	-0.009595	0.005304	1.60E-14	4261.068	4289.873	663	74919	0.846849909	2.85E-14	denovo534576	Gemellales	Gemellaceae	C_unique
664	0.432794	0.078679	0.046357	0.049966	0	4071.332	4119.495	664	75132	0.962193018	0	denovo536067	Clostridiales	NA	C_unique
665	0.65775	0.079291	-0.003951	0.010073	0	3932.442	3984.789	665	75472	0.97484795	0	denovo538697	Bacteroidales	NA	C_unique
666	0.180686	0.072067	-0.002118	0.01208	2.28E-15	5253.398	5284.13	666	75612	0.802981586	4.22E-15	denovo539690	Clostridiales	[Mogibacteriaceae]	C_unique
667	0.005174	0.008542	0.982192	0.022708	0.1523	3773.618	3774.145	667	75616	0.03814432	0.154824309	denovo539736	Clostridiales	Lachnospiraceae	C_unique
668	0.086528	0.043924	0.0016	0.015088	1.30E-05	3492.479	3501.325	668	75668	0.505650651	1.49E-05	denovo540087	Campylobacterales	Campylobacteraceae	C_unique
669	0.194266	0.062209	0.272596	0.090426	1.71E-10	3058.48	3078.19	669	75709	0.832872926	2.36E-10	denovo540392	Coriobacteriales	Coriobacteriaceae	C_unique
670	0.099171	0.054617	0.021135	0.035039	6.92E-08	5057.815	5071.688	670	75758	0.533663349	8.60E-08	denovo540756	Clostridiales	Ruminococcaceae	common
69	0.674989	0.068881	0.003178	0.015874	0	3979.745	4097.484	69	7960	0.999702404	0	denovo54325	NA	NA	C_unique
671	0.346544	0.100713	0.037942	0.045715	0	4609.373	4661.463	671	76100	0.956266726	0	denovo543273	Clostridiales	Lachnospiraceae	C_unique
672	0.143257	0.095637	0.006243	0.028719	0.1094	2916.314	2917.071	672	76143	0.06973152	0.111459579	denovo543600	Clostridiales	NA	common
673	0.201866	0.054106	0.013327	0.028383	0	4060.753	4099.918	673	76179	0.930968747	0	denovo543912	Bacteroidales	Rikenellaceae	C_unique
674	0.551176	0.088497	0.001962	0.017148	0	4972.631	5031.879	674	76251	0.963067542	0	denovo544377	Clostridiales	NA	C_unique
70	0.054718	0.036109	-0.003873	0.016494	0.0001752	2632.99	2639.38	70	7991	0.490880467	0.000192344	denovo54471	Bacteroidales	Prevotellaceae	common
675	0.487628	0.092044	-0.00108	0.011373	3.89E-16	4999.128	5031.643	675	76418	0.835613683	7.59E-16	denovo545437	Clostridiales	Lachnospiraceae	C_unique
676	0.503545	0.08536	0.006414	0.023724	0	3414.986	3494.126	676	76421	0.998305557	0	denovo545451	Clostridiales	Veillonellaceae	common
677	0.398792	0.099442	0.001463	0.012606	3.80E-10	4206.262	4225.192	677	76496	0.713655214	5.18E-10	denovo546020	NA	NA	C_unique
678	0.487908	0.069907	-0.00969	0.003216	0	4297.467	4455.409	678	76805	0.999956897	0	denovo548297	Clostridiales	NA	common
679	0.377247	0.092274	0.082578	0.068201	3.03E-08	4165.1	4179.773	679	76908	0.624459183	3.82E-08	denovo549159	Clostridiales	Ruminococcaceae	C_unique
680	0.362266	0.106663	0.009428	0.022987	1.80E-14	4016.833	4045.518	680	76970	0.862172999	3.20E-14	denovo549617	Clostridiales	Lachnospiraceae	common
681	0.351843	0.085758	-0.006824	0.007056	0	4583.508	4621.782	681	77076	0.901324914	0	denovo550366	Erysipelotrichales	Erysipelotrichaceae	common
682	0.477566	0.082635	-0.009903	0.003271	0	4573.407	4663.748	682	77224	0.995693939	0	denovo551379	Clostridiales	NA	common
683	0.191738	0.071764	-0.003612	0.01099	2.37E-09	4501.734	4518.882	683	77407	0.653144316	3.13E-09	denovo552648	Clostridiales	NA	C_unique
684	0.233946	0.076829	-0.010221	0.004583	1.15E-12	4991.071	5015.674	684	77428	0.745757351	1.78E-12	denovo552791	Clostridiales	[Mogibacteriaceae]	C_unique
685	0.348803	0.090068	0.044251	0.044935	1.11E-16	4271.674	4305.395	685	77439	0.888069063	2.25E-16	denovo552882	Clostridiales	Ruminococcaceae	common
686	0.22923	0.08478	0.026257	0.035827	0	4854.591	4894.174	686	77593	0.895816826	0	denovo553885	Clostridiales	Lachnospiraceae	C_unique
687	0.339668	0.083811	-0.000183	0.016838	5.62E-06	2473.022	2482.666	687	77610	0.661743011	6.58E-06	denovo553974	Bacteroidales	Prevotellaceae	common
688	0.366881	0.073414	0.077185	0.070682	1.38E-13	2857.375	2884.06	688	77849	0.924892827	2.27E-13	denovo555740	Bacteroidales	Prevotellaceae	common
689	0.243082	0.055177	-0.002994	0.01721	0	2470.026	2519.015	689	78095	0.995786822	0	denovo557562	Clostridiales	[Mogibacteriaceae]	C_unique
690	0.527953	0.099529	0.000647	0.013625	4.92E-07	4489.827	4501.806	690	78160	0.523866644	5.93E-07	denovo558085	RF39	NA	common
691	0.14682	0.051044	0.016027	0.029866	1.74E-13	4575.657	4602.114	691	78305	0.799247583	2.85E-13	denovo559195	Clostridiales	Lachnospiraceae	C_unique
692	0.200972	0.076969	0.015758	0.036449	0	4946.442	4987.027	692	78318	0.897278906	0	denovo559322	Clostridiales	NA	C_unique
693	0.181132	0.072713	0.014589	0.024469	3.33E-16	4971.417	5003.959	693	78327	0.837498847	6.56E-16	denovo559371	Clostridiales	Lachnospiraceae	common
694	0.170203	0.076819	0.06065	0.04841	0.000331	4955.618	4961.415	694	78341	0.277901913	0.000359528	denovo559467	Clostridiales	[Mogibacteriaceae]	common
695	0.359449	0.091647	0.116711	0.075641	0	4546.774	4627.064	695	78449	0.992365082	0	denovo560222	Clostridiales	NA	common
696	0.186913	0.068042	-0.00604	0.011442	5.11E-09	4939.132	4955.532	696	78516	0.602756372	6.62E-09	denovo560759	Clostridiales	[Mogibacteriaceae]	common
71	0.717639	0.057812	-0.007843	0.003399	0	4336.449	4418.575	71	8209	0.994619962	0	denovo56085	Clostridiales	Ruminococcaceae	common
697	0.342892	0.077226	0.123196	0.080994	5.55E-17	2497.918	2532.903	697	78832	0.979214813	1.15E-16	denovo563071	Clostridiales	NA	common
698	0.538859	0.076784	0.049174	0.050771	2.55E-15	2406.05	2436.658	698	79158	0.970416152	4.70E-15	denovo565478	Actinomycetales	Corynebacteriaceae	common
699	0.21604	0.072713	0.004863	0.017987	0	5096.738	5141.882	699	79274	0.91421693	0	denovo566364	Clostridiales	[Mogibacteriaceae]	C_unique
700	0.520501	0.091579	0.033165	0.032875	0	4141.217	4245.17	700	79305	0.998996856	0	denovo566605	Coriobacteriales	Coriobacteriaceae	C_unique
701	0.298186	0.061984	0.029377	0.045413	0	3492.421	3560.428	701	79334	0.995350666	0	denovo566785	Clostridiales	Lachnospiraceae	common
702	0.296259	0.086135	-0.001267	0.017488	7.77E-14	4808.678	4835.928	702	79436	0.792735497	1.30E-13	denovo567584	Clostridiales	Lachnospiraceae	C_unique
703	0.48519	0.101931	0.120488	0.066339	0	5037.335	5099.876	703	79528	0.967820522	0	denovo568249	Clostridiales	NA	C_unique
704	0.222808	0.059941	-0.006797	0.01028	0	1884.744	1936.229	704	79653	0.999450031	0	denovo569126	Erysipelotrichales	Erysipelotrichaceae	common
705	0.670784	0.063562	0.050633	0.051465	0	3602.869	3650.976	705	79780	0.975128675	0	denovo570063	Actinomycetales	Gordoniaceae	C_unique
706	0.169434	0.076145	0.014401	0.026899	0.001995	2225.894	2230.038	706	79849	0.404294019	0.002109655	denovo570616	Bacteroidales	[Paraprevotellaceae]	common
707	0.529219	0.090812	0.171538	0.073692	7.90E-13	4364.341	4389.315	707	80174	0.795893594	1.23E-12	denovo573042	Clostridiales	Lachnospiraceae	C_unique
708	0.362175	0.077026	0.08864	0.064642	1.67E-16	3650.667	3683.854	708	80245	0.919565535	3.33E-16	denovo573433	Clostridiales	Lachnospiraceae	common
709	0.18866	0.078061	-0.004395	0.011729	9.98E-06	4498.124	4507.221	709	80674	0.430313603	1.15E-05	denovo576537	Bacteroidales	[Paraprevotellaceae]	C_unique
710	0.1991	0.070042	0.001396	0.018098	5.01E-06	2060.332	2070.086	710	80946	0.731622406	5.89E-06	denovo578580	Bacteroidales	[Paraprevotellaceae]	C_unique
711	0.245645	0.085909	-0.009995	0.004566	0	4870.825	4916.315	711	80984	0.924898818	0	denovo578793	Clostridiales	NA	C_unique
712	0.17182	0.066163	0.092095	0.061512	1.32E-06	2849.43	2860.464	712	80999	0.659168729	1.57E-06	denovo578925	Bacteroidales	Prevotellaceae	common
713	0.46879	0.075359	-0.003344	0.010491	0	2079.961	2124.534	713	81015	0.997274574	0	denovo579104	Bacteroidales	Porphyromonadaceae	C_unique
714	0.566354	0.076185	0.007546	0.025818	1.67E-16	3943.967	3977.181	714	81036	0.903243594	3.33E-16	denovo579249	Clostridiales	Lachnospiraceae	common
715	0.492888	0.097517	0.018317	0.029555	0	4489.249	4555.699	715	81041	0.983296776	0	denovo579289	Clostridiales	Lachnospiraceae	common
716	0.431189	0.089213	0.050519	0.047019	2.78E-16	1375.041	1407.821	716	81071	0.998586011	5.48E-16	denovo579527	Bacteroidales	Prevotellaceae	common
717	0.598581	0.08504	0.000762	0.014532	0	4447.219	4557.595	717	81131	0.998916694	0	denovo579931	Clostridiales	NA	C_unique
718	0.123162	0.048146	0.352295	0.105497	2.00E-10	3836.21	3855.767	718	81176	0.757362399	2.76E-10	denovo580209	Clostridiales	Lachnospiraceae	common
719	0.707758	0.071913	0.012208	0.020031	0	3456.231	3629.201	719	81210	0.99999876	0	denovo580417	Clostridiales	[Mogibacteriaceae]	C_unique
720	0.121715	0.058372	0.053433	0.064913	3.30E-05	2972.282	2980.242	720	81262	0.525193299	3.73E-05	denovo580766	Clostridiales	Lachnospiraceae	common
721	0.568254	0.104276	-0.002636	0.012543	8.99E-07	4278.522	4289.923	721	81554	0.523426538	1.08E-06	denovo583144	Fibrobacterales	Fibrobacteraceae	C_unique
722	0.65145	0.07624	0.169973	0.071825	0	4064.132	4193.878	722	81584	0.999841862	0	denovo583373	Clostridiales	Lachnospiraceae	common
723	0.275495	0.096438	0.024946	0.025798	5.23E-13	4589.968	4615.345	723	81725	0.784658249	8.23E-13	denovo584478	Bacteroidales	S24-7	C_unique
724	0.647554	0.084191	0.022172	0.03356	0	4200.47	4286.483	724	81790	0.996465698	0	denovo584978	Clostridiales	Lachnospiraceae	common
72	0.380379	0.098771	0.025901	0.0321	4.37E-11	5032.148	5053.19	72	8560	0.687178885	6.26E-11	denovo58555	Bacteroidales	Prevotellaceae	common
725	0.352905	0.085574	0.041005	0.047261	0	4719.113	4789.669	725	81973	0.983966338	0	denovo586430	Anaerolineales	Anaerolinaceae	C_unique
73	0.214924	0.073784	0.007264	0.018154	6.45E-11	4582.611	4603.274	73	8598	0.714334663	9.11E-11	denovo58802	Coriobacteriales	Coriobacteriaceae	common
726	0.65933	0.075954	-0.006086	0.005828	0	5107.455	5161.141	726	82223	0.945639587	0	denovo588248	Clostridiales	Lachnospiraceae	C_unique
74	0.898405	0.047757	-0.001394	0.006439	0	4031.82	4157.667	74	8618	0.999808387	0	denovo58956	Clostridiales	NA	C_unique
727	0.202147	0.082979	0.005956	0.018756	4.30E-05	5184.18	5191.892	727	82409	0.338992104	4.83E-05	denovo589660	Clostridiales	Ruminococcaceae	C_unique
75	0.314913	0.104226	-0.004925	0.009606	2.70E-05	5127.101	5135.253	75	8653	0.357544947	3.05E-05	denovo59209	Bacteroidales	Prevotellaceae	C_unique
728	0.180242	0.077786	0.023759	0.03295	1.65E-10	5248.417	5268.16	728	82916	0.648543563	2.29E-10	denovo593431	Clostridiales	Lachnospiraceae	C_unique
729	0.160718	0.062206	0.016464	0.024106	2.77E-08	2316.522	2331.283	729	83075	0.829494304	3.49E-08	denovo594542	Pseudomonadales	Moraxellaceae	C_unique
730	0.284374	0.075686	0.074121	0.05926	3.08E-09	4332.072	4348.964	730	83149	0.661706091	4.05E-09	denovo595085	Bacteroidales	Prevotellaceae	common
731	0.652061	0.085742	0.117011	0.06109	0	4970.156	5017.937	731	83241	0.930372435	0	denovo595678	Clostridiales	Lachnospiraceae	C_unique
732	0.133697	0.0538	0.006736	0.020308	3.01E-10	4971.869	4991.026	732	83286	0.657341254	4.12E-10	denovo595970	Methanobacteriales	Methanobacteriaceae	C_unique
733	0.841009	0.057396	-0.001225	0.008023	0	4056.258	4164.089	733	83385	0.999329111	0	denovo596679	Clostridiales	NA	C_unique
734	0.528228	0.069492	0.000166	0.016597	0	4020.622	4061.535	734	83728	0.940372319	0	denovo599006	Clostridiales	NA	common
735	0.696286	0.073676	0.019748	0.027444	0	4421.026	4536.592	735	84263	0.99924326	0	denovo602882	Clostridiales	NA	common
736	0.279959	0.091352	0.104312	0.073551	0	5067.605	5104.611	736	84328	0.868183749	0	denovo603264	Bacteroidales	Prevotellaceae	C_unique
737	0.045716	0.047137	0.003264	0.021721	0.06788	3401.967	3403.08	737	84341	0.08707375	0.069698214	denovo603368	Pseudomonadales	Moraxellaceae	C_unique
738	0.144711	0.044051	-0.007983	0.007956	0	4428.754	4464.275	738	84350	0.891912075	0	denovo603434	Clostridiales	NA	C_unique
739	0.268483	0.096409	0.127319	0.087751	0.02634	3876.458	3878.335	739	84537	0.126125434	0.027136394	denovo604988	Bacteroidales	S24-7	common
740	0.243777	0.053425	-0.009225	0.006615	0	1631.339	1715.483	740	84765	0.999999174	0	denovo606855	Clostridiales	NA	common
76	0.377004	0.083446	0.004241	0.022056	1.34E-13	4691.791	4718.505	76	8855	0.794275814	2.20E-13	denovo60699	Bacteroidales	S24-7	C_unique
741	0.807446	0.062627	0.006505	0.017104	0	3959.246	4190.979	741	84830	0.999999868	0	denovo607250	Clostridiales	Clostridiaceae	C_unique
742	0.42488	0.083017	-0.009248	0.004452	0	4599.945	4701.295	742	84873	0.997687748	0	denovo607573	Clostridiales	Lachnospiraceae	C_unique
743	0.071969	0.041709	0.009847	0.027135	2.63E-05	2296.703	2304.88	743	84982	0.628344701	2.98E-05	denovo608443	Clostridiales	NA	C_unique
744	0.698296	0.072634	0.010695	0.021133	0	4096.63	4200.433	744	85011	0.9990593	0	denovo608660	Clostridiales	Clostridiaceae	common
745	0.254007	0.095851	0.013671	0.034356	0.001542	4338.428	4342.806	745	85039	0.244895077	0.001634378	denovo608904	Bacteroidales	NA	C_unique
746	0.435579	0.092694	0.005331	0.015012	0	5014.018	5062.419	746	85098	0.931128007	0	denovo609510	Bacteroidales	Prevotellaceae	C_unique
747	0.156492	0.072567	0.001659	0.018183	4.64E-09	5032.829	5049.323	747	85141	0.597970849	6.03E-09	denovo609837	Clostridiales	NA	C_unique
748	0.175254	0.057675	0.010365	0.026172	5.55E-17	5040.662	5075.706	748	85145	0.854779985	1.15E-16	denovo609853	Clostridiales	NA	C_unique
749	0.151022	0.064358	0.006121	0.017283	4.64E-09	5029.843	5046.336	749	85172	0.598165739	6.03E-09	denovo610031	Clostridiales	Dehalobacteriaceae	C_unique
750	0.708018	0.074374	-0.002897	0.009881	0	3236.566	3419.496	750	85243	0.999999776	0	denovo610518	Clostridiales	Lachnospiraceae	common
751	0.16635	0.08524	0.00694	0.021215	0.0223	3451.792	3453.809	751	85261	0.150145004	0.023051685	denovo610652	Bacteroidales	Prevotellaceae	common
752	0.055079	0.057936	0.485825	0.111277	0.2247	3697.708	3697.994	752	85263	0.021309483	0.226671053	denovo610664	Clostridiales	NA	C_unique
753	0.249128	0.09814	0.048696	0.05448	1.97E-06	5101.506	5112.154	753	85302	0.440486073	2.34E-06	denovo611044	Bacteroidales	Prevotellaceae	common
754	0.32734	0.065806	0.06925	0.060894	0	4473.897	4548.483	754	85308	0.989995292	0	denovo611093	Clostridiales	Lachnospiraceae	common
755	0.287352	0.088881	-0.001364	0.012709	1.23E-09	5223.563	5241.345	755	85803	0.611886252	1.65E-09	denovo614558	Clostridiales	Ruminococcaceae	C_unique
756	0.259465	0.083958	0.023201	0.039908	2.86E-09	4939.087	4956.051	756	85830	0.615152872	3.77E-09	denovo614773	Clostridiales	Lachnospiraceae	C_unique
757	0.117482	0.036636	0.885285	0.039419	6.88E-11	1463.411	1484.01	757	85867	0.979612577	9.69E-11	denovo615067	Clostridiales	Lachnospiraceae	C_unique
77	0.548189	0.094046	0.060036	0.050073	0	4886.119	4937.96	77	8996	0.947096119	0	denovo61512	Clostridiales	Ruminococcaceae	common
758	0.245102	0.09066	0.044441	0.043762	3.33E-15	5164.57	5194.919	758	85937	0.80441952	6.09E-15	denovo615546	Coriobacteriales	Coriobacteriaceae	common
759	0.264274	0.084819	0.501449	0.089647	0.00289	2465.35	2469.158	759	86005	0.349387805	0.003049083	denovo616018	Aeromonadales	Succinivibrionaceae	common
760	-0.031753	0	-0.514241	0	0.5	4459.474	-3.77E+15	760	86122	NA	0.5	denovo616724	Clostridiales	Veillonellaceae	C_unique
761	0.936122	0.037138	0.017376	0.017596	0	4133.564	4220.986	761	86160	0.997057983	0	denovo617017	Clostridiales	Ruminococcaceae	common
762	0.149059	0.075356	-0.00896	0.006593	0.0004741	2601.361	2606.824	762	86183	0.442477226	0.000508952	denovo617176	Bacteroidales	NA	C_unique
763	0.517216	0.085592	0.059069	0.042633	0	4578.427	4680.886	763	86321	0.997895631	0	denovo618120	Clostridiales	Lachnospiraceae	common
764	0.194539	0.077729	0.007184	0.022268	5.29E-05	4431.027	4438.542	764	86439	0.376205657	5.91E-05	denovo618969	Bacteroidales	Prevotellaceae	common
765	0.277434	0.078603	0.052325	0.049051	7.08E-14	4708.674	4736.015	765	86723	0.800599205	1.19E-13	denovo620995	Clostridiales	Lachnospiraceae	common
766	0.169303	0.047304	0.039615	0.044314	0	4236.321	4283.345	766	86975	0.953781417	0	denovo623028	Clostridiales	Ruminococcaceae	common
767	0.180748	0.060559	0.011354	0.020746	9.87E-09	3599.151	3614.911	767	87025	0.703834394	1.26E-08	denovo623376	Bacteroidales	Rikenellaceae	C_unique
768	0.156771	0.063125	0.115387	0.078497	0	4892.062	4927.334	768	87103	0.864772129	0	denovo623920	Clostridiales	Lachnospiraceae	C_unique
769	0.370957	0.102832	0.007862	0.018817	9.28E-05	3367.456	3374.442	769	87199	0.438513388	0.000102336	denovo624654	Bacteroidales	Prevotellaceae	common
770	0.677902	0.077757	0.005061	0.012823	0	4656.229	4803.95	770	87293	0.999833127	0	denovo625406	Clostridiales	Lachnospiraceae	C_unique
771	0.097233	0.057519	0.019693	0.03831	0.0001369	4405.705	4412.326	771	87326	0.341784146	0.000150836	denovo625621	Coriobacteriales	Coriobacteriaceae	common
772	0.190111	0.050371	-0.005382	0.009846	0	4701.375	4763.124	772	87346	0.973591598	0	denovo625784	Clostridiales	NA	C_unique
773	0.277322	0.081166	0.003568	0.021956	0	5079.255	5128.614	773	87363	0.932344844	0	denovo625854	Clostridiales	[Mogibacteriaceae]	C_unique
774	0.121727	0.059863	0.112512	0.07935	3.71E-11	5127.061	5148.263	774	87717	0.683144618	5.32E-11	denovo628523	Clostridiales	Ruminococcaceae	C_unique
775	0.682528	0.083999	0.006587	0.017712	0	4783.802	4840.607	775	87979	0.96265487	0	denovo630394	Clostridiales	NA	common
776	0.126411	0.066824	0.017452	0.033196	1.10E-07	5233.853	5247.274	776	88073	0.509943443	1.36E-07	denovo631090	Clostridiales	[Mogibacteriaceae]	C_unique
777	0.332382	0.101706	0.088985	0.074078	5.24E-14	5090.146	5117.783	777	88108	0.778654041	8.88E-14	denovo631406	Clostridiales	Lachnospiraceae	C_unique
778	0.330971	0.08563	-0.003991	0.009804	0	3716.672	3752.844	778	88194	0.93261672	0	denovo631990	Clostridiales	NA	C_unique
779	0.119724	0.050637	0.022308	0.03441	4.05E-10	4519.61	4538.478	779	88217	0.686586804	5.51E-10	denovo632165	Erysipelotrichales	Erysipelotrichaceae	C_unique
780	0.277019	0.090448	0.022109	0.039799	1.79E-13	5000.798	5027.226	780	88238	0.769597911	2.92E-13	denovo632310	Clostridiales	Lachnospiraceae	C_unique
781	0.596407	0.089307	0.052303	0.048608	0	4480.073	4576.656	781	88265	0.997368493	0	denovo632458	Bacteroidales	Prevotellaceae	C_unique
782	0.209282	0.061299	0.234138	0.084684	0	4063.613	4107.059	782	88379	0.948272714	0	denovo633325	Clostridiales	NA	common
783	0.249713	0.078904	0.030271	0.035314	0	4838.697	4886.054	783	88409	0.933627078	0	denovo633523	RF39	NA	common
784	0.30718	0.063018	-0.003107	0.013024	0	3986.962	4035.317	784	88746	0.96517458	0	denovo636055	Clostridiales	Ruminococcaceae	common
785	0.143554	0.061629	0.044875	0.042323	5.03E-05	4615.007	4622.57	785	89006	0.366203784	5.63E-05	denovo637942	Clostridiales	Ruminococcaceae	C_unique
786	0.589027	0.085389	0.045206	0.042077	0	4958.081	5019.177	786	89346	0.966986763	0	denovo640393	Clostridiales	Lachnospiraceae	C_unique
787	0.620657	0.088452	-0.00987	0.001662	0	4290.008	4378.667	787	89396	0.996643727	0	denovo640712	Clostridiales	[Mogibacteriaceae]	C_unique
78	0.632498	0.085648	0.002659	0.012937	0	4472.637	4515.405	78	9356	0.929377429	0	denovo64152	Bacteroidales	Prevotellaceae	C_unique
788	-0.012705	0.002151	0.007599	0.019729	0.1165	3365.833	3366.544	788	89629	0.057127532	0.118561947	denovo642454	Bacteroidales	[Paraprevotellaceae]	C_unique
789	0.076512	0.037913	0.001607	0.020552	1.58E-06	2332.312	2343.173	789	90070	0.725799383	1.88E-06	denovo645723	Bacteroidales	Prevotellaceae	C_unique
790	0.969697	0.024671	0.034322	0.026533	0	3143.209	3271.563	790	90087	0.999985575	0	denovo645836	Clostridiales	Lachnospiraceae	C_unique
791	0.224247	0.066348	0.002234	0.018057	0	2705.158	2743.03	791	90210	0.979182006	0	denovo646624	Methanobacteriales	Methanobacteriaceae	common
792	0.771554	0.066379	0.015902	0.025733	0	4030.47	4160.736	792	90261	0.999857875	0	denovo646965	Clostridiales	Lachnospiraceae	C_unique
793	0.167653	0.063383	0.034814	0.045823	3.22E-15	4939.431	4969.813	793	90263	0.818732574	5.90E-15	denovo646982	Bacteroidales	RF16	C_unique
794	0.061295	0.042341	-0.008313	0.007439	0.0006621	4992.462	4997.616	794	90303	0.249760618	0.000709118	denovo647327	Clostridiales	Lachnospiraceae	C_unique
795	0.640429	0.087926	0.001319	0.01339	0	4266.374	4365.046	795	90306	0.998283979	0	denovo647354	RF39	NA	C_unique
796	0.514778	0.074818	0.023596	0.031981	0	3622.923	3762.367	796	90339	0.999972959	0	denovo647565	Clostridiales	[Mogibacteriaceae]	C_unique
797	0.682789	0.087023	0.119664	0.06317	0	3861.59	3898.622	797	90360	0.929914786	0	denovo647746	Clostridiales	NA	common
798	0.242151	0.061126	0.09537	0.064894	2.43E-14	4411.847	4440.239	798	90420	0.83245722	4.24E-14	denovo648149	RF39	NA	C_unique
799	0.576527	0.071723	0.017191	0.029168	0	4726.974	4767.323	799	90491	0.906253492	0	denovo648648	Clostridiales	Veillonellaceae	C_unique
79	0.669581	0.077659	0.013689	0.023911	0	4293.577	4389.544	79	9461	0.997879892	0	denovo64903	Clostridiales	Lachnospiraceae	C_unique
800	0.64341	0.082365	0.072001	0.043687	0	3962.088	4060.784	800	90745	0.998943152	0	denovo650583	Clostridiales	Clostridiaceae	C_unique
801	0.28265	0.054248	0.005949	0.024653	0	2247.654	2327.62	801	90768	0.999940893	0	denovo650732	Clostridiales	Lachnospiraceae	C_unique
802	0.025377	0.04568	-0.010086	0.005489	0.3232	3489.134	3489.239	802	90815	0.008345872	0.324611354	denovo651044	Clostridiales	NA	common
803	0.721192	0.073586	-0.004955	0.006359	0	4089.282	4134.347	803	90977	0.952752596	0	denovo652352	Clostridiales	Lachnospiraceae	common
804	0.721917	0.078705	0.00221	0.012145	0	3622.407	3734.853	804	91052	0.999799295	0	denovo652959	Bacteroidales	NA	C_unique
805	0.523527	0.083305	-0.00758	0.00605	0	4634.138	4738.037	805	91059	0.997919401	0	denovo653009	Clostridiales	Lachnospiraceae	common
806	0.641954	0.06987	0.214591	0.075717	0	3914.879	4006.179	806	91365	0.998371993	0	denovo655190	Clostridiales	NA	C_unique
807	0.542967	0.09258	0.008138	0.0158	0	3705.435	3748.306	807	91436	0.959387576	0	denovo655664	Clostridiales	Ruminococcaceae	C_unique
80	0.23142	0.053852	0.001051	0.019253	0	4710.533	4760.667	80	9555	0.947576554	0	denovo65601	Clostridiales	Lachnospiraceae	common
808	0.301489	0.103159	0.006326	0.020749	2.55E-15	4867.611	4898.227	808	91516	0.825565559	4.70E-15	denovo656270	Clostridiales	NA	C_unique
809	0.554516	0.078955	-0.007462	0.006108	0	4048.22	4206.739	809	91546	0.999977395	0	denovo656458	Clostridiales	NA	C_unique
810	0.282102	0.074998	-0.009139	0.005874	0	4634.245	4671.114	810	91610	0.889960451	0	denovo656887	Clostridiales	NA	C_unique
811	0.165474	0.062015	0.015062	0.027116	2.85E-11	4403.164	4424.626	811	91828	0.741839373	4.11E-11	denovo658354	Clostridiales	[Mogibacteriaceae]	common
812	0.468464	0.103149	-0.000711	0.012069	0	4986.033	5031.751	812	92231	0.921290357	0	denovo661662	Clostridiales	Lachnospiraceae	common
813	0.361759	0.083042	-0.006531	0.007509	1.17E-12	4429.772	4454.361	813	92250	0.785969549	1.80E-12	denovo661810	Rhodobacterales	Rhodobacteraceae	common
814	0.281841	0.088954	-0.00624	0.009559	1.11E-16	4596.721	4630.598	814	92358	0.870615694	2.25E-16	denovo662713	Erysipelotrichales	Erysipelotrichaceae	C_unique
815	0.290796	0.080941	0.057294	0.052018	9.25E-13	4665.777	4690.596	815	92629	0.771796757	1.44E-12	denovo664630	Clostridiales	NA	common
816	0.256792	0.0658	0.139588	0.082307	0	4306.791	4345.418	816	92726	0.916815342	0	denovo665382	Clostridiales	[Mogibacteriaceae]	C_unique
817	0.393945	0.070314	0.026436	0.032304	0	4206.32	4252.491	817	92826	0.952180473	0	denovo666040	Burkholderiales	Comamonadaceae	common
818	0.184978	0.072223	0.037974	0.042459	1.44E-15	5214.698	5245.877	818	92908	0.809901003	2.71E-15	denovo666621	Clostridiales	[Mogibacteriaceae]	C_unique
819	0.124571	0.057266	-0.001525	0.013784	7.03E-06	4978.859	4988.289	819	93018	0.409616173	8.17E-06	denovo667343	Xanthomonadales	Xanthomonadaceae	C_unique
81	0.306859	0.074561	0.149349	0.086245	0	3873.797	3910.34	81	9758	0.926823585	0	denovo66893	Clostridiales	Lachnospiraceae	C_unique
820	0.949971	0.034646	0.014704	0.016544	0	3730.661	3877.665	820	93431	0.99997884	0	denovo670589	Clostridiales	Lachnospiraceae	common
82	0.24645	0.09167	0.113018	0.073323	1.18E-06	4571.928	4583.068	82	9785	0.49225207	1.41E-06	denovo67073	Clostridiales	NA	C_unique
83	0.269747	0.087007	0.079112	0.06874	7.74E-14	4927.288	4954.542	83	9790	0.784803773	1.30E-13	denovo67098	Turicibacterales	Turicibacteraceae	common
821	0.291144	0.0875	-0.003695	0.014898	0	4827.193	4867.683	821	93550	0.902342293	0	denovo671439	RF39	NA	common
822	0.240785	0.060638	-0.010816	0.004216	0	4511.462	4549.302	822	93559	0.902332245	0	denovo671495	Bacteroidales	Bacteroidaceae	C_unique
84	0.611889	0.089282	-0.008631	0.003228	0	4969.155	5013.305	84	9811	0.914862868	0	denovo67237	Clostridiales	Veillonellaceae	common
823	0.418797	0.083696	0.004665	0.020408	0	4816.762	4908.911	823	93696	0.994895499	0	denovo672491	Clostridiales	NA	C_unique
85	0.243644	0.063429	0.002819	0.025179	0	3280.534	3324.479	85	9840	0.975422689	0	denovo67426	Erysipelotrichales	Erysipelotrichaceae	C_unique
824	0.478912	0.07716	-0.009904	0.003331	0	3498.19	3624.378	824	94088	0.999948256	0	denovo675296	Clostridiales	Lachnospiraceae	common
825	0.574571	0.079022	-0.007384	0.005041	0	3929.423	3971.194	825	94198	0.947393591	0	denovo676124	Clostridiales	Lachnospiraceae	common
826	0.026795	0.038091	-0.002275	0.012718	0.1794	3100.408	3100.829	826	94205	0.03710851	0.181770925	denovo676177	Bacteroidales	NA	common
827	0.316628	0.089853	0.017529	0.036464	0	4415.545	4463.21	827	94282	0.949724924	0	denovo676629	Clostridiales	Lachnospiraceae	C_unique
828	0.502177	0.079844	0.032574	0.043864	0	3952.079	4107.733	828	94605	0.999978732	0	denovo679015	Coriobacteriales	Coriobacteriaceae	common
829	0.041803	0.03268	-0.00624	0.011313	0.01268	4569.148	4571.647	829	94641	0.141250584	0.013166591	denovo679323	Clostridiales	NA	common
830	0.41474	0.083403	0.015777	0.028537	0	4448.409	4570.446	830	94735	0.999467221	0	denovo680018	Clostridiales	NA	common
831	0.479589	0.09774	0.003729	0.017276	2.40E-14	4392.907	4421.311	831	94855	0.833864282	4.20E-14	denovo681021	Clostridiales	NA	C_unique
832	0.103819	0.047418	0.001537	0.0155	2.05E-10	4885.941	4905.473	832	94969	0.670806661	2.83E-10	denovo681760	Clostridiales	Lachnospiraceae	C_unique
833	0.670038	0.077722	0.018269	0.0309	0	3503.162	3655.503	833	95025	0.999992898	0	denovo682166	Clostridiales	Lachnospiraceae	C_unique
834	0.416379	0.080884	-0.000642	0.015813	2.10E-07	3285.806	3298.607	834	95100	0.661382997	2.56E-07	denovo682741	Clostridiales	Lachnospiraceae	C_unique
835	0.207293	0.081302	0.029265	0.036308	1.06E-15	4685.265	4716.729	835	95199	0.844952059	2.00E-15	denovo683553	Clostridiales	Lachnospiraceae	common
836	0.11979	0.066852	0.055821	0.059526	1.46E-05	5087.542	5096.28	836	95352	0.379929112	1.66E-05	denovo684738	Rhizobiales	Phyllobacteriaceae	C_unique
837	0.345033	0.07151	0.064969	0.058976	0	2613.724	2659.876	837	95429	0.992362763	0	denovo685279	Clostridiales	[Mogibacteriaceae]	common
86	0.519386	0.079246	0.027479	0.035024	1.11E-16	3647.716	3681.597	86	10010	0.92383444	2.25E-16	denovo68648	Clostridiales	Ruminococcaceae	common
838	0.661602	0.086317	-0.003356	0.007748	0	5047.349	5106.693	838	95610	0.96143277	0	denovo686506	Clostridiales	NA	C_unique
839	0.681773	0.077367	-0.003611	0.009218	0	4268.885	4379.195	839	95707	0.999179143	0	denovo687141	Coriobacteriales	Coriobacteriaceae	C_unique
840	0.190496	0.050366	0.686004	0.070691	6.37E-14	3618.963	3646.408	840	96183	0.878042443	1.07E-13	denovo690720	Clostridiales	Lachnospiraceae	common
841	0.258388	0.08246	-0.007448	0.008106	2.03E-13	3981.613	4007.923	841	96261	0.840265075	3.28E-13	denovo691279	Bacteroidales	Prevotellaceae	C_unique
842	0.469437	0.07393	0.059179	0.055272	0	2429.321	2548.424	842	96267	0.999998375	0	denovo691323	Clostridiales	Ruminococcaceae	common
87	0.211039	0.073095	0.016875	0.02806	1.77E-13	4640.966	4667.406	87	10091	0.794464597	2.90E-13	denovo69284	Clostridiales	Lachnospiraceae	common
88	0.292017	0.098815	-0.002505	0.010662	0.0002194	4747.34	4753.519	88	10093	0.303892949	0.000240295	denovo69296	Fibrobacterales	Fibrobacteraceae	common
843	0.161503	0.054649	-0.004604	0.013641	6.11E-16	4166.253	4198.257	843	96804	0.881303399	1.17E-15	denovo695348	Erysipelotrichales	Erysipelotrichaceae	C_unique
844	0.6083	0.075749	0.001197	0.012805	3.70E-14	2447.075	2475.054	844	96825	0.957836708	6.36E-14	denovo695532	Clostridiales	Lachnospiraceae	common
845	0.239294	0.076969	-0.000458	0.017405	0	4820.096	4858.099	845	97031	0.887765174	0	denovo697040	Clostridiales	Clostridiaceae	C_unique
846	0.290406	0.054162	0.029522	0.032756	0	3395.232	3460.629	846	97077	0.995074346	0	denovo697344	Bacteroidales	Bacteroidaceae	common
847	0.911989	0.038738	0.020425	0.021788	0	3284.843	3388.839	847	97427	0.999830123	0	denovo699814	Clostridiales	Veillonellaceae	C_unique
848	0.359569	0.099017	-0.010423	0.003931	0	5001.621	5047.844	848	97552	0.922847129	0	denovo700666	Methanobacteriales	Methanobacteriaceae	C_unique
849	0.31171	0.087237	0.009662	0.024247	0	4536.443	4573.865	849	97648	0.898528425	0	denovo701317	Clostridiales	Ruminococcaceae	common
850	0.25196	0.089016	0.021636	0.042044	1.34E-10	5182.771	5202.722	850	97661	0.656999513	1.86E-10	denovo701445	Clostridiales	[Mogibacteriaceae]	common
851	0.241535	0.073679	0.038619	0.045528	0	5040.457	5096.781	851	97919	0.954716229	0	denovo703476	Clostridiales	Ruminococcaceae	common
852	0.214516	0.050259	0.005968	0.017583	0	4358.222	4402.116	852	97925	0.938633587	0	denovo703505	Bacteroidales	Bacteroidaceae	C_unique
853	0.710087	0.071647	-0.003963	0.010206	0	4897.083	4948.739	853	97973	0.946191367	0	denovo703778	Bacteroidales	Prevotellaceae	C_unique
854	0.836731	0.0542	0.04993	0.037127	0	4100.762	4160.748	854	98002	0.982479655	0	denovo703938	RF39	NA	C_unique
855	0.6643	0.070826	0.046481	0.048484	0	3263.398	3472.643	855	98110	0.99999997	0	denovo704765	Clostridiales	NA	common
856	0.272828	0.086033	-0.004782	0.014715	4.01E-09	5317.474	5334.108	856	98245	0.580980368	5.25E-09	denovo705729	Clostridiales	NA	C_unique
857	0.284595	0.067203	0.003629	0.023087	0	3305.842	3361.787	857	98299	0.990661782	0	denovo706163	Clostridiales	NA	C_unique
858	0.162662	0.070804	0.310386	0.106296	0.005554	1874.159	1877.383	858	98321	0.380396024	0.005806455	denovo706295	Clostridiales	Veillonellaceae	common
859	0.456162	0.091943	0.016196	0.026009	0	4369.546	4452.498	859	98528	0.994686579	0	denovo707943	Clostridiales	Ruminococcaceae	common
860	0.36274	0.088965	0.02404	0.031454	2.14E-12	4970.421	4994.418	860	98561	0.738508058	3.27E-12	denovo708161	Clostridiales	Lachnospiraceae	common
861	0.467132	0.067455	0.003778	0.017856	0	4115.874	4210.942	861	98605	0.998269933	0	denovo708500	Clostridiales	Ruminococcaceae	C_unique
862	0.70672	0.077802	0.082537	0.051732	0	3957.872	4093.355	862	98631	0.999915086	0	denovo708748	Clostridiales	Lachnospiraceae	C_unique
863	0.031536	0.041884	0.085369	0.073747	0.2061	4991.205	4991.541	863	98651	0.018572905	0.208136114	denovo708908	Clostridiales	Ruminococcaceae	common
2	0.332073	0.091085	0.200646	0.086104	8.63E-13	4862.989	4887.875	2	103	0.758665086	1.35E-12	denovo709	Clostridiales	Lachnospiraceae	C_unique
864	0.198617	0.069319	-0.002131	0.014814	0.0003724	1717.641	1723.328	864	98821	0.601709098	0.000401142	denovo710172	Lactobacillales	Lactobacillaceae	C_unique
865	0.124435	0.07769	0.012117	0.021754	0.005189	5209.601	5212.885	865	98874	0.160965965	0.005443421	denovo710540	Clostridiales	Ruminococcaceae	C_unique
866	0.526721	0.084842	0.084239	0.056938	0	4975.022	5030.307	866	98970	0.953937942	0	denovo711228	Clostridiales	[Mogibacteriaceae]	C_unique
867	0.059908	0.046186	0.090858	0.078722	0.004925	4753.755	4757.086	867	99089	0.177230492	0.005172374	denovo712105	Clostridiales	NA	C_unique
868	-0.008856	0.004835	0.410429	0.112577	0.1954	2076.253	2076.621	868	99256	0.048159334	0.197749451	denovo713314	Clostridiales	NA	common
869	0.255647	0.077787	0.224334	0.093347	3.91E-09	4848.974	4865.633	869	99290	0.615252117	5.12E-09	denovo713543	Clostridiales	Ruminococcaceae	C_unique
89	0.200559	0.05514	0.105443	0.052075	1.67E-16	4165.017	4198.431	89	10375	0.891971664	3.33E-16	denovo71368	Bacteroidales	Bacteroidaceae	C_unique
870	0.232015	0.090356	-0.010229	0.004516	2.00E-15	4981.513	5012.375	870	99471	0.820946417	3.71E-15	denovo714849	Clostridiales	NA	C_unique
871	0.318876	0.084272	0.003327	0.013955	2.03E-13	2741.303	2767.609	871	99496	0.930037142	3.29E-13	denovo715036	Bacteroidales	[Paraprevotellaceae]	common
872	0.146647	0.062359	-0.002634	0.014172	2.50E-15	5032.841	5063.476	872	99500	0.815498233	4.62E-15	denovo715055	Clostridiales	NA	common
873	0.215109	0.078471	0.027449	0.045667	0	5135.272	5172.19	873	99970	0.863986705	0	denovo718300	Clostridiales	NA	common
874	0.14103	0.052107	0.174821	0.086444	5.50E-12	4862.258	4885.33	874	100106	0.732434414	8.22E-12	denovo719457	Clostridiales	NA	C_unique
875	0.475148	0.099227	0.026895	0.039543	0	4988.231	5029.972	875	100139	0.901801336	0	denovo719756	Clostridiales	Ruminococcaceae	common
876	0.26654	0.088603	0.030697	0.043596	0	5018.164	5056.645	876	100143	0.880863646	0	denovo719791	Clostridiales	Lachnospiraceae	C_unique
877	0.373	0.08256	0.066809	0.047796	4.07E-12	4666.316	4689.681	877	100161	0.751177376	6.14E-12	denovo719940	Bacteroidales	Prevotellaceae	common
878	0.103329	0.040785	0.000893	0.015922	3.70E-09	2966.173	2982.886	878	100243	0.790872906	4.85E-09	denovo720532	Clostridiales	Lachnospiraceae	C_unique
879	0.31791	0.096553	0.105686	0.082293	6.01E-05	4735.534	4742.929	879	100264	0.352454228	6.70E-05	denovo720689	Clostridiales	Ruminococcaceae	C_unique
90	0.018272	0.029111	-0.01234	0.002644	0.1648	2671.651	2672.126	90	10495	0.048305178	0.167162073	denovo72107	Lactobacillales	Lactobacillaceae	C_unique
880	0.352711	0.07358	-0.004545	0.013323	0	4761.287	4853.642	880	100426	0.995253551	0	denovo721801	Bacteroidales	Prevotellaceae	common
881	0.121302	0.071793	0.001831	0.020505	0.01623	4574.245	4576.532	881	100433	0.129952738	0.016814865	denovo721834	Bacteroidales	[Paraprevotellaceae]	common
882	0.713446	0.075954	-0.003863	0.006837	0	4505.885	4579.722	882	100641	0.989184043	0	denovo723464	Coriobacteriales	Coriobacteriaceae	C_unique
883	0.163267	0.055013	-0.010329	0.0055	2.26E-11	1681.72	1703.409	883	100721	0.971811088	3.29E-11	denovo723985	Lactobacillales	Streptococcaceae	common
884	0.107371	0.053017	0.064019	0.056926	3.22E-05	3506.032	3514.016	884	100738	0.469260659	3.64E-05	denovo724075	Clostridiales	Ruminococcaceae	common
885	0.356997	0.093372	0.102401	0.066872	4.32E-12	4821.09	4844.397	885	100746	0.73897313	6.50E-12	denovo724142	Clostridiales	NA	common
886	0.750442	0.074131	0.00087	0.012897	0	3897.996	4021.156	886	100773	0.99982718	0	denovo724331	Clostridiales	Clostridiaceae	common
887	0.285698	0.062225	0.011471	0.020159	0	3952.833	4010.388	887	100774	0.982151664	0	denovo724342	Bacteroidales	[Odoribacteraceae]	C_unique
888	0.224488	0.080408	-0.003746	0.01285	1.33E-15	5010.823	5042.069	888	100841	0.822937212	2.52E-15	denovo724801	Coriobacteriales	Coriobacteriaceae	common
91	0.179263	0.089287	-0.000139	0.012689	0.001392	3574.449	3578.921	91	10553	0.294052286	0.001478799	denovo72508	Bacteroidales	[Paraprevotellaceae]	C_unique
889	0.078589	0.033351	0.30694	0.103873	9.79E-10	3432.584	3450.591	889	101006	0.767104407	1.32E-09	denovo726107	Clostridiales	Lachnospiraceae	C_unique
890	0.280147	0.077661	0.113118	0.08133	3.74E-14	2966.632	2994.601	890	101101	0.926712111	6.40E-14	denovo726831	Clostridiales	NA	common
891	0.189126	0.054182	0.006061	0.021209	0	3690.479	3735.362	891	101131	0.965494629	0	denovo727101	Clostridiales	NA	C_unique
892	0.237868	0.088961	0.012254	0.031811	5.55E-17	4690.564	4725.191	892	101169	0.871060235	1.15E-16	denovo727350	RF39	NA	C_unique
893	0.552005	0.076296	0.008359	0.02	0	4384.531	4525.533	893	101249	0.999851552	0	denovo727889	Coriobacteriales	Coriobacteriaceae	common
894	0.239057	0.074857	0.043681	0.0494	9.96E-11	3710.934	3731.172	894	101412	0.780126921	1.39E-10	denovo729302	Clostridiales	NA	C_unique
895	0.605035	0.087765	0.10112	0.062511	0	4201.909	4306.191	895	101524	0.9989163	0	denovo730011	Coriobacteriales	Coriobacteriaceae	C_unique
896	0.233466	0.077422	0.019644	0.033093	0	4985.272	5025.75	896	101534	0.89482762	0	denovo730100	Clostridiales	NA	C_unique
897	0.188858	0.075757	-0.001069	0.016441	0.005616	4678.583	4681.797	897	101646	0.17407616	0.005864608	denovo730871	Bacteroidales	[Paraprevotellaceae]	C_unique
92	0.379944	0.073349	0.111347	0.070614	1.15E-12	1842.446	1867.05	92	10642	0.975139423	1.78E-12	denovo73090	Clostridiales	Lachnospiraceae	common
898	0.576188	0.087236	0.273886	0.079851	2.25E-14	4531.508	4559.978	898	101696	0.825224312	3.95E-14	denovo731236	Clostridiales	NA	common
899	0.819744	0.0632	-0.002511	0.009933	0	4892.582	4932.888	899	101800	0.898219401	0	denovo732077	Clostridiales	Ruminococcaceae	common
900	0.93161	0.036862	0.016739	0.020396	0	4980.179	5036.85	900	101840	0.957201068	0	denovo732405	Synergistales	Dethiosulfovibrionaceae	C_unique
901	0.369836	0.082352	0.126814	0.067808	0	4696.475	4777.16	901	101849	0.99129597	0	denovo732481	Clostridiales	NA	common
902	0.551978	0.075009	-0.006945	0.005824	0	4147.625	4206.497	902	101943	0.98026334	0	denovo733199	Erysipelotrichales	Erysipelotrichaceae	common
903	0.500938	0.104365	0.072339	0.064209	6.28E-14	5047.883	5075.343	903	102104	0.779290394	1.06E-13	denovo734479	Clostridiales	Lachnospiraceae	C_unique
904	0.144976	0.070621	0.087256	0.074629	1.95E-09	4627.087	4644.425	904	102107	0.647113071	2.58E-09	denovo734524	Clostridiales	NA	common
905	0.543283	0.076237	0.071008	0.055367	0	4184.15	4279.671	905	102165	0.998138659	0	denovo734997	Erysipelotrichales	Erysipelotrichaceae	C_unique
906	0.204408	0.082871	0.01846	0.038124	1.11E-13	5126.789	5153.689	906	102229	0.767171934	1.84E-13	denovo735574	Clostridiales	Ruminococcaceae	common
907	0.754904	0.07372	-0.007669	0.002673	0	3745.876	3823.335	907	102266	0.996654771	0	denovo735773	Bacteroidales	Prevotellaceae	C_unique
93	0.267645	0.077863	0.130825	0.077458	0	4832.236	4873.73	93	10707	0.907564727	0	denovo73632	Bacteroidales	NA	common
908	0.311615	0.090421	0.02022	0.02961	0	4942.636	4991.452	908	102620	0.935243031	0	denovo738225	Clostridiales	Lachnospiraceae	common
909	0.416972	0.083983	0.194687	0.071647	4.43E-11	4670.339	4691.369	909	102715	0.713849827	6.32E-11	denovo738947	Bacteroidales	Prevotellaceae	common
910	0.321951	0.073204	0.026334	0.044126	1.42E-12	3225.788	3250.184	910	102727	0.877337193	2.18E-12	denovo739041	Bacteroidales	[Paraprevotellaceae]	C_unique
911	0.167182	0.054038	-0.002367	0.015731	5.55E-16	3771.508	3803.643	911	102783	0.905852926	1.07E-15	denovo739507	Clostridiales	[Mogibacteriaceae]	common
912	-0.008629	0.008933	0.007985	0.027344	0.3612	2063.454	2063.517	912	102828	0.008466799	0.361986928	denovo739833	RF39	NA	C_unique
913	0.200264	0.093764	0.048893	0.047583	1.27E-07	5120.595	5133.878	913	102926	0.513978883	1.56E-07	denovo740562	Clostridiales	Ruminococcaceae	common
914	0.270367	0.090782	0.034534	0.039762	2.49E-12	4265.474	4289.321	914	102979	0.788318958	3.79E-12	denovo740968	Bacteroidales	Prevotellaceae	common
915	0.169541	0.069445	-0.01008	0.005031	2.78E-16	4674.686	4707.442	915	103034	0.856965938	5.48E-16	denovo741397	Clostridiales	Lachnospiraceae	common
916	0.709127	0.068097	0.003866	0.013771	0	4013.052	4069.116	916	103110	0.979012603	0	denovo741854	Clostridiales	Lachnospiraceae	common
917	0.670831	0.083742	0.017887	0.027403	0	4419.598	4517.382	917	103208	0.997745125	0	denovo742514	Bacteroidales	Prevotellaceae	common
918	0.623178	0.072712	-0.004538	0.009695	0	4100.725	4143.463	918	103268	0.944285933	0	denovo743095	Bacteroidales	[Paraprevotellaceae]	common
919	0.747673	0.07316	0.000104	0.00957	0	4656.261	4763.155	919	103273	0.998202311	0	denovo743115	Clostridiales	Lachnospiraceae	C_unique
920	0.217505	0.061236	0.098872	0.06659	0	4722.738	4767.791	920	103471	0.928936717	0	denovo744473	Clostridiales	Lachnospiraceae	C_unique
8	0.006348	0.017838	0.320833	0.101192	0.3064	3606.074	3606.202	8	1149	0.009836668	0.308074317	denovo7534	Clostridiales	Ruminococcaceae	C_unique
94	0.190579	0.078433	0.015857	0.038983	7.54E-13	5352.642	5377.661	94	10992	0.72711785	1.18E-12	denovo75513	Clostridiales	Ruminococcaceae	C_unique
95	0.17843	0.07104	0.018729	0.042344	4.77E-13	4697.828	4723.296	95	11163	0.778145697	7.56E-13	denovo76602	Spirochaetales	Spirochaetaceae	common
96	0.569371	0.084255	0.034289	0.03498	0	3217.576	3400.075	96	11287	0.999999788	0	denovo77367	Coriobacteriales	Coriobacteriaceae	C_unique
9	0.544337	0.099635	-0.00822	0.004394	4.83E-13	5168.784	5194.24	9	1184	0.745443369	7.65E-13	denovo7763	Clostridiales	NA	C_unique
10	0.146084	0.054649	0.002356	0.016072	3.08E-13	4444.656	4470.555	10	1185	0.80172673	4.93E-13	denovo7777	Clostridiales	NA	C_unique
97	0.448791	0.077849	0.033017	0.035953	0	2917.357	3087.727	97	11406	0.999999863	0	denovo78197	Clostridiales	NA	C_unique
98	0.280493	0.084559	-0.004371	0.013205	0	5222.691	5270.766	98	11534	0.92206439	0	denovo79107	Clostridiales	Ruminococcaceae	C_unique
99	0.185263	0.069095	0.05798	0.048562	5.12E-06	4710.26	4719.994	99	11574	0.437261946	6.01E-06	denovo79383	Clostridiales	Lachnospiraceae	common
100	0.260291	0.076982	-0.00264	0.013022	1.15E-13	4978.674	5005.536	100	11590	0.776553501	1.90E-13	denovo79458	Clostridiales	Lachnospiraceae	C_unique
101	-0.036324	0	-0.406505	0	0	4121.951	6.40E+13	101	11596	1	0	denovo79476	Clostridiales	NA	C_unique
102	0.231143	0.072974	0.064504	0.059412	3.31E-08	3545.712	3560.299	102	11696	0.681264607	4.16E-08	denovo80164	Clostridiales	Veillonellaceae	C_unique
103	0.175424	0.080503	0.004554	0.019511	5.03E-12	5191.227	5214.386	103	11730	0.710521884	7.53E-12	denovo80393	Coriobacteriales	Coriobacteriaceae	C_unique
104	0.20466	0.073778	-0.008458	0.006914	0	4865.64	4909.908	104	12023	0.919729999	0	denovo82411	RF39	NA	common
105	0.1464	0.068591	-0.008075	0.00798	4.32E-06	5057.81	5067.705	105	12029	0.419763586	5.10E-06	denovo82444	Actinomycetales	Microbacteriaceae	C_unique
106	0.103819	0.063635	-0.004634	0.010967	0.02278	2118.421	2120.42	106	12048	0.231009223	0.023521437	denovo82572	Clostridiales	Lachnospiraceae	C_unique
107	0.274115	0.092095	0.017326	0.031597	9.67E-13	4892.089	4916.864	107	12095	0.755085924	1.50E-12	denovo82878	Bacteroidales	Porphyromonadaceae	C_unique
108	0.384462	0.090028	0.020334	0.0288	2.67E-10	1722.634	1741.909	108	12096	0.954901392	3.66E-10	denovo82882	Clostridiales	Lachnospiraceae	C_unique
109	0.62251	0.097691	0.009947	0.017195	5.96E-12	5147.634	5170.625	109	12210	0.710934404	8.91E-12	denovo83600	Clostridiales	NA	C_unique
110	0.203415	0.069514	-0.002785	0.01176	4.92E-12	4606.143	4629.323	110	12288	0.752912175	7.39E-12	denovo84125	Coriobacteriales	Coriobacteriaceae	common
111	0.17242	0.069326	-0.007583	0.008895	4.97E-09	4872.962	4889.388	111	12308	0.608277525	6.45E-09	denovo84252	Clostridiales	Lachnospiraceae	common
112	0.352995	0.062632	0.02886	0.037858	0	2656.004	2759.08	112	12492	0.999975178	0	denovo85632	Clostridiales	Lachnospiraceae	C_unique
113	0.134103	0.052504	0.031796	0.045656	3.34E-09	2515.662	2532.475	113	12569	0.843565078	4.38E-09	denovo86102	Clostridiales	Lachnospiraceae	common
114	0.330001	0.082496	0.196467	0.089996	1.55E-15	4532.977	4564.066	114	12623	0.850960822	2.91E-15	denovo86482	Clostridiales	Lachnospiraceae	C_unique
11	0.634499	0.057516	-0.007107	0.004771	0	4209.062	4286.762	11	1336	0.99386828	0	denovo8705	Rhizobiales	Phyllobacteriaceae	common
115	0.773266	0.070344	-0.00331	0.007113	0	5020.2	5069.748	115	12746	0.935121749	0	denovo87412	Clostridiales	Lachnospiraceae	C_unique
116	0.008823	0.021614	0.004278	0.024251	0.2785	4284.826	4284.998	116	12818	0.011116971	0.280328228	denovo87871	Clostridiales	NA	C_unique
117	0.838417	0.059056	-0.006519	0.002831	0	5026.451	5065.444	117	12856	0.883765291	0	denovo88073	Clostridiales	[Mogibacteriaceae]	common
118	0.325998	0.09978	0.005213	0.025137	2.66E-12	5019.498	5043.281	118	13081	0.731914956	4.04E-12	denovo89771	Clostridiales	Lachnospiraceae	C_unique
119	0.23114	0.071984	0.035179	0.04611	9.69E-10	4227.341	4245.358	119	13124	0.694085462	1.30E-09	denovo90048	NA	NA	C_unique
120	0.515645	0.09228	0.057756	0.046837	0	4767.605	4824.143	120	13287	0.96249354	0	denovo91054	Clostridiales	NA	C_unique
121	0.465987	0.076146	0.066199	0.054338	0	3028.741	3166.708	121	13311	0.999995906	0	denovo91178	Clostridiales	NA	common
122	0.374812	0.092722	0.001721	0.016494	0	5135.46	5179.308	122	13505	0.906314983	0	denovo92465	Clostridiales	Lachnospiraceae	C_unique
123	0.095576	0.046637	-0.002379	0.013049	1.18E-05	4369.992	4378.932	123	13647	0.434002177	1.35E-05	denovo93558	Clostridiales	Lachnospiraceae	common
124	0.299946	0.074777	0.006045	0.025893	0	4627.759	4695.021	124	13861	0.982023928	0	denovo95027	Clostridiales	Lachnospiraceae	C_unique
125	0.351601	0.079451	-0.00041	0.018607	0	3982.656	4093.108	125	13863	0.999508746	0	denovo95062	Clostridiales	NA	common
126	0.678545	0.086886	-0.008281	0.003135	5.00E-16	4586.587	4618.751	126	13938	0.857184136	9.72E-16	denovo95430	Bacteroidales	[Paraprevotellaceae]	C_unique
12	0.167618	0.047026	0.010214	0.023166	0	4250.528	4290.515	12	1472	0.926299963	0	denovo9594	Clostridiales	Lachnospiraceae	common
127	0.56313	0.073679	0.094648	0.06253	1.67E-16	3380.885	3414.344	127	14020	0.935599389	3.33E-16	denovo96110	Actinomycetales	Corynebacteriaceae	common
128	0.681222	0.082104	0.004299	0.015005	0	4235.707	4382.779	128	14051	0.999925594	0	denovo96388	Clostridiales	[Mogibacteriaceae]	common
129	0.215946	0.079859	0.023317	0.0427	1.89E-14	4982.056	5010.696	129	14120	0.797377259	3.34E-14	denovo96954	Clostridiales	Ruminococcaceae	common
130	0.304984	0.072711	0.11032	0.05756	0	4449.606	4492.009	130	14366	0.928740688	0	denovo98590	Clostridiales	[Mogibacteriaceae]	common
