# Supplementary material for: Stochasticity constrained by deterministic effects of diet and age drive rumen microbiome assembly dynamics
Source: Nat Commun. 2020 Apr 20;11:1904. doi: 10.1038/s41467-020-15652-8 (PMC7170844; doi:10.1038/s41467-020-15652-8)
Supplement: Supplementary file 17 — Source Data [file 41467_2020_15652_MOESM17_ESM.zip › Source Data/Supplementary Figure 19_Vaginal-delivery.txt]

	hsq_time	se_hsq_time	hsq_ind	se_hsq_ind	p_val_hsq	logL0	logL	c.1.num_otus.	index	Rsq	p_adjust	denovo	Order	Family	common_or_unique
141	0.035262	0.043997	-0.003959	0.012869	0.1624	4842.227	4842.712	141	14604	0.026192088	0.164730243	denovo100449	Bacillales	Planococcaceae	N_unique
142	0.455073	0.091806	0.099346	0.065537	4.10E-10	4717.612	4736.468	142	14821	0.652530118	5.84E-10	denovo102155	Bacteroidales	Prevotellaceae	N_unique
15	0.723583	0.081367	0.003134	0.015289	1.43E-14	4973.185	5002.102	15	1590	0.78484621	2.67E-14	denovo10307	Clostridiales	Clostridiaceae	common
143	0.560765	0.086961	0.002277	0.018709	0	2913.295	3028.724	143	15108	0.999966266	0	denovo104231	Clostridiales	Lachnospiraceae	common
144	0.201909	0.082851	0.043098	0.050993	1.38E-09	4158.423	4176.099	144	15269	0.675034077	1.91E-09	denovo105493	Clostridiales	Lachnospiraceae	N_unique
145	0.465833	0.064132	0.224075	0.088339	4.32E-14	3632.054	3659.88	145	15483	0.867674218	7.78E-14	denovo107005	Bacteroidales	Prevotellaceae	N_unique
146	0.120253	0.05036	0.00181	0.02534	3.89E-08	4358.323	4372.754	146	15539	0.583555278	5.06E-08	denovo107365	Clostridiales	NA	common
147	0.395541	0.109957	0.008872	0.018414	4.44E-16	5053.414	5085.746	147	15600	0.81549572	9.45E-16	denovo107785	Coriobacteriales	Coriobacteriaceae	N_unique
148	0.641897	0.075656	-0.005091	0.00662	1.33E-15	3206.217	3237.463	148	15760	0.92346745	2.71E-15	denovo108896	Clostridiales	NA	common
149	0.633198	0.079328	-0.004132	0.00808	0	3792.729	3890.269	149	15811	0.998804285	0	denovo109184	Clostridiales	[Mogibacteriaceae]	common
150	-0.025447	0	-0.448699	0	0.5	4128.172	-4.74E+13	150	15851	1	0.5	denovo109416	Anaerolineales	Anaerolinaceae	N_unique
151	0.025208	0.034179	0.002848	0.016897	0.1797	2785.603	2786.023	151	15868	0.039164855	0.182077508	denovo109554	Clostridiales	Ruminococcaceae	N_unique
152	0.301049	0.078359	0.055269	0.04944	6.00E-10	3815.438	3833.922	152	16133	0.722157393	8.42E-10	denovo111528	Clostridiales	Ruminococcaceae	common
153	0.355064	0.102179	0.006548	0.0206	5.92E-08	4767.319	4781.342	153	16290	0.540836757	7.66E-08	denovo112521	Bacteroidales	Prevotellaceae	common
154	0.153433	0.066342	0.110414	0.078624	2.46E-13	4819.178	4845.295	154	16542	0.761231443	4.23E-13	denovo114265	Clostridiales	Ruminococcaceae	N_unique
155	0.425656	0.093811	4.30E-05	0.013761	2.55E-09	4213.892	4230.968	155	16780	0.657571501	3.47E-09	denovo115834	Bacteroidales	[Paraprevotellaceae]	common
16	0.239791	0.077147	-0.008014	0.007185	0	4891.114	4937.546	16	1798	0.918227532	0	denovo11710	Clostridiales	NA	N_unique
1	0.110976	0.057283	0.487238	0.100826	8.05E-08	3959.544	3973.269	1	158	0.600276942	1.04E-07	denovo1172	Campylobacterales	Campylobacteraceae	common
17	0.132151	0.07326	0.065624	0.068833	0.003437	3556.485	3560.137	17	1803	0.238128502	0.003609832	denovo11761	Clostridiales	Ruminococcaceae	N_unique
156	0.110419	0.05043	-0.00532	0.009597	5.13E-07	2898.498	2910.437	156	17117	0.663548421	6.30E-07	denovo118124	Coriobacteriales	Coriobacteriaceae	common
157	0.337099	0.064083	0.00415	0.020961	0	2873.741	2974.228	157	17304	0.999889225	0	denovo119677	Clostridiales	Lachnospiraceae	common
158	0.860094	0.048773	0.001936	0.009627	0	4344.972	4421.004	158	17478	0.989918859	0	denovo120793	Clostridiales	Lachnospiraceae	common
159	0.204928	0.071209	0.011143	0.022684	2.81E-08	3652.728	3667.474	159	17561	0.65618338	3.68E-08	denovo121443	Bacteroidales	Prevotellaceae	common
160	0.193257	0.072789	0.009068	0.032343	6.11E-10	3612.216	3630.684	160	17886	0.741122642	8.55E-10	denovo123520	Bacteroidales	[Paraprevotellaceae]	N_unique
2	0.270409	0.068691	-0.012457	0.00172	2.51E-13	3582.624	3608.724	2	170	0.853915481	4.29E-13	denovo1238	Bacteroidales	Prevotellaceae	N_unique
161	0.042732	0.03858	0.021763	0.042513	0.01083	3686.041	3688.677	161	17943	0.172579152	0.01122071	denovo123885	Clostridiales	Lachnospiraceae	common
162	0.404224	0.087706	0.038511	0.052647	0	4170.504	4246.062	162	17965	0.991418053	0	denovo124043	Clostridiales	Ruminococcaceae	common
163	0.534005	0.098939	0.001148	0.013157	1.76E-10	4668.497	4688.177	163	18090	0.672004942	2.59E-10	denovo124895	Bacteroidales	Prevotellaceae	N_unique
164	0.324498	0.099573	0.03492	0.043692	3.67E-10	4899.005	4917.969	164	18102	0.640784229	5.26E-10	denovo124989	Clostridiales	Lachnospiraceae	N_unique
18	0.51684	0.083771	0.089439	0.066375	0	3517.228	3640	18	1926	0.999887469	0	denovo12531	Bacteroidales	Prevotellaceae	N_unique
165	0.890063	0.04676	0.037767	0.035918	0	2625.804	2761.378	165	18149	0.999998392	0	denovo125459	Clostridiales	Lachnospiraceae	common
19	0.31951	0.103324	0.035534	0.041717	3.33E-16	4836.688	4869.233	19	1929	0.830881196	7.12E-16	denovo12560	Coriobacteriales	Coriobacteriaceae	N_unique
166	0.370014	0.103766	-0.008861	0.005308	3.23E-12	4910.018	4933.611	166	18247	0.719251247	5.16E-12	denovo126178	Clostridiales	Lachnospiraceae	N_unique
167	0.470114	0.091651	0.016822	0.0342	0	3996.337	4093.983	167	18315	0.99833368	0	denovo126641	Erysipelotrichales	Erysipelotrichaceae	common
168	0.303513	0.096831	0.101981	0.073072	1.50E-15	4473.679	4504.818	168	18409	0.840886929	3.03E-15	denovo127333	Clostridiales	Ruminococcaceae	common
169	0.737844	0.063905	0.003021	0.013913	2.01E-14	3151.191	3179.769	169	18567	0.908593633	3.72E-14	denovo128443	RF39	NA	N_unique
170	0.030062	0.026905	0.400895	0.115709	0.02842	2600.534	2602.348	170	18702	0.168717886	0.029247458	denovo129314	Spirochaetales	Spirochaetaceae	common
20	0.191218	0.06586	-0.008321	0.008348	2.09E-12	3803.87	3827.887	20	1986	0.811358301	3.39E-12	denovo12943	Actinomycetales	Brevibacteriaceae	N_unique
171	0.140463	0.062538	0.058506	0.062274	9.82E-08	4859.366	4872.899	171	18890	0.521443512	1.26E-07	denovo130638	Clostridiales	Lachnospiraceae	common
172	0.38167	0.09376	0.005734	0.020252	5.03E-09	4773.822	4790.236	172	18935	0.597313108	6.78E-09	denovo130961	Bacteroidales	Prevotellaceae	common
173	0.29195	0.090748	0.087688	0.072281	8.75E-09	4709.99	4725.867	173	19097	0.590079316	1.17E-08	denovo132092	Clostridiales	NA	N_unique
174	0.620775	0.077368	-0.009341	0.002158	0	4046.952	4186.094	174	19110	0.999871307	0	denovo132172	Bacteroidales	NA	common
21	0.398825	0.090314	0.032768	0.037928	0	4231.941	4270.243	21	2021	0.908154276	0	denovo13232	Clostridiales	[Mogibacteriaceae]	N_unique
175	0.441079	0.080859	-0.007753	0.00589	0	4391.371	4515.141	175	19134	0.999367391	0	denovo132355	Clostridiales	Ruminococcaceae	N_unique
176	0.528306	0.084242	-0.008894	0.004379	0	4365.622	4444.593	176	19288	0.991355402	0	denovo133449	Clostridiales	[Mogibacteriaceae]	N_unique
177	0.308037	0.072712	0.005782	0.016216	1.30E-13	1665.215	1691.961	177	19449	0.985338075	2.26E-13	denovo134509	Coriobacteriales	Coriobacteriaceae	N_unique
178	0.285803	0.077563	0.015569	0.034669	5.50E-13	2192.05	2217.378	178	19474	0.952374312	9.25E-13	denovo134688	Bacteroidales	Prevotellaceae	common
179	0.229325	0.094433	0.02467	0.032003	1.04E-06	4920.195	4931.456	179	19688	0.454373469	1.25E-06	denovo136061	Clostridiales	NA	common
180	0.231514	0.053837	0.030826	0.046238	0	4364.348	4418.106	180	19864	0.961000508	0	denovo137393	Clostridiales	Ruminococcaceae	common
181	0.481238	0.082939	0.021309	0.028811	1.19E-12	2691.61	2716.182	181	19884	0.910026302	1.96E-12	denovo137542	Clostridiales	Lachnospiraceae	common
182	0.298311	0.08634	0.001369	0.016877	7.82E-07	4007.844	4019.378	182	19896	0.533051687	9.48E-07	denovo137622	Clostridiales	Lachnospiraceae	N_unique
183	0.375675	0.093679	0.014626	0.02743	0	3432.157	3476.048	183	19915	0.965520102	0	denovo137767	Clostridiales	Lachnospiraceae	common
184	0.365862	0.080658	-0.008412	0.007771	4.19E-10	3511.155	3529.991	184	19931	0.757759373	5.95E-10	denovo137856	Bacteroidales	Prevotellaceae	N_unique
185	0.146392	0.057521	0.000913	0.017371	9.54E-09	4422.893	4438.686	185	19989	0.611149627	1.27E-08	denovo138263	Clostridiales	NA	N_unique
186	0.356769	0.069564	0.206269	0.093135	1.26E-08	3480.478	3496	186	20110	0.692475812	1.67E-08	denovo139001	Bacteroidales	[Paraprevotellaceae]	N_unique
187	0.443142	0.089681	0.116501	0.070178	1.89E-15	4790.9	4821.817	187	20281	0.818159224	3.79E-15	denovo140290	Clostridiales	Lachnospiraceae	N_unique
188	0.124808	0.050204	0.027189	0.041927	1.54E-07	3767.998	3781.099	188	20585	0.601394782	1.95E-07	denovo142418	Sphingobacteriales	Sphingobacteriaceae	N_unique
189	0.549649	0.079499	0.055706	0.044082	0	4212.509	4334.831	189	20602	0.999492194	0	denovo142548	Clostridiales	Clostridiaceae	N_unique
190	0.306563	0.105096	-0.002783	0.01157	0.002139	4751.998	4756.078	190	20614	0.203420011	0.002262072	denovo142614	Actinomycetales	Corynebacteriaceae	common
191	0.272594	0.074913	0.024079	0.042737	7.22E-16	3955.781	3987.632	191	20616	0.880587596	1.51E-15	denovo142640	Clostridiales	[Mogibacteriaceae]	N_unique
192	0.740278	0.067919	0.031219	0.039167	0	3751.944	3896.756	192	20687	0.999956189	0	denovo143127	Coriobacteriales	Coriobacteriaceae	N_unique
22	0.370329	0.100517	0.043374	0.047973	0	4497.972	4548.124	22	2178	0.947048353	0	denovo14318	Clostridiales	Lachnospiraceae	common
193	0.290388	0.092761	-0.008144	0.006798	3.78E-15	4777.691	4807.917	193	20924	0.811985855	7.48E-15	denovo144947	Clostridiales	Lachnospiraceae	common
194	0.771571	0.072202	-0.006726	0.003499	0	4409.022	4453.328	194	20986	0.929326048	0	denovo145426	Erysipelotrichales	Erysipelotrichaceae	N_unique
195	0.55102	0.091324	-0.005847	0.007949	3.61E-15	4770.316	4800.581	195	21039	0.81287278	7.16E-15	denovo145777	Clostridiales	Veillonellaceae	common
196	0.117822	0.049598	0.034746	0.051715	3.10E-11	3669.539	3690.917	196	21141	0.785481077	4.74E-11	denovo146441	Methanobacteriales	Methanobacteriaceae	common
197	0.135892	0.048085	0.00669	0.016559	1.79E-11	4230.892	4252.809	197	21246	0.745694243	2.77E-11	denovo147132	Actinomycetales	Corynebacteriaceae	common
198	0.215128	0.092554	0.025556	0.039822	2.73E-05	4675.308	4683.448	198	21317	0.369334827	3.10E-05	denovo147615	Bacteroidales	Prevotellaceae	N_unique
23	0.311073	0.072438	-0.008031	0.007479	0	4564.64	4637.456	23	2258	0.984913679	0	denovo14769	Coriobacteriales	Coriobacteriaceae	N_unique
3	0.289956	0.065773	-0.007542	0.006785	0	2071.76	2132.773	3	201	0.999543307	0	denovo1487	Clostridiales	Ruminococcaceae	common
199	0.576978	0.097317	0.004748	0.018587	1.34E-14	4742.929	4771.908	199	21515	0.800951568	2.51E-14	denovo149056	Bacteroidales	Prevotellaceae	common
24	0.864742	0.053158	0.01662	0.025507	0	3495.529	3604.368	24	2289	0.999704061	0	denovo14982	Erysipelotrichales	Erysipelotrichaceae	N_unique
200	0.812363	0.06424	0.026363	0.024932	0	3944.318	4033.647	200	21723	0.997353824	0	denovo150481	Clostridiales	NA	N_unique
201	0.544361	0.087427	-0.003609	0.00916	0	3549.513	3658.547	201	21907	0.99967044	0	denovo151719	RF39	NA	common
202	0.245057	0.073372	-0.009195	0.006513	5.55E-16	4505.294	4537.408	202	22023	0.847750575	1.17E-15	denovo152519	Actinomycetales	Cellulomonadaceae	N_unique
203	0.560942	0.089856	0.027728	0.032622	0	3166.016	3215.752	203	22137	0.983926977	0	denovo153306	Bacteroidales	NA	N_unique
204	0.177298	0.056967	0.010088	0.023707	0	4429.136	4466.293	204	22474	0.890723087	0	denovo155586	Clostridiales	[Mogibacteriaceae]	common
205	0.217617	0.064553	0.018033	0.032997	4.13E-14	4369.369	4397.241	205	22485	0.814565551	7.44E-14	denovo155684	Clostridiales	[Mogibacteriaceae]	common
206	0.414916	0.089537	0.137279	0.07822	0	4155.345	4240.947	206	22668	0.995499879	0	denovo157012	Pirellulales	Pirellulaceae	common
207	0.565358	0.082998	0.136866	0.063233	2.04E-14	4629.669	4658.233	207	22897	0.804063833	3.78E-14	denovo158481	Bacteroidales	Prevotellaceae	N_unique
25	0.44269	0.092094	0.099842	0.057103	0	4445.218	4495.217	25	2419	0.948389659	0	denovo15895	Clostridiales	NA	N_unique
208	0.673127	0.07517	0.174732	0.077814	4.72E-08	2530.847	2545.09	208	22970	0.773989909	6.14E-08	denovo158981	Bacteroidales	NA	N_unique
209	0.910867	0.041434	0.059565	0.036649	0	4702.791	4749.699	209	23037	0.927932177	0	denovo159395	Clostridiales	Lachnospiraceae	common
210	0.170864	0.05465	-0.008807	0.00726	1.11E-16	4414.862	4448.452	210	23386	0.865822591	2.42E-16	denovo161864	Clostridiales	NA	common
211	0.220737	0.085585	0.249797	0.108341	5.07E-11	4164.502	4185.4	211	23540	0.734589665	7.64E-11	denovo163019	Bacteroidales	S24-7	common
212	0.17022	0.049513	0.003202	0.021422	0	4606.536	4649.83	212	23558	0.916168063	0	denovo163171	Coriobacteriales	Coriobacteriaceae	common
213	0.624716	0.09862	-0.005871	0.006331	0	4865.089	4900.917	213	23624	0.856925539	0	denovo163616	Clostridiales	Lachnospiraceae	N_unique
214	0.445211	0.089372	-0.006836	0.007024	0	4167.041	4204.282	214	23662	0.905371313	0	denovo163888	Clostridiales	Lachnospiraceae	N_unique
215	0.346039	0.086417	0.019273	0.031334	0	4306.963	4365.609	215	23706	0.972236721	0	denovo164242	Coriobacteriales	Coriobacteriaceae	common
216	0.897082	0.046955	0.042622	0.03372	6.26E-14	4898.9	4926.363	216	23921	0.772687336	1.11E-13	denovo165746	Bacteroidales	NA	N_unique
217	0.470704	0.087056	0.118824	0.074732	0	4311.145	4362.259	217	24128	0.955993845	0	denovo167196	Clostridiales	[Mogibacteriaceae]	common
218	0.314805	0.078754	-0.000408	0.012499	9.88E-15	3750.124	3779.399	218	24311	0.872630821	1.88E-14	denovo168432	Bacteroidales	Prevotellaceae	common
219	0.777935	0.061659	0.01031	0.017476	0	2679.961	2723.42	219	24344	0.985917795	0	denovo168659	Clostridiales	Ruminococcaceae	common
220	0.271906	0.071544	-0.007902	0.007134	0	4307.93	4350.787	220	24373	0.92743685	0	denovo168911	Clostridiales	NA	common
221	0.236392	0.085493	0.022233	0.034614	3.64E-11	4806.486	4827.707	221	24425	0.688831233	5.55E-11	denovo169341	Clostridiales	Lachnospiraceae	common
222	0.256008	0.092115	0.174019	0.095785	6.07E-13	4830.37	4855.602	222	24478	0.748586296	1.02E-12	denovo169701	Clostridiales	Lachnospiraceae	N_unique
223	0.282453	0.08481	0.018021	0.035438	0	4649.496	4688.083	223	24738	0.888106362	0	denovo171611	Clostridiales	Christensenellaceae	N_unique
224	0.202442	0.077154	0.016544	0.027728	1.28E-15	4713.63	4744.931	224	24888	0.826906489	2.63E-15	denovo172639	NA	NA	N_unique
26	0.111334	0.054602	0.084141	0.069695	3.12E-07	2974.944	2987.362	26	2623	0.668411234	3.89E-07	denovo17269	Clostridiales	Ruminococcaceae	common
225	0.150481	0.060768	0.008464	0.020672	6.92E-09	3883.491	3899.596	225	24959	0.66602651	9.26E-09	denovo173217	Coriobacteriales	Coriobacteriaceae	common
226	0.46707	0.096358	0.09835	0.059047	0	3735.582	3791.028	226	24988	0.979846999	0	denovo173424	Bacteroidales	[Paraprevotellaceae]	N_unique
227	0.08213	0.044114	0.615586	0.091847	5.54E-05	4324.396	4331.867	227	25024	0.36709162	6.19E-05	denovo173744	Clostridiales	[Mogibacteriaceae]	common
228	0.75232	0.071825	-0.002531	0.010148	0	2978.51	3053.381	228	25266	0.998610729	0	denovo175654	Bacteroidales	NA	common
229	0.158464	0.073244	0.004621	0.022644	1.35E-08	4844.925	4860.379	229	25285	0.569984086	1.79E-08	denovo175778	Clostridiales	Lachnospiraceae	N_unique
230	0.495266	0.094594	0.01901	0.028725	0	4121.99	4175.759	230	25350	0.967755947	0	denovo176326	Clostridiales	Ruminococcaceae	common
231	0.084954	0.043647	0.000357	0.013981	1.83E-06	4037.237	4047.956	231	25386	0.504729669	2.17E-06	denovo176610	Clostridiales	NA	common
232	0.484677	0.078447	-0.009013	0.003996	0	1868.859	1977.093	232	25453	0.999999668	0	denovo177112	Clostridiales	Lachnospiraceae	common
233	0.498745	0.083531	-0.008382	0.005292	0	4065.254	4166.562	233	25469	0.998530712	0	denovo177249	Clostridiales	Lachnospiraceae	N_unique
234	0.539952	0.085642	0.00861	0.023971	0	2996.552	3110.592	234	25491	0.999949723	0	denovo177364	Clostridiales	NA	N_unique
235	0.776541	0.074371	0.007515	0.020196	4.55E-13	4606.187	4631.701	235	25519	0.768645398	7.68E-13	denovo177596	Bacteroidales	Prevotellaceae	common
236	0.244857	0.087603	0.005025	0.018909	1.35E-11	4684.232	4706.422	236	25700	0.714177937	2.10E-11	denovo178885	Clostridiales	[Mogibacteriaceae]	N_unique
237	0.586294	0.07954	0.038238	0.042754	0	4382.283	4507.657	237	26033	0.999432935	0	denovo181230	Clostridiales	NA	common
238	0.693937	0.075449	0.060492	0.045401	0	3883.797	3927.198	238	26043	0.947393808	0	denovo181304	Bacteroidales	[Paraprevotellaceae]	N_unique
27	0.469931	0.092601	0.090985	0.058068	0	4722.173	4759.138	27	2763	0.873350692	0	denovo18143	Clostridiales	Peptostreptococcaceae	common
239	0.351657	0.094831	0.054744	0.057454	3.55E-06	4540.846	4550.928	239	26361	0.444410143	4.15E-06	denovo183525	Erysipelotrichales	Erysipelotrichaceae	N_unique
240	0.297114	0.105617	0.004413	0.016803	4.12E-06	4496.565	4506.507	240	26542	0.443046652	4.79E-06	denovo184871	Bacteroidales	[Paraprevotellaceae]	common
241	0.297474	0.064918	0.002632	0.014876	0	3755.516	3813.447	241	26604	0.982691718	0	denovo185309	Clostridiales	Lachnospiraceae	N_unique
242	0.22865	0.083318	0.107659	0.073615	7.53E-13	4895.019	4920.04	242	26641	0.741045605	1.25E-12	denovo185596	Clostridiales	Lachnospiraceae	N_unique
243	0.121911	0.063517	-0.003685	0.012749	0.0006094	4795.649	4800.88	243	26671	0.250912347	0.000653487	denovo185769	Sphingomonadales	Sphingomonadaceae	N_unique
244	0.4544	0.086356	0.000682	0.015833	0	3515.517	3628.347	244	26690	0.999768632	0	denovo185936	Clostridiales	Lachnospiraceae	common
245	0.158785	0.055791	0.002922	0.014179	2.34E-11	4231.473	4253.125	245	26968	0.741412093	3.61E-11	denovo188120	Actinomycetales	Corynebacteriaceae	common
246	0.208393	0.080458	2.80E-05	0.018533	1.84E-12	4829.026	4853.172	246	27007	0.733330711	3.00E-12	denovo188386	Clostridiales	NA	common
247	0.455527	0.102397	0.004145	0.021514	0	4486.37	4535.213	247	27035	0.943270268	0	denovo188507	Clostridiales	NA	N_unique
28	0.245651	0.098573	-0.007054	0.009198	1.12E-06	4858.53	4869.72	28	2865	0.456451941	1.34E-06	denovo18904	Erysipelotrichales	Erysipelotrichaceae	common
248	0.566906	0.093328	0.040636	0.038573	0	4166.675	4246.335	248	27181	0.993385851	0	denovo189488	Bacteroidales	BS11	N_unique
249	0.126072	0.072005	0.050972	0.060733	0.0004329	4867.602	4873.15	249	27267	0.260565778	0.000468041	denovo190013	Bacteroidales	Prevotellaceae	N_unique
250	0.376503	0.106061	-0.000991	0.014728	4.91E-07	4887.211	4899.192	250	27405	0.477354892	6.04E-07	denovo191114	Clostridiales	Ruminococcaceae	N_unique
29	0.249269	0.089894	-0.00885	0.006842	7.62E-05	2948.56	2955.732	29	2909	0.474705588	8.43E-05	denovo19211	Clostridiales	[Mogibacteriaceae]	N_unique
30	0.217013	0.05293	0.022468	0.034909	0	4418.638	4473.829	30	2911	0.962726829	0	denovo19221	Aeromonadales	Succinivibrionaceae	N_unique
251	0.56767	0.085959	0.021588	0.030367	0	4509.836	4626.38	251	27692	0.998842147	0	denovo193383	Clostridiales	NA	N_unique
252	0.271296	0.061876	-0.001702	0.011849	0	2323.544	2365.474	252	27716	0.991256781	0	denovo193640	Actinomycetales	Actinomycetaceae	common
253	0.346034	0.075354	0.499342	0.088611	1.11E-16	4599.116	4632.95	253	27848	0.856636415	2.42E-16	denovo194537	Clostridiales	Lachnospiraceae	N_unique
254	0.200144	0.090685	-0.001765	0.012588	8.57E-11	4941.559	4961.944	254	27986	0.664097288	1.28E-10	denovo195516	Erysipelotrichales	Erysipelotrichaceae	common
255	0.379557	0.084945	0.316383	0.093993	5.75E-14	2054.1	2081.645	255	28270	0.970694276	1.02E-13	denovo197613	Erysipelotrichales	Erysipelotrichaceae	common
256	0.224783	0.081097	-0.002325	0.01446	5.35E-05	3227.66	3235.165	256	28463	0.459611213	5.98E-05	denovo199026	Bacteroidales	Prevotellaceae	common
257	0.417344	0.088175	0.093565	0.077521	7.30E-08	3552.834	3566.655	257	28827	0.642594944	9.42E-08	denovo201830	Bacteroidales	NA	N_unique
258	0.436232	0.091161	0.108783	0.067852	0	2888.667	2959.987	258	29117	0.998440325	0	denovo204029	Bacteroidales	NA	N_unique
259	0.285901	0.072775	0.327997	0.108663	0	3432.451	3475.508	259	29153	0.963246033	0	denovo204339	Clostridiales	Ruminococcaceae	common
260	0.552024	0.083631	0.069761	0.059074	0	4375.758	4439.65	260	29239	0.97853609	0	denovo204984	Clostridiales	Christensenellaceae	N_unique
261	0.865049	0.049048	0.020145	0.030076	0	3543.957	3641.397	261	29313	0.999244195	0	denovo205511	Clostridiales	Veillonellaceae	N_unique
262	0.49224	0.099335	0.003158	0.017087	0.000142	3698.18	3704.767	262	29450	0.375986915	0.00015554	denovo206654	Fibrobacterales	Fibrobacteraceae	common
31	0.869407	0.055674	-0.005849	0.00263	0	3957.208	4009.064	31	3183	0.968256076	0	denovo21092	Bacteroidales	Prevotellaceae	N_unique
263	0.623149	0.084236	-0.005878	0.007102	0	3983.637	4127.674	263	30053	0.999918303	0	denovo211130	Clostridiales	Christensenellaceae	common
264	0.399446	0.096192	0.012963	0.02884	9.75E-07	4875.902	4887.224	264	30197	0.459156402	1.17E-06	denovo212373	Bacteroidales	Prevotellaceae	N_unique
265	0.244937	0.087549	-0.003685	0.012822	1.06E-14	3549.997	3579.208	265	30205	0.886007081	2.00E-14	denovo212415	Bacteroidales	Prevotellaceae	N_unique
266	0.274664	0.067205	0.036717	0.041971	0	2833.546	2869.659	266	30298	0.965126683	0	denovo213180	Clostridiales	Ruminococcaceae	common
267	0.588158	0.089727	0.009727	0.023515	0	3838.241	3874.712	267	30365	0.918417819	0	denovo213674	Bacteroidales	Prevotellaceae	N_unique
268	0.116629	0.050554	0.022943	0.034418	2.45E-11	4522.515	4544.123	268	30395	0.717229903	3.77E-11	denovo213915	Methanobacteriales	Methanobacteriaceae	N_unique
269	0.684932	0.077356	0.025097	0.030385	0	4695.56	4737.298	269	30416	0.904165319	0	denovo214043	Clostridiales	Lachnospiraceae	N_unique
270	0.414535	0.097105	0.016342	0.026183	3.41E-14	4736.824	4764.882	270	30689	0.790925483	6.23E-14	denovo216212	Clostridiales	Ruminococcaceae	common
271	0.222747	0.085024	0.008036	0.021716	2.35E-05	4420.983	4429.265	271	30758	0.39102035	2.67E-05	denovo216707	Clostridiales	Ruminococcaceae	N_unique
272	0.228236	0.082536	-0.001445	0.017059	1.27E-09	4378.56	4396.313	272	30824	0.65777195	1.76E-09	denovo217115	Bacteroidales	NA	N_unique
273	0.292275	0.081679	0.094404	0.063796	0	4873.904	4910.707	273	30896	0.863783007	0	denovo217629	Clostridiales	Ruminococcaceae	N_unique
274	0.114272	0.046462	-0.009235	0.008569	1.14E-10	4217.501	4237.606	274	31119	0.716420953	1.69E-10	denovo219315	Clostridiales	NA	N_unique
275	0.168412	0.085841	-0.006231	0.0101	2.26E-06	5004.718	5015.235	275	31312	0.426668524	2.66E-06	denovo220570	Clostridiales	Lachnospiraceae	common
276	0.697967	0.077167	-0.007676	0.003081	0	4876.356	4921.208	276	31426	0.911635895	0	denovo221373	Coriobacteriales	Coriobacteriaceae	common
277	0.4537	0.074788	0.004472	0.020884	0	2018.748	2066.983	277	31466	0.998083631	0	denovo221649	Bacteroidales	Rikenellaceae	common
278	0.56067	0.089527	0.003205	0.019644	1.18E-09	4364.833	4382.662	278	31562	0.660485544	1.64E-09	denovo222355	Bacteroidales	Prevotellaceae	N_unique
279	0.364079	0.102069	0.049925	0.045734	1.19E-05	4694.769	4703.694	279	31680	0.395467914	1.37E-05	denovo223265	Clostridiales	Ruminococcaceae	common
280	0.289715	0.082719	0.003744	0.023366	1.87E-12	3543.586	3567.712	280	31751	0.834386841	3.06E-12	denovo223758	Erysipelotrichales	Erysipelotrichaceae	common
32	0.489238	0.074783	0.007448	0.01494	0	4546.417	4589.721	32	3383	0.918905792	0	denovo22394	Clostridiales	NA	N_unique
281	0.689599	0.084296	-0.005783	0.005888	0	4540.842	4600.591	281	31845	0.968700832	0	denovo224401	Clostridiales	Ruminococcaceae	N_unique
282	0.126929	0.053258	0.396962	0.106241	2.10E-06	4217.9	4228.485	282	31944	0.485312696	2.48E-06	denovo225148	Clostridiales	NA	N_unique
283	0.239597	0.082243	-0.006385	0.009437	5.83E-15	4625.958	4655.756	283	31985	0.817593399	1.14E-14	denovo225398	Bacteroidales	Prevotellaceae	common
284	0.740359	0.069538	0.07623	0.052776	0	3555.664	3595.299	284	31986	0.947007954	0	denovo225405	Bacteroidales	S24-7	N_unique
285	0.393999	0.056455	0.004489	0.018126	0	1205.411	1306.848	285	31989	0.999999999	0	denovo225440	Bacteroidales	Bacteroidaceae	common
286	0.55839	0.101145	0.034077	0.035487	0	4759.909	4796.731	286	32226	0.870245991	0	denovo227291	Anaerolineales	Anaerolinaceae	N_unique
287	0.479209	0.100634	0.032815	0.041343	1.96E-11	4548.275	4570.101	287	32302	0.718782041	3.03E-11	denovo227923	RF39	NA	common
288	0.643881	0.091631	0.001229	0.016014	0	4595.274	4643.508	288	32388	0.937153417	0	denovo228489	Clostridiales	NA	N_unique
289	0.336371	0.111847	0.029114	0.039702	7.97E-09	4783.751	4799.719	289	32418	0.586495983	1.06E-08	denovo228763	Bacteroidales	Prevotellaceae	N_unique
290	0.538846	0.093614	0.006739	0.026494	2.46E-14	3385.291	3413.672	290	32429	0.890562183	4.52E-14	denovo228842	Bacteroidales	NA	N_unique
291	0.353893	0.086193	0.387237	0.090627	0	4882.286	4927.098	291	32460	0.911185429	0	denovo229084	Clostridiales	NA	N_unique
292	0.1736	0.076541	0.035501	0.038919	3.80E-10	4697.402	4716.332	292	32472	0.655538883	5.44E-10	denovo229157	GMD14H09	NA	N_unique
293	0.912415	0.036305	0.050151	0.037766	0	2827.199	2909.433	293	32544	0.999498553	0	denovo229666	Clostridiales	Ruminococcaceae	N_unique
294	0.155924	0.061082	0.021692	0.036164	9.11E-07	4034.096	4045.483	294	32548	0.526194779	1.10E-06	denovo229701	Clostridiales	[Mogibacteriaceae]	common
295	0.149086	0.07596	-0.003382	0.01329	0.0001756	2676.53	2682.918	295	32637	0.468320604	0.000191658	denovo230334	Bacteroidales	Prevotellaceae	common
296	0.817599	0.056528	0.031042	0.034276	0	2490.957	2535.41	296	32691	0.990789602	0	denovo230699	Erysipelotrichales	Erysipelotrichaceae	common
297	0.417552	0.068135	0.075817	0.06441	0	2183.482	2228.028	297	32725	0.995261101	0	denovo230996	Lactobacillales	Enterococcaceae	common
298	0.25999	0.102187	0.047318	0.056946	0.00231	4383.699	4387.71	298	32750	0.215225628	0.002437302	denovo231199	Clostridiales	Clostridiaceae	common
299	0.543973	0.065089	0.015489	0.028627	0	4060.866	4135.068	299	32943	0.991757844	0	denovo232613	Clostridiales	NA	common
33	0.234571	0.080327	-0.003303	0.010789	0	4742.65	4783.563	33	3513	0.897331302	0	denovo23292	Clostridiales	[Mogibacteriaceae]	N_unique
34	0.327934	0.086734	0.003403	0.016685	0	4672.623	4720.302	34	3518	0.932141596	0	denovo23308	Clostridiales	NA	common
300	0.182574	0.078376	0.002396	0.021156	5.55E-05	3854.486	3861.956	300	33048	0.401347159	6.19E-05	denovo233326	Clostridiales	Lachnospiraceae	common
301	0.503856	0.070584	0.022568	0.028585	0	4624.839	4686.768	301	33057	0.970546419	0	denovo233387	Clostridiales	Lachnospiraceae	common
35	0.244804	0.091299	0.004674	0.025183	2.66E-11	4921.218	4942.745	35	3528	0.68546747	4.09E-11	denovo23365	Clostridiales	Lachnospiraceae	N_unique
302	0.820066	0.051789	0.03144	0.033402	3.99E-10	3294.498	3313.381	302	33135	0.78009468	5.69E-10	denovo233854	Lactobacillales	Streptococcaceae	N_unique
303	0.271103	0.092261	-0.002075	0.015334	2.34E-09	4474.67	4491.828	303	33161	0.637304653	3.20E-09	denovo234025	Erysipelotrichales	Erysipelotrichaceae	N_unique
304	0.215204	0.064326	0.260038	0.082812	2.23E-09	2556.2	2573.405	304	33164	0.830966467	3.06E-09	denovo234041	Clostridiales	Ruminococcaceae	common
305	0.329364	0.089699	0.030073	0.039329	0	4545.767	4603.659	305	33332	0.965040402	0	denovo235277	Desulfovibrionales	Desulfovibrionaceae	N_unique
306	0.384904	0.084287	0.061282	0.053784	4.44E-15	3579.726	3609.788	306	33367	0.890970597	8.76E-15	denovo235490	Bacteroidales	Prevotellaceae	N_unique
307	0.51275	0.105019	0.008341	0.02281	0	4751.514	4790.717	307	33374	0.886669561	0	denovo235520	Clostridiales	Ruminococcaceae	N_unique
36	0.99286	0.019662	0.007974	0.013233	0	1839.387	1907.725	36	3560	0.999936657	0	denovo23594	Clostridiales	Lachnospiraceae	common
308	0.162896	0.052753	-0.00836	0.007422	5.55E-17	4448.843	4482.865	308	33499	0.867191425	1.23E-16	denovo236239	Clostridiales	Eubacteriaceae	N_unique
309	0.446995	0.095388	0.085145	0.056174	7.63E-05	4204.176	4211.346	309	34052	0.36336485	8.44E-05	denovo240354	NA	NA	common
310	0.191604	0.065838	0.231093	0.095866	4.11E-09	4311.758	4328.37	310	34113	0.639047644	5.57E-09	denovo240791	Clostridiales	NA	N_unique
311	0.437114	0.09477	0.023737	0.042965	3.60E-08	4901.468	4915.974	311	34119	0.543019679	4.70E-08	denovo240866	Bacteroidales	Prevotellaceae	N_unique
312	0.46179	0.094622	0.011763	0.026444	1.11E-16	3146.292	3180.172	312	34146	0.941476488	2.42E-16	denovo241060	Clostridiales	Ruminococcaceae	N_unique
313	0.655337	0.078156	-0.003425	0.008941	0	4344.523	4396.034	313	34148	0.955997193	0	denovo241075	Clostridiales	Lachnospiraceae	N_unique
314	0.167082	0.058086	-0.008982	0.006952	9.16E-14	4869.014	4896.103	314	34336	0.770133014	1.60E-13	denovo242529	Clostridiales	Lachnospiraceae	N_unique
37	0.007441	0.027786	0.062035	0.065194	0.3978	4608.374	4608.407	37	3656	0.001895826	0.399102838	denovo24314	Clostridiales	Ruminococcaceae	common
315	0.187691	0.059429	0.001648	0.015254	3.88E-14	3995.433	4023.365	315	34476	0.842158586	7.01E-14	denovo243654	Actinomycetales	Microbacteriaceae	common
316	0.10946	0.056004	0.195119	0.095355	8.22E-06	3574.835	3584.117	316	34526	0.497005672	9.49E-06	denovo244071	Clostridiales	Ruminococcaceae	N_unique
317	0.711685	0.063584	0.026892	0.03389	0	1469.418	1585.748	317	34584	0.999999998	0	denovo244506	Methanobacteriales	Methanobacteriaceae	common
318	0.315194	0.072206	-0.005693	0.009917	0	4262.757	4307.714	318	34607	0.937972488	0	denovo244658	Clostridiales	[Mogibacteriaceae]	N_unique
4	0.289336	0.079235	0.065637	0.063494	0	4591.923	4647.371	4	356	0.958445111	0	denovo2451	Clostridiales	Christensenellaceae	N_unique
319	0.432712	0.089527	-0.011071	0.00216	5.51E-10	3678.636	3697.204	319	34809	0.736638893	7.75E-10	denovo246199	Bacteroidales	Prevotellaceae	common
320	0.45689	0.089604	-0.005143	0.009884	0	4571.686	4665.431	320	34901	0.99538762	0	denovo246965	Anaerolineales	Anaerolinaceae	N_unique
321	0.650216	0.079174	0.018949	0.028949	0	3471.45	3524.423	321	35070	0.981925544	0	denovo248174	Bacteroidales	Prevotellaceae	common
322	0.431422	0.10732	0.001507	0.013376	2.18E-12	4779.921	4803.898	322	35095	0.734454192	3.52E-12	denovo248379	Clostridiales	Veillonellaceae	common
323	0.405264	0.110012	0.181261	0.090504	1.30E-11	4621.273	4643.503	323	35361	0.719642571	2.02E-11	denovo250355	NA	NA	common
324	0.220474	0.09782	0.138595	0.085061	2.32E-07	4263.787	4276.49	324	35424	0.545398695	2.91E-07	denovo250819	Coriobacteriales	Coriobacteriaceae	N_unique
325	0.111907	0.041449	0.064677	0.068836	2.44E-09	4453.202	4470.321	325	35681	0.638234833	3.33E-09	denovo252569	Bacteroidales	Prevotellaceae	common
38	0.382621	0.080224	0.006649	0.019144	3.05E-12	4122.188	4145.836	38	3812	0.780388932	4.90E-12	denovo25328	Pseudomonadales	Moraxellaceae	N_unique
326	0.442147	0.101443	0.013483	0.025948	3.62E-06	4620.498	4630.561	326	35809	0.438148066	4.23E-06	denovo253716	Clostridiales	Lachnospiraceae	N_unique
327	0.416074	0.111983	0.072677	0.066476	4.23E-07	4240.23	4252.356	327	36091	0.530812285	5.23E-07	denovo255873	Lactobacillales	Streptococcaceae	N_unique
5	0.106654	0.072462	0.064894	0.073797	0.0004706	4589.867	4595.337	5	370	0.270668716	0.000507607	denovo2564	Clostridiales	Ruminococcaceae	N_unique
328	0.233906	0.063704	-0.011762	0.002901	1.28E-15	4308.588	4339.89	328	36176	0.853139469	2.63E-15	denovo256621	Clostridiales	Lachnospiraceae	N_unique
329	0.234132	0.078844	0.030366	0.048141	6.11E-09	4305.575	4321.801	329	36242	0.630942389	8.21E-09	denovo257190	Bacteroidales	Prevotellaceae	N_unique
330	0.303993	0.079118	0.046425	0.050951	0	4166.273	4242.277	330	36245	0.991693731	0	denovo257216	WCHB1-41	NA	common
331	0.152238	0.083886	-0.012115	0.00313	0.002037	4326.034	4330.16	331	36350	0.22324171	0.002159173	denovo258051	Bacteroidales	Prevotellaceae	N_unique
332	0.424363	0.067197	-0.002591	0.012956	0	1500.957	1547.584	332	36506	0.99969855	0	denovo259245	Verrucomicrobiales	Verrucomicrobiaceae	common
39	0.097306	0.060556	0.062729	0.065309	5.30E-07	4884.323	4896.231	39	3914	0.475486876	6.49E-07	denovo26057	Spirochaetales	Spirochaetaceae	N_unique
333	0.587117	0.089811	0.023482	0.033324	0	4348.073	4484.754	333	36747	0.999725891	0	denovo261089	Clostridiales	Christensenellaceae	N_unique
334	0.282778	0.06966	-0.011613	0.00276	0	4453.701	4490.873	334	36823	0.889483996	0	denovo261656	Clostridiales	NA	common
335	0.144198	0.050608	0.682806	0.074071	2.96E-05	1356.173	1364.236	335	36841	0.792135251	3.35E-05	denovo261762	Bacteroidales	[Paraprevotellaceae]	common
336	0.365684	0.101233	0.007776	0.024569	5.00E-16	4617.055	4649.326	336	36867	0.842097864	1.06E-15	denovo261962	RF39	NA	N_unique
337	0.5121	0.083463	0.037227	0.033499	0	3722.068	3790.197	337	36870	0.991825378	0	denovo262010	Clostridiales	Lachnospiraceae	common
338	0.541435	0.088156	-0.007379	0.006214	0	4223.57	4338.344	338	36944	0.999179151	0	denovo262487	Anaerolineales	Anaerolinaceae	common
339	0.566896	0.085118	0.080558	0.053423	0	2829.155	2972.028	339	36951	0.999997862	0	denovo262550	Bacteroidales	BS11	common
340	0.536257	0.097171	0.267607	0.09504	5.55E-16	3951.799	3983.919	340	36956	0.882955237	1.17E-15	denovo262568	Bacteroidales	[Paraprevotellaceae]	N_unique
341	0.622056	0.073402	0.039174	0.039686	0	2983.815	3180.927	341	36983	0.999999957	0	denovo262776	Clostridiales	Christensenellaceae	common
342	0.278323	0.102901	0.059163	0.057276	2.31E-05	4824.64	4832.939	342	37013	0.365832658	2.63E-05	denovo263040	NA	NA	common
343	0.395738	0.101654	0.166664	0.079997	0	4022.078	4070.445	343	37018	0.95790036	0	denovo263078	Methanobacteriales	Methanobacteriaceae	N_unique
344	0.177847	0.051946	0.013082	0.019026	0	4602.853	4642.223	344	37161	0.895337008	0	denovo263985	Clostridiales	Eubacteriaceae	N_unique
40	0.302436	0.068681	0.007657	0.02872	0	3596.911	3634.35	40	3968	0.935689794	0	denovo26499	Streptophyta	NA	N_unique
345	0.48632	0.081067	0.024535	0.037141	0	4392.626	4441.086	345	37509	0.945388158	0	denovo266984	Clostridiales	Ruminococcaceae	common
346	0.401284	0.10388	-0.010615	0.00307	3.04E-07	4511.857	4524.302	346	37903	0.518062109	3.80E-07	denovo270025	Clostridiales	Ruminococcaceae	N_unique
41	0.113116	0.054415	-0.008573	0.008436	1.11E-07	4415.867	4429.282	41	4057	0.552386616	1.42E-07	denovo27078	Actinomycetales	Micrococcaceae	N_unique
347	0.310067	0.083355	0.341473	0.102993	0	3451.652	3494.713	347	38029	0.962579963	0	denovo270910	Bacteroidales	BS11	N_unique
348	0.18252	0.07278	0.011132	0.032529	1.38E-09	3901.936	3919.607	348	38049	0.698026697	1.92E-09	denovo271037	Clostridiales	NA	common
349	0.296274	0.064164	0.008785	0.021899	0	3695.652	3742.53	349	38175	0.964573241	0	denovo271905	Coriobacteriales	Coriobacteriaceae	common
350	0.187179	0.068103	0.028245	0.040104	1.03E-10	2641.867	2662.072	350	38227	0.867213039	1.53E-10	denovo272392	Bacteroidales	Prevotellaceae	common
351	0.574916	0.086331	0.242999	0.083659	0	4668.424	4711.45	351	38295	0.912064907	0	denovo272866	Clostridiales	Lachnospiraceae	common
352	0.317776	0.089219	0.00204	0.019129	0	4840.467	4879.243	352	38310	0.879294734	0	denovo273030	Clostridiales	NA	common
353	0.641634	0.092121	0.048294	0.043448	0	4366.014	4406.981	353	38343	0.915832263	0	denovo273221	Clostridiales	NA	common
354	0.212302	0.087448	0.015719	0.029068	2.44E-10	4899.285	4918.649	354	38354	0.648422514	3.54E-10	denovo273335	Clostridiales	[Mogibacteriaceae]	N_unique
355	0.42791	0.115756	0.011168	0.027821	8.85E-08	4896.907	4910.541	355	38739	0.521351846	1.14E-07	denovo276334	Bacteroidales	Prevotellaceae	N_unique
356	0.47773	0.111268	0.009722	0.021872	8.11E-15	4692.285	4721.757	356	38779	0.809717591	1.56E-14	denovo276661	Spirochaetales	Spirochaetaceae	N_unique
357	0.089168	0.072318	-0.005034	0.012009	0.09998	4531.068	4531.889	357	38906	0.046877578	0.101751517	denovo277550	Bacillales	Planococcaceae	common
358	0.547924	0.097596	-0.003421	0.009594	7.36E-05	4096.264	4103.467	358	38970	0.372226062	8.17E-05	denovo278116	Clostridiales	NA	common
359	0.241524	0.107014	-0.008166	0.008111	0.5	4.34E+18	4889.297	359	39087	0	0.5	denovo279050	Bacteroidales	Prevotellaceae	N_unique
360	0.481069	0.080534	-0.001184	0.012706	0	3572.745	3734.489	360	39193	0.999991978	0	denovo279820	Clostridiales	NA	N_unique
361	0.237326	0.061994	0.026193	0.041054	0	2242.855	2294.347	361	39261	0.997558508	0	denovo280276	Clostridiales	Lachnospiraceae	common
362	0.121942	0.078939	0.21042	0.094577	0.007982	2284.404	2287.307	362	39455	0.28576684	0.008298029	denovo281846	Aeromonadales	Succinivibrionaceae	common
363	0.774404	0.063043	0.040684	0.037131	0	4316.304	4493.6	363	39488	0.99997671	0	denovo282040	Clostridiales	NA	common
364	0.086236	0.05061	0.006742	0.015965	5.05E-05	3361.253	3368.812	364	39513	0.448591735	5.67E-05	denovo282183	Clostridiales	Lachnospiraceae	common
365	0.484239	0.088351	-0.007072	0.007331	0	3865.256	3972.551	365	40065	0.999293964	0	denovo286435	Bacteroidales	Prevotellaceae	N_unique
366	0.308919	0.097696	0.036456	0.038624	9.94E-15	4992.852	5022.126	366	40209	0.787583438	1.89E-14	denovo287451	Clostridiales	[Mogibacteriaceae]	N_unique
367	0.650761	0.084567	-0.002287	0.009807	1.34E-14	4487.391	4516.366	367	40337	0.818336545	2.52E-14	denovo288425	Bacteroidales	Prevotellaceae	common
42	0.588805	0.094328	-0.005547	0.009142	0	4046.89	4096.856	42	4329	0.9612978	0	denovo28961	Methanobacteriales	Methanobacteriaceae	common
368	0.47223	0.079895	0.005924	0.024694	0	3221.219	3259.914	368	40761	0.957758544	0	denovo291354	Clostridiales	Ruminococcaceae	N_unique
369	0.36494	0.087168	-0.00868	0.006295	3.37E-12	1752.408	1775.959	369	40861	0.970919136	5.38E-12	denovo292059	Clostridiales	Ruminococcaceae	common
370	0.545934	0.10138	-0.00656	0.00711	0	4217.094	4270.194	370	41133	0.963700215	0	denovo293921	Spirochaetales	Spirochaetaceae	N_unique
6	0.46662	0.106804	0.075027	0.057849	3.33E-16	3971.536	4004.229	6	428	0.886108007	7.12E-16	denovo2941	NA	NA	common
371	0.315598	0.099129	0.038186	0.047413	1.39E-08	4554.357	4569.786	371	41263	0.591896787	1.84E-08	denovo294859	Clostridiales	[Mogibacteriaceae]	common
372	0.51977	0.071664	0.017853	0.024015	0	2069.078	2129.649	372	41334	0.999522206	0	denovo295340	Clostridiales	Lachnospiraceae	common
373	0.287369	0.088076	0.074966	0.067228	0	4544.806	4599.579	373	41353	0.958190421	0	denovo295458	Coriobacteriales	Coriobacteriaceae	common
374	0.530595	0.085824	0.019782	0.027496	0	2405.5	2441.873	374	41423	0.981258411	0	denovo295926	Clostridiales	Lachnospiraceae	common
375	0.612044	0.090164	-0.007876	0.004016	0	3497.14	3614.706	375	41486	0.999843465	0	denovo296414	Bacteroidales	NA	common
376	0.176625	0.080145	0.213116	0.102087	9.90E-05	4610.674	4617.599	376	41569	0.328148567	0.000109079	denovo296952	Bacteroidales	Prevotellaceae	N_unique
377	0.257749	0.067821	0.047085	0.048757	1.28E-14	3874.342	3903.366	377	41750	0.861627397	2.41E-14	denovo298310	Bacteroidales	Bacteroidaceae	N_unique
378	0.475769	0.092318	0.023963	0.037351	0	3919.308	3982.09	378	41842	0.985172925	0	denovo298934	Methanobacteriales	Methanobacteriaceae	N_unique
379	0.18829	0.054862	-0.008586	0.009068	3.55E-15	2778.671	2808.957	379	41911	0.943455555	7.07E-15	denovo299360	Methanobacteriales	Methanobacteriaceae	common
380	0.092511	0.0568	0.012987	0.02936	0.001435	5018.731	5023.175	380	41965	0.209072613	0.001531667	denovo299688	Clostridiales	[Mogibacteriaceae]	N_unique
381	0.332349	0.094849	-0.010491	0.00387	0	4709.163	4769.797	381	42098	0.966301222	0	denovo300546	Clostridiales	NA	N_unique
43	0.235818	0.065282	0.029374	0.031697	5.57E-10	2344.239	2362.796	43	4504	0.876248674	7.83E-10	denovo30175	Clostridiales	Ruminococcaceae	N_unique
44	0.661548	0.088763	0.006265	0.016861	0	3475.56	3563.784	44	4511	0.998696667	0	denovo30219	Clostridiales	Lachnospiraceae	N_unique
382	0.330283	0.087016	0.009048	0.027825	1.50E-10	4456.205	4476.043	382	42623	0.691829141	2.21E-10	denovo304179	Clostridiales	Ruminococcaceae	common
383	0.352172	0.076425	0.008531	0.02969	9.44E-16	3702.411	3733.995	383	42778	0.894709956	1.96E-15	denovo305397	Clostridiales	[Mogibacteriaceae]	N_unique
384	0.732301	0.075406	0.027929	0.035382	0	4721.137	4765.393	384	42860	0.915629939	0	denovo305953	Clostridiales	Ruminococcaceae	common
45	0.117132	0.050022	0.00076	0.016802	1.59E-12	3327.879	3352.166	45	4573	0.854409601	2.60E-12	denovo30633	Clostridiales	Lachnospiraceae	N_unique
385	0.183202	0.064119	0.037126	0.059282	4.31E-13	4140.158	4165.725	385	43015	0.804352433	7.31E-13	denovo307216	Clostridiales	Lachnospiraceae	N_unique
386	0.332363	0.090357	0.061264	0.056477	7.72E-07	4752.688	4764.234	386	43160	0.474287202	9.38E-07	denovo308345	Bacteroidales	Prevotellaceae	N_unique
387	0.101537	0.06003	-0.003678	0.014033	1.79E-05	4833.94	4842.479	387	43209	0.37355922	2.04E-05	denovo308679	Bacteroidales	Prevotellaceae	N_unique
388	0.579509	0.085898	0.017972	0.023006	0	4189.187	4312.668	388	43293	0.999546386	0	denovo309442	Clostridiales	NA	common
389	0.183454	0.078599	-0.012412	0.002577	4.82E-11	4942.524	4963.471	389	43325	0.67395767	7.30E-11	denovo309650	Clostridiales	Veillonellaceae	N_unique
390	0.559461	0.100499	0.121774	0.068497	1.07E-14	4908.08	4937.283	390	43404	0.792385776	2.02E-14	denovo310205	Coriobacteriales	Coriobacteriaceae	N_unique
391	0.484295	0.095392	0.015289	0.035939	0	4659.776	4695.468	391	43431	0.867617341	0	denovo310444	Erysipelotrichales	Erysipelotrichaceae	N_unique
392	0.655517	0.066463	0.016467	0.031855	0	4391.974	4470.554	392	43464	0.990899189	0	denovo310729	Clostridiales	Ruminococcaceae	N_unique
393	0.009894	0.035622	0.019389	0.035921	0.4179	4045.994	4046.015	393	43665	0.001374486	0.41881145	denovo312252	Enterobacteriales	Enterobacteriaceae	N_unique
394	0.365015	0.069252	0.002257	0.018144	0	3597.589	3688.245	394	43766	0.998632829	0	denovo312978	Coriobacteriales	Coriobacteriaceae	N_unique
7	0.389179	0.098293	-0.001314	0.013784	0	4582.83	4627.191	7	468	0.922138096	0	denovo3139	Clostridiales	Ruminococcaceae	N_unique
46	0.552206	0.083063	0.003476	0.015775	0	4575.658	4696.976	46	4698	0.999026509	0	denovo31454	Clostridiales	NA	common
395	0.708176	0.077424	0.02386	0.036322	1.89E-10	4263.021	4282.631	395	44062	0.703649163	2.77E-10	denovo315018	Bacteroidales	Prevotellaceae	N_unique
396	0.223343	0.07343	0.089504	0.074605	0	4798.588	4847.475	396	44274	0.931854105	0	denovo316722	Clostridiales	NA	N_unique
397	0.432777	0.087387	-0.004104	0.01092	0	4208.19	4293.975	397	44289	0.995241232	0	denovo316862	Bacteroidales	NA	common
398	0.697569	0.087634	0.058942	0.050163	8.25E-10	4911.407	4929.581	398	44370	0.624233366	1.15E-09	denovo317632	Bacteroidales	Prevotellaceae	N_unique
399	0.527152	0.087262	0.003849	0.024198	0	4259.682	4296.268	399	44477	0.896309083	0	denovo318558	RF39	NA	common
400	0.468604	0.077923	-0.003592	0.010907	7.90E-14	1990.309	2017.543	400	44640	0.972716982	1.39E-13	denovo319803	Coriobacteriales	Coriobacteriaceae	common
47	0.174101	0.074808	0.022731	0.036962	6.51E-14	4769.044	4796.468	47	4790	0.781177914	1.16E-13	denovo32111	Clostridiales	Ruminococcaceae	common
401	0.523096	0.091469	-0.009825	0.002761	0	4042.733	4097.427	401	44905	0.971593601	0	denovo321812	Coriobacteriales	Coriobacteriaceae	N_unique
402	0.567073	0.090355	0.085508	0.060536	0	4044.928	4180.639	402	45197	0.999840759	0	denovo324062	Clostridiales	NA	N_unique
403	0.228797	0.077021	0.00783	0.01912	1.55E-10	2995.283	3015.09	403	45278	0.825635105	2.27E-10	denovo324674	Pseudomonadales	Moraxellaceae	common
404	0.631008	0.089349	0.003403	0.013342	0.002063	3437.257	3441.371	404	45291	0.271658147	0.002184213	denovo324769	Clostridiales	Ruminococcaceae	common
405	0.964281	0.029695	-0.002256	0.004523	0	3664.986	3734.054	405	45385	0.992899199	0	denovo325554	Bacteroidales	NA	N_unique
406	0.210954	0.079002	-0.011917	0.002808	0	4558.475	4596.821	406	45453	0.891375963	0	denovo325954	Clostridiales	Ruminococcaceae	N_unique
407	0.624584	0.069841	-0.001776	0.010752	0	1904.521	1957.394	407	45509	0.99929451	0	denovo326444	Bacteroidales	S24-7	common
408	0.488514	0.08552	0.030804	0.04156	1.11E-16	4174.115	4207.795	408	45571	0.881120559	2.42E-16	denovo326953	Bacteroidales	Prevotellaceae	N_unique
409	0.70186	0.0785	-0.006877	0.0039	0	3976.034	4097.065	409	45695	0.999646029	0	denovo327787	Coriobacteriales	Coriobacteriaceae	N_unique
410	0.335192	0.092884	-0.001443	0.012891	3.65E-07	3893.129	3905.396	410	45753	0.565554712	4.52E-07	denovo328214	Bacteroidales	Prevotellaceae	N_unique
411	0.242843	0.090545	0.006017	0.02057	3.05E-10	4532.096	4551.241	411	45779	0.672767911	4.40E-10	denovo328353	Coriobacteriales	Coriobacteriaceae	common
412	0.520423	0.085527	-0.000715	0.01404	2.45E-13	4102.691	4128.814	412	45898	0.813994899	4.21E-13	denovo329196	Clostridiales	Lachnospiraceae	common
413	0.554955	0.090327	-0.007929	0.005818	0	4099.489	4209.443	413	46066	0.999100814	0	denovo330254	Clostridiales	Ruminococcaceae	N_unique
414	0.123349	0.062081	0.006966	0.027431	0.000352	4339.711	4345.45	414	46256	0.295463141	0.000381022	denovo331588	Actinomycetales	Micrococcaceae	N_unique
415	0.726823	0.076007	0.171817	0.070394	0	3743.059	3818.457	415	46266	0.994932735	0	denovo331662	Desulfovibrionales	Desulfovibrionaceae	N_unique
416	0.390527	0.08404	0.107727	0.070187	0	4774.376	4822.337	416	46623	0.929262246	0	denovo334261	Clostridiales	Lachnospiraceae	N_unique
417	0.325163	0.077975	2.20E-05	0.017959	0	2949.421	2997.6	417	46679	0.986347307	0	denovo334593	Clostridiales	Lachnospiraceae	common
418	0.227861	0.095352	0.015474	0.03093	0.0002984	4586.341	4592.234	418	46724	0.288429327	0.000324148	denovo334953	Bacteroidales	Prevotellaceae	N_unique
419	0.058714	0.04335	0.025163	0.043448	0.002921	2488.277	2492.076	419	46786	0.332544573	0.003071395	denovo335352	Clostridiales	Lachnospiraceae	N_unique
420	0.069868	0.055347	-0.010517	0.005276	0.01245	3395.423	3397.938	420	46843	0.178163358	0.012884628	denovo335781	RF39	NA	common
421	0.0546	0.035396	-0.001913	0.013421	0.00488	3870.461	3873.8	421	46878	0.204284643	0.005096273	denovo336145	Actinomycetales	Dermabacteraceae	N_unique
422	0.304765	0.09256	0.027427	0.047448	1.75E-07	4632.581	4645.558	422	46887	0.523502337	2.21E-07	denovo336199	Clostridiales	Clostridiaceae	N_unique
423	0.078995	0.041738	0.005746	0.020147	6.25E-05	3229.422	3236.779	423	46907	0.452840157	6.96E-05	denovo336388	Lactobacillales	Aerococcaceae	common
424	0.163946	0.053178	-0.006173	0.009644	5.77E-12	2397.195	2420.218	424	46921	0.920575902	9.15E-12	denovo336483	Pasteurellales	Pasteurellaceae	N_unique
425	0.644483	0.0841	0.02164	0.040036	1.11E-11	4278.801	4301.181	425	46923	0.74903796	1.74E-11	denovo336490	Clostridiales	[Mogibacteriaceae]	common
426	0.778253	0.064374	0.044424	0.03251	0	2838.565	2923.703	426	47060	0.999602917	0	denovo337612	Bacteroidales	Prevotellaceae	N_unique
427	0.070605	0.045715	-0.007409	0.010174	0.0006026	3493.005	3498.246	427	47330	0.327877883	0.000647707	denovo339803	Clostridiales	Ruminococcaceae	common
428	0.733007	0.073716	0.001831	0.013622	0	3079.574	3212.899	428	47709	0.999986748	0	denovo342589	Clostridiales	Ruminococcaceae	N_unique
429	0.240149	0.059414	0.026726	0.043009	0	4467.882	4517.472	429	47953	0.946340124	0	denovo344478	Aeromonadales	Succinivibrionaceae	N_unique
430	0.712701	0.084681	0.049445	0.045696	6.44E-15	4446.62	4476.316	430	47974	0.828620412	1.26E-14	denovo344618	Clostridiales	Lachnospiraceae	N_unique
431	0.180805	0.066036	0.030249	0.046724	7.99E-15	4720.426	4749.912	431	47986	0.807981984	1.55E-14	denovo344710	Bacteroidales	Prevotellaceae	N_unique
432	0.487427	0.097341	-0.001628	0.011889	6.67E-08	4602.648	4616.557	432	47999	0.550496109	8.62E-08	denovo344801	Bacteroidales	Prevotellaceae	N_unique
48	0.165363	0.055917	0.002577	0.021411	6.99E-15	4368.162	4397.783	48	5116	0.833194953	1.36E-14	denovo34488	Clostridiales	Ruminococcaceae	N_unique
433	0.109724	0.055586	0.021232	0.026688	3.82E-06	4618.74	4628.754	433	48158	0.436693193	4.45E-06	denovo346097	Clostridiales	Lachnospiraceae	N_unique
434	0.725713	0.073572	0.0485	0.036625	0	3673.528	3839.556	434	48165	0.999991822	0	denovo346173	Methanobacteriales	Methanobacteriaceae	common
435	0.363457	0.098826	0.0079	0.020868	6.27E-06	4102.067	4111.607	435	48561	0.459674482	7.27E-06	denovo349161	Clostridiales	Lachnospiraceae	N_unique
436	0.161633	0.065076	-0.005658	0.009884	1.33E-05	4151.847	4160.671	436	48581	0.430280945	1.52E-05	denovo349309	Clostridiales	NA	N_unique
437	0.425969	0.095021	-0.008839	0.005537	2.14E-08	3327.8	3342.809	437	48639	0.696542078	2.81E-08	denovo349751	Bacteroidales	Prevotellaceae	common
438	0.275015	0.104243	0.044412	0.060319	2.88E-13	4580.168	4606.13	438	48657	0.776394466	4.93E-13	denovo349844	Clostridiales	NA	N_unique
439	0.514553	0.089292	0.015047	0.02368	0	4357.37	4463.338	439	48773	0.998283532	0	denovo350621	Clostridiales	Christensenellaceae	N_unique
440	0.693608	0.068777	0.013892	0.029684	0	3826.098	3861.556	440	48908	0.91323504	0	denovo351600	Spirochaetales	Spirochaetaceae	common
441	0.343344	0.096752	0.048425	0.047224	0	4832.843	4873.128	441	49030	0.889174423	0	denovo352554	Clostridiales	Lachnospiraceae	N_unique
442	0.12032	0.056565	-0.003117	0.012364	2.97E-07	4095.683	4108.15	442	49355	0.553098935	3.71E-07	denovo355110	Clostridiales	Lachnospiraceae	common
443	0.30496	0.081392	0.031814	0.037752	0	4453.401	4507.24	443	49726	0.958600377	0	denovo357945	WCHB1-41	RFP12	common
444	0.320655	0.095073	0.145298	0.084712	3.35E-08	4730.812	4745.386	444	49741	0.557413206	4.38E-08	denovo358060	Clostridiales	Lachnospiraceae	common
445	0.275798	0.09504	-0.01058	0.004132	2.14E-08	4247.915	4262.923	445	49821	0.607257948	2.81E-08	denovo358757	WCHB1-41	WCHB1-25	common
446	0.42047	0.081514	-0.007425	0.008397	0	3697.652	3784.054	446	49836	0.997803616	0	denovo358857	Clostridiales	Ruminococcaceae	common
447	0.281719	0.091468	-0.002891	0.014476	6.99E-11	4847.115	4867.699	447	49972	0.674690888	1.05E-10	denovo359919	Clostridiales	Lachnospiraceae	N_unique
448	0.387026	0.086634	0.053914	0.049825	0	4257.643	4348.303	448	50023	0.996240737	0	denovo360290	Clostridiales	NA	common
449	0.125809	0.068869	0.017679	0.036496	7.88E-09	5036.469	5052.448	449	50037	0.568040655	1.05E-08	denovo360377	Coriobacteriales	Coriobacteriaceae	N_unique
450	0.856492	0.051842	0.006462	0.011378	0	3630.371	3745.577	450	50051	0.999746163	0	denovo360493	Clostridiales	[Mogibacteriaceae]	common
451	0.162179	0.055725	-9.60E-05	0.013913	1.16E-10	2207.778	2227.866	451	50105	0.909305915	1.72E-10	denovo360874	Coriobacteriales	Coriobacteriaceae	common
452	0.434393	0.090595	0.07728	0.056699	0	3940.747	4004.778	452	50168	0.986035404	0	denovo361305	Clostridiales	NA	common
453	0.74885	0.074349	0.036407	0.036657	5.24E-05	3765.59	3773.115	453	50177	0.410827731	5.86E-05	denovo361385	Bacteroidales	Prevotellaceae	common
454	0.89532	0.045411	-0.003465	0.004574	0	3413.13	3484.005	454	50441	0.995688523	0	denovo363503	Clostridiales	NA	N_unique
455	0.111785	0.05513	0.004773	0.023351	1.13E-11	4855.406	4877.77	455	50593	0.704115937	1.77E-11	denovo364398	Clostridiales	Lachnospiraceae	common
456	0.423884	0.110347	-0.010074	0.003991	1.22E-07	3998.289	4011.611	456	50600	0.585835676	1.55E-07	denovo364435	Clostridiales	Ruminococcaceae	N_unique
49	0.323728	0.107514	0.015966	0.026871	7.98E-14	4632.854	4660.078	49	5404	0.788315798	1.40E-13	denovo36473	Clostridiales	Ruminococcaceae	N_unique
457	0.832631	0.06173	0.029184	0.030718	0	4323.915	4375.043	457	50891	0.955626073	0	denovo366595	RF39	NA	N_unique
50	0.27745	0.066496	-0.001257	0.018939	0	2232.359	2281.507	50	5439	0.996883325	0	denovo36703	Clostridiales	[Mogibacteriaceae]	common
458	0.110704	0.057982	0.047354	0.051386	3.65E-09	4795.663	4812.39	458	51036	0.602554204	4.96E-09	denovo367751	YS2	NA	N_unique
459	0.190427	0.088	0.013987	0.027813	0.0003125	4837.322	4843.172	459	51038	0.274056638	0.000338665	denovo367762	Bacteroidales	Prevotellaceae	N_unique
460	0.606724	0.087772	0.035285	0.039064	0	4244.322	4354.114	460	51199	0.998849835	0	denovo369102	Coriobacteriales	Coriobacteriaceae	N_unique
461	0.760124	0.066781	0.14948	0.05984	0	4394.042	4449.941	461	51250	0.964913748	0	denovo369434	Clostridiales	Veillonellaceae	N_unique
462	0.88093	0.046822	-0.000107	0.010819	7.59E-13	2440.37	2465.382	462	51496	0.932944252	1.26E-12	denovo371391	Bacteroidales	NA	common
463	0.239522	0.073258	0.062812	0.059366	0	4783.945	4837.831	463	51634	0.948607055	0	denovo372185	Clostridiales	Lachnospiraceae	N_unique
51	0.081935	0.048683	0.055085	0.052641	0.0003089	4746.669	4752.53	51	5535	0.278923265	0.000335158	denovo37377	Bacteroidales	Prevotellaceae	common
464	0.23235	0.065291	0.002628	0.018821	9.48E-13	4078.226	4103.02	464	51899	0.799354873	1.57E-12	denovo374033	Coriobacteriales	Coriobacteriaceae	N_unique
465	0.211095	0.077593	0.014107	0.031308	2.05E-15	4688.4	4719.216	465	52067	0.823793289	4.11E-15	denovo375223	Clostridiales	Lachnospiraceae	N_unique
466	0.190632	0.068492	-0.001343	0.014018	9.33E-15	4751.473	4780.808	466	52191	0.804275472	1.79E-14	denovo376074	Clostridiales	[Mogibacteriaceae]	common
467	0.62256	0.084676	1.60E-05	0.013088	0	4235.728	4315.655	467	52355	0.992944037	0	denovo377107	Clostridiales	Lachnospiraceae	common
468	0.087447	0.041816	0.268741	0.106864	6.65E-07	4032.342	4044.032	468	52408	0.535660519	8.09E-07	denovo377452	Erysipelotrichales	Erysipelotrichaceae	N_unique
469	0.212201	0.072365	0.009819	0.026158	4.29E-07	3931.655	3943.766	469	52434	0.557381296	5.30E-07	denovo377581	Bacteroidales	Prevotellaceae	N_unique
470	0.288319	0.0959	0.018168	0.027045	1.57E-14	5008.02	5036.846	470	52682	0.781497596	2.92E-14	denovo379223	Clostridiales	Lachnospiraceae	N_unique
471	0.491013	0.085824	0.030437	0.031099	9.40E-10	3223.079	3241.126	471	52717	0.772288751	1.31E-09	denovo379486	Bacteroidales	Prevotellaceae	N_unique
472	0.426496	0.106493	0.000685	0.017487	1.44E-15	4848.739	4879.898	472	52770	0.81685854	2.92E-15	denovo379821	NA	NA	N_unique
473	0.279223	0.091695	0.116384	0.076752	1.31E-11	4695.536	4717.761	473	53023	0.713879982	2.03E-11	denovo381363	Clostridiales	[Mogibacteriaceae]	common
474	0.461512	0.078977	0.002773	0.023008	0	4245.455	4386.046	474	53074	0.999821955	0	denovo381661	Clostridiales	Lachnospiraceae	common
475	0.282375	0.090872	0.005579	0.018394	5.26E-06	4603.207	4612.913	475	53245	0.427745921	6.11E-06	denovo382880	Clostridiales	Ruminococcaceae	common
476	0.400221	0.095548	0.106255	0.074768	0	4549.377	4603.632	476	53277	0.956788258	0	denovo383093	Bacteroidales	Prevotellaceae	N_unique
477	0.842729	0.053212	0.044971	0.040959	0	3382.947	3506.088	477	53452	0.999923232	0	denovo384151	Clostridiales	Veillonellaceae	common
478	0.894065	0.046871	0.002491	0.010596	4.44E-16	4845.269	4877.55	478	53468	0.827899059	9.45E-16	denovo384232	Bacteroidales	Prevotellaceae	N_unique
479	0.223448	0.088679	-0.006485	0.009882	8.88E-16	4755.815	4787.469	479	53494	0.827603264	1.85E-15	denovo384437	Bacteroidales	Prevotellaceae	N_unique
480	0.522764	0.093997	0.017589	0.022958	0	4528.022	4596.915	480	53645	0.981712913	0	denovo385445	Clostridiales	Lachnospiraceae	N_unique
52	0.201088	0.077962	0.001525	0.018425	3.81E-14	4968.917	4996.867	52	5728	0.773823562	6.90E-14	denovo38799	Clostridiales	NA	N_unique
481	0.581866	0.088086	0.065676	0.051785	0	1817.157	1960.148	481	54119	0.999999998	0	denovo388556	Methanobacteriales	Methanobacteriaceae	common
482	0.355296	0.105344	0.001441	0.020599	4.08E-13	4829.262	4854.884	482	54218	0.753959744	6.93E-13	denovo389343	Bacteroidales	Prevotellaceae	N_unique
483	0.964679	0.030679	0.00405	0.011657	1.11E-16	4023.932	4057.854	483	54685	0.891889673	2.42E-16	denovo392558	Bacteroidales	Prevotellaceae	N_unique
484	0.096715	0.041118	0.831001	0.048007	3.36E-06	4466.177	4476.314	484	54687	0.451625012	3.93E-06	denovo392568	Clostridiales	Lachnospiraceae	common
485	0.16952	0.078962	-0.006403	0.010334	1.03E-10	4383.722	4403.927	485	54748	0.70435756	1.53E-10	denovo392883	Clostridiales	NA	N_unique
486	0.453929	0.090705	0.001933	0.01637	2.13E-10	2686.292	2705.785	486	54783	0.852808588	3.10E-10	denovo393154	Clostridiales	Lachnospiraceae	common
487	0.319467	0.097506	-0.000886	0.016226	1.39E-12	4578.531	4602.949	487	54809	0.755741916	2.29E-12	denovo393345	Clostridiales	Ruminococcaceae	N_unique
488	0.293283	0.06025	0.158381	0.077111	0	4182.34	4241.198	488	54949	0.975358978	0	denovo394264	Bacteroidales	Bacteroidaceae	common
489	0.149468	0.074552	-0.006645	0.010949	0.001197	5002.852	5007.462	489	54963	0.216573691	0.00127912	denovo394327	Clostridiales	Ruminococcaceae	common
53	0.986847	0.022454	0.008917	0.010003	3.07E-07	3141.089	3153.523	53	5813	0.648986873	3.83E-07	denovo39467	Pseudomonadales	Moraxellaceae	common
490	0.374899	0.092101	0.25779	0.089441	0	4390.316	4439.624	490	55028	0.948162824	0	denovo394799	Clostridiales	Lachnospiraceae	common
491	0.568102	0.083562	0.044105	0.049076	0	3830.42	3934.265	491	55044	0.999165477	0	denovo394871	Clostridiales	Ruminococcaceae	N_unique
54	0.429453	0.099422	0.003412	0.021148	0	4410.957	4477.333	54	5821	0.980898898	0	denovo39529	Clostridiales	Ruminococcaceae	N_unique
492	0.805831	0.061175	0.082805	0.043006	0	4041.774	4106.495	492	55161	0.985151152	0	denovo395568	Bacteroidales	Prevotellaceae	common
493	0.77257	0.065331	0.048612	0.041591	0	2136.862	2227.25	493	55168	0.99998294	0	denovo395648	Clostridiales	Veillonellaceae	N_unique
494	0.205596	0.07756	0.011873	0.028334	0.0001088	4821.082	4827.918	494	55183	0.313045815	0.000119602	denovo395775	Bacteroidales	Prevotellaceae	N_unique
495	0.211004	0.059547	0.101147	0.076031	0	4585.109	4622.968	495	55254	0.886857454	0	denovo396301	Clostridiales	Ruminococcaceae	N_unique
496	0.723014	0.075393	0.005383	0.019253	0	3553.964	3750.154	496	55363	0.999999345	0	denovo397095	Clostridiales	Lachnospiraceae	common
497	0.153209	0.064965	0.018077	0.033273	6.16E-09	4617.427	4633.645	497	55429	0.605107159	8.26E-09	denovo397472	Coriobacteriales	Coriobacteriaceae	N_unique
498	0.492513	0.090568	0.149499	0.084678	0	4700.48	4764.187	498	55750	0.97177373	0	denovo399354	Clostridiales	[Mogibacteriaceae]	N_unique
499	0.229579	0.097461	0.021034	0.04466	1.09E-05	4473.822	4482.838	499	55804	0.413458325	1.25E-05	denovo399743	Bacteroidales	[Paraprevotellaceae]	common
500	0.376979	0.106684	0.014728	0.03498	1.78E-07	4680.792	4693.752	500	55926	0.519394305	2.24E-07	denovo400504	Bacteroidales	Prevotellaceae	N_unique
501	0.208129	0.05982	0.022652	0.028512	4.53E-13	4014.4	4039.918	501	55956	0.813471642	7.66E-13	denovo400692	Actinomycetales	Microbacteriaceae	N_unique
502	0.258027	0.079031	-0.002003	0.015485	0	4852.331	4900.797	502	55996	0.92819052	0	denovo400937	Clostridiales	NA	common
503	0.2689	0.077046	0.40635	0.105217	6.22E-09	4211.493	4227.701	503	56018	0.6386468	8.33E-09	denovo401073	Clostridiales	Lachnospiraceae	N_unique
55	0.246305	0.073726	0.060076	0.05458	3.14E-14	3116.949	3145.091	55	5896	0.90762226	5.73E-14	denovo40120	Clostridiales	NA	common
504	0.777642	0.067688	-0.004579	0.006012	0	3228.643	3419.713	504	56197	0.999999758	0	denovo402214	Clostridiales	NA	N_unique
505	0.597681	0.07869	0.062657	0.043726	0	4173.374	4299.212	505	56336	0.999618857	0	denovo403147	RF39	NA	common
506	0.881382	0.046099	0.005972	0.016035	0	2921.77	2958.379	506	56481	0.963107605	0	denovo404320	Bacteroidales	Prevotellaceae	N_unique
56	0.634145	0.087606	0.055989	0.053413	0	2607.625	2723.887	56	5950	0.999990453	0	denovo40519	Bacteroidales	Prevotellaceae	N_unique
507	0.189566	0.061217	-0.000608	0.013871	9.66E-15	4560.315	4589.615	507	56645	0.816800078	1.85E-14	denovo405478	Clostridiales	NA	N_unique
508	0.807514	0.065643	0.025766	0.02968	0	3422.421	3525.642	508	56828	0.999619606	0	denovo406767	Erysipelotrichales	Erysipelotrichaceae	common
509	0.444069	0.103177	0.047019	0.049754	0	4560.035	4620.282	509	56913	0.969138396	0	denovo407340	Clostridiales	Lachnospiraceae	N_unique
510	0.431176	0.092054	-0.005392	0.009212	2.74E-10	4693.625	4712.876	510	57070	0.661990095	3.96E-10	denovo408500	Bacteroidales	Prevotellaceae	common
511	0.276345	0.079638	0.006667	0.017903	2.37E-12	4426.492	4450.388	511	57166	0.759907246	3.80E-12	denovo409184	Clostridiales	Lachnospiraceae	common
512	0.603631	0.089923	-0.007241	0.005404	0	4113.829	4219.098	512	57355	0.998763896	0	denovo410403	Clostridiales	NA	N_unique
513	0.146596	0.083991	-0.010704	0.005749	6.47E-06	4740.218	4749.727	513	57451	0.412021192	7.49E-06	denovo411010	Bacteroidales	Prevotellaceae	N_unique
514	0.478774	0.088906	0.019848	0.033056	0	3873.303	4001.744	514	57454	0.999823995	0	denovo411036	Clostridiales	NA	common
515	0.113774	0.068912	0.040985	0.048792	3.81E-05	4942.981	4950.805	515	57487	0.342377202	4.30E-05	denovo411283	Clostridiales	Ruminococcaceae	common
516	0.338172	0.096125	0.002167	0.016075	1.36E-05	3147.571	3156.375	516	57488	0.522977124	1.55E-05	denovo411293	Bacteroidales	[Paraprevotellaceae]	common
517	0.211452	0.061323	0.768233	0.059029	1.79E-10	3900.107	3919.773	517	57684	0.736284697	2.62E-10	denovo412501	Clostridiales	Lachnospiraceae	N_unique
518	0.16481	0.058177	0.075072	0.061554	0	2354.181	2400.8	518	57754	0.994463631	0	denovo412837	Clostridiales	NA	N_unique
519	0.273406	0.060102	0.031631	0.039793	0	798.719	862.276	519	57790	0.999999998	0	denovo413067	Aeromonadales	Succinivibrionaceae	N_unique
520	0.548348	0.098593	-0.008108	0.004798	6.88E-15	4346.529	4376.16	520	57990	0.83477027	1.34E-14	denovo414547	Clostridiales	Ruminococcaceae	N_unique
521	0.085282	0.045496	0.005995	0.022447	8.62E-07	2636.056	2647.496	521	58124	0.682590687	1.04E-06	denovo415585	Bacteroidales	Prevotellaceae	common
522	0.355294	0.085351	0.071338	0.054791	0	4454.797	4495.81	522	58592	0.91183587	0	denovo418895	Clostridiales	[Mogibacteriaceae]	common
523	0.241589	0.089448	-0.010233	0.004788	1.89E-15	4360.193	4391.092	523	58610	0.846081114	3.79E-15	denovo419072	Bacteroidales	NA	N_unique
524	0.219594	0.0571	-0.003765	0.010603	0	3600.76	3661.013	524	58645	0.987693922	0	denovo419311	Clostridiales	Lachnospiraceae	common
525	0.301987	0.067885	-0.006516	0.011483	0	3325.36	3413.809	525	58649	0.999047524	0	denovo419321	Clostridiales	NA	common
526	0.698688	0.086709	0.031162	0.032282	0	4831.252	4886.392	526	58651	0.950578323	0	denovo419343	Clostridiales	Lachnospiraceae	N_unique
527	0.414209	0.102727	-0.002441	0.014887	0	4870.765	4913.392	527	58656	0.900647911	0	denovo419354	Clostridiales	Lachnospiraceae	N_unique
57	0.887777	0.04663	0.120949	0.052121	0	3122.761	3177.177	57	6161	0.989724706	0	denovo41954	Bacteroidales	Prevotellaceae	common
528	0.978656	0.024245	0.025366	0.021658	0	2878.113	3017.039	528	58701	0.999996245	0	denovo419669	Clostridiales	Veillonellaceae	common
529	0.031977	0.034004	0.003138	0.015977	0.0677	2867.536	2868.651	529	58741	0.097892331	0.069360424	denovo419991	Bacteroidales	Prevotellaceae	N_unique
530	0.198292	0.08835	0.059975	0.069994	7.48E-14	4885.982	4913.27	530	59019	0.77142618	1.32E-13	denovo421941	Clostridiales	NA	N_unique
531	0.218464	0.062511	-0.006212	0.012498	8.33E-16	4606.262	4637.98	531	59029	0.837730184	1.74E-15	denovo422009	Clostridiales	Lachnospiraceae	common
532	0.732399	0.066217	0.013794	0.023189	0	4092.73	4171.064	532	59053	0.993422605	0	denovo422174	Clostridiales	Lachnospiraceae	common
533	0.463548	0.093926	0.006659	0.01863	4.09E-09	4869.532	4886.148	533	59148	0.594528101	5.55E-09	denovo422904	Bacteroidales	Prevotellaceae	common
534	0.41795	0.097714	0.002919	0.017992	0	4264.905	4342.339	534	59160	0.991504407	0	denovo422965	Clostridiales	Lachnospiraceae	common
535	0.347892	0.104395	-0.004289	0.009894	0	4764.183	4799.318	535	59295	0.857320806	0	denovo423811	Clostridiales	Lachnospiraceae	N_unique
536	0.955597	0.031949	0.000114	0.006481	0	3015.466	3198.276	536	59364	0.999999832	0	denovo424321	Clostridiales	NA	common
537	0.813164	0.063939	0.025474	0.033754	0	3948.948	3989.702	537	59514	0.934180667	0	denovo425230	Clostridiales	[Mogibacteriaceae]	common
538	0.766406	0.072018	0.036164	0.038841	0	4695.378	4747.436	538	59541	0.946169039	0	denovo425385	Clostridiales	NA	N_unique
539	-0.009879	0.006546	0.010233	0.023249	0.2379	2849.86	2850.114	539	59547	0.023340938	0.239725987	denovo425448	Erysipelotrichales	Erysipelotrichaceae	N_unique
540	0.506018	0.091493	0.074092	0.057908	0	4092.2	4219.189	540	59595	0.999695991	0	denovo425783	Clostridiales	Ruminococcaceae	N_unique
541	0.431318	0.08414	0.02741	0.041423	0	3714.595	3841.17	541	59875	0.999860779	0	denovo427680	Coriobacteriales	Coriobacteriaceae	N_unique
542	0.443818	0.081305	0.076111	0.04862	0	4511.759	4632.913	542	59902	0.999108106	0	denovo427884	Clostridiales	NA	common
543	0.327975	0.075672	0.298583	0.100691	1.06E-15	3516.486	3547.951	543	59998	0.905639755	2.18E-15	denovo428611	Clostridiales	Ruminococcaceae	N_unique
544	0.152608	0.067037	0.00316	0.017197	7.83E-06	3918.445	3927.773	544	60017	0.467457408	9.05E-06	denovo428766	Clostridiales	Lachnospiraceae	common
545	0.252814	0.090968	-0.003789	0.017101	1.23E-13	4490.42	4517.223	545	60116	0.793419326	2.13E-13	denovo429393	Clostridiales	NA	N_unique
546	0.59891	0.081108	0.001051	0.011345	5.41E-11	3626.223	3647.057	546	60131	0.780886742	8.15E-11	denovo429483	Bacteroidales	[Paraprevotellaceae]	N_unique
547	0.609324	0.087694	0.027448	0.032272	0	4208.805	4302.66	547	60162	0.997104187	0	denovo429729	Clostridiales	NA	common
548	0.585089	0.094451	0.125329	0.066658	0	4646.762	4705.749	548	60236	0.964661941	0	denovo430313	Clostridiales	NA	N_unique
549	0.341847	0.072816	-0.010362	0.004616	0	2857.758	2898.491	549	60693	0.976494167	0	denovo433592	Bacteroidales	Bacteroidaceae	N_unique
58	0.029259	0.027012	0.479173	0.103195	0.01296	3908.34	3910.82	58	6388	0.154730615	0.013397345	denovo43382	Clostridiales	Lachnospiraceae	N_unique
550	0.201856	0.083209	-0.011949	0.002785	0.0001298	3040.055	3046.726	550	60814	0.440588803	0.000142346	denovo434493	NA	NA	N_unique
551	0.466803	0.097259	0.023717	0.037514	3.37E-10	4505.181	4524.229	551	60847	0.673087797	4.83E-10	denovo434669	Clostridiales	Lachnospiraceae	N_unique
552	0.424095	0.085762	0.026977	0.038718	0	4236.688	4352.389	552	60939	0.999207177	0	denovo435246	Clostridiales	NA	common
553	0.369663	0.102957	0.062777	0.06011	2.86E-14	4789.224	4817.455	553	61601	0.789339478	5.24E-14	denovo439696	RF39	NA	common
554	0.48878	0.091351	0.037678	0.039679	1.35E-06	3517.992	3529.003	554	61639	0.563134959	1.62E-06	denovo440006	Bacteroidales	Prevotellaceae	common
555	0.475512	0.093666	0.006864	0.016439	4.28E-10	3363.873	3382.687	555	61663	0.771907601	6.07E-10	denovo440206	Clostridiales	NA	N_unique
556	0.147311	0.076055	0.000902	0.014174	0.003557	4048.335	4051.957	556	61913	0.210998088	0.003731602	denovo441948	Clostridiales	NA	common
557	0.055906	0.059763	0.357755	0.109255	0.07749	3533.29	3534.301	557	62169	0.073012394	0.079213915	denovo443817	Enterobacteriales	Enterobacteriaceae	N_unique
558	0.09261	0.042321	-0.008467	0.00878	1.62E-07	4590.195	4603.247	558	62582	0.528787238	2.05E-07	denovo446964	Clostridiales	[Mogibacteriaceae]	common
559	0.570887	0.086386	0.017316	0.025285	0	3627.766	3727.069	559	62678	0.999220106	0	denovo447733	Clostridiales	[Mogibacteriaceae]	common
560	0.187754	0.05655	-0.007044	0.008801	2.98E-13	3806.379	3832.309	560	62712	0.834556374	5.09E-13	denovo448017	Pasteurellales	Pasteurellaceae	common
561	0.384515	0.080595	-0.00232	0.012684	2.78E-16	1428.105	1460.857	561	62759	0.997543058	5.96E-16	denovo448442	Bacteroidales	Prevotellaceae	common
562	0.700269	0.075446	0.062712	0.039498	0	3987.266	4145.556	562	62860	0.999966926	0	denovo449128	Clostridiales	Clostridiaceae	common
563	0.643079	0.085865	0.03188	0.040979	0	3965.567	4091.361	563	63100	0.999745355	0	denovo450847	Clostridiales	Lachnospiraceae	N_unique
564	0.07087	0.039235	0.017958	0.026179	0.0001143	2233.876	2240.666	564	63112	0.552581867	0.000125498	denovo450988	Aeromonadales	Succinivibrionaceae	common
565	0.151668	0.065605	0.071787	0.056428	9.38E-09	4531.736	4547.545	565	63207	0.602613545	1.25E-08	denovo451671	Methanobacteriales	Methanobacteriaceae	N_unique
566	0.201124	0.065338	-0.004162	0.015662	3.83E-08	4148.718	4163.164	566	63266	0.601934089	4.99E-08	denovo452018	Clostridiales	Lachnospiraceae	common
567	0.243467	0.092809	-0.008785	0.006908	3.81E-14	4765.169	4793.119	567	63463	0.787711959	6.90E-14	denovo453328	Clostridiales	NA	common
568	0.415826	0.082386	0.00868	0.021317	0	4568.926	4655.037	568	63494	0.9929024	0	denovo453530	Clostridiales	Lachnospiraceae	common
569	0.683903	0.090732	-0.001883	0.010058	0	3736.34	3783.318	569	63591	0.963525545	0	denovo454272	Bacteroidales	Prevotellaceae	N_unique
570	0.421679	0.099568	0.055484	0.054624	0	4552.107	4592.237	570	63610	0.902306731	0	denovo454412	Clostridiales	Lachnospiraceae	common
571	0.428318	0.107635	0.006888	0.019944	2.21E-12	4581.991	4605.956	571	63648	0.749026174	3.56E-12	denovo454699	Bacteroidales	NA	N_unique
572	0.31612	0.08148	0.119619	0.066246	5.55E-17	4706.385	4740.638	572	63889	0.853639354	1.23E-16	denovo456468	Clostridiales	NA	common
573	0.462689	0.086416	0.022477	0.029958	0	4370.542	4468.774	573	63951	0.997233503	0	denovo456894	Clostridiales	Lachnospiraceae	common
574	0.590731	0.087265	0.019478	0.028945	1.67E-16	4244.22	4277.413	574	64005	0.873110358	3.59E-16	denovo457274	RF39	NA	common
575	-0.008211	0.007338	-0.003305	0.012649	0.2326	2310.145	2310.412	575	64030	0.030161948	0.234642591	denovo457436	Clostridiales	Lachnospiraceae	common
576	0.2423	0.08452	0.006339	0.028298	0	4455.67	4502.812	576	64078	0.938519286	0	denovo457731	Clostridiales	Ruminococcaceae	N_unique
59	0.392701	0.10989	-0.010576	0.003168	1.11E-16	4653.749	4687.264	59	6702	0.850672992	2.42E-16	denovo45786	Bacteroidales	NA	N_unique
577	0.205341	0.063798	-0.007368	0.009268	2.25E-14	4098.49	4126.956	577	64127	0.840257342	4.15E-14	denovo458134	Rhodobacterales	Rhodobacteraceae	common
578	0.781926	0.072247	0.051195	0.041872	0	4106.248	4196.949	578	64239	0.996941256	0	denovo459013	Clostridiales	Ruminococcaceae	N_unique
60	0.252308	0.063486	0.023121	0.04005	0	4248.431	4293.01	60	6721	0.937097589	0	denovo45905	Aeromonadales	Succinivibrionaceae	N_unique
579	0.315746	0.068701	0.013532	0.030625	0	4064.129	4111.996	579	64289	0.955081809	0	denovo459352	Clostridiales	NA	common
580	0.265965	0.094617	-0.00956	0.00626	2.82E-05	3771.971	3780.083	580	64342	0.434076855	3.19E-05	denovo459696	Bacteroidales	NA	common
581	0.387639	0.068514	0.109602	0.077693	0	4415.011	4533.157	581	64435	0.99908647	0	denovo460336	Synergistales	Dethiosulfovibrionaceae	N_unique
582	0.396118	0.080195	-0.004013	0.010381	0	1912.118	1951.287	582	64458	0.995362459	0	denovo460508	Clostridiales	Lachnospiraceae	N_unique
61	0.665505	0.085232	0.034483	0.029819	0	4625.365	4689.26	61	6746	0.973633676	0	denovo46064	Clostridiales	Ruminococcaceae	N_unique
583	0.329695	0.10738	-0.005026	0.013883	0	4597.446	4632.954	583	64673	0.869820708	0	denovo461966	Bacteroidales	Prevotellaceae	N_unique
584	0.467938	0.105401	-0.006859	0.006775	0	4902.085	4937.983	584	64719	0.85536265	0	denovo462319	Clostridiales	Lachnospiraceae	N_unique
585	0.069753	0.067006	4.50E-05	0.014968	0.09196	4001.986	4002.869	585	64788	0.056787116	0.093901378	denovo462895	Actinomycetales	Brevibacteriaceae	N_unique
586	0.066179	0.058109	0.287982	0.108365	0.0703	2411.972	2413.057	586	64911	0.112352552	0.071943987	denovo463859	Bacteroidales	Prevotellaceae	common
587	0.670676	0.072885	-0.006633	0.005364	0	3886.994	3950.118	587	64946	0.986003893	0	denovo464093	Clostridiales	Ruminococcaceae	common
62	0.553224	0.085618	0.310905	0.083795	0	4052.195	4127.591	62	6804	0.992443424	0	denovo46497	Bacteroidales	Prevotellaceae	N_unique
588	0.381394	0.080815	0.028146	0.037491	0	4581.568	4670.769	588	65116	0.993962973	0	denovo465167	Clostridiales	Ruminococcaceae	N_unique
589	0.222084	0.076971	0.015933	0.028737	4.53E-07	4658.806	4670.866	589	65186	0.495962623	5.58E-07	denovo465603	Coriobacteriales	Coriobacteriaceae	common
590	0.31614	0.089681	0.023437	0.035292	0	4815.264	4859.384	590	65294	0.910812488	0	denovo466373	Clostridiales	[Mogibacteriaceae]	N_unique
591	0.572711	0.08397	0.071896	0.054886	0	4112.132	4250.931	591	65316	0.999848821	0	denovo466560	Clostridiales	Ruminococcaceae	N_unique
592	0.138191	0.058904	0.859121	0.045445	0.02577	3924.732	3926.628	592	65619	0.12013608	0.026579832	denovo468786	Clostridiales	NA	N_unique
593	0.147665	0.069051	0.087122	0.073395	0.0004671	4306.528	4312.004	593	65717	0.28591181	0.000504424	denovo469436	WCHB1-41	RFP12	common
594	0.119566	0.067877	0.081337	0.072658	8.93E-08	4933.17	4946.796	594	65739	0.518549748	1.15E-07	denovo469594	Bacteroidales	Prevotellaceae	N_unique
595	0.194223	0.06141	0.111224	0.069677	5.47E-12	3969.192	3992.268	595	65847	0.784800522	8.69E-12	denovo470356	Rhizobiales	Brucellaceae	common
596	0.64756	0.084688	-0.005375	0.006364	0	4206.896	4318.282	596	65903	0.999017222	0	denovo470704	Coriobacteriales	Coriobacteriaceae	N_unique
597	0.93807	0.030608	0.002598	0.011667	0	3345.11	3409.189	597	66047	0.993450304	0	denovo471604	Erysipelotrichales	Erysipelotrichaceae	N_unique
598	0.351222	0.087959	-0.002774	0.013187	2.12E-12	4583.805	4607.809	598	66081	0.749451788	3.43E-12	denovo471892	Bacteroidales	NA	common
599	0.510898	0.076169	-0.010882	0.001438	0	2350.892	2403.122	599	66096	0.997041527	0	denovo471975	Erysipelotrichales	Erysipelotrichaceae	N_unique
600	0.761416	0.073013	0.017096	0.024009	0	4313.292	4385.44	600	66221	0.987673015	0	denovo472890	Bacteroidales	Prevotellaceae	N_unique
601	0.122767	0.0497	0.025094	0.049846	7.68E-11	4691.324	4711.815	601	66236	0.684929786	1.15E-10	denovo473007	Clostridiales	NA	N_unique
602	0.196052	0.077292	-0.006273	0.009036	4.65E-09	4617.567	4634.059	602	66409	0.611235669	6.28E-09	denovo474279	Clostridiales	Lachnospiraceae	common
603	0.483882	0.074789	0.169725	0.07512	0	4276.759	4413.157	603	66573	0.999756314	0	denovo475444	Clostridiales	Lachnospiraceae	N_unique
604	0.270083	0.086034	-0.008605	0.00711	5.98E-07	4040.674	4052.465	604	67204	0.537988028	7.30E-07	denovo479885	Clostridiales	Lachnospiraceae	N_unique
605	0.517129	0.07877	0.010298	0.024117	0	3906.519	3943.467	605	67214	0.917470644	0	denovo479952	Bacteroidales	Prevotellaceae	common
606	0.192461	0.072861	-0.008583	0.006914	0.0001601	4638.566	4645.04	606	67231	0.308989304	0.000175157	denovo480201	Lactobacillales	NA	common
607	0.083633	0.049936	0.012238	0.020499	0.002018	4828.072	4832.206	607	67240	0.202925518	0.002141503	denovo480271	Clostridiales	NA	N_unique
608	0.475887	0.095031	0.008433	0.022882	3.71E-07	4649.327	4661.579	608	67349	0.502129269	4.59E-07	denovo481149	Clostridiales	Lachnospiraceae	N_unique
609	0.183526	0.073369	-0.005045	0.010597	7.58E-14	4874.66	4901.935	609	67383	0.772046057	1.34E-13	denovo481486	Clostridiales	NA	common
610	0.221309	0.086788	-0.006007	0.009717	7.46E-13	4532.563	4557.593	610	67401	0.767618203	1.24E-12	denovo481642	Spirochaetales	Spirochaetaceae	common
611	0.96016	0.032244	0.003402	0.009671	0	3602.591	3703.008	611	67405	0.99931454	0	denovo481665	Clostridiales	Ruminococcaceae	common
612	0.220601	0.06998	0.176757	0.086633	0	4508.856	4552.787	612	67477	0.923423817	0	denovo482161	Pirellulales	Pirellulaceae	N_unique
613	0.657311	0.089264	0.004933	0.016568	0	4926.969	4963.583	613	67513	0.859426505	0	denovo482428	Clostridiales	NA	common
614	0.240762	0.060961	0.018618	0.024666	0	3132.007	3171.674	614	67572	0.964391127	0	denovo482744	Desulfovibrionales	Desulfovibrionaceae	common
615	0.339495	0.103727	0.044086	0.040847	9.69E-06	4505.248	4514.372	615	67602	0.414994268	1.12E-05	denovo482949	Bacteroidales	Prevotellaceae	N_unique
616	0.186181	0.063293	0.117334	0.088067	3.17E-12	2493.798	2517.41	616	67658	0.917692463	5.07E-12	denovo483405	Bacteroidales	Prevotellaceae	common
617	0.516347	0.073382	0.209868	0.084638	0	4057.702	4100.177	617	67832	0.9366788	0	denovo484397	Desulfovibrionales	Desulfovibrionaceae	common
618	0.230788	0.091277	-0.010212	0.004915	4.90E-11	4727.304	4748.235	618	67912	0.689864462	7.41E-11	denovo484961	Bacteroidales	NA	N_unique
63	0.909913	0.038548	0.00883	0.02008	8.16E-15	3658.196	3687.662	63	7083	0.880682664	1.57E-14	denovo48521	Clostridiales	Lachnospiraceae	common
619	0.374512	0.112636	0.176498	0.079956	4.76E-13	4691.316	4716.786	619	67971	0.761846836	8.02E-13	denovo485341	Clostridiales	Ruminococcaceae	common
620	0.141399	0.067601	0.06502	0.062638	3.02E-05	3906.674	3914.72	620	68179	0.420285847	3.41E-05	denovo486865	Bacillales	Staphylococcaceae	common
621	0.579962	0.086398	0.029216	0.036074	0	4226.447	4337.373	621	68297	0.998956737	0	denovo487696	LD1-PB3	NA	common
622	0.949537	0.036466	-0.003141	0.003911	0	4449.088	4492.246	622	68385	0.922557692	0	denovo488294	RF39	NA	N_unique
623	0.36328	0.091396	-0.002165	0.012904	0	4566.106	4612.611	623	68388	0.931801143	0	denovo488319	Clostridiales	Ruminococcaceae	N_unique
624	0.366514	0.084359	0.18556	0.086733	0	4148.59	4242.826	624	68466	0.997399822	0	denovo488864	Clostridiales	NA	N_unique
625	0.399938	0.084461	0.452399	0.082717	0	4593.616	4675.694	625	68506	0.990842419	0	denovo489135	Clostridiales	Lachnospiraceae	common
626	0.179972	0.070167	-0.007207	0.008594	2.28E-15	4901.167	4931.881	626	68584	0.809000785	4.55E-15	denovo489696	Clostridiales	Lachnospiraceae	N_unique
627	0.37229	0.09929	0.011732	0.025127	7.39E-14	4490.44	4517.739	627	68811	0.79934195	1.31E-13	denovo491181	Bacteroidales	NA	common
628	0.215701	0.075079	0.015083	0.029882	1.33E-15	4087.877	4119.119	628	68820	0.867024238	2.71E-15	denovo491245	Methanobacteriales	Methanobacteriaceae	N_unique
629	0.388275	0.089302	-0.008381	0.006854	1.88E-12	3738.533	3762.658	629	69095	0.818149167	3.06E-12	denovo493143	Clostridiales	Veillonellaceae	N_unique
630	0.298199	0.08978	0.023482	0.037597	5.55E-17	4409.676	4444.642	630	69334	0.876683213	1.23E-16	denovo494776	Clostridiales	NA	common
631	0.237845	0.0555	0.04037	0.050467	0	4157.95	4201.031	631	69528	0.93488295	0	denovo496080	Bacteroidales	Porphyromonadaceae	common
632	0.407713	0.091671	0.019491	0.03512	0	4055.301	4149.261	632	69566	0.997688626	0	denovo496343	Clostridiales	NA	common
633	0.540625	0.103271	0.007529	0.021821	0	4794.114	4842.456	633	69588	0.929966065	0	denovo496476	Methanobacteriales	Methanobacteriaceae	common
634	0.232033	0.061956	0.037299	0.046079	1.61E-15	2845.437	2876.497	634	69600	0.943696163	3.24E-15	denovo496562	Bacteroidales	Prevotellaceae	common
635	0.371942	0.077833	0.04489	0.041722	0	4410.537	4495.009	635	69654	0.99344399	0	denovo496901	Clostridiales	Lachnospiraceae	N_unique
636	0.512933	0.094113	0.000143	0.011957	0	4126.252	4170.165	636	69741	0.939512608	0	denovo497482	Clostridiales	NA	N_unique
637	0.207722	0.061235	-0.005969	0.009384	4.60E-10	3242.174	3260.919	637	70178	0.782969143	6.50E-10	denovo500538	Clostridiales	Veillonellaceae	common
638	0.263966	0.09621	0.05614	0.057296	7.22E-16	4866.589	4898.47	638	70348	0.822777995	1.51E-15	denovo501614	Clostridiales	Ruminococcaceae	N_unique
639	0.3072	0.090064	0.003738	0.022876	5.41E-14	4441.972	4469.578	639	70706	0.80637411	9.66E-14	denovo503965	Bacteroidales	NA	N_unique
640	0.289953	0.061188	-0.003848	0.011137	0	3443.793	3533.523	640	70822	0.998904239	0	denovo504752	Clostridiales	Lachnospiraceae	common
641	0.204455	0.050911	0.02525	0.033922	0	3881.923	3927.077	641	70845	0.953330035	0	denovo504926	Desulfovibrionales	Desulfovibrionaceae	common
642	0.418955	0.089635	0.132913	0.077624	0	4737.815	4812.596	642	70927	0.984236466	0	denovo505535	Clostridiales	Ruminococcaceae	N_unique
643	0.177444	0.05227	0.015645	0.028947	8.70E-12	2492.964	2515.585	643	70970	0.908713236	1.37E-11	denovo505881	Burkholderiales	Alcaligenaceae	common
644	0.416099	0.082973	0.474768	0.094302	3.31E-09	2612.244	2629.064	644	70985	0.817470016	4.51E-09	denovo505954	Bacteroidales	Prevotellaceae	N_unique
645	0.197457	0.078464	0.007054	0.021619	0.0005025	2338.483	2343.893	645	71082	0.457930102	0.00054138	denovo506555	Burkholderiales	Comamonadaceae	common
8	0.257606	0.07728	0.019434	0.026219	0	4107.005	4153.742	8	769	0.950144378	0	denovo5069	Bacteroidales	NA	N_unique
646	0.063879	0.042284	-0.01068	0.00617	0.002413	2336.448	2340.42	646	71304	0.362449543	0.002543058	denovo508195	Lactobacillales	Streptococcaceae	N_unique
647	0.447119	0.090661	0.018793	0.028924	0	4061.872	4188.937	647	71370	0.999714939	0	denovo508674	Clostridiales	Lachnospiraceae	N_unique
648	0.899313	0.045726	0.012267	0.020879	0	4255.393	4293.769	648	71449	0.90736723	0	denovo509164	Clostridiales	[Mogibacteriaceae]	N_unique
649	0.436683	0.08847	-0.00078	0.012266	0	4272.258	4375.267	649	71546	0.998188571	0	denovo509911	Clostridiales	NA	common
650	0.484763	0.084188	0.167292	0.072147	0	4386.21	4512.071	650	71592	0.999445277	0	denovo510258	Clostridiales	Ruminococcaceae	N_unique
651	0.623375	0.076525	0.06918	0.051186	0	3165.576	3304.429	651	71942	0.999988534	0	denovo512717	Coriobacteriales	Coriobacteriaceae	common
652	0.391083	0.09512	0.082997	0.064892	8.95E-08	3944.427	3958.05	652	72461	0.598947338	1.15E-07	denovo516599	Pirellulales	Pirellulaceae	N_unique
64	0.311988	0.098638	-0.006641	0.008653	1.79E-06	3083.129	3093.866	64	7575	0.601982604	2.14E-06	denovo51678	Clostridiales	NA	N_unique
653	0.516507	0.090411	0.004162	0.025003	4.55E-15	3743.688	3773.731	653	72491	0.879743767	8.96E-15	denovo516880	Bacteroidales	Prevotellaceae	common
654	0.780602	0.062528	0.001811	0.013685	1.48E-08	3273.076	3288.443	654	72500	0.710979023	1.95E-08	denovo516956	Clostridiales	Lachnospiraceae	N_unique
655	0.242599	0.080971	0.039001	0.049245	2.01E-08	4260.887	4275.958	655	72531	0.607675633	2.64E-08	denovo517197	Clostridiales	[Mogibacteriaceae]	common
656	0.155484	0.08488	0.011725	0.027611	0.0291	4356.16	4357.954	656	72567	0.103370588	0.029913758	denovo517570	Bacteroidales	Prevotellaceae	common
657	0.852021	0.059519	0.025283	0.031835	0	4361.63	4450.311	657	72594	0.995175061	0	denovo517755	Erysipelotrichales	Erysipelotrichaceae	N_unique
658	0.276012	0.087573	0.022608	0.035296	5.55E-17	4803.992	4838.981	658	72647	0.853844542	1.23E-16	denovo518103	Clostridiales	Ruminococcaceae	common
65	0.139838	0.053368	-0.006954	0.008768	9.64E-08	3258.25	3271.802	65	7592	0.667104096	1.23E-07	denovo51821	Lactobacillales	Aerococcaceae	common
659	0.522403	0.105753	0.017303	0.030589	3.55E-15	4723.494	4753.778	659	72790	0.816140967	7.07E-15	denovo519143	Bacteroidales	Prevotellaceae	common
660	0.293197	0.090942	-0.005206	0.009694	6.49E-13	4340.809	4365.974	660	72863	0.783864593	1.08E-12	denovo519684	Bacteroidales	NA	N_unique
661	0.149164	0.098189	-0.000297	0.017188	0.02659	2156.336	2158.205	661	72867	0.205139576	0.027394854	denovo519713	Erysipelotrichales	Erysipelotrichaceae	common
662	0.481183	0.078403	0.047475	0.044181	0	1973.778	2118.674	662	72953	0.999999993	0	denovo520349	Clostridiales	[Mogibacteriaceae]	common
663	0.284483	0.092009	0.013958	0.031438	0	4557.813	4594.215	663	73159	0.87852843	0	denovo521908	Clostridiales	NA	N_unique
664	0.55925	0.0822	0.097862	0.072754	5.44E-11	1621.63	1642.458	664	73190	0.96601895	8.19E-11	denovo522118	Bacteroidales	Prevotellaceae	N_unique
665	0.418104	0.068848	-0.001947	0.011126	0	2926.585	3025.919	665	73287	0.999855948	0	denovo522872	Bacteroidales	[Odoribacteraceae]	common
666	0.644607	0.08424	0.020363	0.037015	0	4123.174	4215.884	666	73344	0.997240073	0	denovo523255	Bacteroidales	NA	N_unique
667	0.337448	0.082314	0.008711	0.027365	0	4354.236	4406.341	667	73395	0.957246363	0	denovo523633	Bacteroidales	Prevotellaceae	common
668	0.240715	0.083421	0.020758	0.035282	2.41E-13	4473.928	4500.066	668	73540	0.786411229	4.16E-13	denovo524627	Methanobacteriales	Methanobacteriaceae	common
669	0.535653	0.098999	-0.008753	0.004367	1.35E-13	4697.948	4724.656	669	73724	0.77737536	2.34E-13	denovo525919	Bacteroidales	Prevotellaceae	common
670	0.553614	0.08865	-0.009	0.00351	5.55E-17	4679.372	4713.512	670	73742	0.854325658	1.23E-16	denovo526000	Bacteroidales	[Paraprevotellaceae]	N_unique
671	0.475703	0.094796	0.068807	0.054525	0	4346.218	4392.865	671	73752	0.94092999	0	denovo526105	Clostridiales	Ruminococcaceae	N_unique
672	0.695499	0.075516	0.1321	0.063203	0	3788.121	3942.775	672	73905	0.999975181	0	denovo527150	Clostridiales	Dehalobacteriaceae	common
66	0.825912	0.055006	0.007182	0.01372	0	3962.561	4011.317	66	7724	0.960863783	0	denovo52731	Clostridiales	[Mogibacteriaceae]	common
673	0.243163	0.091661	0.00545	0.023892	1.15E-07	4929.294	4942.674	673	74120	0.512437822	1.47E-07	denovo528641	Clostridiales	Ruminococcaceae	common
674	0.143388	0.064603	0.543279	0.092279	1.80E-06	4740.333	4751.065	674	74151	0.450790614	2.14E-06	denovo528859	Clostridiales	Lachnospiraceae	common
675	0.025514	0.032284	-0.00815	0.008236	0.09659	4786.195	4787.041	675	74523	0.045756909	0.098410432	denovo531720	Clostridiales	Ruminococcaceae	N_unique
67	0.504181	0.080937	0.048298	0.052305	0	3651.784	3738.278	67	7803	0.997977568	0	denovo53242	Clostridiales	NA	common
676	0.201788	0.084076	-0.00419	0.011022	7.79E-14	4611.33	4638.577	676	74648	0.790115872	1.37E-13	denovo532638	Clostridiales	NA	common
677	0.219695	0.08716	0.011271	0.033247	3.61E-12	4434.835	4458.317	677	74902	0.753266465	5.76E-12	denovo534423	Bacteroidales	Prevotellaceae	N_unique
9	0.328262	0.085917	0.028512	0.031885	0	4525.3	4574.266	9	822	0.942272954	0	denovo5350	Bacteroidales	Prevotellaceae	N_unique
678	0.090246	0.057222	-0.010143	0.005876	3.26E-06	4243.518	4253.682	678	75356	0.469515443	3.82E-06	denovo537764	Spirochaetales	Spirochaetaceae	N_unique
679	0.279234	0.077893	-0.003218	0.0108	3.92E-11	4463.551	4484.699	679	75448	0.714235409	5.96E-11	denovo538480	Coriobacteriales	Coriobacteriaceae	N_unique
680	0.53082	0.096736	0.00635	0.022272	0.00831	2594.595	2597.463	680	75562	0.253800697	0.008629254	denovo539317	Clostridiales	NA	N_unique
681	0.569704	0.096121	0.007968	0.025282	0.009655	2007.732	2010.469	681	75696	0.303027881	0.010014611	denovo540283	Clostridiales	NA	N_unique
682	0.295507	0.095091	0.023379	0.029745	5.96E-13	4838.588	4863.838	682	75758	0.748244606	1.00E-12	denovo540756	Clostridiales	Ruminococcaceae	common
683	0.223404	0.070466	-0.000161	0.015067	2.60E-14	3114.422	3142.749	683	75959	0.909226968	4.77E-14	denovo542185	Bacteroidales	Prevotellaceae	N_unique
684	0.529773	0.061565	-0.006282	0.007108	0	2836.011	2946.43	684	75973	0.99995981	0	denovo542313	Clostridiales	Peptostreptococcaceae	N_unique
685	0.109834	0.06308	0.005962	0.023092	2.77E-06	4839.996	4850.317	685	76053	0.43135269	3.25E-06	denovo542962	Clostridiales	Ruminococcaceae	N_unique
686	0.139179	0.07109	0.046045	0.041368	0.0001794	3258.072	3264.439	686	76143	0.403910109	0.000195574	denovo543600	Clostridiales	NA	common
68	0.175481	0.064955	0.090946	0.072814	4.66E-10	2383.907	2402.639	68	7991	0.874336707	6.57E-10	denovo54471	Bacteroidales	Prevotellaceae	common
687	0.667462	0.077397	0.009452	0.02489	0	3292.156	3423.386	687	76421	0.999968268	0	denovo545451	Clostridiales	Veillonellaceae	common
688	0.402826	0.111799	0.009866	0.026155	2.10E-12	4753.385	4777.399	688	76645	0.736948115	3.40E-12	denovo547079	NA	NA	N_unique
689	0.052846	0.037338	-0.001114	0.015244	0.001534	4062.728	4067.111	689	76741	0.24853926	0.001635436	denovo547738	Clostridiales	Ruminococcaceae	N_unique
690	0.700203	0.091186	0.013357	0.026545	0	4731.825	4777.749	690	76763	0.922657855	0	denovo547872	Spirochaetales	Spirochaetaceae	N_unique
691	0.634152	0.083137	0.092781	0.063559	0	4003.164	4127.34	691	76805	0.999695013	0	denovo548297	Clostridiales	NA	common
692	0.977064	0.028094	0.001706	0.008274	0	3959.556	4004.448	692	76970	0.949590169	0	denovo549617	Clostridiales	Lachnospiraceae	common
693	0.826156	0.064594	-0.001225	0.009463	0	4459.031	4593.569	693	77076	0.999620759	0	denovo550366	Erysipelotrichales	Erysipelotrichaceae	common
694	0.291176	0.077169	0.082954	0.066879	0	4330.731	4406.394	694	77224	0.989845966	0	denovo551379	Clostridiales	NA	common
695	0.427716	0.08635	0.043625	0.047162	0	4191.675	4247.447	695	77439	0.969883603	0	denovo552882	Clostridiales	Ruminococcaceae	common
696	0.466116	0.076292	0.01705	0.025278	0	4292.36	4415.565	696	77494	0.999446507	0	denovo553211	Clostridiales	Lachnospiraceae	N_unique
697	0.546034	0.085867	-0.010496	0.001619	0	4233.641	4298.842	697	77505	0.982578945	0	denovo553264	Coriobacteriales	Coriobacteriaceae	N_unique
698	0.184042	0.085264	0.010601	0.022584	0.004133	2222.777	2226.265	698	77610	0.339999216	0.004325999	denovo553974	Bacteroidales	Prevotellaceae	common
699	0.317148	0.101064	0.010738	0.02857	0.001738	2516.685	2520.954	699	77682	0.361818864	0.001850779	denovo554462	Bacteroidales	Prevotellaceae	N_unique
700	0.040872	0.031349	0.394353	0.106945	0.004085	2669.769	2673.267	700	77849	0.293182339	0.004280633	denovo555740	Bacteroidales	Prevotellaceae	common
701	0.416489	0.095014	0.046128	0.040802	2.16E-07	4594.748	4607.522	701	78160	0.52083603	2.71E-07	denovo558085	RF39	NA	common
702	0.216321	0.084209	-0.002455	0.015026	9.27E-15	4683.761	4713.104	702	78327	0.808908533	1.78E-14	denovo559371	Clostridiales	Lachnospiraceae	common
703	0.385241	0.090412	-0.00645	0.008134	6.53E-10	4678.707	4697.109	703	78341	0.646629145	9.14E-10	denovo559467	Clostridiales	[Mogibacteriaceae]	common
704	0.389806	0.088054	0.00958	0.028626	0	4317.306	4417.692	704	78449	0.997737386	0	denovo560222	Clostridiales	NA	common
705	0.099292	0.046515	0.061274	0.065454	1.67E-05	4664.303	4672.911	705	78516	0.386520488	1.91E-05	denovo560759	Clostridiales	[Mogibacteriaceae]	common
69	0.418784	0.077236	0.026984	0.032584	1.28E-15	4370.688	4401.972	69	8209	0.848932718	2.63E-15	denovo56085	Clostridiales	Ruminococcaceae	common
706	0.541583	0.092332	-0.005364	0.010199	0	2415.296	2451.726	706	78832	0.981072912	0	denovo563071	Clostridiales	NA	common
707	0.510781	0.102646	0.039178	0.04769	2.59E-07	4211.197	4223.793	707	79010	0.546813454	3.25E-07	denovo564452	WCHB1-41	RFP12	N_unique
708	0.559458	0.086323	0.050478	0.04397	0	4017.372	4072.459	708	79013	0.972922297	0	denovo564470	Clostridiales	NA	N_unique
709	0.351858	0.097388	0.108859	0.070201	5.00E-16	4048.03	4080.288	709	79027	0.877955098	1.06E-15	denovo564573	Clostridiales	Lachnospiraceae	N_unique
710	0.190232	0.064571	0.004745	0.015337	1.23E-10	2921.059	2941.088	710	79158	0.836483304	1.82E-10	denovo565478	Actinomycetales	Corynebacteriaceae	common
711	0.161426	0.074598	-0.013257	0.001543	4.72E-15	4949.689	4979.695	711	79216	0.798432896	9.26E-15	denovo565950	Clostridiales	NA	N_unique
712	0.139755	0.063266	0.052449	0.049144	1.35E-07	3308.826	3322.052	712	79330	0.652553109	1.71E-07	denovo566768	Bacteroidales	NA	N_unique
713	0.134764	0.046982	0.011298	0.024444	2.24E-14	3146.019	3174.491	713	79334	0.908141601	4.14E-14	denovo566785	Clostridiales	Lachnospiraceae	common
714	0.421771	0.105774	0.009947	0.020487	2.86E-11	4433.511	4454.969	714	79538	0.721822142	4.39E-11	denovo568299	Bacteroidales	Prevotellaceae	N_unique
715	0.187582	0.053128	0.006214	0.024352	0	1745.32	1790.962	715	79653	0.998930935	0	denovo569126	Erysipelotrichales	Erysipelotrichaceae	common
716	0.467959	0.08638	0.014402	0.024323	0	3697.978	3733.166	716	79738	0.918705597	0	denovo569781	Coriobacteriales	Coriobacteriaceae	N_unique
717	0.324718	0.089333	0.025703	0.038078	9.51E-05	1897.087	1904.05	717	79849	0.621245051	0.000104896	denovo570616	Bacteroidales	[Paraprevotellaceae]	common
718	0.166693	0.076016	0.048794	0.060978	0.000606	4044.676	4049.912	718	79925	0.290242261	0.0006506	denovo571172	Bacteroidales	NA	N_unique
719	0.415751	0.107858	0.029009	0.035423	3.59E-14	4881.146	4909.156	719	79990	0.780484232	6.52E-14	denovo571698	Clostridiales	NA	N_unique
720	0.534102	0.086187	-0.006533	0.006619	0	3912.842	4016.824	720	80208	0.99904166	0	denovo573183	Coriobacteriales	Coriobacteriaceae	N_unique
721	0.521358	0.085017	0.010931	0.023494	1.82E-13	3085.497	3111.914	721	80245	0.895564381	3.14E-13	denovo573433	Clostridiales	Lachnospiraceae	common
722	0.276694	0.055686	-0.009935	0.004969	0	2396.459	2452.91	722	80351	0.997908667	0	denovo574144	Bacteroidales	Bacteroidaceae	N_unique
70	0.352502	0.092258	0.030376	0.031474	0	4653.854	4695.053	70	8408	0.903250734	0	denovo57441	Clostridiales	Lachnospiraceae	N_unique
723	0.12937	0.06367	-0.000292	0.016574	1.31E-06	3664.041	3675.082	723	80488	0.549471657	1.57E-06	denovo575262	Bifidobacteriales	Bifidobacteriaceae	N_unique
724	0.192072	0.084025	-0.007366	0.00801	0.0002355	2240.058	2246.172	724	80999	0.514367945	0.000256124	denovo578925	Bacteroidales	Prevotellaceae	common
725	0.623905	0.078919	0.191318	0.081836	1.14E-12	3835.653	3860.269	725	81036	0.816446968	1.88E-12	denovo579249	Clostridiales	Lachnospiraceae	common
726	0.65316	0.086464	0.011791	0.024353	0	4353.633	4446.786	726	81041	0.996340005	0	denovo579289	Clostridiales	Lachnospiraceae	common
727	0.711668	0.064673	0.068118	0.045443	0	1337.813	1406.464	727	81071	0.999998259	0	denovo579527	Bacteroidales	Prevotellaceae	common
728	0.161446	0.060783	-0.011786	0.003826	1.01E-10	3626.221	3646.443	728	81176	0.770922492	1.51E-10	denovo580209	Clostridiales	Lachnospiraceae	common
729	0.031892	0.025227	0.852884	0.045198	0.005715	2803.003	2806.202	729	81262	0.260858339	0.005954745	denovo580766	Clostridiales	Lachnospiraceae	common
730	0.178553	0.068189	0.00741	0.019574	1.46E-06	3258.824	3269.761	730	81280	0.588473703	1.74E-06	denovo580904	Erysipelotrichales	Erysipelotrichaceae	N_unique
731	0.678225	0.079064	-0.003016	0.009509	1.11E-16	4793.659	4827.335	731	81418	0.843569969	2.42E-16	denovo581996	Bacteroidales	Prevotellaceae	N_unique
732	0.604447	0.081489	-0.007817	0.004235	0	3804.13	3917.412	732	81584	0.99958037	0	denovo583373	Clostridiales	Lachnospiraceae	common
733	0.250156	0.090532	0.212592	0.090951	0	4775.012	4811.077	733	81708	0.863848542	0	denovo584373	Clostridiales	[Mogibacteriaceae]	N_unique
734	0.334151	0.08761	0.008741	0.022452	0	3967.713	4037.227	734	81790	0.989974026	0	denovo584978	Clostridiales	Lachnospiraceae	common
71	0.224069	0.091077	0.00866	0.025831	2.70E-06	4783.631	4793.977	71	8560	0.43589848	3.17E-06	denovo58555	Bacteroidales	Prevotellaceae	common
735	0.123908	0.067807	0.423536	0.102917	1.28E-07	4431.669	4444.951	735	81883	0.547530276	1.62E-07	denovo585728	Bacteroidales	NA	N_unique
736	0.118766	0.065628	-0.009369	0.007778	5.35E-08	4617.402	4631.524	736	82130	0.554806839	6.93E-08	denovo587572	RF39	NA	N_unique
72	0.068837	0.042703	0.078743	0.067628	0.0005424	4407.941	4413.28	72	8598	0.274417062	0.000583683	denovo58802	Coriobacteriales	Coriobacteriaceae	common
737	0.303848	0.091123	0.003501	0.016927	0	3994.189	4036.363	737	82480	0.938173506	0	denovo590246	Clostridiales	Ruminococcaceae	N_unique
73	0.235291	0.057497	0.00474	0.019432	0	3030.761	3073.085	73	8661	0.974652444	0	denovo59274	Clostridiales	Ruminococcaceae	N_unique
738	0.087075	0.044737	-0.012482	0.003144	5.93E-06	4341.763	4351.355	738	83149	0.442784415	6.88E-06	denovo595085	Bacteroidales	Prevotellaceae	common
739	0.057945	0.034995	0.078795	0.061233	7.45E-05	3495.387	3502.58	739	83375	0.420025572	8.25E-05	denovo596638	YS2	NA	N_unique
740	0.134354	0.068663	0.022646	0.046727	0.002152	3256.022	3260.098	740	83430	0.282174389	0.002273205	denovo596937	Bacteroidales	S24-7	N_unique
741	0.336331	0.079123	0.12672	0.072127	5.66E-15	3042.834	3072.657	741	83700	0.924576436	1.11E-14	denovo598778	Clostridiales	Christensenellaceae	N_unique
742	0.12531	0.060872	-0.004992	0.016214	0.004602	3833.091	3836.483	742	83728	0.2089559	0.00481142	denovo599006	Clostridiales	NA	common
743	0.322352	0.090531	0.080771	0.05982	0	4733.515	4789.658	743	84256	0.956045619	0	denovo602860	RF39	NA	N_unique
744	0.52018	0.07986	0.0252	0.033412	0	4140.598	4259.956	744	84263	0.999463762	0	denovo602882	Clostridiales	NA	common
745	0.199604	0.06047	0.005584	0.019731	3.85E-11	4258.031	4279.198	745	84477	0.731276398	5.85E-11	denovo604468	Bacteroidales	Prevotellaceae	N_unique
746	0.084481	0.056745	0.491587	0.106421	0.002601	4545.792	4549.696	746	84537	0.203468524	0.002738052	denovo604988	Bacteroidales	S24-7	common
747	0.367237	0.075705	0.235236	0.093965	0	4683.909	4786.981	747	84621	0.99687473	0	denovo605658	Clostridiales	NA	N_unique
748	0.511042	0.094816	0.066532	0.054389	1.05E-13	4778.389	4805.348	748	84647	0.774828073	1.82E-13	denovo605896	Clostridiales	Veillonellaceae	N_unique
749	0.243029	0.063065	0.028607	0.046303	0	1425.075	1465.479	749	84765	0.999394098	0	denovo606855	Clostridiales	NA	common
750	0.271546	0.078073	0.461294	0.09363	4.15E-05	4386.033	4393.778	750	84779	0.373453925	4.66E-05	denovo606949	Clostridiales	NA	N_unique
751	0.358865	0.098502	0.058762	0.052349	0	4950.065	5000.529	751	84815	0.931976003	0	denovo607182	Clostridiales	NA	N_unique
752	0.394771	0.096855	0.04652	0.057314	0	4684.325	4735.675	752	84943	0.944376389	0	denovo608114	Clostridiales	Lachnospiraceae	N_unique
753	0.53668	0.079975	-0.005587	0.007666	0	4061.822	4205.705	753	85011	0.999901428	0	denovo608660	Clostridiales	Clostridiaceae	common
754	0.522739	0.08541	-0.00369	0.009003	0	3059.994	3185.457	754	85243	0.999976262	0	denovo610518	Clostridiales	Lachnospiraceae	common
755	0.014504	0.026589	0.001261	0.01903	0.2164	2415.962	2416.269	755	85261	0.033111231	0.218780638	denovo610652	Bacteroidales	Prevotellaceae	common
756	0.494653	0.098594	-0.00576	0.008875	6.35E-07	4845.362	4857.096	756	85302	0.473220893	7.74E-07	denovo611044	Bacteroidales	Prevotellaceae	common
757	0.225902	0.063907	0.007665	0.022976	0	4270.579	4315.204	757	85308	0.936373425	0	denovo611093	Clostridiales	Lachnospiraceae	common
758	0.477407	0.080781	0.141924	0.068031	0	4369.535	4497.125	758	85325	0.999512954	0	denovo611235	Clostridiales	Ruminococcaceae	N_unique
74	0.282882	0.09232	0.009229	0.019474	1.08E-14	4588.324	4617.512	74	8996	0.813704708	2.05E-14	denovo61512	Clostridiales	Ruminococcaceae	common
759	0.354657	0.099385	0.00501	0.018563	9.40E-12	4932.173	4954.719	759	85937	0.701388064	1.48E-11	denovo615546	Coriobacteriales	Coriobacteriaceae	common
760	0.593032	0.081954	0.061095	0.061812	5.45E-09	3662.937	3679.275	760	86005	0.692526347	7.33E-09	denovo616018	Aeromonadales	Succinivibrionaceae	common
761	0.638795	0.079573	-0.004283	0.00772	0	4098.803	4223.356	761	86160	0.999641219	0	denovo617017	Clostridiales	Ruminococcaceae	common
762	0.533668	0.084147	0.013296	0.023286	0	4400.028	4513.476	762	86321	0.998824452	0	denovo618120	Clostridiales	Lachnospiraceae	common
763	0.489108	0.093956	-0.001631	0.01147	8.42E-07	3759.095	3770.557	763	86410	0.553712638	1.02E-06	denovo618784	Bacteroidales	[Paraprevotellaceae]	N_unique
764	0.163736	0.081061	-0.013237	0.001322	7.73E-05	4986.866	4994.023	764	86425	0.316170987	8.54E-05	denovo618866	Bacteroidales	Prevotellaceae	N_unique
765	0.150784	0.067437	-0.005561	0.012349	4.11E-05	4114.097	4121.85	765	86439	0.392814858	4.62E-05	denovo618969	Bacteroidales	Prevotellaceae	common
766	0.479658	0.089957	0.020575	0.038466	1.67E-16	4651.615	4684.918	766	86723	0.849002887	3.59E-16	denovo620995	Clostridiales	Lachnospiraceae	common
767	0.254807	0.057872	0.130811	0.078922	0	1928.056	1991.217	767	86922	0.99980489	0	denovo622613	Clostridiales	Ruminococcaceae	N_unique
768	0.27077	0.062614	-0.009176	0.005612	0	4288.329	4343.049	768	86975	0.965266988	0	denovo623028	Clostridiales	Ruminococcaceae	common
769	0.01611	0.032582	0.044197	0.066136	0.3056	2637.134	2637.263	769	87199	0.012878966	0.306935956	denovo624654	Bacteroidales	Prevotellaceae	common
770	0.409111	0.074178	0.001213	0.01368	0	4478.693	4518.444	770	87326	0.903831398	0	denovo625621	Coriobacteriales	Coriobacteriaceae	common
771	0.138253	0.069812	0.00181	0.01543	1.70E-05	2977.906	2986.497	771	87367	0.533921556	1.94E-05	denovo625886	Bacillales	NA	N_unique
772	0.627714	0.091307	-0.006284	0.005825	5.55E-16	4554.628	4586.764	772	87373	0.844823174	1.17E-15	denovo625926	Clostridiales	Lachnospiraceae	N_unique
773	0.167438	0.066661	0.016328	0.023867	6.72E-15	4958.21	4987.868	773	87378	0.794107377	1.31E-14	denovo625963	Bacteroidales	BS11	N_unique
774	0.761996	0.07184	0.068936	0.042124	0	4206.836	4356.863	774	87641	0.999907286	0	denovo627898	LD1-PB3	NA	N_unique
775	0.079002	0.067802	0.0978	0.075434	0.09282	4178.491	4179.366	775	87741	0.053975405	0.09467434	denovo628653	Spirochaetales	Spirochaetaceae	N_unique
776	0.432331	0.086181	0.021983	0.03403	3.70E-12	3432.029	3455.489	776	87841	0.835570386	5.88E-12	denovo629354	Rhodocyclales	Rhodocyclaceae	N_unique
777	0.295058	0.088964	0.000391	0.017746	0	4763.964	4818.133	777	87865	0.950023364	0	denovo629569	Clostridiales	NA	N_unique
778	0.769237	0.076226	0.020887	0.026491	0	4558.36	4617.408	778	87979	0.966982209	0	denovo630394	Clostridiales	NA	common
779	0.704768	0.08014	-0.005226	0.006648	0	4261.505	4312.02	779	88005	0.955965559	0	denovo630584	Bacteroidales	Prevotellaceae	N_unique
780	0.483222	0.08989	0.26464	0.084089	0	4540.28	4586.858	780	88126	0.933112427	0	denovo631543	Methanobacteriales	Methanobacteriaceae	N_unique
781	0.538901	0.081558	0.00512	0.018422	0	3426.142	3536.682	781	88295	0.999778447	0	denovo632688	Clostridiales	Lachnospiraceae	N_unique
782	0.182114	0.055754	-0.0092	0.007713	0	3973.969	4014.052	782	88379	0.930017027	0	denovo633325	Clostridiales	NA	common
783	0.19023	0.07293	0.006805	0.026607	8.27E-15	4508.478	4537.933	783	88409	0.821947959	1.59E-14	denovo633523	RF39	NA	common
784	0.402954	0.082414	-0.004017	0.009657	1.44E-15	3733.778	3764.957	784	88421	0.889606099	2.92E-15	denovo633636	Flavobacteriales	Flavobacteriaceae	N_unique
785	0.31338	0.080825	-0.006988	0.00857	1.33E-15	3960.892	3992.158	785	88746	0.875520143	2.71E-15	denovo636055	Clostridiales	Ruminococcaceae	common
786	0.509903	0.101507	-0.003033	0.010135	1.67E-16	4722.473	4755.938	786	89345	0.846069638	3.59E-16	denovo640376	RF39	NA	N_unique
787	0.174481	0.079967	-0.002006	0.013763	2.47E-06	2843.965	2854.394	787	89418	0.620914829	2.91E-06	denovo640858	Lactobacillales	Leuconostocaceae	N_unique
788	0.65592	0.087467	-0.006311	0.005921	0	4600.624	4701.838	788	89474	0.996870277	0	denovo641306	Clostridiales	NA	N_unique
789	0.081469	0.073891	0.006238	0.022073	0.1495	3532.741	3533.281	789	89577	0.039694384	0.151812707	denovo642026	Pseudomonadales	Pseudomonadaceae	N_unique
790	0.305303	0.090904	0.004512	0.017221	3.44E-11	4992.059	5013.337	790	89826	0.676037497	5.24E-11	denovo643829	Clostridiales	Lachnospiraceae	N_unique
791	0.300894	0.082953	-0.001384	0.012884	1.39E-12	2437.722	2462.139	791	90210	0.928718556	2.29E-12	denovo646624	Methanobacteriales	Methanobacteriaceae	common
792	0.305132	0.071422	-0.011823	0.002324	0	3823.542	3862.017	792	90282	0.929579963	0	denovo647143	Clostridiales	Ruminococcaceae	N_unique
793	0.873477	0.056315	-0.001483	0.007374	0	3889.969	3990.995	793	90360	0.998880012	0	denovo647746	Clostridiales	NA	common
794	0.790865	0.071273	0.02245	0.026581	0	3689.003	3861.504	794	90390	0.999994499	0	denovo647932	Bacteroidales	Prevotellaceae	N_unique
795	0.221491	0.090663	0.019092	0.031655	3.41E-06	4403.632	4413.755	795	90404	0.455821913	3.98E-06	denovo648072	Bacteroidales	Prevotellaceae	N_unique
796	0.120039	0.059066	0.042837	0.040354	1.96E-06	5022.038	5032.688	796	90451	0.429577528	2.33E-06	denovo648370	Clostridiales	Lachnospiraceae	N_unique
797	0.418932	0.086142	0.327526	0.089551	5.45E-07	3978.126	3990.008	797	90815	0.54630548	6.66E-07	denovo651044	Clostridiales	NA	common
798	0.862223	0.051203	-0.002729	0.005745	0	3968.16	4015.04	798	90977	0.955504699	0	denovo652352	Clostridiales	Lachnospiraceae	common
799	0.533191	0.086922	0.122364	0.064441	0	4565.677	4675.919	799	91059	0.998204753	0	denovo653009	Clostridiales	Lachnospiraceae	common
800	0.417745	0.097896	-0.003349	0.010088	0	4824.078	4861.743	800	91135	0.872674387	0	denovo653539	Clostridiales	Lachnospiraceae	N_unique
801	0.192214	0.07339	0.023319	0.04752	1.36E-06	2988.991	2999.996	801	91349	0.62239138	1.62E-06	denovo655094	Bacteroidales	Prevotellaceae	N_unique
75	0.051682	0.050389	0.004183	0.020346	0.1054	2834.028	2834.811	75	9555	0.070590152	0.107148894	denovo65601	Clostridiales	Lachnospiraceae	common
802	0.662701	0.080327	0.017784	0.028316	0	3879.48	3986.178	802	91525	0.999245846	0	denovo656347	Coriobacteriales	Coriobacteriaceae	N_unique
803	0.265814	0.083402	0.102728	0.068726	2.02E-06	3822.84	3833.463	803	91828	0.520670553	2.39E-06	denovo658354	Clostridiales	[Mogibacteriaceae]	common
76	0.612351	0.088613	-0.003662	0.008743	0	3853.56	3986.771	76	9607	0.999877307	0	denovo65912	Clostridiales	Christensenellaceae	N_unique
804	0.626406	0.064302	0.008529	0.02141	0	3053.079	3148.066	804	92147	0.999702171	0	denovo660966	Clostridiales	NA	N_unique
77	0.507459	0.089525	0.260543	0.088243	0	4459.353	4495.898	77	9641	0.885004281	0	denovo66100	Clostridiales	Lachnospiraceae	N_unique
78	0.329441	0.074271	0.47383	0.085948	1.23E-10	4087.585	4107.619	78	9644	0.726277609	1.81E-10	denovo66111	Clostridiales	Lachnospiraceae	N_unique
805	0.273758	0.080568	0.071012	0.059188	0	4775.523	4818.399	805	92231	0.90639092	0	denovo661662	Clostridiales	Lachnospiraceae	common
806	0.019567	0.039805	0.005507	0.017024	0.2832	3568.824	3568.988	806	92250	0.012103557	0.285061117	denovo661810	Rhodobacterales	Rhodobacteraceae	common
807	0.554299	0.088306	0.062904	0.057308	0	4177.881	4237.714	807	92374	0.976907446	0	denovo662825	Clostridiales	NA	N_unique
79	0.068121	0.065345	4.90E-05	0.017074	0.04019	3402.25	3403.778	79	9681	0.112182113	0.041267721	denovo66355	Clostridiales	Ruminococcaceae	N_unique
80	0.222031	0.071697	0.058954	0.055485	5.55E-17	4762.412	4796.934	80	9698	0.852513086	1.23E-16	denovo66455	Clostridiales	Lachnospiraceae	N_unique
808	0.227409	0.079308	0.012478	0.031982	4.62E-09	4382.965	4399.462	808	92629	0.630483007	6.25E-09	denovo664630	Clostridiales	NA	common
809	0.399855	0.097103	0.032635	0.041126	6.49E-12	3025.476	3048.384	809	92779	0.864521539	1.03E-11	denovo665668	Bacteroidales	[Paraprevotellaceae]	N_unique
810	0.569817	0.077806	0.001262	0.014155	0	4155.727	4304.612	810	92813	0.999911091	0	denovo665953	Clostridiales	Christensenellaceae	N_unique
811	0.449951	0.070763	-0.005419	0.008241	0	3983.426	4038.031	811	92826	0.972892915	0	denovo666040	Burkholderiales	Comamonadaceae	common
812	0.336591	0.095979	-0.010463	0.004499	7.00E-05	4884.811	4892.062	812	93146	0.325020935	7.78E-05	denovo668482	Bacteroidales	Prevotellaceae	N_unique
81	0.26144	0.075867	0.000707	0.018366	5.24E-08	2474.306	2488.448	81	9759	0.77915775	6.80E-08	denovo66904	Elusimicrobiales	Elusimicrobiaceae	N_unique
813	0.24067	0.083245	-0.01088	0.004805	1.91E-07	4766.466	4779.36	813	93293	0.51124629	2.40E-07	denovo669631	Oceanospirillales	Halomonadaceae	N_unique
814	0.528246	0.090646	0.015103	0.030274	0	3482.003	3624.463	814	93431	0.999975726	0	denovo670589	Clostridiales	Lachnospiraceae	common
82	0.139346	0.05898	0.149634	0.073611	1.94E-10	4465.283	4484.869	82	9790	0.686458482	2.83E-10	denovo67098	Turicibacterales	Turicibacteraceae	common
815	0.508261	0.107906	0.023042	0.036441	1.67E-11	4048.764	4070.75	815	93534	0.761917065	2.59E-11	denovo671332	Bacteroidales	[Paraprevotellaceae]	N_unique
816	0.332807	0.094523	0.003999	0.017316	4.04E-13	4822.888	4848.519	816	93537	0.754534867	6.88E-13	denovo671352	Clostridiales	Eubacteriaceae	N_unique
817	0.209586	0.075109	0.017676	0.034161	2.86E-10	4463.117	4482.326	817	93550	0.679571919	4.13E-10	denovo671439	RF39	NA	common
83	0.749706	0.073864	0.051026	0.043538	4.05E-15	4638.983	4669.138	83	9811	0.820398976	8.01E-15	denovo67237	Clostridiales	Veillonellaceae	common
84	0.184609	0.080274	0.151233	0.093815	0.0001029	3911.846	3918.735	84	9813	0.372662596	0.000113252	denovo67239	YS2	NA	N_unique
818	0.141793	0.074135	0.005042	0.025418	2.26E-06	4883.707	4894.223	818	93817	0.43447815	2.66E-06	denovo673301	Bacteroidales	Prevotellaceae	N_unique
819	0.548866	0.078064	0.006	0.018433	0	3404.221	3537.056	819	94088	0.999960682	0	denovo675296	Clostridiales	Lachnospiraceae	common
820	0.298757	0.103619	-0.007126	0.008213	6.07E-12	3650.061	3673.036	820	94124	0.810391221	9.60E-12	denovo675572	Spirochaetales	Spirochaetaceae	N_unique
821	0.739524	0.061815	0.028134	0.031463	0	3755.967	3801.693	821	94198	0.959509601	0	denovo676124	Clostridiales	Lachnospiraceae	common
822	0.09622	0.06353	0.165646	0.085288	0.005623	3072.294	3075.507	822	94205	0.241939249	0.005865536	denovo676177	Bacteroidales	NA	common
823	0.210935	0.055919	-0.007151	0.009814	0	3866.717	3914.958	823	94214	0.962584691	0	denovo676219	Erysipelotrichales	Erysipelotrichaceae	N_unique
824	0.422434	0.098367	0.006452	0.01938	9.18E-11	5027.123	5047.44	824	94283	0.656590931	1.37E-10	denovo676631	Clostridiales	Ruminococcaceae	N_unique
825	0.222596	0.055838	0.047107	0.040311	0	4302.985	4349.669	825	94298	0.942705882	0	denovo676754	Aeromonadales	Succinivibrionaceae	N_unique
826	0.127902	0.051076	0.01375	0.035047	3.85E-10	4201.159	4220.076	826	94329	0.695950544	5.50E-10	denovo677024	Clostridiales	Lachnospiraceae	N_unique
85	0.481141	0.081829	0.038619	0.046485	0	3214.1	3303.047	85	9904	0.999278349	0	denovo67890	Clostridiales	Ruminococcaceae	N_unique
827	0.60958	0.083376	-0.005524	0.007655	0	3733.394	3887.303	827	94605	0.999977577	0	denovo679015	Coriobacteriales	Coriobacteriaceae	common
828	0.591235	0.090538	0.034445	0.037356	1.50E-12	4807.976	4832.322	828	94632	0.737757693	2.46E-12	denovo679256	Clostridiales	NA	N_unique
829	0.126681	0.057274	-0.01052	0.006082	2.96E-08	4743.133	4757.828	829	94641	0.559455601	3.88E-08	denovo679323	Clostridiales	NA	common
830	0.33262	0.077809	-0.005263	0.00938	0	4258.307	4371.337	830	94735	0.999033927	0	denovo680018	Clostridiales	NA	common
831	0.41013	0.09302	7.60E-05	0.016961	0	4367.448	4444.89	831	94772	0.990511836	0	denovo680284	Clostridiales	[Mogibacteriaceae]	N_unique
832	0.706516	0.074872	-0.003615	0.009221	0	4572.718	4717.413	832	94814	0.999740171	0	denovo680671	Clostridiales	NA	N_unique
833	0.909546	0.044237	0.009149	0.014962	0	4585.44	4634.097	833	94916	0.939016524	0	denovo681406	Bacteroidales	S24-7	N_unique
86	0.182721	0.088382	0.001428	0.019242	8.82E-07	4817.521	4828.939	86	9955	0.465985888	1.06E-06	denovo68218	Clostridiales	Ruminococcaceae	N_unique
10	0.192391	0.066348	-0.004424	0.013498	2.91E-11	3815.652	3837.093	10	1046	0.773480889	4.45E-11	denovo6827	Clostridiales	Veillonellaceae	N_unique
834	0.220454	0.081477	0.008325	0.026993	0	4458.799	4500.712	834	95199	0.916205021	0	denovo683553	Clostridiales	Lachnospiraceae	common
835	0.863476	0.054298	-0.002565	0.006667	0	4632.708	4670.435	835	95373	0.883436459	0	denovo684916	Clostridiales	Lachnospiraceae	N_unique
836	0.288842	0.072708	-0.000742	0.013608	0	2523.643	2562.666	836	95429	0.982859772	0	denovo685279	Clostridiales	[Mogibacteriaceae]	common
837	0.221436	0.084473	-0.009401	0.007568	3.58E-13	4524.165	4549.915	837	95480	0.777763524	6.10E-13	denovo685642	Clostridiales	Lachnospiraceae	N_unique
87	0.586433	0.082453	0.027604	0.031176	0	3663.672	3705.315	87	10010	0.949969544	0	denovo68648	Clostridiales	Ruminococcaceae	common
838	0.135884	0.057016	0.318652	0.091644	4.48E-07	4034.16	4046.229	838	95676	0.54688856	5.53E-07	denovo686931	Clostridiales	Christensenellaceae	N_unique
839	0.462348	0.095866	0.026689	0.037676	0	4313.343	4385.439	839	95687	0.987633582	0	denovo687026	Clostridiales	NA	N_unique
840	0.77683	0.071339	0.063256	0.046679	4.34E-10	4808.416	4827.216	840	95949	0.644446598	6.15E-10	denovo688897	Clostridiales	Ruminococcaceae	N_unique
841	0.226931	0.058726	0.527756	0.087391	0	4294.105	4341.928	841	96071	0.946867387	0	denovo689923	Clostridiales	Clostridiaceae	N_unique
842	0.140659	0.056166	-0.006917	0.009564	9.18E-10	3494.515	3512.585	842	96183	0.745071936	1.28E-09	denovo690720	Clostridiales	Lachnospiraceae	common
843	0.606315	0.075405	0.019878	0.026324	0	2316.129	2419.22	843	96267	0.999990269	0	denovo691323	Clostridiales	Ruminococcaceae	common
844	0.243777	0.08033	-0.004375	0.013544	0	4252.538	4291.806	844	96415	0.912471006	0	denovo692375	Bacteroidales	NA	N_unique
88	0.391438	0.074383	0.010338	0.022334	0	4211.525	4255.551	88	10091	0.936445017	0	denovo69284	Clostridiales	Lachnospiraceae	common
89	0.352744	0.102059	0.087337	0.06145	0.0001746	4469.821	4476.214	89	10093	0.315281685	0.000190794	denovo69296	Fibrobacterales	Fibrobacteraceae	common
845	0.539174	0.086345	-0.00284	0.011632	5.55E-17	1894.945	1929.045	845	96742	0.99114117	1.23E-16	denovo694879	Bacteroidales	Prevotellaceae	N_unique
846	0.152521	0.070569	0.056237	0.047451	0.0007227	2451.034	2456.108	846	96825	0.421907758	0.000774081	denovo695532	Clostridiales	Lachnospiraceae	common
847	0.27211	0.07353	-0.007381	0.007485	0	4424.038	4485.107	847	96830	0.973563699	0	denovo695576	Coriobacteriales	Coriobacteriaceae	N_unique
848	0.196719	0.089219	0.033438	0.045301	1.87E-09	4640.847	4658.223	848	96938	0.62855161	2.57E-09	denovo696356	Bacteroidales	Prevotellaceae	N_unique
849	0.198421	0.086154	-0.006715	0.011861	1.00E-11	4702.53	4725.015	849	97064	0.717497973	1.57E-11	denovo697233	Bacteroidales	Prevotellaceae	N_unique
850	0.471075	0.06082	0.217165	0.076651	0	3323.706	3408.333	850	97077	0.99872252	0	denovo697344	Bacteroidales	Bacteroidaceae	common
851	0.281994	0.070274	5.50E-05	0.016157	0	3145.882	3182.708	851	97259	0.954228761	0	denovo698675	Bacteroidales	Bacteroidaceae	N_unique
852	0.772657	0.068685	-0.001685	0.008234	1.83E-11	4602.283	4624.177	852	97480	0.715684284	2.83E-11	denovo700166	Clostridiales	Ruminococcaceae	N_unique
853	0.045958	0.048461	0.314834	0.100628	0.06191	4061.503	4062.687	853	97493	0.074333196	0.063499208	denovo700273	Clostridiales	Ruminococcaceae	N_unique
854	0.19119	0.077368	-0.007891	0.007928	3.33E-07	4359.751	4372.106	854	97502	0.527593501	4.15E-07	denovo700353	Clostridiales	Lachnospiraceae	N_unique
855	0.015192	0.027095	0.005068	0.018594	0.2126	3948.062	3948.38	855	97648	0.021117623	0.215175551	denovo701317	Clostridiales	Ruminococcaceae	common
856	0.158118	0.072485	-0.000928	0.013723	1.41E-06	4901.164	4912.134	856	97661	0.447041215	1.68E-06	denovo701445	Clostridiales	[Mogibacteriaceae]	common
857	0.232298	0.062718	0.021869	0.041388	0	4153.72	4193.082	857	97726	0.91786591	0	denovo701913	Aeromonadales	Succinivibrionaceae	N_unique
858	0.202205	0.064392	0.036065	0.046995	0	4706.921	4745.799	858	97919	0.886940848	0	denovo703476	Clostridiales	Ruminococcaceae	common
859	0.546392	0.090656	0.005875	0.016534	0	4047.729	4088.128	859	97991	0.928048487	0	denovo703879	Clostridiales	Dehalobacteriaceae	N_unique
860	0.654714	0.074361	-0.008976	0.002268	0	3103.625	3293.275	860	98110	0.999999851	0	denovo704765	Clostridiales	NA	common
861	0.722581	0.085017	0.056458	0.049019	0	4186.975	4233.238	861	98251	0.945632961	0	denovo705777	Clostridiales	NA	N_unique
862	0.30851	0.096083	-0.005614	0.009045	1.79E-05	2721.835	2730.376	862	98321	0.564062552	2.04E-05	denovo706295	Clostridiales	Veillonellaceae	common
90	0.145215	0.051334	0.115918	0.076722	6.89E-12	3294.964	3317.815	90	10288	0.839821385	1.09E-11	denovo70729	Bacteroidales	Prevotellaceae	N_unique
863	0.696436	0.077602	0.004869	0.015745	0	4194.761	4294.46	863	98528	0.998020093	0	denovo707943	Clostridiales	Ruminococcaceae	common
864	0.513307	0.099513	0.007844	0.018362	3.16E-10	4889.318	4908.428	864	98561	0.644325421	4.55E-10	denovo708161	Clostridiales	Lachnospiraceae	common
865	0.384721	0.083511	0.050613	0.054456	0	4060.611	4160.476	865	98571	0.998401116	0	denovo708235	Clostridiales	Lachnospiraceae	N_unique
866	0.219954	0.08713	-0.013268	0.001078	0	4630.987	4667.284	866	98577	0.873679615	0	denovo708279	WCHB1-41	NA	N_unique
867	0.622304	0.082751	0.064911	0.050639	0	3714.933	3868.639	867	98614	0.999978418	0	denovo708610	Clostridiales	NA	N_unique
868	0.18214	0.094554	-0.009435	0.00601	0.000909	4769.562	4774.424	868	98651	0.236619226	0.000972492	denovo708908	Clostridiales	Ruminococcaceae	common
869	0.649571	0.096356	-0.005652	0.007958	0	4532.148	4591.168	869	98873	0.967570654	0	denovo710535	Clostridiales	Christensenellaceae	N_unique
870	0.392422	0.096726	0.096803	0.065273	4.71E-14	4666.628	4694.371	870	98917	0.792111767	8.45E-14	denovo710872	Clostridiales	Clostridiaceae	N_unique
91	0.544638	0.094237	0.014886	0.032105	0	4615.056	4659.375	91	10354	0.92055489	0	denovo71209	Clostridiales	Lachnospiraceae	N_unique
871	0.345032	0.09137	0.020931	0.0273	1.73E-09	2824.409	2841.861	871	99256	0.804539062	2.38E-09	denovo713314	Clostridiales	NA	common
872	0.508299	0.081284	0.467091	0.071794	0	4306.363	4349.545	872	99319	0.928927129	0	denovo713754	Clostridiales	NA	N_unique
873	0.904758	0.043655	0.027095	0.030373	0	2777.284	2852.697	873	99496	0.999174663	0	denovo715036	Bacteroidales	[Paraprevotellaceae]	common
874	0.336114	0.099666	0.057823	0.049336	5.41E-14	4616.321	4643.927	874	99500	0.794025603	9.66E-14	denovo715055	Clostridiales	NA	common
875	0.682857	0.085278	0.067897	0.051745	0	3928.926	4049.877	875	99677	0.999676045	0	denovo716291	Clostridiales	[Mogibacteriaceae]	N_unique
876	0.24635	0.085624	0.041205	0.05738	1.39E-15	4806.805	4838.025	876	99970	0.820143991	2.82E-15	denovo718300	Clostridiales	NA	common
877	0.266902	0.101308	0.008146	0.023018	0.007729	3925.126	3928.057	877	100095	0.17947342	0.008044112	denovo719415	Clostridiales	Lachnospiraceae	N_unique
878	0.455231	0.09757	0.022235	0.036431	5.24E-14	4697.219	4724.856	878	100139	0.788728237	9.39E-14	denovo719756	Clostridiales	Ruminococcaceae	common
879	0.238728	0.088427	0.00382	0.015127	2.11E-05	4469.997	4478.385	879	100161	0.391531122	2.39E-05	denovo719940	Bacteroidales	Prevotellaceae	common
880	0.315862	0.077996	0.428328	0.098766	1.86E-10	2638.472	2658.097	880	100234	0.859673054	2.73E-10	denovo720467	RF39	NA	N_unique
881	0.229764	0.071852	0.207175	0.092692	0	4351.436	4393.079	881	100426	0.919859765	0	denovo721801	Bacteroidales	Prevotellaceae	common
882	0.339894	0.096657	0.082986	0.056252	0.001884	4432.117	4436.313	882	100433	0.221793747	0.002003931	denovo721834	Bacteroidales	[Paraprevotellaceae]	common
92	0.310521	0.053091	0.209575	0.093916	0	3657.182	3739.095	92	10506	0.997176943	0	denovo72184	Lactobacillales	Streptococcaceae	N_unique
883	0.838057	0.042637	-0.006006	0.003011	0	3498.957	3559.209	883	100436	0.98915935	0	denovo721848	Pasteurellales	Pasteurellaceae	N_unique
884	0.245104	0.066262	-0.00796	0.010247	5.55E-17	1513.688	1547.707	884	100721	0.997232296	1.23E-16	denovo723985	Lactobacillales	Streptococcaceae	common
885	0.164784	0.058401	-0.011928	0.003144	1.86E-09	3139.15	3156.531	885	100738	0.768509847	2.56E-09	denovo724075	Clostridiales	Ruminococcaceae	common
886	0.251038	0.09323	-0.003528	0.011308	1.90E-12	4621.076	4645.188	886	100746	0.748202646	3.09E-12	denovo724142	Clostridiales	NA	common
887	0.092028	0.044372	0.01805	0.026243	2.06E-06	4753.099	4763.702	887	100749	0.44594523	2.44E-06	denovo724170	Clostridiales	Christensenellaceae	N_unique
888	0.543146	0.096364	0.006377	0.020145	0	3786.357	3908.046	888	100773	0.999771229	0	denovo724331	Clostridiales	Clostridiaceae	common
889	0.312296	0.084556	0.192136	0.079786	8.78E-14	4691.784	4718.914	889	100841	0.78301684	1.54E-13	denovo724801	Coriobacteriales	Coriobacteriaceae	common
890	0.561735	0.085845	0.032157	0.033693	0	4175.927	4253.777	890	100860	0.992514556	0	denovo724931	Erysipelotrichales	Erysipelotrichaceae	N_unique
891	0.164555	0.056488	-0.007297	0.008176	1.87E-14	2774.995	2803.645	891	101101	0.93425186	3.47E-14	denovo726831	Clostridiales	NA	common
892	0.474435	0.080767	0.030708	0.046239	0	4199.354	4325.797	892	101249	0.99961467	0	denovo727889	Coriobacteriales	Coriobacteriaceae	common
893	0.375211	0.089183	-0.00832	0.005689	4.68E-11	2126.924	2147.9	893	101436	0.925775521	7.10E-11	denovo729428	Synergistales	Synergistaceae	N_unique
93	0.107472	0.055679	0.072358	0.073265	5.22E-05	1734.189	1741.716	93	10642	0.68263596	5.85E-05	denovo73090	Clostridiales	Lachnospiraceae	common
894	0.222523	0.080339	0.138683	0.076851	1.33E-15	4347.9	4379.15	894	101696	0.850108414	2.71E-15	denovo731236	Clostridiales	NA	common
895	0.538298	0.08322	0.004293	0.019657	0	3740.009	3846.503	895	101789	0.99941286	0	denovo731993	Bacteroidales	NA	N_unique
896	0.205745	0.094227	-0.009376	0.007878	4.80E-09	4708.679	4725.14	896	101800	0.603386872	6.47E-09	denovo732077	Clostridiales	Ruminococcaceae	common
897	0.300731	0.076825	0.260237	0.097705	0	4709.225	4769.335	897	101815	0.96530417	0	denovo732230	Clostridiales	Ruminococcaceae	N_unique
898	0.300752	0.083752	-0.00761	0.007817	0	4492.985	4551.093	898	101849	0.966802645	0	denovo732481	Clostridiales	NA	common
899	0.187365	0.058823	0.685109	0.069221	9.78E-13	3918.68	3943.444	899	101943	0.811638361	1.62E-12	denovo733199	Erysipelotrichales	Erysipelotrichaceae	common
900	0.409463	0.074945	-0.007994	0.006398	9.99E-16	4090.284	4121.827	900	101960	0.86941856	2.07E-15	denovo733311	Clostridiales	Veillonellaceae	N_unique
901	0.254381	0.074109	0.007933	0.018905	1.89E-09	4128.686	4146.052	901	101998	0.67119825	2.59E-09	denovo733656	Clostridiales	Lachnospiraceae	N_unique
902	0.018324	0.040903	-0.003501	0.011168	0.2979	3552.25	3552.39	902	102107	0.010389531	0.29952965	denovo734524	Clostridiales	NA	common
903	0.223416	0.083759	-0.001635	0.014217	1.19E-07	4073.429	4086.779	903	102132	0.579820913	1.51E-07	denovo734714	Bifidobacteriales	Bifidobacteriaceae	N_unique
904	0.156251	0.059195	0.022424	0.041971	1.27E-14	4923.335	4952.365	904	102210	0.789434787	2.40E-14	denovo735386	Clostridiales	Lachnospiraceae	N_unique
905	0.254727	0.091021	-0.011698	0.003056	1.39E-14	4895.61	4924.549	905	102229	0.790254437	2.61E-14	denovo735574	Clostridiales	Ruminococcaceae	common
94	0.397563	0.109051	-0.003013	0.015608	1.67E-16	4491.389	4524.844	94	10707	0.860066749	3.59E-16	denovo73632	Bacteroidales	NA	common
906	0.403247	0.079324	0.002579	0.014196	0	3664.39	3711.846	906	102520	0.966954599	0	denovo737544	Clostridiales	Ruminococcaceae	N_unique
907	0.229512	0.080363	-0.00015	0.013786	0	4731.848	4776.038	907	102620	0.914847353	0	denovo738225	Clostridiales	Lachnospiraceae	common
908	0.108011	0.053689	0.001824	0.016007	7.47E-08	4242.452	4256.251	908	102670	0.57706649	9.63E-08	denovo738581	Clostridiales	Ruminococcaceae	N_unique
909	0.082477	0.054886	0.008248	0.03207	0.02331	1972.855	1974.834	909	102702	0.233324909	0.024069539	denovo738875	Clostridiales	Christensenellaceae	N_unique
910	0.413887	0.087502	0.05775	0.051572	4.16E-10	4720.683	4739.525	910	102715	0.652019281	5.91E-10	denovo738947	Bacteroidales	Prevotellaceae	common
911	0.174251	0.052522	0.003892	0.02276	0	3785.978	3822.204	911	102783	0.919828652	0	denovo739507	Clostridiales	[Mogibacteriaceae]	common
912	0.22309	0.095168	-0.005935	0.009321	6.71E-07	4841.602	4853.283	912	102926	0.471956836	8.15E-07	denovo740562	Clostridiales	Ruminococcaceae	common
913	0.713036	0.076471	2.90E-05	0.009603	0	4071.572	4109.446	913	102979	0.914020901	0	denovo740968	Bacteroidales	Prevotellaceae	common
914	0.353414	0.096062	0.01402	0.028119	1.78E-14	4397.962	4426.664	914	103034	0.821617527	3.30E-14	denovo741397	Clostridiales	Lachnospiraceae	common
915	0.276442	0.077586	0.080319	0.072268	0	4172.119	4246.634	915	103043	0.990824252	0	denovo741438	Clostridiales	Ruminococcaceae	N_unique
916	0.816316	0.059397	0.15753	0.061339	0	3713.283	3769.302	916	103110	0.981088093	0	denovo741854	Clostridiales	Lachnospiraceae	common
917	0.545454	0.086647	0.000356	0.014242	0	4289.69	4377.2	917	103208	0.995259521	0	denovo742514	Bacteroidales	Prevotellaceae	common
918	0.02471	0.043277	0.322107	0.114751	0.2312	2990.979	2991.249	918	103268	0.023637018	0.233486593	denovo743095	Bacteroidales	[Paraprevotellaceae]	common
919	0.331985	0.10748	0.012313	0.027151	6.30E-05	4856.097	4863.447	919	103551	0.330209622	7.01E-05	denovo745101	Bacteroidales	Prevotellaceae	N_unique
95	0.643854	0.092362	-0.007162	0.00553	0	4120.946	4157.278	95	11141	0.902325319	0	denovo76447	Clostridiales	Lachnospiraceae	N_unique
96	0.149221	0.058553	-0.013155	0.001733	0	4510.908	4546.262	96	11163	0.873666078	0	denovo76602	Spirochaetales	Spirochaetaceae	common
97	0.227699	0.075683	0.016325	0.032686	3.25E-10	3779.11	3798.192	97	11213	0.736764825	4.68E-10	denovo76922	Clostridiales	[Mogibacteriaceae]	N_unique
98	0.180634	0.062588	-0.008668	0.006827	0	4836.746	4875.41	98	11341	0.878754282	0	denovo77747	Clostridiales	NA	N_unique
99	0.549825	0.068574	0.004306	0.018511	0	3656.448	3727.459	99	11372	0.993885943	0	denovo78003	Clostridiales	Lachnospiraceae	N_unique
100	0.136696	0.056978	0.731178	0.067972	1.56E-06	4653.104	4663.976	100	11574	0.46122194	1.86E-06	denovo79383	Clostridiales	Lachnospiraceae	common
101	0.741636	0.081804	0.007217	0.017427	0	4462.173	4516.593	101	11633	0.959738177	0	denovo79684	Clostridiales	Lachnospiraceae	N_unique
102	0.799304	0.071699	-0.004254	0.005134	0	4309.714	4428.133	102	11695	0.999240784	0	denovo80161	Clostridiales	Lachnospiraceae	N_unique
103	0.338471	0.074516	0.015538	0.034447	0	2776.752	2843.989	103	11779	0.998236266	0	denovo80752	Coriobacteriales	Coriobacteriaceae	N_unique
104	0.129897	0.066868	0.206526	0.096635	0.001932	3212.378	3216.551	104	11890	0.29108637	0.00205261	denovo81494	Bacteroidales	NA	N_unique
105	0.61403	0.079381	0.028046	0.036145	0	4320.068	4394.245	105	11904	0.989018197	0	denovo81594	Coriobacteriales	Coriobacteriaceae	N_unique
106	0.254314	0.070501	-0.001842	0.012553	5.55E-17	3544.068	3578.234	106	11952	0.921326831	1.23E-16	denovo82002	Lactobacillales	Lactobacillaceae	N_unique
107	0.318481	0.099197	0.003601	0.016919	0	4597.088	4635.935	107	12023	0.892464468	0	denovo82411	RF39	NA	common
108	0.370343	0.082426	0.091549	0.06737	0	4171.884	4265.272	108	12107	0.997167594	0	denovo82953	Clostridiales	Ruminococcaceae	N_unique
109	0.218214	0.069976	0.02904	0.04254	2.22E-16	4428.176	4461.235	109	12288	0.860687573	4.78E-16	denovo84125	Coriobacteriales	Coriobacteriaceae	common
110	0.41376	0.107086	0.038046	0.045796	2.09E-12	4024.082	4048.1	110	12305	0.793399562	3.39E-12	denovo84240	Bacteroidales	Prevotellaceae	N_unique
111	0.182886	0.071308	0.020547	0.035646	1.95E-10	4703.491	4723.073	111	12308	0.667455552	2.84E-10	denovo84252	Clostridiales	Lachnospiraceae	common
112	0.411259	0.075932	0.017431	0.028806	0	2315.243	2366.075	112	12569	0.996833793	0	denovo86102	Clostridiales	Lachnospiraceae	common
113	0.138868	0.057528	-0.008128	0.007536	4.75E-07	3151.784	3163.798	113	12605	0.635128181	5.84E-07	denovo86316	Clostridiales	Eubacteriaceae	N_unique
11	0.291305	0.087666	0.01446	0.031778	0	4830.189	4870.353	11	1325	0.888576582	0	denovo8659	Clostridiales	[Mogibacteriaceae]	N_unique
114	0.74135	0.074176	-0.007231	0.002948	0	3356.121	3542.574	114	12663	0.999999401	0	denovo86772	Clostridiales	[Mogibacteriaceae]	N_unique
115	0.992737	0.020697	0.000946	0.006529	0	2732.44	2776.14	115	12695	0.985073544	0	denovo87011	Bacteroidales	NA	N_unique
12	0.117136	0.045009	-0.002789	0.012572	1.59E-09	3970.746	3988.282	12	1336	0.688931606	2.20E-09	denovo8705	Rhizobiales	Phyllobacteriaceae	common
116	0.362254	0.094684	0.009975	0.031764	4.40E-13	4751.149	4776.696	116	12856	0.758549744	7.45E-13	denovo88073	Clostridiales	[Mogibacteriaceae]	common
117	0.104539	0.057469	0.024872	0.032547	3.62E-07	4865.56	4877.836	117	12913	0.487145665	4.49E-07	denovo88561	Clostridiales	Ruminococcaceae	N_unique
118	0.494389	0.098783	0.002042	0.015653	0	4445.985	4492.957	118	12921	0.938273919	0	denovo88610	Bacteroidales	BS11	N_unique
119	0.629525	0.086188	0.023508	0.038154	7.75E-11	3507.382	3527.865	119	12998	0.786280356	1.16E-10	denovo89201	Clostridiales	Ruminococcaceae	N_unique
120	0.347059	0.091801	0.055721	0.061087	2.80E-10	2511.077	2530.307	120	12999	0.867564168	4.05E-10	denovo89205	Clostridiales	NA	N_unique
13	0.33379	0.083193	-0.009893	0.004673	5.02E-10	4378.915	4397.573	13	1401	0.675909529	7.08E-10	denovo9083	Clostridiales	NA	N_unique
121	0.477949	0.08218	-0.006288	0.007027	0	2834.207	2937.281	121	13311	0.999922588	0	denovo91178	Clostridiales	NA	common
122	0.160507	0.068982	0.01966	0.033022	1.08E-05	4196.068	4205.093	122	13391	0.434110274	1.24E-05	denovo91679	Clostridiales	Lachnospiraceae	N_unique
123	0.278011	0.087777	0.012483	0.02298	3.59E-14	4256.137	4284.146	123	13400	0.824165505	6.52E-14	denovo91749	NA	NA	N_unique
124	0.532679	0.0977	0.038063	0.03335	0	4916.806	4954.117	124	13480	0.865117476	0	denovo92307	Bacteroidales	Prevotellaceae	N_unique
125	0.367534	0.099908	-0.009791	0.00452	1.66E-08	4912.351	4927.609	125	13504	0.560372354	2.18E-08	denovo92462	Clostridiales	Lachnospiraceae	N_unique
126	0.066143	0.029982	0.91852	0.030781	3.44E-07	3461.517	3473.842	126	13574	0.610104784	4.27E-07	denovo92929	Clostridiales	Lachnospiraceae	N_unique
127	0.855955	0.057936	0.014253	0.021294	1.68E-09	4472.667	4490.148	127	13598	0.644314695	2.32E-09	denovo93165	Clostridiales	NA	N_unique
128	0.083933	0.041569	0.819991	0.049589	1.21E-05	4114.665	4123.58	128	13647	0.436472216	1.39E-05	denovo93558	Clostridiales	Lachnospiraceae	common
129	0.23382	0.085621	0.055416	0.05882	1.93E-13	4868.72	4895.075	129	13748	0.76083704	3.34E-13	denovo94234	Coriobacteriales	Coriobacteriaceae	N_unique
130	0.093687	0.051874	0.117808	0.073142	4.06E-05	4677.604	4685.369	130	13829	0.35567068	4.57E-05	denovo94768	Rhodobacterales	Rhodobacteraceae	N_unique
131	0.531441	0.08731	-0.003249	0.012306	0	3840.169	3990.313	131	13863	0.999961453	0	denovo95062	Clostridiales	NA	common
132	0.404166	0.070738	0.011002	0.023257	0	4110.37	4200.615	132	13902	0.99683386	0	denovo95250	Bacteroidales	Prevotellaceae	N_unique
14	0.282364	0.064544	0.006518	0.018663	0	4263.702	4304.787	14	1472	0.921237124	0	denovo9594	Clostridiales	Lachnospiraceae	common
133	0.17083	0.070935	0.002469	0.016471	5.64E-07	3558.438	3570.286	133	14020	0.585575855	6.89E-07	denovo96110	Actinomycetales	Corynebacteriaceae	common
134	0.640189	0.093154	0.025284	0.033192	0	4096.068	4204.89	134	14051	0.999039898	0	denovo96388	Clostridiales	[Mogibacteriaceae]	common
135	0.504379	0.098378	0.089265	0.070752	0	4670.449	4705.574	135	14120	0.862691624	0	denovo96954	Clostridiales	Ruminococcaceae	common
136	0.320095	0.098179	0.055611	0.051701	0.0002258	3523.741	3529.894	136	14134	0.370184083	0.000245865	denovo97035	Clostridiales	Lachnospiraceae	N_unique
137	0.681703	0.084363	0.014394	0.022024	0	4368.379	4487.755	137	14249	0.999210849	0	denovo97883	Clostridiales	NA	N_unique
138	0.316456	0.067275	0.069591	0.062101	0	4246.18	4294.595	138	14366	0.950433373	0	denovo98590	Clostridiales	[Mogibacteriaceae]	common
139	0.864698	0.051385	0.004333	0.017589	0	4134.261	4191.997	139	14374	0.974655381	0	denovo98610	Clostridiales	Lachnospiraceae	N_unique
140	0.554996	0.101128	0.001489	0.017546	0	4714.659	4761.774	140	14383	0.928286743	0	denovo98658	Clostridiales	Lachnospiraceae	N_unique
