# Supplementary material for: Stochasticity constrained by deterministic effects of diet and age drive rumen microbiome assembly dynamics
Source: Nat Commun. 2020 Apr 20;11:1904. doi: 10.1038/s41467-020-15652-8 (PMC7170844; doi:10.1038/s41467-020-15652-8)
Supplement: Supplementary file 17 — Source Data [file 41467_2020_15652_MOESM17_ESM.zip › Source Data/Supplementary Figure 2.txt]

#SampleID	BarcodeSequence	LinkerPrimerSequence	SamplingDay	SamplingDate	Improved_bins	is_repetitive_on_improved_bins	Diet	Diet_high_res	digitized_diet	BarcodeIndex	CowIndex	SeqRun	age_bin	low_res_age_bin	week_bin	differential_bin	Digitized_differential_bin	DeliveryMode	Digitized_DeliveryMode	DeliveryDay	DeliveryMonth	DeliveryYear	DeliveryDate	Sex	MotherPart	SourceSheet	SampleType	Description
10371	TTGCCAAGAGTC	GGCGVACGGGTGAGTAA	0	2013-01-09	0	not_repetative	Not_relevant	Not_relevant	0	119	1	13	0	0	0	0	1	N	1	9	1	2013	2013-01-09	F	0	DNA Birth canal pre-calving BC1	BC1	BC1_sx:F_dm:N_cid:1_s:10371_d:0
10390	GTAGAGGTAGAG	GGCGVACGGGTGAGTAA	0	2013-01-09	0	repetative	Not_relevant	Not_relevant	0	138	1	13	0	0	0	0	1	N	1	9	1	2013	2013-01-09	F	0	DNA Birth canal postcalving BC2	BC2	BC2_sx:F_dm:N_cid:1_s:10390_d:0
10372	AGTAGCGGAAGA	GGCGVACGGGTGAGTAA	0	2013-01-10	0	not_repetative	Not_relevant	Not_relevant	0	120	2	13	0	0	0	0	1	N	1	10	1	2013	2013-01-10	F	1	DNA Birth canal pre-calving BC1	BC1	BC1_sx:F_dm:N_cid:2_s:10372_d:0
10391	CGTGATCCGCTA	GGCGVACGGGTGAGTAA	0	2013-01-10	0	repetative	Not_relevant	Not_relevant	0	139	2	13	0	0	0	0	1	N	1	10	1	2013	2013-01-10	F	1	DNA Birth canal postcalving BC2	BC2	BC2_sx:F_dm:N_cid:2_s:10391_d:0
10373	GCAATTAGGTAC	GGCGVACGGGTGAGTAA	0	2013-01-11	0	not_repetative	Not_relevant	Not_relevant	0	121	3	13	0	0	0	0	1	N	1	11	1	2013	2013-01-11	F	1	DNA Birth canal pre-calving BC1	BC1	BC1_sx:F_dm:N_cid:3_s:10373_d:0
375	ATGTGTGTAGAC	GGCGVACGGGTGAGTAA	0	2013-01-16	0	not_repetative	Not_relevant	Not_relevant	0	123	4	3	0	0	0	0	1	N	1	16	1	2013	2013-01-16	F	1	DNA Birth canal pre-calving BC1	BC1	BC1_sx:F_dm:N_cid:4_s:375_d:0
10394	GCATAGCATCAA	GGCGVACGGGTGAGTAA	0	2013-01-16	0	repetative	Not_relevant	Not_relevant	0	142	4	13	0	0	0	0	1	N	1	16	1	2013	2013-01-16	F	1	DNA Birth canal postcalving BC2	BC2	BC2_sx:F_dm:N_cid:4_s:10394_d:0
395	GTGTTAGATGTG	GGCGVACGGGTGAGTAA	0	2013-01-16	0	not_repetative	Not_relevant	Not_relevant	0	143	5	3	0	0	0	0	1	N	1	16	1	2013	2013-01-16	F	0	DNA Birth canal postcalving BC2	BC2	BC2_sx:F_dm:N_cid:5_s:395_d:0
10376	CCTGCGAAGTAT	GGCGVACGGGTGAGTAA	0	2013-01-19	0	not_repetative	Not_relevant	Not_relevant	0	124	6	13	0	0	0	0	1	N	1	19	1	2013	2013-01-19	F	1	DNA Birth canal pre-calving BC1	BC1	BC1_sx:F_dm:N_cid:6_s:10376_d:0
10396	TTAGAGCCATGC	GGCGVACGGGTGAGTAA	0	2013-01-19	0	repetative	Not_relevant	Not_relevant	0	144	6	13	0	0	0	0	1	N	1	19	1	2013	2013-01-19	F	1	DNA Birth canal postcalving BC2	BC2	BC2_sx:F_dm:N_cid:6_s:10396_d:0
10397	TGAACCCTATGG	GGCGVACGGGTGAGTAA	0	2013-01-22	0	not_repetative	Not_relevant	Not_relevant	0	145	7	13	0	0	0	0	1	N	1	22	1	2013	2013-01-22	F	1	DNA Birth canal postcalving BC2	BC2	BC2_sx:F_dm:N_cid:7_s:10397_d:0
378	GCTCTCCGTAGA	GGCGVACGGGTGAGTAA	0	2013-01-30	0	not_repetative	Not_relevant	Not_relevant	0	126	8	3	0	0	0	0	1	C	2	30	1	2013	2013-01-30	M	1	DNA Birth canal pre-calving BC1	BC1	BC1_sx:M_dm:C_cid:8_s:378_d:0
398	AGAGTCTTGCCA	GGCGVACGGGTGAGTAA	0	2013-01-31	0	not_repetative	Not_relevant	Not_relevant	0	146	9	3	0	0	0	0	1	N	1	31	1	2013	2013-01-31	F	0	DNA Birth canal postcalving BC2	BC2	BC2_sx:F_dm:N_cid:9_s:398_d:0
10379	GTTAAGCTGACC	GGCGVACGGGTGAGTAA	0	2013-02-01	0	not_repetative	Not_relevant	Not_relevant	0	127	10	13	0	0	0	0	1	C	2	1	2	2013	2013-02-01	M	0	DNA Birth canal pre-calving BC1	BC1	BC1_sx:M_dm:C_cid:10_s:10379_d:0
380	ATGCCATGCCGT	GGCGVACGGGTGAGTAA	0	2013-02-05	0	not_repetative	Not_relevant	Not_relevant	0	128	12	3	0	0	0	0	1	C	2	5	2	2013	2013-02-05	F	0	DNA Birth canal pre-calving BC1	BC1	BC1_sx:F_dm:C_cid:12_s:380_d:0
10381	GACATTGTCACG	GGCGVACGGGTGAGTAA	0	2013-02-11	0	not_repetative	Not_relevant	Not_relevant	0	129	13	13	0	0	0	0	1	N	1	11	2	2013	2013-02-11	F	1	DNA Birth canal pre-calving BC1	BC1	BC1_sx:F_dm:N_cid:13_s:10381_d:0
10382	GCCAACAACCAT	GGCGVACGGGTGAGTAA	0	2013-02-13	0	not_repetative	Not_relevant	Not_relevant	0	130	14	13	0	0	0	0	1	C	2	13	2	2013	2013-02-13	M	1	DNA Birth canal pre-calving BC1	BC1	BC1_sx:M_dm:C_cid:14_s:10382_d:0
383	ATCAGTACTAGG	GGCGVACGGGTGAGTAA	0	2013-02-14	0	not_repetative	Not_relevant	Not_relevant	0	131	15	3	0	0	0	0	1	C	2	14	2	2013	2013-02-14	F	0	DNA Birth canal pre-calving BC1	BC1	BC1_sx:F_dm:C_cid:15_s:383_d:0
10384	TCCTCGAGCGAT	GGCGVACGGGTGAGTAA	0	2013-03-12	0	not_repetative	Not_relevant	Not_relevant	0	132	17	13	0	0	0	0	1	N	1	12	3	2013	2013-03-12	M	1	DNA Birth canal pre-calving BC1	BC1	BC1_sx:M_dm:N_cid:17_s:10384_d:0
399	ACAACACTCCGA	GGCGVACGGGTGAGTAA	0	2013-03-12	0	repetative	Not_relevant	Not_relevant	0	147	17	3	0	0	0	0	1	N	1	12	3	2013	2013-03-12	M	1	DNA Birth canal postcalving BC2	BC2	BC2_sx:M_dm:N_cid:17_s:399_d:0
10385	ACCCAAGCGTTA	GGCGVACGGGTGAGTAA	0	2013-03-15	0	not_repetative	Not_relevant	Not_relevant	0	133	18	13	0	0	0	0	1	C	2	15	3	2013	2013-03-15	F	1	DNA Birth canal pre-calving BC1	BC1	BC1_sx:F_dm:C_cid:18_s:10385_d:0
10386	TGCAGCAAGATT	GGCGVACGGGTGAGTAA	0	2013-03-20	0	not_repetative	Not_relevant	Not_relevant	0	134	19	13	0	0	0	0	1	C	2	20	3	2013	2013-03-20	F	0	DNA Birth canal pre-calving BC1	BC1	BC1_sx:F_dm:C_cid:19_s:10386_d:0
10400	CGATGCTGTTGA	GGCGVACGGGTGAGTAA	0	2013-03-27	0	not_repetative	Not_relevant	Not_relevant	0	148	21	13	0	0	0	0	1	N	1	27	3	2013	2013-03-27	M	1	DNA Birth canal postcalving BC2	BC2	BC2_sx:M_dm:N_cid:21_s:10400_d:0
10387	AGCAACATTGCA	GGCGVACGGGTGAGTAA	0	2013-04-04	0	not_repetative	Not_relevant	Not_relevant	0	135	22	13	0	0	0	0	1	N	1	4	4	2013	2013-04-04	M	0	DNA Birth canal pre-calving BC1	BC1	BC1_sx:M_dm:N_cid:22_s:10387_d:0
10388	GATGTGGTGTTA	GGCGVACGGGTGAGTAA	0	2013-04-11	0	not_repetative	Not_relevant	Not_relevant	0	136	23	13	0	0	0	0	1	N	1	11	4	2013	2013-04-11	F	1	DNA Birth canal pre-calving BC1	BC1	BC1_sx:F_dm:N_cid:23_s:10388_d:0
10389	CAGAAATGTGTC	GGCGVACGGGTGAGTAA	0	2013-04-12	0	not_repetative	Not_relevant	Not_relevant	0	137	24	13	0	0	0	0	1	C	2	12	4	2013	2013-04-12	M	1	DNA Birth canal pre-calving BC1	BC1	BC1_sx:M_dm:C_cid:24_s:10389_d:0
377	TTCTCTCGACAT	GGCGVACGGGTGAGTAA	0	2013-01-30	0	not_repetative	Not_relevant	Not_relevant	0	125	52	3	0	0	0	0	1	C	2	30	1	2013	2013-01-30	F	0	DNA Birth canal pre-calving BC1	BC1	BC1_sx:F_dm:C_cid:52_s:377_d:0
10234	AGCGTAATTAGC	GGCGVACGGGTGAGTAA	1	2013-01-12	1	not_repetative	Colostrum	Colostrum	1	233	3	10	1	1	0.2	Day_2	2	N	1	11	1	2013	2013-01-11	F	1	RUC_DNA_Extraction_order	RUC	RUC_sx:F_dm:N_cid:3_s:10234_d:1
10240	GCCACGACTTAC	GGCGVACGGGTGAGTAA	1	2013-01-17	1	not_repetative	Colostrum	Colostrum	1	239	4	9	1	1	0.2	Day_2	2	N	1	16	1	2013	2013-01-16	F	1	RUC_DNA_Extraction_order	RUC	RUC_sx:F_dm:N_cid:4_s:10240_d:1
10235	CTCGTGAATGAC	GGCGVACGGGTGAGTAA	1	2013-01-17	1	not_repetative	Colostrum	Colostrum	1	234	5	10	1	1	0.2	Day_2	2	N	1	16	1	2013	2013-01-16	F	0	RUC_DNA_Extraction_order	RUC	RUC_sx:F_dm:N_cid:5_s:10235_d:1
10185	ACGATTCGAGTC	GGCGVACGGGTGAGTAA	1	2013-01-20	1	not_repetative	Colostrum	Colostrum	1	184	6	9	1	1	0.2	Day_2	2	N	1	19	1	2013	2013-01-19	F	1	RUC_DNA_Extraction_order	RUC	RUC_sx:F_dm:N_cid:6_s:10185_d:1
10246	TATCACCGGCAC	GGCGVACGGGTGAGTAA	1	2013-01-31	1	not_repetative	Colostrum	Colostrum	1	245	8	9	1	1	0.2	Day_2	2	C	2	30	1	2013	2013-01-30	M	1	RUC_DNA_Extraction_order	RUC	RUC_sx:M_dm:C_cid:8_s:10246_d:1
11340	CTGCTATTCCTC	GGCGVACGGGTGAGTAA	2	2013-01-11	1	not_repetative	Colostrum	Colostrum	1	89	1	15	1	1	0.2	Day_2	2	N	1	9	1	2013	2013-01-09	F	0	RUC_DNA_Extraction_order	RUC	RUC_sx:F_dm:N_cid:1_s:11340_d:2
10243	GCAGATTTCCAG	GGCGVACGGGTGAGTAA	2	2013-01-12	1	not_repetative	Colostrum	Colostrum	1	242	2	9	1	1	0.2	Day_2	2	N	1	10	1	2013	2013-01-10	F	1	RUC_DNA_Extraction_order	RUC	RUC_sx:F_dm:N_cid:2_s:10243_d:2
10241	ATTGTTCCTACC	GGCGVACGGGTGAGTAA	2	2013-01-13	1	repetative	Colostrum	Colostrum	1	240	3	9	1	1	0.2	Day_2	2	N	1	11	1	2013	2013-01-11	F	1	RUC_DNA_Extraction_order	RUC	RUC_sx:F_dm:N_cid:3_s:10241_d:2
10218	ATTTAGGACGAC	GGCGVACGGGTGAGTAA	2	2013-01-18	1	repetative	Colostrum	Colostrum	1	217	4	9	1	1	0.2	Day_2	2	N	1	16	1	2013	2013-01-16	F	1	RUC_DNA_Extraction_order	RUC	RUC_sx:F_dm:N_cid:4_s:10218_d:2
10229	TTCTGAGAGGTA	GGCGVACGGGTGAGTAA	2	2013-01-18	1	repetative	Colostrum	Colostrum	1	228	5	10	1	1	0.2	Day_2	2	N	1	16	1	2013	2013-01-16	F	0	RUC_DNA_Extraction_order	RUC	RUC_sx:F_dm:N_cid:5_s:10229_d:2
10177	TAATCGGTGCCA	GGCGVACGGGTGAGTAA	2	2013-01-21	1	repetative	Colostrum	Colostrum	1	176	6	10	1	1	0.2	Day_2	2	N	1	19	1	2013	2013-01-19	F	1	RUC_DNA_Extraction_order	RUC	RUC_sx:F_dm:N_cid:6_s:10177_d:2
15	ACCAGTGACTCA	GGCGVACGGGTGAGTAA	2	2013-01-24	1	not_repetative	Colostrum	Colostrum	1	14	7	1	1	1	0.2	Day_2	2	N	1	22	1	2013	2013-01-22	F	1	RUC_DNA_Extraction_order	RUC	RUC_sx:F_dm:N_cid:7_s:15_d:2
10252	TCCCTTGTCTCC	GGCGVACGGGTGAGTAA	2	2013-02-01	1	repetative	Colostrum	Colostrum	1	0	8	11	1	1	0.2	Day_2	2	C	2	30	1	2013	2013-01-30	M	1	RUC_DNA_Extraction_order	RUC	RUC_sx:M_dm:C_cid:8_s:10252_d:2
10242	GCCGTAAACTTG	GGCGVACGGGTGAGTAA	2	2013-02-02	1	not_repetative	Colostrum	Colostrum	1	241	9	9	1	1	0.2	Day_2	2	N	1	31	1	2013	2013-01-31	F	0	RUC_DNA_Extraction_order	RUC	RUC_sx:F_dm:N_cid:9_s:10242_d:2
10236	AGGTGAGTTCTA	GGCGVACGGGTGAGTAA	2	2013-02-03	1	not_repetative	Colostrum	Colostrum	1	235	10	10	1	1	0.2	Day_2	2	C	2	1	2	2013	2013-02-01	M	0	RUC_DNA_Extraction_order	RUC	RUC_sx:M_dm:C_cid:10_s:10236_d:2
10230	ATCCCTACGGAA	GGCGVACGGGTGAGTAA	2	2013-02-07	1	not_repetative	Colostrum	Colostrum	1	229	11	9	1	1	0.2	Day_2	2	N	1	5	2	2013	2013-02-05	F	1	RUC_DNA_Extraction_order	RUC	RUC_sx:F_dm:N_cid:11_s:10230_d:2
10247	TATGCCAGAGAT	GGCGVACGGGTGAGTAA	2	2013-02-07	1	not_repetative	Colostrum	Colostrum	1	246	12	9	1	1	0.2	Day_2	2	C	2	5	2	2013	2013-02-05	F	0	RUC_DNA_Extraction_order	RUC	RUC_sx:F_dm:C_cid:12_s:10247_d:2
248	AGGTCCAAATCA	GGCGVACGGGTGAGTAA	2	2013-02-15	1	not_repetative	Colostrum	Colostrum	1	247	14	2	1	1	0.2	Day_2	2	C	2	13	2	2013	2013-02-13	M	1	RUC_DNA_Extraction_order	RUC	RUC_sx:M_dm:C_cid:14_s:248_d:2
10255	ATCACCAGGTGT	GGCGVACGGGTGAGTAA	2	2013-02-16	1	not_repetative	Colostrum	Colostrum	1	3	15	11	1	1	0.2	Day_2	2	C	2	14	2	2013	2013-02-14	F	0	RUC_DNA_Extraction_order	RUC	RUC_sx:F_dm:C_cid:15_s:10255_d:2
10254	GCTGTACGGATT	GGCGVACGGGTGAGTAA	2	2013-02-19	1	not_repetative	Colostrum	Colostrum	1	2	16	11	1	1	0.2	Day_2	2	N	1	17	2	2013	2013-02-17	M	1	RUC_DNA_Extraction_order	RUC	RUC_sx:M_dm:N_cid:16_s:10254_d:2
10232	GTGTTCCCAGAA	GGCGVACGGGTGAGTAA	2	2013-03-14	1	not_repetative	Colostrum	Colostrum	1	231	17	10	1	1	0.2	Day_2	2	N	1	12	3	2013	2013-03-12	M	1	RUC_DNA_Extraction_order	RUC	RUC_sx:M_dm:N_cid:17_s:10232_d:2
249	ACCGTGCTCACA	GGCGVACGGGTGAGTAA	2	2013-03-17	1	not_repetative	Colostrum	Colostrum	1	248	18	2	1	1	0.2	Day_2	2	C	2	15	3	2013	2013-03-15	F	1	RUC_DNA_Extraction_order	RUC	RUC_sx:F_dm:C_cid:18_s:249_d:2
35	TTGCGTTAGCAG	GGCGVACGGGTGAGTAA	2	2013-03-22	1	not_repetative	Colostrum	Colostrum	1	34	19	1	1	1	0.2	Day_2	2	C	2	20	3	2013	2013-03-20	F	0	RUC_DNA_Extraction_order	RUC	RUC_sx:F_dm:C_cid:19_s:35_d:2
10210	TGTGGCTCGTGT	GGCGVACGGGTGAGTAA	2	2013-03-29	1	not_repetative	Colostrum	Colostrum	1	209	20	9	1	1	0.2	Day_2	2	N	1	27	3	2013	2013-03-27	F	1	RUC_DNA_Extraction_order	RUC	RUC_sx:F_dm:N_cid:20_s:10210_d:2
45	TAATACGGATCG	GGCGVACGGGTGAGTAA	2	2013-03-29	1	not_repetative	Colostrum	Colostrum	1	44	21	1	1	1	0.2	Day_2	2	N	1	27	3	2013	2013-03-27	M	1	RUC_DNA_Extraction_order	RUC	RUC_sx:M_dm:N_cid:21_s:45_d:2
10256	TGGTCAACGATA	GGCGVACGGGTGAGTAA	2	2013-04-06	1	not_repetative	Colostrum	Colostrum	1	4	22	11	1	1	0.2	Day_2	2	N	1	4	4	2013	2013-04-04	M	0	RUC_DNA_Extraction_order	RUC	RUC_sx:M_dm:N_cid:22_s:10256_d:2
48	CATTCGTGGCGT	GGCGVACGGGTGAGTAA	2	2013-04-14	1	not_repetative	Colostrum	Colostrum	1	47	24	1	1	1	0.2	Day_2	2	C	2	12	4	2013	2013-04-12	M	1	RUC_DNA_Extraction_order	RUC	RUC_sx:M_dm:C_cid:24_s:48_d:2
13009	GTTATCGCATGG	GGCGVACGGGTGAGTAA	2	2014-08-23	1	not_repetative	Colostrum	Colostrum	1	157	25	12	1	1	0.2	Day_2	2	N	1	21	8	2014	2014-08-21	F	1	RUC_DNA_Extraction_order	RUC	RUC_sx:F_dm:N_cid:25_s:13009_d:2
13002	ACGCGAACTAAT	GGCGVACGGGTGAGTAA	2	2014-08-24	1	not_repetative	Colostrum	Colostrum	1	150	27	12	1	1	0.2	Day_2	2	N	1	22	8	2014	2014-08-22	F	1	RUC_DNA_Extraction_order	RUC	RUC_sx:F_dm:N_cid:27_s:13002_d:2
13031	TTGACCGCGGTT	GGCGVACGGGTGAGTAA	2	2014-08-29	1	not_repetative	Colostrum	Colostrum	1	179	28	12	1	1	0.2	Day_2	2	C	2	27	8	2014	2014-08-27	M	1	RUC_DNA_Extraction_order	RUC	RUC_sx:M_dm:C_cid:28_s:13031_d:2
13090	ATTGTTCCTACC	GGCGVACGGGTGAGTAA	2	2014-08-29	1	not_repetative	Colostrum	Colostrum	1	240	29	13	1	1	0.2	Day_2	2	N	1	27	8	2014	2014-08-27	M	1	RUC_DNA_Extraction_order	RUC	RUC_sx:M_dm:N_cid:29_s:13090_d:2
13060	AACTTTCAGGAG	GGCGVACGGGTGAGTAA	2	2014-08-30	1	not_repetative	Colostrum	Colostrum	1	210	30	13	1	1	0.2	Day_2	2	N	1	28	8	2014	2014-08-28	F	1	RUC_DNA_Extraction_order	RUC	RUC_sx:F_dm:N_cid:30_s:13060_d:2
13092	GCAGATTTCCAG	GGCGVACGGGTGAGTAA	2	2014-09-04	1	not_repetative	Colostrum	Colostrum	1	242	31	13	1	1	0.2	Day_2	2	N	1	2	9	2014	2014-09-02	M	0	RUC_DNA_Extraction_order	RUC	RUC_sx:M_dm:N_cid:31_s:13092_d:2
13127	CGTAAGATGCCT	GGCGVACGGGTGAGTAA	2	2014-09-04	1	not_repetative	Colostrum	Colostrum	1	84	32	18	1	1	0.2	Day_2	2	C	2	2	9	2014	2014-09-02	F	0	RUC_DNA_Extraction_order	RUC	RUC_sx:F_dm:C_cid:32_s:13127_d:2
13131	GTGGTGGTTTCC	GGCGVACGGGTGAGTAA	2	2014-09-10	1	not_repetative	Colostrum	Colostrum	1	79	33	21	1	1	0.2	Day_2	2	C	2	8	9	2014	2014-09-08	F	0	RUC_DNA_Extraction_order	RUC	RUC_sx:F_dm:C_cid:33_s:13131_d:2
3384	ATGTCACCGCTG	GGCGVACGGGTGAGTAA	2	2014-09-11	1	not_repetative	Colostrum	Colostrum	1	90	34	8	1	1	0.2	Day_2	2	N	1	9	9	2014	2014-09-09	F	1	RUC_DNA_Extraction_order	RUC	RUC_sx:F_dm:N_cid:34_s:3384_d:2
3386	AGCAGAACATCT	GGCGVACGGGTGAGTAA	2	2014-09-13	1	not_repetative	Colostrum	Colostrum	1	92	35	8	1	1	0.2	Day_2	2	C	2	11	9	2014	2014-09-11	F	1	RUC_DNA_Extraction_order	RUC	RUC_sx:F_dm:C_cid:35_s:3386_d:2
13097	AGGTCCAAATCA	GGCGVACGGGTGAGTAA	2	2014-09-18	1	not_repetative	Colostrum	Colostrum	1	247	37	13	1	1	0.2	Day_2	2	C	2	16	9	2014	2014-09-16	M	1	RUC_DNA_Extraction_order	RUC	RUC_sx:M_dm:C_cid:37_s:13097_d:2
13112	TATCGACACAAG	GGCGVACGGGTGAGTAA	2	2014-09-22	1	not_repetative	Colostrum	Colostrum	1	69	39	18	1	1	0.2	Day_2	2	N	1	20	9	2014	2014-09-20	M	1	RUC_DNA_Extraction_order	RUC	RUC_sx:M_dm:N_cid:39_s:13112_d:2
13072	TACACAAGTCGC	GGCGVACGGGTGAGTAA	2	2014-09-25	1	not_repetative	Colostrum	Colostrum	1	222	41	13	1	1	0.2	Day_2	2	C	2	23	9	2014	2014-09-23	M	1	RUC_DNA_Extraction_order	RUC	RUC_sx:M_dm:C_cid:41_s:13072_d:2
13115	GGTGACTAGTTC	GGCGVACGGGTGAGTAA	2	2014-10-02	1	not_repetative	Colostrum	Colostrum	1	72	42	18	1	1	0.2	Day_2	2	N	1	30	9	2014	2014-09-30	M	1	RUC_DNA_Extraction_order	RUC	RUC_sx:M_dm:N_cid:42_s:13115_d:2
13056	GCCTGTCTGCAA	GGCGVACGGGTGAGTAA	2	2014-10-02	1	not_repetative	Colostrum	Colostrum	1	206	43	13	1	1	0.2	Day_2	2	C	2	30	9	2014	2014-09-30	M	1	RUC_DNA_Extraction_order	RUC	RUC_sx:M_dm:C_cid:43_s:13056_d:2
13117	TAGGCATGCTTG	GGCGVACGGGTGAGTAA	2	2014-10-16	2	not_repetative	Colostrum	Colostrum	1	74	44	18	1	1	0.2	Day_2	2	N	1	14	10	2014	2014-10-14	F	1	RUC_DNA_Extraction_order	RUC	RUC_sx:F_dm:N_cid:44_s:13117_d:2
10215	ATTGACCGGTCA	GGCGVACGGGTGAGTAA	3	2013-01-12	2	not_repetative	Colostrum	Colostrum	1	214	1	10	1	1	0.3	Day_3	3	N	1	9	1	2013	2013-01-09	F	0	RUC_DNA_Extraction_order	RUC	RUC_sx:F_dm:N_cid:1_s:10215_d:3
10181	GTGCAACCAATC	GGCGVACGGGTGAGTAA	3	2013-01-13	2	not_repetative	Colostrum	Colostrum	1	180	2	10	1	1	0.3	Day_3	3	N	1	10	1	2013	2013-01-10	F	1	RUC_DNA_Extraction_order	RUC	RUC_sx:F_dm:N_cid:2_s:10181_d:3
10174	AACGTAGGCTCT	GGCGVACGGGTGAGTAA	3	2013-01-14	2	not_repetative	Colostrum	Colostrum	1	173	3	10	1	1	0.3	Day_3	3	N	1	11	1	2013	2013-01-11	F	1	RUC_DNA_Extraction_order	RUC	RUC_sx:F_dm:N_cid:3_s:10174_d:3
12	AATTGTGTCGGA	GGCGVACGGGTGAGTAA	3	2013-01-19	2	not_repetative	Colostrum	Colostrum	1	11	4	1	1	1	0.3	Day_3	3	N	1	16	1	2013	2013-01-16	F	1	RUC_DNA_Extraction_order	RUC	RUC_sx:F_dm:N_cid:4_s:12_d:3
10184	CTGTCAGTGACC	GGCGVACGGGTGAGTAA	3	2013-01-19	2	not_repetative	Colostrum	Colostrum	1	183	5	10	1	1	0.3	Day_3	3	N	1	16	1	2013	2013-01-16	F	0	RUC_DNA_Extraction_order	RUC	RUC_sx:F_dm:N_cid:5_s:10184_d:3
10187	CTGATCCATCTT	GGCGVACGGGTGAGTAA	3	2013-02-02	2	not_repetative	Colostrum	Colostrum	1	186	8	9	1	1	0.3	Day_3	3	C	2	30	1	2013	2013-01-30	M	1	RUC_DNA_Extraction_order	RUC	RUC_sx:M_dm:C_cid:8_s:10187_d:3
10188	TATGTGCCGGCT	GGCGVACGGGTGAGTAA	3	2013-02-03	2	not_repetative	Colostrum	Colostrum	1	187	9	9	1	1	0.3	Day_3	3	N	1	31	1	2013	2013-01-31	F	0	RUC_DNA_Extraction_order	RUC	RUC_sx:F_dm:N_cid:9_s:10188_d:3
26	CGAGCAATCCTA	GGCGVACGGGTGAGTAA	3	2013-02-04	2	not_repetative	Colostrum	Colostrum	1	25	10	1	1	1	0.3	Day_3	3	C	2	1	2	2013	2013-02-01	M	0	RUC_DNA_Extraction_order	RUC	RUC_sx:M_dm:C_cid:10_s:26_d:3
10198	ATTCGGTAGTGC	GGCGVACGGGTGAGTAA	3	2013-02-08	2	not_repetative	Colostrum	Colostrum	1	197	11	10	1	1	0.3	Day_3	3	N	1	5	2	2013	2013-02-05	F	1	RUC_DNA_Extraction_order	RUC	RUC_sx:F_dm:N_cid:11_s:10198_d:3
10191	CGGATCTAGTGT	GGCGVACGGGTGAGTAA	3	2013-02-08	2	not_repetative	Colostrum	Colostrum	1	190	12	9	1	1	0.3	Day_3	3	C	2	5	2	2013	2013-02-05	F	0	RUC_DNA_Extraction_order	RUC	RUC_sx:F_dm:C_cid:12_s:10191_d:3
10204	CGGATAACCTCC	GGCGVACGGGTGAGTAA	3	2013-02-16	2	not_repetative	Colostrum	Colostrum	1	203	14	10	1	1	0.3	Day_3	3	C	2	13	2	2013	2013-02-13	M	1	RUC_DNA_Extraction_order	RUC	RUC_sx:M_dm:C_cid:14_s:10204_d:3
10194	GCATCAGAGTTA	GGCGVACGGGTGAGTAA	3	2013-02-17	2	not_repetative	Colostrum	Colostrum	1	193	15	9	1	1	0.3	Day_3	3	C	2	14	2	2013	2013-02-14	F	0	RUC_DNA_Extraction_order	RUC	RUC_sx:F_dm:C_cid:15_s:10194_d:3
32	AGTTACGAGCTA	GGCGVACGGGTGAGTAA	3	2013-02-20	2	not_repetative	Colostrum	Colostrum	1	31	16	1	1	1	0.3	Day_3	3	N	1	17	2	2013	2013-02-17	M	1	RUC_DNA_Extraction_order	RUC	RUC_sx:M_dm:N_cid:16_s:32_d:3
207	GCCTGTCTGCAA	GGCGVACGGGTGAGTAA	3	2013-03-15	2	not_repetative	Colostrum	Colostrum	1	206	17	1	1	1	0.3	Day_3	3	N	1	12	3	2013	2013-03-12	M	1	RUC_DNA_Extraction_order	RUC	RUC_sx:M_dm:N_cid:17_s:207_d:3
42	GAGCCATCTGTA	GGCGVACGGGTGAGTAA	3	2013-03-18	2	not_repetative	Colostrum	Colostrum	1	41	18	1	1	1	0.3	Day_3	3	C	2	15	3	2013	2013-03-15	F	1	RUC_DNA_Extraction_order	RUC	RUC_sx:F_dm:C_cid:18_s:42_d:3
38	TGCAGTCCTCGA	GGCGVACGGGTGAGTAA	3	2013-04-07	2	not_repetative	Colostrum	Colostrum	1	37	22	1	1	1	0.3	Day_3	3	N	1	4	4	2013	2013-04-04	M	0	RUC_DNA_Extraction_order	RUC	RUC_sx:M_dm:N_cid:22_s:38_d:3
10213	GTTCGGTGTCCA	GGCGVACGGGTGAGTAA	3	2013-04-14	2	not_repetative	Colostrum	Colostrum	1	212	23	9	1	1	0.3	Day_3	3	N	1	11	4	2013	2013-04-11	F	1	RUC_DNA_Extraction_order	RUC	RUC_sx:F_dm:N_cid:23_s:10213_d:3
13001	ACGACTGCATAA	GGCGVACGGGTGAGTAA	3	2014-08-24	2	not_repetative	Colostrum	Colostrum	1	149	25	12	1	1	0.3	Day_3	3	N	1	21	8	2014	2014-08-21	F	1	RUC_DNA_Extraction_order	RUC	RUC_sx:F_dm:N_cid:25_s:13001_d:3
13010	GATCACGAGAGG	GGCGVACGGGTGAGTAA	3	2014-08-25	2	not_repetative	Colostrum	Colostrum	1	158	27	12	1	1	0.3	Day_3	3	N	1	22	8	2014	2014-08-22	F	1	RUC_DNA_Extraction_order	RUC	RUC_sx:F_dm:N_cid:27_s:13010_d:3
13003	AGCTATGTATGG	GGCGVACGGGTGAGTAA	3	2014-08-31	2	not_repetative	Colostrum	Colostrum	1	151	30	12	1	1	0.3	Day_3	3	N	1	28	8	2014	2014-08-28	F	1	RUC_DNA_Extraction_order	RUC	RUC_sx:F_dm:N_cid:30_s:13003_d:3
13109	TAGGCATGCTTG	GGCGVACGGGTGAGTAA	3	2014-09-05	2	not_repetative	Colostrum	Colostrum	1	74	32	21	1	1	0.3	Day_3	3	C	2	2	9	2014	2014-09-02	F	0	RUC_DNA_Extraction_order	RUC	RUC_sx:F_dm:C_cid:32_s:13109_d:3
13062	GTTCGGTGTCCA	GGCGVACGGGTGAGTAA	3	2014-09-11	2	not_repetative	Colostrum	Colostrum	1	212	33	13	1	1	0.3	Day_3	3	C	2	8	9	2014	2014-09-08	F	0	RUC_DNA_Extraction_order	RUC	RUC_sx:F_dm:C_cid:33_s:13062_d:3
13110	GTGTTGTCGTGC	GGCGVACGGGTGAGTAA	3	2014-09-12	2	not_repetative	Colostrum	Colostrum	1	67	34	18	1	1	0.3	Day_3	3	N	1	9	9	2014	2014-09-09	F	1	RUC_DNA_Extraction_order	RUC	RUC_sx:F_dm:N_cid:34_s:13110_d:3
13111	CCACAGATCGAT	GGCGVACGGGTGAGTAA	3	2014-09-14	2	not_repetative	Colostrum	Colostrum	1	68	35	18	1	1	0.3	Day_3	3	C	2	11	9	2014	2014-09-11	F	1	RUC_DNA_Extraction_order	RUC	RUC_sx:F_dm:C_cid:35_s:13111_d:3
13008	TCGTGCGTGTTG	GGCGVACGGGTGAGTAA	3	2014-09-18	2	not_repetative	Colostrum	Colostrum	1	156	36	12	1	1	0.3	Day_3	3	C	2	15	9	2014	2014-09-15	M	1	RUC_DNA_Extraction_order	RUC	RUC_sx:M_dm:C_cid:36_s:13008_d:3
13098	ACCGTGCTCACA	GGCGVACGGGTGAGTAA	3	2014-09-21	2	not_repetative	Colostrum	Colostrum	1	248	38	13	1	1	0.3	Day_3	3	C	2	18	9	2014	2014-09-18	M	0	RUC_DNA_Extraction_order	RUC	RUC_sx:M_dm:C_cid:38_s:13098_d:3
13113	GATTCCGGCTCA	GGCGVACGGGTGAGTAA	3	2014-09-23	2	not_repetative	Colostrum	Colostrum	1	70	39	18	1	1	0.3	Day_3	3	N	1	20	9	2014	2014-09-20	M	1	RUC_DNA_Extraction_order	RUC	RUC_sx:M_dm:N_cid:39_s:13113_d:3
3114	CGTAATTGCCGC	GGCGVACGGGTGAGTAA	3	2014-09-25	2	not_repetative	Colostrum	Colostrum	1	71	40	7	1	1	0.3	Day_3	3	C	2	22	9	2014	2014-09-22	M	0	RUC_DNA_Extraction_order	RUC	RUC_sx:M_dm:C_cid:40_s:3114_d:3
13055	GACTTCATGCGA	GGCGVACGGGTGAGTAA	3	2014-10-03	2	not_repetative	Colostrum	Colostrum	1	205	42	13	1	1	0.3	Day_3	3	N	1	30	9	2014	2014-09-30	M	1	RUC_DNA_Extraction_order	RUC	RUC_sx:M_dm:N_cid:42_s:13055_d:3
13104	GTGGAGTCTCAT	GGCGVACGGGTGAGTAA	3	2014-10-03	2	not_repetative	Colostrum	Colostrum	1	61	43	18	1	1	0.3	Day_3	3	C	2	30	9	2014	2014-09-30	M	1	RUC_DNA_Extraction_order	RUC	RUC_sx:M_dm:C_cid:43_s:13104_d:3
3402	GCACACCTGATA	GGCGVACGGGTGAGTAA	3	2014-10-17	2	repetative	Colostrum	Colostrum	1	108	44	8	1	1	0.3	Day_3	3	N	1	14	10	2014	2014-10-14	F	1	RUC_DNA_Extraction_order	RUC	RUC_sx:F_dm:N_cid:44_s:3402_d:3
10065	TCTCTACCACTC	GGCGVACGGGTGAGTAA	4	2013-01-13	3	not_repetative	Starter_mixture+Milk_replacer	Starter_mixture+Milk_replacer_first_month	2	64	1	9	1	1	0.4	Day_4	4	N	1	9	1	2013	2013-01-09	F	0	RUC_DNA_Extraction_order	RUC	RUC_sx:F_dm:N_cid:1_s:10065_d:4
10216	TTCTCCATCACA	GGCGVACGGGTGAGTAA	4	2013-01-14	3	not_repetative	Starter_mixture+Milk_replacer	Starter_mixture+Milk_replacer_first_month	2	215	2	10	1	1	0.4	Day_4	4	N	1	10	1	2013	2013-01-10	F	1	RUC_DNA_Extraction_order	RUC	RUC_sx:F_dm:N_cid:2_s:10216_d:4
244	AGATGATCAGTC	GGCGVACGGGTGAGTAA	4	2013-01-15	3	not_repetative	Starter_mixture+Milk_replacer	Starter_mixture+Milk_replacer_first_month	2	243	3	1	1	1	0.4	Day_4	4	N	1	11	1	2013	2013-01-11	F	1	RUC_DNA_Extraction_order	RUC	RUC_sx:F_dm:N_cid:3_s:244_d:4
10245	GAGACGTGTTCT	GGCGVACGGGTGAGTAA	4	2013-01-20	3	not_repetative	Starter_mixture+Milk_replacer	Starter_mixture+Milk_replacer_first_month	2	244	4	9	1	1	0.4	Day_4	4	N	1	16	1	2013	2013-01-16	F	1	RUC_DNA_Extraction_order	RUC	RUC_sx:F_dm:N_cid:4_s:10245_d:4
10219	GGATAGCCAAGG	GGCGVACGGGTGAGTAA	4	2013-01-20	3	not_repetative	Starter_mixture+Milk_replacer	Starter_mixture+Milk_replacer_first_month	2	218	5	9	1	1	0.4	Day_4	4	N	1	16	1	2013	2013-01-16	F	0	RUC_DNA_Extraction_order	RUC	RUC_sx:F_dm:N_cid:5_s:10219_d:4
10222	CAACGTGCTCCA	GGCGVACGGGTGAGTAA	4	2013-02-03	3	not_repetative	Starter_mixture+Milk_replacer	Starter_mixture+Milk_replacer_first_month	2	221	8	9	1	1	0.4	Day_4	4	C	2	30	1	2013	2013-01-30	M	1	RUC_DNA_Extraction_order	RUC	RUC_sx:M_dm:C_cid:8_s:10222_d:4
10250	CTCCCTTTGTGT	GGCGVACGGGTGAGTAA	4	2013-02-04	3	not_repetative	Starter_mixture+Milk_replacer	Starter_mixture+Milk_replacer_first_month	2	249	9	9	1	1	0.4	Day_4	4	N	1	31	1	2013	2013-01-31	F	0	RUC_DNA_Extraction_order	RUC	RUC_sx:F_dm:N_cid:9_s:10250_d:4
10233	CCGAGGTATAAT	GGCGVACGGGTGAGTAA	4	2013-02-05	3	not_repetative	Starter_mixture+Milk_replacer	Starter_mixture+Milk_replacer_first_month	2	232	10	9	1	1	0.4	Day_4	4	C	2	1	2	2013	2013-02-01	M	0	RUC_DNA_Extraction_order	RUC	RUC_sx:M_dm:C_cid:10_s:10233_d:4
10239	AGACAGTAGGAG	GGCGVACGGGTGAGTAA	4	2013-02-09	3	not_repetative	Starter_mixture+Milk_replacer	Starter_mixture+Milk_replacer_first_month	2	238	11	9	1	1	0.4	Day_4	4	N	1	5	2	2013	2013-02-05	F	1	RUC_DNA_Extraction_order	RUC	RUC_sx:F_dm:N_cid:11_s:10239_d:4
10231	GGTTCCATTAGG	GGCGVACGGGTGAGTAA	4	2013-02-09	3	not_repetative	Starter_mixture+Milk_replacer	Starter_mixture+Milk_replacer_first_month	2	230	12	9	1	1	0.4	Day_4	4	C	2	5	2	2013	2013-02-05	F	0	RUC_DNA_Extraction_order	RUC	RUC_sx:F_dm:C_cid:12_s:10231_d:4
29	CGAGGGAAAGTC	GGCGVACGGGTGAGTAA	4	2013-02-15	3	not_repetative	Starter_mixture+Milk_replacer	Starter_mixture+Milk_replacer_first_month	2	28	13	1	1	1	0.4	Day_4	4	N	1	11	2	2013	2013-02-11	F	1	RUC_DNA_Extraction_order	RUC	RUC_sx:F_dm:N_cid:13_s:29_d:4
10278	AGTCGTGCACAT	GGCGVACGGGTGAGTAA	4	2013-02-17	3	not_repetative	Starter_mixture+Milk_replacer	Starter_mixture+Milk_replacer_first_month	2	26	14	11	1	1	0.4	Day_4	4	C	2	13	2	2013	2013-02-13	M	1	RUC_DNA_Extraction_order	RUC	RUC_sx:M_dm:C_cid:14_s:10278_d:4
10257	ATCGCACAGTAA	GGCGVACGGGTGAGTAA	4	2013-02-18	3	not_repetative	Starter_mixture+Milk_replacer	Starter_mixture+Milk_replacer_first_month	2	5	15	11	1	1	0.4	Day_4	4	C	2	14	2	2013	2013-02-14	F	0	RUC_DNA_Extraction_order	RUC	RUC_sx:F_dm:C_cid:15_s:10257_d:4
10237	CCTGTCCTATCT	GGCGVACGGGTGAGTAA	4	2013-02-21	3	not_repetative	Starter_mixture+Milk_replacer	Starter_mixture+Milk_replacer_first_month	2	236	16	9	1	1	0.4	Day_4	4	N	1	17	2	2013	2013-02-17	M	1	RUC_DNA_Extraction_order	RUC	RUC_sx:M_dm:N_cid:16_s:10237_d:4
3468	AGCTGCACCTAA	GGCGVACGGGTGAGTAA	4	2013-03-31	3	not_repetative	Starter_mixture+Milk_replacer	Starter_mixture+Milk_replacer_first_month	2	250	20	8	1	1	0.4	Day_4	4	N	1	27	3	2013	2013-03-27	F	1	RUC_DNA_Extraction_order	RUC	RUC_sx:F_dm:N_cid:20_s:3468_d:4
10258	GTCGTGTAGCCT	GGCGVACGGGTGAGTAA	4	2013-03-31	3	not_repetative	Starter_mixture+Milk_replacer	Starter_mixture+Milk_replacer_first_month	2	6	21	11	1	1	0.4	Day_4	4	N	1	27	3	2013	2013-03-27	M	1	RUC_DNA_Extraction_order	RUC	RUC_sx:M_dm:N_cid:21_s:10258_d:4
10253	ACGAGACTGATT	GGCGVACGGGTGAGTAA	4	2013-04-08	3	not_repetative	Starter_mixture+Milk_replacer	Starter_mixture+Milk_replacer_first_month	2	1	22	11	1	1	0.4	Day_4	4	N	1	4	4	2013	2013-04-04	M	0	RUC_DNA_Extraction_order	RUC	RUC_sx:M_dm:N_cid:22_s:10253_d:4
238	GGTTTAACACGC	GGCGVACGGGTGAGTAA	4	2013-04-16	3	not_repetative	Starter_mixture+Milk_replacer	Starter_mixture+Milk_replacer_first_month	2	237	24	1	1	1	0.4	Day_4	4	C	2	12	4	2013	2013-04-12	M	1	RUC_DNA_Extraction_order	RUC	RUC_sx:M_dm:C_cid:24_s:238_d:4
13054	AGGGTGACTTTA	GGCGVACGGGTGAGTAA	4	2014-08-25	3	not_repetative	Starter_mixture+Milk_replacer	Starter_mixture+Milk_replacer_first_month	2	204	25	13	1	1	0.4	Day_4	4	N	1	21	8	2014	2014-08-21	F	1	RUC_DNA_Extraction_order	RUC	RUC_sx:F_dm:N_cid:25_s:13054_d:4
13011	GTAAATTCAGGC	GGCGVACGGGTGAGTAA	4	2014-09-01	3	not_repetative	Starter_mixture+Milk_replacer	Starter_mixture+Milk_replacer_first_month	2	159	30	12	1	1	0.4	Day_4	4	N	1	28	8	2014	2014-08-28	F	1	RUC_DNA_Extraction_order	RUC	RUC_sx:F_dm:N_cid:30_s:13011_d:4
13004	ACGGGTCATCAT	GGCGVACGGGTGAGTAA	4	2014-09-06	3	not_repetative	Starter_mixture+Milk_replacer	Starter_mixture+Milk_replacer_first_month	2	152	32	12	1	1	0.4	Day_4	4	C	2	2	9	2014	2014-09-02	F	0	RUC_DNA_Extraction_order	RUC	RUC_sx:F_dm:C_cid:32_s:13004_d:4
3383	CTGCTATTCCTC	GGCGVACGGGTGAGTAA	4	2014-09-12	3	not_repetative	Starter_mixture+Milk_replacer	Starter_mixture+Milk_replacer_first_month	2	89	33	8	1	1	0.4	Day_4	4	C	2	8	9	2014	2014-09-08	F	0	RUC_DNA_Extraction_order	RUC	RUC_sx:F_dm:C_cid:33_s:3383_d:4
13063	AAGACAGCTATC	GGCGVACGGGTGAGTAA	4	2014-09-13	3	not_repetative	Starter_mixture+Milk_replacer	Starter_mixture+Milk_replacer_first_month	2	213	34	13	1	1	0.4	Day_4	4	N	1	9	9	2014	2014-09-09	F	1	RUC_DNA_Extraction_order	RUC	RUC_sx:F_dm:N_cid:34_s:13063_d:4
13200	GTTATCGCATGG	GGCGVACGGGTGAGTAA	4	2014-09-15	3	not_repetative	Starter_mixture+Milk_replacer	Starter_mixture+Milk_replacer_first_month	2	157	35	18	1	1	0.4	Day_4	4	C	2	11	9	2014	2014-09-11	F	1	RUC_DNA_Extraction_order	RUC	RUC_sx:F_dm:C_cid:35_s:13200_d:4
13132	TAGTATGCGCAA	GGCGVACGGGTGAGTAA	4	2014-09-20	3	not_repetative	Starter_mixture+Milk_replacer	Starter_mixture+Milk_replacer_first_month	2	80	37	21	1	1	0.4	Day_4	4	C	2	16	9	2014	2014-09-16	M	1	RUC_DNA_Extraction_order	RUC	RUC_sx:M_dm:C_cid:37_s:13132_d:4
3389	GATCCCACGTAC	GGCGVACGGGTGAGTAA	4	2014-09-22	3	not_repetative	Starter_mixture+Milk_replacer	Starter_mixture+Milk_replacer_first_month	2	95	38	8	1	1	0.4	Day_4	4	C	2	18	9	2014	2014-09-18	M	0	RUC_DNA_Extraction_order	RUC	RUC_sx:M_dm:C_cid:38_s:3389_d:4
3403	GCGACAATTACA	GGCGVACGGGTGAGTAA	4	2014-10-18	3	not_repetative	Starter_mixture+Milk_replacer	Starter_mixture+Milk_replacer_first_month	2	109	44	8	1	1	0.4	Day_4	4	N	1	14	10	2014	2014-10-14	F	1	RUC_DNA_Extraction_order	RUC	RUC_sx:F_dm:N_cid:44_s:3403_d:4
172	TGGGTCCCACAT	GGCGVACGGGTGAGTAA	5	2013-01-14	4	not_repetative	Starter_mixture+Milk_replacer	Starter_mixture+Milk_replacer_first_month	2	171	1	2	1	1	0.5	Day_5	5	N	1	9	1	2013	2013-01-09	F	0	RUC_DNA_Extraction_order	RUC	RUC_sx:F_dm:N_cid:1_s:172_d:5
66	ACTTCCAACTTC	GGCGVACGGGTGAGTAA	5	2013-01-15	4	not_repetative	Starter_mixture+Milk_replacer	Starter_mixture+Milk_replacer_first_month	2	65	2	1	1	1	0.5	Day_5	5	N	1	10	1	2013	2013-01-10	F	1	RUC_DNA_Extraction_order	RUC	RUC_sx:F_dm:N_cid:2_s:66_d:5
10217	CGTAGGTAGAGG	GGCGVACGGGTGAGTAA	5	2013-01-16	4	not_repetative	Starter_mixture+Milk_replacer	Starter_mixture+Milk_replacer_first_month	2	216	3	9	1	1	0.5	Day_5	5	N	1	11	1	2013	2013-01-11	F	1	RUC_DNA_Extraction_order	RUC	RUC_sx:F_dm:N_cid:3_s:10217_d:5
10175	AGTTGTAGTCCG	GGCGVACGGGTGAGTAA	5	2013-01-21	4	not_repetative	Starter_mixture+Milk_replacer	Starter_mixture+Milk_replacer_first_month	2	174	4	9	1	1	0.5	Day_5	5	N	1	16	1	2013	2013-01-16	F	1	RUC_DNA_Extraction_order	RUC	RUC_sx:F_dm:N_cid:4_s:10175_d:5
13	TGCATACACTGG	GGCGVACGGGTGAGTAA	5	2013-01-21	4	not_repetative	Starter_mixture+Milk_replacer	Starter_mixture+Milk_replacer_first_month	2	12	5	1	1	1	0.5	Day_5	5	N	1	16	1	2013	2013-01-16	F	0	RUC_DNA_Extraction_order	RUC	RUC_sx:F_dm:N_cid:5_s:13_d:5
10279	GTATCTGCGCGT	GGCGVACGGGTGAGTAA	5	2013-02-04	4	not_repetative	Starter_mixture+Milk_replacer	Starter_mixture+Milk_replacer_first_month	2	27	8	11	1	1	0.5	Day_5	5	C	2	30	1	2013	2013-01-30	M	1	RUC_DNA_Extraction_order	RUC	RUC_sx:M_dm:C_cid:8_s:10279_d:5
10223	TACACAAGTCGC	GGCGVACGGGTGAGTAA	5	2013-02-05	4	not_repetative	Starter_mixture+Milk_replacer	Starter_mixture+Milk_replacer_first_month	2	222	9	9	1	1	0.5	Day_5	5	N	1	31	1	2013	2013-01-31	F	0	RUC_DNA_Extraction_order	RUC	RUC_sx:F_dm:N_cid:9_s:10223_d:5
58	TATACCGCTGCG	GGCGVACGGGTGAGTAA	5	2013-02-06	4	not_repetative	Starter_mixture+Milk_replacer	Starter_mixture+Milk_replacer_first_month	2	57	10	1	1	1	0.5	Day_5	5	C	2	1	2	2013	2013-02-01	M	0	RUC_DNA_Extraction_order	RUC	RUC_sx:M_dm:C_cid:10_s:58_d:5
10061	CGGTCAATTGAC	GGCGVACGGGTGAGTAA	5	2013-02-16	4	not_repetative	Starter_mixture+Milk_replacer	Starter_mixture+Milk_replacer_first_month	2	60	13	10	1	1	0.5	Day_5	5	N	1	11	2	2013	2013-02-11	F	1	RUC_DNA_Extraction_order	RUC	RUC_sx:F_dm:N_cid:13_s:10061_d:5
10228	CACCCGATGGTT	GGCGVACGGGTGAGTAA	5	2013-02-18	4	not_repetative	Starter_mixture+Milk_replacer	Starter_mixture+Milk_replacer_first_month	2	227	14	10	1	1	0.5	Day_5	5	C	2	13	2	2013	2013-02-13	M	1	RUC_DNA_Extraction_order	RUC	RUC_sx:M_dm:C_cid:14_s:10228_d:5
10276	GCGATATATCGC	GGCGVACGGGTGAGTAA	5	2013-02-19	4	not_repetative	Starter_mixture+Milk_replacer	Starter_mixture+Milk_replacer_first_month	2	24	15	11	1	1	0.5	Day_5	5	C	2	14	2	2013	2013-02-14	F	0	RUC_DNA_Extraction_order	RUC	RUC_sx:F_dm:C_cid:15_s:10276_d:5
10263	AATTGTGTCGGA	GGCGVACGGGTGAGTAA	5	2013-03-17	4	not_repetative	Starter_mixture+Milk_replacer	Starter_mixture+Milk_replacer_first_month	2	11	17	11	1	1	0.5	Day_5	5	N	1	12	3	2013	2013-03-12	M	1	RUC_DNA_Extraction_order	RUC	RUC_sx:M_dm:N_cid:17_s:10263_d:5
10266	ACCAGTGACTCA	GGCGVACGGGTGAGTAA	5	2013-03-20	4	not_repetative	Starter_mixture+Milk_replacer	Starter_mixture+Milk_replacer_first_month	2	14	18	11	1	1	0.5	Day_5	5	C	2	15	3	2013	2013-03-15	F	1	RUC_DNA_Extraction_order	RUC	RUC_sx:F_dm:C_cid:18_s:10266_d:5
43	TTGGGTACACGT	GGCGVACGGGTGAGTAA	5	2013-03-25	4	not_repetative	Starter_mixture+Milk_replacer	Starter_mixture+Milk_replacer_first_month	2	42	19	1	1	1	0.5	Day_5	5	C	2	20	3	2013	2013-03-20	F	0	RUC_DNA_Extraction_order	RUC	RUC_sx:F_dm:C_cid:19_s:43_d:5
10280	CGAGGGAAAGTC	GGCGVACGGGTGAGTAA	5	2013-04-01	4	not_repetative	Starter_mixture+Milk_replacer	Starter_mixture+Milk_replacer_first_month	2	28	20	11	1	1	0.5	Day_5	5	N	1	27	3	2013	2013-03-27	F	1	RUC_DNA_Extraction_order	RUC	RUC_sx:F_dm:N_cid:20_s:10280_d:5
10277	CGAGCAATCCTA	GGCGVACGGGTGAGTAA	5	2013-04-01	4	not_repetative	Starter_mixture+Milk_replacer	Starter_mixture+Milk_replacer_first_month	2	25	21	11	1	1	0.5	Day_5	5	N	1	27	3	2013	2013-03-27	M	1	RUC_DNA_Extraction_order	RUC	RUC_sx:M_dm:N_cid:21_s:10277_d:5
10271	CCAATACGCCTG	GGCGVACGGGTGAGTAA	5	2013-04-09	4	not_repetative	Starter_mixture+Milk_replacer	Starter_mixture+Milk_replacer_first_month	2	19	22	11	1	1	0.5	Day_5	5	N	1	4	4	2013	2013-04-04	M	0	RUC_DNA_Extraction_order	RUC	RUC_sx:M_dm:N_cid:22_s:10271_d:5
10281	CAAATTCGGGAT	GGCGVACGGGTGAGTAA	5	2013-04-16	4	not_repetative	Starter_mixture+Milk_replacer	Starter_mixture+Milk_replacer_first_month	2	29	23	11	1	1	0.5	Day_5	5	N	1	11	4	2013	2013-04-11	F	1	RUC_DNA_Extraction_order	RUC	RUC_sx:F_dm:N_cid:23_s:10281_d:5
10273	CAGCTCATCAGC	GGCGVACGGGTGAGTAA	5	2013-04-17	4	not_repetative	Starter_mixture+Milk_replacer	Starter_mixture+Milk_replacer_first_month	2	21	24	11	1	1	0.5	Day_5	5	C	2	12	4	2013	2013-04-12	M	1	RUC_DNA_Extraction_order	RUC	RUC_sx:M_dm:C_cid:24_s:10273_d:5
13059	TGTGGCTCGTGT	GGCGVACGGGTGAGTAA	5	2014-08-27	4	not_repetative	Starter_mixture+Milk_replacer	Starter_mixture+Milk_replacer_first_month	2	209	27	13	1	1	0.5	Day_5	5	N	1	22	8	2014	2014-08-22	F	1	RUC_DNA_Extraction_order	RUC	RUC_sx:F_dm:N_cid:27_s:13059_d:5
13089	GCCACGACTTAC	GGCGVACGGGTGAGTAA	5	2014-09-01	4	not_repetative	Starter_mixture+Milk_replacer	Starter_mixture+Milk_replacer_first_month	2	239	28	13	1	1	0.5	Day_5	5	C	2	27	8	2014	2014-08-27	M	1	RUC_DNA_Extraction_order	RUC	RUC_sx:M_dm:C_cid:28_s:13089_d:5
13061	TGCACGTGATAA	GGCGVACGGGTGAGTAA	5	2014-09-01	4	not_repetative	Starter_mixture+Milk_replacer	Starter_mixture+Milk_replacer_first_month	2	211	29	13	1	1	0.5	Day_5	5	N	1	27	8	2014	2014-08-27	M	1	RUC_DNA_Extraction_order	RUC	RUC_sx:M_dm:N_cid:29_s:13061_d:5
13032	GTGCAACCAATC	GGCGVACGGGTGAGTAA	5	2014-09-02	4	not_repetative	Starter_mixture+Milk_replacer	Starter_mixture+Milk_replacer_first_month	2	180	30	12	1	1	0.5	Day_5	5	N	1	28	8	2014	2014-08-28	F	1	RUC_DNA_Extraction_order	RUC	RUC_sx:F_dm:N_cid:30_s:13032_d:5
13012	AGTGTTTCGGAC	GGCGVACGGGTGAGTAA	5	2014-09-07	4	not_repetative	Starter_mixture+Milk_replacer	Starter_mixture+Milk_replacer_first_month	2	160	31	12	1	1	0.5	Day_5	5	N	1	2	9	2014	2014-09-02	M	0	RUC_DNA_Extraction_order	RUC	RUC_sx:M_dm:N_cid:31_s:13012_d:5
3458	TTAACCTTCCTG	GGCGVACGGGTGAGTAA	5	2014-09-07	4	not_repetative	Starter_mixture+Milk_replacer	Starter_mixture+Milk_replacer_first_month	2	164	32	8	1	1	0.5	Day_5	5	C	2	2	9	2014	2014-09-02	F	0	RUC_DNA_Extraction_order	RUC	RUC_sx:F_dm:C_cid:32_s:3458_d:5
13005	GAAACATCCCAC	GGCGVACGGGTGAGTAA	5	2014-09-13	4	not_repetative	Starter_mixture+Milk_replacer	Starter_mixture+Milk_replacer_first_month	2	153	33	12	1	1	0.5	Day_5	5	C	2	8	9	2014	2014-09-08	F	0	RUC_DNA_Extraction_order	RUC	RUC_sx:F_dm:C_cid:33_s:13005_d:5
13094	GAGACGTGTTCT	GGCGVACGGGTGAGTAA	5	2014-09-14	4	not_repetative	Starter_mixture+Milk_replacer	Starter_mixture+Milk_replacer_first_month	2	244	34	13	1	1	0.5	Day_5	5	N	1	9	9	2014	2014-09-09	F	1	RUC_DNA_Extraction_order	RUC	RUC_sx:F_dm:N_cid:34_s:13094_d:5
13064	ATTGACCGGTCA	GGCGVACGGGTGAGTAA	5	2014-09-16	4	not_repetative	Starter_mixture+Milk_replacer	Starter_mixture+Milk_replacer_first_month	2	214	35	13	1	1	0.5	Day_5	5	C	2	11	9	2014	2014-09-11	F	1	RUC_DNA_Extraction_order	RUC	RUC_sx:F_dm:C_cid:35_s:13064_d:5
13086	CCTGTCCTATCT	GGCGVACGGGTGAGTAA	5	2014-09-20	4	not_repetative	Starter_mixture+Milk_replacer	Starter_mixture+Milk_replacer_first_month	2	236	36	13	1	1	0.5	Day_5	5	C	2	15	9	2014	2014-09-15	M	1	RUC_DNA_Extraction_order	RUC	RUC_sx:M_dm:C_cid:36_s:13086_d:5
13135	GTTCTCTTCTCG	GGCGVACGGGTGAGTAA	5	2014-09-21	4	not_repetative	Starter_mixture+Milk_replacer	Starter_mixture+Milk_replacer_first_month	2	83	37	21	1	1	0.5	Day_5	5	C	2	16	9	2014	2014-09-16	M	1	RUC_DNA_Extraction_order	RUC	RUC_sx:M_dm:C_cid:37_s:13135_d:5
13128	GCGTTCTAGCTG	GGCGVACGGGTGAGTAA	5	2014-09-23	4	not_repetative	Starter_mixture+Milk_replacer	Starter_mixture+Milk_replacer_first_month	2	85	38	18	1	1	0.5	Day_5	5	C	2	18	9	2014	2014-09-18	M	0	RUC_DNA_Extraction_order	RUC	RUC_sx:M_dm:C_cid:38_s:13128_d:5
3390	TACCGCTTCTTC	GGCGVACGGGTGAGTAA	5	2014-09-25	4	not_repetative	Starter_mixture+Milk_replacer	Starter_mixture+Milk_replacer_first_month	2	96	39	8	1	1	0.5	Day_5	5	N	1	20	9	2014	2014-09-20	M	1	RUC_DNA_Extraction_order	RUC	RUC_sx:M_dm:N_cid:39_s:3390_d:5
23100	GCTCTCCGTAGA	GGCGVACGGGTGAGTAA	5	2014-10-05	4	not_repetative	Starter_mixture+Milk_replacer	Starter_mixture+Milk_replacer_first_month	2	126	42	21	1	1	0.5	Day_5	5	N	1	30	9	2014	2014-09-30	M	1	RUC_DNA_Extraction_order	RUC	RUC_sx:M_dm:N_cid:42_s:23100_d:5
13116	ATGGGTTCCGTC	GGCGVACGGGTGAGTAA	5	2014-10-05	4	not_repetative	Starter_mixture+Milk_replacer	Starter_mixture+Milk_replacer_first_month	2	73	43	18	1	1	0.5	Day_5	5	C	2	30	9	2014	2014-09-30	M	1	RUC_DNA_Extraction_order	RUC	RUC_sx:M_dm:C_cid:43_s:13116_d:5
3404	TCATGCTCCATT	GGCGVACGGGTGAGTAA	5	2014-10-19	4	not_repetative	Starter_mixture+Milk_replacer	Starter_mixture+Milk_replacer_first_month	2	110	44	8	1	1	0.5	Day_5	5	N	1	14	10	2014	2014-10-14	F	1	RUC_DNA_Extraction_order	RUC	RUC_sx:F_dm:N_cid:44_s:3404_d:5
13073	GCGTCCATGAAT	GGCGVACGGGTGAGTAA	5	2014-10-23	4	not_repetative	Starter_mixture+Milk_replacer	Starter_mixture+Milk_replacer_first_month	2	223	45	13	1	1	0.5	Day_5	5	N	1	18	10	2014	2014-10-18	F	1	RUC_DNA_Extraction_order	RUC	RUC_sx:F_dm:N_cid:45_s:13073_d:5
10259	AGCGGAGGTTAG	GGCGVACGGGTGAGTAA	6	2013-01-15	5	not_repetative	Starter_mixture+Milk_replacer	Starter_mixture+Milk_replacer_first_month	2	7	1	11	1	1	0.6	Day_6	6	N	1	9	1	2013	2013-01-09	F	0	RUC_DNA_Extraction_order	RUC	RUC_sx:F_dm:N_cid:1_s:10259_d:6
10	TACAGCGCATAC	GGCGVACGGGTGAGTAA	6	2013-01-16	5	not_repetative	Starter_mixture+Milk_replacer	Starter_mixture+Milk_replacer_first_month	2	9	2	1	1	1	0.6	Day_6	6	N	1	10	1	2013	2013-01-10	F	1	RUC_DNA_Extraction_order	RUC	RUC_sx:F_dm:N_cid:2_s:10_d:6
10182	GCTTGAGCTTGA	GGCGVACGGGTGAGTAA	6	2013-01-17	5	not_repetative	Starter_mixture+Milk_replacer	Starter_mixture+Milk_replacer_first_month	2	181	3	9	1	1	0.6	Day_6	6	N	1	11	1	2013	2013-01-11	F	1	RUC_DNA_Extraction_order	RUC	RUC_sx:F_dm:N_cid:3_s:10182_d:6
10178	TTGATCCGGTAG	GGCGVACGGGTGAGTAA	6	2013-01-28	5	not_repetative	Starter_mixture+Milk_replacer	Starter_mixture+Milk_replacer_first_month	2	177	7	9	1	1	0.6	Day_6	6	N	1	22	1	2013	2013-01-22	F	1	RUC_DNA_Extraction_order	RUC	RUC_sx:F_dm:N_cid:7_s:10178_d:6
10016	GAATACCAAGTC	GGCGVACGGGTGAGTAA	6	2013-02-05	5	not_repetative	Starter_mixture+Milk_replacer	Starter_mixture+Milk_replacer_first_month	2	15	8	9	1	1	0.6	Day_6	6	C	2	30	1	2013	2013-01-30	M	1	RUC_DNA_Extraction_order	RUC	RUC_sx:M_dm:C_cid:8_s:10016_d:6
10199	CGAGCTGTTACC	GGCGVACGGGTGAGTAA	6	2013-02-06	5	not_repetative	Starter_mixture+Milk_replacer	Starter_mixture+Milk_replacer_first_month	2	198	9	9	1	1	0.6	Day_6	6	N	1	31	1	2013	2013-01-31	F	0	RUC_DNA_Extraction_order	RUC	RUC_sx:F_dm:N_cid:9_s:10199_d:6
10189	TGGTCGCATCGT	GGCGVACGGGTGAGTAA	6	2013-02-07	5	not_repetative	Starter_mixture+Milk_replacer	Starter_mixture+Milk_replacer_first_month	2	188	10	9	1	1	0.6	Day_6	6	C	2	1	2	2013	2013-02-01	M	0	RUC_DNA_Extraction_order	RUC	RUC_sx:M_dm:C_cid:10_s:10189_d:6
10027	AGTCGTGCACAT	GGCGVACGGGTGAGTAA	6	2013-02-11	5	not_repetative	Starter_mixture+Milk_replacer	Starter_mixture+Milk_replacer_first_month	2	26	11	9	1	1	0.6	Day_6	6	N	1	5	2	2013	2013-02-05	F	1	RUC_DNA_Extraction_order	RUC	RUC_sx:F_dm:N_cid:11_s:10027_d:6
10202	CGACTCTAAACG	GGCGVACGGGTGAGTAA	6	2013-02-11	5	not_repetative	Starter_mixture+Milk_replacer	Starter_mixture+Milk_replacer_first_month	2	201	12	9	1	1	0.6	Day_6	6	C	2	5	2	2013	2013-02-05	F	0	RUC_DNA_Extraction_order	RUC	RUC_sx:F_dm:C_cid:12_s:10202_d:6
10192	CGATCTTCGAGC	GGCGVACGGGTGAGTAA	6	2013-02-17	5	not_repetative	Starter_mixture+Milk_replacer	Starter_mixture+Milk_replacer_first_month	2	191	13	9	1	1	0.6	Day_6	6	N	1	11	2	2013	2013-02-11	F	1	RUC_DNA_Extraction_order	RUC	RUC_sx:F_dm:N_cid:13_s:10192_d:6
30	CAAATTCGGGAT	GGCGVACGGGTGAGTAA	6	2013-02-19	5	not_repetative	Starter_mixture+Milk_replacer	Starter_mixture+Milk_replacer_first_month	2	29	14	1	1	1	0.6	Day_6	6	C	2	13	2	2013	2013-02-13	M	1	RUC_DNA_Extraction_order	RUC	RUC_sx:M_dm:C_cid:14_s:30_d:6
10205	AGGGTGACTTTA	GGCGVACGGGTGAGTAA	6	2013-02-20	5	not_repetative	Starter_mixture+Milk_replacer	Starter_mixture+Milk_replacer_first_month	2	204	15	9	1	1	0.6	Day_6	6	C	2	14	2	2013	2013-02-14	F	0	RUC_DNA_Extraction_order	RUC	RUC_sx:F_dm:C_cid:15_s:10205_d:6
10195	GTGGTCATCGTA	GGCGVACGGGTGAGTAA	6	2013-02-23	5	not_repetative	Starter_mixture+Milk_replacer	Starter_mixture+Milk_replacer_first_month	2	194	16	9	1	1	0.6	Day_6	6	N	1	17	2	2013	2013-02-17	M	1	RUC_DNA_Extraction_order	RUC	RUC_sx:M_dm:N_cid:16_s:10195_d:6
33	GCATATGCACTG	GGCGVACGGGTGAGTAA	6	2013-03-18	5	not_repetative	Starter_mixture+Milk_replacer	Starter_mixture+Milk_replacer_first_month	2	32	17	1	1	1	0.6	Day_6	6	N	1	12	3	2013	2013-03-12	M	1	RUC_DNA_Extraction_order	RUC	RUC_sx:M_dm:N_cid:17_s:33_d:6
10208	ACTGATGGCCTC	GGCGVACGGGTGAGTAA	6	2013-03-21	5	not_repetative	Starter_mixture+Milk_replacer	Starter_mixture+Milk_replacer_first_month	2	207	18	9	1	1	0.6	Day_6	6	C	2	15	3	2013	2013-03-15	F	1	RUC_DNA_Extraction_order	RUC	RUC_sx:F_dm:C_cid:18_s:10208_d:6
36	TACGAGCCCTAA	GGCGVACGGGTGAGTAA	6	2013-04-02	5	not_repetative	Starter_mixture+Milk_replacer	Starter_mixture+Milk_replacer_first_month	2	35	20	1	1	1	0.6	Day_6	6	N	1	27	3	2013	2013-03-27	F	1	RUC_DNA_Extraction_order	RUC	RUC_sx:F_dm:N_cid:20_s:36_d:6
10211	AACTTTCAGGAG	GGCGVACGGGTGAGTAA	6	2013-04-02	5	not_repetative	Starter_mixture+Milk_replacer	Starter_mixture+Milk_replacer_first_month	2	210	21	9	1	1	0.6	Day_6	6	N	1	27	3	2013	2013-03-27	M	1	RUC_DNA_Extraction_order	RUC	RUC_sx:M_dm:N_cid:21_s:10211_d:6
46	TCGGAATTAGAC	GGCGVACGGGTGAGTAA	6	2013-04-10	5	not_repetative	Starter_mixture+Milk_replacer	Starter_mixture+Milk_replacer_first_month	2	45	22	1	1	1	0.6	Day_6	6	N	1	4	4	2013	2013-04-04	M	0	RUC_DNA_Extraction_order	RUC	RUC_sx:M_dm:N_cid:22_s:46_d:6
39	ACCATAGCTCCG	GGCGVACGGGTGAGTAA	6	2013-04-17	5	not_repetative	Starter_mixture+Milk_replacer	Starter_mixture+Milk_replacer_first_month	2	38	23	1	1	1	0.6	Day_6	6	N	1	11	4	2013	2013-04-11	F	1	RUC_DNA_Extraction_order	RUC	RUC_sx:F_dm:N_cid:23_s:39_d:6
10214	AAGACAGCTATC	GGCGVACGGGTGAGTAA	6	2013-04-18	5	not_repetative	Starter_mixture+Milk_replacer	Starter_mixture+Milk_replacer_first_month	2	213	24	9	1	1	0.6	Day_6	6	C	2	12	4	2013	2013-04-12	M	1	RUC_DNA_Extraction_order	RUC	RUC_sx:M_dm:C_cid:24_s:10214_d:6
13065	TTCTCCATCACA	GGCGVACGGGTGAGTAA	6	2014-08-27	5	not_repetative	Starter_mixture+Milk_replacer	Starter_mixture+Milk_replacer_first_month	2	215	25	13	1	1	0.6	Day_6	6	N	1	21	8	2014	2014-08-21	F	1	RUC_DNA_Extraction_order	RUC	RUC_sx:F_dm:N_cid:25_s:13065_d:6
13058	TTCGATGCCGCA	GGCGVACGGGTGAGTAA	6	2014-08-27	5	not_repetative	Starter_mixture+Milk_replacer	Starter_mixture+Milk_replacer_first_month	2	208	26	13	1	1	0.6	Day_6	6	N	1	21	8	2014	2014-08-21	F	0	RUC_DNA_Extraction_order	RUC	RUC_sx:F_dm:N_cid:26_s:13058_d:6
13049	ATTCGGTAGTGC	GGCGVACGGGTGAGTAA	6	2014-08-28	5	not_repetative	Starter_mixture+Milk_replacer	Starter_mixture+Milk_replacer_first_month	2	197	27	13	1	1	0.6	Day_6	6	N	1	22	8	2014	2014-08-22	F	1	RUC_DNA_Extraction_order	RUC	RUC_sx:F_dm:N_cid:27_s:13049_d:6
13057	ACTGATGGCCTC	GGCGVACGGGTGAGTAA	6	2014-09-02	5	not_repetative	Starter_mixture+Milk_replacer	Starter_mixture+Milk_replacer_first_month	2	207	28	13	1	1	0.6	Day_6	6	C	2	27	8	2014	2014-08-27	M	1	RUC_DNA_Extraction_order	RUC	RUC_sx:M_dm:C_cid:28_s:13057_d:6
13126	GTTCTCTTCTCG	GGCGVACGGGTGAGTAA	6	2014-09-02	5	not_repetative	Starter_mixture+Milk_replacer	Starter_mixture+Milk_replacer_first_month	2	83	29	18	1	1	0.6	Day_6	6	N	1	27	8	2014	2014-08-27	M	1	RUC_DNA_Extraction_order	RUC	RUC_sx:M_dm:N_cid:29_s:13126_d:6
3190	ACAACACTCCGA	GGCGVACGGGTGAGTAA	6	2014-09-03	5	not_repetative	Starter_mixture+Milk_replacer	Starter_mixture+Milk_replacer_first_month	2	147	30	7	1	1	0.6	Day_6	6	N	1	28	8	2014	2014-08-28	F	1	RUC_DNA_Extraction_order	RUC	RUC_sx:F_dm:N_cid:30_s:3190_d:6
13013	ACACGCGGTTTA	GGCGVACGGGTGAGTAA	6	2014-09-08	5	not_repetative	Starter_mixture+Milk_replacer	Starter_mixture+Milk_replacer_first_month	2	161	32	12	1	1	0.6	Day_6	6	C	2	2	9	2014	2014-09-02	F	0	RUC_DNA_Extraction_order	RUC	RUC_sx:F_dm:C_cid:32_s:13013_d:6
13006	CGTACTCTCGAG	GGCGVACGGGTGAGTAA	6	2014-09-15	5	not_repetative	Starter_mixture+Milk_replacer	Starter_mixture+Milk_replacer_first_month	2	154	34	12	1	1	0.6	Day_6	6	N	1	9	9	2014	2014-09-09	F	1	RUC_DNA_Extraction_order	RUC	RUC_sx:F_dm:N_cid:34_s:13006_d:6
13052	ATTCTCTCACGT	GGCGVACGGGTGAGTAA	6	2014-09-21	5	not_repetative	Starter_mixture+Milk_replacer	Starter_mixture+Milk_replacer_first_month	2	200	36	13	1	1	0.6	Day_6	6	C	2	15	9	2014	2014-09-15	M	1	RUC_DNA_Extraction_order	RUC	RUC_sx:M_dm:C_cid:36_s:13052_d:6
13080	GGTTCCATTAGG	GGCGVACGGGTGAGTAA	6	2014-09-22	5	not_repetative	Starter_mixture+Milk_replacer	Starter_mixture+Milk_replacer_first_month	2	230	37	13	1	1	0.6	Day_6	6	C	2	16	9	2014	2014-09-16	M	1	RUC_DNA_Extraction_order	RUC	RUC_sx:M_dm:C_cid:37_s:13080_d:6
13047	CTGAAGGGCGAA	GGCGVACGGGTGAGTAA	6	2014-10-20	5	not_repetative	Starter_mixture+Milk_replacer	Starter_mixture+Milk_replacer_first_month	2	195	44	13	1	1	0.6	Day_6	6	N	1	14	10	2014	2014-10-14	F	1	RUC_DNA_Extraction_order	RUC	RUC_sx:F_dm:N_cid:44_s:13047_d:6
3407	TACTCGGGAACT	GGCGVACGGGTGAGTAA	6	2014-10-24	5	not_repetative	Starter_mixture+Milk_replacer	Starter_mixture+Milk_replacer_first_month	2	113	45	8	1	1	0.6	Day_6	6	N	1	18	10	2014	2014-10-18	F	1	RUC_DNA_Extraction_order	RUC	RUC_sx:F_dm:N_cid:45_s:3407_d:6
10282	AGATTGACCAAC	GGCGVACGGGTGAGTAA	7	2013-01-16	5	repetative	Starter_mixture+Milk_replacer	Starter_mixture+Milk_replacer_first_month	2	30	1	11	1	1	0.6	Day_6	6	N	1	9	1	2013	2013-01-09	F	0	RUC_DNA_Extraction_order	RUC	RUC_sx:F_dm:N_cid:1_s:10282_d:7
67	CTCACCTAGGAA	GGCGVACGGGTGAGTAA	7	2013-01-17	5	repetative	Starter_mixture+Milk_replacer	Starter_mixture+Milk_replacer_first_month	2	66	2	1	1	1	0.6	Day_6	6	N	1	10	1	2013	2013-01-10	F	1	RUC_DNA_Extraction_order	RUC	RUC_sx:F_dm:N_cid:2_s:67_d:7
10260	ATCCTTTGGTTC	GGCGVACGGGTGAGTAA	7	2013-01-18	5	repetative	Starter_mixture+Milk_replacer	Starter_mixture+Milk_replacer_first_month	2	8	3	11	1	1	0.6	Day_6	6	N	1	11	1	2013	2013-01-11	F	1	RUC_DNA_Extraction_order	RUC	RUC_sx:F_dm:N_cid:3_s:10260_d:7
10267	GAATACCAAGTC	GGCGVACGGGTGAGTAA	7	2013-03-27	5	not_repetative	Starter_mixture+Milk_replacer	Starter_mixture+Milk_replacer_first_month	2	15	19	11	1	1	0.6	Day_6	6	C	2	20	3	2013	2013-03-20	F	0	RUC_DNA_Extraction_order	RUC	RUC_sx:F_dm:C_cid:19_s:10267_d:7
13048	CGCTCACAGAAT	GGCGVACGGGTGAGTAA	7	2014-08-28	5	repetative	Starter_mixture+Milk_replacer	Starter_mixture+Milk_replacer_first_month	2	196	26	13	1	1	0.6	Day_6	6	N	1	21	8	2014	2014-08-21	F	0	RUC_DNA_Extraction_order	RUC	RUC_sx:F_dm:N_cid:26_s:13048_d:7
3368	TAGGCATGCTTG	GGCGVACGGGTGAGTAA	7	2014-09-03	5	repetative	Starter_mixture+Milk_replacer	Starter_mixture+Milk_replacer_first_month	2	74	28	8	1	1	0.6	Day_6	6	C	2	27	8	2014	2014-08-27	M	1	RUC_DNA_Extraction_order	RUC	RUC_sx:M_dm:C_cid:28_s:3368_d:7
3189	AGAGTCTTGCCA	GGCGVACGGGTGAGTAA	7	2014-09-03	5	repetative	Starter_mixture+Milk_replacer	Starter_mixture+Milk_replacer_first_month	2	146	29	7	1	1	0.6	Day_6	6	N	1	27	8	2014	2014-08-27	M	1	RUC_DNA_Extraction_order	RUC	RUC_sx:M_dm:N_cid:29_s:3189_d:7
13007	TCAGTTCTCGTT	GGCGVACGGGTGAGTAA	7	2014-09-18	5	not_repetative	Starter_mixture+Milk_replacer	Starter_mixture+Milk_replacer_first_month	2	155	35	12	1	1	0.6	Day_6	6	C	2	11	9	2014	2014-09-11	F	1	RUC_DNA_Extraction_order	RUC	RUC_sx:F_dm:C_cid:35_s:13007_d:7
13016	TTAACCTTCCTG	GGCGVACGGGTGAGTAA	7	2014-09-22	5	repetative	Starter_mixture+Milk_replacer	Starter_mixture+Milk_replacer_first_month	2	164	36	12	1	1	0.6	Day_6	6	C	2	15	9	2014	2014-09-15	M	1	RUC_DNA_Extraction_order	RUC	RUC_sx:M_dm:C_cid:36_s:13016_d:7
13043	CGATCTTCGAGC	GGCGVACGGGTGAGTAA	7	2014-09-25	5	not_repetative	Starter_mixture+Milk_replacer	Starter_mixture+Milk_replacer_first_month	2	191	38	13	1	1	0.6	Day_6	6	C	2	18	9	2014	2014-09-18	M	0	RUC_DNA_Extraction_order	RUC	RUC_sx:M_dm:C_cid:38_s:13043_d:7
3408	CGTGCTTAGGCT	GGCGVACGGGTGAGTAA	7	2014-10-25	5	repetative	Starter_mixture+Milk_replacer	Starter_mixture+Milk_replacer_first_month	2	114	45	8	1	1	0.6	Day_6	6	N	1	18	10	2014	2014-10-18	F	1	RUC_DNA_Extraction_order	RUC	RUC_sx:F_dm:N_cid:45_s:3408_d:7
10264	TGCATACACTGG	GGCGVACGGGTGAGTAA	8	2013-01-17	6	not_repetative	Starter_mixture+Milk_replacer	Starter_mixture+Milk_replacer_first_month	2	12	1	11	1	1	0.9	Day_9	7	N	1	9	1	2013	2013-01-09	F	0	RUC_DNA_Extraction_order	RUC	RUC_sx:F_dm:N_cid:1_s:10264_d:8
10283	AGTTACGAGCTA	GGCGVACGGGTGAGTAA	8	2013-01-18	6	not_repetative	Starter_mixture+Milk_replacer	Starter_mixture+Milk_replacer_first_month	2	31	2	11	1	1	0.9	Day_9	7	N	1	10	1	2013	2013-01-10	F	1	RUC_DNA_Extraction_order	RUC	RUC_sx:F_dm:N_cid:2_s:10283_d:8
68	GTGTTGTCGTGC	GGCGVACGGGTGAGTAA	8	2013-01-19	6	not_repetative	Starter_mixture+Milk_replacer	Starter_mixture+Milk_replacer_first_month	2	67	3	1	1	1	0.9	Day_9	7	N	1	11	1	2013	2013-01-11	F	1	RUC_DNA_Extraction_order	RUC	RUC_sx:F_dm:N_cid:3_s:68_d:8
10269	TAACGTGTGTGC	GGCGVACGGGTGAGTAA	9	2013-01-18	6	repetative	Starter_mixture+Milk_replacer	Starter_mixture+Milk_replacer_first_month	2	17	1	11	1	1	0.9	Day_9	7	N	1	9	1	2013	2013-01-09	F	0	RUC_DNA_Extraction_order	RUC	RUC_sx:F_dm:N_cid:1_s:10269_d:9
10262	ACCGGTATGTAC	GGCGVACGGGTGAGTAA	9	2013-01-19	6	repetative	Starter_mixture+Milk_replacer	Starter_mixture+Milk_replacer_first_month	2	10	2	11	1	1	0.9	Day_9	7	N	1	10	1	2013	2013-01-10	F	1	RUC_DNA_Extraction_order	RUC	RUC_sx:F_dm:N_cid:2_s:10262_d:9
10287	TACGAGCCCTAA	GGCGVACGGGTGAGTAA	9	2013-01-20	6	repetative	Starter_mixture+Milk_replacer	Starter_mixture+Milk_replacer_first_month	2	35	3	11	1	1	0.9	Day_9	7	N	1	11	1	2013	2013-01-11	F	1	RUC_DNA_Extraction_order	RUC	RUC_sx:F_dm:N_cid:3_s:10287_d:9
10221	GTCGTCCAAATG	GGCGVACGGGTGAGTAA	9	2013-01-31	6	not_repetative	Starter_mixture+Milk_replacer	Starter_mixture+Milk_replacer_first_month	2	220	7	9	1	1	0.9	Day_9	7	N	1	22	1	2013	2013-01-22	F	1	RUC_DNA_Extraction_order	RUC	RUC_sx:F_dm:N_cid:7_s:10221_d:9
10261	TACAGCGCATAC	GGCGVACGGGTGAGTAA	9	2013-02-08	6	not_repetative	Starter_mixture+Milk_replacer	Starter_mixture+Milk_replacer_first_month	2	9	8	11	1	1	0.9	Day_9	7	C	2	30	1	2013	2013-01-30	M	1	RUC_DNA_Extraction_order	RUC	RUC_sx:M_dm:C_cid:8_s:10261_d:9
10270	CATTATGGCGTG	GGCGVACGGGTGAGTAA	9	2013-02-09	6	not_repetative	Starter_mixture+Milk_replacer	Starter_mixture+Milk_replacer_first_month	2	18	9	11	1	1	0.9	Day_9	7	N	1	31	1	2013	2013-01-31	F	0	RUC_DNA_Extraction_order	RUC	RUC_sx:F_dm:N_cid:9_s:10270_d:9
10227	GGAATCCGATTA	GGCGVACGGGTGAGTAA	9	2013-02-20	6	not_repetative	Starter_mixture+Milk_replacer	Starter_mixture+Milk_replacer_first_month	2	226	13	9	1	1	0.9	Day_9	7	N	1	11	2	2013	2013-02-11	F	1	RUC_DNA_Extraction_order	RUC	RUC_sx:F_dm:N_cid:13_s:10227_d:9
10284	GCATATGCACTG	GGCGVACGGGTGAGTAA	9	2013-02-26	6	not_repetative	Starter_mixture+Milk_replacer	Starter_mixture+Milk_replacer_first_month	2	32	16	11	1	1	0.9	Day_9	7	N	1	17	2	2013	2013-02-17	M	1	RUC_DNA_Extraction_order	RUC	RUC_sx:M_dm:N_cid:16_s:10284_d:9
41	GAACACTTTGGA	GGCGVACGGGTGAGTAA	9	2013-03-21	6	not_repetative	Starter_mixture+Milk_replacer	Starter_mixture+Milk_replacer_first_month	2	40	17	1	1	1	0.9	Day_9	7	N	1	12	3	2013	2013-03-12	M	1	RUC_DNA_Extraction_order	RUC	RUC_sx:M_dm:N_cid:17_s:41_d:9
10285	CAACTCCCGTGA	GGCGVACGGGTGAGTAA	9	2013-03-29	6	not_repetative	Starter_mixture+Milk_replacer	Starter_mixture+Milk_replacer_first_month	2	33	19	11	1	1	0.9	Day_9	7	C	2	20	3	2013	2013-03-20	F	0	RUC_DNA_Extraction_order	RUC	RUC_sx:F_dm:C_cid:19_s:10285_d:9
10268	GTAGATCGTGTA	GGCGVACGGGTGAGTAA	9	2013-04-05	6	not_repetative	Starter_mixture+Milk_replacer	Starter_mixture+Milk_replacer_first_month	2	16	20	11	1	1	0.9	Day_9	7	N	1	27	3	2013	2013-03-27	F	1	RUC_DNA_Extraction_order	RUC	RUC_sx:F_dm:N_cid:20_s:10268_d:9
10272	GATCTGCGATCC	GGCGVACGGGTGAGTAA	9	2013-04-05	6	not_repetative	Starter_mixture+Milk_replacer	Starter_mixture+Milk_replacer_first_month	2	20	21	11	1	1	0.9	Day_9	7	N	1	27	3	2013	2013-03-27	M	1	RUC_DNA_Extraction_order	RUC	RUC_sx:M_dm:N_cid:21_s:10272_d:9
10286	TTGCGTTAGCAG	GGCGVACGGGTGAGTAA	9	2013-04-21	6	not_repetative	Starter_mixture+Milk_replacer	Starter_mixture+Milk_replacer_first_month	2	34	24	11	1	1	0.9	Day_9	7	C	2	12	4	2013	2013-04-12	M	1	RUC_DNA_Extraction_order	RUC	RUC_sx:M_dm:C_cid:24_s:10286_d:9
3201	GATCACGAGAGG	GGCGVACGGGTGAGTAA	9	2014-08-30	6	not_repetative	Starter_mixture+Milk_replacer	Starter_mixture+Milk_replacer_first_month	2	158	25	7	1	1	0.9	Day_9	7	N	1	21	8	2014	2014-08-21	F	1	RUC_DNA_Extraction_order	RUC	RUC_sx:F_dm:N_cid:25_s:3201_d:9
13066	CGTAGGTAGAGG	GGCGVACGGGTGAGTAA	9	2014-08-30	6	not_repetative	Starter_mixture+Milk_replacer	Starter_mixture+Milk_replacer_first_month	2	216	26	13	1	1	0.9	Day_9	7	N	1	21	8	2014	2014-08-21	F	0	RUC_DNA_Extraction_order	RUC	RUC_sx:F_dm:N_cid:26_s:13066_d:9
23067	GTTAAGCTGACC	GGCGVACGGGTGAGTAA	9	2014-08-31	6	not_repetative	Starter_mixture+Milk_replacer	Starter_mixture+Milk_replacer_first_month	2	127	27	21	1	1	0.9	Day_9	7	N	1	22	8	2014	2014-08-22	F	1	RUC_DNA_Extraction_order	RUC	RUC_sx:F_dm:N_cid:27_s:23067_d:9
13134	ATGGCTGTCAGT	GGCGVACGGGTGAGTAA	9	2014-09-05	6	not_repetative	Starter_mixture+Milk_replacer	Starter_mixture+Milk_replacer_first_month	2	82	28	21	1	1	0.9	Day_9	7	C	2	27	8	2014	2014-08-27	M	1	RUC_DNA_Extraction_order	RUC	RUC_sx:M_dm:C_cid:28_s:13134_d:9
13107	TCTCTACCACTC	GGCGVACGGGTGAGTAA	9	2014-09-05	6	not_repetative	Starter_mixture+Milk_replacer	Starter_mixture+Milk_replacer_first_month	2	64	29	18	1	1	0.9	Day_9	7	N	1	27	8	2014	2014-08-27	M	1	RUC_DNA_Extraction_order	RUC	RUC_sx:M_dm:N_cid:29_s:13107_d:9
13091	GCCGTAAACTTG	GGCGVACGGGTGAGTAA	9	2014-09-06	6	not_repetative	Starter_mixture+Milk_replacer	Starter_mixture+Milk_replacer_first_month	2	241	30	13	1	1	0.9	Day_9	7	N	1	28	8	2014	2014-08-28	F	1	RUC_DNA_Extraction_order	RUC	RUC_sx:F_dm:N_cid:30_s:13091_d:9
13122	CGTGCTTAGGCT	GGCGVACGGGTGAGTAA	9	2014-09-11	6	not_repetative	Starter_mixture+Milk_replacer	Starter_mixture+Milk_replacer_first_month	2	114	31	21	1	1	0.9	Day_9	7	N	1	2	9	2014	2014-09-02	M	0	RUC_DNA_Extraction_order	RUC	RUC_sx:M_dm:N_cid:31_s:13122_d:9
13033	GCTTGAGCTTGA	GGCGVACGGGTGAGTAA	9	2014-09-11	6	not_repetative	Starter_mixture+Milk_replacer	Starter_mixture+Milk_replacer_first_month	2	181	32	12	1	1	0.9	Day_9	7	C	2	2	9	2014	2014-09-02	F	0	RUC_DNA_Extraction_order	RUC	RUC_sx:F_dm:C_cid:32_s:13033_d:9
13051	CAACACATGCTG	GGCGVACGGGTGAGTAA	9	2014-09-18	6	not_repetative	Starter_mixture+Milk_replacer	Starter_mixture+Milk_replacer_first_month	2	199	34	13	1	1	0.9	Day_9	7	N	1	9	9	2014	2014-09-09	F	1	RUC_DNA_Extraction_order	RUC	RUC_sx:F_dm:N_cid:34_s:13051_d:9
13014	TGGCAAATCTAG	GGCGVACGGGTGAGTAA	9	2014-09-25	6	not_repetative	Starter_mixture+Milk_replacer	Starter_mixture+Milk_replacer_first_month	2	162	37	12	1	1	0.9	Day_9	7	C	2	16	9	2014	2014-09-16	M	1	RUC_DNA_Extraction_order	RUC	RUC_sx:M_dm:C_cid:37_s:13014_d:9
13129	GTTGTTCTGGGA	GGCGVACGGGTGAGTAA	9	2014-10-02	6	not_repetative	Starter_mixture+Milk_replacer	Starter_mixture+Milk_replacer_first_month	2	86	41	18	1	1	0.9	Day_9	7	C	2	23	9	2014	2014-09-23	M	1	RUC_DNA_Extraction_order	RUC	RUC_sx:M_dm:C_cid:41_s:13129_d:9
3394	GATGTATGTGGT	GGCGVACGGGTGAGTAA	9	2014-10-09	6	not_repetative	Starter_mixture+Milk_replacer	Starter_mixture+Milk_replacer_first_month	2	100	42	8	1	1	0.9	Day_9	7	N	1	30	9	2014	2014-09-30	M	1	RUC_DNA_Extraction_order	RUC	RUC_sx:M_dm:N_cid:42_s:3394_d:9
3182	CGTGATCCGCTA	GGCGVACGGGTGAGTAA	9	2014-10-09	6	not_repetative	Starter_mixture+Milk_replacer	Starter_mixture+Milk_replacer_first_month	2	139	43	7	1	1	0.9	Day_9	7	C	2	30	9	2014	2014-09-30	M	1	RUC_DNA_Extraction_order	RUC	RUC_sx:M_dm:C_cid:43_s:3182_d:9
3405	AGCTGTCAAGCT	GGCGVACGGGTGAGTAA	9	2014-10-23	6	not_repetative	Starter_mixture+Milk_replacer	Starter_mixture+Milk_replacer_first_month	2	111	44	8	1	1	0.9	Day_9	7	N	1	14	10	2014	2014-10-14	F	1	RUC_DNA_Extraction_order	RUC	RUC_sx:F_dm:N_cid:44_s:3405_d:9
3409	TACCGAAGGTAT	GGCGVACGGGTGAGTAA	9	2014-10-27	6	not_repetative	Starter_mixture+Milk_replacer	Starter_mixture+Milk_replacer_first_month	2	115	45	8	1	1	0.9	Day_9	7	N	1	18	10	2014	2014-10-18	F	1	RUC_DNA_Extraction_order	RUC	RUC_sx:F_dm:N_cid:45_s:3409_d:9
10274	CAAACAACAGCT	GGCGVACGGGTGAGTAA	10	2013-01-19	6	repetative	Starter_mixture+Milk_replacer	Starter_mixture+Milk_replacer_first_month	2	22	1	11	1	1	0.9	Day_9	7	N	1	9	1	2013	2013-01-09	F	0	RUC_DNA_Extraction_order	RUC	RUC_sx:F_dm:N_cid:1_s:10274_d:10
10265	AGTCGAACGAGG	GGCGVACGGGTGAGTAA	10	2013-01-20	6	repetative	Starter_mixture+Milk_replacer	Starter_mixture+Milk_replacer_first_month	2	13	2	11	1	1	0.9	Day_9	7	N	1	10	1	2013	2013-01-10	F	1	RUC_DNA_Extraction_order	RUC	RUC_sx:F_dm:N_cid:2_s:10265_d:10
11	ACCGGTATGTAC	GGCGVACGGGTGAGTAA	10	2013-01-21	6	repetative	Starter_mixture+Milk_replacer	Starter_mixture+Milk_replacer_first_month	2	10	3	1	1	1	0.9	Day_9	7	N	1	11	1	2013	2013-01-11	F	1	RUC_DNA_Extraction_order	RUC	RUC_sx:F_dm:N_cid:3_s:11_d:10
10224	GCGTCCATGAAT	GGCGVACGGGTGAGTAA	10	2013-02-11	6	not_repetative	Starter_mixture+Milk_replacer	Starter_mixture+Milk_replacer_first_month	2	223	10	9	1	1	0.9	Day_9	7	C	2	1	2	2013	2013-02-01	M	0	RUC_DNA_Extraction_order	RUC	RUC_sx:M_dm:C_cid:10_s:10224_d:10
59	AGTTGAGGCATT	GGCGVACGGGTGAGTAA	10	2013-02-15	6	not_repetative	Starter_mixture+Milk_replacer	Starter_mixture+Milk_replacer_first_month	2	58	11	1	1	1	0.9	Day_9	7	N	1	5	2	2013	2013-02-05	F	1	RUC_DNA_Extraction_order	RUC	RUC_sx:F_dm:N_cid:11_s:59_d:10
10226	GTCGCCGTACAT	GGCGVACGGGTGAGTAA	10	2013-02-15	6	not_repetative	Starter_mixture+Milk_replacer	Starter_mixture+Milk_replacer_first_month	2	225	12	9	1	1	0.9	Day_9	7	C	2	5	2	2013	2013-02-05	F	0	RUC_DNA_Extraction_order	RUC	RUC_sx:F_dm:C_cid:12_s:10226_d:10
10288	CACTACGCTAGA	GGCGVACGGGTGAGTAA	10	2013-03-25	6	not_repetative	Starter_mixture+Milk_replacer	Starter_mixture+Milk_replacer_first_month	2	36	18	11	1	1	0.9	Day_9	7	C	2	15	3	2013	2013-03-15	F	1	RUC_DNA_Extraction_order	RUC	RUC_sx:F_dm:C_cid:18_s:10288_d:10
10314	GCTCGAAGATTC	GGCGVACGGGTGAGTAA	10	2013-04-14	6	not_repetative	Starter_mixture+Milk_replacer	Starter_mixture+Milk_replacer_first_month	2	62	22	11	1	1	0.9	Day_9	7	N	1	4	4	2013	2013-04-04	M	0	RUC_DNA_Extraction_order	RUC	RUC_sx:M_dm:N_cid:22_s:10314_d:10
10275	GCAACACCATCC	GGCGVACGGGTGAGTAA	10	2013-04-21	6	not_repetative	Starter_mixture+Milk_replacer	Starter_mixture+Milk_replacer_first_month	2	23	23	11	1	1	0.9	Day_9	7	N	1	11	4	2013	2013-04-11	F	1	RUC_DNA_Extraction_order	RUC	RUC_sx:F_dm:N_cid:23_s:10275_d:10
13036	ACGATTCGAGTC	GGCGVACGGGTGAGTAA	10	2014-09-21	6	not_repetative	Starter_mixture+Milk_replacer	Starter_mixture+Milk_replacer_first_month	2	184	35	12	1	1	0.9	Day_9	7	C	2	11	9	2014	2014-09-11	F	1	RUC_DNA_Extraction_order	RUC	RUC_sx:F_dm:C_cid:35_s:13036_d:10
13096	TATGCCAGAGAT	GGCGVACGGGTGAGTAA	10	2014-09-25	6	not_repetative	Starter_mixture+Milk_replacer	Starter_mixture+Milk_replacer_first_month	2	246	36	13	1	1	0.9	Day_9	7	C	2	15	9	2014	2014-09-15	M	1	RUC_DNA_Extraction_order	RUC	RUC_sx:M_dm:C_cid:36_s:13096_d:10
13015	CACCTTACCTTA	GGCGVACGGGTGAGTAA	10	2014-10-02	6	not_repetative	Starter_mixture+Milk_replacer	Starter_mixture+Milk_replacer_first_month	2	163	40	12	1	1	0.9	Day_9	7	C	2	22	9	2014	2014-09-22	M	0	RUC_DNA_Extraction_order	RUC	RUC_sx:M_dm:C_cid:40_s:13015_d:10
10308	CATCCCTCTACT	GGCGVACGGGTGAGTAA	11	2013-01-20	7	not_repetative	Starter_mixture+Milk_replacer	Starter_mixture+Milk_replacer_first_month	2	56	1	11	1	1	1.2	Day_12	8	N	1	9	1	2013	2013-01-09	F	0	RUC_DNA_Extraction_order	RUC	RUC_sx:F_dm:N_cid:1_s:10308_d:11
10299	CATTCGTGGCGT	GGCGVACGGGTGAGTAA	11	2013-01-21	7	not_repetative	Starter_mixture+Milk_replacer	Starter_mixture+Milk_replacer_first_month	2	47	2	11	1	1	1.2	Day_12	8	N	1	10	1	2013	2013-01-10	F	1	RUC_DNA_Extraction_order	RUC	RUC_sx:F_dm:N_cid:2_s:10299_d:11
10302	GATGTTCGCTAG	GGCGVACGGGTGAGTAA	12	2013-01-21	7	repetative	Starter_mixture+Milk_replacer	Starter_mixture+Milk_replacer_first_month	2	50	1	11	1	1	1.2	Day_12	8	N	1	9	1	2013	2013-01-09	F	0	RUC_DNA_Extraction_order	RUC	RUC_sx:F_dm:N_cid:1_s:10302_d:12
317	ACTTCCAACTTC	GGCGVACGGGTGAGTAA	12	2013-01-28	7	not_repetative	Starter_mixture+Milk_replacer	Starter_mixture+Milk_replacer_first_month	2	65	4	3	1	1	1.2	Day_12	8	N	1	16	1	2013	2013-01-16	F	1	RUC_DNA_Extraction_order	RUC	RUC_sx:F_dm:N_cid:4_s:317_d:12
10318	CTCACCTAGGAA	GGCGVACGGGTGAGTAA	12	2013-01-28	7	not_repetative	Starter_mixture+Milk_replacer	Starter_mixture+Milk_replacer_first_month	2	66	5	11	1	1	1.2	Day_12	8	N	1	16	1	2013	2013-01-16	F	0	RUC_DNA_Extraction_order	RUC	RUC_sx:F_dm:N_cid:5_s:10318_d:12
10289	TGCAGTCCTCGA	GGCGVACGGGTGAGTAA	12	2013-02-03	7	not_repetative	Starter_mixture+Milk_replacer	Starter_mixture+Milk_replacer_first_month	2	37	7	11	1	1	1.2	Day_12	8	N	1	22	1	2013	2013-01-22	F	1	RUC_DNA_Extraction_order	RUC	RUC_sx:F_dm:N_cid:7_s:10289_d:12
316	TCTCTACCACTC	GGCGVACGGGTGAGTAA	12	2013-02-11	7	not_repetative	Starter_mixture+Milk_replacer	Starter_mixture+Milk_replacer_first_month	2	64	8	3	1	1	1.2	Day_12	8	C	2	30	1	2013	2013-01-30	M	1	RUC_DNA_Extraction_order	RUC	RUC_sx:M_dm:C_cid:8_s:316_d:12
10057	CATCCCTCTACT	GGCGVACGGGTGAGTAA	12	2013-02-12	7	not_repetative	Starter_mixture+Milk_replacer	Starter_mixture+Milk_replacer_first_month	2	56	9	9	1	1	1.2	Day_12	8	N	1	31	1	2013	2013-01-31	F	0	RUC_DNA_Extraction_order	RUC	RUC_sx:F_dm:N_cid:9_s:10057_d:12
10306	GTCGACAGAGGA	GGCGVACGGGTGAGTAA	12	2013-02-13	7	not_repetative	Starter_mixture+Milk_replacer	Starter_mixture+Milk_replacer_first_month	2	54	10	11	1	1	1.2	Day_12	8	C	2	1	2	2013	2013-02-01	M	0	RUC_DNA_Extraction_order	RUC	RUC_sx:M_dm:C_cid:10_s:10306_d:12
10225	GTAATGCGTAAC	GGCGVACGGGTGAGTAA	12	2013-02-17	7	not_repetative	Starter_mixture+Milk_replacer	Starter_mixture+Milk_replacer_first_month	2	224	11	10	1	1	1.2	Day_12	8	N	1	5	2	2013	2013-02-05	F	1	RUC_DNA_Extraction_order	RUC	RUC_sx:F_dm:N_cid:11_s:10225_d:12
60	ACAATAGACACC	GGCGVACGGGTGAGTAA	12	2013-02-17	7	not_repetative	Starter_mixture+Milk_replacer	Starter_mixture+Milk_replacer_first_month	2	59	12	1	1	1	1.2	Day_12	8	C	2	5	2	2013	2013-02-05	F	0	RUC_DNA_Extraction_order	RUC	RUC_sx:F_dm:C_cid:12_s:60_d:12
10294	TTGGGTACACGT	GGCGVACGGGTGAGTAA	12	2013-02-23	7	not_repetative	Starter_mixture+Milk_replacer	Starter_mixture+Milk_replacer_first_month	2	42	13	11	1	1	1.2	Day_12	8	N	1	11	2	2013	2013-02-11	F	1	RUC_DNA_Extraction_order	RUC	RUC_sx:F_dm:N_cid:13_s:10294_d:12
10295	AAGGCGCTCCTT	GGCGVACGGGTGAGTAA	12	2013-02-26	7	not_repetative	Starter_mixture+Milk_replacer	Starter_mixture+Milk_replacer_first_month	2	43	15	11	1	1	1.2	Day_12	8	C	2	14	2	2013	2013-02-14	F	0	RUC_DNA_Extraction_order	RUC	RUC_sx:F_dm:C_cid:15_s:10295_d:12
64	AGGCTTACGTGT	GGCGVACGGGTGAGTAA	12	2013-03-01	7	not_repetative	Starter_mixture+Milk_replacer	Starter_mixture+Milk_replacer_first_month	2	63	16	1	1	1	1.2	Day_12	8	N	1	17	2	2013	2013-02-17	M	1	RUC_DNA_Extraction_order	RUC	RUC_sx:M_dm:N_cid:16_s:64_d:12
10296	TAATACGGATCG	GGCGVACGGGTGAGTAA	12	2013-03-27	7	not_repetative	Starter_mixture+Milk_replacer	Starter_mixture+Milk_replacer_first_month	2	44	18	11	1	1	1.2	Day_12	8	C	2	15	3	2013	2013-03-15	F	1	RUC_DNA_Extraction_order	RUC	RUC_sx:F_dm:C_cid:18_s:10296_d:12
10311	ACAATAGACACC	GGCGVACGGGTGAGTAA	12	2013-04-01	7	not_repetative	Starter_mixture+Milk_replacer	Starter_mixture+Milk_replacer_first_month	2	59	19	11	1	1	1.2	Day_12	8	C	2	20	3	2013	2013-03-20	F	0	RUC_DNA_Extraction_order	RUC	RUC_sx:F_dm:C_cid:19_s:10311_d:12
10303	CTATCTCCTGTC	GGCGVACGGGTGAGTAA	12	2013-04-08	7	not_repetative	Starter_mixture+Milk_replacer	Starter_mixture+Milk_replacer_first_month	2	51	20	11	1	1	1.2	Day_12	8	N	1	27	3	2013	2013-03-27	F	1	RUC_DNA_Extraction_order	RUC	RUC_sx:F_dm:N_cid:20_s:10303_d:12
10300	TACTACGTGGCC	GGCGVACGGGTGAGTAA	12	2013-04-08	7	not_repetative	Starter_mixture+Milk_replacer	Starter_mixture+Milk_replacer_first_month	2	48	21	11	1	1	1.2	Day_12	8	N	1	27	3	2013	2013-03-27	M	1	RUC_DNA_Extraction_order	RUC	RUC_sx:M_dm:N_cid:21_s:10300_d:12
10310	AGTTGAGGCATT	GGCGVACGGGTGAGTAA	12	2013-04-16	7	not_repetative	Starter_mixture+Milk_replacer	Starter_mixture+Milk_replacer_first_month	2	58	22	11	1	1	1.2	Day_12	8	N	1	4	4	2013	2013-04-04	M	0	RUC_DNA_Extraction_order	RUC	RUC_sx:M_dm:N_cid:22_s:10310_d:12
3081	GTGTTCCCAGAA	GGCGVACGGGTGAGTAA	12	2014-09-02	7	not_repetative	Starter_mixture+Milk_replacer	Starter_mixture+Milk_replacer_first_month	2	231	25	3	1	1	1.2	Day_12	8	N	1	21	8	2014	2014-08-21	F	1	RUC_DNA_Extraction_order	RUC	RUC_sx:F_dm:N_cid:25_s:3081_d:12
13130	GTACGATATGAC	GGCGVACGGGTGAGTAA	12	2014-09-02	7	not_repetative	Starter_mixture+Milk_replacer	Starter_mixture+Milk_replacer_first_month	2	78	26	21	1	1	1.2	Day_12	8	N	1	21	8	2014	2014-08-21	F	0	RUC_DNA_Extraction_order	RUC	RUC_sx:F_dm:N_cid:26_s:13130_d:12
3187	TTAGAGCCATGC	GGCGVACGGGTGAGTAA	12	2014-09-03	7	not_repetative	Starter_mixture+Milk_replacer	Starter_mixture+Milk_replacer_first_month	2	144	27	7	1	1	1.2	Day_12	8	N	1	22	8	2014	2014-08-22	F	1	RUC_DNA_Extraction_order	RUC	RUC_sx:F_dm:N_cid:27_s:3187_d:12
13068	GGATAGCCAAGG	GGCGVACGGGTGAGTAA	12	2014-09-08	7	not_repetative	Starter_mixture+Milk_replacer	Starter_mixture+Milk_replacer_first_month	2	218	28	13	1	1	1.2	Day_12	8	C	2	27	8	2014	2014-08-27	M	1	RUC_DNA_Extraction_order	RUC	RUC_sx:M_dm:C_cid:28_s:13068_d:12
13207	TTAACCTTCCTG	GGCGVACGGGTGAGTAA	12	2014-09-08	7	not_repetative	Starter_mixture+Milk_replacer	Starter_mixture+Milk_replacer_first_month	2	164	29	18	1	1	1.2	Day_12	8	N	1	27	8	2014	2014-08-27	M	1	RUC_DNA_Extraction_order	RUC	RUC_sx:M_dm:N_cid:29_s:13207_d:12
3373	GTGGTGGTTTCC	GGCGVACGGGTGAGTAA	12	2014-09-09	7	not_repetative	Starter_mixture+Milk_replacer	Starter_mixture+Milk_replacer_first_month	2	79	30	8	1	1	1.2	Day_12	8	N	1	28	8	2014	2014-08-28	F	1	RUC_DNA_Extraction_order	RUC	RUC_sx:F_dm:N_cid:30_s:3373_d:12
3377	GTTCTCTTCTCG	GGCGVACGGGTGAGTAA	12	2014-09-14	7	not_repetative	Starter_mixture+Milk_replacer	Starter_mixture+Milk_replacer_first_month	2	83	31	8	1	1	1.2	Day_12	8	N	1	2	9	2014	2014-09-02	M	0	RUC_DNA_Extraction_order	RUC	RUC_sx:M_dm:N_cid:31_s:3377_d:12
13093	AGATGATCAGTC	GGCGVACGGGTGAGTAA	12	2014-09-14	7	not_repetative	Starter_mixture+Milk_replacer	Starter_mixture+Milk_replacer_first_month	2	243	32	13	1	1	1.2	Day_12	8	C	2	2	9	2014	2014-09-02	F	0	RUC_DNA_Extraction_order	RUC	RUC_sx:F_dm:C_cid:32_s:13093_d:12
13077	CACCCGATGGTT	GGCGVACGGGTGAGTAA	12	2014-09-21	7	not_repetative	Starter_mixture+Milk_replacer	Starter_mixture+Milk_replacer_first_month	2	227	34	13	1	1	1.2	Day_12	8	N	1	9	9	2014	2014-09-09	F	1	RUC_DNA_Extraction_order	RUC	RUC_sx:F_dm:N_cid:34_s:13077_d:12
3046	GTGGTCATCGTA	GGCGVACGGGTGAGTAA	12	2014-09-23	7	not_repetative	Starter_mixture+Milk_replacer	Starter_mixture+Milk_replacer_first_month	2	194	35	3	1	1	1.2	Day_12	8	C	2	11	9	2014	2014-09-11	F	1	RUC_DNA_Extraction_order	RUC	RUC_sx:F_dm:C_cid:35_s:3046_d:12
13038	CTGATCCATCTT	GGCGVACGGGTGAGTAA	12	2014-10-02	7	not_repetative	Starter_mixture+Milk_replacer	Starter_mixture+Milk_replacer_first_month	2	186	39	12	1	1	1.2	Day_12	8	N	1	20	9	2014	2014-09-20	M	1	RUC_DNA_Extraction_order	RUC	RUC_sx:M_dm:N_cid:39_s:13038_d:12
3392	GATTATCGACGA	GGCGVACGGGTGAGTAA	12	2014-10-05	7	not_repetative	Starter_mixture+Milk_replacer	Starter_mixture+Milk_replacer_first_month	2	98	41	8	1	1	1.2	Day_12	8	C	2	23	9	2014	2014-09-23	M	1	RUC_DNA_Extraction_order	RUC	RUC_sx:M_dm:C_cid:41_s:3392_d:12
10313	TATCTATCCTGC	GGCGVACGGGTGAGTAA	13	2013-04-25	7	not_repetative	Starter_mixture+Milk_replacer	Starter_mixture+Milk_replacer_first_month	2	118	24	21	1	1	1.2	Day_12	8	C	2	12	4	2013	2013-04-12	M	1	RUC_DNA_Extraction_order	RUC	RUC_sx:M_dm:C_cid:24_s:10313_d:13
13042	CGGATCTAGTGT	GGCGVACGGGTGAGTAA	13	2014-09-21	7	not_repetative	Starter_mixture+Milk_replacer	Starter_mixture+Milk_replacer_first_month	2	190	33	12	1	1	1.2	Day_12	8	C	2	8	9	2014	2014-09-08	F	0	RUC_DNA_Extraction_order	RUC	RUC_sx:F_dm:C_cid:33_s:13042_d:13
3391	TGTGCGATAACA	GGCGVACGGGTGAGTAA	13	2014-10-05	7	not_repetative	Starter_mixture+Milk_replacer	Starter_mixture+Milk_replacer_first_month	2	97	40	8	1	1	1.2	Day_12	8	C	2	22	9	2014	2014-09-22	M	0	RUC_DNA_Extraction_order	RUC	RUC_sx:M_dm:C_cid:40_s:3391_d:13
10304	ACTCACAGGAAT	GGCGVACGGGTGAGTAA	14	2013-04-25	8	not_repetative	Starter_mixture+Milk_replacer	Starter_mixture+Milk_replacer_first_month	2	52	23	11	1	1	1.5	Day_15	9	N	1	11	4	2013	2013-04-11	F	1	RUC_DNA_Extraction_order	RUC	RUC_sx:F_dm:N_cid:23_s:10304_d:14
13037	GGTTCGGTCCAT	GGCGVACGGGTGAGTAA	14	2014-10-02	8	not_repetative	Starter_mixture+Milk_replacer	Starter_mixture+Milk_replacer_first_month	2	185	38	12	1	1	1.5	Day_15	9	C	2	18	9	2014	2014-09-18	M	0	RUC_DNA_Extraction_order	RUC	RUC_sx:M_dm:C_cid:38_s:13037_d:14
13133	TGCGCTGAATGT	GGCGVACGGGTGAGTAA	14	2014-10-14	8	not_repetative	Starter_mixture+Milk_replacer	Starter_mixture+Milk_replacer_first_month	2	81	42	21	1	1	1.5	Day_15	9	N	1	30	9	2014	2014-09-30	M	1	RUC_DNA_Extraction_order	RUC	RUC_sx:M_dm:N_cid:42_s:13133_d:14
3195	ACGGGTCATCAT	GGCGVACGGGTGAGTAA	14	2014-10-14	8	not_repetative	Starter_mixture+Milk_replacer	Starter_mixture+Milk_replacer_first_month	2	152	43	7	1	1	1.5	Day_15	9	C	2	30	9	2014	2014-09-30	M	1	RUC_DNA_Extraction_order	RUC	RUC_sx:M_dm:C_cid:43_s:3195_d:14
10183	CGCTGTGGATTA	GGCGVACGGGTGAGTAA	15	2013-01-31	8	not_repetative	Starter_mixture+Milk_replacer	Starter_mixture+Milk_replacer_first_month	2	182	4	9	1	1	1.5	Day_15	9	N	1	16	1	2013	2013-01-16	F	1	RUC_DNA_Extraction_order	RUC	RUC_sx:F_dm:N_cid:4_s:10183_d:15
10176	TCGTCAAACCCG	GGCGVACGGGTGAGTAA	15	2013-01-31	8	not_repetative	Starter_mixture+Milk_replacer	Starter_mixture+Milk_replacer_first_month	2	175	5	10	1	1	1.5	Day_15	9	N	1	16	1	2013	2013-01-16	F	0	RUC_DNA_Extraction_order	RUC	RUC_sx:F_dm:N_cid:5_s:10176_d:15
14	AGTCGAACGAGG	GGCGVACGGGTGAGTAA	15	2013-02-03	8	not_repetative	Starter_mixture+Milk_replacer	Starter_mixture+Milk_replacer_first_month	2	13	6	1	1	1	1.5	Day_15	9	N	1	19	1	2013	2013-01-19	F	1	RUC_DNA_Extraction_order	RUC	RUC_sx:F_dm:N_cid:6_s:14_d:15
10186	GGTTCGGTCCAT	GGCGVACGGGTGAGTAA	15	2013-02-06	8	not_repetative	Starter_mixture+Milk_replacer	Starter_mixture+Milk_replacer_first_month	2	185	7	9	1	1	1.5	Day_15	9	N	1	22	1	2013	2013-01-22	F	1	RUC_DNA_Extraction_order	RUC	RUC_sx:F_dm:N_cid:7_s:10186_d:15
10025	GCGATATATCGC	GGCGVACGGGTGAGTAA	15	2013-02-15	8	not_repetative	Starter_mixture+Milk_replacer	Starter_mixture+Milk_replacer_first_month	2	24	9	9	1	1	1.5	Day_15	9	N	1	31	1	2013	2013-01-31	F	0	RUC_DNA_Extraction_order	RUC	RUC_sx:F_dm:N_cid:9_s:10025_d:15
20200	TTCTCTCGACAT	GGCGVACGGGTGAGTAA	15	2013-02-16	8	not_repetative	Starter_mixture+Milk_replacer	Starter_mixture+Milk_replacer_first_month	2	125	10	21	1	1	1.5	Day_15	9	C	2	1	2	2013	2013-02-01	M	0	RUC_DNA_Extraction_order	RUC	RUC_sx:M_dm:C_cid:10_s:20200_d:15
10190	TGTAAGACTTGG	GGCGVACGGGTGAGTAA	15	2013-02-20	8	not_repetative	Starter_mixture+Milk_replacer	Starter_mixture+Milk_replacer_first_month	2	189	11	10	1	1	1.5	Day_15	9	N	1	5	2	2013	2013-02-05	F	1	RUC_DNA_Extraction_order	RUC	RUC_sx:F_dm:N_cid:11_s:10190_d:15
28	GTATCTGCGCGT	GGCGVACGGGTGAGTAA	15	2013-02-20	8	not_repetative	Starter_mixture+Milk_replacer	Starter_mixture+Milk_replacer_first_month	2	27	12	1	1	1	1.5	Day_15	9	C	2	5	2	2013	2013-02-05	F	0	RUC_DNA_Extraction_order	RUC	RUC_sx:F_dm:C_cid:12_s:28_d:15
10203	GTCTTCAGCAAG	GGCGVACGGGTGAGTAA	15	2013-02-26	8	not_repetative	Starter_mixture+Milk_replacer	Starter_mixture+Milk_replacer_first_month	2	202	13	9	1	1	1.5	Day_15	9	N	1	11	2	2013	2013-02-11	F	1	RUC_DNA_Extraction_order	RUC	RUC_sx:F_dm:N_cid:13_s:10203_d:15
10193	GTCGAATTTGCG	GGCGVACGGGTGAGTAA	15	2013-02-28	8	not_repetative	Starter_mixture+Milk_replacer	Starter_mixture+Milk_replacer_first_month	2	192	14	9	1	1	1.5	Day_15	9	C	2	13	2	2013	2013-02-13	M	1	RUC_DNA_Extraction_order	RUC	RUC_sx:M_dm:C_cid:14_s:10193_d:15
31	AGATTGACCAAC	GGCGVACGGGTGAGTAA	15	2013-03-01	8	not_repetative	Starter_mixture+Milk_replacer	Starter_mixture+Milk_replacer_first_month	2	30	15	1	1	1	1.5	Day_15	9	C	2	14	2	2013	2013-02-14	F	0	RUC_DNA_Extraction_order	RUC	RUC_sx:F_dm:C_cid:15_s:31_d:15
10206	GACTTCATGCGA	GGCGVACGGGTGAGTAA	15	2013-03-04	8	not_repetative	Starter_mixture+Milk_replacer	Starter_mixture+Milk_replacer_first_month	2	205	16	9	1	1	1.5	Day_15	9	N	1	17	2	2013	2013-02-17	M	1	RUC_DNA_Extraction_order	RUC	RUC_sx:M_dm:N_cid:16_s:10206_d:15
44	AAGGCGCTCCTT	GGCGVACGGGTGAGTAA	15	2013-04-11	8	not_repetative	Starter_mixture+Milk_replacer	Starter_mixture+Milk_replacer_first_month	2	43	20	1	1	1	1.5	Day_15	9	N	1	27	3	2013	2013-03-27	F	1	RUC_DNA_Extraction_order	RUC	RUC_sx:F_dm:N_cid:20_s:44_d:15
37	CACTACGCTAGA	GGCGVACGGGTGAGTAA	15	2013-04-11	8	not_repetative	Starter_mixture+Milk_replacer	Starter_mixture+Milk_replacer_first_month	2	36	21	1	1	1	1.5	Day_15	9	N	1	27	3	2013	2013-03-27	M	1	RUC_DNA_Extraction_order	RUC	RUC_sx:M_dm:N_cid:21_s:37_d:15
10212	TGCACGTGATAA	GGCGVACGGGTGAGTAA	15	2013-04-19	8	not_repetative	Starter_mixture+Milk_replacer	Starter_mixture+Milk_replacer_first_month	2	211	22	10	1	1	1.5	Day_15	9	N	1	4	4	2013	2013-04-04	M	0	RUC_DNA_Extraction_order	RUC	RUC_sx:M_dm:N_cid:22_s:10212_d:15
47	TGTGAATTCGGA	GGCGVACGGGTGAGTAA	15	2013-04-26	8	repetative	Starter_mixture+Milk_replacer	Starter_mixture+Milk_replacer_first_month	2	46	23	1	1	1	1.5	Day_15	9	N	1	11	4	2013	2013-04-11	F	1	RUC_DNA_Extraction_order	RUC	RUC_sx:F_dm:N_cid:23_s:47_d:15
3206	CACCTTACCTTA	GGCGVACGGGTGAGTAA	15	2014-09-05	8	not_repetative	Starter_mixture+Milk_replacer	Starter_mixture+Milk_replacer_first_month	2	163	25	7	1	1	1.5	Day_15	9	N	1	21	8	2014	2014-08-21	F	1	RUC_DNA_Extraction_order	RUC	RUC_sx:F_dm:N_cid:25_s:3206_d:15
13082	CCGAGGTATAAT	GGCGVACGGGTGAGTAA	15	2014-09-05	8	not_repetative	Starter_mixture+Milk_replacer	Starter_mixture+Milk_replacer_first_month	2	232	26	13	1	1	1.5	Day_15	9	N	1	21	8	2014	2014-08-21	F	0	RUC_DNA_Extraction_order	RUC	RUC_sx:F_dm:N_cid:26_s:13082_d:15
3364	GATTCCGGCTCA	GGCGVACGGGTGAGTAA	15	2014-09-06	8	not_repetative	Starter_mixture+Milk_replacer	Starter_mixture+Milk_replacer_first_month	2	70	27	8	1	1	1.5	Day_15	9	N	1	22	8	2014	2014-08-22	F	1	RUC_DNA_Extraction_order	RUC	RUC_sx:F_dm:N_cid:27_s:3364_d:15
3188	TGAACCCTATGG	GGCGVACGGGTGAGTAA	15	2014-09-11	8	not_repetative	Starter_mixture+Milk_replacer	Starter_mixture+Milk_replacer_first_month	2	145	28	7	1	1	1.5	Day_15	9	C	2	27	8	2014	2014-08-27	M	1	RUC_DNA_Extraction_order	RUC	RUC_sx:M_dm:C_cid:28_s:3188_d:15
13034	CGCTGTGGATTA	GGCGVACGGGTGAGTAA	15	2014-09-23	8	not_repetative	Starter_mixture+Milk_replacer	Starter_mixture+Milk_replacer_first_month	2	182	33	12	1	1	1.5	Day_15	9	C	2	8	9	2014	2014-09-08	F	0	RUC_DNA_Extraction_order	RUC	RUC_sx:F_dm:C_cid:33_s:13034_d:15
13071	CAACGTGCTCCA	GGCGVACGGGTGAGTAA	15	2014-10-03	8	repetative	Starter_mixture+Milk_replacer	Starter_mixture+Milk_replacer_first_month	2	221	38	13	1	1	1.5	Day_15	9	C	2	18	9	2014	2014-09-18	M	0	RUC_DNA_Extraction_order	RUC	RUC_sx:M_dm:C_cid:38_s:13071_d:15
13078	TTCTGAGAGGTA	GGCGVACGGGTGAGTAA	15	2014-10-05	8	not_repetative	Starter_mixture+Milk_replacer	Starter_mixture+Milk_replacer_first_month	2	228	39	13	1	1	1.5	Day_15	9	N	1	20	9	2014	2014-09-20	M	1	RUC_DNA_Extraction_order	RUC	RUC_sx:M_dm:N_cid:39_s:13078_d:15
10179	CGGGTGTTTGCT	GGCGVACGGGTGAGTAA	16	2013-02-15	8	not_repetative	Starter_mixture+Milk_replacer	Starter_mixture+Milk_replacer_first_month	2	178	8	9	1	1	1.5	Day_15	9	C	2	30	1	2013	2013-01-30	M	1	RUC_DNA_Extraction_order	RUC	RUC_sx:M_dm:C_cid:8_s:10179_d:15
34	CAACTCCCGTGA	GGCGVACGGGTGAGTAA	16	2013-03-31	8	not_repetative	Starter_mixture+Milk_replacer	Starter_mixture+Milk_replacer_first_month	2	33	18	1	1	1	1.5	Day_15	9	C	2	15	3	2013	2013-03-15	F	1	RUC_DNA_Extraction_order	RUC	RUC_sx:F_dm:C_cid:18_s:34_d:16
10209	TTCGATGCCGCA	GGCGVACGGGTGAGTAA	16	2013-04-05	8	not_repetative	Starter_mixture+Milk_replacer	Starter_mixture+Milk_replacer_first_month	2	208	19	9	1	1	1.5	Day_15	9	C	2	20	3	2013	2013-03-20	F	0	RUC_DNA_Extraction_order	RUC	RUC_sx:F_dm:C_cid:19_s:10209_d:16
40	TCGACATCTCTT	GGCGVACGGGTGAGTAA	16	2013-04-28	8	not_repetative	Starter_mixture+Milk_replacer	Starter_mixture+Milk_replacer_first_month	2	39	24	1	1	1	1.5	Day_15	9	C	2	12	4	2013	2013-04-12	M	1	RUC_DNA_Extraction_order	RUC	RUC_sx:M_dm:C_cid:24_s:40_d:16
13069	TGGTTGGTTACG	GGCGVACGGGTGAGTAA	16	2014-09-13	8	not_repetative	Starter_mixture+Milk_replacer	Starter_mixture+Milk_replacer_first_month	2	219	30	13	1	1	1.5	Day_15	9	N	1	28	8	2014	2014-08-28	F	1	RUC_DNA_Extraction_order	RUC	RUC_sx:F_dm:N_cid:30_s:13069_d:16
13108	ACTTCCAACTTC	GGCGVACGGGTGAGTAA	16	2014-09-18	8	not_repetative	Starter_mixture+Milk_replacer	Starter_mixture+Milk_replacer_first_month	2	65	31	18	1	1	1.5	Day_15	9	N	1	2	9	2014	2014-09-02	M	0	RUC_DNA_Extraction_order	RUC	RUC_sx:M_dm:N_cid:31_s:13108_d:16
13041	TGTAAGACTTGG	GGCGVACGGGTGAGTAA	16	2014-09-18	8	not_repetative	Starter_mixture+Milk_replacer	Starter_mixture+Milk_replacer_first_month	2	189	32	12	1	1	1.5	Day_15	9	C	2	2	9	2014	2014-09-02	F	0	RUC_DNA_Extraction_order	RUC	RUC_sx:F_dm:C_cid:32_s:13041_d:16
13035	CTGTCAGTGACC	GGCGVACGGGTGAGTAA	16	2014-09-25	8	not_repetative	Starter_mixture+Milk_replacer	Starter_mixture+Milk_replacer_first_month	2	183	34	12	1	1	1.5	Day_15	9	N	1	9	9	2014	2014-09-09	F	1	RUC_DNA_Extraction_order	RUC	RUC_sx:F_dm:N_cid:34_s:13035_d:16
3393	GCCTAGCCCAAT	GGCGVACGGGTGAGTAA	16	2014-10-09	8	not_repetative	Starter_mixture+Milk_replacer	Starter_mixture+Milk_replacer_first_month	2	99	41	8	1	1	1.5	Day_15	9	C	2	23	9	2014	2014-09-23	M	1	RUC_DNA_Extraction_order	RUC	RUC_sx:M_dm:C_cid:41_s:3393_d:16
3181	GTAGAGGTAGAG	GGCGVACGGGTGAGTAA	16	2014-10-16	8	repetative	Starter_mixture+Milk_replacer	Starter_mixture+Milk_replacer_first_month	2	138	42	7	1	1	1.5	Day_15	9	N	1	30	9	2014	2014-09-30	M	1	RUC_DNA_Extraction_order	RUC	RUC_sx:M_dm:N_cid:42_s:3181_d:16
3397	GCGAGCGAAGTA	GGCGVACGGGTGAGTAA	16	2014-10-16	8	repetative	Starter_mixture+Milk_replacer	Starter_mixture+Milk_replacer_first_month	2	103	43	8	1	1	1.5	Day_15	9	C	2	30	9	2014	2014-09-30	M	1	RUC_DNA_Extraction_order	RUC	RUC_sx:M_dm:C_cid:43_s:3397_d:16
13105	GCTCGAAGATTC	GGCGVACGGGTGAGTAA	17	2014-10-02	8	not_repetative	Starter_mixture+Milk_replacer	Starter_mixture+Milk_replacer_first_month	2	62	36	18	1	1	3	Week_3	10	C	2	15	9	2014	2014-09-15	M	1	RUC_DNA_Extraction_order	RUC	RUC_sx:M_dm:C_cid:36_s:13105_d:17
13180	CAGAAATGTGTC	GGCGVACGGGTGAGTAA	17	2014-10-09	8	not_repetative	Starter_mixture+Milk_replacer	Starter_mixture+Milk_replacer_first_month	2	137	40	18	1	1	3	Week_3	10	C	2	22	9	2014	2014-09-22	M	0	RUC_DNA_Extraction_order	RUC	RUC_sx:M_dm:C_cid:40_s:13180_d:17
10173	CACTGGTGCATA	GGCGVACGGGTGAGTAA	18	2013-01-28	8	not_repetative	Starter_mixture+Milk_replacer	Starter_mixture+Milk_replacer_first_month	2	172	2	10	1	1	3	Week_3	10	N	1	10	1	2013	2013-01-10	F	1	RUC_DNA_Extraction_order	RUC	RUC_sx:F_dm:N_cid:2_s:10173_d:18
10180	TTGACCGCGGTT	GGCGVACGGGTGAGTAA	19	2013-01-28	8	not_repetative	Starter_mixture+Milk_replacer	Starter_mixture+Milk_replacer_first_month	2	179	1	9	1	1	3	Week_3	10	N	1	9	1	2013	2013-01-09	F	0	RUC_DNA_Extraction_order	RUC	RUC_sx:F_dm:N_cid:1_s:10180_d:18
3194	AGCTATGTATGG	GGCGVACGGGTGAGTAA	19	2014-10-19	8	repetative	Starter_mixture+Milk_replacer	Starter_mixture+Milk_replacer_first_month	2	151	42	7	1	1	3	Week_3	10	N	1	30	9	2014	2014-09-30	M	1	RUC_DNA_Extraction_order	RUC	RUC_sx:M_dm:N_cid:42_s:3194_d:19
3398	ATCTACCGAAGC	GGCGVACGGGTGAGTAA	19	2014-10-19	8	repetative	Starter_mixture+Milk_replacer	Starter_mixture+Milk_replacer_first_month	2	104	43	8	1	1	3	Week_3	10	C	2	30	9	2014	2014-09-30	M	1	RUC_DNA_Extraction_order	RUC	RUC_sx:M_dm:C_cid:43_s:3398_d:19
10290	ACCATAGCTCCG	GGCGVACGGGTGAGTAA	20	2013-02-11	9	not_repetative	Starter_mixture+Milk_replacer	Starter_mixture+Milk_replacer_first_month	2	38	7	11	1	1	3	Week_3	10	N	1	22	1	2013	2013-01-22	F	1	RUC_DNA_Extraction_order	RUC	RUC_sx:F_dm:N_cid:7_s:10290_d:20
13387	TGGAGTAGGTGG	GGCGVACGGGTGAGTAA	21	2014-10-02	9	not_repetative	Starter_mixture+Milk_replacer	Starter_mixture+Milk_replacer_first_month	2	93	35	19	1	1	3	Week_3	10	C	2	11	9	2014	2014-09-11	F	1	RUC_DNA_Extraction_order	RUC	RUC_sx:F_dm:C_cid:35_s:13387_d:21
13193	ACGCGAACTAAT	GGCGVACGGGTGAGTAA	21	2014-10-14	9	not_repetative	Starter_mixture+Milk_replacer	Starter_mixture+Milk_replacer_first_month	2	150	41	18	1	1	3	Week_3	10	C	2	23	9	2014	2014-09-23	M	1	RUC_DNA_Extraction_order	RUC	RUC_sx:M_dm:C_cid:41_s:13193_d:21
13183	GGTTATTTGGCG	GGCGVACGGGTGAGTAA	21	2014-11-04	9	not_repetative	Starter_mixture+Milk_replacer	Starter_mixture+Milk_replacer_first_month	2	140	44	18	1	1	3	Week_3	10	N	1	14	10	2014	2014-10-14	F	1	RUC_DNA_Extraction_order	RUC	RUC_sx:F_dm:N_cid:44_s:13183_d:21
3410	CACTCATCATTC	GGCGVACGGGTGAGTAA	21	2014-11-08	9	not_repetative	Starter_mixture+Milk_replacer	Starter_mixture+Milk_replacer_first_month	2	116	45	8	1	1	3	Week_3	10	N	1	18	10	2014	2014-10-18	F	1	RUC_DNA_Extraction_order	RUC	RUC_sx:F_dm:N_cid:45_s:3410_d:21
10305	ATGATGAGCCTC	GGCGVACGGGTGAGTAA	22	2013-02-01	9	not_repetative	Starter_mixture+Milk_replacer	Starter_mixture+Milk_replacer_first_month	2	53	2	11	1	1	4	Week_4	11	N	1	10	1	2013	2013-01-10	F	1	RUC_DNA_Extraction_order	RUC	RUC_sx:F_dm:N_cid:2_s:10305_d:22
10291	TCGACATCTCTT	GGCGVACGGGTGAGTAA	22	2013-02-07	9	not_repetative	Starter_mixture+Milk_replacer	Starter_mixture+Milk_replacer_first_month	2	39	4	11	1	1	4	Week_4	11	N	1	16	1	2013	2013-01-16	F	1	RUC_DNA_Extraction_order	RUC	RUC_sx:F_dm:N_cid:4_s:10291_d:22
10307	TGTCGCAAATAG	GGCGVACGGGTGAGTAA	22	2013-02-07	9	not_repetative	Starter_mixture+Milk_replacer	Starter_mixture+Milk_replacer_first_month	2	55	5	11	1	1	4	Week_4	11	N	1	16	1	2013	2013-01-16	F	0	RUC_DNA_Extraction_order	RUC	RUC_sx:F_dm:N_cid:5_s:10307_d:22
312	CGGTCAATTGAC	GGCGVACGGGTGAGTAA	22	2013-02-13	9	repetative	Starter_mixture+Milk_replacer	Starter_mixture+Milk_replacer_first_month	2	60	7	3	1	1	4	Week_4	11	N	1	22	1	2013	2013-01-22	F	1	RUC_DNA_Extraction_order	RUC	RUC_sx:F_dm:N_cid:7_s:312_d:22
10292	GAACACTTTGGA	GGCGVACGGGTGAGTAA	22	2013-02-21	9	not_repetative	Starter_mixture+Milk_replacer	Starter_mixture+Milk_replacer_first_month	2	40	8	11	1	1	4	Week_4	11	C	2	30	1	2013	2013-01-30	M	1	RUC_DNA_Extraction_order	RUC	RUC_sx:M_dm:C_cid:8_s:10292_d:22
10297	TCGGAATTAGAC	GGCGVACGGGTGAGTAA	22	2013-02-23	9	not_repetative	Starter_mixture+Milk_replacer	Starter_mixture+Milk_replacer_first_month	2	45	10	11	1	1	4	Week_4	11	C	2	1	2	2013	2013-02-01	M	0	RUC_DNA_Extraction_order	RUC	RUC_sx:M_dm:C_cid:10_s:10297_d:22
63	GCTCGAAGATTC	GGCGVACGGGTGAGTAA	22	2013-03-08	9	not_repetative	Starter_mixture+Milk_replacer	Starter_mixture+Milk_replacer_first_month	2	62	15	1	1	1	4	Week_4	11	C	2	14	2	2013	2013-02-14	F	0	RUC_DNA_Extraction_order	RUC	RUC_sx:F_dm:C_cid:15_s:63_d:22
315	AGGCTTACGTGT	GGCGVACGGGTGAGTAA	22	2013-04-06	9	not_repetative	Starter_mixture+Milk_replacer	Starter_mixture+Milk_replacer_first_month	2	63	18	3	1	1	4	Week_4	11	C	2	15	3	2013	2013-03-15	F	1	RUC_DNA_Extraction_order	RUC	RUC_sx:F_dm:C_cid:18_s:315_d:22
10298	TGTGAATTCGGA	GGCGVACGGGTGAGTAA	22	2013-04-11	9	not_repetative	Starter_mixture+Milk_replacer	Starter_mixture+Milk_replacer_first_month	2	46	19	11	1	1	4	Week_4	11	C	2	20	3	2013	2013-03-20	F	0	RUC_DNA_Extraction_order	RUC	RUC_sx:F_dm:C_cid:19_s:10298_d:22
10301	GGCCAGTTCCTA	GGCGVACGGGTGAGTAA	22	2013-04-26	9	not_repetative	Starter_mixture+Milk_replacer	Starter_mixture+Milk_replacer_first_month	2	49	22	11	1	1	4	Week_4	11	N	1	4	4	2013	2013-04-04	M	0	RUC_DNA_Extraction_order	RUC	RUC_sx:M_dm:N_cid:22_s:10301_d:22
13083	AGCGTAATTAGC	GGCGVACGGGTGAGTAA	22	2014-09-13	9	not_repetative	Starter_mixture+Milk_replacer	Starter_mixture+Milk_replacer_first_month	2	233	27	13	1	1	4	Week_4	11	N	1	22	8	2014	2014-08-22	F	1	RUC_DNA_Extraction_order	RUC	RUC_sx:F_dm:N_cid:27_s:13083_d:22
3369	AACTAGTTCAGG	GGCGVACGGGTGAGTAA	22	2014-09-18	9	not_repetative	Starter_mixture+Milk_replacer	Starter_mixture+Milk_replacer_first_month	2	75	28	8	1	1	4	Week_4	11	C	2	27	8	2014	2014-08-27	M	1	RUC_DNA_Extraction_order	RUC	RUC_sx:M_dm:C_cid:28_s:3369_d:22
13177	TGCAGCAAGATT	GGCGVACGGGTGAGTAA	22	2014-10-03	9	repetative	Starter_mixture+Milk_replacer	Starter_mixture+Milk_replacer_first_month	2	134	35	18	1	1	4	Week_4	11	C	2	11	9	2014	2014-09-11	F	1	RUC_DNA_Extraction_order	RUC	RUC_sx:F_dm:C_cid:35_s:13177_d:22
13163	AGTAGCGGAAGA	GGCGVACGGGTGAGTAA	22	2014-10-14	9	not_repetative	Starter_mixture+Milk_replacer	Starter_mixture+Milk_replacer_first_month	2	120	40	18	1	1	4	Week_4	11	C	2	22	9	2014	2014-09-22	M	0	RUC_DNA_Extraction_order	RUC	RUC_sx:M_dm:C_cid:40_s:13163_d:22
10309	TATACCGCTGCG	GGCGVACGGGTGAGTAA	23	2013-02-01	9	not_repetative	Starter_mixture+Milk_replacer	Starter_mixture+Milk_replacer_first_month	2	57	1	11	1	1	4	Week_4	11	N	1	9	1	2013	2013-01-09	F	0	RUC_DNA_Extraction_order	RUC	RUC_sx:F_dm:N_cid:1_s:10309_d:23
10220	TGGTTGGTTACG	GGCGVACGGGTGAGTAA	23	2013-02-11	9	not_repetative	Starter_mixture+Milk_replacer	Starter_mixture+Milk_replacer_first_month	2	219	6	9	1	1	4	Week_4	11	N	1	19	1	2013	2013-01-19	F	1	RUC_DNA_Extraction_order	RUC	RUC_sx:F_dm:N_cid:6_s:10220_d:23
10293	GAGCCATCTGTA	GGCGVACGGGTGAGTAA	23	2013-02-23	9	not_repetative	Starter_mixture+Milk_replacer	Starter_mixture+Milk_replacer_first_month	2	41	9	11	1	1	4	Week_4	11	N	1	31	1	2013	2013-01-31	F	0	RUC_DNA_Extraction_order	RUC	RUC_sx:F_dm:N_cid:9_s:10293_d:23
10319	GTGTTGTCGTGC	GGCGVACGGGTGAGTAA	23	2013-02-28	9	not_repetative	Starter_mixture+Milk_replacer	Starter_mixture+Milk_replacer_first_month	2	67	11	11	1	1	4	Week_4	11	N	1	5	2	2013	2013-02-05	F	1	RUC_DNA_Extraction_order	RUC	RUC_sx:F_dm:N_cid:11_s:10319_d:23
10336	CGTAAGATGCCT	GGCGVACGGGTGAGTAA	23	2013-02-28	9	not_repetative	Starter_mixture+Milk_replacer	Starter_mixture+Milk_replacer_first_month	2	84	12	12	1	1	4	Week_4	11	C	2	5	2	2013	2013-02-05	F	0	RUC_DNA_Extraction_order	RUC	RUC_sx:F_dm:C_cid:12_s:10336_d:23
10326	TAGGCATGCTTG	GGCGVACGGGTGAGTAA	23	2013-03-06	9	not_repetative	Starter_mixture+Milk_replacer	Starter_mixture+Milk_replacer_first_month	2	74	13	11	1	1	4	Week_4	11	N	1	11	2	2013	2013-02-11	F	1	RUC_DNA_Extraction_order	RUC	RUC_sx:F_dm:N_cid:13_s:10326_d:23
62	GTGGAGTCTCAT	GGCGVACGGGTGAGTAA	23	2013-03-08	9	not_repetative	Starter_mixture+Milk_replacer	Starter_mixture+Milk_replacer_first_month	2	61	14	1	1	1	4	Week_4	11	C	2	13	2	2013	2013-02-13	M	1	RUC_DNA_Extraction_order	RUC	RUC_sx:M_dm:C_cid:14_s:62_d:23
10342	ATGTCACCGCTG	GGCGVACGGGTGAGTAA	23	2013-03-12	9	not_repetative	Starter_mixture+Milk_replacer	Starter_mixture+Milk_replacer_first_month	2	90	16	12	1	1	4	Week_4	11	N	1	17	2	2013	2013-02-17	M	1	RUC_DNA_Extraction_order	RUC	RUC_sx:M_dm:N_cid:16_s:10342_d:23
10320	CCACAGATCGAT	GGCGVACGGGTGAGTAA	23	2013-04-19	9	not_repetative	Starter_mixture+Milk_replacer	Starter_mixture+Milk_replacer_first_month	2	68	20	11	1	1	4	Week_4	11	N	1	27	3	2013	2013-03-27	F	1	RUC_DNA_Extraction_order	RUC	RUC_sx:F_dm:N_cid:20_s:10320_d:23
10343	TGTAACGCCGAT	GGCGVACGGGTGAGTAA	23	2013-04-19	9	not_repetative	Starter_mixture+Milk_replacer	Starter_mixture+Milk_replacer_first_month	2	91	21	12	1	1	4	Week_4	11	N	1	27	3	2013	2013-03-27	M	1	RUC_DNA_Extraction_order	RUC	RUC_sx:M_dm:N_cid:21_s:10343_d:23
10327	AACTAGTTCAGG	GGCGVACGGGTGAGTAA	23	2013-05-05	9	not_repetative	Starter_mixture+Milk_replacer	Starter_mixture+Milk_replacer_first_month	2	75	24	11	1	1	4	Week_4	11	C	2	12	4	2013	2013-04-12	M	1	RUC_DNA_Extraction_order	RUC	RUC_sx:M_dm:C_cid:24_s:10327_d:23
3185	GCATAGCATCAA	GGCGVACGGGTGAGTAA	23	2014-09-13	9	not_repetative	Starter_mixture+Milk_replacer	Starter_mixture+Milk_replacer_first_month	2	142	25	7	1	1	4	Week_4	11	N	1	21	8	2014	2014-08-21	F	1	RUC_DNA_Extraction_order	RUC	RUC_sx:F_dm:N_cid:25_s:3185_d:23
13360	CTCACCTAGGAA	GGCGVACGGGTGAGTAA	23	2014-09-13	9	not_repetative	Starter_mixture+Milk_replacer	Starter_mixture+Milk_replacer_first_month	2	66	26	19	1	1	4	Week_4	11	N	1	21	8	2014	2014-08-21	F	0	RUC_DNA_Extraction_order	RUC	RUC_sx:F_dm:N_cid:26_s:13360_d:23
3174	ATCAGTACTAGG	GGCGVACGGGTGAGTAA	23	2014-09-20	9	not_repetative	Starter_mixture+Milk_replacer	Starter_mixture+Milk_replacer_first_month	2	131	30	7	1	1	4	Week_4	11	N	1	28	8	2014	2014-08-28	F	1	RUC_DNA_Extraction_order	RUC	RUC_sx:F_dm:N_cid:30_s:3174_d:23
3045	GCATCAGAGTTA	GGCGVACGGGTGAGTAA	23	2014-09-25	9	not_repetative	Starter_mixture+Milk_replacer	Starter_mixture+Milk_replacer_first_month	2	193	31	3	1	1	4	Week_4	11	N	1	2	9	2014	2014-09-02	M	0	RUC_DNA_Extraction_order	RUC	RUC_sx:M_dm:N_cid:31_s:3045_d:23
13176	ACCCAAGCGTTA	GGCGVACGGGTGAGTAA	23	2014-10-02	9	not_repetative	Starter_mixture+Milk_replacer	Starter_mixture+Milk_replacer_first_month	2	133	34	18	1	1	4	Week_4	11	N	1	9	9	2014	2014-09-09	F	1	RUC_DNA_Extraction_order	RUC	RUC_sx:F_dm:N_cid:34_s:13176_d:23
13095	TATCACCGGCAC	GGCGVACGGGTGAGTAA	23	2014-10-09	9	not_repetative	Starter_mixture+Milk_replacer	Starter_mixture+Milk_replacer_first_month	2	245	37	13	1	1	4	Week_4	11	C	2	16	9	2014	2014-09-16	M	1	RUC_DNA_Extraction_order	RUC	RUC_sx:M_dm:C_cid:37_s:13095_d:23
3162	TTGCCAAGAGTC	GGCGVACGGGTGAGTAA	23	2014-10-16	9	repetative	Starter_mixture+Milk_replacer	Starter_mixture+Milk_replacer_first_month	2	119	41	7	1	1	4	Week_4	11	C	2	23	9	2014	2014-09-23	M	1	RUC_DNA_Extraction_order	RUC	RUC_sx:M_dm:C_cid:41_s:3162_d:23
10346	TTGGCTCTATTC	GGCGVACGGGTGAGTAA	24	2013-04-05	9	not_repetative	Starter_mixture+Milk_replacer	Starter_mixture+Milk_replacer_first_month	2	94	17	12	1	1	4	Week_4	11	N	1	12	3	2013	2013-03-12	M	1	RUC_DNA_Extraction_order	RUC	RUC_sx:M_dm:N_cid:17_s:10346_d:24
10328	ATTCTGCCGAAG	GGCGVACGGGTGAGTAA	24	2013-05-05	9	not_repetative	Starter_mixture+Milk_replacer	Starter_mixture+Milk_replacer_first_month	2	76	23	11	1	1	4	Week_4	11	N	1	11	4	2013	2013-04-11	F	1	RUC_DNA_Extraction_order	RUC	RUC_sx:F_dm:N_cid:23_s:10328_d:24
13076	GGAATCCGATTA	GGCGVACGGGTGAGTAA	24	2014-10-02	9	not_repetative	Starter_mixture+Milk_replacer	Starter_mixture+Milk_replacer_first_month	2	226	33	13	1	1	4	Week_4	11	C	2	8	9	2014	2014-09-08	F	0	RUC_DNA_Extraction_order	RUC	RUC_sx:F_dm:C_cid:33_s:13076_d:24
3178	AGCAACATTGCA	GGCGVACGGGTGAGTAA	24	2014-10-09	9	not_repetative	Starter_mixture+Milk_replacer	Starter_mixture+Milk_replacer_first_month	2	135	36	7	1	1	4	Week_4	11	C	2	15	9	2014	2014-09-15	M	1	RUC_DNA_Extraction_order	RUC	RUC_sx:M_dm:C_cid:36_s:3178_d:24
3164	GCAATTAGGTAC	GGCGVACGGGTGAGTAA	24	2014-10-14	9	not_repetative	Starter_mixture+Milk_replacer	Starter_mixture+Milk_replacer_first_month	2	121	39	7	1	1	4	Week_4	11	N	1	20	9	2014	2014-09-20	M	1	RUC_DNA_Extraction_order	RUC	RUC_sx:M_dm:N_cid:39_s:3164_d:24
13356	GCTCGAAGATTC	GGCGVACGGGTGAGTAA	25	2014-09-15	9	repetative	Starter_mixture+Milk_replacer	Starter_mixture+Milk_replacer_first_month	2	62	25	19	1	1	4	Week_4	11	N	1	21	8	2014	2014-08-21	F	1	RUC_DNA_Extraction_order	RUC	RUC_sx:F_dm:N_cid:25_s:13356_d:25
3158	TACCGAAGGTAT	GGCGVACGGGTGAGTAA	28	2014-11-15	10	not_repetative	Starter_mixture+Milk_replacer	Starter_mixture+Milk_replacer_first_month	2	115	45	7	1	1	4	Week_4	11	N	1	18	10	2014	2014-10-18	F	1	RUC_DNA_Extraction_order	RUC	RUC_sx:F_dm:N_cid:45_s:3158_d:28
17	GTAGATCGTGTA	GGCGVACGGGTGAGTAA	29	2013-02-07	10	not_repetative	Starter_mixture+Milk_replacer	Starter_mixture+Milk_replacer_first_month	2	16	1	1	1	1	5	Week_5	12	N	1	9	1	2013	2013-01-09	F	0	RUC_DNA_Extraction_order	RUC	RUC_sx:F_dm:N_cid:1_s:17_d:29
18	TAACGTGTGTGC	GGCGVACGGGTGAGTAA	29	2013-02-08	10	not_repetative	Starter_mixture+Milk_replacer	Starter_mixture+Milk_replacer_first_month	2	17	2	1	1	1	5	Week_5	12	N	1	10	1	2013	2013-01-10	F	1	RUC_DNA_Extraction_order	RUC	RUC_sx:F_dm:N_cid:2_s:18_d:29
22	CAGCTCATCAGC	GGCGVACGGGTGAGTAA	29	2013-02-17	10	not_repetative	Starter_mixture+Milk_replacer	Starter_mixture+Milk_replacer_first_month	2	21	6	1	1	1	5	Week_5	12	N	1	19	1	2013	2013-01-19	F	1	RUC_DNA_Extraction_order	RUC	RUC_sx:F_dm:N_cid:6_s:22_d:29
104	GCGAGCGAAGTA	GGCGVACGGGTGAGTAA	29	2013-02-20	10	not_repetative	Starter_mixture+Milk_replacer	Starter_mixture+Milk_replacer_first_month	2	103	7	1	1	1	5	Week_5	12	N	1	22	1	2013	2013-01-22	F	1	RUC_DNA_Extraction_order	RUC	RUC_sx:F_dm:N_cid:7_s:104_d:29
91	ATGTCACCGCTG	GGCGVACGGGTGAGTAA	29	2013-02-28	10	not_repetative	Starter_mixture+Milk_replacer	Starter_mixture+Milk_replacer_first_month	2	90	8	1	1	1	5	Week_5	12	C	2	30	1	2013	2013-01-30	M	1	RUC_DNA_Extraction_order	RUC	RUC_sx:M_dm:C_cid:8_s:91_d:29
116	TACCGAAGGTAT	GGCGVACGGGTGAGTAA	29	2013-03-01	10	not_repetative	Starter_mixture+Milk_replacer	Starter_mixture+Milk_replacer_first_month	2	115	9	1	1	1	5	Week_5	12	N	1	31	1	2013	2013-01-31	F	0	RUC_DNA_Extraction_order	RUC	RUC_sx:F_dm:N_cid:9_s:116_d:29
78	AGCATGTCCCGT	GGCGVACGGGTGAGTAA	29	2013-03-02	10	not_repetative	Starter_mixture+Milk_replacer	Starter_mixture+Milk_replacer_first_month	2	77	10	1	1	1	5	Week_5	12	C	2	1	2	2013	2013-02-01	M	0	RUC_DNA_Extraction_order	RUC	RUC_sx:M_dm:C_cid:10_s:78_d:29
110	GCGACAATTACA	GGCGVACGGGTGAGTAA	29	2013-03-06	10	not_repetative	Starter_mixture+Milk_replacer	Starter_mixture+Milk_replacer_first_month	2	109	11	1	1	1	5	Week_5	12	N	1	5	2	2013	2013-02-05	F	1	RUC_DNA_Extraction_order	RUC	RUC_sx:F_dm:N_cid:11_s:110_d:29
96	GATCCCACGTAC	GGCGVACGGGTGAGTAA	29	2013-03-06	10	not_repetative	Starter_mixture+Milk_replacer	Starter_mixture+Milk_replacer_first_month	2	95	12	1	1	1	5	Week_5	12	C	2	5	2	2013	2013-02-05	F	0	RUC_DNA_Extraction_order	RUC	RUC_sx:F_dm:C_cid:12_s:96_d:29
77	ATTCTGCCGAAG	GGCGVACGGGTGAGTAA	29	2013-03-14	10	not_repetative	Starter_mixture+Milk_replacer	Starter_mixture+Milk_replacer_first_month	2	76	14	1	1	1	5	Week_5	12	C	2	13	2	2013	2013-02-13	M	1	RUC_DNA_Extraction_order	RUC	RUC_sx:M_dm:C_cid:14_s:77_d:29
139	GTAGAGGTAGAG	GGCGVACGGGTGAGTAA	29	2013-03-15	10	not_repetative	Starter_mixture+Milk_replacer	Starter_mixture+Milk_replacer_first_month	2	138	15	1	1	1	5	Week_5	12	C	2	14	2	2013	2013-02-14	F	0	RUC_DNA_Extraction_order	RUC	RUC_sx:F_dm:C_cid:15_s:139_d:29
10155	CGTACTCTCGAG	GGCGVACGGGTGAGTAA	29	2013-03-18	10	not_repetative	Starter_mixture+Milk_replacer	Starter_mixture+Milk_replacer_first_month	2	154	16	10	1	1	5	Week_5	12	N	1	17	2	2013	2013-02-17	M	1	RUC_DNA_Extraction_order	RUC	RUC_sx:M_dm:N_cid:16_s:10155_d:29
98	TGTGCGATAACA	GGCGVACGGGTGAGTAA	29	2013-04-10	10	not_repetative	Starter_mixture+Milk_replacer	Starter_mixture+Milk_replacer_first_month	2	97	17	1	1	1	5	Week_5	12	N	1	12	3	2013	2013-03-12	M	1	RUC_DNA_Extraction_order	RUC	RUC_sx:M_dm:N_cid:17_s:98_d:29
114	TACTCGGGAACT	GGCGVACGGGTGAGTAA	29	2013-04-25	10	not_repetative	Starter_mixture+Milk_replacer	Starter_mixture+Milk_replacer_first_month	2	113	20	1	1	1	5	Week_5	12	N	1	27	3	2013	2013-03-27	F	1	RUC_DNA_Extraction_order	RUC	RUC_sx:F_dm:N_cid:20_s:114_d:29
10128	GTTAAGCTGACC	GGCGVACGGGTGAGTAA	29	2013-04-25	10	not_repetative	Starter_mixture+Milk_replacer	Starter_mixture+Milk_replacer_first_month	2	127	21	10	1	1	5	Week_5	12	N	1	27	3	2013	2013-03-27	M	1	RUC_DNA_Extraction_order	RUC	RUC_sx:M_dm:N_cid:21_s:10128_d:29
13084	CTCGTGAATGAC	GGCGVACGGGTGAGTAA	29	2014-09-25	10	not_repetative	Starter_mixture+Milk_replacer	Starter_mixture+Milk_replacer_first_month	2	234	28	13	1	1	5	Week_5	12	C	2	27	8	2014	2014-08-27	M	1	RUC_DNA_Extraction_order	RUC	RUC_sx:M_dm:C_cid:28_s:13084_d:29
3167	CCTGCGAAGTAT	GGCGVACGGGTGAGTAA	29	2014-10-14	10	not_repetative	Starter_mixture+Milk_replacer	Starter_mixture+Milk_replacer_first_month	2	124	36	7	1	1	5	Week_5	12	C	2	15	9	2014	2014-09-15	M	1	RUC_DNA_Extraction_order	RUC	RUC_sx:M_dm:C_cid:36_s:3167_d:29
13179	GATGTGGTGTTA	GGCGVACGGGTGAGTAA	29	2014-10-19	10	not_repetative	Starter_mixture+Milk_replacer	Starter_mixture+Milk_replacer_first_month	2	136	39	18	1	1	5	Week_5	12	N	1	20	9	2014	2014-09-20	M	1	RUC_DNA_Extraction_order	RUC	RUC_sx:M_dm:N_cid:39_s:13179_d:29
3156	TACTCGGGAACT	GGCGVACGGGTGAGTAA	29	2014-10-21	10	not_repetative	Starter_mixture+Milk_replacer	Starter_mixture+Milk_replacer_first_month	2	113	40	7	1	1	5	Week_5	12	C	2	22	9	2014	2014-09-22	M	0	RUC_DNA_Extraction_order	RUC	RUC_sx:M_dm:C_cid:40_s:3156_d:29
10101	GATGTATGTGGT	GGCGVACGGGTGAGTAA	30	2013-02-15	10	not_repetative	Starter_mixture+Milk_replacer	Starter_mixture+Milk_replacer_first_month	2	100	4	9	1	1	5	Week_5	12	N	1	16	1	2013	2013-01-16	F	1	RUC_DNA_Extraction_order	RUC	RUC_sx:F_dm:N_cid:4_s:10101_d:30
10102	ACTCCTTGTGTT	GGCGVACGGGTGAGTAA	30	2013-02-15	10	not_repetative	Starter_mixture+Milk_replacer	Starter_mixture+Milk_replacer_first_month	2	101	5	9	1	1	5	Week_5	12	N	1	16	1	2013	2013-01-16	F	0	RUC_DNA_Extraction_order	RUC	RUC_sx:F_dm:N_cid:5_s:10102_d:30
10125	CCTGCGAAGTAT	GGCGVACGGGTGAGTAA	30	2013-04-14	10	not_repetative	Starter_mixture+Milk_replacer	Starter_mixture+Milk_replacer_first_month	2	124	18	10	1	1	5	Week_5	12	C	2	15	3	2013	2013-03-15	F	1	RUC_DNA_Extraction_order	RUC	RUC_sx:F_dm:C_cid:18_s:10125_d:30
10158	GTTATCGCATGG	GGCGVACGGGTGAGTAA	30	2013-04-19	10	not_repetative	Starter_mixture+Milk_replacer	Starter_mixture+Milk_replacer_first_month	2	157	19	10	1	1	5	Week_5	12	C	2	20	3	2013	2013-03-20	F	0	RUC_DNA_Extraction_order	RUC	RUC_sx:F_dm:C_cid:19_s:10158_d:30
10131	GCCAACAACCAT	GGCGVACGGGTGAGTAA	30	2013-05-12	10	not_repetative	Starter_mixture+Milk_replacer	Starter_mixture+Milk_replacer_first_month	2	130	24	10	1	1	5	Week_5	12	C	2	12	4	2013	2013-04-12	M	1	RUC_DNA_Extraction_order	RUC	RUC_sx:M_dm:C_cid:24_s:10131_d:30
13143	GATGTATGTGGT	GGCGVACGGGTGAGTAA	30	2014-09-20	10	not_repetative	Starter_mixture+Milk_replacer	Starter_mixture+Milk_replacer_first_month	2	100	25	18	1	1	5	Week_5	12	N	1	21	8	2014	2014-08-21	F	1	RUC_DNA_Extraction_order	RUC	RUC_sx:F_dm:N_cid:25_s:13143_d:30
3186	GTGTTAGATGTG	GGCGVACGGGTGAGTAA	30	2014-09-20	10	not_repetative	Starter_mixture+Milk_replacer	Starter_mixture+Milk_replacer_first_month	2	143	26	7	1	1	5	Week_5	12	N	1	21	8	2014	2014-08-21	F	0	RUC_DNA_Extraction_order	RUC	RUC_sx:F_dm:N_cid:26_s:3186_d:30
13173	GCCAACAACCAT	GGCGVACGGGTGAGTAA	30	2014-09-21	10	not_repetative	Starter_mixture+Milk_replacer	Starter_mixture+Milk_replacer_first_month	2	130	27	18	1	1	5	Week_5	12	N	1	22	8	2014	2014-08-22	F	1	RUC_DNA_Extraction_order	RUC	RUC_sx:F_dm:N_cid:27_s:13173_d:30
13378	CGTAAGATGCCT	GGCGVACGGGTGAGTAA	30	2014-10-02	10	not_repetative	Starter_mixture+Milk_replacer	Starter_mixture+Milk_replacer_first_month	2	84	31	19	1	1	5	Week_5	12	N	1	2	9	2014	2014-09-02	M	0	RUC_DNA_Extraction_order	RUC	RUC_sx:M_dm:N_cid:31_s:13378_d:30
13087	GGTTTAACACGC	GGCGVACGGGTGAGTAA	30	2014-10-02	10	not_repetative	Starter_mixture+Milk_replacer	Starter_mixture+Milk_replacer_first_month	2	237	32	13	1	1	5	Week_5	12	C	2	2	9	2014	2014-09-02	F	0	RUC_DNA_Extraction_order	RUC	RUC_sx:F_dm:C_cid:32_s:13087_d:30
3385	TGTAACGCCGAT	GGCGVACGGGTGAGTAA	30	2014-10-09	10	not_repetative	Starter_mixture+Milk_replacer	Starter_mixture+Milk_replacer_first_month	2	91	34	8	1	1	5	Week_5	12	N	1	9	9	2014	2014-09-09	F	1	RUC_DNA_Extraction_order	RUC	RUC_sx:F_dm:N_cid:34_s:3385_d:30
3157	CGTGCTTAGGCT	GGCGVACGGGTGAGTAA	30	2014-10-23	10	not_repetative	Starter_mixture+Milk_replacer	Starter_mixture+Milk_replacer_first_month	2	114	41	7	1	1	5	Week_5	12	C	2	23	9	2014	2014-09-23	M	1	RUC_DNA_Extraction_order	RUC	RUC_sx:M_dm:C_cid:41_s:3157_d:30
10159	GATCACGAGAGG	GGCGVACGGGTGAGTAA	31	2013-05-05	10	not_repetative	Starter_mixture+Milk_replacer	Starter_mixture+Milk_replacer_second_month	2	158	22	10	2	2	5	Week_5	12	N	1	4	4	2013	2013-04-04	M	0	RUC_DNA_Extraction_order	RUC	RUC_sx:M_dm:N_cid:22_s:10159_d:31
10144	GTGTTAGATGTG	GGCGVACGGGTGAGTAA	31	2013-05-12	10	not_repetative	Starter_mixture+Milk_replacer	Starter_mixture+Milk_replacer_second_month	2	143	23	9	2	2	5	Week_5	12	N	1	11	4	2013	2013-04-11	F	1	RUC_DNA_Extraction_order	RUC	RUC_sx:F_dm:N_cid:23_s:10144_d:31
13088	AGACAGTAGGAG	GGCGVACGGGTGAGTAA	31	2014-10-09	10	not_repetative	Starter_mixture+Milk_replacer	Starter_mixture+Milk_replacer_second_month	2	238	33	13	2	2	5	Week_5	12	C	2	8	9	2014	2014-09-08	F	0	RUC_DNA_Extraction_order	RUC	RUC_sx:F_dm:C_cid:33_s:13088_d:31
3165	CATACCGTGAGT	GGCGVACGGGTGAGTAA	31	2014-10-17	10	not_repetative	Starter_mixture+Milk_replacer	Starter_mixture+Milk_replacer_second_month	2	122	37	7	2	2	5	Week_5	12	C	2	16	9	2014	2014-09-16	M	1	RUC_DNA_Extraction_order	RUC	RUC_sx:M_dm:C_cid:37_s:3165_d:31
13168	TTCTCTCGACAT	GGCGVACGGGTGAGTAA	33	2014-10-14	10	not_repetative	Starter_mixture+Milk_replacer	Starter_mixture+Milk_replacer_second_month	2	125	35	18	2	2	5	Week_5	12	C	2	11	9	2014	2014-09-11	F	1	RUC_DNA_Extraction_order	RUC	RUC_sx:F_dm:C_cid:35_s:13168_d:33
10347	GATCCCACGTAC	GGCGVACGGGTGAGTAA	35	2013-02-23	11	not_repetative	Starter_mixture+Milk_replacer	Starter_mixture+Milk_replacer_second_month	2	95	6	12	2	2	5	Week_5	12	N	1	19	1	2013	2013-01-19	F	1	RUC_DNA_Extraction_order	RUC	RUC_sx:F_dm:N_cid:6_s:10347_d:35
10348	TACCGCTTCTTC	GGCGVACGGGTGAGTAA	35	2013-05-17	11	not_repetative	Starter_mixture+Milk_replacer	Starter_mixture+Milk_replacer_second_month	2	96	24	12	2	2	5	Week_5	12	C	2	12	4	2013	2013-04-12	M	1	RUC_DNA_Extraction_order	RUC	RUC_sx:M_dm:C_cid:24_s:10348_d:35
13085	AGGTGAGTTCTA	GGCGVACGGGTGAGTAA	35	2014-10-02	11	not_repetative	Starter_mixture+Milk_replacer	Starter_mixture+Milk_replacer_second_month	2	235	30	13	2	2	5	Week_5	12	N	1	28	8	2014	2014-08-28	F	1	RUC_DNA_Extraction_order	RUC	RUC_sx:F_dm:N_cid:30_s:13085_d:35
13153	TCATGCTCCATT	GGCGVACGGGTGAGTAA	35	2014-10-21	11	not_repetative	Starter_mixture+Milk_replacer	Starter_mixture+Milk_replacer_second_month	2	110	37	18	2	2	5	Week_5	12	C	2	16	9	2014	2014-09-16	M	1	RUC_DNA_Extraction_order	RUC	RUC_sx:M_dm:C_cid:37_s:13153_d:35
13027	TCGTCAAACCCG	GGCGVACGGGTGAGTAA	35	2014-11-04	11	not_repetative	Starter_mixture+Milk_replacer	Starter_mixture+Milk_replacer_second_month	2	175	42	12	2	2	5	Week_5	12	N	1	30	9	2014	2014-09-30	M	1	RUC_DNA_Extraction_order	RUC	RUC_sx:M_dm:N_cid:42_s:13027_d:35
3160	GTATTTCGGACG	GGCGVACGGGTGAGTAA	35	2014-11-04	11	not_repetative	Starter_mixture+Milk_replacer	Starter_mixture+Milk_replacer_second_month	2	117	43	7	2	2	5	Week_5	12	C	2	30	9	2014	2014-09-30	M	1	RUC_DNA_Extraction_order	RUC	RUC_sx:M_dm:C_cid:43_s:3160_d:35
10334	ATGGCTGTCAGT	GGCGVACGGGTGAGTAA	36	2013-02-15	11	not_repetative	Starter_mixture+Milk_replacer	Starter_mixture+Milk_replacer_second_month	2	82	2	12	2	2	6	Week_6	13	N	1	10	1	2013	2013-01-10	F	1	RUC_DNA_Extraction_order	RUC	RUC_sx:F_dm:N_cid:2_s:10334_d:36
85	CGTAAGATGCCT	GGCGVACGGGTGAGTAA	36	2013-02-16	11	not_repetative	Starter_mixture+Milk_replacer	Starter_mixture+Milk_replacer_second_month	2	84	3	1	2	2	6	Week_6	13	N	1	11	1	2013	2013-01-11	F	1	RUC_DNA_Extraction_order	RUC	RUC_sx:F_dm:N_cid:3_s:85_d:36
335	GTTCTCTTCTCG	GGCGVACGGGTGAGTAA	36	2013-02-21	11	not_repetative	Starter_mixture+Milk_replacer	Starter_mixture+Milk_replacer_second_month	2	83	4	3	2	2	6	Week_6	13	N	1	16	1	2013	2013-01-16	F	1	RUC_DNA_Extraction_order	RUC	RUC_sx:F_dm:N_cid:4_s:335_d:36
10330	GTACGATATGAC	GGCGVACGGGTGAGTAA	36	2013-02-21	11	not_repetative	Starter_mixture+Milk_replacer	Starter_mixture+Milk_replacer_second_month	2	78	5	11	2	2	6	Week_6	13	N	1	16	1	2013	2013-01-16	F	0	RUC_DNA_Extraction_order	RUC	RUC_sx:F_dm:N_cid:5_s:10330_d:36
10324	GGTGACTAGTTC	GGCGVACGGGTGAGTAA	36	2013-03-08	11	not_repetative	Starter_mixture+Milk_replacer	Starter_mixture+Milk_replacer_second_month	2	72	9	11	2	2	6	Week_6	13	N	1	31	1	2013	2013-01-31	F	0	RUC_DNA_Extraction_order	RUC	RUC_sx:F_dm:N_cid:9_s:10324_d:36
10331	GTGGTGGTTTCC	GGCGVACGGGTGAGTAA	36	2013-03-13	11	not_repetative	Starter_mixture+Milk_replacer	Starter_mixture+Milk_replacer_second_month	2	79	11	11	2	2	6	Week_6	13	N	1	5	2	2013	2013-02-05	F	1	RUC_DNA_Extraction_order	RUC	RUC_sx:F_dm:N_cid:11_s:10331_d:36
10321	TTGCCAAGAGTC	GGCGVACGGGTGAGTAA	36	2013-03-13	11	not_repetative	Starter_mixture+Milk_replacer	Starter_mixture+Milk_replacer_second_month	2	119	12	21	2	2	6	Week_6	13	C	2	5	2	2013	2013-02-05	F	0	RUC_DNA_Extraction_order	RUC	RUC_sx:F_dm:C_cid:12_s:10321_d:36
322	GATTCCGGCTCA	GGCGVACGGGTGAGTAA	36	2013-03-21	11	not_repetative	Starter_mixture+Milk_replacer	Starter_mixture+Milk_replacer_second_month	2	70	14	3	2	2	6	Week_6	13	C	2	13	2	2013	2013-02-13	M	1	RUC_DNA_Extraction_order	RUC	RUC_sx:M_dm:C_cid:14_s:322_d:36
10337	GCGTTCTAGCTG	GGCGVACGGGTGAGTAA	36	2013-03-22	11	not_repetative	Starter_mixture+Milk_replacer	Starter_mixture+Milk_replacer_second_month	2	85	15	12	2	2	6	Week_6	13	C	2	14	2	2013	2013-02-14	F	0	RUC_DNA_Extraction_order	RUC	RUC_sx:F_dm:C_cid:15_s:10337_d:36
10329	AGCATGTCCCGT	GGCGVACGGGTGAGTAA	36	2013-03-25	11	not_repetative	Starter_mixture+Milk_replacer	Starter_mixture+Milk_replacer_second_month	2	77	16	11	2	2	6	Week_6	13	N	1	17	2	2013	2013-02-17	M	1	RUC_DNA_Extraction_order	RUC	RUC_sx:M_dm:N_cid:16_s:10329_d:36
10338	GTTGTTCTGGGA	GGCGVACGGGTGAGTAA	36	2013-04-17	11	not_repetative	Starter_mixture+Milk_replacer	Starter_mixture+Milk_replacer_second_month	2	86	17	12	2	2	6	Week_6	13	N	1	12	3	2013	2013-03-12	M	1	RUC_DNA_Extraction_order	RUC	RUC_sx:M_dm:N_cid:17_s:10338_d:36
10339	GGACTTCCAGCT	GGCGVACGGGTGAGTAA	36	2013-04-25	11	not_repetative	Starter_mixture+Milk_replacer	Starter_mixture+Milk_replacer_second_month	2	87	19	12	2	2	6	Week_6	13	C	2	20	3	2013	2013-03-20	F	0	RUC_DNA_Extraction_order	RUC	RUC_sx:F_dm:C_cid:19_s:10339_d:36
10344	AGCAGAACATCT	GGCGVACGGGTGAGTAA	36	2013-05-02	11	not_repetative	Starter_mixture+Milk_replacer	Starter_mixture+Milk_replacer_second_month	2	92	20	12	2	2	6	Week_6	13	N	1	27	3	2013	2013-03-27	F	1	RUC_DNA_Extraction_order	RUC	RUC_sx:F_dm:N_cid:20_s:10344_d:36
10323	CGTAATTGCCGC	GGCGVACGGGTGAGTAA	36	2013-05-02	11	not_repetative	Starter_mixture+Milk_replacer	Starter_mixture+Milk_replacer_second_month	2	71	21	11	2	2	6	Week_6	13	N	1	27	3	2013	2013-03-27	M	1	RUC_DNA_Extraction_order	RUC	RUC_sx:M_dm:N_cid:21_s:10323_d:36
10333	TGCGCTGAATGT	GGCGVACGGGTGAGTAA	36	2013-05-17	11	not_repetative	Starter_mixture+Milk_replacer	Starter_mixture+Milk_replacer_second_month	2	81	23	11	2	2	6	Week_6	13	N	1	11	4	2013	2013-04-11	F	1	RUC_DNA_Extraction_order	RUC	RUC_sx:F_dm:N_cid:23_s:10333_d:36
3370	ATTCTGCCGAAG	GGCGVACGGGTGAGTAA	36	2014-10-02	11	not_repetative	Starter_mixture+Milk_replacer	Starter_mixture+Milk_replacer_second_month	2	76	28	8	2	2	6	Week_6	13	C	2	27	8	2014	2014-08-27	M	1	RUC_DNA_Extraction_order	RUC	RUC_sx:M_dm:C_cid:28_s:3370_d:36
13374	TAGTATGCGCAA	GGCGVACGGGTGAGTAA	36	2014-10-03	11	repetative	Starter_mixture+Milk_replacer	Starter_mixture+Milk_replacer_second_month	2	80	30	19	2	2	6	Week_6	13	N	1	28	8	2014	2014-08-28	F	1	RUC_DNA_Extraction_order	RUC	RUC_sx:F_dm:N_cid:30_s:13374_d:36
13149	TCTTGGAGGTCA	GGCGVACGGGTGAGTAA	36	2014-10-14	11	not_repetative	Starter_mixture+Milk_replacer	Starter_mixture+Milk_replacer_second_month	2	106	33	18	2	2	6	Week_6	13	C	2	8	9	2014	2014-09-08	F	0	RUC_DNA_Extraction_order	RUC	RUC_sx:F_dm:C_cid:33_s:13149_d:36
3192	ACGACTGCATAA	GGCGVACGGGTGAGTAA	36	2014-10-17	11	not_repetative	Starter_mixture+Milk_replacer	Starter_mixture+Milk_replacer_second_month	2	149	35	7	2	2	6	Week_6	13	C	2	11	9	2014	2014-09-11	F	1	RUC_DNA_Extraction_order	RUC	RUC_sx:F_dm:C_cid:35_s:3192_d:36
13152	GCGACAATTACA	GGCGVACGGGTGAGTAA	36	2014-10-21	11	not_repetative	Starter_mixture+Milk_replacer	Starter_mixture+Milk_replacer_second_month	2	109	36	18	2	2	6	Week_6	13	C	2	15	9	2014	2014-09-15	M	1	RUC_DNA_Extraction_order	RUC	RUC_sx:M_dm:C_cid:36_s:13152_d:36
10341	CTGCTATTCCTC	GGCGVACGGGTGAGTAA	37	2013-02-15	11	not_repetative	Starter_mixture+Milk_replacer	Starter_mixture+Milk_replacer_second_month	2	89	1	12	2	2	6	Week_6	13	N	1	9	1	2013	2013-01-09	F	0	RUC_DNA_Extraction_order	RUC	RUC_sx:F_dm:N_cid:1_s:10341_d:37
10345	TGGAGTAGGTGG	GGCGVACGGGTGAGTAA	37	2013-02-28	11	not_repetative	Starter_mixture+Milk_replacer	Starter_mixture+Milk_replacer_second_month	2	93	7	12	2	2	6	Week_6	13	N	1	22	1	2013	2013-01-22	F	1	RUC_DNA_Extraction_order	RUC	RUC_sx:F_dm:N_cid:7_s:10345_d:37
10332	TAGTATGCGCAA	GGCGVACGGGTGAGTAA	37	2013-03-08	11	not_repetative	Starter_mixture+Milk_replacer	Starter_mixture+Milk_replacer_second_month	2	80	8	11	2	2	6	Week_6	13	C	2	30	1	2013	2013-01-30	M	1	RUC_DNA_Extraction_order	RUC	RUC_sx:M_dm:C_cid:8_s:10332_d:37
10120	TTGCCAAGAGTC	GGCGVACGGGTGAGTAA	37	2013-03-20	11	not_repetative	Starter_mixture+Milk_replacer	Starter_mixture+Milk_replacer_second_month	2	119	13	9	2	2	6	Week_6	13	N	1	11	2	2013	2013-02-11	F	1	RUC_DNA_Extraction_order	RUC	RUC_sx:F_dm:N_cid:13_s:10120_d:37
10340	CTCACAACCGTG	GGCGVACGGGTGAGTAA	37	2013-04-21	11	not_repetative	Starter_mixture+Milk_replacer	Starter_mixture+Milk_replacer_second_month	2	88	18	12	2	2	6	Week_6	13	C	2	15	3	2013	2013-03-15	F	1	RUC_DNA_Extraction_order	RUC	RUC_sx:F_dm:C_cid:18_s:10340_d:37
13379	GCGTTCTAGCTG	GGCGVACGGGTGAGTAA	37	2014-10-09	11	not_repetative	Starter_mixture+Milk_replacer	Starter_mixture+Milk_replacer_second_month	2	85	31	19	2	2	6	Week_6	13	N	1	2	9	2014	2014-09-02	M	0	RUC_DNA_Extraction_order	RUC	RUC_sx:M_dm:N_cid:31_s:13379_d:37
13148	ACTTGGTGTAAG	GGCGVACGGGTGAGTAA	37	2014-10-09	11	not_repetative	Starter_mixture+Milk_replacer	Starter_mixture+Milk_replacer_second_month	2	105	32	18	2	2	6	Week_6	13	C	2	2	9	2014	2014-09-02	F	0	RUC_DNA_Extraction_order	RUC	RUC_sx:F_dm:C_cid:32_s:13148_d:37
13150	TCACCTCCTTGT	GGCGVACGGGTGAGTAA	37	2014-10-16	11	not_repetative	Starter_mixture+Milk_replacer	Starter_mixture+Milk_replacer_second_month	2	107	34	18	2	2	6	Week_6	13	N	1	9	9	2014	2014-09-09	F	1	RUC_DNA_Extraction_order	RUC	RUC_sx:F_dm:N_cid:34_s:13150_d:37
13154	AGCTGTCAAGCT	GGCGVACGGGTGAGTAA	37	2014-10-25	11	not_repetative	Starter_mixture+Milk_replacer	Starter_mixture+Milk_replacer_second_month	2	111	38	18	2	2	6	Week_6	13	C	2	18	9	2014	2014-09-18	M	0	RUC_DNA_Extraction_order	RUC	RUC_sx:M_dm:C_cid:38_s:13154_d:37
10325	ATGGGTTCCGTC	GGCGVACGGGTGAGTAA	38	2013-05-12	11	not_repetative	Starter_mixture+Milk_replacer	Starter_mixture+Milk_replacer_second_month	2	73	22	11	2	2	6	Week_6	13	N	1	4	4	2013	2013-04-04	M	0	RUC_DNA_Extraction_order	RUC	RUC_sx:M_dm:N_cid:22_s:10325_d:38
1001	ACGAGACTGATT	GGCGVACGGGTGAGTAA	39	2013-03-12	11	not_repetative	Starter_mixture+Milk_replacer	Starter_mixture+Milk_replacer_second_month	2	1	10	4	2	2	6	Week_6	13	C	2	1	2	2013	2013-02-01	M	0	RUC_DNA_Extraction_order	RUC	RUC_sx:M_dm:C_cid:10_s:1001_d:39
1004	TGGTCAACGATA	GGCGVACGGGTGAGTAA	41	2013-05-23	12	not_repetative	Starter_mixture+Milk_replacer	Starter_mixture+Milk_replacer_second_month	2	4	24	4	2	2	6	Week_6	13	C	2	12	4	2013	2013-04-12	M	1	RUC_DNA_Extraction_order	RUC	RUC_sx:M_dm:C_cid:24_s:1004_d:41
1003	ATCACCAGGTGT	GGCGVACGGGTGAGTAA	42	2013-05-23	12	not_repetative	Starter_mixture+Milk_replacer	Starter_mixture+Milk_replacer_second_month	2	3	23	4	2	2	6	Week_6	13	N	1	11	4	2013	2013-04-11	F	1	RUC_DNA_Extraction_order	RUC	RUC_sx:F_dm:N_cid:23_s:1003_d:42
3202	GTAAATTCAGGC	GGCGVACGGGTGAGTAA	42	2014-10-02	12	not_repetative	Starter_mixture+Milk_replacer	Starter_mixture+Milk_replacer_second_month	2	159	25	7	2	2	6	Week_6	13	N	1	21	8	2014	2014-08-21	F	1	RUC_DNA_Extraction_order	RUC	RUC_sx:F_dm:N_cid:25_s:3202_d:42
13026	AGTTGTAGTCCG	GGCGVACGGGTGAGTAA	42	2014-11-04	12	not_repetative	Starter_mixture+Milk_replacer	Starter_mixture+Milk_replacer_second_month	2	174	41	12	2	2	6	Week_6	13	C	2	23	9	2014	2014-09-23	M	1	RUC_DNA_Extraction_order	RUC	RUC_sx:M_dm:C_cid:41_s:13026_d:42
3395	ACTCCTTGTGTT	GGCGVACGGGTGAGTAA	42	2014-11-11	12	not_repetative	Starter_mixture+Milk_replacer	Starter_mixture+Milk_replacer_second_month	2	101	42	8	2	2	6	Week_6	13	N	1	30	9	2014	2014-09-30	M	1	RUC_DNA_Extraction_order	RUC	RUC_sx:M_dm:N_cid:42_s:3395_d:42
3399	ACTTGGTGTAAG	GGCGVACGGGTGAGTAA	42	2014-11-11	12	not_repetative	Starter_mixture+Milk_replacer	Starter_mixture+Milk_replacer_second_month	2	105	43	8	2	2	6	Week_6	13	C	2	30	9	2014	2014-09-30	M	1	RUC_DNA_Extraction_order	RUC	RUC_sx:M_dm:C_cid:43_s:3399_d:42
1090	ATGTCACCGCTG	GGCGVACGGGTGAGTAA	43	2013-02-21	12	not_repetative	Starter_mixture+Milk_replacer	Starter_mixture+Milk_replacer_second_month	2	90	1	4	2	2	7	Week_7	14	N	1	9	1	2013	2013-01-09	F	0	RUC_DNA_Extraction_order	RUC	RUC_sx:F_dm:N_cid:1_s:1090_d:43
11005	TACCGCTTCTTC	GGCGVACGGGTGAGTAA	43	2013-02-23	12	not_repetative	Starter_mixture+Milk_replacer	Starter_mixture+Milk_replacer_second_month	2	96	3	21	2	2	7	Week_7	14	N	1	11	1	2013	2013-01-11	F	1	RUC_DNA_Extraction_order	RUC	RUC_sx:F_dm:N_cid:3_s:11005_d:43
1014	ACCAGTGACTCA	GGCGVACGGGTGAGTAA	43	2013-02-28	12	not_repetative	Starter_mixture+Milk_replacer	Starter_mixture+Milk_replacer_second_month	2	14	4	4	2	2	7	Week_7	14	N	1	16	1	2013	2013-01-16	F	1	RUC_DNA_Extraction_order	RUC	RUC_sx:F_dm:N_cid:4_s:1014_d:43
1007	AGCGGAGGTTAG	GGCGVACGGGTGAGTAA	43	2013-02-28	12	not_repetative	Starter_mixture+Milk_replacer	Starter_mixture+Milk_replacer_second_month	2	7	5	4	2	2	7	Week_7	14	N	1	16	1	2013	2013-01-16	F	0	RUC_DNA_Extraction_order	RUC	RUC_sx:F_dm:N_cid:5_s:1007_d:43
11016	GATTATCGACGA	GGCGVACGGGTGAGTAA	43	2013-03-06	12	not_repetative	Starter_mixture+Milk_replacer	Starter_mixture+Milk_replacer_second_month	2	98	7	21	2	2	7	Week_7	14	N	1	22	1	2013	2013-01-22	F	1	RUC_DNA_Extraction_order	RUC	RUC_sx:F_dm:N_cid:7_s:11016_d:43
1010	ACCGGTATGTAC	GGCGVACGGGTGAGTAA	43	2013-03-14	12	not_repetative	Starter_mixture+Milk_replacer	Starter_mixture+Milk_replacer_second_month	2	10	8	4	2	2	7	Week_7	14	C	2	30	1	2013	2013-01-30	M	1	RUC_DNA_Extraction_order	RUC	RUC_sx:M_dm:C_cid:8_s:1010_d:43
11041	GAGCCATCTGTA	GGCGVACGGGTGAGTAA	43	2013-03-15	12	not_repetative	Starter_mixture+Milk_replacer	Starter_mixture+Milk_replacer_second_month	2	41	9	14	2	2	7	Week_7	14	N	1	31	1	2013	2013-01-31	F	0	RUC_DNA_Extraction_order	RUC	RUC_sx:F_dm:N_cid:9_s:11041_d:43
1044	TAATACGGATCG	GGCGVACGGGTGAGTAA	43	2013-03-20	12	not_repetative	Starter_mixture+Milk_replacer	Starter_mixture+Milk_replacer_second_month	2	44	11	4	2	2	7	Week_7	14	N	1	5	2	2013	2013-02-05	F	1	RUC_DNA_Extraction_order	RUC	RUC_sx:F_dm:N_cid:11_s:1044_d:43
11017	TAACGTGTGTGC	GGCGVACGGGTGAGTAA	43	2013-03-20	12	not_repetative	Starter_mixture+Milk_replacer	Starter_mixture+Milk_replacer_second_month	2	17	12	14	2	2	7	Week_7	14	C	2	5	2	2013	2013-02-05	F	0	RUC_DNA_Extraction_order	RUC	RUC_sx:F_dm:C_cid:12_s:11017_d:43
1053	ATGATGAGCCTC	GGCGVACGGGTGAGTAA	43	2013-03-29	12	not_repetative	Starter_mixture+Milk_replacer	Starter_mixture+Milk_replacer_second_month	2	53	15	4	2	2	7	Week_7	14	C	2	14	2	2013	2013-02-14	F	0	RUC_DNA_Extraction_order	RUC	RUC_sx:F_dm:C_cid:15_s:1053_d:43
1002	GCTGTACGGATT	GGCGVACGGGTGAGTAA	43	2013-04-01	12	not_repetative	Starter_mixture+Milk_replacer	Starter_mixture+Milk_replacer_second_month	2	2	16	4	2	2	7	Week_7	14	N	1	17	2	2013	2013-02-17	M	1	RUC_DNA_Extraction_order	RUC	RUC_sx:M_dm:N_cid:16_s:1002_d:43
11240	TCACCTCCTTGT	GGCGVACGGGTGAGTAA	43	2013-05-02	12	not_repetative	Starter_mixture+Milk_replacer	Starter_mixture+Milk_replacer_second_month	2	107	19	21	2	2	7	Week_7	14	C	2	20	3	2013	2013-03-20	F	0	RUC_DNA_Extraction_order	RUC	RUC_sx:F_dm:C_cid:19_s:11240_d:43
11086	GTTGTTCTGGGA	GGCGVACGGGTGAGTAA	43	2013-05-17	12	not_repetative	Starter_mixture+Milk_replacer	Starter_mixture+Milk_replacer_second_month	2	86	22	14	2	2	7	Week_7	14	N	1	4	4	2013	2013-04-04	M	0	RUC_DNA_Extraction_order	RUC	RUC_sx:M_dm:N_cid:22_s:11086_d:43
3357	AGGCTTACGTGT	GGCGVACGGGTGAGTAA	43	2014-10-03	12	repetative	Starter_mixture+Milk_replacer	Starter_mixture+Milk_replacer_second_month	2	63	25	8	2	2	7	Week_7	14	N	1	21	8	2014	2014-08-21	F	1	RUC_DNA_Extraction_order	RUC	RUC_sx:F_dm:N_cid:25_s:3357_d:43
13123	TAGTATGCGCAA	GGCGVACGGGTGAGTAA	43	2014-10-03	12	not_repetative	Starter_mixture+Milk_replacer	Starter_mixture+Milk_replacer_second_month	2	80	26	18	2	2	7	Week_7	14	N	1	21	8	2014	2014-08-21	F	0	RUC_DNA_Extraction_order	RUC	RUC_sx:F_dm:N_cid:26_s:13123_d:43
13145	GTCACGGACATT	GGCGVACGGGTGAGTAA	43	2014-10-09	12	not_repetative	Starter_mixture+Milk_replacer	Starter_mixture+Milk_replacer_second_month	2	102	28	18	2	2	7	Week_7	14	C	2	27	8	2014	2014-08-27	M	1	RUC_DNA_Extraction_order	RUC	RUC_sx:M_dm:C_cid:28_s:13145_d:43
13099	CTCCCTTTGTGT	GGCGVACGGGTGAGTAA	43	2014-10-21	12	not_repetative	Starter_mixture+Milk_replacer	Starter_mixture+Milk_replacer_second_month	2	249	33	13	2	2	7	Week_7	14	C	2	8	9	2014	2014-09-08	F	0	RUC_DNA_Extraction_order	RUC	RUC_sx:F_dm:C_cid:33_s:13099_d:43
13074	GTAATGCGTAAC	GGCGVACGGGTGAGTAA	43	2014-11-04	12	not_repetative	Starter_mixture+Milk_replacer	Starter_mixture+Milk_replacer_second_month	2	224	40	13	2	2	7	Week_7	14	C	2	22	9	2014	2014-09-22	M	0	RUC_DNA_Extraction_order	RUC	RUC_sx:M_dm:C_cid:40_s:13074_d:43
11030	AGATTGACCAAC	GGCGVACGGGTGAGTAA	44	2013-02-23	12	not_repetative	Starter_mixture+Milk_replacer	Starter_mixture+Milk_replacer_second_month	2	30	2	14	2	2	7	Week_7	14	N	1	10	1	2013	2013-01-10	F	1	RUC_DNA_Extraction_order	RUC	RUC_sx:F_dm:N_cid:2_s:11030_d:44
1000	TCCCTTGTCTCC	GGCGVACGGGTGAGTAA	44	2013-03-04	12	not_repetative	Starter_mixture+Milk_replacer	Starter_mixture+Milk_replacer_second_month	2	0	6	4	2	2	7	Week_7	14	N	1	19	1	2013	2013-01-19	F	1	RUC_DNA_Extraction_order	RUC	RUC_sx:F_dm:N_cid:6_s:1000_d:44
11043	GATGTATGTGGT	GGCGVACGGGTGAGTAA	44	2013-03-17	12	not_repetative	Starter_mixture+Milk_replacer	Starter_mixture+Milk_replacer_second_month	2	100	10	21	2	2	7	Week_7	14	C	2	1	2	2013	2013-02-01	M	0	RUC_DNA_Extraction_order	RUC	RUC_sx:M_dm:C_cid:10_s:11043_d:44
1018	CATTATGGCGTG	GGCGVACGGGTGAGTAA	44	2013-03-27	12	not_repetative	Starter_mixture+Milk_replacer	Starter_mixture+Milk_replacer_second_month	2	18	13	4	2	2	7	Week_7	14	N	1	11	2	2013	2013-02-11	F	1	RUC_DNA_Extraction_order	RUC	RUC_sx:F_dm:N_cid:13_s:1018_d:44
11011	AATTGTGTCGGA	GGCGVACGGGTGAGTAA	44	2013-03-29	12	not_repetative	Starter_mixture+Milk_replacer	Starter_mixture+Milk_replacer_second_month	2	11	14	14	2	2	7	Week_7	14	C	2	13	2	2013	2013-02-13	M	1	RUC_DNA_Extraction_order	RUC	RUC_sx:M_dm:C_cid:14_s:11011_d:44
1057	TATACCGCTGCG	GGCGVACGGGTGAGTAA	44	2013-04-25	12	not_repetative	Starter_mixture+Milk_replacer	Starter_mixture+Milk_replacer_second_month	2	57	17	4	2	2	7	Week_7	14	N	1	12	3	2013	2013-03-12	M	1	RUC_DNA_Extraction_order	RUC	RUC_sx:M_dm:N_cid:17_s:1057_d:44
1239	GCCACGACTTAC	GGCGVACGGGTGAGTAA	44	2013-04-28	12	not_repetative	Starter_mixture+Milk_replacer	Starter_mixture+Milk_replacer_second_month	2	239	18	4	2	2	7	Week_7	14	C	2	15	3	2013	2013-03-15	F	1	RUC_DNA_Extraction_order	RUC	RUC_sx:F_dm:C_cid:18_s:1239_d:44
13203	AGTGTTTCGGAC	GGCGVACGGGTGAGTAA	44	2014-10-05	12	not_repetative	Starter_mixture+Milk_replacer	Starter_mixture+Milk_replacer_second_month	2	160	27	18	2	2	7	Week_7	14	N	1	22	8	2014	2014-08-22	F	1	RUC_DNA_Extraction_order	RUC	RUC_sx:F_dm:N_cid:27_s:13203_d:44
13125	ATGGCTGTCAGT	GGCGVACGGGTGAGTAA	44	2014-10-16	12	not_repetative	Starter_mixture+Milk_replacer	Starter_mixture+Milk_replacer_second_month	2	82	32	18	2	2	7	Week_7	14	C	2	2	9	2014	2014-09-02	F	0	RUC_DNA_Extraction_order	RUC	RUC_sx:F_dm:C_cid:32_s:13125_d:44
13118	AACTAGTTCAGG	GGCGVACGGGTGAGTAA	44	2014-10-23	12	not_repetative	Starter_mixture+Milk_replacer	Starter_mixture+Milk_replacer_second_month	2	75	34	21	2	2	7	Week_7	14	N	1	9	9	2014	2014-09-09	F	1	RUC_DNA_Extraction_order	RUC	RUC_sx:F_dm:N_cid:34_s:13118_d:44
13151	GCACACCTGATA	GGCGVACGGGTGAGTAA	44	2014-10-25	12	not_repetative	Starter_mixture+Milk_replacer	Starter_mixture+Milk_replacer_second_month	2	108	35	18	2	2	7	Week_7	14	C	2	11	9	2014	2014-09-11	F	1	RUC_DNA_Extraction_order	RUC	RUC_sx:F_dm:C_cid:35_s:13151_d:44
13029	TTGATCCGGTAG	GGCGVACGGGTGAGTAA	45	2014-11-04	12	not_repetative	Starter_mixture+Milk_replacer	Starter_mixture+Milk_replacer_second_month	2	177	39	12	2	2	7	Week_7	14	N	1	20	9	2014	2014-09-20	M	1	RUC_DNA_Extraction_order	RUC	RUC_sx:M_dm:N_cid:39_s:13029_d:45
11267	GTAGATCGTGTA	GGCGVACGGGTGAGTAA	46	2013-05-12	12	not_repetative	Starter_mixture+Milk_replacer	Starter_mixture+Milk_replacer_second_month	2	16	20	15	2	2	7	Week_7	14	N	1	27	3	2013	2013-03-27	F	1	RUC_DNA_Extraction_order	RUC	RUC_sx:F_dm:N_cid:20_s:11267_d:46
1084	CGTAAGATGCCT	GGCGVACGGGTGAGTAA	46	2013-05-12	12	not_repetative	Starter_mixture+Milk_replacer	Starter_mixture+Milk_replacer_second_month	2	84	21	4	2	2	7	Week_7	14	N	1	27	3	2013	2013-03-27	M	1	RUC_DNA_Extraction_order	RUC	RUC_sx:M_dm:N_cid:21_s:1084_d:46
13146	GCGAGCGAAGTA	GGCGVACGGGTGAGTAA	47	2014-10-14	12	not_repetative	Starter_mixture+Milk_replacer	Starter_mixture+Milk_replacer_second_month	2	103	30	18	2	2	7	Week_7	14	N	1	28	8	2014	2014-08-28	F	1	RUC_DNA_Extraction_order	RUC	RUC_sx:F_dm:N_cid:30_s:13146_d:47
13124	TGCGCTGAATGT	GGCGVACGGGTGAGTAA	47	2014-10-19	12	not_repetative	Starter_mixture+Milk_replacer	Starter_mixture+Milk_replacer_second_month	2	81	31	18	2	2	7	Week_7	14	N	1	2	9	2014	2014-09-02	M	0	RUC_DNA_Extraction_order	RUC	RUC_sx:M_dm:N_cid:31_s:13124_d:47
13121	AGCATGTCCCGT	GGCGVACGGGTGAGTAA	47	2014-11-04	12	not_repetative	Starter_mixture+Milk_replacer	Starter_mixture+Milk_replacer_second_month	2	77	38	21	2	2	7	Week_7	14	C	2	18	9	2014	2014-09-18	M	0	RUC_DNA_Extraction_order	RUC	RUC_sx:M_dm:C_cid:38_s:13121_d:47
3159	CACTCATCATTC	GGCGVACGGGTGAGTAA	48	2014-12-01	13	not_repetative	Starter_mixture+Milk_replacer	Starter_mixture+Milk_replacer_second_month	2	116	44	7	2	2	7	Week_7	14	N	1	14	10	2014	2014-10-14	F	1	RUC_DNA_Extraction_order	RUC	RUC_sx:F_dm:N_cid:44_s:3159_d:48
13184	GGATCGTAATAC	GGCGVACGGGTGAGTAA	48	2014-12-05	13	not_repetative	Starter_mixture+Milk_replacer	Starter_mixture+Milk_replacer_second_month	2	141	45	18	2	2	7	Week_7	14	N	1	18	10	2014	2014-10-18	F	1	RUC_DNA_Extraction_order	RUC	RUC_sx:F_dm:N_cid:45_s:13184_d:48
11027	GTATCTGCGCGT	GGCGVACGGGTGAGTAA	49	2013-05-23	13	not_repetative	Starter_mixture+Milk_replacer	Starter_mixture+Milk_replacer_second_month	2	27	22	14	2	2	7	Week_7	14	N	1	4	4	2013	2013-04-04	M	0	RUC_DNA_Extraction_order	RUC	RUC_sx:M_dm:N_cid:22_s:11027_d:49
13120	AGCATGTCCCGT	GGCGVACGGGTGAGTAA	49	2014-11-04	13	not_repetative	Starter_mixture+Milk_replacer	Starter_mixture+Milk_replacer_second_month	2	77	37	18	2	2	7	Week_7	14	C	2	16	9	2014	2014-09-16	M	1	RUC_DNA_Extraction_order	RUC	RUC_sx:M_dm:C_cid:37_s:13120_d:49
13017	TGCCGTATGCCA	GGCGVACGGGTGAGTAA	49	2014-11-11	13	not_repetative	Starter_mixture+Milk_replacer	Starter_mixture+Milk_replacer_second_month	2	165	41	12	2	2	7	Week_7	14	C	2	23	9	2014	2014-09-23	M	1	RUC_DNA_Extraction_order	RUC	RUC_sx:M_dm:C_cid:41_s:13017_d:49
1091	TGTAACGCCGAT	GGCGVACGGGTGAGTAA	50	2013-02-28	13	not_repetative	Starter_mixture+Milk_replacer	Starter_mixture+Milk_replacer_second_month	2	91	1	4	2	2	8	Week_8	15	N	1	9	1	2013	2013-01-09	F	0	RUC_DNA_Extraction_order	RUC	RUC_sx:F_dm:N_cid:1_s:1091_d:50
1060	CGGTCAATTGAC	GGCGVACGGGTGAGTAA	50	2013-03-01	13	not_repetative	Starter_mixture+Milk_replacer	Starter_mixture+Milk_replacer_second_month	2	60	2	4	2	2	8	Week_8	15	N	1	10	1	2013	2013-01-10	F	1	RUC_DNA_Extraction_order	RUC	RUC_sx:F_dm:N_cid:2_s:1060_d:50
1013	AGTCGAACGAGG	GGCGVACGGGTGAGTAA	50	2013-03-02	13	not_repetative	Starter_mixture+Milk_replacer	Starter_mixture+Milk_replacer_second_month	2	13	3	4	2	2	8	Week_8	15	N	1	11	1	2013	2013-01-11	F	1	RUC_DNA_Extraction_order	RUC	RUC_sx:F_dm:N_cid:3_s:1013_d:50
1009	TACAGCGCATAC	GGCGVACGGGTGAGTAA	50	2013-03-13	13	not_repetative	Starter_mixture+Milk_replacer	Starter_mixture+Milk_replacer_second_month	2	9	7	4	2	2	8	Week_8	15	N	1	22	1	2013	2013-01-22	F	1	RUC_DNA_Extraction_order	RUC	RUC_sx:F_dm:N_cid:7_s:1009_d:50
1038	ACCATAGCTCCG	GGCGVACGGGTGAGTAA	50	2013-03-21	13	not_repetative	Starter_mixture+Milk_replacer	Starter_mixture+Milk_replacer_second_month	2	38	8	4	2	2	8	Week_8	15	C	2	30	1	2013	2013-01-30	M	1	RUC_DNA_Extraction_order	RUC	RUC_sx:M_dm:C_cid:8_s:1038_d:50
11042	CACTCATCATTC	GGCGVACGGGTGAGTAA	50	2013-03-22	13	not_repetative	Starter_mixture+Milk_replacer	Starter_mixture+Milk_replacer_second_month	2	116	9	21	2	2	8	Week_8	15	N	1	31	1	2013	2013-01-31	F	0	RUC_DNA_Extraction_order	RUC	RUC_sx:F_dm:N_cid:9_s:11042_d:50
11152	TGGTCAACGATA	GGCGVACGGGTGAGTAA	50	2013-03-27	13	not_repetative	Starter_mixture+Milk_replacer	Starter_mixture+Milk_replacer_second_month	2	4	11	20	2	2	8	Week_8	15	N	1	5	2	2013	2013-02-05	F	1	RUC_DNA_Extraction_order	RUC	RUC_sx:F_dm:N_cid:11_s:11152_d:50
1055	TGTCGCAAATAG	GGCGVACGGGTGAGTAA	50	2013-03-27	13	not_repetative	Starter_mixture+Milk_replacer	Starter_mixture+Milk_replacer_second_month	2	55	12	4	2	2	8	Week_8	15	C	2	5	2	2013	2013-02-05	F	0	RUC_DNA_Extraction_order	RUC	RUC_sx:F_dm:C_cid:12_s:1055_d:50
11047	CATTCGTGGCGT	GGCGVACGGGTGAGTAA	50	2013-04-02	13	not_repetative	Starter_mixture+Milk_replacer	Starter_mixture+Milk_replacer_second_month	2	47	13	14	2	2	8	Week_8	15	N	1	11	2	2013	2013-02-11	F	1	RUC_DNA_Extraction_order	RUC	RUC_sx:F_dm:N_cid:13_s:11047_d:50
11012	TGCATACACTGG	GGCGVACGGGTGAGTAA	50	2013-04-05	13	not_repetative	Starter_mixture+Milk_replacer	Starter_mixture+Milk_replacer_second_month	2	12	15	14	2	2	8	Week_8	15	C	2	14	2	2013	2013-02-14	F	0	RUC_DNA_Extraction_order	RUC	RUC_sx:F_dm:C_cid:15_s:11012_d:50
1154	CGTACTCTCGAG	GGCGVACGGGTGAGTAA	50	2013-04-08	13	not_repetative	Starter_mixture+Milk_replacer	Starter_mixture+Milk_replacer_second_month	2	154	16	4	2	2	8	Week_8	15	N	1	17	2	2013	2013-02-17	M	1	RUC_DNA_Extraction_order	RUC	RUC_sx:M_dm:N_cid:16_s:1154_d:50
1238	AGACAGTAGGAG	GGCGVACGGGTGAGTAA	50	2013-05-01	13	not_repetative	Starter_mixture+Milk_replacer	Starter_mixture+Milk_replacer_second_month	2	238	17	4	2	2	8	Week_8	15	N	1	12	3	2013	2013-03-12	M	1	RUC_DNA_Extraction_order	RUC	RUC_sx:M_dm:N_cid:17_s:1238_d:50
3205	TGGCAAATCTAG	GGCGVACGGGTGAGTAA	50	2014-10-17	13	not_repetative	Starter_mixture+Milk_replacer	Starter_mixture+Milk_replacer_second_month	2	162	30	7	2	2	8	Week_8	15	N	1	28	8	2014	2014-08-28	F	1	RUC_DNA_Extraction_order	RUC	RUC_sx:F_dm:N_cid:30_s:3205_d:50
13119	ATTCTGCCGAAG	GGCGVACGGGTGAGTAA	50	2014-11-04	13	not_repetative	Starter_mixture+Milk_replacer	Starter_mixture+Milk_replacer_second_month	2	76	36	21	2	2	8	Week_8	15	C	2	15	9	2014	2014-09-15	M	1	RUC_DNA_Extraction_order	RUC	RUC_sx:M_dm:C_cid:36_s:13119_d:50
13020	TTAAGACAGTCG	GGCGVACGGGTGAGTAA	50	2014-11-11	13	not_repetative	Starter_mixture+Milk_replacer	Starter_mixture+Milk_replacer_second_month	2	168	40	12	2	2	8	Week_8	15	C	2	22	9	2014	2014-09-22	M	0	RUC_DNA_Extraction_order	RUC	RUC_sx:M_dm:C_cid:40_s:13020_d:50
1006	GTCGTGTAGCCT	GGCGVACGGGTGAGTAA	51	2013-03-08	13	not_repetative	Starter_mixture+Milk_replacer	Starter_mixture+Milk_replacer_second_month	2	6	4	4	2	2	8	Week_8	15	N	1	16	1	2013	2013-01-16	F	1	RUC_DNA_Extraction_order	RUC	RUC_sx:F_dm:N_cid:4_s:1006_d:51
1033	CAACTCCCGTGA	GGCGVACGGGTGAGTAA	51	2013-03-08	13	not_repetative	Starter_mixture+Milk_replacer	Starter_mixture+Milk_replacer_second_month	2	33	5	4	2	2	8	Week_8	15	N	1	16	1	2013	2013-01-16	F	0	RUC_DNA_Extraction_order	RUC	RUC_sx:F_dm:N_cid:5_s:1033_d:51
1019	CCAATACGCCTG	GGCGVACGGGTGAGTAA	51	2013-04-05	13	not_repetative	Starter_mixture+Milk_replacer	Starter_mixture+Milk_replacer_second_month	2	19	14	4	2	2	8	Week_8	15	C	2	13	2	2013	2013-02-13	M	1	RUC_DNA_Extraction_order	RUC	RUC_sx:M_dm:C_cid:14_s:1019_d:51
1333	ATGGCTGTCAGT	GGCGVACGGGTGAGTAA	51	2013-05-05	13	not_repetative	Starter_mixture+Milk_replacer	Starter_mixture+Milk_replacer_second_month	2	82	18	5	2	2	8	Week_8	15	C	2	15	3	2013	2013-03-15	F	1	RUC_DNA_Extraction_order	RUC	RUC_sx:F_dm:C_cid:18_s:1333_d:51
1082	ATGGCTGTCAGT	GGCGVACGGGTGAGTAA	51	2013-05-17	13	not_repetative	Starter_mixture+Milk_replacer	Starter_mixture+Milk_replacer_second_month	2	82	20	4	2	2	8	Week_8	15	N	1	27	3	2013	2013-03-27	F	1	RUC_DNA_Extraction_order	RUC	RUC_sx:F_dm:N_cid:20_s:1082_d:51
1026	AGTCGTGCACAT	GGCGVACGGGTGAGTAA	51	2013-05-17	13	not_repetative	Starter_mixture+Milk_replacer	Starter_mixture+Milk_replacer_second_month	2	26	21	4	2	2	8	Week_8	15	N	1	27	3	2013	2013-03-27	M	1	RUC_DNA_Extraction_order	RUC	RUC_sx:M_dm:N_cid:21_s:1026_d:51
1137	CAGAAATGTGTC	GGCGVACGGGTGAGTAA	51	2013-06-02	13	not_repetative	Starter_mixture+Milk_replacer	Starter_mixture+Milk_replacer_second_month	2	137	24	4	2	2	8	Week_8	15	C	2	12	4	2013	2013-04-12	M	1	RUC_DNA_Extraction_order	RUC	RUC_sx:M_dm:C_cid:24_s:1137_d:51
13204	ACACGCGGTTTA	GGCGVACGGGTGAGTAA	51	2014-10-17	13	not_repetative	Starter_mixture+Milk_replacer	Starter_mixture+Milk_replacer_second_month	2	161	28	18	2	2	8	Week_8	15	C	2	27	8	2014	2014-08-27	M	1	RUC_DNA_Extraction_order	RUC	RUC_sx:M_dm:C_cid:28_s:13204_d:51
13147	ATCTACCGAAGC	GGCGVACGGGTGAGTAA	51	2014-10-23	13	not_repetative	Starter_mixture+Milk_replacer	Starter_mixture+Milk_replacer_second_month	2	104	31	18	2	2	8	Week_8	15	N	1	2	9	2014	2014-09-02	M	0	RUC_DNA_Extraction_order	RUC	RUC_sx:M_dm:N_cid:31_s:13147_d:51
13170	GTTAAGCTGACC	GGCGVACGGGTGAGTAA	51	2014-10-23	13	not_repetative	Starter_mixture+Milk_replacer	Starter_mixture+Milk_replacer_second_month	2	127	32	18	2	2	8	Week_8	15	C	2	2	9	2014	2014-09-02	F	0	RUC_DNA_Extraction_order	RUC	RUC_sx:F_dm:C_cid:32_s:13170_d:51
1008	ATCCTTTGGTTC	GGCGVACGGGTGAGTAA	52	2013-03-12	13	not_repetative	Starter_mixture+Milk_replacer	Starter_mixture+Milk_replacer_second_month	2	8	6	4	2	2	8	Week_8	15	N	1	19	1	2013	2013-01-19	F	1	RUC_DNA_Extraction_order	RUC	RUC_sx:F_dm:N_cid:6_s:1008_d:52
11151	ATCACCAGGTGT	GGCGVACGGGTGAGTAA	52	2013-03-25	13	not_repetative	Starter_mixture+Milk_replacer	Starter_mixture+Milk_replacer_second_month	2	3	10	20	2	2	8	Week_8	15	C	2	1	2	2013	2013-02-01	M	0	RUC_DNA_Extraction_order	RUC	RUC_sx:M_dm:C_cid:10_s:11151_d:52
1136	GATGTGGTGTTA	GGCGVACGGGTGAGTAA	52	2013-06-02	13	not_repetative	Starter_mixture+Milk_replacer	Starter_mixture+Milk_replacer_second_month	2	136	23	4	2	2	8	Week_8	15	N	1	11	4	2013	2013-04-11	F	1	RUC_DNA_Extraction_order	RUC	RUC_sx:F_dm:N_cid:23_s:1136_d:52
13021	TCTGCACTGAGC	GGCGVACGGGTGAGTAA	52	2014-11-11	13	not_repetative	Starter_mixture+Milk_replacer	Starter_mixture+Milk_replacer_second_month	2	169	39	12	2	2	8	Week_8	15	N	1	20	9	2014	2014-09-20	M	1	RUC_DNA_Extraction_order	RUC	RUC_sx:M_dm:N_cid:39_s:13021_d:52
1266	GAATACCAAGTC	GGCGVACGGGTGAGTAA	53	2013-05-12	13	not_repetative	Starter_mixture+Milk_replacer	Starter_mixture+Milk_replacer_second_month	2	15	19	5	2	2	8	Week_8	15	C	2	20	3	2013	2013-03-20	F	0	RUC_DNA_Extraction_order	RUC	RUC_sx:F_dm:C_cid:19_s:1266_d:53
3144	ACTCCTTGTGTT	GGCGVACGGGTGAGTAA	53	2014-10-14	13	not_repetative	Starter_mixture+Milk_replacer	Starter_mixture+Milk_replacer_second_month	2	101	27	7	2	2	8	Week_8	15	N	1	22	8	2014	2014-08-22	F	1	RUC_DNA_Extraction_order	RUC	RUC_sx:F_dm:N_cid:27_s:3144_d:53
3358	TCTCTACCACTC	GGCGVACGGGTGAGTAA	54	2014-10-14	13	not_repetative	Starter_mixture+Milk_replacer	Starter_mixture+Milk_replacer_second_month	2	64	25	8	2	2	8	Week_8	15	N	1	21	8	2014	2014-08-21	F	1	RUC_DNA_Extraction_order	RUC	RUC_sx:F_dm:N_cid:25_s:3358_d:54
13030	CGGGTGTTTGCT	GGCGVACGGGTGAGTAA	54	2014-11-04	13	not_repetative	Starter_mixture+Milk_replacer	Starter_mixture+Milk_replacer_second_month	2	178	35	12	2	2	8	Week_8	15	C	2	11	9	2014	2014-09-11	F	1	RUC_DNA_Extraction_order	RUC	RUC_sx:F_dm:C_cid:35_s:13030_d:54
13166	ATGTGTGTAGAC	GGCGVACGGGTGAGTAA	54	2014-11-11	13	not_repetative	Starter_mixture+Milk_replacer	Starter_mixture+Milk_replacer_second_month	2	123	38	18	2	2	8	Week_8	15	C	2	18	9	2014	2014-09-18	M	0	RUC_DNA_Extraction_order	RUC	RUC_sx:M_dm:C_cid:38_s:13166_d:54
13040	TGGTCGCATCGT	GGCGVACGGGTGAGTAA	56	2014-11-04	14	not_repetative	Starter_mixture+Milk_replacer	Starter_mixture+Milk_replacer_second_month	2	188	34	12	2	2	8	Week_8	15	N	1	9	9	2014	2014-09-09	F	1	RUC_DNA_Extraction_order	RUC	RUC_sx:F_dm:N_cid:34_s:13040_d:56
13024	CACTGGTGCATA	GGCGVACGGGTGAGTAA	56	2014-11-11	14	not_repetative	Starter_mixture+Milk_replacer	Starter_mixture+Milk_replacer_second_month	2	172	37	12	2	2	8	Week_8	15	C	2	16	9	2014	2014-09-16	M	1	RUC_DNA_Extraction_order	RUC	RUC_sx:M_dm:C_cid:37_s:13024_d:56
13246	CGGATAACCTCC	GGCGVACGGGTGAGTAA	56	2014-12-09	14	not_repetative	Starter_mixture+Milk_replacer	Starter_mixture+Milk_replacer_second_month	2	203	44	19	2	2	8	Week_8	15	N	1	14	10	2014	2014-10-14	F	1	RUC_DNA_Extraction_order	RUC	RUC_sx:F_dm:N_cid:44_s:13246_d:56
13247	AGGGTGACTTTA	GGCGVACGGGTGAGTAA	56	2014-12-13	14	not_repetative	Starter_mixture+Milk_replacer	Starter_mixture+Milk_replacer_second_month	2	204	45	19	2	2	8	Week_8	15	N	1	18	10	2014	2014-10-18	F	1	RUC_DNA_Extraction_order	RUC	RUC_sx:F_dm:N_cid:45_s:13247_d:56
19	CATTATGGCGTG	GGCGVACGGGTGAGTAA	57	2013-03-08	14	not_repetative	Starter_mixture+Milk_replacer	Starter_mixture+Milk_replacer_second_month	2	18	2	1	2	2	9	Week_9	16	N	1	10	1	2013	2013-01-10	F	1	RUC_DNA_Extraction_order	RUC	RUC_sx:F_dm:N_cid:2_s:19_d:57
86	GCGTTCTAGCTG	GGCGVACGGGTGAGTAA	57	2013-03-14	14	not_repetative	Starter_mixture+Milk_replacer	Starter_mixture+Milk_replacer_second_month	2	85	4	1	2	2	9	Week_9	16	N	1	16	1	2013	2013-01-16	F	1	RUC_DNA_Extraction_order	RUC	RUC_sx:F_dm:N_cid:4_s:86_d:57
10087	GTTGTTCTGGGA	GGCGVACGGGTGAGTAA	57	2013-03-14	14	not_repetative	Starter_mixture+Milk_replacer	Starter_mixture+Milk_replacer_second_month	2	86	5	9	2	2	9	Week_9	16	N	1	16	1	2013	2013-01-16	F	0	RUC_DNA_Extraction_order	RUC	RUC_sx:F_dm:N_cid:5_s:10087_d:57
103	GTCACGGACATT	GGCGVACGGGTGAGTAA	57	2013-03-17	14	not_repetative	Starter_mixture+Milk_replacer	Starter_mixture+Milk_replacer_second_month	2	102	6	1	2	2	9	Week_9	16	N	1	19	1	2013	2013-01-19	F	1	RUC_DNA_Extraction_order	RUC	RUC_sx:F_dm:N_cid:6_s:103_d:57
73	GGTGACTAGTTC	GGCGVACGGGTGAGTAA	57	2013-03-20	14	not_repetative	Starter_mixture+Milk_replacer	Starter_mixture+Milk_replacer_second_month	2	72	7	1	2	2	9	Week_9	16	N	1	22	1	2013	2013-01-22	F	1	RUC_DNA_Extraction_order	RUC	RUC_sx:F_dm:N_cid:7_s:73_d:57
10093	AGCAGAACATCT	GGCGVACGGGTGAGTAA	57	2013-03-29	14	not_repetative	Starter_mixture+Milk_replacer	Starter_mixture+Milk_replacer_second_month	2	92	9	9	2	2	9	Week_9	16	N	1	31	1	2013	2013-01-31	F	0	RUC_DNA_Extraction_order	RUC	RUC_sx:F_dm:N_cid:9_s:10093_d:57
10097	TACCGCTTCTTC	GGCGVACGGGTGAGTAA	57	2013-04-09	14	not_repetative	Starter_mixture+Milk_replacer	Starter_mixture+Milk_replacer_second_month	2	96	13	9	2	2	9	Week_9	16	N	1	11	2	2013	2013-02-11	F	1	RUC_DNA_Extraction_order	RUC	RUC_sx:F_dm:N_cid:13_s:10097_d:57
10121	AGTAGCGGAAGA	GGCGVACGGGTGAGTAA	57	2013-04-11	14	not_repetative	Starter_mixture+Milk_replacer	Starter_mixture+Milk_replacer_second_month	2	120	14	9	2	2	9	Week_9	16	C	2	13	2	2013	2013-02-13	M	1	RUC_DNA_Extraction_order	RUC	RUC_sx:M_dm:C_cid:14_s:10121_d:57
79	GTACGATATGAC	GGCGVACGGGTGAGTAA	57	2013-04-12	14	not_repetative	Starter_mixture+Milk_replacer	Starter_mixture+Milk_replacer_second_month	2	78	15	1	2	2	9	Week_9	16	C	2	14	2	2013	2013-02-14	F	0	RUC_DNA_Extraction_order	RUC	RUC_sx:F_dm:C_cid:15_s:79_d:57
10127	GCTCTCCGTAGA	GGCGVACGGGTGAGTAA	57	2013-05-23	14	not_repetative	Starter_mixture+Milk_replacer	Starter_mixture+Milk_replacer_second_month	2	126	20	9	2	2	9	Week_9	16	N	1	27	3	2013	2013-03-27	F	1	RUC_DNA_Extraction_order	RUC	RUC_sx:F_dm:N_cid:20_s:10127_d:57
115	CGTGCTTAGGCT	GGCGVACGGGTGAGTAA	57	2013-05-23	14	not_repetative	Starter_mixture+Milk_replacer	Starter_mixture+Milk_replacer_second_month	2	114	21	1	2	2	9	Week_9	16	N	1	27	3	2013	2013-03-27	M	1	RUC_DNA_Extraction_order	RUC	RUC_sx:M_dm:N_cid:21_s:115_d:57
3359	ACTTCCAACTTC	GGCGVACGGGTGAGTAA	57	2014-10-17	14	not_repetative	Starter_mixture+Milk_replacer	Starter_mixture+Milk_replacer_second_month	2	65	25	8	2	2	9	Week_9	16	N	1	21	8	2014	2014-08-21	F	1	RUC_DNA_Extraction_order	RUC	RUC_sx:F_dm:N_cid:25_s:3359_d:57
13172	GACATTGTCACG	GGCGVACGGGTGAGTAA	57	2014-10-17	14	not_repetative	Starter_mixture+Milk_replacer	Starter_mixture+Milk_replacer_second_month	2	129	26	18	2	2	9	Week_9	16	N	1	21	8	2014	2014-08-21	F	0	RUC_DNA_Extraction_order	RUC	RUC_sx:F_dm:N_cid:26_s:13172_d:57
3371	AGCATGTCCCGT	GGCGVACGGGTGAGTAA	57	2014-10-23	14	not_repetative	Starter_mixture+Milk_replacer	Starter_mixture+Milk_replacer_second_month	2	77	28	8	2	2	9	Week_9	16	C	2	27	8	2014	2014-08-27	M	1	RUC_DNA_Extraction_order	RUC	RUC_sx:M_dm:C_cid:28_s:3371_d:57
3169	GCTCTCCGTAGA	GGCGVACGGGTGAGTAA	57	2014-11-04	14	not_repetative	Starter_mixture+Milk_replacer	Starter_mixture+Milk_replacer_second_month	2	126	33	7	2	2	9	Week_9	16	C	2	8	9	2014	2014-09-08	F	0	RUC_DNA_Extraction_order	RUC	RUC_sx:F_dm:C_cid:33_s:3169_d:57
13019	CGCTACAACTCG	GGCGVACGGGTGAGTAA	57	2014-11-11	14	not_repetative	Starter_mixture+Milk_replacer	Starter_mixture+Milk_replacer_second_month	2	167	36	12	2	2	9	Week_9	16	C	2	15	9	2014	2014-09-15	M	1	RUC_DNA_Extraction_order	RUC	RUC_sx:M_dm:C_cid:36_s:13019_d:57
100	GCCTAGCCCAAT	GGCGVACGGGTGAGTAA	58	2013-03-08	14	not_repetative	Starter_mixture+Milk_replacer	Starter_mixture+Milk_replacer_second_month	2	99	1	1	2	2	9	Week_9	16	N	1	9	1	2013	2013-01-09	F	0	RUC_DNA_Extraction_order	RUC	RUC_sx:F_dm:N_cid:1_s:100_d:58
106	ACTTGGTGTAAG	GGCGVACGGGTGAGTAA	58	2013-03-29	14	not_repetative	Starter_mixture+Milk_replacer	Starter_mixture+Milk_replacer_second_month	2	105	8	1	2	2	9	Week_9	16	C	2	30	1	2013	2013-01-30	M	1	RUC_DNA_Extraction_order	RUC	RUC_sx:M_dm:C_cid:8_s:106_d:58
117	CACTCATCATTC	GGCGVACGGGTGAGTAA	58	2013-03-31	14	not_repetative	Starter_mixture+Milk_replacer	Starter_mixture+Milk_replacer_second_month	2	116	10	1	2	2	9	Week_9	16	C	2	1	2	2013	2013-02-01	M	0	RUC_DNA_Extraction_order	RUC	RUC_sx:M_dm:C_cid:10_s:117_d:58
10140	CGTGATCCGCTA	GGCGVACGGGTGAGTAA	58	2013-04-16	14	not_repetative	Starter_mixture+Milk_replacer	Starter_mixture+Milk_replacer_second_month	2	139	16	10	2	2	9	Week_9	16	N	1	17	2	2013	2013-02-17	M	1	RUC_DNA_Extraction_order	RUC	RUC_sx:M_dm:N_cid:16_s:10140_d:58
10099	GATTATCGACGA	GGCGVACGGGTGAGTAA	58	2013-05-12	14	not_repetative	Starter_mixture+Milk_replacer	Starter_mixture+Milk_replacer_second_month	2	98	18	9	2	2	9	Week_9	16	C	2	15	3	2013	2013-03-15	F	1	RUC_DNA_Extraction_order	RUC	RUC_sx:F_dm:C_cid:18_s:10099_d:58
10142	GGATCGTAATAC	GGCGVACGGGTGAGTAA	58	2013-05-17	14	not_repetative	Starter_mixture+Milk_replacer	Starter_mixture+Milk_replacer_second_month	2	141	19	10	2	2	9	Week_9	16	C	2	20	3	2013	2013-03-20	F	0	RUC_DNA_Extraction_order	RUC	RUC_sx:F_dm:C_cid:19_s:10142_d:58
3365	CGTAATTGCCGC	GGCGVACGGGTGAGTAA	58	2014-10-19	14	not_repetative	Starter_mixture+Milk_replacer	Starter_mixture+Milk_replacer_second_month	2	71	27	8	2	2	9	Week_9	16	N	1	22	8	2014	2014-08-22	F	1	RUC_DNA_Extraction_order	RUC	RUC_sx:F_dm:N_cid:27_s:3365_d:58
3375	TGCGCTGAATGT	GGCGVACGGGTGAGTAA	58	2014-10-25	14	not_repetative	Starter_mixture+Milk_replacer	Starter_mixture+Milk_replacer_second_month	2	81	30	8	2	2	9	Week_9	16	N	1	28	8	2014	2014-08-28	F	1	RUC_DNA_Extraction_order	RUC	RUC_sx:F_dm:N_cid:30_s:3375_d:58
80	GTGGTGGTTTCC	GGCGVACGGGTGAGTAA	59	2013-04-05	14	not_repetative	Starter_mixture+Milk_replacer	Starter_mixture+Milk_replacer_second_month	2	79	11	1	2	2	9	Week_9	16	N	1	5	2	2013	2013-02-05	F	1	RUC_DNA_Extraction_order	RUC	RUC_sx:F_dm:N_cid:11_s:80_d:59
111	TCATGCTCCATT	GGCGVACGGGTGAGTAA	59	2013-04-05	14	not_repetative	Starter_mixture+Milk_replacer	Starter_mixture+Milk_replacer_second_month	2	110	12	1	2	2	9	Week_9	16	C	2	5	2	2013	2013-02-05	F	0	RUC_DNA_Extraction_order	RUC	RUC_sx:F_dm:C_cid:12_s:111_d:59
10143	GCATAGCATCAA	GGCGVACGGGTGAGTAA	59	2013-06-02	14	not_repetative	Starter_mixture+Milk_replacer	Starter_mixture+Milk_replacer_second_month	2	142	22	10	2	2	9	Week_9	16	N	1	4	4	2013	2013-04-04	M	0	RUC_DNA_Extraction_order	RUC	RUC_sx:M_dm:N_cid:22_s:10143_d:59
10075	TAGGCATGCTTG	GGCGVACGGGTGAGTAA	60	2013-03-12	14	not_repetative	Starter_mixture+Milk_replacer	Starter_mixture+Milk_replacer_second_month	2	74	3	9	2	2	9	Week_9	16	N	1	11	1	2013	2013-01-11	F	1	RUC_DNA_Extraction_order	RUC	RUC_sx:F_dm:N_cid:3_s:10075_d:60
3366	GGTGACTAGTTC	GGCGVACGGGTGAGTAA	60	2014-10-21	14	repetative	Starter_mixture+Milk_replacer	Starter_mixture+Milk_replacer_second_month	2	72	27	8	2	2	9	Week_9	16	N	1	22	8	2014	2014-08-22	F	1	RUC_DNA_Extraction_order	RUC	RUC_sx:F_dm:N_cid:27_s:3366_d:60
1061	GTGGAGTCTCAT	GGCGVACGGGTGAGTAA	61	2013-03-13	14	repetative	Starter_mixture	Starter_mixture	3	61	3	4	3	3	9	Week_9	16	N	1	11	1	2013	2013-01-11	F	1	RUC_DNA_Extraction_order	RUC	RUC_sx:F_dm:N_cid:3_s:1061_d:61
1032	GCATATGCACTG	GGCGVACGGGTGAGTAA	61	2013-03-18	14	repetative	Starter_mixture	Starter_mixture	3	32	4	4	3	3	9	Week_9	16	N	1	16	1	2013	2013-01-16	F	1	RUC_DNA_Extraction_order	RUC	RUC_sx:F_dm:N_cid:4_s:1032_d:61
1063	AGGCTTACGTGT	GGCGVACGGGTGAGTAA	61	2013-03-18	14	repetative	Starter_mixture	Starter_mixture	3	63	5	4	3	3	9	Week_9	16	N	1	16	1	2013	2013-01-16	F	0	RUC_DNA_Extraction_order	RUC	RUC_sx:F_dm:N_cid:5_s:1063_d:61
11015	TGTGCGATAACA	GGCGVACGGGTGAGTAA	61	2013-03-21	14	repetative	Starter_mixture	Starter_mixture	3	97	6	21	3	3	9	Week_9	16	N	1	19	1	2013	2013-01-19	F	1	RUC_DNA_Extraction_order	RUC	RUC_sx:F_dm:N_cid:6_s:11015_d:61
1039	TCGACATCTCTT	GGCGVACGGGTGAGTAA	61	2013-04-01	14	repetative	Starter_mixture	Starter_mixture	3	39	8	4	3	3	9	Week_9	16	C	2	30	1	2013	2013-01-30	M	1	RUC_DNA_Extraction_order	RUC	RUC_sx:M_dm:C_cid:8_s:1039_d:61
1108	GCACACCTGATA	GGCGVACGGGTGAGTAA	61	2013-04-02	14	repetative	Starter_mixture	Starter_mixture	3	108	9	4	3	3	9	Week_9	16	N	1	31	1	2013	2013-01-31	F	0	RUC_DNA_Extraction_order	RUC	RUC_sx:F_dm:N_cid:9_s:1108_d:61
1262	AATTGTGTCGGA	GGCGVACGGGTGAGTAA	61	2013-04-07	14	repetative	Starter_mixture	Starter_mixture	3	11	11	5	3	3	9	Week_9	16	N	1	5	2	2013	2013-02-05	F	1	RUC_DNA_Extraction_order	RUC	RUC_sx:F_dm:N_cid:11_s:1262_d:61
11046	TGTGAATTCGGA	GGCGVACGGGTGAGTAA	61	2013-04-07	14	repetative	Starter_mixture	Starter_mixture	3	46	12	14	3	3	9	Week_9	16	C	2	5	2	2013	2013-02-05	F	0	RUC_DNA_Extraction_order	RUC	RUC_sx:F_dm:C_cid:12_s:11046_d:61
1020	GATCTGCGATCC	GGCGVACGGGTGAGTAA	61	2013-04-16	14	repetative	Starter_mixture	Starter_mixture	3	20	15	4	3	3	9	Week_9	16	C	2	14	2	2013	2013-02-14	F	0	RUC_DNA_Extraction_order	RUC	RUC_sx:F_dm:C_cid:15_s:1020_d:61
1237	GGTTTAACACGC	GGCGVACGGGTGAGTAA	61	2013-04-19	14	repetative	Starter_mixture	Starter_mixture	3	237	16	4	3	3	9	Week_9	16	N	1	17	2	2013	2013-02-17	M	1	RUC_DNA_Extraction_order	RUC	RUC_sx:M_dm:N_cid:16_s:1237_d:61
10124	ATGTGTGTAGAC	GGCGVACGGGTGAGTAA	61	2013-05-12	14	not_repetative	Starter_mixture	Starter_mixture	3	123	17	9	3	3	9	Week_9	16	N	1	12	3	2013	2013-03-12	M	1	RUC_DNA_Extraction_order	RUC	RUC_sx:M_dm:N_cid:17_s:10124_d:61
11334	GTTCTCTTCTCG	GGCGVACGGGTGAGTAA	61	2013-05-20	14	repetative	Starter_mixture	Starter_mixture	3	83	19	15	3	3	9	Week_9	16	C	2	20	3	2013	2013-03-20	F	0	RUC_DNA_Extraction_order	RUC	RUC_sx:F_dm:C_cid:19_s:11334_d:61
13212	TCTGCACTGAGC	GGCGVACGGGTGAGTAA	61	2014-10-21	14	repetative	Starter_mixture	Starter_mixture	3	169	25	18	3	3	9	Week_9	16	N	1	21	8	2014	2014-08-21	F	1	RUC_DNA_Extraction_order	RUC	RUC_sx:F_dm:N_cid:25_s:13212_d:61
3361	GTGTTGTCGTGC	GGCGVACGGGTGAGTAA	61	2014-10-21	14	repetative	Starter_mixture	Starter_mixture	3	67	26	8	3	3	9	Week_9	16	N	1	21	8	2014	2014-08-21	F	0	RUC_DNA_Extraction_order	RUC	RUC_sx:F_dm:N_cid:26_s:3361_d:61
3388	TTGGCTCTATTC	GGCGVACGGGTGAGTAA	61	2014-11-11	14	not_repetative	Starter_mixture	Starter_mixture	3	94	35	8	3	3	9	Week_9	16	C	2	11	9	2014	2014-09-11	F	1	RUC_DNA_Extraction_order	RUC	RUC_sx:F_dm:C_cid:35_s:3388_d:61
1092	AGCAGAACATCT	GGCGVACGGGTGAGTAA	62	2013-03-12	14	repetative	Starter_mixture	Starter_mixture	3	92	1	4	3	3	9	Week_9	16	N	1	9	1	2013	2013-01-09	F	0	RUC_DNA_Extraction_order	RUC	RUC_sx:F_dm:N_cid:1_s:1092_d:62
1146	AGAGTCTTGCCA	GGCGVACGGGTGAGTAA	62	2013-03-13	14	repetative	Starter_mixture	Starter_mixture	3	146	2	4	3	3	9	Week_9	16	N	1	10	1	2013	2013-01-10	F	1	RUC_DNA_Extraction_order	RUC	RUC_sx:F_dm:N_cid:2_s:1146_d:62
1036	CACTACGCTAGA	GGCGVACGGGTGAGTAA	62	2013-03-25	14	repetative	Starter_mixture	Starter_mixture	3	36	7	4	3	3	9	Week_9	16	N	1	22	1	2013	2013-01-22	F	1	RUC_DNA_Extraction_order	RUC	RUC_sx:F_dm:N_cid:7_s:1036_d:62
1050	GATGTTCGCTAG	GGCGVACGGGTGAGTAA	62	2013-04-16	14	repetative	Starter_mixture	Starter_mixture	3	50	14	4	3	3	9	Week_9	16	C	2	13	2	2013	2013-02-13	M	1	RUC_DNA_Extraction_order	RUC	RUC_sx:M_dm:C_cid:14_s:1050_d:62
10130	GACATTGTCACG	GGCGVACGGGTGAGTAA	62	2013-06-12	14	not_repetative	Starter_mixture	Starter_mixture	3	129	23	9	3	3	9	Week_9	16	N	1	11	4	2013	2013-04-11	F	1	RUC_DNA_Extraction_order	RUC	RUC_sx:F_dm:N_cid:23_s:10130_d:62
13217	AGTTGTAGTCCG	GGCGVACGGGTGAGTAA	62	2014-10-23	14	repetative	Starter_mixture	Starter_mixture	3	174	27	18	3	3	9	Week_9	16	N	1	22	8	2014	2014-08-22	F	1	RUC_DNA_Extraction_order	RUC	RUC_sx:F_dm:N_cid:27_s:13217_d:62
3161	TATCTATCCTGC	GGCGVACGGGTGAGTAA	62	2014-12-01	14	not_repetative	Starter_mixture	Starter_mixture	3	118	42	7	3	3	9	Week_9	16	N	1	30	9	2014	2014-09-30	M	1	RUC_DNA_Extraction_order	RUC	RUC_sx:M_dm:N_cid:42_s:3161_d:62
3400	TCTTGGAGGTCA	GGCGVACGGGTGAGTAA	62	2014-12-01	14	not_repetative	Starter_mixture	Starter_mixture	3	106	43	8	3	3	9	Week_9	16	C	2	30	9	2014	2014-09-30	M	1	RUC_DNA_Extraction_order	RUC	RUC_sx:M_dm:C_cid:43_s:3400_d:62
1093	TGGAGTAGGTGG	GGCGVACGGGTGAGTAA	63	2013-03-13	14	repetative	Starter_mixture	Starter_mixture	3	93	1	4	3	3	9	Week_9	16	N	1	9	1	2013	2013-01-09	F	0	RUC_DNA_Extraction_order	RUC	RUC_sx:F_dm:N_cid:1_s:1093_d:63
1157	GTTATCGCATGG	GGCGVACGGGTGAGTAA	63	2013-03-14	14	repetative	Starter_mixture	Starter_mixture	3	157	2	4	3	3	9	Week_9	16	N	1	10	1	2013	2013-01-10	F	1	RUC_DNA_Extraction_order	RUC	RUC_sx:F_dm:N_cid:2_s:1157_d:63
1031	AGTTACGAGCTA	GGCGVACGGGTGAGTAA	63	2013-03-15	14	repetative	Starter_mixture	Starter_mixture	3	31	3	4	3	3	9	Week_9	16	N	1	11	1	2013	2013-01-11	F	1	RUC_DNA_Extraction_order	RUC	RUC_sx:F_dm:N_cid:3_s:1031_d:63
11062	GCTCGAAGATTC	GGCGVACGGGTGAGTAA	63	2013-03-20	14	repetative	Starter_mixture	Starter_mixture	3	62	4	14	3	3	9	Week_9	16	N	1	16	1	2013	2013-01-16	F	1	RUC_DNA_Extraction_order	RUC	RUC_sx:F_dm:N_cid:4_s:11062_d:63
11149	ACGAGACTGATT	GGCGVACGGGTGAGTAA	63	2013-03-20	14	repetative	Starter_mixture	Starter_mixture	3	1	5	20	3	3	9	Week_9	16	N	1	16	1	2013	2013-01-16	F	0	RUC_DNA_Extraction_order	RUC	RUC_sx:F_dm:N_cid:5_s:11149_d:63
1109	GCGACAATTACA	GGCGVACGGGTGAGTAA	63	2013-04-04	14	repetative	Starter_mixture	Starter_mixture	3	109	9	4	3	3	9	Week_9	16	N	1	31	1	2013	2013-01-31	F	0	RUC_DNA_Extraction_order	RUC	RUC_sx:F_dm:N_cid:9_s:1109_d:63
11162	ACCGGTATGTAC	GGCGVACGGGTGAGTAA	63	2013-04-05	14	repetative	Starter_mixture	Starter_mixture	3	10	10	20	3	3	9	Week_9	16	C	2	1	2	2013	2013-02-01	M	0	RUC_DNA_Extraction_order	RUC	RUC_sx:M_dm:C_cid:10_s:11162_d:63
1045	TCGGAATTAGAC	GGCGVACGGGTGAGTAA	63	2013-04-09	14	repetative	Starter_mixture	Starter_mixture	3	45	11	4	3	3	9	Week_9	16	N	1	5	2	2013	2013-02-05	F	1	RUC_DNA_Extraction_order	RUC	RUC_sx:F_dm:N_cid:11_s:1045_d:63
1121	GCAATTAGGTAC	GGCGVACGGGTGAGTAA	63	2013-04-09	14	repetative	Starter_mixture	Starter_mixture	3	121	12	4	3	3	9	Week_9	16	C	2	5	2	2013	2013-02-05	F	0	RUC_DNA_Extraction_order	RUC	RUC_sx:F_dm:C_cid:12_s:1121_d:63
1051	CTATCTCCTGTC	GGCGVACGGGTGAGTAA	63	2013-04-17	14	repetative	Starter_mixture	Starter_mixture	3	51	14	4	3	3	9	Week_9	16	C	2	13	2	2013	2013-02-13	M	1	RUC_DNA_Extraction_order	RUC	RUC_sx:M_dm:C_cid:14_s:1051_d:63
1236	CCTGTCCTATCT	GGCGVACGGGTGAGTAA	63	2013-04-18	14	repetative	Starter_mixture	Starter_mixture	3	236	15	4	3	3	9	Week_9	16	C	2	14	2	2013	2013-02-14	F	0	RUC_DNA_Extraction_order	RUC	RUC_sx:F_dm:C_cid:15_s:1236_d:63
11021	CAGCTCATCAGC	GGCGVACGGGTGAGTAA	63	2013-04-21	14	repetative	Starter_mixture	Starter_mixture	3	21	16	14	3	3	9	Week_9	16	N	1	17	2	2013	2013-02-17	M	1	RUC_DNA_Extraction_order	RUC	RUC_sx:M_dm:N_cid:16_s:11021_d:63
1138	GTAGAGGTAGAG	GGCGVACGGGTGAGTAA	63	2013-05-14	14	repetative	Starter_mixture	Starter_mixture	3	138	17	4	3	3	9	Week_9	16	N	1	12	3	2013	2013-03-12	M	1	RUC_DNA_Extraction_order	RUC	RUC_sx:M_dm:N_cid:17_s:1138_d:63
1058	AGTTGAGGCATT	GGCGVACGGGTGAGTAA	63	2013-05-17	14	repetative	Starter_mixture	Starter_mixture	3	58	18	4	3	3	9	Week_9	16	C	2	15	3	2013	2013-03-15	F	1	RUC_DNA_Extraction_order	RUC	RUC_sx:F_dm:C_cid:18_s:1058_d:63
1140	GGTTATTTGGCG	GGCGVACGGGTGAGTAA	63	2013-05-22	14	repetative	Starter_mixture	Starter_mixture	3	140	19	4	3	3	9	Week_9	16	C	2	20	3	2013	2013-03-20	F	0	RUC_DNA_Extraction_order	RUC	RUC_sx:F_dm:C_cid:19_s:1140_d:63
145	TTAGAGCCATGC	GGCGVACGGGTGAGTAA	63	2013-06-14	14	not_repetative	Starter_mixture	Starter_mixture	3	144	24	2	3	3	9	Week_9	16	C	2	12	4	2013	2013-04-12	M	1	RUC_DNA_Extraction_order	RUC	RUC_sx:M_dm:C_cid:24_s:145_d:63
3213	CGCAGATTAGTA	GGCGVACGGGTGAGTAA	63	2014-10-23	14	repetative	Starter_mixture	Starter_mixture	3	170	25	7	3	3	9	Week_9	16	N	1	21	8	2014	2014-08-21	F	1	RUC_DNA_Extraction_order	RUC	RUC_sx:F_dm:N_cid:25_s:3213_d:63
3362	CCACAGATCGAT	GGCGVACGGGTGAGTAA	63	2014-10-23	14	repetative	Starter_mixture	Starter_mixture	3	68	26	8	3	3	9	Week_9	16	N	1	21	8	2014	2014-08-21	F	0	RUC_DNA_Extraction_order	RUC	RUC_sx:F_dm:N_cid:26_s:3362_d:63
3171	ATGCCATGCCGT	GGCGVACGGGTGAGTAA	63	2014-11-04	14	not_repetative	Starter_mixture	Starter_mixture	3	128	31	7	3	3	9	Week_9	16	N	1	2	9	2014	2014-09-02	M	0	RUC_DNA_Extraction_order	RUC	RUC_sx:M_dm:N_cid:31_s:3171_d:63
3191	CGATGCTGTTGA	GGCGVACGGGTGAGTAA	63	2014-11-04	14	not_repetative	Starter_mixture	Starter_mixture	3	148	32	7	3	3	9	Week_9	16	C	2	2	9	2014	2014-09-02	F	0	RUC_DNA_Extraction_order	RUC	RUC_sx:F_dm:C_cid:32_s:3191_d:63
13022	CGCAGATTAGTA	GGCGVACGGGTGAGTAA	63	2014-11-11	14	repetative	Starter_mixture	Starter_mixture	3	170	34	12	3	3	9	Week_9	16	N	1	9	9	2014	2014-09-09	F	1	RUC_DNA_Extraction_order	RUC	RUC_sx:F_dm:N_cid:34_s:13022_d:63
11037	GCCTAGCCCAAT	GGCGVACGGGTGAGTAA	64	2013-03-27	15	not_repetative	Starter_mixture	Starter_mixture	3	99	7	21	3	3	10	Week_10	17	N	1	22	1	2013	2013-01-22	F	1	RUC_DNA_Extraction_order	RUC	RUC_sx:F_dm:N_cid:7_s:11037_d:64
11048	TACTACGTGGCC	GGCGVACGGGTGAGTAA	64	2013-04-16	15	not_repetative	Starter_mixture	Starter_mixture	3	48	13	14	3	3	10	Week_10	17	N	1	11	2	2013	2013-02-11	F	1	RUC_DNA_Extraction_order	RUC	RUC_sx:F_dm:N_cid:13_s:11048_d:64
1025	CGAGCAATCCTA	GGCGVACGGGTGAGTAA	64	2013-05-30	15	not_repetative	Starter_mixture	Starter_mixture	3	25	20	4	3	3	10	Week_10	17	N	1	27	3	2013	2013-03-27	F	1	RUC_DNA_Extraction_order	RUC	RUC_sx:F_dm:N_cid:20_s:1025_d:64
1142	GCATAGCATCAA	GGCGVACGGGTGAGTAA	64	2013-05-30	15	not_repetative	Starter_mixture	Starter_mixture	3	142	21	4	3	3	10	Week_10	17	N	1	27	3	2013	2013-03-27	M	1	RUC_DNA_Extraction_order	RUC	RUC_sx:M_dm:N_cid:21_s:1142_d:64
11156	GTCACGGACATT	GGCGVACGGGTGAGTAA	64	2013-06-14	15	not_repetative	Starter_mixture	Starter_mixture	3	102	23	21	3	3	10	Week_10	17	N	1	11	4	2013	2013-04-11	F	1	RUC_DNA_Extraction_order	RUC	RUC_sx:F_dm:N_cid:23_s:11156_d:64
3367	ATGGGTTCCGTC	GGCGVACGGGTGAGTAA	64	2014-10-25	15	not_repetative	Starter_mixture	Starter_mixture	3	73	27	8	3	3	10	Week_10	17	N	1	22	8	2014	2014-08-22	F	1	RUC_DNA_Extraction_order	RUC	RUC_sx:F_dm:N_cid:27_s:3367_d:64
1094	TTGGCTCTATTC	GGCGVACGGGTGAGTAA	65	2013-03-15	15	not_repetative	Starter_mixture	Starter_mixture	3	94	1	4	3	3	10	Week_10	17	N	1	9	1	2013	2013-01-09	F	0	RUC_DNA_Extraction_order	RUC	RUC_sx:F_dm:N_cid:1_s:1094_d:65
1147	ACAACACTCCGA	GGCGVACGGGTGAGTAA	65	2013-03-17	15	not_repetative	Starter_mixture	Starter_mixture	3	147	3	4	3	3	10	Week_10	17	N	1	11	1	2013	2013-01-11	F	1	RUC_DNA_Extraction_order	RUC	RUC_sx:F_dm:N_cid:3_s:1147_d:65
11148	TCCCTTGTCTCC	GGCGVACGGGTGAGTAA	65	2013-03-22	15	not_repetative	Starter_mixture	Starter_mixture	3	0	4	20	3	3	10	Week_10	17	N	1	16	1	2013	2013-01-16	F	1	RUC_DNA_Extraction_order	RUC	RUC_sx:F_dm:N_cid:4_s:11148_d:65
11064	TCTCTACCACTC	GGCGVACGGGTGAGTAA	65	2013-03-22	15	not_repetative	Starter_mixture	Starter_mixture	3	64	5	14	3	3	10	Week_10	17	N	1	16	1	2013	2013-01-16	F	0	RUC_DNA_Extraction_order	RUC	RUC_sx:F_dm:N_cid:5_s:11064_d:65
1034	TTGCGTTAGCAG	GGCGVACGGGTGAGTAA	65	2013-03-25	15	not_repetative	Starter_mixture	Starter_mixture	3	34	6	4	3	3	10	Week_10	17	N	1	19	1	2013	2013-01-19	F	1	RUC_DNA_Extraction_order	RUC	RUC_sx:F_dm:N_cid:6_s:1034_d:65
11345	GCGATATATCGC	GGCGVACGGGTGAGTAA	65	2013-04-05	15	not_repetative	Starter_mixture	Starter_mixture	3	24	8	20	3	3	10	Week_10	17	C	2	30	1	2013	2013-01-30	M	1	RUC_DNA_Extraction_order	RUC	RUC_sx:M_dm:C_cid:8_s:11345_d:65
1110	TCATGCTCCATT	GGCGVACGGGTGAGTAA	65	2013-04-06	15	not_repetative	Starter_mixture	Starter_mixture	3	110	9	4	3	3	10	Week_10	17	N	1	31	1	2013	2013-01-31	F	0	RUC_DNA_Extraction_order	RUC	RUC_sx:F_dm:N_cid:9_s:1110_d:65
1196	CGCTCACAGAAT	GGCGVACGGGTGAGTAA	65	2013-04-07	15	not_repetative	Starter_mixture	Starter_mixture	3	196	10	4	3	3	10	Week_10	17	C	2	1	2	2013	2013-02-01	M	0	RUC_DNA_Extraction_order	RUC	RUC_sx:M_dm:C_cid:10_s:1196_d:65
11163	AATTGTGTCGGA	GGCGVACGGGTGAGTAA	65	2013-04-11	15	not_repetative	Starter_mixture	Starter_mixture	3	11	11	20	3	3	10	Week_10	17	N	1	5	2	2013	2013-02-05	F	1	RUC_DNA_Extraction_order	RUC	RUC_sx:F_dm:N_cid:11_s:11163_d:65
1122	CATACCGTGAGT	GGCGVACGGGTGAGTAA	65	2013-04-11	15	not_repetative	Starter_mixture	Starter_mixture	3	122	12	4	3	3	10	Week_10	17	C	2	5	2	2013	2013-02-05	F	0	RUC_DNA_Extraction_order	RUC	RUC_sx:F_dm:C_cid:12_s:1122_d:65
11153	ATCGCACAGTAA	GGCGVACGGGTGAGTAA	65	2013-04-17	15	repetative	Starter_mixture	Starter_mixture	3	5	13	20	3	3	10	Week_10	17	N	1	11	2	2013	2013-02-11	F	1	RUC_DNA_Extraction_order	RUC	RUC_sx:F_dm:N_cid:13_s:11153_d:65
1052	ACTCACAGGAAT	GGCGVACGGGTGAGTAA	65	2013-04-19	15	not_repetative	Starter_mixture	Starter_mixture	3	52	14	4	3	3	10	Week_10	17	C	2	13	2	2013	2013-02-13	M	1	RUC_DNA_Extraction_order	RUC	RUC_sx:M_dm:C_cid:14_s:1052_d:65
1022	CAAACAACAGCT	GGCGVACGGGTGAGTAA	65	2013-05-16	15	not_repetative	Starter_mixture	Starter_mixture	3	22	17	4	3	3	10	Week_10	17	N	1	12	3	2013	2013-03-12	M	1	RUC_DNA_Extraction_order	RUC	RUC_sx:M_dm:N_cid:17_s:1022_d:65
1024	GCGATATATCGC	GGCGVACGGGTGAGTAA	65	2013-05-24	15	not_repetative	Starter_mixture	Starter_mixture	3	24	19	4	3	3	10	Week_10	17	C	2	20	3	2013	2013-03-20	F	0	RUC_DNA_Extraction_order	RUC	RUC_sx:F_dm:C_cid:19_s:1024_d:65
11270	CCAATACGCCTG	GGCGVACGGGTGAGTAA	65	2013-06-16	15	not_repetative	Starter_mixture	Starter_mixture	3	19	24	15	3	3	10	Week_10	17	C	2	12	4	2013	2013-04-12	M	1	RUC_DNA_Extraction_order	RUC	RUC_sx:M_dm:C_cid:24_s:11270_d:65
3214	TGGGTCCCACAT	GGCGVACGGGTGAGTAA	65	2014-10-25	15	not_repetative	Starter_mixture	Starter_mixture	3	171	25	7	3	3	10	Week_10	17	N	1	21	8	2014	2014-08-21	F	1	RUC_DNA_Extraction_order	RUC	RUC_sx:F_dm:N_cid:25_s:3214_d:65
13363	TATCGACACAAG	GGCGVACGGGTGAGTAA	65	2014-10-25	15	not_repetative	Starter_mixture	Starter_mixture	3	69	26	19	3	3	10	Week_10	17	N	1	21	8	2014	2014-08-21	F	0	RUC_DNA_Extraction_order	RUC	RUC_sx:F_dm:N_cid:26_s:13363_d:65
1029	CAAATTCGGGAT	GGCGVACGGGTGAGTAA	66	2013-03-29	15	repetative	Starter_mixture	Starter_mixture	3	29	7	4	3	3	10	Week_10	17	N	1	22	1	2013	2013-01-22	F	1	RUC_DNA_Extraction_order	RUC	RUC_sx:F_dm:N_cid:7_s:1029_d:66
1054	GTCGACAGAGGA	GGCGVACGGGTGAGTAA	66	2013-04-21	15	not_repetative	Starter_mixture	Starter_mixture	3	54	15	4	3	3	10	Week_10	17	C	2	14	2	2013	2013-02-14	F	0	RUC_DNA_Extraction_order	RUC	RUC_sx:F_dm:C_cid:15_s:1054_d:66
1023	GCAACACCATCC	GGCGVACGGGTGAGTAA	66	2013-05-20	15	not_repetative	Starter_mixture	Starter_mixture	3	23	18	4	3	3	10	Week_10	17	C	2	15	3	2013	2013-03-15	F	1	RUC_DNA_Extraction_order	RUC	RUC_sx:F_dm:C_cid:18_s:1023_d:66
1269	CATTATGGCGTG	GGCGVACGGGTGAGTAA	66	2013-06-16	15	repetative	Starter_mixture	Starter_mixture	3	18	23	5	3	3	10	Week_10	17	N	1	11	4	2013	2013-04-11	F	1	RUC_DNA_Extraction_order	RUC	RUC_sx:F_dm:N_cid:23_s:1269_d:66
13175	TCCTCGAGCGAT	GGCGVACGGGTGAGTAA	66	2014-11-13	15	not_repetative	Starter_mixture	Starter_mixture	3	132	33	18	3	3	10	Week_10	17	C	2	8	9	2014	2014-09-08	F	0	RUC_DNA_Extraction_order	RUC	RUC_sx:F_dm:C_cid:33_s:13175_d:66
1095	GATCCCACGTAC	GGCGVACGGGTGAGTAA	67	2013-03-17	15	repetative	Starter_mixture	Starter_mixture	3	95	1	4	3	3	10	Week_10	17	N	1	9	1	2013	2013-01-09	F	0	RUC_DNA_Extraction_order	RUC	RUC_sx:F_dm:N_cid:1_s:1095_d:67
1168	TTAAGACAGTCG	GGCGVACGGGTGAGTAA	67	2013-03-18	15	not_repetative	Starter_mixture	Starter_mixture	3	168	2	4	3	3	10	Week_10	17	N	1	10	1	2013	2013-01-10	F	1	RUC_DNA_Extraction_order	RUC	RUC_sx:F_dm:N_cid:2_s:1168_d:67
1028	CGAGGGAAAGTC	GGCGVACGGGTGAGTAA	67	2013-03-27	15	repetative	Starter_mixture	Starter_mixture	3	28	6	4	3	3	10	Week_10	17	N	1	19	1	2013	2013-01-19	F	1	RUC_DNA_Extraction_order	RUC	RUC_sx:F_dm:N_cid:6_s:1028_d:67
11260	TACAGCGCATAC	GGCGVACGGGTGAGTAA	67	2013-04-07	15	repetative	Starter_mixture	Starter_mixture	3	9	8	15	3	3	10	Week_10	17	C	2	30	1	2013	2013-01-30	M	1	RUC_DNA_Extraction_order	RUC	RUC_sx:M_dm:C_cid:8_s:11260_d:67
11072	GGTGACTAGTTC	GGCGVACGGGTGAGTAA	67	2013-04-08	15	repetative	Starter_mixture	Starter_mixture	3	72	9	14	3	3	10	Week_10	17	N	1	31	1	2013	2013-01-31	F	0	RUC_DNA_Extraction_order	RUC	RUC_sx:F_dm:N_cid:9_s:11072_d:67
1261	ACCGGTATGTAC	GGCGVACGGGTGAGTAA	67	2013-04-09	15	repetative	Starter_mixture	Starter_mixture	3	10	10	5	3	3	10	Week_10	17	C	2	1	2	2013	2013-02-01	M	0	RUC_DNA_Extraction_order	RUC	RUC_sx:M_dm:C_cid:10_s:1261_d:67
11075	ACTCCTTGTGTT	GGCGVACGGGTGAGTAA	67	2013-04-19	15	repetative	Starter_mixture	Starter_mixture	3	101	13	21	3	3	10	Week_10	17	N	1	11	2	2013	2013-02-11	F	1	RUC_DNA_Extraction_order	RUC	RUC_sx:F_dm:N_cid:13_s:11075_d:67
1235	AGGTGAGTTCTA	GGCGVACGGGTGAGTAA	67	2013-04-21	15	repetative	Starter_mixture	Starter_mixture	3	235	14	4	3	3	10	Week_10	17	C	2	13	2	2013	2013-02-13	M	1	RUC_DNA_Extraction_order	RUC	RUC_sx:M_dm:C_cid:14_s:1235_d:67
11264	GCAATTAGGTAC	GGCGVACGGGTGAGTAA	67	2013-04-22	15	repetative	Starter_mixture	Starter_mixture	3	121	15	21	3	3	10	Week_10	17	C	2	14	2	2013	2013-02-14	F	0	RUC_DNA_Extraction_order	RUC	RUC_sx:F_dm:C_cid:15_s:11264_d:67
1056	CATCCCTCTACT	GGCGVACGGGTGAGTAA	67	2013-04-25	15	not_repetative	Starter_mixture	Starter_mixture	3	56	16	4	3	3	10	Week_10	17	N	1	17	2	2013	2013-02-17	M	1	RUC_DNA_Extraction_order	RUC	RUC_sx:M_dm:N_cid:16_s:1056_d:67
1155	TCAGTTCTCGTT	GGCGVACGGGTGAGTAA	67	2013-05-18	15	repetative	Starter_mixture	Starter_mixture	3	155	17	4	3	3	10	Week_10	17	N	1	12	3	2013	2013-03-12	M	1	RUC_DNA_Extraction_order	RUC	RUC_sx:M_dm:N_cid:17_s:1155_d:67
1059	ACAATAGACACC	GGCGVACGGGTGAGTAA	67	2013-05-26	15	repetative	Starter_mixture	Starter_mixture	3	59	19	4	3	3	10	Week_10	17	C	2	20	3	2013	2013-03-20	F	0	RUC_DNA_Extraction_order	RUC	RUC_sx:F_dm:C_cid:19_s:1059_d:67
1141	GGATCGTAATAC	GGCGVACGGGTGAGTAA	67	2013-06-02	15	repetative	Starter_mixture	Starter_mixture	3	141	20	4	3	3	10	Week_10	17	N	1	27	3	2013	2013-03-27	F	1	RUC_DNA_Extraction_order	RUC	RUC_sx:F_dm:N_cid:20_s:1141_d:67
11268	TAACGTGTGTGC	GGCGVACGGGTGAGTAA	67	2013-06-02	15	repetative	Starter_mixture	Starter_mixture	3	17	21	15	3	3	10	Week_10	17	N	1	27	3	2013	2013-03-27	M	1	RUC_DNA_Extraction_order	RUC	RUC_sx:M_dm:N_cid:21_s:11268_d:67
11158	GTCGTGTAGCCT	GGCGVACGGGTGAGTAA	68	2013-03-20	15	repetative	Starter_mixture	Starter_mixture	3	6	3	20	3	3	10	Week_10	17	N	1	11	1	2013	2013-01-11	F	1	RUC_DNA_Extraction_order	RUC	RUC_sx:F_dm:N_cid:3_s:11158_d:68
11159	AGCGGAGGTTAG	GGCGVACGGGTGAGTAA	68	2013-03-25	15	repetative	Starter_mixture	Starter_mixture	3	7	4	20	3	3	10	Week_10	17	N	1	16	1	2013	2013-01-16	F	1	RUC_DNA_Extraction_order	RUC	RUC_sx:F_dm:N_cid:4_s:11159_d:68
11160	ATCCTTTGGTTC	GGCGVACGGGTGAGTAA	68	2013-03-25	15	repetative	Starter_mixture	Starter_mixture	3	8	5	20	3	3	10	Week_10	17	N	1	16	1	2013	2013-01-16	F	0	RUC_DNA_Extraction_order	RUC	RUC_sx:F_dm:N_cid:5_s:11160_d:68
11067	GTGTTGTCGTGC	GGCGVACGGGTGAGTAA	68	2013-03-31	15	repetative	Starter_mixture	Starter_mixture	3	67	7	14	3	3	10	Week_10	17	N	1	22	1	2013	2013-01-22	F	1	RUC_DNA_Extraction_order	RUC	RUC_sx:F_dm:N_cid:7_s:11067_d:68
1197	ATTCGGTAGTGC	GGCGVACGGGTGAGTAA	68	2013-04-14	15	repetative	Starter_mixture	Starter_mixture	3	197	11	4	3	3	10	Week_10	17	N	1	5	2	2013	2013-02-05	F	1	RUC_DNA_Extraction_order	RUC	RUC_sx:F_dm:N_cid:11_s:1197_d:68
11074	TAGGCATGCTTG	GGCGVACGGGTGAGTAA	68	2013-04-14	15	repetative	Starter_mixture	Starter_mixture	3	74	12	14	3	3	10	Week_10	17	C	2	5	2	2013	2013-02-05	F	0	RUC_DNA_Extraction_order	RUC	RUC_sx:F_dm:C_cid:12_s:11074_d:68
1139	CGTGATCCGCTA	GGCGVACGGGTGAGTAA	68	2013-05-22	15	repetative	Starter_mixture	Starter_mixture	3	139	18	4	3	3	10	Week_10	17	C	2	15	3	2013	2013-03-15	F	1	RUC_DNA_Extraction_order	RUC	RUC_sx:F_dm:C_cid:18_s:1139_d:68
13039	TATGTGCCGGCT	GGCGVACGGGTGAGTAA	68	2014-11-04	15	not_repetative	Starter_mixture	Starter_mixture	3	187	30	12	3	3	10	Week_10	17	N	1	28	8	2014	2014-08-28	F	1	RUC_DNA_Extraction_order	RUC	RUC_sx:F_dm:N_cid:30_s:13039_d:68
11040	GAACACTTTGGA	GGCGVACGGGTGAGTAA	69	2013-04-09	15	repetative	Starter_mixture	Starter_mixture	3	40	8	14	3	3	10	Week_10	17	C	2	30	1	2013	2013-01-30	M	1	RUC_DNA_Extraction_order	RUC	RUC_sx:M_dm:C_cid:8_s:11040_d:69
11327	CAAACAACAGCT	GGCGVACGGGTGAGTAA	69	2013-04-11	15	repetative	Starter_mixture	Starter_mixture	3	22	10	20	3	3	10	Week_10	17	C	2	1	2	2013	2013-02-01	M	0	RUC_DNA_Extraction_order	RUC	RUC_sx:M_dm:C_cid:10_s:11327_d:69
11049	GGCCAGTTCCTA	GGCGVACGGGTGAGTAA	69	2013-04-21	15	repetative	Starter_mixture	Starter_mixture	3	49	13	14	3	3	10	Week_10	17	N	1	11	2	2013	2013-02-11	F	1	RUC_DNA_Extraction_order	RUC	RUC_sx:F_dm:N_cid:13_s:11049_d:69
1265	ACCAGTGACTCA	GGCGVACGGGTGAGTAA	69	2013-05-20	15	repetative	Starter_mixture	Starter_mixture	3	14	17	5	3	3	10	Week_10	17	N	1	12	3	2013	2013-03-12	M	1	RUC_DNA_Extraction_order	RUC	RUC_sx:M_dm:N_cid:17_s:1265_d:69
1143	GTGTTAGATGTG	GGCGVACGGGTGAGTAA	69	2013-06-12	15	not_repetative	Starter_mixture	Starter_mixture	3	143	22	4	3	3	10	Week_10	17	N	1	4	4	2013	2013-04-04	M	0	RUC_DNA_Extraction_order	RUC	RUC_sx:M_dm:N_cid:22_s:1143_d:69
13372	GTACGATATGAC	GGCGVACGGGTGAGTAA	69	2014-11-04	15	not_repetative	Starter_mixture	Starter_mixture	3	78	28	19	3	3	10	Week_10	17	C	2	27	8	2014	2014-08-27	M	1	RUC_DNA_Extraction_order	RUC	RUC_sx:M_dm:C_cid:28_s:13372_d:69
13018	CGTGACAATAGT	GGCGVACGGGTGAGTAA	70	2014-11-11	15	not_repetative	Starter_mixture	Starter_mixture	3	166	31	12	3	3	10	Week_10	17	N	1	2	9	2014	2014-09-02	M	0	RUC_DNA_Extraction_order	RUC	RUC_sx:M_dm:N_cid:31_s:13018_d:70
13209	CGTGACAATAGT	GGCGVACGGGTGAGTAA	70	2014-12-01	15	not_repetative	Starter_mixture	Starter_mixture	3	166	40	18	3	3	10	Week_10	17	C	2	22	9	2014	2014-09-22	M	0	RUC_DNA_Extraction_order	RUC	RUC_sx:M_dm:C_cid:40_s:13209_d:70
3396	GTCACGGACATT	GGCGVACGGGTGAGTAA	70	2014-12-09	15	not_repetative	Starter_mixture	Starter_mixture	3	102	42	8	3	3	10	Week_10	17	N	1	30	9	2014	2014-09-30	M	1	RUC_DNA_Extraction_order	RUC	RUC_sx:M_dm:N_cid:42_s:3396_d:70
3401	TCACCTCCTTGT	GGCGVACGGGTGAGTAA	70	2014-12-09	15	not_repetative	Starter_mixture	Starter_mixture	3	107	43	8	3	3	10	Week_10	17	C	2	30	9	2014	2014-09-30	M	1	RUC_DNA_Extraction_order	RUC	RUC_sx:M_dm:C_cid:43_s:3401_d:70
11069	TATCGACACAAG	GGCGVACGGGTGAGTAA	71	2013-04-11	15	repetative	Starter_mixture	Starter_mixture	3	69	8	14	3	3	11	Week_11	18	C	2	30	1	2013	2013-01-30	M	1	RUC_DNA_Extraction_order	RUC	RUC_sx:M_dm:C_cid:8_s:11069_d:71
11079	GTGGTGGTTTCC	GGCGVACGGGTGAGTAA	72	2013-05-23	15	repetative	Starter_mixture	Starter_mixture	3	79	17	14	3	3	11	Week_11	18	N	1	12	3	2013	2013-03-12	M	1	RUC_DNA_Extraction_order	RUC	RUC_sx:M_dm:N_cid:17_s:11079_d:72
1145	TGAACCCTATGG	GGCGVACGGGTGAGTAA	72	2013-06-23	15	repetative	Starter_mixture	Starter_mixture	3	145	24	4	3	3	11	Week_11	18	C	2	12	4	2013	2013-04-12	M	1	RUC_DNA_Extraction_order	RUC	RUC_sx:M_dm:C_cid:24_s:1145_d:72
3381	GGACTTCCAGCT	GGCGVACGGGTGAGTAA	72	2014-11-13	15	not_repetative	Starter_mixture	Starter_mixture	3	87	32	8	3	3	11	Week_11	18	C	2	2	9	2014	2014-09-02	F	0	RUC_DNA_Extraction_order	RUC	RUC_sx:F_dm:C_cid:32_s:3381_d:72
13155	GAGAGCAACAGA	GGCGVACGGGTGAGTAA	72	2014-12-01	15	not_repetative	Starter_mixture	Starter_mixture	3	112	39	18	3	3	11	Week_11	18	N	1	20	9	2014	2014-09-20	M	1	RUC_DNA_Extraction_order	RUC	RUC_sx:M_dm:N_cid:39_s:13155_d:72
1169	TCTGCACTGAGC	GGCGVACGGGTGAGTAA	73	2013-03-25	15	repetative	Starter_mixture	Starter_mixture	3	169	3	4	3	3	11	Week_11	18	N	1	11	1	2013	2013-01-11	F	1	RUC_DNA_Extraction_order	RUC	RUC_sx:F_dm:N_cid:3_s:1169_d:73
11078	GTACGATATGAC	GGCGVACGGGTGAGTAA	73	2013-05-01	15	repetative	Starter_mixture	Starter_mixture	3	78	16	14	3	3	11	Week_11	18	N	1	17	2	2013	2013-02-17	M	1	RUC_DNA_Extraction_order	RUC	RUC_sx:M_dm:N_cid:16_s:11078_d:73
1144	TTAGAGCCATGC	GGCGVACGGGTGAGTAA	73	2013-06-23	15	repetative	Starter_mixture	Starter_mixture	3	144	23	4	3	3	11	Week_11	18	N	1	11	4	2013	2013-04-11	F	1	RUC_DNA_Extraction_order	RUC	RUC_sx:F_dm:N_cid:23_s:1144_d:73
11209	TGTGGCTCGTGT	GGCGVACGGGTGAGTAA	74	2013-03-25	16	not_repetative	Starter_mixture	Starter_mixture	3	209	2	14	3	3	11	Week_11	18	N	1	10	1	2013	2013-01-10	F	1	RUC_DNA_Extraction_order	RUC	RUC_sx:F_dm:N_cid:2_s:11209_d:74
1170	CGCAGATTAGTA	GGCGVACGGGTGAGTAA	74	2013-03-31	16	not_repetative	Starter_mixture	Starter_mixture	3	170	4	4	3	3	11	Week_11	18	N	1	16	1	2013	2013-01-16	F	1	RUC_DNA_Extraction_order	RUC	RUC_sx:F_dm:N_cid:4_s:1170_d:74
11212	GTTCGGTGTCCA	GGCGVACGGGTGAGTAA	74	2013-03-31	16	not_repetative	Starter_mixture	Starter_mixture	3	212	5	14	3	3	11	Week_11	18	N	1	16	1	2013	2013-01-16	F	0	RUC_DNA_Extraction_order	RUC	RUC_sx:F_dm:N_cid:5_s:11212_d:74
1259	ATCCTTTGGTTC	GGCGVACGGGTGAGTAA	74	2013-04-06	16	not_repetative	Starter_mixture	Starter_mixture	3	8	7	5	3	3	11	Week_11	18	N	1	22	1	2013	2013-01-22	F	1	RUC_DNA_Extraction_order	RUC	RUC_sx:F_dm:N_cid:7_s:1259_d:74
1215	TTCTCCATCACA	GGCGVACGGGTGAGTAA	74	2013-04-14	16	not_repetative	Starter_mixture	Starter_mixture	3	215	8	4	3	3	11	Week_11	18	C	2	30	1	2013	2013-01-30	M	1	RUC_DNA_Extraction_order	RUC	RUC_sx:M_dm:C_cid:8_s:1215_d:74
1346	GATCCCACGTAC	GGCGVACGGGTGAGTAA	74	2013-04-16	16	not_repetative	Starter_mixture	Starter_mixture	3	95	10	5	3	3	11	Week_11	18	C	2	1	2	2013	2013-02-01	M	0	RUC_DNA_Extraction_order	RUC	RUC_sx:M_dm:C_cid:10_s:1346_d:74
11077	AGCATGTCCCGT	GGCGVACGGGTGAGTAA	74	2013-04-29	16	not_repetative	Starter_mixture	Starter_mixture	3	77	15	14	3	3	11	Week_11	18	C	2	14	2	2013	2013-02-14	F	0	RUC_DNA_Extraction_order	RUC	RUC_sx:F_dm:C_cid:15_s:11077_d:74
11081	TGCGCTGAATGT	GGCGVACGGGTGAGTAA	74	2013-06-02	16	not_repetative	Starter_mixture	Starter_mixture	3	81	19	14	3	3	11	Week_11	18	C	2	20	3	2013	2013-03-20	F	0	RUC_DNA_Extraction_order	RUC	RUC_sx:F_dm:C_cid:19_s:11081_d:74
13025	AACGTAGGCTCT	GGCGVACGGGTGAGTAA	74	2014-11-04	16	not_repetative	Starter_mixture	Starter_mixture	3	173	27	12	3	3	11	Week_11	18	N	1	22	8	2014	2014-08-22	F	1	RUC_DNA_Extraction_order	RUC	RUC_sx:F_dm:N_cid:27_s:13025_d:74
3220	TTGATCCGGTAG	GGCGVACGGGTGAGTAA	74	2014-12-01	16	not_repetative	Starter_mixture	Starter_mixture	3	177	38	7	3	3	11	Week_11	18	C	2	18	9	2014	2014-09-18	M	0	RUC_DNA_Extraction_order	RUC	RUC_sx:M_dm:C_cid:38_s:3220_d:74
1096	TACCGCTTCTTC	GGCGVACGGGTGAGTAA	75	2013-03-25	16	not_repetative	Starter_mixture	Starter_mixture	3	96	1	4	3	3	11	Week_11	18	N	1	9	1	2013	2013-01-09	F	0	RUC_DNA_Extraction_order	RUC	RUC_sx:F_dm:N_cid:1_s:1096_d:75
1255	TGGTCAACGATA	GGCGVACGGGTGAGTAA	75	2013-03-27	16	not_repetative	Starter_mixture	Starter_mixture	3	4	3	5	3	3	11	Week_11	18	N	1	11	1	2013	2013-01-11	F	1	RUC_DNA_Extraction_order	RUC	RUC_sx:F_dm:N_cid:3_s:1255_d:75
1035	TACGAGCCCTAA	GGCGVACGGGTGAGTAA	75	2013-04-04	16	not_repetative	Starter_mixture	Starter_mixture	3	35	6	4	3	3	11	Week_11	18	N	1	19	1	2013	2013-01-19	F	1	RUC_DNA_Extraction_order	RUC	RUC_sx:F_dm:N_cid:6_s:1035_d:75
11071	CGTAATTGCCGC	GGCGVACGGGTGAGTAA	75	2013-04-16	16	not_repetative	Starter_mixture	Starter_mixture	3	71	9	14	3	3	11	Week_11	18	N	1	31	1	2013	2013-01-31	F	0	RUC_DNA_Extraction_order	RUC	RUC_sx:F_dm:N_cid:9_s:11071_d:75
1233	AGCGTAATTAGC	GGCGVACGGGTGAGTAA	75	2013-04-21	16	not_repetative	Starter_mixture	Starter_mixture	3	233	11	4	3	3	11	Week_11	18	N	1	5	2	2013	2013-02-05	F	1	RUC_DNA_Extraction_order	RUC	RUC_sx:F_dm:N_cid:11_s:1233_d:75
1123	ATGTGTGTAGAC	GGCGVACGGGTGAGTAA	75	2013-04-21	16	not_repetative	Starter_mixture	Starter_mixture	3	123	12	4	3	3	11	Week_11	18	C	2	5	2	2013	2013-02-05	F	0	RUC_DNA_Extraction_order	RUC	RUC_sx:F_dm:C_cid:12_s:1123_d:75
13028	TAATCGGTGCCA	GGCGVACGGGTGAGTAA	75	2014-11-04	16	not_repetative	Starter_mixture	Starter_mixture	3	176	25	12	3	3	11	Week_11	18	N	1	21	8	2014	2014-08-21	F	1	RUC_DNA_Extraction_order	RUC	RUC_sx:F_dm:N_cid:25_s:13028_d:75
13215	CACTGGTGCATA	GGCGVACGGGTGAGTAA	75	2014-11-04	16	not_repetative	Starter_mixture	Starter_mixture	3	172	26	18	3	3	11	Week_11	18	N	1	21	8	2014	2014-08-21	F	0	RUC_DNA_Extraction_order	RUC	RUC_sx:F_dm:N_cid:26_s:13215_d:75
11089	CTGCTATTCCTC	GGCGVACGGGTGAGTAA	76	2013-06-27	16	not_repetative	Starter_mixture	Starter_mixture	3	89	24	14	3	3	11	Week_11	18	C	2	12	4	2013	2013-04-12	M	1	RUC_DNA_Extraction_order	RUC	RUC_sx:M_dm:C_cid:24_s:11089_d:76
1076	ATTCTGCCGAAG	GGCGVACGGGTGAGTAA	77	2013-05-01	16	not_repetative	Starter_mixture	Starter_mixture	3	76	14	4	3	3	11	Week_11	18	C	2	13	2	2013	2013-02-13	M	1	RUC_DNA_Extraction_order	RUC	RUC_sx:M_dm:C_cid:14_s:1076_d:77
11083	GTTCTCTTCTCG	GGCGVACGGGTGAGTAA	77	2013-06-12	16	not_repetative	Starter_mixture	Starter_mixture	3	83	20	14	3	3	11	Week_11	18	N	1	27	3	2013	2013-03-27	F	1	RUC_DNA_Extraction_order	RUC	RUC_sx:F_dm:N_cid:20_s:11083_d:77
11336	GCGTTCTAGCTG	GGCGVACGGGTGAGTAA	77	2013-06-12	16	not_repetative	Starter_mixture	Starter_mixture	3	85	21	15	3	3	11	Week_11	18	N	1	27	3	2013	2013-03-27	M	1	RUC_DNA_Extraction_order	RUC	RUC_sx:M_dm:N_cid:21_s:11336_d:77
11088	CTCACAACCGTG	GGCGVACGGGTGAGTAA	77	2013-06-27	16	not_repetative	Starter_mixture	Starter_mixture	3	88	23	14	3	3	11	Week_11	18	N	1	11	4	2013	2013-04-11	F	1	RUC_DNA_Extraction_order	RUC	RUC_sx:F_dm:N_cid:23_s:11088_d:77
3376	ATGGCTGTCAGT	GGCGVACGGGTGAGTAA	77	2014-11-13	16	not_repetative	Starter_mixture	Starter_mixture	3	82	30	8	3	3	11	Week_11	18	N	1	28	8	2014	2014-08-28	F	1	RUC_DNA_Extraction_order	RUC	RUC_sx:F_dm:N_cid:30_s:3376_d:77
13208	TGCCGTATGCCA	GGCGVACGGGTGAGTAA	77	2014-12-09	16	not_repetative	Starter_mixture	Starter_mixture	3	165	41	18	3	3	11	Week_11	18	C	2	23	9	2014	2014-09-23	M	1	RUC_DNA_Extraction_order	RUC	RUC_sx:M_dm:C_cid:41_s:13208_d:77
3219	TAATCGGTGCCA	GGCGVACGGGTGAGTAA	78	2014-11-13	16	not_repetative	Starter_mixture	Starter_mixture	3	176	28	7	3	3	12	Week_12	19	C	2	27	8	2014	2014-08-27	M	1	RUC_DNA_Extraction_order	RUC	RUC_sx:M_dm:C_cid:28_s:3219_d:78
13222	TTGACCGCGGTT	GGCGVACGGGTGAGTAA	78	2014-12-09	16	not_repetative	Starter_mixture	Starter_mixture	3	179	40	18	3	3	12	Week_12	19	C	2	22	9	2014	2014-09-22	M	0	RUC_DNA_Extraction_order	RUC	RUC_sx:M_dm:C_cid:40_s:13222_d:78
13237	GTGGTCATCGTA	GGCGVACGGGTGAGTAA	78	2014-12-17	16	not_repetative	Starter_mixture	Starter_mixture	3	194	42	19	3	3	12	Week_12	19	N	1	30	9	2014	2014-09-30	M	1	RUC_DNA_Extraction_order	RUC	RUC_sx:M_dm:N_cid:42_s:13237_d:78
13240	ATTCGGTAGTGC	GGCGVACGGGTGAGTAA	78	2014-12-17	16	not_repetative	Starter_mixture	Starter_mixture	3	197	43	19	3	3	12	Week_12	19	C	2	30	9	2014	2014-09-30	M	1	RUC_DNA_Extraction_order	RUC	RUC_sx:M_dm:C_cid:43_s:13240_d:78
112	AGCTGTCAAGCT	GGCGVACGGGTGAGTAA	79	2013-05-01	16	not_repetative	Starter_mixture	Starter_mixture	3	111	13	1	3	3	12	Week_12	19	N	1	11	2	2013	2013-02-11	F	1	RUC_DNA_Extraction_order	RUC	RUC_sx:F_dm:N_cid:13_s:112_d:79
1332	TGCGCTGAATGT	GGCGVACGGGTGAGTAA	79	2013-05-30	16	not_repetative	Starter_mixture	Starter_mixture	3	81	17	5	3	3	12	Week_12	19	N	1	12	3	2013	2013-03-12	M	1	RUC_DNA_Extraction_order	RUC	RUC_sx:M_dm:N_cid:17_s:1332_d:79
11080	TAGTATGCGCAA	GGCGVACGGGTGAGTAA	79	2013-06-02	16	not_repetative	Starter_mixture	Starter_mixture	3	80	18	14	3	3	12	Week_12	19	C	2	15	3	2013	2013-03-15	F	1	RUC_DNA_Extraction_order	RUC	RUC_sx:F_dm:C_cid:18_s:11080_d:79
1087	GGACTTCCAGCT	GGCGVACGGGTGAGTAA	80	2013-06-23	16	not_repetative	Starter_mixture	Starter_mixture	3	87	22	4	3	3	12	Week_12	19	N	1	4	4	2013	2013-04-04	M	0	RUC_DNA_Extraction_order	RUC	RUC_sx:M_dm:N_cid:22_s:1087_d:80
13139	GGACTTCCAGCT	GGCGVACGGGTGAGTAA	80	2014-12-09	16	not_repetative	Starter_mixture	Starter_mixture	3	87	39	21	3	3	12	Week_12	19	N	1	20	9	2014	2014-09-20	M	1	RUC_DNA_Extraction_order	RUC	RUC_sx:M_dm:N_cid:39_s:13139_d:80
1097	TGTGCGATAACA	GGCGVACGGGTGAGTAA	81	2013-03-31	17	not_repetative	Starter_mixture	Starter_mixture	3	97	1	4	3	3	12	Week_12	19	N	1	9	1	2013	2013-01-09	F	0	RUC_DNA_Extraction_order	RUC	RUC_sx:F_dm:N_cid:1_s:1097_d:81
11254	ATCACCAGGTGT	GGCGVACGGGTGAGTAA	81	2013-04-01	17	not_repetative	Starter_mixture	Starter_mixture	3	3	2	15	3	3	12	Week_12	19	N	1	10	1	2013	2013-01-10	F	1	RUC_DNA_Extraction_order	RUC	RUC_sx:F_dm:N_cid:2_s:11254_d:81
11210	AACTTTCAGGAG	GGCGVACGGGTGAGTAA	81	2013-04-02	17	not_repetative	Starter_mixture	Starter_mixture	3	210	3	14	3	3	12	Week_12	19	N	1	11	1	2013	2013-01-11	F	1	RUC_DNA_Extraction_order	RUC	RUC_sx:F_dm:N_cid:3_s:11210_d:81
1256	ATCGCACAGTAA	GGCGVACGGGTGAGTAA	81	2013-04-07	17	not_repetative	Starter_mixture	Starter_mixture	3	5	4	5	3	3	12	Week_12	19	N	1	16	1	2013	2013-01-16	F	1	RUC_DNA_Extraction_order	RUC	RUC_sx:F_dm:N_cid:4_s:1256_d:81
11171	GCGAGCGAAGTA	GGCGVACGGGTGAGTAA	81	2013-04-07	17	not_repetative	Starter_mixture	Starter_mixture	3	103	5	21	3	3	12	Week_12	19	N	1	16	1	2013	2013-01-16	F	0	RUC_DNA_Extraction_order	RUC	RUC_sx:F_dm:N_cid:5_s:11171_d:81
11065	ACTTCCAACTTC	GGCGVACGGGTGAGTAA	81	2013-04-10	17	not_repetative	Starter_mixture	Starter_mixture	3	65	6	14	3	3	12	Week_12	19	N	1	19	1	2013	2013-01-19	F	1	RUC_DNA_Extraction_order	RUC	RUC_sx:F_dm:N_cid:6_s:11065_d:81
11070	GATTCCGGCTCA	GGCGVACGGGTGAGTAA	81	2013-04-21	17	not_repetative	Starter_mixture	Starter_mixture	3	70	8	14	3	3	12	Week_12	19	C	2	30	1	2013	2013-01-30	M	1	RUC_DNA_Extraction_order	RUC	RUC_sx:M_dm:C_cid:8_s:11070_d:81
1111	AGCTGTCAAGCT	GGCGVACGGGTGAGTAA	81	2013-04-22	17	not_repetative	Starter_mixture	Starter_mixture	3	111	9	4	3	3	12	Week_12	19	N	1	31	1	2013	2013-01-31	F	0	RUC_DNA_Extraction_order	RUC	RUC_sx:F_dm:N_cid:9_s:1111_d:81
1214	ATTGACCGGTCA	GGCGVACGGGTGAGTAA	82	2013-04-14	17	not_repetative	Starter_mixture	Starter_mixture	3	214	7	4	3	3	12	Week_12	19	N	1	22	1	2013	2013-01-22	F	1	RUC_DNA_Extraction_order	RUC	RUC_sx:F_dm:N_cid:7_s:1214_d:82
82	TGCGCTGAATGT	GGCGVACGGGTGAGTAA	82	2013-04-28	17	not_repetative	Starter_mixture	Starter_mixture	3	81	12	1	3	3	12	Week_12	19	C	2	5	2	2013	2013-02-05	F	0	RUC_DNA_Extraction_order	RUC	RUC_sx:F_dm:C_cid:12_s:82_d:82
161	AGTGTTTCGGAC	GGCGVACGGGTGAGTAA	82	2013-07-03	17	not_repetative	Starter_mixture	Starter_mixture	3	160	24	2	3	3	12	Week_12	19	C	2	12	4	2013	2013-04-12	M	1	RUC_DNA_Extraction_order	RUC	RUC_sx:M_dm:C_cid:24_s:161_d:82
13221	CGGGTGTTTGCT	GGCGVACGGGTGAGTAA	82	2014-12-09	17	not_repetative	Starter_mixture	Starter_mixture	3	178	38	18	3	3	12	Week_12	19	C	2	18	9	2014	2014-09-18	M	0	RUC_DNA_Extraction_order	RUC	RUC_sx:M_dm:C_cid:38_s:13221_d:82
3406	GAGAGCAACAGA	GGCGVACGGGTGAGTAA	82	2015-01-04	17	not_repetative	Starter_mixture	Starter_mixture	3	112	44	8	3	3	12	Week_12	19	N	1	14	10	2014	2014-10-14	F	1	RUC_DNA_Extraction_order	RUC	RUC_sx:F_dm:N_cid:44_s:3406_d:82
3411	GTATTTCGGACG	GGCGVACGGGTGAGTAA	82	2015-01-08	17	not_repetative	Starter_mixture	Starter_mixture	3	117	45	8	3	3	12	Week_12	19	N	1	18	10	2014	2014-10-18	F	1	RUC_DNA_Extraction_order	RUC	RUC_sx:F_dm:N_cid:45_s:3411_d:82
11073	ATGGGTTCCGTC	GGCGVACGGGTGAGTAA	83	2013-04-25	17	not_repetative	Starter_mixture	Starter_mixture	3	73	10	14	3	3	12	Week_12	19	C	2	1	2	2013	2013-02-01	M	0	RUC_DNA_Extraction_order	RUC	RUC_sx:M_dm:C_cid:10_s:11073_d:83
160	GTAAATTCAGGC	GGCGVACGGGTGAGTAA	83	2013-07-03	17	not_repetative	Starter_mixture	Starter_mixture	3	159	23	1	3	3	12	Week_12	19	N	1	11	4	2013	2013-04-11	F	1	RUC_DNA_Extraction_order	RUC	RUC_sx:F_dm:N_cid:23_s:160_d:83
3218	TCGTCAAACCCG	GGCGVACGGGTGAGTAA	83	2014-11-13	17	not_repetative	Starter_mixture	Starter_mixture	3	175	27	7	3	3	12	Week_12	19	N	1	22	8	2014	2014-08-22	F	1	RUC_DNA_Extraction_order	RUC	RUC_sx:F_dm:N_cid:27_s:3218_d:83
1351	GATGTATGTGGT	GGCGVACGGGTGAGTAA	84	2013-06-12	17	not_repetative	Starter_mixture	Starter_mixture	3	100	19	5	3	3	12	Week_12	19	C	2	20	3	2013	2013-03-20	F	0	RUC_DNA_Extraction_order	RUC	RUC_sx:F_dm:C_cid:19_s:1351_d:84
10129	ATGCCATGCCGT	GGCGVACGGGTGAGTAA	84	2013-06-27	17	not_repetative	Starter_mixture	Starter_mixture	3	128	22	10	3	3	12	Week_12	19	N	1	4	4	2013	2013-04-04	M	0	RUC_DNA_Extraction_order	RUC	RUC_sx:M_dm:N_cid:22_s:10129_d:84
13226	CTGTCAGTGACC	GGCGVACGGGTGAGTAA	84	2014-11-13	17	not_repetative	Starter_mixture	Starter_mixture	3	183	25	18	3	3	12	Week_12	19	N	1	21	8	2014	2014-08-21	F	1	RUC_DNA_Extraction_order	RUC	RUC_sx:F_dm:N_cid:25_s:13226_d:84
3216	AACGTAGGCTCT	GGCGVACGGGTGAGTAA	84	2014-11-13	17	not_repetative	Starter_mixture	Starter_mixture	3	173	26	7	3	3	12	Week_12	19	N	1	21	8	2014	2014-08-21	F	0	RUC_DNA_Extraction_order	RUC	RUC_sx:F_dm:N_cid:26_s:3216_d:84
13232	TGGAGTAGGTGG	GGCGVACGGGTGAGTAA	84	2014-12-09	17	not_repetative	Starter_mixture	Starter_mixture	3	93	37	21	3	3	12	Week_12	19	C	2	16	9	2014	2014-09-16	M	1	RUC_DNA_Extraction_order	RUC	RUC_sx:M_dm:C_cid:37_s:13232_d:84
118	GTATTTCGGACG	GGCGVACGGGTGAGTAA	85	2013-05-01	17	not_repetative	Starter_mixture	Starter_mixture	3	117	11	1	3	3	13	Week_13	20	N	1	5	2	2013	2013-02-05	F	1	RUC_DNA_Extraction_order	RUC	RUC_sx:F_dm:N_cid:11_s:118_d:85
11085	GCGTTCTAGCTG	GGCGVACGGGTGAGTAA	85	2013-06-20	17	not_repetative	Starter_mixture	Starter_mixture	3	85	21	14	3	3	13	Week_13	20	N	1	27	3	2013	2013-03-27	M	1	RUC_DNA_Extraction_order	RUC	RUC_sx:M_dm:N_cid:21_s:11085_d:85
13228	GGTTCGGTCCAT	GGCGVACGGGTGAGTAA	85	2014-12-09	17	not_repetative	Starter_mixture	Starter_mixture	3	185	36	18	3	3	13	Week_13	20	C	2	15	9	2014	2014-09-15	M	1	RUC_DNA_Extraction_order	RUC	RUC_sx:M_dm:C_cid:36_s:13228_d:85
3236	GCATCAGAGTTA	GGCGVACGGGTGAGTAA	85	2014-12-17	17	not_repetative	Starter_mixture	Starter_mixture	3	193	41	7	3	3	13	Week_13	20	C	2	23	9	2014	2014-09-23	M	1	RUC_DNA_Extraction_order	RUC	RUC_sx:M_dm:C_cid:41_s:3236_d:85
23223	TCCTCGAGCGAT	GGCGVACGGGTGAGTAA	86	2014-12-17	17	not_repetative	Starter_mixture	Starter_mixture	3	132	40	21	3	3	13	Week_13	20	C	2	22	9	2014	2014-09-22	M	0	RUC_DNA_Extraction_order	RUC	RUC_sx:M_dm:C_cid:40_s:23223_d:86
83	ATGGCTGTCAGT	GGCGVACGGGTGAGTAA	88	2013-04-07	18	not_repetative	Starter_mixture	Starter_mixture	3	82	1	1	3	3	13	Week_13	20	N	1	9	1	2013	2013-01-09	F	0	RUC_DNA_Extraction_order	RUC	RUC_sx:F_dm:N_cid:1_s:83_d:88
10147	AGAGTCTTGCCA	GGCGVACGGGTGAGTAA	88	2013-04-08	18	not_repetative	Starter_mixture	Starter_mixture	3	146	2	10	3	3	13	Week_13	20	N	1	10	1	2013	2013-01-10	F	1	RUC_DNA_Extraction_order	RUC	RUC_sx:F_dm:N_cid:2_s:10147_d:88
10020	CCAATACGCCTG	GGCGVACGGGTGAGTAA	88	2013-04-09	18	not_repetative	Starter_mixture	Starter_mixture	3	19	3	9	3	3	13	Week_13	20	N	1	11	1	2013	2013-01-11	F	1	RUC_DNA_Extraction_order	RUC	RUC_sx:F_dm:N_cid:3_s:10020_d:88
76	AACTAGTTCAGG	GGCGVACGGGTGAGTAA	88	2013-04-14	18	not_repetative	Starter_mixture	Starter_mixture	3	75	4	1	3	3	13	Week_13	20	N	1	16	1	2013	2013-01-16	F	1	RUC_DNA_Extraction_order	RUC	RUC_sx:F_dm:N_cid:4_s:76_d:88
1257	GTCGTGTAGCCT	GGCGVACGGGTGAGTAA	88	2013-04-14	18	not_repetative	Starter_mixture	Starter_mixture	3	6	5	5	3	3	13	Week_13	20	N	1	16	1	2013	2013-01-16	F	0	RUC_DNA_Extraction_order	RUC	RUC_sx:F_dm:N_cid:5_s:1257_d:88
88	GGACTTCCAGCT	GGCGVACGGGTGAGTAA	88	2013-04-17	18	not_repetative	Starter_mixture	Starter_mixture	3	87	6	1	3	3	13	Week_13	20	N	1	19	1	2013	2013-01-19	F	1	RUC_DNA_Extraction_order	RUC	RUC_sx:F_dm:N_cid:6_s:88_d:88
108	TCACCTCCTTGT	GGCGVACGGGTGAGTAA	88	2013-04-29	18	not_repetative	Starter_mixture	Starter_mixture	3	107	9	1	3	3	13	Week_13	20	N	1	31	1	2013	2013-01-31	F	0	RUC_DNA_Extraction_order	RUC	RUC_sx:F_dm:N_cid:9_s:108_d:88
10123	CATACCGTGAGT	GGCGVACGGGTGAGTAA	88	2013-05-16	18	not_repetative	Starter_mixture	Starter_mixture	3	122	16	10	3	3	13	Week_13	20	N	1	17	2	2013	2013-02-17	M	1	RUC_DNA_Extraction_order	RUC	RUC_sx:M_dm:N_cid:16_s:10123_d:88
10169	TTAAGACAGTCG	GGCGVACGGGTGAGTAA	88	2013-06-23	18	not_repetative	Starter_mixture	Starter_mixture	3	168	20	10	3	3	13	Week_13	20	N	1	27	3	2013	2013-03-27	F	1	RUC_DNA_Extraction_order	RUC	RUC_sx:F_dm:N_cid:20_s:10169_d:88
3210	CGCTACAACTCG	GGCGVACGGGTGAGTAA	88	2014-12-17	18	not_repetative	Starter_mixture	Starter_mixture	3	167	39	7	3	3	13	Week_13	20	N	1	20	9	2014	2014-09-20	M	1	RUC_DNA_Extraction_order	RUC	RUC_sx:M_dm:N_cid:39_s:3210_d:88
105	ATCTACCGAAGC	GGCGVACGGGTGAGTAA	89	2013-04-21	18	not_repetative	Starter_mixture	Starter_mixture	3	104	7	1	3	3	13	Week_13	20	N	1	22	1	2013	2013-01-22	F	1	RUC_DNA_Extraction_order	RUC	RUC_sx:F_dm:N_cid:7_s:105_d:89
10094	TGGAGTAGGTGG	GGCGVACGGGTGAGTAA	89	2013-05-01	18	not_repetative	Starter_mixture	Starter_mixture	3	93	10	9	3	3	13	Week_13	20	C	2	1	2	2013	2013-02-01	M	0	RUC_DNA_Extraction_order	RUC	RUC_sx:M_dm:C_cid:10_s:10094_d:89
10157	TCGTGCGTGTTG	GGCGVACGGGTGAGTAA	89	2013-06-12	18	not_repetative	Starter_mixture	Starter_mixture	3	156	18	10	3	3	13	Week_13	20	C	2	15	3	2013	2013-03-15	F	1	RUC_DNA_Extraction_order	RUC	RUC_sx:F_dm:C_cid:18_s:10157_d:89
363	AGCTGTCAAGCT	GGCGVACGGGTGAGTAA	89	2013-07-10	18	not_repetative	Starter_mixture	Starter_mixture	3	111	24	3	3	3	13	Week_13	20	C	2	12	4	2013	2013-04-12	M	1	RUC_DNA_Extraction_order	RUC	RUC_sx:M_dm:C_cid:24_s:363_d:89
13230	TATGTGCCGGCT	GGCGVACGGGTGAGTAA	89	2014-12-09	18	not_repetative	Starter_mixture	Starter_mixture	3	187	35	19	3	3	13	Week_13	20	C	2	11	9	2014	2014-09-11	F	1	RUC_DNA_Extraction_order	RUC	RUC_sx:F_dm:C_cid:35_s:13230_d:89
10136	AGCAACATTGCA	GGCGVACGGGTGAGTAA	90	2013-04-16	18	repetative	Starter_mixture	Starter_mixture	3	135	5	9	3	3	13	Week_13	20	N	1	16	1	2013	2013-01-16	F	0	RUC_DNA_Extraction_order	RUC	RUC_sx:F_dm:N_cid:5_s:10136_d:90
11320	TATCGACACAAG	GGCGVACGGGTGAGTAA	90	2013-07-03	18	not_repetative	Starter_mixture	Starter_mixture	3	69	22	15	3	3	13	Week_13	20	N	1	4	4	2013	2013-04-04	M	0	RUC_DNA_Extraction_order	RUC	RUC_sx:M_dm:N_cid:22_s:11320_d:90
10362	TCATGCTCCATT	GGCGVACGGGTGAGTAA	90	2013-07-10	18	not_repetative	Starter_mixture	Starter_mixture	3	110	23	12	3	3	13	Week_13	20	N	1	11	4	2013	2013-04-11	F	1	RUC_DNA_Extraction_order	RUC	RUC_sx:F_dm:N_cid:23_s:10362_d:90
13211	TTAAGACAGTCG	GGCGVACGGGTGAGTAA	90	2014-12-17	18	not_repetative	Starter_mixture	Starter_mixture	3	168	38	18	3	3	13	Week_13	20	C	2	18	9	2014	2014-09-18	M	0	RUC_DNA_Extraction_order	RUC	RUC_sx:M_dm:C_cid:38_s:13211_d:90
1211	TGCACGTGATAA	GGCGVACGGGTGAGTAA	91	2013-04-17	18	repetative	Low Fiber Diet	Low Fiber Diet	4	211	4	4	4	4	13	Week_13	20	N	1	16	1	2013	2013-01-16	F	1	RUC_DNA_Extraction_order	RUC	RUC_sx:F_dm:N_cid:4_s:1211_d:91
23	CAAACAACAGCT	GGCGVACGGGTGAGTAA	91	2013-05-01	18	not_repetative	Low Fiber Diet	Low Fiber Diet	4	22	8	1	4	4	13	Week_13	20	C	2	30	1	2013	2013-01-30	M	1	RUC_DNA_Extraction_order	RUC	RUC_sx:M_dm:C_cid:8_s:23_d:91
10122	GCAATTAGGTAC	GGCGVACGGGTGAGTAA	91	2013-05-16	18	not_repetative	Low Fiber Diet	Low Fiber Diet	4	121	15	10	4	4	13	Week_13	20	C	2	14	2	2013	2013-02-14	F	0	RUC_DNA_Extraction_order	RUC	RUC_sx:F_dm:C_cid:15_s:10122_d:91
13227	ACGATTCGAGTC	GGCGVACGGGTGAGTAA	91	2014-12-09	18	not_repetative	Low Fiber Diet	Low Fiber Diet	4	184	34	18	4	4	13	Week_13	20	N	1	9	9	2014	2014-09-09	F	1	RUC_DNA_Extraction_order	RUC	RUC_sx:F_dm:N_cid:34_s:13227_d:91
1068	CCACAGATCGAT	GGCGVACGGGTGAGTAA	92	2013-04-24	18	repetative	Low Fiber Diet	Low Fiber Diet	4	68	7	4	4	4	14	Week_14	21	N	1	22	1	2013	2013-01-22	F	1	RUC_DNA_Extraction_order	RUC	RUC_sx:F_dm:N_cid:7_s:1068_d:92
10138	GTATTTCGGACG	GGCGVACGGGTGAGTAA	92	2013-05-16	18	not_repetative	Low Fiber Diet	Low Fiber Diet	4	117	14	21	4	4	14	Week_14	21	C	2	13	2	2013	2013-02-13	M	1	RUC_DNA_Extraction_order	RUC	RUC_sx:M_dm:C_cid:14_s:10138_d:92
10141	GGTTATTTGGCG	GGCGVACGGGTGAGTAA	92	2013-06-12	18	not_repetative	Low Fiber Diet	Low Fiber Diet	4	140	17	10	4	4	14	Week_14	21	N	1	12	3	2013	2013-03-12	M	1	RUC_DNA_Extraction_order	RUC	RUC_sx:M_dm:N_cid:17_s:10141_d:92
10126	TTCTCTCGACAT	GGCGVACGGGTGAGTAA	92	2013-06-20	18	not_repetative	Low Fiber Diet	Low Fiber Diet	4	125	19	10	4	4	14	Week_14	21	C	2	20	3	2013	2013-03-20	F	0	RUC_DNA_Extraction_order	RUC	RUC_sx:F_dm:C_cid:19_s:10126_d:92
11335	CGTAAGATGCCT	GGCGVACGGGTGAGTAA	92	2013-06-27	18	repetative	Low Fiber Diet	Low Fiber Diet	4	84	20	15	4	4	14	Week_14	21	N	1	27	3	2013	2013-03-27	F	1	RUC_DNA_Extraction_order	RUC	RUC_sx:F_dm:N_cid:20_s:11335_d:92
10170	TCTGCACTGAGC	GGCGVACGGGTGAGTAA	92	2013-06-27	18	not_repetative	Low Fiber Diet	Low Fiber Diet	4	169	21	10	4	4	14	Week_14	21	N	1	27	3	2013	2013-03-27	M	1	RUC_DNA_Extraction_order	RUC	RUC_sx:M_dm:N_cid:21_s:10170_d:92
13136	CGTAAGATGCCT	GGCGVACGGGTGAGTAA	92	2014-12-09	18	not_repetative	Low Fiber Diet	Low Fiber Diet	4	84	33	21	4	4	14	Week_14	21	C	2	8	9	2014	2014-09-08	F	0	RUC_DNA_Extraction_order	RUC	RUC_sx:F_dm:C_cid:33_s:13136_d:92
13238	CTGAAGGGCGAA	GGCGVACGGGTGAGTAA	92	2014-12-17	18	not_repetative	Low Fiber Diet	Low Fiber Diet	4	195	37	19	4	4	14	Week_14	21	C	2	16	9	2014	2014-09-16	M	1	RUC_DNA_Extraction_order	RUC	RUC_sx:M_dm:C_cid:37_s:13238_d:92
13239	CGCTCACAGAAT	GGCGVACGGGTGAGTAA	93	2014-12-17	18	not_repetative	Low Fiber Diet	Low Fiber Diet	4	196	36	19	4	4	14	Week_14	21	C	2	15	9	2014	2014-09-15	M	1	RUC_DNA_Extraction_order	RUC	RUC_sx:M_dm:C_cid:36_s:13239_d:93
1234	CTCGTGAATGAC	GGCGVACGGGTGAGTAA	94	2013-05-16	18	not_repetative	Low Fiber Diet	Low Fiber Diet	4	234	13	4	4	4	14	Week_14	21	N	1	11	2	2013	2013-02-11	F	1	RUC_DNA_Extraction_order	RUC	RUC_sx:F_dm:N_cid:13_s:1234_d:94
11066	CTCACCTAGGAA	GGCGVACGGGTGAGTAA	95	2013-04-24	19	not_repetative	Low Fiber Diet	Low Fiber Diet	4	66	6	14	4	4	14	Week_14	21	N	1	19	1	2013	2013-01-19	F	1	RUC_DNA_Extraction_order	RUC	RUC_sx:F_dm:N_cid:6_s:11066_d:95
1167	CGCTACAACTCG	GGCGVACGGGTGAGTAA	95	2013-05-23	19	not_repetative	Low Fiber Diet	Low Fiber Diet	4	167	16	4	4	4	14	Week_14	21	N	1	17	2	2013	2013-02-17	M	1	RUC_DNA_Extraction_order	RUC	RUC_sx:M_dm:N_cid:16_s:1167_d:95
1271	GATCTGCGATCC	GGCGVACGGGTGAGTAA	96	2013-04-17	19	not_repetative	Low Fiber Diet	Low Fiber Diet	4	20	3	5	4	4	14	Week_14	21	N	1	11	1	2013	2013-01-11	F	1	RUC_DNA_Extraction_order	RUC	RUC_sx:F_dm:N_cid:3_s:1271_d:96
13224	GCTTGAGCTTGA	GGCGVACGGGTGAGTAA	96	2015-01-04	19	not_repetative	Low Fiber Diet	Low Fiber Diet	4	181	42	18	4	4	14	Week_14	21	N	1	30	9	2014	2014-09-30	M	1	RUC_DNA_Extraction_order	RUC	RUC_sx:M_dm:N_cid:42_s:13224_d:96
13225	CGCTGTGGATTA	GGCGVACGGGTGAGTAA	96	2015-01-04	19	not_repetative	Low Fiber Diet	Low Fiber Diet	4	182	43	18	4	4	14	Week_14	21	C	2	30	9	2014	2014-09-30	M	1	RUC_DNA_Extraction_order	RUC	RUC_sx:M_dm:C_cid:43_s:13225_d:96
11657	TCAGTTCTCGTT	GGCGVACGGGTGAGTAA	97	2013-04-17	19	not_repetative	Low Fiber Diet	Low Fiber Diet	4	155	2	17	4	4	14	Week_14	21	N	1	10	1	2013	2013-01-10	F	1	RUC_DNA_Extraction_order	RUC	RUC_sx:F_dm:N_cid:2_s:11657_d:97
1350	GCCTAGCCCAAT	GGCGVACGGGTGAGTAA	97	2013-06-20	19	not_repetative	Low Fiber Diet	Low Fiber Diet	4	99	18	5	4	4	14	Week_14	21	C	2	15	3	2013	2013-03-15	F	1	RUC_DNA_Extraction_order	RUC	RUC_sx:F_dm:C_cid:18_s:1350_d:97
1307	CATCCCTCTACT	GGCGVACGGGTGAGTAA	97	2013-07-10	19	not_repetative	Low Fiber Diet	Low Fiber Diet	4	56	22	5	4	4	14	Week_14	21	N	1	4	4	2013	2013-04-04	M	0	RUC_DNA_Extraction_order	RUC	RUC_sx:M_dm:N_cid:22_s:1307_d:97
13235	GTCGAATTTGCG	GGCGVACGGGTGAGTAA	97	2014-12-17	19	not_repetative	Low Fiber Diet	Low Fiber Diet	4	192	35	19	4	4	14	Week_14	21	C	2	11	9	2014	2014-09-11	F	1	RUC_DNA_Extraction_order	RUC	RUC_sx:F_dm:C_cid:35_s:13235_d:97
1098	GATTATCGACGA	GGCGVACGGGTGAGTAA	98	2013-04-17	19	not_repetative	Low Fiber Diet	Low Fiber Diet	4	98	1	4	4	4	14	Week_14	21	N	1	9	1	2013	2013-01-09	F	0	RUC_DNA_Extraction_order	RUC	RUC_sx:F_dm:N_cid:1_s:1098_d:98
1272	CAGCTCATCAGC	GGCGVACGGGTGAGTAA	98	2013-04-24	19	not_repetative	Low Fiber Diet	Low Fiber Diet	4	21	4	5	4	4	14	Week_14	21	N	1	16	1	2013	2013-01-16	F	1	RUC_DNA_Extraction_order	RUC	RUC_sx:F_dm:N_cid:4_s:1272_d:98
11273	CAAACAACAGCT	GGCGVACGGGTGAGTAA	98	2013-04-24	19	not_repetative	Low Fiber Diet	Low Fiber Diet	4	22	5	15	4	4	14	Week_14	21	N	1	16	1	2013	2013-01-16	F	0	RUC_DNA_Extraction_order	RUC	RUC_sx:F_dm:N_cid:5_s:11273_d:98
1166	CGTGACAATAGT	GGCGVACGGGTGAGTAA	98	2013-05-23	19	not_repetative	Low Fiber Diet	Low Fiber Diet	4	166	15	4	4	4	14	Week_14	21	C	2	14	2	2013	2013-02-14	F	0	RUC_DNA_Extraction_order	RUC	RUC_sx:F_dm:C_cid:15_s:1166_d:98
1352	ACTCCTTGTGTT	GGCGVACGGGTGAGTAA	98	2013-07-03	19	not_repetative	Low Fiber Diet	Low Fiber Diet	4	101	20	5	4	4	14	Week_14	21	N	1	27	3	2013	2013-03-27	F	1	RUC_DNA_Extraction_order	RUC	RUC_sx:F_dm:N_cid:20_s:1352_d:98
11360	AGTCGTGCACAT	GGCGVACGGGTGAGTAA	98	2013-07-03	19	not_repetative	Low Fiber Diet	Low Fiber Diet	4	26	21	20	4	4	14	Week_14	21	N	1	27	3	2013	2013-03-27	M	1	RUC_DNA_Extraction_order	RUC	RUC_sx:M_dm:N_cid:21_s:11360_d:98
3380	GTTGTTCTGGGA	GGCGVACGGGTGAGTAA	98	2014-12-09	19	not_repetative	Low Fiber Diet	Low Fiber Diet	4	86	31	8	4	4	14	Week_14	21	N	1	2	9	2014	2014-09-02	M	0	RUC_DNA_Extraction_order	RUC	RUC_sx:M_dm:N_cid:31_s:3380_d:98
3382	CTCACAACCGTG	GGCGVACGGGTGAGTAA	98	2014-12-09	19	not_repetative	Low Fiber Diet	Low Fiber Diet	4	88	32	8	4	4	14	Week_14	21	C	2	2	9	2014	2014-09-02	F	0	RUC_DNA_Extraction_order	RUC	RUC_sx:F_dm:C_cid:32_s:3382_d:98
11275	GCGATATATCGC	GGCGVACGGGTGAGTAA	99	2013-05-01	19	not_repetative	Low Fiber Diet	Low Fiber Diet	4	24	7	15	4	4	15	Week_15	22	N	1	22	1	2013	2013-01-22	F	1	RUC_DNA_Extraction_order	RUC	RUC_sx:F_dm:N_cid:7_s:11275_d:99
11165	AGTCGAACGAGG	GGCGVACGGGTGAGTAA	99	2013-05-23	19	not_repetative	Low Fiber Diet	Low Fiber Diet	4	13	14	20	4	4	15	Week_15	22	C	2	13	2	2013	2013-02-13	M	1	RUC_DNA_Extraction_order	RUC	RUC_sx:M_dm:C_cid:14_s:11165_d:99
21358	GACATTGTCACG	GGCGVACGGGTGAGTAA	99	2013-06-27	19	not_repetative	Low Fiber Diet	Low Fiber Diet	4	129	19	21	4	4	15	Week_15	22	C	2	20	3	2013	2013-03-20	F	0	RUC_DNA_Extraction_order	RUC	RUC_sx:F_dm:C_cid:19_s:21358_d:99
13234	CGATCTTCGAGC	GGCGVACGGGTGAGTAA	99	2014-12-17	19	not_repetative	Low Fiber Diet	Low Fiber Diet	4	191	34	19	4	4	15	Week_15	22	N	1	9	9	2014	2014-09-09	F	1	RUC_DNA_Extraction_order	RUC	RUC_sx:F_dm:N_cid:34_s:13234_d:99
11328	GCAACACCATCC	GGCGVACGGGTGAGTAA	100	2013-05-16	19	not_repetative	Low Fiber Diet	Low Fiber Diet	4	23	11	20	4	4	15	Week_15	22	N	1	5	2	2013	2013-02-05	F	1	RUC_DNA_Extraction_order	RUC	RUC_sx:F_dm:N_cid:11_s:11328_d:100
1124	CCTGCGAAGTAT	GGCGVACGGGTGAGTAA	100	2013-05-16	19	not_repetative	Low Fiber Diet	Low Fiber Diet	4	124	12	4	4	4	15	Week_15	22	C	2	5	2	2013	2013-02-05	F	0	RUC_DNA_Extraction_order	RUC	RUC_sx:F_dm:C_cid:12_s:1124_d:100
11349	GATTATCGACGA	GGCGVACGGGTGAGTAA	100	2013-06-20	19	not_repetative	Low Fiber Diet	Low Fiber Diet	4	98	17	15	4	4	15	Week_15	22	N	1	12	3	2013	2013-03-12	M	1	RUC_DNA_Extraction_order	RUC	RUC_sx:M_dm:N_cid:17_s:11349_d:100
11339	CTCACAACCGTG	GGCGVACGGGTGAGTAA	100	2013-07-21	19	not_repetative	Low Fiber Diet	Low Fiber Diet	4	88	24	15	4	4	15	Week_15	22	C	2	12	4	2013	2013-04-12	M	1	RUC_DNA_Extraction_order	RUC	RUC_sx:M_dm:C_cid:24_s:11339_d:100
13233	CGGATCTAGTGT	GGCGVACGGGTGAGTAA	100	2014-12-17	19	not_repetative	Low Fiber Diet	Low Fiber Diet	4	190	33	19	4	4	15	Week_15	22	C	2	8	9	2014	2014-09-08	F	0	RUC_DNA_Extraction_order	RUC	RUC_sx:F_dm:C_cid:33_s:13233_d:100
11164	TGCATACACTGG	GGCGVACGGGTGAGTAA	101	2013-05-23	19	not_repetative	Low Fiber Diet	Low Fiber Diet	4	12	13	20	4	4	15	Week_15	22	N	1	11	2	2013	2013-02-11	F	1	RUC_DNA_Extraction_order	RUC	RUC_sx:F_dm:N_cid:13_s:11164_d:101
11337	GTTGTTCTGGGA	GGCGVACGGGTGAGTAA	101	2013-07-21	19	not_repetative	Low Fiber Diet	Low Fiber Diet	4	86	23	15	4	4	15	Week_15	22	N	1	11	4	2013	2013-04-11	F	1	RUC_DNA_Extraction_order	RUC	RUC_sx:F_dm:N_cid:23_s:11337_d:101
11150	GCTGTACGGATT	GGCGVACGGGTGAGTAA	102	2013-05-01	20	not_repetative	Low Fiber Diet	Low Fiber Diet	4	2	6	20	4	4	15	Week_15	22	N	1	19	1	2013	2013-01-19	F	1	RUC_DNA_Extraction_order	RUC	RUC_sx:F_dm:N_cid:6_s:11150_d:102
1180	GTGCAACCAATC	GGCGVACGGGTGAGTAA	102	2013-05-30	20	not_repetative	Low Fiber Diet	Low Fiber Diet	4	180	16	4	4	4	15	Week_15	22	N	1	17	2	2013	2013-02-17	M	1	RUC_DNA_Extraction_order	RUC	RUC_sx:M_dm:N_cid:16_s:1180_d:102
11322	CAGCTCATCAGC	GGCGVACGGGTGAGTAA	103	2013-04-24	20	not_repetative	Low Fiber Diet	Low Fiber Diet	4	21	3	20	4	4	15	Week_15	22	N	1	11	1	2013	2013-01-11	F	1	RUC_DNA_Extraction_order	RUC	RUC_sx:F_dm:N_cid:3_s:11322_d:103
13229	CTGATCCATCTT	GGCGVACGGGTGAGTAA	103	2014-12-09	20	not_repetative	Low Fiber Diet	Low Fiber Diet	4	186	30	19	4	4	15	Week_15	22	N	1	28	8	2014	2014-08-28	F	1	RUC_DNA_Extraction_order	RUC	RUC_sx:F_dm:N_cid:30_s:13229_d:103
13288	TATCACCGGCAC	GGCGVACGGGTGAGTAA	103	2015-01-04	20	not_repetative	Low Fiber Diet	Low Fiber Diet	4	245	41	19	4	4	15	Week_15	22	C	2	23	9	2014	2014-09-23	M	1	RUC_DNA_Extraction_order	RUC	RUC_sx:M_dm:C_cid:41_s:13288_d:103
11321	GATTCCGGCTCA	GGCGVACGGGTGAGTAA	104	2013-04-24	20	not_repetative	Low Fiber Diet	Low Fiber Diet	4	70	2	15	4	4	15	Week_15	22	N	1	10	1	2013	2013-01-10	F	1	RUC_DNA_Extraction_order	RUC	RUC_sx:F_dm:N_cid:2_s:11321_d:104
11216	CGTAGGTAGAGG	GGCGVACGGGTGAGTAA	104	2013-05-16	20	not_repetative	Low Fiber Diet	Low Fiber Diet	4	216	10	14	4	4	15	Week_15	22	C	2	1	2	2013	2013-02-01	M	0	RUC_DNA_Extraction_order	RUC	RUC_sx:M_dm:C_cid:10_s:11216_d:104
11182	CGCTGTGGATTA	GGCGVACGGGTGAGTAA	104	2013-06-27	20	not_repetative	Low Fiber Diet	Low Fiber Diet	4	182	18	14	4	4	15	Week_15	22	C	2	15	3	2013	2013-03-15	F	1	RUC_DNA_Extraction_order	RUC	RUC_sx:F_dm:C_cid:18_s:11182_d:104
1188	TGGTCGCATCGT	GGCGVACGGGTGAGTAA	104	2013-07-25	20	not_repetative	Low Fiber Diet	Low Fiber Diet	4	188	24	4	4	4	15	Week_15	22	C	2	12	4	2013	2013-04-12	M	1	RUC_DNA_Extraction_order	RUC	RUC_sx:M_dm:C_cid:24_s:1188_d:104
13231	TGGTCGCATCGT	GGCGVACGGGTGAGTAA	104	2014-12-09	20	not_repetative	Low Fiber Diet	Low Fiber Diet	4	188	28	19	4	4	15	Week_15	22	C	2	27	8	2014	2014-08-27	M	1	RUC_DNA_Extraction_order	RUC	RUC_sx:M_dm:C_cid:28_s:13231_d:104
13287	GAGACGTGTTCT	GGCGVACGGGTGAGTAA	104	2015-01-04	20	not_repetative	Low Fiber Diet	Low Fiber Diet	4	244	40	19	4	4	15	Week_15	22	C	2	22	9	2014	2014-09-22	M	0	RUC_DNA_Extraction_order	RUC	RUC_sx:M_dm:C_cid:40_s:13287_d:104
1099	GCCTAGCCCAAT	GGCGVACGGGTGAGTAA	105	2013-04-24	20	not_repetative	Low Fiber Diet	Low Fiber Diet	4	99	1	4	4	4	15	Week_15	22	N	1	9	1	2013	2013-01-09	F	0	RUC_DNA_Extraction_order	RUC	RUC_sx:F_dm:N_cid:1_s:1099_d:105
1231	GTGTTCCCAGAA	GGCGVACGGGTGAGTAA	105	2013-05-01	20	not_repetative	Low Fiber Diet	Low Fiber Diet	4	231	4	4	4	4	15	Week_15	22	N	1	16	1	2013	2013-01-16	F	1	RUC_DNA_Extraction_order	RUC	RUC_sx:F_dm:N_cid:4_s:1231_d:105
1232	CCGAGGTATAAT	GGCGVACGGGTGAGTAA	105	2013-05-01	20	not_repetative	Low Fiber Diet	Low Fiber Diet	4	232	5	4	4	4	15	Week_15	22	N	1	16	1	2013	2013-01-16	F	0	RUC_DNA_Extraction_order	RUC	RUC_sx:F_dm:N_cid:5_s:1232_d:105
1112	GAGAGCAACAGA	GGCGVACGGGTGAGTAA	105	2013-05-16	20	not_repetative	Low Fiber Diet	Low Fiber Diet	4	112	9	4	4	4	15	Week_15	22	N	1	31	1	2013	2013-01-31	F	0	RUC_DNA_Extraction_order	RUC	RUC_sx:F_dm:N_cid:9_s:1112_d:105
1179	TTGACCGCGGTT	GGCGVACGGGTGAGTAA	105	2013-05-30	20	not_repetative	Low Fiber Diet	Low Fiber Diet	4	179	15	4	4	4	15	Week_15	22	C	2	14	2	2013	2013-02-14	F	0	RUC_DNA_Extraction_order	RUC	RUC_sx:F_dm:C_cid:15_s:1179_d:105
11183	ACCAGTGACTCA	GGCGVACGGGTGAGTAA	105	2013-07-03	20	not_repetative	Low Fiber Diet	Low Fiber Diet	4	14	19	20	4	4	15	Week_15	22	C	2	20	3	2013	2013-03-20	F	0	RUC_DNA_Extraction_order	RUC	RUC_sx:F_dm:C_cid:19_s:11183_d:105
11184	ACGATTCGAGTC	GGCGVACGGGTGAGTAA	105	2013-07-10	20	not_repetative	Low Fiber Diet	Low Fiber Diet	4	184	20	14	4	4	15	Week_15	22	N	1	27	3	2013	2013-03-27	F	1	RUC_DNA_Extraction_order	RUC	RUC_sx:F_dm:N_cid:20_s:11184_d:105
1185	GGTTCGGTCCAT	GGCGVACGGGTGAGTAA	105	2013-07-10	20	not_repetative	Low Fiber Diet	Low Fiber Diet	4	185	21	4	4	4	15	Week_15	22	N	1	27	3	2013	2013-03-27	M	1	RUC_DNA_Extraction_order	RUC	RUC_sx:M_dm:N_cid:21_s:1185_d:105
1187	TATGTGCCGGCT	GGCGVACGGGTGAGTAA	105	2013-07-25	20	not_repetative	Low Fiber Diet	Low Fiber Diet	4	187	23	4	4	4	15	Week_15	22	N	1	11	4	2013	2013-04-11	F	1	RUC_DNA_Extraction_order	RUC	RUC_sx:F_dm:N_cid:23_s:1187_d:105
1243	AGATGATCAGTC	GGCGVACGGGTGAGTAA	106	2013-05-16	20	not_repetative	Low Fiber Diet	Low Fiber Diet	4	243	8	4	4	4	16	Week_16	23	C	2	30	1	2013	2013-01-30	M	1	RUC_DNA_Extraction_order	RUC	RUC_sx:M_dm:C_cid:8_s:1243_d:106
1178	CGGGTGTTTGCT	GGCGVACGGGTGAGTAA	106	2013-05-30	20	not_repetative	Low Fiber Diet	Low Fiber Diet	4	178	14	4	4	4	16	Week_16	23	C	2	13	2	2013	2013-02-13	M	1	RUC_DNA_Extraction_order	RUC	RUC_sx:M_dm:C_cid:14_s:1178_d:106
13106	AGGCTTACGTGT	GGCGVACGGGTGAGTAA	106	2014-12-17	20	not_repetative	Low Fiber Diet	Low Fiber Diet	4	63	31	18	4	4	16	Week_16	23	N	1	2	9	2014	2014-09-02	M	0	RUC_DNA_Extraction_order	RUC	RUC_sx:M_dm:N_cid:31_s:13106_d:106
13101	AGTTGAGGCATT	GGCGVACGGGTGAGTAA	106	2014-12-17	20	not_repetative	Low Fiber Diet	Low Fiber Diet	4	58	32	18	4	4	16	Week_16	23	C	2	2	9	2014	2014-09-02	F	0	RUC_DNA_Extraction_order	RUC	RUC_sx:F_dm:C_cid:32_s:13101_d:106
13140	CTCACAACCGTG	GGCGVACGGGTGAGTAA	106	2015-01-04	20	not_repetative	Low Fiber Diet	Low Fiber Diet	4	88	39	21	4	4	16	Week_16	23	N	1	20	9	2014	2014-09-20	M	1	RUC_DNA_Extraction_order	RUC	RUC_sx:M_dm:N_cid:39_s:13140_d:106
1176	TAATCGGTGCCA	GGCGVACGGGTGAGTAA	107	2013-05-23	20	not_repetative	Low Fiber Diet	Low Fiber Diet	4	176	11	4	4	4	16	Week_16	23	N	1	5	2	2013	2013-02-05	F	1	RUC_DNA_Extraction_order	RUC	RUC_sx:F_dm:N_cid:11_s:1176_d:107
1125	TTCTCTCGACAT	GGCGVACGGGTGAGTAA	107	2013-05-23	20	not_repetative	Low Fiber Diet	Low Fiber Diet	4	125	12	4	4	4	16	Week_16	23	C	2	5	2	2013	2013-02-05	F	0	RUC_DNA_Extraction_order	RUC	RUC_sx:F_dm:C_cid:12_s:1125_d:107
21181	ATGCCATGCCGT	GGCGVACGGGTGAGTAA	107	2013-06-27	20	not_repetative	Low Fiber Diet	Low Fiber Diet	4	128	17	21	4	4	16	Week_16	23	N	1	12	3	2013	2013-03-12	M	1	RUC_DNA_Extraction_order	RUC	RUC_sx:M_dm:N_cid:17_s:21181_d:107
1177	TTGATCCGGTAG	GGCGVACGGGTGAGTAA	108	2013-05-30	20	not_repetative	Low Fiber Diet	Low Fiber Diet	4	177	13	4	4	4	16	Week_16	23	N	1	11	2	2013	2013-02-11	F	1	RUC_DNA_Extraction_order	RUC	RUC_sx:F_dm:N_cid:13_s:1177_d:108
1186	CTGATCCATCTT	GGCGVACGGGTGAGTAA	108	2013-07-21	20	not_repetative	Low Fiber Diet	Low Fiber Diet	4	186	22	4	4	4	16	Week_16	23	N	1	4	4	2013	2013-04-04	M	0	RUC_DNA_Extraction_order	RUC	RUC_sx:M_dm:N_cid:22_s:1186_d:108
13245	GTCTTCAGCAAG	GGCGVACGGGTGAGTAA	108	2015-01-04	20	not_repetative	Low Fiber Diet	Low Fiber Diet	4	202	38	19	4	4	16	Week_16	23	C	2	18	9	2014	2014-09-18	M	0	RUC_DNA_Extraction_order	RUC	RUC_sx:M_dm:C_cid:38_s:13245_d:108
13198	TGTAACGCCGAT	GGCGVACGGGTGAGTAA	109	2014-12-09	21	not_repetative	Low Fiber Diet	Low Fiber Diet	4	91	27	21	4	4	16	Week_16	23	N	1	22	8	2014	2014-08-22	F	1	RUC_DNA_Extraction_order	RUC	RUC_sx:F_dm:N_cid:27_s:13198_d:109
1230	GGTTCCATTAGG	GGCGVACGGGTGAGTAA	110	2013-05-01	21	not_repetative	Low Fiber Diet	Low Fiber Diet	4	230	3	4	4	4	16	Week_16	23	N	1	11	1	2013	2013-01-11	F	1	RUC_DNA_Extraction_order	RUC	RUC_sx:F_dm:N_cid:3_s:1230_d:110
1203	CGGATAACCTCC	GGCGVACGGGTGAGTAA	110	2013-07-03	21	not_repetative	Low Fiber Diet	Low Fiber Diet	4	203	18	4	4	4	16	Week_16	23	C	2	15	3	2013	2013-03-15	F	1	RUC_DNA_Extraction_order	RUC	RUC_sx:F_dm:C_cid:18_s:1203_d:110
13196	CTGCTATTCCTC	GGCGVACGGGTGAGTAA	110	2014-12-09	21	not_repetative	Low Fiber Diet	Low Fiber Diet	4	89	25	21	4	4	16	Week_16	23	N	1	21	8	2014	2014-08-21	F	1	RUC_DNA_Extraction_order	RUC	RUC_sx:F_dm:N_cid:25_s:13196_d:110
13197	ATGTCACCGCTG	GGCGVACGGGTGAGTAA	110	2014-12-09	21	not_repetative	Low Fiber Diet	Low Fiber Diet	4	90	26	21	4	4	16	Week_16	23	N	1	21	8	2014	2014-08-21	F	0	RUC_DNA_Extraction_order	RUC	RUC_sx:F_dm:N_cid:26_s:13197_d:110
13244	CGACTCTAAACG	GGCGVACGGGTGAGTAA	110	2015-01-04	21	not_repetative	Low Fiber Diet	Low Fiber Diet	4	201	37	19	4	4	16	Week_16	23	C	2	16	9	2014	2014-09-16	M	1	RUC_DNA_Extraction_order	RUC	RUC_sx:M_dm:C_cid:37_s:13244_d:110
11229	TCTTGGAGGTCA	GGCGVACGGGTGAGTAA	111	2013-05-01	21	not_repetative	Low Fiber Diet	Low Fiber Diet	4	106	2	21	4	4	16	Week_16	23	N	1	10	1	2013	2013-01-10	F	1	RUC_DNA_Extraction_order	RUC	RUC_sx:F_dm:N_cid:2_s:11229_d:111
1175	TCGTCAAACCCG	GGCGVACGGGTGAGTAA	111	2013-05-23	21	not_repetative	Low Fiber Diet	Low Fiber Diet	4	175	10	4	4	4	16	Week_16	23	C	2	1	2	2013	2013-02-01	M	0	RUC_DNA_Extraction_order	RUC	RUC_sx:M_dm:C_cid:10_s:1175_d:111
1208	TTCGATGCCGCA	GGCGVACGGGTGAGTAA	111	2013-08-01	21	not_repetative	Low Fiber Diet	Low Fiber Diet	4	208	24	4	4	4	16	Week_16	23	C	2	12	4	2013	2013-04-12	M	1	RUC_DNA_Extraction_order	RUC	RUC_sx:M_dm:C_cid:24_s:1208_d:111
13103	CGGTCAATTGAC	GGCGVACGGGTGAGTAA	111	2014-12-17	21	not_repetative	Low Fiber Diet	Low Fiber Diet	4	60	30	18	4	4	16	Week_16	23	N	1	28	8	2014	2014-08-28	F	1	RUC_DNA_Extraction_order	RUC	RUC_sx:F_dm:N_cid:30_s:13103_d:111
13243	ATTCTCTCACGT	GGCGVACGGGTGAGTAA	111	2015-01-04	21	not_repetative	Low Fiber Diet	Low Fiber Diet	4	200	36	19	4	4	16	Week_16	23	C	2	15	9	2014	2014-09-15	M	1	RUC_DNA_Extraction_order	RUC	RUC_sx:M_dm:C_cid:36_s:13243_d:111
1100	GATGTATGTGGT	GGCGVACGGGTGAGTAA	112	2013-05-01	21	not_repetative	Low Fiber Diet	Low Fiber Diet	4	100	1	4	4	4	16	Week_16	23	N	1	9	1	2013	2013-01-09	F	0	RUC_DNA_Extraction_order	RUC	RUC_sx:F_dm:N_cid:1_s:1100_d:112
1113	TACTCGGGAACT	GGCGVACGGGTGAGTAA	112	2013-05-23	21	not_repetative	Low Fiber Diet	Low Fiber Diet	4	113	9	4	4	4	16	Week_16	23	N	1	31	1	2013	2013-01-31	F	0	RUC_DNA_Extraction_order	RUC	RUC_sx:F_dm:N_cid:9_s:1113_d:112
1204	AGGGTGACTTTA	GGCGVACGGGTGAGTAA	112	2013-07-10	21	not_repetative	Low Fiber Diet	Low Fiber Diet	4	204	19	4	4	4	16	Week_16	23	C	2	20	3	2013	2013-03-20	F	0	RUC_DNA_Extraction_order	RUC	RUC_sx:F_dm:C_cid:19_s:1204_d:112
11656	CGTACTCTCGAG	GGCGVACGGGTGAGTAA	112	2013-07-25	21	not_repetative	Low Fiber Diet	Low Fiber Diet	4	154	22	17	4	4	16	Week_16	23	N	1	4	4	2013	2013-04-04	M	0	RUC_DNA_Extraction_order	RUC	RUC_sx:M_dm:N_cid:22_s:11656_d:112
1207	ACTGATGGCCTC	GGCGVACGGGTGAGTAA	112	2013-08-01	21	not_repetative	Low Fiber Diet	Low Fiber Diet	4	207	23	4	4	4	16	Week_16	23	N	1	11	4	2013	2013-04-11	F	1	RUC_DNA_Extraction_order	RUC	RUC_sx:F_dm:N_cid:23_s:1207_d:112
13199	AGCAGAACATCT	GGCGVACGGGTGAGTAA	112	2014-12-17	21	not_repetative	Low Fiber Diet	Low Fiber Diet	4	92	28	21	4	4	16	Week_16	23	C	2	27	8	2014	2014-08-27	M	1	RUC_DNA_Extraction_order	RUC	RUC_sx:M_dm:C_cid:28_s:13199_d:112
1174	AGTTGTAGTCCG	GGCGVACGGGTGAGTAA	113	2013-05-23	21	not_repetative	Low Fiber Diet	Low Fiber Diet	4	174	8	4	4	4	17	Week_17	24	C	2	30	1	2013	2013-01-30	M	1	RUC_DNA_Extraction_order	RUC	RUC_sx:M_dm:C_cid:8_s:1174_d:113
11202	GTCTTCAGCAAG	GGCGVACGGGTGAGTAA	113	2013-07-03	21	not_repetative	Low Fiber Diet	Low Fiber Diet	4	202	17	14	4	4	17	Week_17	24	N	1	12	3	2013	2013-03-12	M	1	RUC_DNA_Extraction_order	RUC	RUC_sx:M_dm:N_cid:17_s:11202_d:113
11242	GCACACCTGATA	GGCGVACGGGTGAGTAA	114	2013-05-16	21	not_repetative	Low Fiber Diet	Low Fiber Diet	4	108	7	21	4	4	17	Week_17	24	N	1	22	1	2013	2013-01-22	F	1	RUC_DNA_Extraction_order	RUC	RUC_sx:F_dm:N_cid:7_s:11242_d:114
10095	TTGGCTCTATTC	GGCGVACGGGTGAGTAA	114	2013-05-30	21	not_repetative	Low Fiber Diet	Low Fiber Diet	4	94	11	9	4	4	17	Week_17	24	N	1	5	2	2013	2013-02-05	F	1	RUC_DNA_Extraction_order	RUC	RUC_sx:F_dm:N_cid:11_s:10095_d:114
10119	TATCTATCCTGC	GGCGVACGGGTGAGTAA	114	2013-05-30	21	not_repetative	Low Fiber Diet	Low Fiber Diet	4	118	12	9	4	4	17	Week_17	24	C	2	5	2	2013	2013-02-05	F	0	RUC_DNA_Extraction_order	RUC	RUC_sx:F_dm:C_cid:12_s:10119_d:114
11201	CGACTCTAAACG	GGCGVACGGGTGAGTAA	115	2013-06-12	21	not_repetative	Low Fiber Diet	Low Fiber Diet	4	201	16	14	4	4	17	Week_17	24	N	1	17	2	2013	2013-02-17	M	1	RUC_DNA_Extraction_order	RUC	RUC_sx:M_dm:N_cid:16_s:11201_d:115
13242	CAACACATGCTG	GGCGVACGGGTGAGTAA	115	2015-01-04	21	not_repetative	Low Fiber Diet	Low Fiber Diet	4	199	35	19	4	4	17	Week_17	24	C	2	11	9	2014	2014-09-11	F	1	RUC_DNA_Extraction_order	RUC	RUC_sx:F_dm:C_cid:35_s:13242_d:115
11205	GACTTCATGCGA	GGCGVACGGGTGAGTAA	116	2013-07-21	21	not_repetative	Low Fiber Diet	Low Fiber Diet	4	205	20	14	4	4	17	Week_17	24	N	1	27	3	2013	2013-03-27	F	1	RUC_DNA_Extraction_order	RUC	RUC_sx:F_dm:N_cid:20_s:11205_d:116
1206	GCCTGTCTGCAA	GGCGVACGGGTGAGTAA	116	2013-07-21	21	not_repetative	Low Fiber Diet	Low Fiber Diet	4	206	21	4	4	4	17	Week_17	24	N	1	27	3	2013	2013-03-27	M	1	RUC_DNA_Extraction_order	RUC	RUC_sx:M_dm:N_cid:21_s:1206_d:116
89	CTCACAACCGTG	GGCGVACGGGTGAGTAA	117	2013-05-16	22	not_repetative	Low Fiber Diet	Low Fiber Diet	4	88	6	1	4	4	17	Week_17	24	N	1	19	1	2013	2013-01-19	F	1	RUC_DNA_Extraction_order	RUC	RUC_sx:F_dm:N_cid:6_s:89_d:117
7	GTCGTGTAGCCT	GGCGVACGGGTGAGTAA	117	2013-07-10	22	not_repetative	Low Fiber Diet	Low Fiber Diet	4	6	18	1	4	4	17	Week_17	24	C	2	15	3	2013	2013-03-15	F	1	RUC_DNA_Extraction_order	RUC	RUC_sx:F_dm:C_cid:18_s:7_d:117
13257	ATTGACCGGTCA	GGCGVACGGGTGAGTAA	117	2014-12-17	22	not_repetative	Low Fiber Diet	Low Fiber Diet	4	214	27	19	4	4	17	Week_17	24	N	1	22	8	2014	2014-08-22	F	1	RUC_DNA_Extraction_order	RUC	RUC_sx:F_dm:N_cid:27_s:13257_d:117
13241	CGAGCTGTTACC	GGCGVACGGGTGAGTAA	117	2015-01-04	22	not_repetative	Low Fiber Diet	Low Fiber Diet	4	198	34	19	4	4	17	Week_17	24	N	1	9	9	2014	2014-09-09	F	1	RUC_DNA_Extraction_order	RUC	RUC_sx:F_dm:N_cid:34_s:13241_d:117
109	GCACACCTGATA	GGCGVACGGGTGAGTAA	118	2013-05-30	22	not_repetative	Low Fiber Diet	Low Fiber Diet	4	108	10	1	4	4	17	Week_17	24	C	2	1	2	2013	2013-02-01	M	0	RUC_DNA_Extraction_order	RUC	RUC_sx:M_dm:C_cid:10_s:109_d:118
10154	GAAACATCCCAC	GGCGVACGGGTGAGTAA	118	2013-06-12	22	not_repetative	Low Fiber Diet	Low Fiber Diet	4	153	15	10	4	4	17	Week_17	24	C	2	14	2	2013	2013-02-14	F	0	RUC_DNA_Extraction_order	RUC	RUC_sx:F_dm:C_cid:15_s:10154_d:118
10351	GCCTAGCCCAAT	GGCGVACGGGTGAGTAA	118	2013-08-08	22	not_repetative	Low Fiber Diet	Low Fiber Diet	4	99	24	12	4	4	17	Week_17	24	C	2	12	4	2013	2013-04-12	M	1	RUC_DNA_Extraction_order	RUC	RUC_sx:M_dm:C_cid:24_s:10351_d:118
13249	TTGGCTCTATTC	GGCGVACGGGTGAGTAA	118	2014-12-17	22	not_repetative	Low Fiber Diet	Low Fiber Diet	4	94	25	21	4	4	17	Week_17	24	N	1	21	8	2014	2014-08-21	F	1	RUC_DNA_Extraction_order	RUC	RUC_sx:F_dm:N_cid:25_s:13249_d:118
13253	AACTTTCAGGAG	GGCGVACGGGTGAGTAA	118	2014-12-17	22	not_repetative	Low Fiber Diet	Low Fiber Diet	4	210	26	19	4	4	17	Week_17	24	N	1	21	8	2014	2014-08-21	F	0	RUC_DNA_Extraction_order	RUC	RUC_sx:F_dm:N_cid:26_s:13253_d:118
13102	ACAATAGACACC	GGCGVACGGGTGAGTAA	118	2015-01-04	22	not_repetative	Low Fiber Diet	Low Fiber Diet	4	59	33	18	4	4	17	Week_17	24	C	2	8	9	2014	2014-09-08	F	0	RUC_DNA_Extraction_order	RUC	RUC_sx:F_dm:C_cid:33_s:13102_d:118
24	GCAACACCATCC	GGCGVACGGGTGAGTAA	119	2013-05-30	22	not_repetative	Low Fiber Diet	Low Fiber Diet	4	23	9	1	4	4	17	Week_17	24	N	1	31	1	2013	2013-01-31	F	0	RUC_DNA_Extraction_order	RUC	RUC_sx:F_dm:N_cid:9_s:24_d:119
113	GAGAGCAACAGA	GGCGVACGGGTGAGTAA	119	2013-06-12	22	not_repetative	Low Fiber Diet	Low Fiber Diet	4	112	14	1	4	4	17	Week_17	24	C	2	13	2	2013	2013-02-13	M	1	RUC_DNA_Extraction_order	RUC	RUC_sx:M_dm:C_cid:14_s:113_d:119
10056	TGTCGCAAATAG	GGCGVACGGGTGAGTAA	119	2013-08-01	22	not_repetative	Low Fiber Diet	Low Fiber Diet	4	55	22	9	4	4	17	Week_17	24	N	1	4	4	2013	2013-04-04	M	0	RUC_DNA_Extraction_order	RUC	RUC_sx:M_dm:N_cid:22_s:10056_d:119
10350	GATTATCGACGA	GGCGVACGGGTGAGTAA	119	2013-08-08	22	not_repetative	Low Fiber Diet	Low Fiber Diet	4	98	23	12	4	4	17	Week_17	24	N	1	11	4	2013	2013-04-11	F	1	RUC_DNA_Extraction_order	RUC	RUC_sx:F_dm:N_cid:23_s:10350_d:119
3294	TCCCTTGTCTCC	GGCGVACGGGTGAGTAA	119	2015-02-10	22	not_repetative	Low Fiber Diet	Low Fiber Diet	4	0	44	8	4	4	17	Week_17	24	N	1	14	10	2014	2014-10-14	F	1	RUC_DNA_Extraction_order	RUC	RUC_sx:F_dm:N_cid:44_s:3294_d:119
21	GATCTGCGATCC	GGCGVACGGGTGAGTAA	120	2013-05-16	22	not_repetative	Low Fiber Diet	Low Fiber Diet	4	20	4	1	4	4	18	Week_18	25	N	1	16	1	2013	2013-01-16	F	1	RUC_DNA_Extraction_order	RUC	RUC_sx:F_dm:N_cid:4_s:21_d:120
74	ATGGGTTCCGTC	GGCGVACGGGTGAGTAA	120	2013-05-16	22	not_repetative	Low Fiber Diet	Low Fiber Diet	4	73	5	1	4	4	18	Week_18	25	N	1	16	1	2013	2013-01-16	F	0	RUC_DNA_Extraction_order	RUC	RUC_sx:F_dm:N_cid:5_s:74_d:120
107	TCTTGGAGGTCA	GGCGVACGGGTGAGTAA	120	2013-05-30	22	not_repetative	Low Fiber Diet	Low Fiber Diet	4	106	8	1	4	4	18	Week_18	25	C	2	30	1	2013	2013-01-30	M	1	RUC_DNA_Extraction_order	RUC	RUC_sx:M_dm:C_cid:8_s:107_d:120
6	ATCGCACAGTAA	GGCGVACGGGTGAGTAA	120	2013-07-10	22	not_repetative	Low Fiber Diet	Low Fiber Diet	4	5	17	1	4	4	18	Week_18	25	N	1	12	3	2013	2013-03-12	M	1	RUC_DNA_Extraction_order	RUC	RUC_sx:M_dm:N_cid:17_s:6_d:120
10054	ATGATGAGCCTC	GGCGVACGGGTGAGTAA	120	2013-07-25	22	not_repetative	Low Fiber Diet	Low Fiber Diet	4	53	20	9	4	4	18	Week_18	25	N	1	27	3	2013	2013-03-27	F	1	RUC_DNA_Extraction_order	RUC	RUC_sx:F_dm:N_cid:20_s:10054_d:120
10055	GTCGACAGAGGA	GGCGVACGGGTGAGTAA	120	2013-07-25	22	not_repetative	Low Fiber Diet	Low Fiber Diet	4	54	21	9	4	4	18	Week_18	25	N	1	27	3	2013	2013-03-27	M	1	RUC_DNA_Extraction_order	RUC	RUC_sx:M_dm:N_cid:21_s:10055_d:120
10090	CTGCTATTCCTC	GGCGVACGGGTGAGTAA	121	2013-05-23	22	not_repetative	Low Fiber Diet	Low Fiber Diet	4	89	7	9	5	5	18	Week_18	25	N	1	22	1	2013	2013-01-22	F	1	RUC_DNA_Extraction_order	RUC	RUC_sx:F_dm:N_cid:7_s:10090_d:121
81	TAGTATGCGCAA	GGCGVACGGGTGAGTAA	121	2013-06-12	22	not_repetative	Low Fiber Diet	Low Fiber Diet	4	80	13	1	5	5	18	Week_18	25	N	1	11	2	2013	2013-02-11	F	1	RUC_DNA_Extraction_order	RUC	RUC_sx:F_dm:N_cid:13_s:81_d:121
10156	TCAGTTCTCGTT	GGCGVACGGGTGAGTAA	123	2013-06-20	22	not_repetative	Low Fiber Diet	Low Fiber Diet	4	155	16	10	5	5	18	Week_18	25	N	1	17	2	2013	2013-02-17	M	1	RUC_DNA_Extraction_order	RUC	RUC_sx:M_dm:N_cid:16_s:10156_d:123
8	AGCGGAGGTTAG	GGCGVACGGGTGAGTAA	123	2013-07-21	22	not_repetative	Low Fiber Diet	Low Fiber Diet	4	7	19	1	5	5	18	Week_18	25	C	2	20	3	2013	2013-03-20	F	0	RUC_DNA_Extraction_order	RUC	RUC_sx:F_dm:C_cid:19_s:8_d:123
11161	TACAGCGCATAC	GGCGVACGGGTGAGTAA	124	2013-05-23	23	not_repetative	Low Fiber Diet	Low Fiber Diet	4	9	6	20	5	5	18	Week_18	25	N	1	19	1	2013	2013-01-19	F	1	RUC_DNA_Extraction_order	RUC	RUC_sx:F_dm:N_cid:6_s:11161_d:124
3267	GTAATGCGTAAC	GGCGVACGGGTGAGTAA	124	2015-01-04	23	not_repetative	Low Fiber Diet	Low Fiber Diet	4	224	31	7	5	5	18	Week_18	25	N	1	2	9	2014	2014-09-02	M	0	RUC_DNA_Extraction_order	RUC	RUC_sx:M_dm:N_cid:31_s:3267_d:124
13270	CACCCGATGGTT	GGCGVACGGGTGAGTAA	124	2015-01-04	23	not_repetative	Low Fiber Diet	Low Fiber Diet	4	227	32	19	5	5	18	Week_18	25	C	2	2	9	2014	2014-09-02	F	0	RUC_DNA_Extraction_order	RUC	RUC_sx:F_dm:C_cid:32_s:13270_d:124
10134	ACCCAAGCGTTA	GGCGVACGGGTGAGTAA	125	2013-05-16	23	not_repetative	Low Fiber Diet	Low Fiber Diet	4	133	3	10	5	5	18	Week_18	25	N	1	11	1	2013	2013-01-11	F	1	RUC_DNA_Extraction_order	RUC	RUC_sx:F_dm:N_cid:3_s:10134_d:125
11228	GAATACCAAGTC	GGCGVACGGGTGAGTAA	125	2013-08-15	23	not_repetative	Low Fiber Diet	Low Fiber Diet	4	15	24	20	5	5	18	Week_18	25	C	2	12	4	2013	2013-04-12	M	1	RUC_DNA_Extraction_order	RUC	RUC_sx:M_dm:C_cid:24_s:11228_d:125
3295	ACGAGACTGATT	GGCGVACGGGTGAGTAA	125	2015-02-16	23	not_repetative	Low Fiber Diet	Low Fiber Diet	4	1	44	8	5	5	18	Week_18	25	N	1	14	10	2014	2014-10-14	F	1	RUC_DNA_Extraction_order	RUC	RUC_sx:F_dm:N_cid:44_s:3295_d:125
84	GTTCTCTTCTCG	GGCGVACGGGTGAGTAA	126	2013-05-16	23	not_repetative	Low Fiber Diet	Low Fiber Diet	4	83	2	1	5	5	18	Week_18	25	N	1	10	1	2013	2013-01-10	F	1	RUC_DNA_Extraction_order	RUC	RUC_sx:F_dm:N_cid:2_s:84_d:126
11200	ATCTACCGAAGC	GGCGVACGGGTGAGTAA	126	2013-06-20	23	not_repetative	Low Fiber Diet	Low Fiber Diet	4	104	15	21	5	5	18	Week_18	25	C	2	14	2	2013	2013-02-14	F	0	RUC_DNA_Extraction_order	RUC	RUC_sx:F_dm:C_cid:15_s:11200_d:126
11226	GGAATCCGATTA	GGCGVACGGGTGAGTAA	126	2013-08-08	23	not_repetative	Low Fiber Diet	Low Fiber Diet	4	226	22	14	5	5	18	Week_18	25	N	1	4	4	2013	2013-04-04	M	0	RUC_DNA_Extraction_order	RUC	RUC_sx:M_dm:N_cid:22_s:11226_d:126
1227	CACCCGATGGTT	GGCGVACGGGTGAGTAA	126	2013-08-15	23	not_repetative	Low Fiber Diet	Low Fiber Diet	4	227	23	4	5	5	18	Week_18	25	N	1	11	4	2013	2013-04-11	F	1	RUC_DNA_Extraction_order	RUC	RUC_sx:F_dm:N_cid:23_s:1227_d:126
10132	ATCAGTACTAGG	GGCGVACGGGTGAGTAA	127	2013-05-16	23	not_repetative	Low Fiber Diet	Low Fiber Diet	4	131	1	10	5	5	19	Week_19	26	N	1	9	1	2013	2013-01-09	F	0	RUC_DNA_Extraction_order	RUC	RUC_sx:F_dm:N_cid:1_s:10132_d:127
1286	TACGAGCCCTAA	GGCGVACGGGTGAGTAA	127	2013-05-23	23	not_repetative	Low Fiber Diet	Low Fiber Diet	4	35	4	5	5	5	19	Week_19	26	N	1	16	1	2013	2013-01-16	F	1	RUC_DNA_Extraction_order	RUC	RUC_sx:F_dm:N_cid:4_s:1286_d:127
11287	CACTACGCTAGA	GGCGVACGGGTGAGTAA	127	2013-05-23	23	not_repetative	Low Fiber Diet	Low Fiber Diet	4	36	5	15	5	5	19	Week_19	26	N	1	16	1	2013	2013-01-16	F	0	RUC_DNA_Extraction_order	RUC	RUC_sx:F_dm:N_cid:5_s:11287_d:127
1277	AGTCGTGCACAT	GGCGVACGGGTGAGTAA	127	2013-06-12	23	not_repetative	Low Fiber Diet	Low Fiber Diet	4	26	11	5	5	5	19	Week_19	26	N	1	5	2	2013	2013-02-05	F	1	RUC_DNA_Extraction_order	RUC	RUC_sx:F_dm:N_cid:11_s:1277_d:127
1126	GCTCTCCGTAGA	GGCGVACGGGTGAGTAA	127	2013-06-12	23	not_repetative	Low Fiber Diet	Low Fiber Diet	4	126	12	4	5	5	19	Week_19	26	C	2	5	2	2013	2013-02-05	F	0	RUC_DNA_Extraction_order	RUC	RUC_sx:F_dm:C_cid:12_s:1126_d:127
11199	CAACACATGCTG	GGCGVACGGGTGAGTAA	127	2013-06-20	23	not_repetative	Low Fiber Diet	Low Fiber Diet	4	199	14	14	5	5	19	Week_19	26	C	2	13	2	2013	2013-02-13	M	1	RUC_DNA_Extraction_order	RUC	RUC_sx:M_dm:C_cid:14_s:11199_d:127
1224	GTAATGCGTAAC	GGCGVACGGGTGAGTAA	127	2013-08-01	23	not_repetative	Low Fiber Diet	Low Fiber Diet	4	224	20	4	5	5	19	Week_19	26	N	1	27	3	2013	2013-03-27	F	1	RUC_DNA_Extraction_order	RUC	RUC_sx:F_dm:N_cid:20_s:1224_d:127
11225	GTCGCCGTACAT	GGCGVACGGGTGAGTAA	127	2013-08-01	23	not_repetative	Low Fiber Diet	Low Fiber Diet	4	225	21	14	5	5	19	Week_19	26	N	1	27	3	2013	2013-03-27	M	1	RUC_DNA_Extraction_order	RUC	RUC_sx:M_dm:N_cid:21_s:11225_d:127
1173	AACGTAGGCTCT	GGCGVACGGGTGAGTAA	128	2013-05-30	23	not_repetative	Low Fiber Diet	Low Fiber Diet	4	173	7	4	5	5	19	Week_19	26	N	1	22	1	2013	2013-01-22	F	1	RUC_DNA_Extraction_order	RUC	RUC_sx:F_dm:N_cid:7_s:1173_d:128
1222	TACACAAGTCGC	GGCGVACGGGTGAGTAA	128	2013-07-21	23	not_repetative	Low Fiber Diet	Low Fiber Diet	4	222	18	4	5	5	19	Week_19	26	C	2	15	3	2013	2013-03-15	F	1	RUC_DNA_Extraction_order	RUC	RUC_sx:F_dm:C_cid:18_s:1222_d:128
11198	CGAGCTGTTACC	GGCGVACGGGTGAGTAA	129	2013-06-20	23	not_repetative	Low Fiber Diet	Low Fiber Diet	4	198	13	14	5	5	19	Week_19	26	N	1	11	2	2013	2013-02-11	F	1	RUC_DNA_Extraction_order	RUC	RUC_sx:F_dm:N_cid:13_s:11198_d:129
3264	CAACGTGCTCCA	GGCGVACGGGTGAGTAA	129	2015-01-04	23	not_repetative	Low Fiber Diet	Low Fiber Diet	4	221	30	7	5	5	19	Week_19	26	N	1	28	8	2014	2014-08-28	F	1	RUC_DNA_Extraction_order	RUC	RUC_sx:F_dm:N_cid:30_s:3264_d:129
1220	GTCGTCCAAATG	GGCGVACGGGTGAGTAA	130	2013-06-27	23	not_repetative	Low Fiber Diet	Low Fiber Diet	4	220	16	4	5	5	19	Week_19	26	N	1	17	2	2013	2013-02-17	M	1	RUC_DNA_Extraction_order	RUC	RUC_sx:M_dm:N_cid:16_s:1220_d:130
3261	GGATAGCCAAGG	GGCGVACGGGTGAGTAA	130	2015-01-04	23	not_repetative	Low Fiber Diet	Low Fiber Diet	4	218	28	7	5	5	19	Week_19	26	C	2	27	8	2014	2014-08-27	M	1	RUC_DNA_Extraction_order	RUC	RUC_sx:M_dm:C_cid:28_s:3261_d:130
1172	CACTGGTGCATA	GGCGVACGGGTGAGTAA	131	2013-05-30	24	not_repetative	Low Fiber Diet	Low Fiber Diet	4	172	6	4	5	5	19	Week_19	26	N	1	19	1	2013	2013-01-19	F	1	RUC_DNA_Extraction_order	RUC	RUC_sx:F_dm:N_cid:6_s:1172_d:131
1276	CGAGCAATCCTA	GGCGVACGGGTGAGTAA	131	2013-06-12	24	not_repetative	Low Fiber Diet	Low Fiber Diet	4	25	10	5	5	5	19	Week_19	26	C	2	1	2	2013	2013-02-01	M	0	RUC_DNA_Extraction_order	RUC	RUC_sx:M_dm:C_cid:10_s:1276_d:131
1221	CAACGTGCTCCA	GGCGVACGGGTGAGTAA	131	2013-07-21	24	not_repetative	Low Fiber Diet	Low Fiber Diet	4	221	17	4	5	5	19	Week_19	26	N	1	12	3	2013	2013-03-12	M	1	RUC_DNA_Extraction_order	RUC	RUC_sx:M_dm:N_cid:17_s:1221_d:131
1190	CGGATCTAGTGT	GGCGVACGGGTGAGTAA	132	2013-05-23	24	not_repetative	Low Fiber Diet	Low Fiber Diet	4	190	3	4	5	5	19	Week_19	26	N	1	11	1	2013	2013-01-11	F	1	RUC_DNA_Extraction_order	RUC	RUC_sx:F_dm:N_cid:3_s:1190_d:132
1114	CGTGCTTAGGCT	GGCGVACGGGTGAGTAA	132	2013-06-12	24	not_repetative	Low Fiber Diet	Low Fiber Diet	4	114	9	4	5	5	19	Week_19	26	N	1	31	1	2013	2013-01-31	F	0	RUC_DNA_Extraction_order	RUC	RUC_sx:F_dm:N_cid:9_s:1114_d:132
1357	TCTTGGAGGTCA	GGCGVACGGGTGAGTAA	132	2013-07-25	24	not_repetative	Low Fiber Diet	Low Fiber Diet	4	106	18	5	5	5	19	Week_19	26	C	2	15	3	2013	2013-03-15	F	1	RUC_DNA_Extraction_order	RUC	RUC_sx:F_dm:C_cid:18_s:1357_d:132
1189	TGTAAGACTTGG	GGCGVACGGGTGAGTAA	133	2013-05-23	24	not_repetative	Low Fiber Diet	Low Fiber Diet	4	189	2	4	5	5	19	Week_19	26	N	1	10	1	2013	2013-01-10	F	1	RUC_DNA_Extraction_order	RUC	RUC_sx:F_dm:N_cid:2_s:1189_d:133
1355	ATCTACCGAAGC	GGCGVACGGGTGAGTAA	133	2013-06-12	24	not_repetative	Low Fiber Diet	Low Fiber Diet	4	104	8	5	5	5	19	Week_19	26	C	2	30	1	2013	2013-01-30	M	1	RUC_DNA_Extraction_order	RUC	RUC_sx:M_dm:C_cid:8_s:1355_d:133
1219	TGGTTGGTTACG	GGCGVACGGGTGAGTAA	133	2013-06-27	24	not_repetative	Low Fiber Diet	Low Fiber Diet	4	219	15	4	5	5	19	Week_19	26	C	2	14	2	2013	2013-02-14	F	0	RUC_DNA_Extraction_order	RUC	RUC_sx:F_dm:C_cid:15_s:1219_d:133
11253	TAACGTGTGTGC	GGCGVACGGGTGAGTAA	133	2013-08-15	24	not_repetative	Low Fiber Diet	Low Fiber Diet	4	17	22	20	5	5	19	Week_19	26	N	1	4	4	2013	2013-04-04	M	0	RUC_DNA_Extraction_order	RUC	RUC_sx:M_dm:N_cid:22_s:11253_d:133
3290	AGGTCCAAATCA	GGCGVACGGGTGAGTAA	133	2015-02-10	24	not_repetative	Low Fiber Diet	Low Fiber Diet	4	247	42	7	5	5	19	Week_19	26	N	1	30	9	2014	2014-09-30	M	1	RUC_DNA_Extraction_order	RUC	RUC_sx:M_dm:N_cid:42_s:3290_d:133
3292	CTCCCTTTGTGT	GGCGVACGGGTGAGTAA	133	2015-02-10	24	not_repetative	Low Fiber Diet	Low Fiber Diet	4	249	43	7	5	5	19	Week_19	26	C	2	30	9	2014	2014-09-30	M	1	RUC_DNA_Extraction_order	RUC	RUC_sx:M_dm:C_cid:43_s:3292_d:133
1101	ACTCCTTGTGTT	GGCGVACGGGTGAGTAA	134	2013-05-23	24	not_repetative	Low Fiber Diet	Low Fiber Diet	4	101	1	4	5	5	20	Week_20	27	N	1	9	1	2013	2013-01-09	F	0	RUC_DNA_Extraction_order	RUC	RUC_sx:F_dm:N_cid:1_s:1101_d:134
1191	CGATCTTCGAGC	GGCGVACGGGTGAGTAA	134	2013-05-30	24	not_repetative	Low Fiber Diet	Low Fiber Diet	4	191	4	4	5	5	20	Week_20	27	N	1	16	1	2013	2013-01-16	F	1	RUC_DNA_Extraction_order	RUC	RUC_sx:F_dm:N_cid:4_s:1191_d:134
1192	GTCGAATTTGCG	GGCGVACGGGTGAGTAA	134	2013-05-30	24	not_repetative	Low Fiber Diet	Low Fiber Diet	4	192	5	4	5	5	20	Week_20	27	N	1	16	1	2013	2013-01-16	F	0	RUC_DNA_Extraction_order	RUC	RUC_sx:F_dm:N_cid:5_s:1192_d:134
11218	GGATAGCCAAGG	GGCGVACGGGTGAGTAA	134	2013-06-27	24	not_repetative	Low Fiber Diet	Low Fiber Diet	4	218	14	14	5	5	20	Week_20	27	C	2	13	2	2013	2013-02-13	M	1	RUC_DNA_Extraction_order	RUC	RUC_sx:M_dm:C_cid:14_s:11218_d:134
11223	ACTTGGTGTAAG	GGCGVACGGGTGAGTAA	134	2013-08-01	24	not_repetative	Low Fiber Diet	Low Fiber Diet	4	105	19	21	5	5	20	Week_20	27	C	2	20	3	2013	2013-03-20	F	0	RUC_DNA_Extraction_order	RUC	RUC_sx:F_dm:C_cid:19_s:11223_d:134
1359	GCACACCTGATA	GGCGVACGGGTGAGTAA	134	2013-08-08	24	not_repetative	Low Fiber Diet	Low Fiber Diet	4	108	20	5	5	5	20	Week_20	27	N	1	27	3	2013	2013-03-27	F	1	RUC_DNA_Extraction_order	RUC	RUC_sx:F_dm:N_cid:20_s:1359_d:134
11353	GTCACGGACATT	GGCGVACGGGTGAGTAA	134	2013-08-08	24	not_repetative	Low Fiber Diet	Low Fiber Diet	4	102	21	15	5	5	20	Week_20	27	N	1	27	3	2013	2013-03-27	M	1	RUC_DNA_Extraction_order	RUC	RUC_sx:M_dm:N_cid:21_s:11353_d:134
3296	GCTGTACGGATT	GGCGVACGGGTGAGTAA	134	2015-02-25	24	not_repetative	Low Fiber Diet	Low Fiber Diet	4	2	44	8	5	5	20	Week_20	27	N	1	14	10	2014	2014-10-14	F	1	RUC_DNA_Extraction_order	RUC	RUC_sx:F_dm:N_cid:44_s:3296_d:134
13142	TACCGAAGGTAT	GGCGVACGGGTGAGTAA	134	2015-03-01	24	not_repetative	Low Fiber Diet	Low Fiber Diet	4	115	45	21	5	5	20	Week_20	27	N	1	18	10	2014	2014-10-18	F	1	RUC_DNA_Extraction_order	RUC	RUC_sx:F_dm:N_cid:45_s:13142_d:134
1347	TACCGCTTCTTC	GGCGVACGGGTGAGTAA	135	2013-06-20	24	not_repetative	Low Fiber Diet	Low Fiber Diet	4	96	11	5	5	5	20	Week_20	27	N	1	5	2	2013	2013-02-05	F	1	RUC_DNA_Extraction_order	RUC	RUC_sx:F_dm:N_cid:11_s:1347_d:135
1127	GTTAAGCTGACC	GGCGVACGGGTGAGTAA	135	2013-06-20	24	not_repetative	Low Fiber Diet	Low Fiber Diet	4	127	12	4	5	5	20	Week_20	27	C	2	5	2	2013	2013-02-05	F	0	RUC_DNA_Extraction_order	RUC	RUC_sx:F_dm:C_cid:12_s:1127_d:135
11356	CGAGCAATCCTA	GGCGVACGGGTGAGTAA	135	2013-07-25	24	repetative	Low Fiber Diet	Low Fiber Diet	4	25	17	20	5	5	20	Week_20	27	N	1	12	3	2013	2013-03-12	M	1	RUC_DNA_Extraction_order	RUC	RUC_sx:M_dm:N_cid:17_s:11356_d:135
13258	TTCTCCATCACA	GGCGVACGGGTGAGTAA	135	2015-01-04	24	not_repetative	Low Fiber Diet	Low Fiber Diet	4	215	27	19	5	5	20	Week_20	27	N	1	22	8	2014	2014-08-22	F	1	RUC_DNA_Extraction_order	RUC	RUC_sx:F_dm:N_cid:27_s:13258_d:135
11217	ATTTAGGACGAC	GGCGVACGGGTGAGTAA	136	2013-06-27	24	not_repetative	Low Fiber Diet	Low Fiber Diet	4	217	13	14	5	5	20	Week_20	27	N	1	11	2	2013	2013-02-11	F	1	RUC_DNA_Extraction_order	RUC	RUC_sx:F_dm:N_cid:13_s:11217_d:136
1331	TAGTATGCGCAA	GGCGVACGGGTGAGTAA	136	2013-07-03	24	not_repetative	Low Fiber Diet	Low Fiber Diet	4	80	16	5	5	5	20	Week_20	27	N	1	17	2	2013	2013-02-17	M	1	RUC_DNA_Extraction_order	RUC	RUC_sx:M_dm:N_cid:16_s:1331_d:136
13250	ACTGATGGCCTC	GGCGVACGGGTGAGTAA	136	2015-01-04	24	not_repetative	Low Fiber Diet	Low Fiber Diet	4	207	25	19	5	5	20	Week_20	27	N	1	21	8	2014	2014-08-21	F	1	RUC_DNA_Extraction_order	RUC	RUC_sx:F_dm:N_cid:25_s:13250_d:136
13254	TGCACGTGATAA	GGCGVACGGGTGAGTAA	136	2015-01-04	24	not_repetative	Low Fiber Diet	Low Fiber Diet	4	211	26	19	5	5	20	Week_20	27	N	1	21	8	2014	2014-08-21	F	0	RUC_DNA_Extraction_order	RUC	RUC_sx:F_dm:N_cid:26_s:13254_d:136
11285	CATACCGTGAGT	GGCGVACGGGTGAGTAA	139	2013-05-30	25	not_repetative	Low Fiber Diet	Low Fiber Diet	4	122	3	21	5	5	20	Week_20	27	N	1	11	1	2013	2013-01-11	F	1	RUC_DNA_Extraction_order	RUC	RUC_sx:F_dm:N_cid:3_s:11285_d:139
11244	GCGACAATTACA	GGCGVACGGGTGAGTAA	139	2013-06-20	25	not_repetative	Low Fiber Diet	Low Fiber Diet	4	109	10	21	5	5	20	Week_20	27	C	2	1	2	2013	2013-02-01	M	0	RUC_DNA_Extraction_order	RUC	RUC_sx:M_dm:C_cid:10_s:11244_d:139
1248	ACCGTGCTCACA	GGCGVACGGGTGAGTAA	139	2013-07-03	25	not_repetative	Low Fiber Diet	Low Fiber Diet	4	248	15	4	5	5	20	Week_20	27	C	2	14	2	2013	2013-02-14	F	0	RUC_DNA_Extraction_order	RUC	RUC_sx:F_dm:C_cid:15_s:1248_d:139
11251	TCCCTTGTCTCC	GGCGVACGGGTGAGTAA	139	2013-08-01	25	not_repetative	Low Fiber Diet	Low Fiber Diet	4	0	18	15	5	5	20	Week_20	27	C	2	15	3	2013	2013-03-15	F	1	RUC_DNA_Extraction_order	RUC	RUC_sx:F_dm:C_cid:18_s:11251_d:139
1354	GCGAGCGAAGTA	GGCGVACGGGTGAGTAA	139	2013-08-29	25	not_repetative	Low Fiber Diet	Low Fiber Diet	4	103	24	5	5	5	20	Week_20	27	C	2	12	4	2013	2013-04-12	M	1	RUC_DNA_Extraction_order	RUC	RUC_sx:M_dm:C_cid:24_s:1354_d:139
3423	GACATTGTCACG	GGCGVACGGGTGAGTAA	139	2015-02-16	25	not_repetative	Low Fiber Diet	Low Fiber Diet	4	129	42	8	5	5	20	Week_20	27	N	1	30	9	2014	2014-09-30	M	1	RUC_DNA_Extraction_order	RUC	RUC_sx:M_dm:N_cid:42_s:3423_d:139
3426	TCCTCGAGCGAT	GGCGVACGGGTGAGTAA	139	2015-02-16	25	not_repetative	Low Fiber Diet	Low Fiber Diet	4	132	43	8	5	5	20	Week_20	27	C	2	30	9	2014	2014-09-30	M	1	RUC_DNA_Extraction_order	RUC	RUC_sx:M_dm:C_cid:43_s:3426_d:139
1284	CAACTCCCGTGA	GGCGVACGGGTGAGTAA	140	2013-05-30	25	not_repetative	Low Fiber Diet	Low Fiber Diet	4	33	2	5	5	5	20	Week_20	27	N	1	10	1	2013	2013-01-10	F	1	RUC_DNA_Extraction_order	RUC	RUC_sx:F_dm:N_cid:2_s:1284_d:140
1115	TACCGAAGGTAT	GGCGVACGGGTGAGTAA	140	2013-06-20	25	not_repetative	Low Fiber Diet	Low Fiber Diet	4	115	9	4	5	5	20	Week_20	27	N	1	31	1	2013	2013-01-31	F	0	RUC_DNA_Extraction_order	RUC	RUC_sx:F_dm:N_cid:9_s:1115_d:140
1247	AGGTCCAAATCA	GGCGVACGGGTGAGTAA	140	2013-07-03	25	not_repetative	Low Fiber Diet	Low Fiber Diet	4	247	14	4	5	5	20	Week_20	27	C	2	13	2	2013	2013-02-13	M	1	RUC_DNA_Extraction_order	RUC	RUC_sx:M_dm:C_cid:14_s:1247_d:140
11338	GGACTTCCAGCT	GGCGVACGGGTGAGTAA	140	2013-08-29	25	not_repetative	Low Fiber Diet	Low Fiber Diet	4	87	23	15	5	5	20	Week_20	27	N	1	11	4	2013	2013-04-11	F	1	RUC_DNA_Extraction_order	RUC	RUC_sx:F_dm:N_cid:23_s:11338_d:140
3419	TTCTCTCGACAT	GGCGVACGGGTGAGTAA	140	2015-02-10	25	not_repetative	Low Fiber Diet	Low Fiber Diet	4	125	41	8	5	5	20	Week_20	27	C	2	23	9	2014	2014-09-23	M	1	RUC_DNA_Extraction_order	RUC	RUC_sx:M_dm:C_cid:41_s:3419_d:140
1102	GTCACGGACATT	GGCGVACGGGTGAGTAA	141	2013-05-30	25	not_repetative	Low Fiber Diet	Low Fiber Diet	4	102	1	4	5	5	21	Week_21	28	N	1	9	1	2013	2013-01-09	F	0	RUC_DNA_Extraction_order	RUC	RUC_sx:F_dm:N_cid:1_s:1102_d:141
11194	GTGGTCATCGTA	GGCGVACGGGTGAGTAA	141	2013-06-12	25	not_repetative	Low Fiber Diet	Low Fiber Diet	4	194	7	14	5	5	21	Week_21	28	N	1	22	1	2013	2013-01-22	F	1	RUC_DNA_Extraction_order	RUC	RUC_sx:F_dm:N_cid:7_s:11194_d:141
1195	CTGAAGGGCGAA	GGCGVACGGGTGAGTAA	141	2013-06-20	25	not_repetative	Low Fiber Diet	Low Fiber Diet	4	195	8	4	5	5	21	Week_21	28	C	2	30	1	2013	2013-01-30	M	1	RUC_DNA_Extraction_order	RUC	RUC_sx:M_dm:C_cid:8_s:1195_d:141
1252	ACGAGACTGATT	GGCGVACGGGTGAGTAA	141	2013-08-08	25	not_repetative	Low Fiber Diet	Low Fiber Diet	4	1	19	5	5	5	21	Week_21	28	C	2	20	3	2013	2013-03-20	F	0	RUC_DNA_Extraction_order	RUC	RUC_sx:F_dm:C_cid:19_s:1252_d:141
10349	TGTGCGATAACA	GGCGVACGGGTGAGTAA	141	2013-08-15	25	not_repetative	Low Fiber Diet	Low Fiber Diet	4	97	20	12	5	5	21	Week_21	28	N	1	27	3	2013	2013-03-27	F	1	RUC_DNA_Extraction_order	RUC	RUC_sx:F_dm:N_cid:20_s:10349_d:141
10352	GATGTATGTGGT	GGCGVACGGGTGAGTAA	141	2013-08-15	25	not_repetative	Low Fiber Diet	Low Fiber Diet	4	100	21	12	5	5	21	Week_21	28	N	1	27	3	2013	2013-03-27	M	1	RUC_DNA_Extraction_order	RUC	RUC_sx:M_dm:N_cid:21_s:10352_d:141
3416	CATACCGTGAGT	GGCGVACGGGTGAGTAA	141	2015-02-10	25	not_repetative	Low Fiber Diet	Low Fiber Diet	4	122	40	8	5	5	21	Week_21	28	C	2	22	9	2014	2014-09-22	M	0	RUC_DNA_Extraction_order	RUC	RUC_sx:M_dm:C_cid:40_s:3416_d:141
1245	TATCACCGGCAC	GGCGVACGGGTGAGTAA	142	2013-06-27	25	not_repetative	Low Fiber Diet	Low Fiber Diet	4	245	11	4	5	5	21	Week_21	28	N	1	5	2	2013	2013-02-05	F	1	RUC_DNA_Extraction_order	RUC	RUC_sx:F_dm:N_cid:11_s:1245_d:142
1128	ATGCCATGCCGT	GGCGVACGGGTGAGTAA	142	2013-06-27	25	not_repetative	Low Fiber Diet	Low Fiber Diet	4	128	12	4	5	5	21	Week_21	28	C	2	5	2	2013	2013-02-05	F	0	RUC_DNA_Extraction_order	RUC	RUC_sx:F_dm:C_cid:12_s:1128_d:142
1246	TATGCCAGAGAT	GGCGVACGGGTGAGTAA	142	2013-07-03	25	not_repetative	Low Fiber Diet	Low Fiber Diet	4	246	13	4	5	5	21	Week_21	28	N	1	11	2	2013	2013-02-11	F	1	RUC_DNA_Extraction_order	RUC	RUC_sx:F_dm:N_cid:13_s:1246_d:142
1250	AGCTGCACCTAA	GGCGVACGGGTGAGTAA	142	2013-08-01	25	not_repetative	Low Fiber Diet	Low Fiber Diet	4	250	17	4	5	5	21	Week_21	28	N	1	12	3	2013	2013-03-12	M	1	RUC_DNA_Extraction_order	RUC	RUC_sx:M_dm:N_cid:17_s:1250_d:142
11249	GTAGATCGTGTA	GGCGVACGGGTGAGTAA	143	2013-07-10	25	not_repetative	Low Fiber Diet	Low Fiber Diet	4	16	16	20	5	5	21	Week_21	28	N	1	17	2	2013	2013-02-17	M	1	RUC_DNA_Extraction_order	RUC	RUC_sx:M_dm:N_cid:16_s:11249_d:143
1193	GCATCAGAGTTA	GGCGVACGGGTGAGTAA	144	2013-06-12	26	not_repetative	Low Fiber Diet	Low Fiber Diet	4	193	6	4	5	5	21	Week_21	28	N	1	19	1	2013	2013-01-19	F	1	RUC_DNA_Extraction_order	RUC	RUC_sx:F_dm:N_cid:6_s:1193_d:144
3325	AGTTACGAGCTA	GGCGVACGGGTGAGTAA	145	2015-02-10	26	not_repetative	Low Fiber Diet	Low Fiber Diet	4	31	38	8	5	5	21	Week_21	28	C	2	18	9	2014	2014-09-18	M	0	RUC_DNA_Extraction_order	RUC	RUC_sx:M_dm:C_cid:38_s:3325_d:145
11690	TGGTCGCATCGT	GGCGVACGGGTGAGTAA	146	2013-06-27	26	not_repetative	Low Fiber Diet	Low Fiber Diet	4	188	10	17	5	5	21	Week_21	28	C	2	1	2	2013	2013-02-01	M	0	RUC_DNA_Extraction_order	RUC	RUC_sx:M_dm:C_cid:10_s:11690_d:146
10004	ATCACCAGGTGT	GGCGVACGGGTGAGTAA	146	2013-07-10	26	not_repetative	Low Fiber Diet	Low Fiber Diet	4	3	15	10	5	5	21	Week_21	28	C	2	14	2	2013	2013-02-14	F	0	RUC_DNA_Extraction_order	RUC	RUC_sx:F_dm:C_cid:15_s:10004_d:146
11658	TCGTGCGTGTTG	GGCGVACGGGTGAGTAA	146	2013-08-08	26	not_repetative	Low Fiber Diet	Low Fiber Diet	4	156	18	17	5	5	21	Week_21	28	C	2	15	3	2013	2013-03-15	F	1	RUC_DNA_Extraction_order	RUC	RUC_sx:F_dm:C_cid:18_s:11658_d:146
1361	TCATGCTCCATT	GGCGVACGGGTGAGTAA	146	2013-09-05	26	not_repetative	Low Fiber Diet	Low Fiber Diet	4	110	24	5	5	5	21	Week_21	28	C	2	12	4	2013	2013-04-12	M	1	RUC_DNA_Extraction_order	RUC	RUC_sx:M_dm:C_cid:24_s:1361_d:146
3420	GCTCTCCGTAGA	GGCGVACGGGTGAGTAA	146	2015-02-16	26	not_repetative	Low Fiber Diet	Low Fiber Diet	4	126	41	8	5	5	21	Week_21	28	C	2	23	9	2014	2014-09-23	M	1	RUC_DNA_Extraction_order	RUC	RUC_sx:M_dm:C_cid:41_s:3420_d:146
10135	TGCAGCAAGATT	GGCGVACGGGTGAGTAA	147	2013-06-12	26	not_repetative	Low Fiber Diet	Low Fiber Diet	4	134	4	9	5	5	21	Week_21	28	N	1	16	1	2013	2013-01-16	F	1	RUC_DNA_Extraction_order	RUC	RUC_sx:F_dm:N_cid:4_s:10135_d:147
10149	CGATGCTGTTGA	GGCGVACGGGTGAGTAA	147	2013-06-12	26	not_repetative	Low Fiber Diet	Low Fiber Diet	4	148	5	10	5	5	21	Week_21	28	N	1	16	1	2013	2013-01-16	F	0	RUC_DNA_Extraction_order	RUC	RUC_sx:F_dm:N_cid:5_s:10149_d:147
10152	AGCTATGTATGG	GGCGVACGGGTGAGTAA	147	2013-06-27	26	not_repetative	Low Fiber Diet	Low Fiber Diet	4	151	9	10	5	5	21	Week_21	28	N	1	31	1	2013	2013-01-31	F	0	RUC_DNA_Extraction_order	RUC	RUC_sx:F_dm:N_cid:9_s:10152_d:147
10003	GCTGTACGGATT	GGCGVACGGGTGAGTAA	147	2013-07-10	26	not_repetative	Low Fiber Diet	Low Fiber Diet	4	2	14	10	5	5	21	Week_21	28	C	2	13	2	2013	2013-02-13	M	1	RUC_DNA_Extraction_order	RUC	RUC_sx:M_dm:C_cid:14_s:10003_d:147
10353	ACTCCTTGTGTT	GGCGVACGGGTGAGTAA	147	2013-08-29	26	not_repetative	Low Fiber Diet	Low Fiber Diet	4	101	22	12	5	5	21	Week_21	28	N	1	4	4	2013	2013-04-04	M	0	RUC_DNA_Extraction_order	RUC	RUC_sx:M_dm:N_cid:22_s:10353_d:147
11697	CTGAAGGGCGAA	GGCGVACGGGTGAGTAA	147	2013-09-05	26	not_repetative	Low Fiber Diet	Low Fiber Diet	4	195	23	17	5	5	21	Week_21	28	N	1	11	4	2013	2013-04-11	F	1	RUC_DNA_Extraction_order	RUC	RUC_sx:F_dm:N_cid:23_s:11697_d:147
13323	CAAATTCGGGAT	GGCGVACGGGTGAGTAA	147	2015-02-10	26	not_repetative	Low Fiber Diet	Low Fiber Diet	4	29	37	19	5	5	21	Week_21	28	C	2	16	9	2014	2014-09-16	M	1	RUC_DNA_Extraction_order	RUC	RUC_sx:M_dm:C_cid:37_s:13323_d:147
3352	AGTTGAGGCATT	GGCGVACGGGTGAGTAA	147	2015-02-16	26	not_repetative	Low Fiber Diet	Low Fiber Diet	4	58	40	8	5	5	21	Week_21	28	C	2	22	9	2014	2014-09-22	M	0	RUC_DNA_Extraction_order	RUC	RUC_sx:M_dm:C_cid:40_s:3352_d:147
3449	TCAGTTCTCGTT	GGCGVACGGGTGAGTAA	147	2015-03-10	26	not_repetative	Low Fiber Diet	Low Fiber Diet	4	155	44	8	5	5	21	Week_21	28	N	1	14	10	2014	2014-10-14	F	1	RUC_DNA_Extraction_order	RUC	RUC_sx:F_dm:N_cid:44_s:3449_d:147
3451	GTTATCGCATGG	GGCGVACGGGTGAGTAA	147	2015-03-14	26	not_repetative	Low Fiber Diet	Low Fiber Diet	4	157	45	8	5	5	21	Week_21	28	N	1	18	10	2014	2014-10-18	F	1	RUC_DNA_Extraction_order	RUC	RUC_sx:F_dm:N_cid:45_s:3451_d:147
10151	ACGCGAACTAAT	GGCGVACGGGTGAGTAA	148	2013-06-27	26	not_repetative	Low Fiber Diet	Low Fiber Diet	4	150	8	9	5	5	22	Week_22	29	C	2	30	1	2013	2013-01-30	M	1	RUC_DNA_Extraction_order	RUC	RUC_sx:M_dm:C_cid:8_s:10151_d:148
10168	CGCTACAACTCG	GGCGVACGGGTGAGTAA	148	2013-07-03	26	not_repetative	Low Fiber Diet	Low Fiber Diet	4	167	11	9	5	5	22	Week_22	29	N	1	5	2	2013	2013-02-05	F	1	RUC_DNA_Extraction_order	RUC	RUC_sx:F_dm:N_cid:11_s:10168_d:148
10171	CGCAGATTAGTA	GGCGVACGGGTGAGTAA	148	2013-07-03	26	not_repetative	Low Fiber Diet	Low Fiber Diet	4	170	12	9	5	5	22	Week_22	29	C	2	5	2	2013	2013-02-05	F	0	RUC_DNA_Extraction_order	RUC	RUC_sx:F_dm:C_cid:12_s:10171_d:148
53	ACTCACAGGAAT	GGCGVACGGGTGAGTAA	148	2013-08-15	26	not_repetative	Low Fiber Diet	Low Fiber Diet	4	52	19	1	5	5	22	Week_22	29	C	2	20	3	2013	2013-03-20	F	0	RUC_DNA_Extraction_order	RUC	RUC_sx:F_dm:C_cid:19_s:53_d:148
3320	AGTCGTGCACAT	GGCGVACGGGTGAGTAA	148	2015-02-10	26	not_repetative	Low Fiber Diet	Low Fiber Diet	4	26	36	8	5	5	22	Week_22	29	C	2	15	9	2014	2014-09-15	M	1	RUC_DNA_Extraction_order	RUC	RUC_sx:M_dm:C_cid:36_s:3320_d:148
3444	ACGCGAACTAAT	GGCGVACGGGTGAGTAA	148	2015-02-25	26	not_repetative	Low Fiber Diet	Low Fiber Diet	4	150	42	8	5	5	22	Week_22	29	N	1	30	9	2014	2014-09-30	M	1	RUC_DNA_Extraction_order	RUC	RUC_sx:M_dm:N_cid:42_s:3444_d:148
3447	GAAACATCCCAC	GGCGVACGGGTGAGTAA	148	2015-02-25	26	not_repetative	Low Fiber Diet	Low Fiber Diet	4	153	43	8	5	5	22	Week_22	29	C	2	30	9	2014	2014-09-30	M	1	RUC_DNA_Extraction_order	RUC	RUC_sx:M_dm:C_cid:43_s:3447_d:148
10150	ACGACTGCATAA	GGCGVACGGGTGAGTAA	149	2013-06-20	26	not_repetative	Low Fiber Diet	Low Fiber Diet	4	149	7	10	5	5	22	Week_22	29	N	1	22	1	2013	2013-01-22	F	1	RUC_DNA_Extraction_order	RUC	RUC_sx:F_dm:N_cid:7_s:10150_d:149
10002	ACGAGACTGATT	GGCGVACGGGTGAGTAA	149	2013-07-10	26	not_repetative	Low Fiber Diet	Low Fiber Diet	4	1	13	10	5	5	22	Week_22	29	N	1	11	2	2013	2013-02-11	F	1	RUC_DNA_Extraction_order	RUC	RUC_sx:F_dm:N_cid:13_s:10002_d:149
10052	CTATCTCCTGTC	GGCGVACGGGTGAGTAA	149	2013-08-08	26	not_repetative	Low Fiber Diet	Low Fiber Diet	4	51	17	10	5	5	22	Week_22	29	N	1	12	3	2013	2013-03-12	M	1	RUC_DNA_Extraction_order	RUC	RUC_sx:M_dm:N_cid:17_s:10052_d:149
3414	AGTAGCGGAAGA	GGCGVACGGGTGAGTAA	149	2015-02-16	26	not_repetative	Low Fiber Diet	Low Fiber Diet	4	120	39	8	5	5	22	Week_22	29	N	1	20	9	2014	2014-09-20	M	1	RUC_DNA_Extraction_order	RUC	RUC_sx:M_dm:N_cid:39_s:3414_d:149
3347	ATGATGAGCCTC	GGCGVACGGGTGAGTAA	151	2015-02-16	27	not_repetative	Low Fiber Diet	Low Fiber Diet	4	53	38	8	6	6	22	Week_22	29	C	2	18	9	2014	2014-09-18	M	0	RUC_DNA_Extraction_order	RUC	RUC_sx:M_dm:C_cid:38_s:3347_d:151
10148	ACAACACTCCGA	GGCGVACGGGTGAGTAA	152	2013-06-12	27	not_repetative	Low Fiber Diet	Low Fiber Diet	4	147	3	10	6	6	22	Week_22	29	N	1	11	1	2013	2013-01-11	F	1	RUC_DNA_Extraction_order	RUC	RUC_sx:F_dm:N_cid:3_s:10148_d:152
10137	GATGTGGTGTTA	GGCGVACGGGTGAGTAA	152	2013-06-20	27	not_repetative	Low Fiber Diet	Low Fiber Diet	4	136	6	9	6	6	22	Week_22	29	N	1	19	1	2013	2013-01-19	F	1	RUC_DNA_Extraction_order	RUC	RUC_sx:F_dm:N_cid:6_s:10137_d:152
10153	ACGGGTCATCAT	GGCGVACGGGTGAGTAA	152	2013-07-03	27	not_repetative	Low Fiber Diet	Low Fiber Diet	4	152	10	9	6	6	22	Week_22	29	C	2	1	2	2013	2013-02-01	M	0	RUC_DNA_Extraction_order	RUC	RUC_sx:M_dm:C_cid:10_s:10153_d:152
3317	GCAACACCATCC	GGCGVACGGGTGAGTAA	152	2015-02-10	27	not_repetative	Low Fiber Diet	Low Fiber Diet	4	23	35	8	6	6	22	Week_22	29	C	2	11	9	2014	2014-09-11	F	1	RUC_DNA_Extraction_order	RUC	RUC_sx:F_dm:C_cid:35_s:3317_d:152
10133	TCCTCGAGCGAT	GGCGVACGGGTGAGTAA	153	2013-06-12	27	not_repetative	Low Fiber Diet	Low Fiber Diet	4	132	2	9	6	6	22	Week_22	29	N	1	10	1	2013	2013-01-10	F	1	RUC_DNA_Extraction_order	RUC	RUC_sx:F_dm:N_cid:2_s:10133_d:153
1116	CACTCATCATTC	GGCGVACGGGTGAGTAA	153	2013-07-03	27	not_repetative	Low Fiber Diet	Low Fiber Diet	4	116	9	4	6	6	22	Week_22	29	N	1	31	1	2013	2013-01-31	F	0	RUC_DNA_Extraction_order	RUC	RUC_sx:F_dm:N_cid:9_s:1116_d:153
10070	TATCGACACAAG	GGCGVACGGGTGAGTAA	153	2013-08-15	27	not_repetative	Low Fiber Diet	Low Fiber Diet	4	69	18	9	6	6	22	Week_22	29	C	2	15	3	2013	2013-03-15	F	1	RUC_DNA_Extraction_order	RUC	RUC_sx:F_dm:C_cid:18_s:10070_d:153
370	TATCTATCCTGC	GGCGVACGGGTGAGTAA	153	2013-09-12	27	not_repetative	Low Fiber Diet	Low Fiber Diet	4	118	24	3	6	6	22	Week_22	29	C	2	12	4	2013	2013-04-12	M	1	RUC_DNA_Extraction_order	RUC	RUC_sx:M_dm:C_cid:24_s:370_d:153
3344	GATGTTCGCTAG	GGCGVACGGGTGAGTAA	153	2015-02-16	27	not_repetative	Low Fiber Diet	Low Fiber Diet	4	50	37	8	6	6	22	Week_22	29	C	2	16	9	2014	2014-09-16	M	1	RUC_DNA_Extraction_order	RUC	RUC_sx:M_dm:C_cid:37_s:3344_d:153
146	TGAACCCTATGG	GGCGVACGGGTGAGTAA	154	2013-06-12	27	not_repetative	Low Fiber Diet	Low Fiber Diet	4	145	1	2	6	6	22	Week_22	29	N	1	9	1	2013	2013-01-09	F	0	RUC_DNA_Extraction_order	RUC	RUC_sx:F_dm:N_cid:1_s:146_d:154
11688	CTGATCCATCTT	GGCGVACGGGTGAGTAA	154	2013-07-03	27	not_repetative	Low Fiber Diet	Low Fiber Diet	4	186	8	17	6	6	22	Week_22	29	C	2	30	1	2013	2013-01-30	M	1	RUC_DNA_Extraction_order	RUC	RUC_sx:M_dm:C_cid:8_s:11688_d:154
10005	TGGTCAACGATA	GGCGVACGGGTGAGTAA	154	2013-07-21	27	not_repetative	Low Fiber Diet	Low Fiber Diet	4	4	16	10	6	6	22	Week_22	29	N	1	17	2	2013	2013-02-17	M	1	RUC_DNA_Extraction_order	RUC	RUC_sx:M_dm:N_cid:16_s:10005_d:154
10369	GTATTTCGGACG	GGCGVACGGGTGAGTAA	154	2013-09-12	27	not_repetative	Low Fiber Diet	Low Fiber Diet	4	117	23	12	6	6	22	Week_22	29	N	1	11	4	2013	2013-04-11	F	1	RUC_DNA_Extraction_order	RUC	RUC_sx:F_dm:N_cid:23_s:10369_d:154
3412	TATCTATCCTGC	GGCGVACGGGTGAGTAA	154	2015-02-10	27	not_repetative	Low Fiber Diet	Low Fiber Diet	4	118	34	8	6	6	22	Week_22	29	N	1	9	9	2014	2014-09-09	F	1	RUC_DNA_Extraction_order	RUC	RUC_sx:F_dm:N_cid:34_s:3412_d:154
13321	GTATCTGCGCGT	GGCGVACGGGTGAGTAA	154	2015-02-16	27	not_repetative	Low Fiber Diet	Low Fiber Diet	4	27	36	19	6	6	22	Week_22	29	C	2	15	9	2014	2014-09-15	M	1	RUC_DNA_Extraction_order	RUC	RUC_sx:M_dm:C_cid:36_s:13321_d:154
3450	TCGTGCGTGTTG	GGCGVACGGGTGAGTAA	154	2015-03-17	27	not_repetative	Low Fiber Diet	Low Fiber Diet	4	156	44	8	6	6	22	Week_22	29	N	1	14	10	2014	2014-10-14	F	1	RUC_DNA_Extraction_order	RUC	RUC_sx:F_dm:N_cid:44_s:3450_d:154
3452	GATCACGAGAGG	GGCGVACGGGTGAGTAA	154	2015-03-21	27	not_repetative	Low Fiber Diet	Low Fiber Diet	4	158	45	8	6	6	22	Week_22	29	N	1	18	10	2014	2014-10-18	F	1	RUC_DNA_Extraction_order	RUC	RUC_sx:F_dm:N_cid:45_s:3452_d:154
11323	GGTGACTAGTTC	GGCGVACGGGTGAGTAA	155	2013-06-20	27	not_repetative	Low Fiber Diet	Low Fiber Diet	4	72	4	15	6	6	23	Week_23	30	N	1	16	1	2013	2013-01-16	F	1	RUC_DNA_Extraction_order	RUC	RUC_sx:F_dm:N_cid:4_s:11323_d:155
11324	ATGGGTTCCGTC	GGCGVACGGGTGAGTAA	155	2013-06-20	27	not_repetative	Low Fiber Diet	Low Fiber Diet	4	73	5	15	6	6	23	Week_23	30	N	1	16	1	2013	2013-01-16	F	0	RUC_DNA_Extraction_order	RUC	RUC_sx:F_dm:N_cid:5_s:11324_d:155
1298	CATTCGTGGCGT	GGCGVACGGGTGAGTAA	155	2013-07-10	27	not_repetative	Low Fiber Diet	Low Fiber Diet	4	47	11	5	6	6	23	Week_23	30	N	1	5	2	2013	2013-02-05	F	1	RUC_DNA_Extraction_order	RUC	RUC_sx:F_dm:N_cid:11_s:1298_d:155
1129	GACATTGTCACG	GGCGVACGGGTGAGTAA	155	2013-07-10	27	not_repetative	Low Fiber Diet	Low Fiber Diet	4	129	12	4	6	6	23	Week_23	30	C	2	5	2	2013	2013-02-05	F	0	RUC_DNA_Extraction_order	RUC	RUC_sx:F_dm:C_cid:12_s:1129_d:155
11696	GTGGTCATCGTA	GGCGVACGGGTGAGTAA	155	2013-08-29	27	not_repetative	Low Fiber Diet	Low Fiber Diet	4	194	20	17	6	6	23	Week_23	30	N	1	27	3	2013	2013-03-27	F	1	RUC_DNA_Extraction_order	RUC	RUC_sx:F_dm:N_cid:20_s:11696_d:155
11659	GTTATCGCATGG	GGCGVACGGGTGAGTAA	155	2013-08-29	27	not_repetative	Low Fiber Diet	Low Fiber Diet	4	157	21	17	6	6	23	Week_23	30	N	1	27	3	2013	2013-03-27	M	1	RUC_DNA_Extraction_order	RUC	RUC_sx:M_dm:N_cid:21_s:11659_d:155
3312	CATTATGGCGTG	GGCGVACGGGTGAGTAA	155	2015-02-10	27	not_repetative	Low Fiber Diet	Low Fiber Diet	4	18	33	8	6	6	23	Week_23	30	C	2	8	9	2014	2014-09-08	F	0	RUC_DNA_Extraction_order	RUC	RUC_sx:F_dm:C_cid:33_s:3312_d:155
13442	GAGAGCAACAGA	GGCGVACGGGTGAGTAA	155	2015-02-25	27	not_repetative	Low Fiber Diet	Low Fiber Diet	4	112	41	21	6	6	23	Week_23	30	C	2	23	9	2014	2014-09-23	M	1	RUC_DNA_Extraction_order	RUC	RUC_sx:M_dm:C_cid:41_s:13442_d:155
69	CCACAGATCGAT	GGCGVACGGGTGAGTAA	156	2013-08-15	27	not_repetative	Low Fiber Diet	Low Fiber Diet	4	68	17	1	6	6	23	Week_23	30	N	1	12	3	2013	2013-03-12	M	1	RUC_DNA_Extraction_order	RUC	RUC_sx:M_dm:N_cid:17_s:69_d:156
3353	ACAATAGACACC	GGCGVACGGGTGAGTAA	156	2015-02-25	27	not_repetative	Low Fiber Diet	Low Fiber Diet	4	59	40	8	6	6	23	Week_23	30	C	2	22	9	2014	2014-09-22	M	0	RUC_DNA_Extraction_order	RUC	RUC_sx:M_dm:C_cid:40_s:3353_d:156
1134	TGCAGCAAGATT	GGCGVACGGGTGAGTAA	157	2013-07-21	27	not_repetative	Low Fiber Diet	Low Fiber Diet	4	134	15	4	6	6	23	Week_23	30	C	2	14	2	2013	2013-02-14	F	0	RUC_DNA_Extraction_order	RUC	RUC_sx:F_dm:C_cid:15_s:1134_d:157
11300	CCAATACGCCTG	GGCGVACGGGTGAGTAA	158	2013-07-21	27	not_repetative	Low Fiber Diet	Low Fiber Diet	4	19	14	20	6	6	23	Week_23	30	C	2	13	2	2013	2013-02-13	M	1	RUC_DNA_Extraction_order	RUC	RUC_sx:M_dm:C_cid:14_s:11300_d:158
1280	CAAATTCGGGAT	GGCGVACGGGTGAGTAA	158	2013-07-25	27	repetative	Low Fiber Diet	Low Fiber Diet	4	29	16	5	6	6	23	Week_23	30	N	1	17	2	2013	2013-02-17	M	1	RUC_DNA_Extraction_order	RUC	RUC_sx:M_dm:N_cid:16_s:1280_d:158
3318	GCGATATATCGC	GGCGVACGGGTGAGTAA	158	2015-02-16	27	repetative	Low Fiber Diet	Low Fiber Diet	4	24	35	8	6	6	23	Week_23	30	C	2	11	9	2014	2014-09-11	F	1	RUC_DNA_Extraction_order	RUC	RUC_sx:F_dm:C_cid:35_s:3318_d:158
3350	CATCCCTCTACT	GGCGVACGGGTGAGTAA	158	2015-02-25	27	not_repetative	Low Fiber Diet	Low Fiber Diet	4	56	39	8	6	6	23	Week_23	30	N	1	20	9	2014	2014-09-20	M	1	RUC_DNA_Extraction_order	RUC	RUC_sx:M_dm:N_cid:39_s:3350_d:158
11213	AAGACAGCTATC	GGCGVACGGGTGAGTAA	159	2013-06-27	28	not_repetative	Low Fiber Diet	Low Fiber Diet	4	213	6	14	6	6	23	Week_23	30	N	1	19	1	2013	2013-01-19	F	1	RUC_DNA_Extraction_order	RUC	RUC_sx:F_dm:N_cid:6_s:11213_d:159
1297	TGTGAATTCGGA	GGCGVACGGGTGAGTAA	159	2013-07-10	28	not_repetative	Low Fiber Diet	Low Fiber Diet	4	46	10	5	6	6	23	Week_23	30	C	2	1	2	2013	2013-02-01	M	0	RUC_DNA_Extraction_order	RUC	RUC_sx:M_dm:C_cid:10_s:1297_d:159
11291	CATTATGGCGTG	GGCGVACGGGTGAGTAA	160	2013-06-20	28	not_repetative	Low Fiber Diet	Low Fiber Diet	4	18	3	20	6	6	23	Week_23	30	N	1	11	1	2013	2013-01-11	F	1	RUC_DNA_Extraction_order	RUC	RUC_sx:F_dm:N_cid:3_s:11291_d:160
1117	GTATTTCGGACG	GGCGVACGGGTGAGTAA	160	2013-07-10	28	not_repetative	Low Fiber Diet	Low Fiber Diet	4	117	9	4	6	6	23	Week_23	30	N	1	31	1	2013	2013-01-31	F	0	RUC_DNA_Extraction_order	RUC	RUC_sx:F_dm:N_cid:9_s:1117_d:160
1263	TGCATACACTGG	GGCGVACGGGTGAGTAA	160	2013-07-21	28	not_repetative	Low Fiber Diet	Low Fiber Diet	4	12	13	5	6	6	23	Week_23	30	N	1	11	2	2013	2013-02-11	F	1	RUC_DNA_Extraction_order	RUC	RUC_sx:F_dm:N_cid:13_s:1263_d:160
11283	GCATATGCACTG	GGCGVACGGGTGAGTAA	160	2013-09-19	28	not_repetative	Low Fiber Diet	Low Fiber Diet	4	32	24	15	6	6	23	Week_23	30	C	2	12	4	2013	2013-04-12	M	1	RUC_DNA_Extraction_order	RUC	RUC_sx:M_dm:C_cid:24_s:11283_d:160
3315	CAGCTCATCAGC	GGCGVACGGGTGAGTAA	160	2015-02-16	28	not_repetative	Low Fiber Diet	Low Fiber Diet	4	21	34	8	6	6	23	Week_23	30	N	1	9	9	2014	2014-09-09	F	1	RUC_DNA_Extraction_order	RUC	RUC_sx:F_dm:N_cid:34_s:3315_d:160
3348	GTCGACAGAGGA	GGCGVACGGGTGAGTAA	160	2015-02-25	28	not_repetative	Low Fiber Diet	Low Fiber Diet	4	54	38	8	6	6	23	Week_23	30	C	2	18	9	2014	2014-09-18	M	0	RUC_DNA_Extraction_order	RUC	RUC_sx:M_dm:C_cid:38_s:3348_d:160
1290	TCGACATCTCTT	GGCGVACGGGTGAGTAA	161	2013-06-20	28	not_repetative	Low Fiber Diet	Low Fiber Diet	4	39	2	5	6	6	23	Week_23	30	N	1	10	1	2013	2013-01-10	F	1	RUC_DNA_Extraction_order	RUC	RUC_sx:F_dm:N_cid:2_s:1290_d:161
1296	TCGGAATTAGAC	GGCGVACGGGTGAGTAA	161	2013-07-10	28	not_repetative	Low Fiber Diet	Low Fiber Diet	4	45	8	5	6	6	23	Week_23	30	C	2	30	1	2013	2013-01-30	M	1	RUC_DNA_Extraction_order	RUC	RUC_sx:M_dm:C_cid:8_s:1296_d:161
1135	AGCAACATTGCA	GGCGVACGGGTGAGTAA	161	2013-07-25	28	not_repetative	Low Fiber Diet	Low Fiber Diet	4	135	15	4	6	6	23	Week_23	30	C	2	14	2	2013	2013-02-14	F	0	RUC_DNA_Extraction_order	RUC	RUC_sx:F_dm:C_cid:15_s:1135_d:161
11282	AGTTACGAGCTA	GGCGVACGGGTGAGTAA	161	2013-09-19	28	not_repetative	Low Fiber Diet	Low Fiber Diet	4	31	23	15	6	6	23	Week_23	30	N	1	11	4	2013	2013-04-11	F	1	RUC_DNA_Extraction_order	RUC	RUC_sx:F_dm:N_cid:23_s:11282_d:161
3306	TGCATACACTGG	GGCGVACGGGTGAGTAA	161	2015-02-10	28	not_repetative	Low Fiber Diet	Low Fiber Diet	4	12	31	8	6	6	23	Week_23	30	N	1	2	9	2014	2014-09-02	M	0	RUC_DNA_Extraction_order	RUC	RUC_sx:M_dm:N_cid:31_s:3306_d:161
3309	GAATACCAAGTC	GGCGVACGGGTGAGTAA	161	2015-02-10	28	not_repetative	Low Fiber Diet	Low Fiber Diet	4	15	32	8	6	6	23	Week_23	30	C	2	2	9	2014	2014-09-02	F	0	RUC_DNA_Extraction_order	RUC	RUC_sx:F_dm:C_cid:32_s:3309_d:161
3313	CCAATACGCCTG	GGCGVACGGGTGAGTAA	161	2015-02-16	28	not_repetative	Low Fiber Diet	Low Fiber Diet	4	19	33	8	6	6	23	Week_23	30	C	2	8	9	2014	2014-09-08	F	0	RUC_DNA_Extraction_order	RUC	RUC_sx:F_dm:C_cid:33_s:3313_d:161
3445	AGCTATGTATGG	GGCGVACGGGTGAGTAA	161	2015-03-10	28	not_repetative	Low Fiber Diet	Low Fiber Diet	4	151	42	8	6	6	23	Week_23	30	N	1	30	9	2014	2014-09-30	M	1	RUC_DNA_Extraction_order	RUC	RUC_sx:M_dm:N_cid:42_s:3445_d:161
3448	CGTACTCTCGAG	GGCGVACGGGTGAGTAA	161	2015-03-10	28	not_repetative	Low Fiber Diet	Low Fiber Diet	4	154	43	8	6	6	23	Week_23	30	C	2	30	9	2014	2014-09-30	M	1	RUC_DNA_Extraction_order	RUC	RUC_sx:M_dm:C_cid:43_s:3448_d:161
1103	GCGAGCGAAGTA	GGCGVACGGGTGAGTAA	162	2013-06-20	28	not_repetative	Low Fiber Diet	Low Fiber Diet	4	103	1	4	6	6	24	Week_24	31	N	1	9	1	2013	2013-01-09	F	0	RUC_DNA_Extraction_order	RUC	RUC_sx:F_dm:N_cid:1_s:1103_d:162
1292	GAGCCATCTGTA	GGCGVACGGGTGAGTAA	162	2013-06-27	28	not_repetative	Low Fiber Diet	Low Fiber Diet	4	41	4	5	6	6	24	Week_24	31	N	1	16	1	2013	2013-01-16	F	1	RUC_DNA_Extraction_order	RUC	RUC_sx:F_dm:N_cid:4_s:1292_d:162
1293	TTGGGTACACGT	GGCGVACGGGTGAGTAA	162	2013-06-27	28	not_repetative	Low Fiber Diet	Low Fiber Diet	4	42	5	5	6	6	24	Week_24	31	N	1	16	1	2013	2013-01-16	F	0	RUC_DNA_Extraction_order	RUC	RUC_sx:F_dm:N_cid:5_s:1293_d:162
1295	TAATACGGATCG	GGCGVACGGGTGAGTAA	162	2013-07-03	28	not_repetative	Low Fiber Diet	Low Fiber Diet	4	44	7	5	6	6	24	Week_24	31	N	1	22	1	2013	2013-01-22	F	1	RUC_DNA_Extraction_order	RUC	RUC_sx:F_dm:N_cid:7_s:1295_d:162
1279	CGAGGGAAAGTC	GGCGVACGGGTGAGTAA	162	2013-07-25	28	not_repetative	Low Fiber Diet	Low Fiber Diet	4	28	14	5	6	6	24	Week_24	31	C	2	13	2	2013	2013-02-13	M	1	RUC_DNA_Extraction_order	RUC	RUC_sx:M_dm:C_cid:14_s:1279_d:162
71	GATTCCGGCTCA	GGCGVACGGGTGAGTAA	162	2013-08-29	28	not_repetative	Low Fiber Diet	Low Fiber Diet	4	70	19	1	6	6	24	Week_24	31	C	2	20	3	2013	2013-03-20	F	0	RUC_DNA_Extraction_order	RUC	RUC_sx:F_dm:C_cid:19_s:71_d:162
72	CGTAATTGCCGC	GGCGVACGGGTGAGTAA	162	2013-09-05	28	not_repetative	Low Fiber Diet	Low Fiber Diet	4	71	20	1	6	6	24	Week_24	31	N	1	27	3	2013	2013-03-27	F	1	RUC_DNA_Extraction_order	RUC	RUC_sx:F_dm:N_cid:20_s:72_d:162
1281	AGATTGACCAAC	GGCGVACGGGTGAGTAA	162	2013-09-05	28	not_repetative	Low Fiber Diet	Low Fiber Diet	4	30	21	5	6	6	24	Week_24	31	N	1	27	3	2013	2013-03-27	M	1	RUC_DNA_Extraction_order	RUC	RUC_sx:M_dm:N_cid:21_s:1281_d:162
3345	CTATCTCCTGTC	GGCGVACGGGTGAGTAA	162	2015-02-25	28	not_repetative	Low Fiber Diet	Low Fiber Diet	4	51	37	8	6	6	24	Week_24	31	C	2	16	9	2014	2014-09-16	M	1	RUC_DNA_Extraction_order	RUC	RUC_sx:M_dm:C_cid:37_s:3345_d:162
3342	TACTACGTGGCC	GGCGVACGGGTGAGTAA	163	2015-02-25	28	not_repetative	Low Fiber Diet	Low Fiber Diet	4	48	36	8	6	6	24	Week_24	31	C	2	15	9	2014	2014-09-15	M	1	RUC_DNA_Extraction_order	RUC	RUC_sx:M_dm:C_cid:36_s:3342_d:163
1278	GTATCTGCGCGT	GGCGVACGGGTGAGTAA	164	2013-07-25	28	repetative	Low Fiber Diet	Low Fiber Diet	4	27	13	5	6	6	24	Week_24	31	N	1	11	2	2013	2013-02-11	F	1	RUC_DNA_Extraction_order	RUC	RUC_sx:F_dm:N_cid:13_s:1278_d:164
1241	GCCGTAAACTTG	GGCGVACGGGTGAGTAA	165	2013-07-03	28	repetative	Low Fiber Diet	Low Fiber Diet	4	241	6	4	6	6	24	Week_24	31	N	1	19	1	2013	2013-01-19	F	1	RUC_DNA_Extraction_order	RUC	RUC_sx:F_dm:N_cid:6_s:1241_d:165
11301	GATCTGCGATCC	GGCGVACGGGTGAGTAA	165	2013-08-01	28	not_repetative	Low Fiber Diet	Low Fiber Diet	4	20	16	20	6	6	24	Week_24	31	N	1	17	2	2013	2013-02-17	M	1	RUC_DNA_Extraction_order	RUC	RUC_sx:M_dm:N_cid:16_s:11301_d:165
1692	CGGATCTAGTGT	GGCGVACGGGTGAGTAA	166	2013-07-21	28	not_repetative	Low Fiber Diet	Low Fiber Diet	4	190	11	6	6	6	24	Week_24	31	N	1	5	2	2013	2013-02-05	F	1	RUC_DNA_Extraction_order	RUC	RUC_sx:F_dm:N_cid:11_s:1692_d:166
1130	GCCAACAACCAT	GGCGVACGGGTGAGTAA	166	2013-07-21	28	not_repetative	Low Fiber Diet	Low Fiber Diet	4	130	12	4	6	6	24	Week_24	31	C	2	5	2	2013	2013-02-05	F	0	RUC_DNA_Extraction_order	RUC	RUC_sx:F_dm:C_cid:12_s:1130_d:166
1309	AGTTGAGGCATT	GGCGVACGGGTGAGTAA	166	2013-09-25	28	repetative	Low Fiber Diet	Low Fiber Diet	4	58	24	5	6	6	24	Week_24	31	C	2	12	4	2013	2013-04-12	M	1	RUC_DNA_Extraction_order	RUC	RUC_sx:M_dm:C_cid:24_s:1309_d:166
13329	TACGAGCCCTAA	GGCGVACGGGTGAGTAA	166	2015-02-10	28	not_repetative	Low Fiber Diet	Low Fiber Diet	4	35	30	19	6	6	24	Week_24	31	N	1	28	8	2014	2014-08-28	F	1	RUC_DNA_Extraction_order	RUC	RUC_sx:F_dm:N_cid:30_s:13329_d:166
1311	CGGTCAATTGAC	GGCGVACGGGTGAGTAA	167	2013-06-27	29	not_repetative	Low Fiber Diet	Low Fiber Diet	4	60	3	5	6	6	24	Week_24	31	N	1	11	1	2013	2013-01-11	F	1	RUC_DNA_Extraction_order	RUC	RUC_sx:F_dm:N_cid:3_s:1311_d:167
1303	ACTCACAGGAAT	GGCGVACGGGTGAGTAA	167	2013-08-29	29	not_repetative	Low Fiber Diet	Low Fiber Diet	4	52	18	5	6	6	24	Week_24	31	C	2	15	3	2013	2013-03-15	F	1	RUC_DNA_Extraction_order	RUC	RUC_sx:F_dm:C_cid:18_s:1303_d:167
1308	TATACCGCTGCG	GGCGVACGGGTGAGTAA	167	2013-09-25	29	not_repetative	Low Fiber Diet	Low Fiber Diet	4	57	23	5	6	6	24	Week_24	31	N	1	11	4	2013	2013-04-11	F	1	RUC_DNA_Extraction_order	RUC	RUC_sx:F_dm:N_cid:23_s:1308_d:167
3326	GCATATGCACTG	GGCGVACGGGTGAGTAA	167	2015-02-10	29	not_repetative	Low Fiber Diet	Low Fiber Diet	4	32	28	8	6	6	24	Week_24	31	C	2	27	8	2014	2014-08-27	M	1	RUC_DNA_Extraction_order	RUC	RUC_sx:M_dm:C_cid:28_s:3326_d:167
3332	ACCATAGCTCCG	GGCGVACGGGTGAGTAA	167	2015-02-16	29	not_repetative	Low Fiber Diet	Low Fiber Diet	4	38	31	8	6	6	24	Week_24	31	N	1	2	9	2014	2014-09-02	M	0	RUC_DNA_Extraction_order	RUC	RUC_sx:M_dm:N_cid:31_s:3332_d:167
3334	GAACACTTTGGA	GGCGVACGGGTGAGTAA	167	2015-02-16	29	not_repetative	Low Fiber Diet	Low Fiber Diet	4	40	32	8	6	6	24	Week_24	31	C	2	2	9	2014	2014-09-02	F	0	RUC_DNA_Extraction_order	RUC	RUC_sx:F_dm:C_cid:32_s:3334_d:167
3340	TGTGAATTCGGA	GGCGVACGGGTGAGTAA	167	2015-02-25	29	not_repetative	Low Fiber Diet	Low Fiber Diet	4	46	35	8	6	6	24	Week_24	31	C	2	11	9	2014	2014-09-11	F	1	RUC_DNA_Extraction_order	RUC	RUC_sx:F_dm:C_cid:35_s:3340_d:167
11310	ACAATAGACACC	GGCGVACGGGTGAGTAA	168	2013-06-27	29	not_repetative	Low Fiber Diet	Low Fiber Diet	4	59	2	15	6	6	24	Week_24	31	N	1	10	1	2013	2013-01-10	F	1	RUC_DNA_Extraction_order	RUC	RUC_sx:F_dm:N_cid:2_s:11310_d:168
1312	GTGGAGTCTCAT	GGCGVACGGGTGAGTAA	168	2013-07-03	29	not_repetative	Low Fiber Diet	Low Fiber Diet	4	61	4	5	6	6	24	Week_24	31	N	1	16	1	2013	2013-01-16	F	1	RUC_DNA_Extraction_order	RUC	RUC_sx:F_dm:N_cid:4_s:1312_d:168
11313	GCTCGAAGATTC	GGCGVACGGGTGAGTAA	168	2013-07-03	29	not_repetative	Low Fiber Diet	Low Fiber Diet	4	62	5	15	6	6	24	Week_24	31	N	1	16	1	2013	2013-01-16	F	0	RUC_DNA_Extraction_order	RUC	RUC_sx:F_dm:N_cid:5_s:11313_d:168
11348	ATGTGTGTAGAC	GGCGVACGGGTGAGTAA	168	2013-08-01	29	not_repetative	Low Fiber Diet	Low Fiber Diet	4	123	15	21	6	6	24	Week_24	31	C	2	14	2	2013	2013-02-14	F	0	RUC_DNA_Extraction_order	RUC	RUC_sx:F_dm:C_cid:15_s:11348_d:168
3289	TATGCCAGAGAT	GGCGVACGGGTGAGTAA	168	2015-03-10	29	not_repetative	Low Fiber Diet	Low Fiber Diet	4	246	41	7	6	6	24	Week_24	31	C	2	23	9	2014	2014-09-23	M	1	RUC_DNA_Extraction_order	RUC	RUC_sx:M_dm:C_cid:41_s:3289_d:168
13291	ACCGTGCTCACA	GGCGVACGGGTGAGTAA	168	2015-03-17	29	not_repetative	Low Fiber Diet	Low Fiber Diet	4	248	42	19	6	6	24	Week_24	31	N	1	30	9	2014	2014-09-30	M	1	RUC_DNA_Extraction_order	RUC	RUC_sx:M_dm:N_cid:42_s:13291_d:168
3293	AGCTGCACCTAA	GGCGVACGGGTGAGTAA	168	2015-03-17	29	not_repetative	Low Fiber Diet	Low Fiber Diet	4	250	43	7	6	6	24	Week_24	31	C	2	30	9	2014	2014-09-30	M	1	RUC_DNA_Extraction_order	RUC	RUC_sx:M_dm:C_cid:43_s:3293_d:168
1104	ATCTACCGAAGC	GGCGVACGGGTGAGTAA	169	2013-06-27	29	not_repetative	Low Fiber Diet	Low Fiber Diet	4	104	1	4	6	6	25	Week_25	32	N	1	9	1	2013	2013-01-09	F	0	RUC_DNA_Extraction_order	RUC	RUC_sx:F_dm:N_cid:1_s:1104_d:169
1315	TCTCTACCACTC	GGCGVACGGGTGAGTAA	169	2013-07-10	29	not_repetative	Low Fiber Diet	Low Fiber Diet	4	64	7	5	6	6	25	Week_25	32	N	1	22	1	2013	2013-01-22	F	1	RUC_DNA_Extraction_order	RUC	RUC_sx:F_dm:N_cid:7_s:1315_d:169
1330	GTGGTGGTTTCC	GGCGVACGGGTGAGTAA	169	2013-08-01	29	not_repetative	Low Fiber Diet	Low Fiber Diet	4	79	14	5	6	6	25	Week_25	32	C	2	13	2	2013	2013-02-13	M	1	RUC_DNA_Extraction_order	RUC	RUC_sx:M_dm:C_cid:14_s:1330_d:169
1304	ATGATGAGCCTC	GGCGVACGGGTGAGTAA	169	2013-09-05	29	not_repetative	Low Fiber Diet	Low Fiber Diet	4	53	19	5	6	6	25	Week_25	32	C	2	20	3	2013	2013-03-20	F	0	RUC_DNA_Extraction_order	RUC	RUC_sx:F_dm:C_cid:19_s:1304_d:169
11305	GTCGACAGAGGA	GGCGVACGGGTGAGTAA	169	2013-09-12	29	not_repetative	Low Fiber Diet	Low Fiber Diet	4	54	20	15	6	6	25	Week_25	32	N	1	27	3	2013	2013-03-27	F	1	RUC_DNA_Extraction_order	RUC	RUC_sx:F_dm:N_cid:20_s:11305_d:169
1306	TGTCGCAAATAG	GGCGVACGGGTGAGTAA	169	2013-09-12	29	not_repetative	Low Fiber Diet	Low Fiber Diet	4	55	21	5	6	6	25	Week_25	32	N	1	27	3	2013	2013-03-27	M	1	RUC_DNA_Extraction_order	RUC	RUC_sx:M_dm:N_cid:21_s:1306_d:169
3338	TAATACGGATCG	GGCGVACGGGTGAGTAA	169	2015-02-25	29	not_repetative	Low Fiber Diet	Low Fiber Diet	4	44	34	8	6	6	25	Week_25	32	N	1	9	9	2014	2014-09-09	F	1	RUC_DNA_Extraction_order	RUC	RUC_sx:F_dm:N_cid:34_s:3338_d:169
3354	CGGTCAATTGAC	GGCGVACGGGTGAGTAA	169	2015-03-10	29	not_repetative	Low Fiber Diet	Low Fiber Diet	4	60	40	8	6	6	25	Week_25	32	C	2	22	9	2014	2014-09-22	M	0	RUC_DNA_Extraction_order	RUC	RUC_sx:M_dm:C_cid:40_s:3354_d:169
11317	CTCACCTAGGAA	GGCGVACGGGTGAGTAA	170	2013-07-21	29	not_repetative	Low Fiber Diet	Low Fiber Diet	4	66	10	15	6	6	25	Week_25	32	C	2	1	2	2013	2013-02-01	M	0	RUC_DNA_Extraction_order	RUC	RUC_sx:M_dm:C_cid:10_s:11317_d:170
1318	GTGTTGTCGTGC	GGCGVACGGGTGAGTAA	170	2013-07-25	29	not_repetative	Low Fiber Diet	Low Fiber Diet	4	67	11	5	6	6	25	Week_25	32	N	1	5	2	2013	2013-02-05	F	1	RUC_DNA_Extraction_order	RUC	RUC_sx:F_dm:N_cid:11_s:1318_d:170
1131	ATCAGTACTAGG	GGCGVACGGGTGAGTAA	170	2013-07-25	29	not_repetative	Low Fiber Diet	Low Fiber Diet	4	131	12	4	6	6	25	Week_25	32	C	2	5	2	2013	2013-02-05	F	0	RUC_DNA_Extraction_order	RUC	RUC_sx:F_dm:C_cid:12_s:1131_d:170
1302	CTATCTCCTGTC	GGCGVACGGGTGAGTAA	170	2013-08-29	29	not_repetative	Low Fiber Diet	Low Fiber Diet	4	51	17	5	6	6	25	Week_25	32	N	1	12	3	2013	2013-03-12	M	1	RUC_DNA_Extraction_order	RUC	RUC_sx:M_dm:N_cid:17_s:1302_d:170
3336	TTGGGTACACGT	GGCGVACGGGTGAGTAA	170	2015-02-25	29	not_repetative	Low Fiber Diet	Low Fiber Diet	4	42	33	8	6	6	25	Week_25	32	C	2	8	9	2014	2014-09-08	F	0	RUC_DNA_Extraction_order	RUC	RUC_sx:F_dm:C_cid:33_s:3336_d:170
1118	TATCTATCCTGC	GGCGVACGGGTGAGTAA	171	2013-07-21	29	not_repetative	Low Fiber Diet	Low Fiber Diet	4	118	9	4	6	6	25	Week_25	32	N	1	31	1	2013	2013-01-31	F	0	RUC_DNA_Extraction_order	RUC	RUC_sx:F_dm:N_cid:9_s:1118_d:171
21299	GATGTGGTGTTA	GGCGVACGGGTGAGTAA	171	2013-08-01	29	not_repetative	Low Fiber Diet	Low Fiber Diet	4	136	13	21	6	6	25	Week_25	32	N	1	11	2	2013	2013-02-11	F	1	RUC_DNA_Extraction_order	RUC	RUC_sx:F_dm:N_cid:13_s:21299_d:171
13285	GCAGATTTCCAG	GGCGVACGGGTGAGTAA	171	2015-03-10	29	not_repetative	Low Fiber Diet	Low Fiber Diet	4	242	39	19	6	6	25	Week_25	32	N	1	20	9	2014	2014-09-20	M	1	RUC_DNA_Extraction_order	RUC	RUC_sx:M_dm:N_cid:39_s:13285_d:171
1258	AGCGGAGGTTAG	GGCGVACGGGTGAGTAA	172	2013-07-10	29	not_repetative	Low Fiber Diet	Low Fiber Diet	4	7	6	5	6	6	25	Week_25	32	N	1	19	1	2013	2013-01-19	F	1	RUC_DNA_Extraction_order	RUC	RUC_sx:F_dm:N_cid:6_s:1258_d:172
1316	ACTTCCAACTTC	GGCGVACGGGTGAGTAA	172	2013-07-21	29	not_repetative	Low Fiber Diet	Low Fiber Diet	4	65	8	5	6	6	25	Week_25	32	C	2	30	1	2013	2013-01-30	M	1	RUC_DNA_Extraction_order	RUC	RUC_sx:M_dm:C_cid:8_s:1316_d:172
11319	CCACAGATCGAT	GGCGVACGGGTGAGTAA	172	2013-08-08	29	not_repetative	Low Fiber Diet	Low Fiber Diet	4	68	16	15	6	6	25	Week_25	32	N	1	17	2	2013	2013-02-17	M	1	RUC_DNA_Extraction_order	RUC	RUC_sx:M_dm:N_cid:16_s:11319_d:172
3439	TGAACCCTATGG	GGCGVACGGGTGAGTAA	172	2015-02-10	29	not_repetative	Low Fiber Diet	Low Fiber Diet	4	145	27	8	6	6	25	Week_25	32	N	1	22	8	2014	2014-08-22	F	1	RUC_DNA_Extraction_order	RUC	RUC_sx:F_dm:N_cid:27_s:3439_d:172
3330	CACTACGCTAGA	GGCGVACGGGTGAGTAA	172	2015-02-16	29	not_repetative	Low Fiber Diet	Low Fiber Diet	4	36	30	8	6	6	25	Week_25	32	N	1	28	8	2014	2014-08-28	F	1	RUC_DNA_Extraction_order	RUC	RUC_sx:F_dm:N_cid:30_s:3330_d:172
1342	TGTAACGCCGAT	GGCGVACGGGTGAGTAA	173	2013-07-03	29	repetative	Low Fiber Diet	Low Fiber Diet	4	91	3	5	6	6	25	Week_25	32	N	1	11	1	2013	2013-01-11	F	1	RUC_DNA_Extraction_order	RUC	RUC_sx:F_dm:N_cid:3_s:1342_d:173
11698	CGCTCACAGAAT	GGCGVACGGGTGAGTAA	173	2013-10-02	29	not_repetative	Low Fiber Diet	Low Fiber Diet	4	196	24	17	6	6	25	Week_25	32	C	2	12	4	2013	2013-04-12	M	1	RUC_DNA_Extraction_order	RUC	RUC_sx:M_dm:C_cid:24_s:11698_d:173
3433	CGTGATCCGCTA	GGCGVACGGGTGAGTAA	173	2015-02-10	29	not_repetative	Low Fiber Diet	Low Fiber Diet	4	139	25	8	6	6	25	Week_25	32	N	1	21	8	2014	2014-08-21	F	1	RUC_DNA_Extraction_order	RUC	RUC_sx:F_dm:N_cid:25_s:3433_d:173
3436	GCATAGCATCAA	GGCGVACGGGTGAGTAA	173	2015-02-10	29	not_repetative	Low Fiber Diet	Low Fiber Diet	4	142	26	8	6	6	25	Week_25	32	N	1	21	8	2014	2014-08-21	F	0	RUC_DNA_Extraction_order	RUC	RUC_sx:F_dm:N_cid:26_s:3436_d:173
13327	CAACTCCCGTGA	GGCGVACGGGTGAGTAA	173	2015-02-16	29	repetative	Low Fiber Diet	Low Fiber Diet	4	33	28	19	6	6	25	Week_25	32	C	2	27	8	2014	2014-08-27	M	1	RUC_DNA_Extraction_order	RUC	RUC_sx:M_dm:C_cid:28_s:13327_d:173
13283	ATTGTTCCTACC	GGCGVACGGGTGAGTAA	173	2015-03-10	29	not_repetative	Low Fiber Diet	Low Fiber Diet	4	240	38	19	6	6	25	Week_25	32	C	2	18	9	2014	2014-09-18	M	0	RUC_DNA_Extraction_order	RUC	RUC_sx:M_dm:C_cid:38_s:13283_d:173
13141	GATTATCGACGA	GGCGVACGGGTGAGTAA	173	2015-04-05	29	not_repetative	Low Fiber Diet	Low Fiber Diet	4	98	44	18	6	6	25	Week_25	32	N	1	14	10	2014	2014-10-14	F	1	RUC_DNA_Extraction_order	RUC	RUC_sx:F_dm:N_cid:44_s:13141_d:173
13248	GACTTCATGCGA	GGCGVACGGGTGAGTAA	173	2015-04-09	29	not_repetative	Low Fiber Diet	Low Fiber Diet	4	205	45	19	6	6	25	Week_25	32	N	1	18	10	2014	2014-10-18	F	1	RUC_DNA_Extraction_order	RUC	RUC_sx:F_dm:N_cid:45_s:13248_d:173
11341	ATGTCACCGCTG	GGCGVACGGGTGAGTAA	174	2013-07-03	30	not_repetative	Low Fiber Diet	Low Fiber Diet	4	90	2	15	6	6	25	Week_25	32	N	1	10	1	2013	2013-01-10	F	1	RUC_DNA_Extraction_order	RUC	RUC_sx:F_dm:N_cid:2_s:11341_d:174
1691	TGTAAGACTTGG	GGCGVACGGGTGAGTAA	174	2013-07-25	30	not_repetative	Low Fiber Diet	Low Fiber Diet	4	189	10	6	6	6	25	Week_25	32	C	2	1	2	2013	2013-02-01	M	0	RUC_DNA_Extraction_order	RUC	RUC_sx:M_dm:C_cid:10_s:1691_d:174
10358	TCTTGGAGGTCA	GGCGVACGGGTGAGTAA	174	2013-09-05	30	not_repetative	Low Fiber Diet	Low Fiber Diet	4	106	18	12	6	6	25	Week_25	32	C	2	15	3	2013	2013-03-15	F	1	RUC_DNA_Extraction_order	RUC	RUC_sx:F_dm:C_cid:18_s:10358_d:174
11660	AGCTGTCAAGCT	GGCGVACGGGTGAGTAA	174	2013-10-02	30	not_repetative	Low Fiber Diet	Low Fiber Diet	4	111	23	21	6	6	25	Week_25	32	N	1	11	4	2013	2013-04-11	F	1	RUC_DNA_Extraction_order	RUC	RUC_sx:F_dm:N_cid:23_s:11660_d:174
1105	ACTTGGTGTAAG	GGCGVACGGGTGAGTAA	175	2013-07-03	30	not_repetative	Low Fiber Diet	Low Fiber Diet	4	105	1	4	6	6	25	Week_25	32	N	1	9	1	2013	2013-01-09	F	0	RUC_DNA_Extraction_order	RUC	RUC_sx:F_dm:N_cid:1_s:1105_d:175
10165	TTAACCTTCCTG	GGCGVACGGGTGAGTAA	175	2013-07-10	30	not_repetative	Low Fiber Diet	Low Fiber Diet	4	164	4	9	6	6	25	Week_25	32	N	1	16	1	2013	2013-01-16	F	1	RUC_DNA_Extraction_order	RUC	RUC_sx:F_dm:N_cid:4_s:10165_d:175
10166	TGCCGTATGCCA	GGCGVACGGGTGAGTAA	175	2013-07-10	30	not_repetative	Low Fiber Diet	Low Fiber Diet	4	165	5	10	6	6	25	Week_25	32	N	1	16	1	2013	2013-01-16	F	0	RUC_DNA_Extraction_order	RUC	RUC_sx:F_dm:N_cid:5_s:10166_d:175
10356	ATCTACCGAAGC	GGCGVACGGGTGAGTAA	175	2013-08-08	30	not_repetative	Low Fiber Diet	Low Fiber Diet	4	104	15	12	6	6	25	Week_25	32	C	2	14	2	2013	2013-02-14	F	0	RUC_DNA_Extraction_order	RUC	RUC_sx:F_dm:C_cid:15_s:10356_d:175
3281	AGACAGTAGGAG	GGCGVACGGGTGAGTAA	175	2015-03-10	30	not_repetative	Low Fiber Diet	Low Fiber Diet	4	238	37	7	6	6	25	Week_25	32	C	2	16	9	2014	2014-09-16	M	1	RUC_DNA_Extraction_order	RUC	RUC_sx:M_dm:C_cid:37_s:3281_d:175
3421	GTTAAGCTGACC	GGCGVACGGGTGAGTAA	175	2015-03-17	30	not_repetative	Low Fiber Diet	Low Fiber Diet	4	127	41	8	6	6	25	Week_25	32	C	2	23	9	2014	2014-09-23	M	1	RUC_DNA_Extraction_order	RUC	RUC_sx:M_dm:C_cid:41_s:3421_d:175
10355	GCGAGCGAAGTA	GGCGVACGGGTGAGTAA	176	2013-08-08	30	not_repetative	Low Fiber Diet	Low Fiber Diet	4	103	14	12	6	6	26	Week_26	33	C	2	13	2	2013	2013-02-13	M	1	RUC_DNA_Extraction_order	RUC	RUC_sx:M_dm:C_cid:14_s:10355_d:176
10359	TCACCTCCTTGT	GGCGVACGGGTGAGTAA	176	2013-09-12	30	not_repetative	Low Fiber Diet	Low Fiber Diet	4	107	19	12	6	6	26	Week_26	33	C	2	20	3	2013	2013-03-20	F	0	RUC_DNA_Extraction_order	RUC	RUC_sx:F_dm:C_cid:19_s:10359_d:176
10360	GCACACCTGATA	GGCGVACGGGTGAGTAA	176	2013-09-19	30	not_repetative	Low Fiber Diet	Low Fiber Diet	4	108	20	12	6	6	26	Week_26	33	N	1	27	3	2013	2013-03-27	F	1	RUC_DNA_Extraction_order	RUC	RUC_sx:F_dm:N_cid:20_s:10360_d:176
10361	GCGACAATTACA	GGCGVACGGGTGAGTAA	176	2013-09-19	30	not_repetative	Low Fiber Diet	Low Fiber Diet	4	109	21	12	6	6	26	Week_26	33	N	1	27	3	2013	2013-03-27	M	1	RUC_DNA_Extraction_order	RUC	RUC_sx:M_dm:N_cid:21_s:10361_d:176
13268	GTCGCCGTACAT	GGCGVACGGGTGAGTAA	176	2015-02-25	30	not_repetative	Low Fiber Diet	Low Fiber Diet	4	225	31	19	6	6	26	Week_26	33	N	1	2	9	2014	2014-09-02	M	0	RUC_DNA_Extraction_order	RUC	RUC_sx:M_dm:N_cid:31_s:13268_d:176
23271	AGCAACATTGCA	GGCGVACGGGTGAGTAA	176	2015-02-25	30	not_repetative	Low Fiber Diet	Low Fiber Diet	4	135	32	21	6	6	26	Week_26	33	C	2	2	9	2014	2014-09-02	F	0	RUC_DNA_Extraction_order	RUC	RUC_sx:F_dm:C_cid:32_s:23271_d:176
3279	CCTGTCCTATCT	GGCGVACGGGTGAGTAA	176	2015-03-10	30	not_repetative	Low Fiber Diet	Low Fiber Diet	4	236	36	7	6	6	26	Week_26	33	C	2	15	9	2014	2014-09-15	M	1	RUC_DNA_Extraction_order	RUC	RUC_sx:M_dm:C_cid:36_s:3279_d:176
3417	ATGTGTGTAGAC	GGCGVACGGGTGAGTAA	176	2015-03-17	30	not_repetative	Low Fiber Diet	Low Fiber Diet	4	123	40	8	6	6	26	Week_26	33	C	2	22	9	2014	2014-09-22	M	0	RUC_DNA_Extraction_order	RUC	RUC_sx:M_dm:C_cid:40_s:3417_d:176
10365	TACTCGGGAACT	GGCGVACGGGTGAGTAA	177	2013-08-01	30	not_repetative	Low Fiber Diet	Low Fiber Diet	4	113	11	12	6	6	26	Week_26	33	N	1	5	2	2013	2013-02-05	F	1	RUC_DNA_Extraction_order	RUC	RUC_sx:F_dm:N_cid:11_s:10365_d:177
10366	CGTGCTTAGGCT	GGCGVACGGGTGAGTAA	177	2013-08-01	30	not_repetative	Low Fiber Diet	Low Fiber Diet	4	114	12	12	6	6	26	Week_26	33	C	2	5	2	2013	2013-02-05	F	0	RUC_DNA_Extraction_order	RUC	RUC_sx:F_dm:C_cid:12_s:10366_d:177
10357	ACTTGGTGTAAG	GGCGVACGGGTGAGTAA	177	2013-09-05	30	not_repetative	Low Fiber Diet	Low Fiber Diet	4	105	17	12	6	6	26	Week_26	33	N	1	12	3	2013	2013-03-12	M	1	RUC_DNA_Extraction_order	RUC	RUC_sx:M_dm:N_cid:17_s:10357_d:177
10354	GTCACGGACATT	GGCGVACGGGTGAGTAA	178	2013-08-08	30	not_repetative	Low Fiber Diet	Low Fiber Diet	4	102	13	12	6	6	26	Week_26	33	N	1	11	2	2013	2013-02-11	F	1	RUC_DNA_Extraction_order	RUC	RUC_sx:F_dm:N_cid:13_s:10354_d:178
13259	CGTAGGTAGAGG	GGCGVACGGGTGAGTAA	178	2015-02-16	30	not_repetative	Low Fiber Diet	Low Fiber Diet	4	216	27	19	6	6	26	Week_26	33	N	1	22	8	2014	2014-08-22	F	1	RUC_DNA_Extraction_order	RUC	RUC_sx:F_dm:N_cid:27_s:13259_d:178
13286	AGATGATCAGTC	GGCGVACGGGTGAGTAA	178	2015-03-17	30	not_repetative	Low Fiber Diet	Low Fiber Diet	4	243	39	19	6	6	26	Week_26	33	N	1	20	9	2014	2014-09-20	M	1	RUC_DNA_Extraction_order	RUC	RUC_sx:M_dm:N_cid:39_s:13286_d:178
10051	GATGTTCGCTAG	GGCGVACGGGTGAGTAA	179	2013-08-15	30	not_repetative	Low Fiber Diet	Low Fiber Diet	4	50	16	10	6	6	26	Week_26	33	N	1	17	2	2013	2013-02-17	M	1	RUC_DNA_Extraction_order	RUC	RUC_sx:M_dm:N_cid:16_s:10051_d:179
13251	TTCGATGCCGCA	GGCGVACGGGTGAGTAA	179	2015-02-16	30	not_repetative	Low Fiber Diet	Low Fiber Diet	4	208	25	19	6	6	26	Week_26	33	N	1	21	8	2014	2014-08-21	F	1	RUC_DNA_Extraction_order	RUC	RUC_sx:F_dm:N_cid:25_s:13251_d:179
13255	GTTCGGTGTCCA	GGCGVACGGGTGAGTAA	179	2015-02-16	30	not_repetative	Low Fiber Diet	Low Fiber Diet	4	212	26	19	6	6	26	Week_26	33	N	1	21	8	2014	2014-08-21	F	0	RUC_DNA_Extraction_order	RUC	RUC_sx:F_dm:N_cid:26_s:13255_d:179
10164	CACCTTACCTTA	GGCGVACGGGTGAGTAA	180	2013-07-10	30	not_repetative	Low Fiber Diet	Low Fiber Diet	4	163	3	9	6	6	26	Week_26	33	N	1	11	1	2013	2013-01-11	F	1	RUC_DNA_Extraction_order	RUC	RUC_sx:F_dm:N_cid:3_s:10164_d:180
10001	TCCCTTGTCTCC	GGCGVACGGGTGAGTAA	180	2013-07-21	30	not_repetative	Low Fiber Diet	Low Fiber Diet	4	0	7	10	6	6	26	Week_26	33	N	1	22	1	2013	2013-01-22	F	1	RUC_DNA_Extraction_order	RUC	RUC_sx:F_dm:N_cid:7_s:10001_d:180
13277	CTCGTGAATGAC	GGCGVACGGGTGAGTAA	180	2015-03-10	30	not_repetative	Low Fiber Diet	Low Fiber Diet	4	234	35	19	6	6	26	Week_26	33	C	2	11	9	2014	2014-09-11	F	1	RUC_DNA_Extraction_order	RUC	RUC_sx:F_dm:C_cid:35_s:13277_d:180
13284	GCCGTAAACTTG	GGCGVACGGGTGAGTAA	180	2015-03-17	30	not_repetative	Low Fiber Diet	Low Fiber Diet	4	241	38	19	6	6	26	Week_26	33	C	2	18	9	2014	2014-09-18	M	0	RUC_DNA_Extraction_order	RUC	RUC_sx:M_dm:C_cid:38_s:13284_d:180
10163	TGGCAAATCTAG	GGCGVACGGGTGAGTAA	181	2013-07-10	31	not_repetative	High Fiber Diet	High Fiber Diet	5	162	2	10	7	7	26	Week_26	33	N	1	10	1	2013	2013-01-10	F	1	RUC_DNA_Extraction_order	RUC	RUC_sx:F_dm:N_cid:2_s:10163_d:181
10364	AGTAGCGGAAGA	GGCGVACGGGTGAGTAA	181	2013-08-01	31	not_repetative	High Fiber Diet	High Fiber Diet	5	120	10	21	7	7	26	Week_26	33	C	2	1	2	2013	2013-02-01	M	0	RUC_DNA_Extraction_order	RUC	RUC_sx:M_dm:C_cid:10_s:10364_d:181
11786	CTATCTCCTGTC	GGCGVACGGGTGAGTAA	181	2013-09-12	31	not_repetative	High Fiber Diet	High Fiber Diet	5	51	18	20	7	7	26	Week_26	33	C	2	15	3	2013	2013-03-15	F	1	RUC_DNA_Extraction_order	RUC	RUC_sx:F_dm:C_cid:18_s:11786_d:181
10368	CACTCATCATTC	GGCGVACGGGTGAGTAA	181	2013-10-10	31	not_repetative	High Fiber Diet	High Fiber Diet	5	116	24	12	7	7	26	Week_26	33	C	2	12	4	2013	2013-04-12	M	1	RUC_DNA_Extraction_order	RUC	RUC_sx:M_dm:C_cid:24_s:10368_d:181
13265	TACACAAGTCGC	GGCGVACGGGTGAGTAA	181	2015-02-25	31	not_repetative	High Fiber Diet	High Fiber Diet	5	222	30	19	7	7	26	Week_26	33	N	1	28	8	2014	2014-08-28	F	1	RUC_DNA_Extraction_order	RUC	RUC_sx:F_dm:N_cid:30_s:13265_d:181
162	ACACGCGGTTTA	GGCGVACGGGTGAGTAA	182	2013-07-10	31	not_repetative	High Fiber Diet	High Fiber Diet	5	161	1	2	7	7	26	Week_26	33	N	1	9	1	2013	2013-01-09	F	0	RUC_DNA_Extraction_order	RUC	RUC_sx:F_dm:N_cid:1_s:162_d:182
50	GGCCAGTTCCTA	GGCGVACGGGTGAGTAA	182	2013-08-01	31	not_repetative	High Fiber Diet	High Fiber Diet	5	49	9	1	7	7	26	Week_26	33	N	1	31	1	2013	2013-01-31	F	0	RUC_DNA_Extraction_order	RUC	RUC_sx:F_dm:N_cid:9_s:50_d:182
11777	AAGGCGCTCCTT	GGCGVACGGGTGAGTAA	182	2013-08-15	31	not_repetative	High Fiber Diet	High Fiber Diet	5	43	15	20	7	7	26	Week_26	33	C	2	14	2	2013	2013-02-14	F	0	RUC_DNA_Extraction_order	RUC	RUC_sx:F_dm:C_cid:15_s:11777_d:182
11795	CGGTCAATTGAC	GGCGVACGGGTGAGTAA	182	2013-09-25	31	not_repetative	High Fiber Diet	High Fiber Diet	5	60	20	20	7	7	26	Week_26	33	N	1	27	3	2013	2013-03-27	F	1	RUC_DNA_Extraction_order	RUC	RUC_sx:F_dm:N_cid:20_s:11795_d:182
11806	GATTCCGGCTCA	GGCGVACGGGTGAGTAA	182	2013-09-25	31	not_repetative	High Fiber Diet	High Fiber Diet	5	70	21	21	7	7	26	Week_26	33	N	1	27	3	2013	2013-03-27	M	1	RUC_DNA_Extraction_order	RUC	RUC_sx:M_dm:N_cid:21_s:11806_d:182
10367	TACCGAAGGTAT	GGCGVACGGGTGAGTAA	182	2013-10-10	31	not_repetative	High Fiber Diet	High Fiber Diet	5	115	23	12	7	7	26	Week_26	33	N	1	11	4	2013	2013-04-11	F	1	RUC_DNA_Extraction_order	RUC	RUC_sx:F_dm:N_cid:23_s:10367_d:182
13262	GATCCCACGTAC	GGCGVACGGGTGAGTAA	182	2015-02-25	31	not_repetative	High Fiber Diet	High Fiber Diet	5	95	28	21	7	7	26	Week_26	33	C	2	27	8	2014	2014-08-27	M	1	RUC_DNA_Extraction_order	RUC	RUC_sx:M_dm:C_cid:28_s:13262_d:182
13275	CCGAGGTATAAT	GGCGVACGGGTGAGTAA	182	2015-03-10	31	not_repetative	High Fiber Diet	High Fiber Diet	5	232	34	19	7	7	26	Week_26	33	N	1	9	9	2014	2014-09-09	F	1	RUC_DNA_Extraction_order	RUC	RUC_sx:F_dm:N_cid:34_s:13275_d:182
13282	GCCACGACTTAC	GGCGVACGGGTGAGTAA	182	2015-03-17	31	not_repetative	High Fiber Diet	High Fiber Diet	5	239	37	19	7	7	26	Week_26	33	C	2	16	9	2014	2014-09-16	M	1	RUC_DNA_Extraction_order	RUC	RUC_sx:M_dm:C_cid:37_s:13282_d:182
10167	CGTGACAATAGT	GGCGVACGGGTGAGTAA	183	2013-07-21	31	not_repetative	High Fiber Diet	High Fiber Diet	5	166	6	10	7	7	27	Week_27	34	N	1	19	1	2013	2013-01-19	F	1	RUC_DNA_Extraction_order	RUC	RUC_sx:F_dm:N_cid:6_s:10167_d:183
49	TACTACGTGGCC	GGCGVACGGGTGAGTAA	183	2013-08-01	31	not_repetative	High Fiber Diet	High Fiber Diet	5	48	8	1	7	7	27	Week_27	34	C	2	30	1	2013	2013-01-30	M	1	RUC_DNA_Extraction_order	RUC	RUC_sx:M_dm:C_cid:8_s:49_d:183
11800	TCTCTACCACTC	GGCGVACGGGTGAGTAA	183	2013-08-15	31	not_repetative	High Fiber Diet	High Fiber Diet	5	64	14	20	7	7	27	Week_27	34	C	2	13	2	2013	2013-02-13	M	1	RUC_DNA_Extraction_order	RUC	RUC_sx:M_dm:C_cid:14_s:11800_d:183
1695	GCATCAGAGTTA	GGCGVACGGGTGAGTAA	183	2013-09-19	31	not_repetative	High Fiber Diet	High Fiber Diet	5	193	19	6	7	7	27	Week_27	34	C	2	20	3	2013	2013-03-20	F	0	RUC_DNA_Extraction_order	RUC	RUC_sx:F_dm:C_cid:19_s:1695_d:183
13273	GGTTCCATTAGG	GGCGVACGGGTGAGTAA	183	2015-03-10	31	not_repetative	High Fiber Diet	High Fiber Diet	5	230	33	19	7	7	27	Week_27	34	C	2	8	9	2014	2014-09-08	F	0	RUC_DNA_Extraction_order	RUC	RUC_sx:F_dm:C_cid:33_s:13273_d:183
13280	GGTTTAACACGC	GGCGVACGGGTGAGTAA	183	2015-03-17	31	not_repetative	High Fiber Diet	High Fiber Diet	5	237	36	19	7	7	27	Week_27	34	C	2	15	9	2014	2014-09-15	M	1	RUC_DNA_Extraction_order	RUC	RUC_sx:M_dm:C_cid:36_s:13280_d:183
1326	AACTAGTTCAGG	GGCGVACGGGTGAGTAA	184	2013-07-25	31	not_repetative	High Fiber Diet	High Fiber Diet	5	75	7	5	7	7	27	Week_27	34	N	1	22	1	2013	2013-01-22	F	1	RUC_DNA_Extraction_order	RUC	RUC_sx:F_dm:N_cid:7_s:1326_d:184
11676	AGTTGTAGTCCG	GGCGVACGGGTGAGTAA	184	2013-08-08	31	not_repetative	High Fiber Diet	High Fiber Diet	5	174	11	17	7	7	27	Week_27	34	N	1	5	2	2013	2013-02-05	F	1	RUC_DNA_Extraction_order	RUC	RUC_sx:F_dm:N_cid:11_s:11676_d:184
1132	TCCTCGAGCGAT	GGCGVACGGGTGAGTAA	184	2013-08-08	31	not_repetative	High Fiber Diet	High Fiber Diet	5	132	12	4	7	7	27	Week_27	34	C	2	5	2	2013	2013-02-05	F	0	RUC_DNA_Extraction_order	RUC	RUC_sx:F_dm:C_cid:12_s:1132_d:184
11783	TACTACGTGGCC	GGCGVACGGGTGAGTAA	184	2013-09-12	31	not_repetative	High Fiber Diet	High Fiber Diet	5	48	17	20	7	7	27	Week_27	34	N	1	12	3	2013	2013-03-12	M	1	RUC_DNA_Extraction_order	RUC	RUC_sx:M_dm:N_cid:17_s:11783_d:184
1329	GTACGATATGAC	GGCGVACGGGTGAGTAA	185	2013-08-15	31	not_repetative	High Fiber Diet	High Fiber Diet	5	78	13	5	7	7	27	Week_27	34	N	1	11	2	2013	2013-02-11	F	1	RUC_DNA_Extraction_order	RUC	RUC_sx:F_dm:N_cid:13_s:1329_d:185
1343	AGCAGAACATCT	GGCGVACGGGTGAGTAA	186	2013-07-21	31	not_repetative	High Fiber Diet	High Fiber Diet	5	92	4	5	7	7	27	Week_27	34	N	1	16	1	2013	2013-01-16	F	1	RUC_DNA_Extraction_order	RUC	RUC_sx:F_dm:N_cid:4_s:1343_d:186
1669	CGCTACAACTCG	GGCGVACGGGTGAGTAA	186	2013-07-21	31	not_repetative	High Fiber Diet	High Fiber Diet	5	167	5	6	7	7	27	Week_27	34	N	1	16	1	2013	2013-01-16	F	0	RUC_DNA_Extraction_order	RUC	RUC_sx:F_dm:N_cid:5_s:1669_d:186
1274	GCAACACCATCC	GGCGVACGGGTGAGTAA	187	2013-07-25	31	repetative	High Fiber Diet	High Fiber Diet	5	23	6	5	7	7	27	Week_27	34	N	1	19	1	2013	2013-01-19	F	1	RUC_DNA_Extraction_order	RUC	RUC_sx:F_dm:N_cid:6_s:1274_d:187
1631	GACATTGTCACG	GGCGVACGGGTGAGTAA	187	2013-10-16	31	repetative	High Fiber Diet	High Fiber Diet	5	129	24	6	7	7	27	Week_27	34	C	2	12	4	2013	2013-04-12	M	1	RUC_DNA_Extraction_order	RUC	RUC_sx:M_dm:C_cid:24_s:1631_d:187
3260	ATTTAGGACGAC	GGCGVACGGGTGAGTAA	187	2015-02-25	31	not_repetative	High Fiber Diet	High Fiber Diet	5	217	27	7	7	7	27	Week_27	34	N	1	22	8	2014	2014-08-22	F	1	RUC_DNA_Extraction_order	RUC	RUC_sx:F_dm:N_cid:27_s:3260_d:187
13278	AGGTGAGTTCTA	GGCGVACGGGTGAGTAA	187	2015-03-17	31	not_repetative	High Fiber Diet	High Fiber Diet	5	235	35	19	7	7	27	Week_27	34	C	2	11	9	2014	2014-09-11	F	1	RUC_DNA_Extraction_order	RUC	RUC_sx:F_dm:C_cid:35_s:13278_d:187
3424	GCCAACAACCAT	GGCGVACGGGTGAGTAA	187	2015-04-05	31	not_repetative	High Fiber Diet	High Fiber Diet	5	130	42	8	7	7	27	Week_27	34	N	1	30	9	2014	2014-09-30	M	1	RUC_DNA_Extraction_order	RUC	RUC_sx:M_dm:N_cid:42_s:3424_d:187
3427	ACCCAAGCGTTA	GGCGVACGGGTGAGTAA	187	2015-04-05	31	not_repetative	High Fiber Diet	High Fiber Diet	5	133	43	8	7	7	27	Week_27	34	C	2	30	9	2014	2014-09-30	M	1	RUC_DNA_Extraction_order	RUC	RUC_sx:M_dm:C_cid:43_s:3427_d:187
11675	AACGTAGGCTCT	GGCGVACGGGTGAGTAA	188	2013-08-08	32	not_repetative	High Fiber Diet	High Fiber Diet	5	173	10	17	7	7	27	Week_27	34	C	2	1	2	2013	2013-02-01	M	0	RUC_DNA_Extraction_order	RUC	RUC_sx:M_dm:C_cid:10_s:11675_d:188
11787	ACTCACAGGAAT	GGCGVACGGGTGAGTAA	188	2013-09-19	32	not_repetative	High Fiber Diet	High Fiber Diet	5	52	18	20	7	7	27	Week_27	34	C	2	15	3	2013	2013-03-15	F	1	RUC_DNA_Extraction_order	RUC	RUC_sx:F_dm:C_cid:18_s:11787_d:188
13252	TGTGGCTCGTGT	GGCGVACGGGTGAGTAA	188	2015-02-25	32	not_repetative	High Fiber Diet	High Fiber Diet	5	209	25	19	7	7	27	Week_27	34	N	1	21	8	2014	2014-08-21	F	1	RUC_DNA_Extraction_order	RUC	RUC_sx:F_dm:N_cid:25_s:13252_d:188
13256	AAGACAGCTATC	GGCGVACGGGTGAGTAA	188	2015-02-25	32	not_repetative	High Fiber Diet	High Fiber Diet	5	213	26	19	7	7	27	Week_27	34	N	1	21	8	2014	2014-08-21	F	0	RUC_DNA_Extraction_order	RUC	RUC_sx:F_dm:N_cid:26_s:13256_d:188
3429	AGCAACATTGCA	GGCGVACGGGTGAGTAA	188	2015-04-20	32	not_repetative	High Fiber Diet	High Fiber Diet	5	135	44	8	7	7	27	Week_27	34	N	1	14	10	2014	2014-10-14	F	1	RUC_DNA_Extraction_order	RUC	RUC_sx:F_dm:N_cid:44_s:3429_d:188
3431	CAGAAATGTGTC	GGCGVACGGGTGAGTAA	188	2015-04-24	32	not_repetative	High Fiber Diet	High Fiber Diet	5	137	45	8	7	7	27	Week_27	34	N	1	18	10	2014	2014-10-18	F	1	RUC_DNA_Extraction_order	RUC	RUC_sx:F_dm:N_cid:45_s:3431_d:188
1119	TTGCCAAGAGTC	GGCGVACGGGTGAGTAA	189	2013-08-08	32	not_repetative	High Fiber Diet	High Fiber Diet	5	119	9	4	7	7	27	Week_27	34	N	1	31	1	2013	2013-01-31	F	0	RUC_DNA_Extraction_order	RUC	RUC_sx:F_dm:N_cid:9_s:1119_d:189
11791	CATCCCTCTACT	GGCGVACGGGTGAGTAA	189	2013-09-25	32	not_repetative	High Fiber Diet	High Fiber Diet	5	56	19	20	7	7	27	Week_27	34	C	2	20	3	2013	2013-03-20	F	0	RUC_DNA_Extraction_order	RUC	RUC_sx:F_dm:C_cid:19_s:11791_d:189
11796	GTGGAGTCTCAT	GGCGVACGGGTGAGTAA	189	2013-10-02	32	not_repetative	High Fiber Diet	High Fiber Diet	5	61	20	20	7	7	27	Week_27	34	N	1	27	3	2013	2013-03-27	F	1	RUC_DNA_Extraction_order	RUC	RUC_sx:F_dm:N_cid:20_s:11796_d:189
11626	CCTGCGAAGTAT	GGCGVACGGGTGAGTAA	189	2013-10-02	32	not_repetative	High Fiber Diet	High Fiber Diet	5	124	21	16	7	7	27	Week_27	34	N	1	27	3	2013	2013-03-27	M	1	RUC_DNA_Extraction_order	RUC	RUC_sx:M_dm:N_cid:21_s:11626_d:189
11629	GTTAAGCTGACC	GGCGVACGGGTGAGTAA	189	2013-10-17	32	not_repetative	High Fiber Diet	High Fiber Diet	5	127	23	16	7	7	27	Week_27	34	N	1	11	4	2013	2013-04-11	F	1	RUC_DNA_Extraction_order	RUC	RUC_sx:F_dm:N_cid:23_s:11629_d:189
13269	GGAATCCGATTA	GGCGVACGGGTGAGTAA	189	2015-03-10	32	not_repetative	High Fiber Diet	High Fiber Diet	5	226	31	19	7	7	27	Week_27	34	N	1	2	9	2014	2014-09-02	M	0	RUC_DNA_Extraction_order	RUC	RUC_sx:M_dm:N_cid:31_s:13269_d:189
3272	ATCCCTACGGAA	GGCGVACGGGTGAGTAA	189	2015-03-10	32	not_repetative	High Fiber Diet	High Fiber Diet	5	229	32	7	7	7	27	Week_27	34	C	2	2	9	2014	2014-09-02	F	0	RUC_DNA_Extraction_order	RUC	RUC_sx:F_dm:C_cid:32_s:3272_d:189
3276	AGCGTAATTAGC	GGCGVACGGGTGAGTAA	189	2015-03-17	32	not_repetative	High Fiber Diet	High Fiber Diet	5	233	34	7	7	7	27	Week_27	34	N	1	9	9	2014	2014-09-09	F	1	RUC_DNA_Extraction_order	RUC	RUC_sx:F_dm:N_cid:34_s:3276_d:189
11667	TGCCGTATGCCA	GGCGVACGGGTGAGTAA	190	2013-07-25	32	not_repetative	High Fiber Diet	High Fiber Diet	5	165	4	17	7	7	28	Week_28	35	N	1	16	1	2013	2013-01-16	F	1	RUC_DNA_Extraction_order	RUC	RUC_sx:F_dm:N_cid:4_s:11667_d:190
1344	TGGAGTAGGTGG	GGCGVACGGGTGAGTAA	190	2013-07-25	32	not_repetative	High Fiber Diet	High Fiber Diet	5	93	5	5	7	7	28	Week_28	35	N	1	16	1	2013	2013-01-16	F	0	RUC_DNA_Extraction_order	RUC	RUC_sx:F_dm:N_cid:5_s:1344_d:190
11711	TGTGGCTCGTGT	GGCGVACGGGTGAGTAA	190	2013-08-08	32	not_repetative	High Fiber Diet	High Fiber Diet	5	209	8	17	7	7	28	Week_28	35	C	2	30	1	2013	2013-01-30	M	1	RUC_DNA_Extraction_order	RUC	RUC_sx:M_dm:C_cid:8_s:11711_d:190
13274	GTGTTCCCAGAA	GGCGVACGGGTGAGTAA	190	2015-03-17	32	not_repetative	High Fiber Diet	High Fiber Diet	5	231	33	19	7	7	28	Week_28	35	C	2	8	9	2014	2014-09-08	F	0	RUC_DNA_Extraction_order	RUC	RUC_sx:F_dm:C_cid:33_s:13274_d:190
11684	CGCTGTGGATTA	GGCGVACGGGTGAGTAA	191	2013-07-21	32	not_repetative	High Fiber Diet	High Fiber Diet	5	182	3	17	7	7	28	Week_28	35	N	1	11	1	2013	2013-01-11	F	1	RUC_DNA_Extraction_order	RUC	RUC_sx:F_dm:N_cid:3_s:11684_d:191
11687	TTGCGTTAGCAG	GGCGVACGGGTGAGTAA	191	2013-08-01	32	not_repetative	High Fiber Diet	High Fiber Diet	5	34	7	20	7	7	28	Week_28	35	N	1	22	1	2013	2013-01-22	F	1	RUC_DNA_Extraction_order	RUC	RUC_sx:F_dm:N_cid:7_s:11687_d:191
11677	TCGTCAAACCCG	GGCGVACGGGTGAGTAA	191	2013-08-15	32	not_repetative	High Fiber Diet	High Fiber Diet	5	175	11	17	7	7	28	Week_28	35	N	1	5	2	2013	2013-02-05	F	1	RUC_DNA_Extraction_order	RUC	RUC_sx:F_dm:N_cid:11_s:11677_d:191
1133	ACCCAAGCGTTA	GGCGVACGGGTGAGTAA	191	2013-08-15	32	not_repetative	High Fiber Diet	High Fiber Diet	5	133	12	4	7	7	28	Week_28	35	C	2	5	2	2013	2013-02-05	F	0	RUC_DNA_Extraction_order	RUC	RUC_sx:F_dm:C_cid:12_s:1133_d:191
1363	GAGAGCAACAGA	GGCGVACGGGTGAGTAA	191	2013-09-19	32	not_repetative	High Fiber Diet	High Fiber Diet	5	112	17	5	7	7	28	Week_28	35	N	1	12	3	2013	2013-03-12	M	1	RUC_DNA_Extraction_order	RUC	RUC_sx:M_dm:N_cid:17_s:1363_d:191
11362	AGCTGTCAAGCT	GGCGVACGGGTGAGTAA	192	2013-07-21	32	not_repetative	High Fiber Diet	High Fiber Diet	5	111	2	15	7	7	28	Week_28	35	N	1	10	1	2013	2013-01-10	F	1	RUC_DNA_Extraction_order	RUC	RUC_sx:F_dm:N_cid:2_s:11362_d:192
1106	TCTTGGAGGTCA	GGCGVACGGGTGAGTAA	193	2013-07-21	32	not_repetative	High Fiber Diet	High Fiber Diet	5	106	1	4	7	7	28	Week_28	35	N	1	9	1	2013	2013-01-09	F	0	RUC_DNA_Extraction_order	RUC	RUC_sx:F_dm:N_cid:1_s:1106_d:193
11288	TGCAGTCCTCGA	GGCGVACGGGTGAGTAA	194	2013-08-01	32	not_repetative	High Fiber Diet	High Fiber Diet	5	37	6	15	7	7	28	Week_28	35	N	1	19	1	2013	2013-01-19	F	1	RUC_DNA_Extraction_order	RUC	RUC_sx:F_dm:N_cid:6_s:11288_d:194
11788	ATGATGAGCCTC	GGCGVACGGGTGAGTAA	194	2013-09-25	32	repetative	High Fiber Diet	High Fiber Diet	5	53	18	20	7	7	28	Week_28	35	C	2	15	3	2013	2013-03-15	F	1	RUC_DNA_Extraction_order	RUC	RUC_sx:F_dm:C_cid:18_s:11788_d:194
23266	TGCAGCAAGATT	GGCGVACGGGTGAGTAA	194	2015-03-10	32	not_repetative	High Fiber Diet	High Fiber Diet	5	134	30	21	7	7	28	Week_28	35	N	1	28	8	2014	2014-08-28	F	1	RUC_DNA_Extraction_order	RUC	RUC_sx:F_dm:N_cid:30_s:23266_d:194
3422	ATGCCATGCCGT	GGCGVACGGGTGAGTAA	194	2015-04-05	32	not_repetative	High Fiber Diet	High Fiber Diet	5	128	41	8	7	7	28	Week_28	35	C	2	23	9	2014	2014-09-23	M	1	RUC_DNA_Extraction_order	RUC	RUC_sx:M_dm:C_cid:41_s:3422_d:194
1665	CACCTTACCTTA	GGCGVACGGGTGAGTAA	195	2013-07-25	33	not_repetative	High Fiber Diet	High Fiber Diet	5	163	3	6	7	7	28	Week_28	35	N	1	11	1	2013	2013-01-11	F	1	RUC_DNA_Extraction_order	RUC	RUC_sx:F_dm:N_cid:3_s:1665_d:195
11713	TGCACGTGATAA	GGCGVACGGGTGAGTAA	195	2013-08-15	33	not_repetative	High Fiber Diet	High Fiber Diet	5	211	10	17	7	7	28	Week_28	35	C	2	1	2	2013	2013-02-01	M	0	RUC_DNA_Extraction_order	RUC	RUC_sx:M_dm:C_cid:10_s:11713_d:195
3263	GTCGTCCAAATG	GGCGVACGGGTGAGTAA	195	2015-03-10	33	not_repetative	High Fiber Diet	High Fiber Diet	5	220	28	7	7	7	28	Week_28	35	C	2	27	8	2014	2014-08-27	M	1	RUC_DNA_Extraction_order	RUC	RUC_sx:M_dm:C_cid:28_s:3263_d:195
3418	CCTGCGAAGTAT	GGCGVACGGGTGAGTAA	195	2015-04-05	33	not_repetative	High Fiber Diet	High Fiber Diet	5	124	40	8	7	7	28	Week_28	35	C	2	22	9	2014	2014-09-22	M	0	RUC_DNA_Extraction_order	RUC	RUC_sx:M_dm:C_cid:40_s:3418_d:195
11683	GCTTGAGCTTGA	GGCGVACGGGTGAGTAA	196	2013-07-25	33	not_repetative	High Fiber Diet	High Fiber Diet	5	181	2	17	7	7	28	Week_28	35	N	1	10	1	2013	2013-01-10	F	1	RUC_DNA_Extraction_order	RUC	RUC_sx:F_dm:N_cid:2_s:11683_d:196
1120	AGTAGCGGAAGA	GGCGVACGGGTGAGTAA	196	2013-08-15	33	not_repetative	High Fiber Diet	High Fiber Diet	5	120	9	4	7	7	28	Week_28	35	N	1	31	1	2013	2013-01-31	F	0	RUC_DNA_Extraction_order	RUC	RUC_sx:F_dm:N_cid:9_s:1120_d:196
11778	TACTCGGGAACT	GGCGVACGGGTGAGTAA	196	2013-08-29	33	not_repetative	High Fiber Diet	High Fiber Diet	5	113	15	21	7	7	28	Week_28	35	C	2	14	2	2013	2013-02-14	F	0	RUC_DNA_Extraction_order	RUC	RUC_sx:F_dm:C_cid:15_s:11778_d:196
11792	TATACCGCTGCG	GGCGVACGGGTGAGTAA	196	2013-10-02	33	not_repetative	High Fiber Diet	High Fiber Diet	5	57	19	20	7	7	28	Week_28	35	C	2	20	3	2013	2013-03-20	F	0	RUC_DNA_Extraction_order	RUC	RUC_sx:F_dm:C_cid:19_s:11792_d:196
11630	ATGCCATGCCGT	GGCGVACGGGTGAGTAA	196	2013-10-24	33	not_repetative	High Fiber Diet	High Fiber Diet	5	128	23	16	7	7	28	Week_28	35	N	1	11	4	2013	2013-04-11	F	1	RUC_DNA_Extraction_order	RUC	RUC_sx:F_dm:N_cid:23_s:11630_d:196
3307	AGTCGAACGAGG	GGCGVACGGGTGAGTAA	196	2015-03-17	33	not_repetative	High Fiber Diet	High Fiber Diet	5	13	31	8	7	7	28	Week_28	35	N	1	2	9	2014	2014-09-02	M	0	RUC_DNA_Extraction_order	RUC	RUC_sx:M_dm:N_cid:31_s:3307_d:196
3310	GTAGATCGTGTA	GGCGVACGGGTGAGTAA	196	2015-03-17	33	not_repetative	High Fiber Diet	High Fiber Diet	5	16	32	8	7	7	28	Week_28	35	C	2	2	9	2014	2014-09-02	F	0	RUC_DNA_Extraction_order	RUC	RUC_sx:F_dm:C_cid:32_s:3310_d:196
1107	TCACCTCCTTGT	GGCGVACGGGTGAGTAA	197	2013-07-25	33	not_repetative	High Fiber Diet	High Fiber Diet	5	107	1	4	7	7	29	Week_29	36	N	1	9	1	2013	2013-01-09	F	0	RUC_DNA_Extraction_order	RUC	RUC_sx:F_dm:N_cid:1_s:1107_d:197
11685	CTGTCAGTGACC	GGCGVACGGGTGAGTAA	197	2013-08-01	33	not_repetative	High Fiber Diet	High Fiber Diet	5	183	4	17	7	7	29	Week_29	36	N	1	16	1	2013	2013-01-16	F	1	RUC_DNA_Extraction_order	RUC	RUC_sx:F_dm:N_cid:4_s:11685_d:197
11706	AGGGTGACTTTA	GGCGVACGGGTGAGTAA	197	2013-08-01	33	not_repetative	High Fiber Diet	High Fiber Diet	5	204	5	17	7	7	29	Week_29	36	N	1	16	1	2013	2013-01-16	F	0	RUC_DNA_Extraction_order	RUC	RUC_sx:F_dm:N_cid:5_s:11706_d:197
11689	TACGAGCCCTAA	GGCGVACGGGTGAGTAA	197	2013-08-15	33	not_repetative	High Fiber Diet	High Fiber Diet	5	35	8	20	7	7	29	Week_29	36	C	2	30	1	2013	2013-01-30	M	1	RUC_DNA_Extraction_order	RUC	RUC_sx:M_dm:C_cid:8_s:11689_d:197
11797	GCTCGAAGATTC	GGCGVACGGGTGAGTAA	197	2013-10-10	33	not_repetative	High Fiber Diet	High Fiber Diet	5	62	20	20	7	7	29	Week_29	36	N	1	27	3	2013	2013-03-27	F	1	RUC_DNA_Extraction_order	RUC	RUC_sx:F_dm:N_cid:20_s:11797_d:197
11627	TTCTCTCGACAT	GGCGVACGGGTGAGTAA	197	2013-10-10	33	not_repetative	High Fiber Diet	High Fiber Diet	5	125	21	16	7	7	29	Week_29	36	N	1	27	3	2013	2013-03-27	M	1	RUC_DNA_Extraction_order	RUC	RUC_sx:M_dm:N_cid:21_s:11627_d:197
3415	GCAATTAGGTAC	GGCGVACGGGTGAGTAA	197	2015-04-05	33	not_repetative	High Fiber Diet	High Fiber Diet	5	121	39	8	7	7	29	Week_29	36	N	1	20	9	2014	2014-09-20	M	1	RUC_DNA_Extraction_order	RUC	RUC_sx:M_dm:N_cid:39_s:3415_d:197
1672	CGCAGATTAGTA	GGCGVACGGGTGAGTAA	198	2013-08-08	33	not_repetative	High Fiber Diet	High Fiber Diet	5	170	7	6	7	7	29	Week_29	36	N	1	22	1	2013	2013-01-22	F	1	RUC_DNA_Extraction_order	RUC	RUC_sx:F_dm:N_cid:7_s:1672_d:198
11678	TAATCGGTGCCA	GGCGVACGGGTGAGTAA	199	2013-08-29	33	not_repetative	High Fiber Diet	High Fiber Diet	5	176	13	17	7	7	29	Week_29	36	N	1	11	2	2013	2013-02-11	F	1	RUC_DNA_Extraction_order	RUC	RUC_sx:F_dm:N_cid:13_s:11678_d:199
3413	TTGCCAAGAGTC	GGCGVACGGGTGAGTAA	199	2015-04-05	33	not_repetative	High Fiber Diet	High Fiber Diet	5	119	38	8	7	7	29	Week_29	36	C	2	18	9	2014	2014-09-18	M	0	RUC_DNA_Extraction_order	RUC	RUC_sx:M_dm:C_cid:38_s:3413_d:199
3301	AGCGGAGGTTAG	GGCGVACGGGTGAGTAA	200	2015-03-10	33	not_repetative	High Fiber Diet	High Fiber Diet	5	7	27	8	7	7	29	Week_29	36	N	1	22	8	2014	2014-08-22	F	1	RUC_DNA_Extraction_order	RUC	RUC_sx:F_dm:N_cid:27_s:3301_d:200
1294	AAGGCGCTCCTT	GGCGVACGGGTGAGTAA	201	2013-08-08	33	not_repetative	High Fiber Diet	High Fiber Diet	5	43	6	5	7	7	29	Week_29	36	N	1	19	1	2013	2013-01-19	F	1	RUC_DNA_Extraction_order	RUC	RUC_sx:F_dm:N_cid:6_s:1294_d:201
11789	GTCGACAGAGGA	GGCGVACGGGTGAGTAA	201	2013-10-02	33	not_repetative	High Fiber Diet	High Fiber Diet	5	54	18	20	7	7	29	Week_29	36	C	2	15	3	2013	2013-03-15	F	1	RUC_DNA_Extraction_order	RUC	RUC_sx:F_dm:C_cid:18_s:11789_d:201
3297	ATCACCAGGTGT	GGCGVACGGGTGAGTAA	201	2015-03-10	33	not_repetative	High Fiber Diet	High Fiber Diet	5	3	25	8	7	7	29	Week_29	36	N	1	21	8	2014	2014-08-21	F	1	RUC_DNA_Extraction_order	RUC	RUC_sx:F_dm:N_cid:25_s:3297_d:201
3299	ATCGCACAGTAA	GGCGVACGGGTGAGTAA	201	2015-03-10	33	not_repetative	High Fiber Diet	High Fiber Diet	5	5	26	8	7	7	29	Week_29	36	N	1	21	8	2014	2014-08-21	F	0	RUC_DNA_Extraction_order	RUC	RUC_sx:F_dm:N_cid:26_s:3299_d:201
3304	ACCGGTATGTAC	GGCGVACGGGTGAGTAA	201	2015-03-17	33	not_repetative	High Fiber Diet	High Fiber Diet	5	10	30	8	7	7	29	Week_29	36	N	1	28	8	2014	2014-08-28	F	1	RUC_DNA_Extraction_order	RUC	RUC_sx:F_dm:N_cid:30_s:3304_d:201
3324	AGATTGACCAAC	GGCGVACGGGTGAGTAA	201	2015-04-05	33	not_repetative	High Fiber Diet	High Fiber Diet	5	30	37	8	7	7	29	Week_29	36	C	2	16	9	2014	2014-09-16	M	1	RUC_DNA_Extraction_order	RUC	RUC_sx:M_dm:C_cid:37_s:3324_d:201
11702	ATTCTCTCACGT	GGCGVACGGGTGAGTAA	202	2013-08-01	34	not_repetative	High Fiber Diet	High Fiber Diet	5	200	3	17	7	7	29	Week_29	36	N	1	11	1	2013	2013-01-11	F	1	RUC_DNA_Extraction_order	RUC	RUC_sx:F_dm:N_cid:3_s:11702_d:202
3322	CGAGGGAAAGTC	GGCGVACGGGTGAGTAA	202	2015-04-05	34	not_repetative	High Fiber Diet	High Fiber Diet	5	28	36	8	7	7	29	Week_29	36	C	2	15	9	2014	2014-09-15	M	1	RUC_DNA_Extraction_order	RUC	RUC_sx:M_dm:C_cid:36_s:3322_d:202
3425	ATCAGTACTAGG	GGCGVACGGGTGAGTAA	202	2015-04-20	34	not_repetative	High Fiber Diet	High Fiber Diet	5	131	42	8	7	7	29	Week_29	36	N	1	30	9	2014	2014-09-30	M	1	RUC_DNA_Extraction_order	RUC	RUC_sx:M_dm:N_cid:42_s:3425_d:202
3428	TGCAGCAAGATT	GGCGVACGGGTGAGTAA	202	2015-04-20	34	not_repetative	High Fiber Diet	High Fiber Diet	5	134	43	8	7	7	29	Week_29	36	C	2	30	9	2014	2014-09-30	M	1	RUC_DNA_Extraction_order	RUC	RUC_sx:M_dm:C_cid:43_s:3428_d:202
11663	ACACGCGGTTTA	GGCGVACGGGTGAGTAA	203	2013-08-01	34	not_repetative	High Fiber Diet	High Fiber Diet	5	161	2	17	7	7	29	Week_29	36	N	1	10	1	2013	2013-01-10	F	1	RUC_DNA_Extraction_order	RUC	RUC_sx:F_dm:N_cid:2_s:11663_d:203
11679	TTGATCCGGTAG	GGCGVACGGGTGAGTAA	203	2013-09-05	34	not_repetative	High Fiber Diet	High Fiber Diet	5	177	15	17	7	7	29	Week_29	36	C	2	14	2	2013	2013-02-14	F	0	RUC_DNA_Extraction_order	RUC	RUC_sx:F_dm:C_cid:15_s:11679_d:203
11785	GATGTTCGCTAG	GGCGVACGGGTGAGTAA	203	2013-10-01	34	not_repetative	High Fiber Diet	High Fiber Diet	5	50	17	20	7	7	29	Week_29	36	N	1	12	3	2013	2013-03-12	M	1	RUC_DNA_Extraction_order	RUC	RUC_sx:M_dm:N_cid:17_s:11785_d:203
1385	TGCAGCAAGATT	GGCGVACGGGTGAGTAA	203	2013-10-31	34	not_repetative	High Fiber Diet	High Fiber Diet	5	134	23	5	7	7	29	Week_29	36	N	1	11	4	2013	2013-04-11	F	1	RUC_DNA_Extraction_order	RUC	RUC_sx:F_dm:N_cid:23_s:1385_d:203
3430	GATGTGGTGTTA	GGCGVACGGGTGAGTAA	203	2015-05-05	34	not_repetative	High Fiber Diet	High Fiber Diet	5	136	44	8	7	7	29	Week_29	36	N	1	14	10	2014	2014-10-14	F	1	RUC_DNA_Extraction_order	RUC	RUC_sx:F_dm:N_cid:44_s:3430_d:203
3432	GTAGAGGTAGAG	GGCGVACGGGTGAGTAA	203	2015-05-09	34	not_repetative	High Fiber Diet	High Fiber Diet	5	138	45	8	7	7	29	Week_29	36	N	1	18	10	2014	2014-10-18	F	1	RUC_DNA_Extraction_order	RUC	RUC_sx:F_dm:N_cid:45_s:3432_d:203
1661	GTAAATTCAGGC	GGCGVACGGGTGAGTAA	204	2013-08-01	34	not_repetative	High Fiber Diet	High Fiber Diet	5	159	1	6	7	7	30	Month_7	37	N	1	9	1	2013	2013-01-09	F	0	RUC_DNA_Extraction_order	RUC	RUC_sx:F_dm:N_cid:1_s:1661_d:204
11704	GTCTTCAGCAAG	GGCGVACGGGTGAGTAA	204	2013-08-08	34	not_repetative	High Fiber Diet	High Fiber Diet	5	202	4	17	7	7	30	Month_7	37	N	1	16	1	2013	2013-01-16	F	1	RUC_DNA_Extraction_order	RUC	RUC_sx:F_dm:N_cid:4_s:11704_d:204
11686	ACGATTCGAGTC	GGCGVACGGGTGAGTAA	204	2013-08-08	34	not_repetative	High Fiber Diet	High Fiber Diet	5	184	5	17	7	7	30	Month_7	37	N	1	16	1	2013	2013-01-16	F	0	RUC_DNA_Extraction_order	RUC	RUC_sx:F_dm:N_cid:5_s:11686_d:204
11793	AGTTGAGGCATT	GGCGVACGGGTGAGTAA	204	2013-10-10	34	not_repetative	High Fiber Diet	High Fiber Diet	5	58	19	20	7	7	30	Month_7	37	C	2	20	3	2013	2013-03-20	F	0	RUC_DNA_Extraction_order	RUC	RUC_sx:F_dm:C_cid:19_s:11793_d:204
11801	ACTTCCAACTTC	GGCGVACGGGTGAGTAA	204	2013-10-17	34	not_repetative	High Fiber Diet	High Fiber Diet	5	65	20	20	7	7	30	Month_7	37	N	1	27	3	2013	2013-03-27	F	1	RUC_DNA_Extraction_order	RUC	RUC_sx:F_dm:N_cid:20_s:11801_d:204
1628	GCTCTCCGTAGA	GGCGVACGGGTGAGTAA	204	2013-10-17	34	not_repetative	High Fiber Diet	High Fiber Diet	5	126	21	6	7	7	30	Month_7	37	N	1	27	3	2013	2013-03-27	M	1	RUC_DNA_Extraction_order	RUC	RUC_sx:M_dm:N_cid:21_s:1628_d:204
1709	ACTGATGGCCTC	GGCGVACGGGTGAGTAA	205	2013-08-15	34	not_repetative	High Fiber Diet	High Fiber Diet	5	207	7	6	7	7	30	Month_7	37	N	1	22	1	2013	2013-01-22	F	1	RUC_DNA_Extraction_order	RUC	RUC_sx:F_dm:N_cid:7_s:1709_d:205
11714	TCGACATCTCTT	GGCGVACGGGTGAGTAA	205	2013-08-29	34	not_repetative	High Fiber Diet	High Fiber Diet	5	39	11	20	7	7	30	Month_7	37	N	1	5	2	2013	2013-02-05	F	1	RUC_DNA_Extraction_order	RUC	RUC_sx:F_dm:N_cid:11_s:11714_d:205
11694	GTCGAATTTGCG	GGCGVACGGGTGAGTAA	205	2013-08-29	34	not_repetative	High Fiber Diet	High Fiber Diet	5	192	12	17	7	7	30	Month_7	37	C	2	5	2	2013	2013-02-05	F	0	RUC_DNA_Extraction_order	RUC	RUC_sx:F_dm:C_cid:12_s:11694_d:205
11717	TTCTCCATCACA	GGCGVACGGGTGAGTAA	206	2013-09-05	34	not_repetative	High Fiber Diet	High Fiber Diet	5	215	13	17	7	7	30	Month_7	37	N	1	11	2	2013	2013-02-11	F	1	RUC_DNA_Extraction_order	RUC	RUC_sx:F_dm:N_cid:13_s:11717_d:206
3319	CGAGCAATCCTA	GGCGVACGGGTGAGTAA	206	2015-04-05	34	not_repetative	High Fiber Diet	High Fiber Diet	5	25	35	8	7	7	30	Month_7	37	C	2	11	9	2014	2014-09-11	F	1	RUC_DNA_Extraction_order	RUC	RUC_sx:F_dm:C_cid:35_s:3319_d:206
3302	ATCCTTTGGTTC	GGCGVACGGGTGAGTAA	207	2015-03-17	34	not_repetative	High Fiber Diet	High Fiber Diet	5	8	27	8	7	7	30	Month_7	37	N	1	22	8	2014	2014-08-22	F	1	RUC_DNA_Extraction_order	RUC	RUC_sx:F_dm:N_cid:27_s:3302_d:207
11314	AGGCTTACGTGT	GGCGVACGGGTGAGTAA	208	2013-08-15	34	not_repetative	High Fiber Diet	High Fiber Diet	5	63	6	15	7	7	30	Month_7	37	N	1	19	1	2013	2013-01-19	F	1	RUC_DNA_Extraction_order	RUC	RUC_sx:F_dm:N_cid:6_s:11314_d:208
3298	TGGTCAACGATA	GGCGVACGGGTGAGTAA	208	2015-03-17	34	not_repetative	High Fiber Diet	High Fiber Diet	5	4	25	8	7	7	30	Month_7	37	N	1	21	8	2014	2014-08-21	F	1	RUC_DNA_Extraction_order	RUC	RUC_sx:F_dm:N_cid:25_s:3298_d:208
3300	GTCGTGTAGCCT	GGCGVACGGGTGAGTAA	208	2015-03-17	34	not_repetative	High Fiber Diet	High Fiber Diet	5	6	26	8	7	7	30	Month_7	37	N	1	21	8	2014	2014-08-21	F	0	RUC_DNA_Extraction_order	RUC	RUC_sx:F_dm:N_cid:26_s:3300_d:208
3316	CAAACAACAGCT	GGCGVACGGGTGAGTAA	208	2015-04-05	34	not_repetative	High Fiber Diet	High Fiber Diet	5	22	34	8	7	7	30	Month_7	37	N	1	9	9	2014	2014-09-09	F	1	RUC_DNA_Extraction_order	RUC	RUC_sx:F_dm:N_cid:34_s:3316_d:208
11703	CGACTCTAAACG	GGCGVACGGGTGAGTAA	209	2013-08-08	35	not_repetative	High Fiber Diet	High Fiber Diet	5	201	3	17	7	7	30	Month_7	37	N	1	11	1	2013	2013-01-11	F	1	RUC_DNA_Extraction_order	RUC	RUC_sx:F_dm:N_cid:3_s:11703_d:209
11681	TTGACCGCGGTT	GGCGVACGGGTGAGTAA	209	2013-10-10	35	not_repetative	High Fiber Diet	High Fiber Diet	5	179	18	17	7	7	30	Month_7	37	C	2	15	3	2013	2013-03-15	F	1	RUC_DNA_Extraction_order	RUC	RUC_sx:F_dm:C_cid:18_s:11681_d:209
3314	GATCTGCGATCC	GGCGVACGGGTGAGTAA	209	2015-04-05	35	not_repetative	High Fiber Diet	High Fiber Diet	5	20	33	8	7	7	30	Month_7	37	C	2	8	9	2014	2014-09-08	F	0	RUC_DNA_Extraction_order	RUC	RUC_sx:F_dm:C_cid:33_s:3314_d:209
3443	ACGACTGCATAA	GGCGVACGGGTGAGTAA	209	2015-04-20	35	not_repetative	High Fiber Diet	High Fiber Diet	5	149	41	8	7	7	30	Month_7	37	C	2	23	9	2014	2014-09-23	M	1	RUC_DNA_Extraction_order	RUC	RUC_sx:M_dm:C_cid:41_s:3443_d:209
1664	TGGCAAATCTAG	GGCGVACGGGTGAGTAA	210	2013-08-08	35	not_repetative	High Fiber Diet	High Fiber Diet	5	162	2	6	7	7	30	Month_7	37	N	1	10	1	2013	2013-01-10	F	1	RUC_DNA_Extraction_order	RUC	RUC_sx:F_dm:N_cid:2_s:1664_d:210
1712	AACTTTCAGGAG	GGCGVACGGGTGAGTAA	210	2013-08-29	35	not_repetative	High Fiber Diet	High Fiber Diet	5	210	9	6	7	7	30	Month_7	37	N	1	31	1	2013	2013-01-31	F	0	RUC_DNA_Extraction_order	RUC	RUC_sx:F_dm:N_cid:9_s:1712_d:210
11779	TAATACGGATCG	GGCGVACGGGTGAGTAA	210	2013-09-12	35	not_repetative	High Fiber Diet	High Fiber Diet	5	44	15	20	7	7	30	Month_7	37	C	2	14	2	2013	2013-02-14	F	0	RUC_DNA_Extraction_order	RUC	RUC_sx:F_dm:C_cid:15_s:11779_d:210
1481	GGTTCCATTAGG	GGCGVACGGGTGAGTAA	210	2013-11-07	35	not_repetative	High Fiber Diet	High Fiber Diet	5	230	23	5	7	7	30	Month_7	37	N	1	11	4	2013	2013-04-11	F	1	RUC_DNA_Extraction_order	RUC	RUC_sx:F_dm:N_cid:23_s:1481_d:210
3355	GTGGAGTCTCAT	GGCGVACGGGTGAGTAA	210	2015-04-20	35	not_repetative	High Fiber Diet	High Fiber Diet	5	61	40	8	7	7	30	Month_7	37	C	2	22	9	2014	2014-09-22	M	0	RUC_DNA_Extraction_order	RUC	RUC_sx:M_dm:C_cid:40_s:3355_d:210
11662	AGTGTTTCGGAC	GGCGVACGGGTGAGTAA	211	2013-08-08	35	not_repetative	High Fiber Diet	High Fiber Diet	5	160	1	17	8	8	31	Month_8	38	N	1	9	1	2013	2013-01-09	F	0	RUC_DNA_Extraction_order	RUC	RUC_sx:F_dm:N_cid:1_s:11662_d:211
11705	CACTACGCTAGA	GGCGVACGGGTGAGTAA	211	2013-08-15	35	not_repetative	High Fiber Diet	High Fiber Diet	5	36	4	20	8	8	31	Month_8	38	N	1	16	1	2013	2013-01-16	F	1	RUC_DNA_Extraction_order	RUC	RUC_sx:F_dm:N_cid:4_s:11705_d:211
11707	TGCAGTCCTCGA	GGCGVACGGGTGAGTAA	211	2013-08-15	35	not_repetative	High Fiber Diet	High Fiber Diet	5	37	5	20	8	8	31	Month_8	38	N	1	16	1	2013	2013-01-16	F	0	RUC_DNA_Extraction_order	RUC	RUC_sx:F_dm:N_cid:5_s:11707_d:211
11794	ACAATAGACACC	GGCGVACGGGTGAGTAA	211	2013-10-17	35	not_repetative	High Fiber Diet	High Fiber Diet	5	59	19	20	8	8	31	Month_8	38	C	2	20	3	2013	2013-03-20	F	0	RUC_DNA_Extraction_order	RUC	RUC_sx:F_dm:C_cid:19_s:11794_d:211
11802	CTCACCTAGGAA	GGCGVACGGGTGAGTAA	211	2013-10-24	35	not_repetative	High Fiber Diet	High Fiber Diet	5	66	20	20	8	8	31	Month_8	38	N	1	27	3	2013	2013-03-27	F	1	RUC_DNA_Extraction_order	RUC	RUC_sx:F_dm:N_cid:20_s:11802_d:211
11693	CGATCTTCGAGC	GGCGVACGGGTGAGTAA	212	2013-09-05	35	not_repetative	High Fiber Diet	High Fiber Diet	5	191	11	17	8	8	31	Month_8	38	N	1	5	2	2013	2013-02-05	F	1	RUC_DNA_Extraction_order	RUC	RUC_sx:F_dm:N_cid:11_s:11693_d:212
11716	ATTGACCGGTCA	GGCGVACGGGTGAGTAA	212	2013-09-05	35	not_repetative	High Fiber Diet	High Fiber Diet	5	214	12	17	8	8	31	Month_8	38	C	2	5	2	2013	2013-02-05	F	0	RUC_DNA_Extraction_order	RUC	RUC_sx:F_dm:C_cid:12_s:11716_d:212
11680	CGGGTGTTTGCT	GGCGVACGGGTGAGTAA	212	2013-10-10	35	not_repetative	High Fiber Diet	High Fiber Diet	5	178	17	17	8	8	31	Month_8	38	N	1	12	3	2013	2013-03-12	M	1	RUC_DNA_Extraction_order	RUC	RUC_sx:M_dm:N_cid:17_s:11680_d:211
3351	TATACCGCTGCG	GGCGVACGGGTGAGTAA	212	2015-04-20	35	not_repetative	High Fiber Diet	High Fiber Diet	5	57	39	8	8	8	31	Month_8	38	N	1	20	9	2014	2014-09-20	M	1	RUC_DNA_Extraction_order	RUC	RUC_sx:M_dm:N_cid:39_s:3351_d:212
11718	CGTAGGTAGAGG	GGCGVACGGGTGAGTAA	213	2013-09-12	35	not_repetative	High Fiber Diet	High Fiber Diet	5	216	13	17	8	8	31	Month_8	38	N	1	11	2	2013	2013-02-11	F	1	RUC_DNA_Extraction_order	RUC	RUC_sx:F_dm:N_cid:13_s:11718_d:213
3349	TGTCGCAAATAG	GGCGVACGGGTGAGTAA	214	2015-04-20	35	not_repetative	High Fiber Diet	High Fiber Diet	5	55	38	8	8	8	31	Month_8	38	C	2	18	9	2014	2014-09-18	M	0	RUC_DNA_Extraction_order	RUC	RUC_sx:M_dm:C_cid:38_s:3349_d:214
3308	ACCAGTGACTCA	GGCGVACGGGTGAGTAA	215	2015-04-05	35	not_repetative	High Fiber Diet	High Fiber Diet	5	14	31	8	8	8	31	Month_8	38	N	1	2	9	2014	2014-09-02	M	0	RUC_DNA_Extraction_order	RUC	RUC_sx:M_dm:N_cid:31_s:3308_d:215
3311	TAACGTGTGTGC	GGCGVACGGGTGAGTAA	215	2015-04-05	35	not_repetative	High Fiber Diet	High Fiber Diet	5	17	32	8	8	8	31	Month_8	38	C	2	2	9	2014	2014-09-02	F	0	RUC_DNA_Extraction_order	RUC	RUC_sx:F_dm:C_cid:32_s:3311_d:215
11666	TTAACCTTCCTG	GGCGVACGGGTGAGTAA	216	2013-08-15	36	not_repetative	High Fiber Diet	High Fiber Diet	5	164	3	17	8	8	31	Month_8	38	N	1	11	1	2013	2013-01-11	F	1	RUC_DNA_Extraction_order	RUC	RUC_sx:F_dm:N_cid:3_s:11666_d:216
11790	TGTCGCAAATAG	GGCGVACGGGTGAGTAA	216	2013-10-17	36	not_repetative	High Fiber Diet	High Fiber Diet	5	55	18	20	8	8	31	Month_8	38	C	2	15	3	2013	2013-03-15	F	1	RUC_DNA_Extraction_order	RUC	RUC_sx:F_dm:C_cid:18_s:11790_d:216
3346	ACTCACAGGAAT	GGCGVACGGGTGAGTAA	216	2015-04-20	36	not_repetative	High Fiber Diet	High Fiber Diet	5	52	37	8	8	8	31	Month_8	38	C	2	16	9	2014	2014-09-16	M	1	RUC_DNA_Extraction_order	RUC	RUC_sx:M_dm:C_cid:37_s:3346_d:216
1701	CAACACATGCTG	GGCGVACGGGTGAGTAA	217	2013-08-15	36	not_repetative	High Fiber Diet	High Fiber Diet	5	199	2	6	8	8	31	Month_8	38	N	1	10	1	2013	2013-01-10	F	1	RUC_DNA_Extraction_order	RUC	RUC_sx:F_dm:N_cid:2_s:1701_d:217
11649	ACAACACTCCGA	GGCGVACGGGTGAGTAA	217	2013-09-05	36	not_repetative	High Fiber Diet	High Fiber Diet	5	147	9	17	8	8	31	Month_8	38	N	1	31	1	2013	2013-01-31	F	0	RUC_DNA_Extraction_order	RUC	RUC_sx:F_dm:N_cid:9_s:11649_d:217
11780	TCGGAATTAGAC	GGCGVACGGGTGAGTAA	217	2013-09-19	36	not_repetative	High Fiber Diet	High Fiber Diet	5	45	15	20	8	8	31	Month_8	38	C	2	14	2	2013	2013-02-14	F	0	RUC_DNA_Extraction_order	RUC	RUC_sx:F_dm:C_cid:15_s:11780_d:217
11386	AGCAACATTGCA	GGCGVACGGGTGAGTAA	217	2013-11-14	36	not_repetative	High Fiber Diet	High Fiber Diet	5	135	23	15	8	8	31	Month_8	38	N	1	11	4	2013	2013-04-11	F	1	RUC_DNA_Extraction_order	RUC	RUC_sx:F_dm:N_cid:23_s:11386_d:217
3343	GGCCAGTTCCTA	GGCGVACGGGTGAGTAA	217	2015-04-20	36	not_repetative	High Fiber Diet	High Fiber Diet	5	49	36	8	8	8	31	Month_8	38	C	2	15	9	2014	2014-09-15	M	1	RUC_DNA_Extraction_order	RUC	RUC_sx:M_dm:C_cid:36_s:3343_d:217
3446	ACGGGTCATCAT	GGCGVACGGGTGAGTAA	217	2015-05-05	36	not_repetative	High Fiber Diet	High Fiber Diet	5	152	42	8	8	8	31	Month_8	38	N	1	30	9	2014	2014-09-30	M	1	RUC_DNA_Extraction_order	RUC	RUC_sx:M_dm:N_cid:42_s:3446_d:217
3467	AACGTAGGCTCT	GGCGVACGGGTGAGTAA	217	2015-05-05	36	not_repetative	High Fiber Diet	High Fiber Diet	5	173	43	8	8	8	31	Month_8	38	C	2	30	9	2014	2014-09-30	M	1	RUC_DNA_Extraction_order	RUC	RUC_sx:M_dm:C_cid:43_s:3467_d:217
11700	CGAGCTGTTACC	GGCGVACGGGTGAGTAA	218	2013-08-15	36	not_repetative	High Fiber Diet	High Fiber Diet	5	198	1	17	8	8	32	Month_8	38	N	1	9	1	2013	2013-01-09	F	0	RUC_DNA_Extraction_order	RUC	RUC_sx:F_dm:N_cid:1_s:11700_d:218
11682	GTGCAACCAATC	GGCGVACGGGTGAGTAA	218	2013-10-24	36	not_repetative	High Fiber Diet	High Fiber Diet	5	180	19	17	8	8	32	Month_8	38	C	2	20	3	2013	2013-03-20	F	0	RUC_DNA_Extraction_order	RUC	RUC_sx:F_dm:C_cid:19_s:11682_d:218
1382	ATCAGTACTAGG	GGCGVACGGGTGAGTAA	218	2013-10-31	36	not_repetative	High Fiber Diet	High Fiber Diet	5	131	20	5	8	8	32	Month_8	38	N	1	27	3	2013	2013-03-27	F	1	RUC_DNA_Extraction_order	RUC	RUC_sx:F_dm:N_cid:20_s:1382_d:218
1647	TGAACCCTATGG	GGCGVACGGGTGAGTAA	219	2013-08-29	36	not_repetative	High Fiber Diet	High Fiber Diet	5	145	7	6	8	8	32	Month_8	38	N	1	22	1	2013	2013-01-22	F	1	RUC_DNA_Extraction_order	RUC	RUC_sx:F_dm:N_cid:7_s:1647_d:219
1653	AGCTATGTATGG	GGCGVACGGGTGAGTAA	219	2013-09-12	36	not_repetative	High Fiber Diet	High Fiber Diet	5	151	11	6	8	8	32	Month_8	38	N	1	5	2	2013	2013-02-05	F	1	RUC_DNA_Extraction_order	RUC	RUC_sx:F_dm:N_cid:11_s:1653_d:219
1365	CGTGCTTAGGCT	GGCGVACGGGTGAGTAA	219	2013-09-12	36	not_repetative	High Fiber Diet	High Fiber Diet	5	114	12	5	8	8	32	Month_8	38	C	2	5	2	2013	2013-02-05	F	0	RUC_DNA_Extraction_order	RUC	RUC_sx:F_dm:C_cid:12_s:1365_d:219
1375	CCTGCGAAGTAT	GGCGVACGGGTGAGTAA	219	2013-10-17	36	not_repetative	High Fiber Diet	High Fiber Diet	5	124	17	5	8	8	32	Month_8	38	N	1	12	3	2013	2013-03-12	M	1	RUC_DNA_Extraction_order	RUC	RUC_sx:M_dm:N_cid:17_s:1375_d:218
11369	TATCTATCCTGC	GGCGVACGGGTGAGTAA	220	2013-09-19	36	not_repetative	High Fiber Diet	High Fiber Diet	5	118	13	15	8	8	32	Month_8	38	N	1	11	2	2013	2013-02-11	F	1	RUC_DNA_Extraction_order	RUC	RUC_sx:F_dm:N_cid:13_s:11369_d:220
3305	AATTGTGTCGGA	GGCGVACGGGTGAGTAA	220	2015-04-05	36	not_repetative	High Fiber Diet	High Fiber Diet	5	11	30	8	8	8	32	Month_8	38	N	1	28	8	2014	2014-08-28	F	1	RUC_DNA_Extraction_order	RUC	RUC_sx:F_dm:N_cid:30_s:3305_d:220
3303	TACAGCGCATAC	GGCGVACGGGTGAGTAA	221	2015-04-05	36	not_repetative	High Fiber Diet	High Fiber Diet	5	9	28	8	8	8	32	Month_8	38	C	2	27	8	2014	2014-08-27	M	1	RUC_DNA_Extraction_order	RUC	RUC_sx:M_dm:C_cid:28_s:3303_d:221
3341	CATTCGTGGCGT	GGCGVACGGGTGAGTAA	221	2015-04-20	36	not_repetative	High Fiber Diet	High Fiber Diet	5	47	35	8	8	8	32	Month_8	38	C	2	11	9	2014	2014-09-11	F	1	RUC_DNA_Extraction_order	RUC	RUC_sx:F_dm:C_cid:35_s:3341_d:221
1325	TAGGCATGCTTG	GGCGVACGGGTGAGTAA	222	2013-08-29	36	not_repetative	High Fiber Diet	High Fiber Diet	5	74	6	5	8	8	32	Month_8	38	N	1	19	1	2013	2013-01-19	F	1	RUC_DNA_Extraction_order	RUC	RUC_sx:F_dm:N_cid:6_s:1325_d:222
1372	GCAATTAGGTAC	GGCGVACGGGTGAGTAA	223	2013-09-25	36	repetative	High Fiber Diet	High Fiber Diet	5	121	15	5	8	8	32	Month_8	38	C	2	14	2	2013	2013-02-14	F	0	RUC_DNA_Extraction_order	RUC	RUC_sx:F_dm:C_cid:15_s:1372_d:223
1376	TTCTCTCGACAT	GGCGVACGGGTGAGTAA	223	2013-10-24	36	repetative	High Fiber Diet	High Fiber Diet	5	125	18	5	8	8	32	Month_8	38	C	2	15	3	2013	2013-03-15	F	1	RUC_DNA_Extraction_order	RUC	RUC_sx:F_dm:C_cid:18_s:1376_d:223
3339	TCGGAATTAGAC	GGCGVACGGGTGAGTAA	223	2015-04-20	36	not_repetative	High Fiber Diet	High Fiber Diet	5	45	34	8	8	8	32	Month_8	38	N	1	9	9	2014	2014-09-09	F	1	RUC_DNA_Extraction_order	RUC	RUC_sx:F_dm:N_cid:34_s:3339_d:223
1650	CGATGCTGTTGA	GGCGVACGGGTGAGTAA	224	2013-09-12	36	repetative	High Fiber Diet	High Fiber Diet	5	148	9	6	8	8	32	Month_8	38	N	1	31	1	2013	2013-01-31	F	0	RUC_DNA_Extraction_order	RUC	RUC_sx:F_dm:N_cid:9_s:1650_d:224
1482	GTGTTCCCAGAA	GGCGVACGGGTGAGTAA	224	2013-11-21	36	repetative	High Fiber Diet	High Fiber Diet	5	231	23	5	8	8	32	Month_8	38	N	1	11	4	2013	2013-04-11	F	1	RUC_DNA_Extraction_order	RUC	RUC_sx:F_dm:N_cid:23_s:1482_d:224
3337	AAGGCGCTCCTT	GGCGVACGGGTGAGTAA	224	2015-04-20	36	not_repetative	High Fiber Diet	High Fiber Diet	5	43	33	8	8	8	32	Month_8	38	C	2	8	9	2014	2014-09-08	F	0	RUC_DNA_Extraction_order	RUC	RUC_sx:F_dm:C_cid:33_s:3337_d:224
3466	CACTGGTGCATA	GGCGVACGGGTGAGTAA	224	2015-05-05	36	not_repetative	High Fiber Diet	High Fiber Diet	5	172	41	8	8	8	32	Month_8	38	C	2	23	9	2014	2014-09-23	M	1	RUC_DNA_Extraction_order	RUC	RUC_sx:M_dm:C_cid:41_s:3466_d:224
11668	CGTGACAATAGT	GGCGVACGGGTGAGTAA	225	2013-08-29	37	not_repetative	High Fiber Diet	High Fiber Diet	5	166	4	17	8	8	33	Month_8	38	N	1	16	1	2013	2013-01-16	F	1	RUC_DNA_Extraction_order	RUC	RUC_sx:F_dm:N_cid:4_s:11668_d:225
1644	GCATAGCATCAA	GGCGVACGGGTGAGTAA	225	2013-08-29	37	not_repetative	High Fiber Diet	High Fiber Diet	5	142	5	6	8	8	33	Month_8	38	N	1	16	1	2013	2013-01-16	F	0	RUC_DNA_Extraction_order	RUC	RUC_sx:F_dm:N_cid:5_s:1644_d:225
11380	GTATCTGCGCGT	GGCGVACGGGTGAGTAA	225	2013-10-31	37	not_repetative	High Fiber Diet	High Fiber Diet	5	27	19	20	8	8	33	Month_8	38	C	2	20	3	2013	2013-03-20	F	0	RUC_DNA_Extraction_order	RUC	RUC_sx:F_dm:C_cid:19_s:11380_d:225
11699	ATTCGGTAGTGC	GGCGVACGGGTGAGTAA	225	2013-11-07	37	not_repetative	High Fiber Diet	High Fiber Diet	5	197	20	17	8	8	33	Month_8	38	N	1	27	3	2013	2013-03-27	F	1	RUC_DNA_Extraction_order	RUC	RUC_sx:F_dm:N_cid:20_s:11699_d:225
3465	TGGGTCCCACAT	GGCGVACGGGTGAGTAA	225	2015-05-05	37	not_repetative	High Fiber Diet	High Fiber Diet	5	171	40	8	8	8	33	Month_8	38	C	2	22	9	2014	2014-09-22	M	0	RUC_DNA_Extraction_order	RUC	RUC_sx:M_dm:C_cid:40_s:3465_d:225
1648	AGAGTCTTGCCA	GGCGVACGGGTGAGTAA	226	2013-09-05	37	not_repetative	High Fiber Diet	High Fiber Diet	5	146	7	6	8	8	33	Month_8	38	N	1	22	1	2013	2013-01-22	F	1	RUC_DNA_Extraction_order	RUC	RUC_sx:F_dm:N_cid:7_s:1648_d:226
11715	AAGACAGCTATC	GGCGVACGGGTGAGTAA	226	2013-09-19	37	not_repetative	High Fiber Diet	High Fiber Diet	5	213	11	17	8	8	33	Month_8	38	N	1	5	2	2013	2013-02-05	F	1	RUC_DNA_Extraction_order	RUC	RUC_sx:F_dm:N_cid:11_s:11715_d:226
11366	TACCGAAGGTAT	GGCGVACGGGTGAGTAA	226	2013-09-19	37	not_repetative	High Fiber Diet	High Fiber Diet	5	115	12	15	8	8	33	Month_8	38	C	2	5	2	2013	2013-02-05	F	0	RUC_DNA_Extraction_order	RUC	RUC_sx:F_dm:C_cid:12_s:11366_d:226
11798	TCGGAATTAGAC	GGCGVACGGGTGAGTAA	226	2013-09-25	37	not_repetative	High Fiber Diet	High Fiber Diet	5	45	13	18	8	8	33	Month_8	38	N	1	11	2	2013	2013-02-11	F	1	RUC_DNA_Extraction_order	RUC	RUC_sx:F_dm:N_cid:13_s:11798_d:226
3440	AGAGTCTTGCCA	GGCGVACGGGTGAGTAA	226	2015-04-05	37	not_repetative	High Fiber Diet	High Fiber Diet	5	146	27	8	8	8	33	Month_8	38	N	1	22	8	2014	2014-08-22	F	1	RUC_DNA_Extraction_order	RUC	RUC_sx:F_dm:N_cid:27_s:3440_d:226
3434	GGTTATTTGGCG	GGCGVACGGGTGAGTAA	227	2015-04-05	37	not_repetative	High Fiber Diet	High Fiber Diet	5	140	25	8	8	8	33	Month_8	38	N	1	21	8	2014	2014-08-21	F	1	RUC_DNA_Extraction_order	RUC	RUC_sx:F_dm:N_cid:25_s:3434_d:227
3437	GTGTTAGATGTG	GGCGVACGGGTGAGTAA	227	2015-04-05	37	not_repetative	High Fiber Diet	High Fiber Diet	5	143	26	8	8	8	33	Month_8	38	N	1	21	8	2014	2014-08-21	F	0	RUC_DNA_Extraction_order	RUC	RUC_sx:F_dm:N_cid:26_s:3437_d:227
3464	CGCAGATTAGTA	GGCGVACGGGTGAGTAA	227	2015-05-05	37	not_repetative	High Fiber Diet	High Fiber Diet	5	170	39	8	8	8	33	Month_8	38	N	1	20	9	2014	2014-09-20	M	1	RUC_DNA_Extraction_order	RUC	RUC_sx:M_dm:N_cid:39_s:3464_d:227
11708	ACCATAGCTCCG	GGCGVACGGGTGAGTAA	229	2013-09-05	37	not_repetative	High Fiber Diet	High Fiber Diet	5	38	6	20	8	8	33	Month_8	38	N	1	19	1	2013	2013-01-19	F	1	RUC_DNA_Extraction_order	RUC	RUC_sx:F_dm:N_cid:6_s:11708_d:229
13138	GTTGTTCTGGGA	GGCGVACGGGTGAGTAA	229	2015-05-05	37	not_repetative	High Fiber Diet	High Fiber Diet	5	86	38	21	8	8	33	Month_8	38	C	2	18	9	2014	2014-09-18	M	0	RUC_DNA_Extraction_order	RUC	RUC_sx:M_dm:C_cid:38_s:13138_d:229
11638	GATGTGGTGTTA	GGCGVACGGGTGAGTAA	230	2013-08-29	37	not_repetative	High Fiber Diet	High Fiber Diet	5	136	3	16	8	8	33	Month_8	38	N	1	11	1	2013	2013-01-11	F	1	RUC_DNA_Extraction_order	RUC	RUC_sx:F_dm:N_cid:3_s:11638_d:230
11781	TGTGAATTCGGA	GGCGVACGGGTGAGTAA	230	2013-10-02	37	not_repetative	High Fiber Diet	High Fiber Diet	5	46	15	20	8	8	33	Month_8	38	C	2	14	2	2013	2013-02-14	F	0	RUC_DNA_Extraction_order	RUC	RUC_sx:F_dm:C_cid:15_s:11781_d:230
1377	GCTCTCCGTAGA	GGCGVACGGGTGAGTAA	230	2013-10-31	37	not_repetative	High Fiber Diet	High Fiber Diet	5	126	18	5	8	8	33	Month_8	38	C	2	15	3	2013	2013-03-15	F	1	RUC_DNA_Extraction_order	RUC	RUC_sx:F_dm:C_cid:18_s:1377_d:230
3333	TCGACATCTCTT	GGCGVACGGGTGAGTAA	230	2015-04-20	37	not_repetative	High Fiber Diet	High Fiber Diet	5	39	31	8	8	8	33	Month_8	38	N	1	2	9	2014	2014-09-02	M	0	RUC_DNA_Extraction_order	RUC	RUC_sx:M_dm:N_cid:31_s:3333_d:230
3335	GAGCCATCTGTA	GGCGVACGGGTGAGTAA	230	2015-04-20	37	not_repetative	High Fiber Diet	High Fiber Diet	5	41	32	8	8	8	33	Month_8	38	C	2	2	9	2014	2014-09-02	F	0	RUC_DNA_Extraction_order	RUC	RUC_sx:F_dm:C_cid:32_s:3335_d:230
11635	ACCCAAGCGTTA	GGCGVACGGGTGAGTAA	231	2013-08-29	37	not_repetative	High Fiber Diet	High Fiber Diet	5	133	2	16	8	8	33	Month_8	38	N	1	10	1	2013	2013-01-10	F	1	RUC_DNA_Extraction_order	RUC	RUC_sx:F_dm:N_cid:2_s:11635_d:231
11651	ACGACTGCATAA	GGCGVACGGGTGAGTAA	231	2013-09-19	37	not_repetative	High Fiber Diet	High Fiber Diet	5	149	9	17	8	8	33	Month_8	38	N	1	31	1	2013	2013-01-31	F	0	RUC_DNA_Extraction_order	RUC	RUC_sx:F_dm:N_cid:9_s:11651_d:231
3463	TCTGCACTGAGC	GGCGVACGGGTGAGTAA	231	2015-05-05	37	not_repetative	High Fiber Diet	High Fiber Diet	5	169	37	8	8	8	33	Month_8	38	C	2	16	9	2014	2014-09-16	M	1	RUC_DNA_Extraction_order	RUC	RUC_sx:M_dm:C_cid:37_s:3463_d:231
11632	GCCAACAACCAT	GGCGVACGGGTGAGTAA	232	2013-08-29	38	not_repetative	High Fiber Diet	High Fiber Diet	5	130	1	16	8	8	34	Month_8	38	N	1	9	1	2013	2013-01-09	F	0	RUC_DNA_Extraction_order	RUC	RUC_sx:F_dm:N_cid:1_s:11632_d:232
11641	CGTGATCCGCTA	GGCGVACGGGTGAGTAA	232	2013-09-05	38	not_repetative	High Fiber Diet	High Fiber Diet	5	139	4	17	8	8	34	Month_8	38	N	1	16	1	2013	2013-01-16	F	1	RUC_DNA_Extraction_order	RUC	RUC_sx:F_dm:N_cid:4_s:11641_d:232
1364	TACTCGGGAACT	GGCGVACGGGTGAGTAA	232	2013-09-05	38	not_repetative	High Fiber Diet	High Fiber Diet	5	113	5	5	8	8	34	Month_8	38	N	1	16	1	2013	2013-01-16	F	0	RUC_DNA_Extraction_order	RUC	RUC_sx:F_dm:N_cid:5_s:1364_d:232
11654	ACGGGTCATCAT	GGCGVACGGGTGAGTAA	232	2013-09-25	38	not_repetative	High Fiber Diet	High Fiber Diet	5	152	11	17	8	8	34	Month_8	38	N	1	5	2	2013	2013-02-05	F	1	RUC_DNA_Extraction_order	RUC	RUC_sx:F_dm:N_cid:11_s:11654_d:232
1367	CACTCATCATTC	GGCGVACGGGTGAGTAA	232	2013-09-25	38	not_repetative	High Fiber Diet	High Fiber Diet	5	116	12	5	8	8	34	Month_8	38	C	2	5	2	2013	2013-02-05	F	0	RUC_DNA_Extraction_order	RUC	RUC_sx:F_dm:C_cid:12_s:1367_d:232
1480	ATCCCTACGGAA	GGCGVACGGGTGAGTAA	232	2013-11-07	38	not_repetative	High Fiber Diet	High Fiber Diet	5	229	19	5	8	8	34	Month_8	38	C	2	20	3	2013	2013-03-20	F	0	RUC_DNA_Extraction_order	RUC	RUC_sx:F_dm:C_cid:19_s:1480_d:232
1383	TCCTCGAGCGAT	GGCGVACGGGTGAGTAA	232	2013-11-14	38	not_repetative	High Fiber Diet	High Fiber Diet	5	132	20	5	8	8	34	Month_8	38	N	1	27	3	2013	2013-03-27	F	1	RUC_DNA_Extraction_order	RUC	RUC_sx:F_dm:N_cid:20_s:1383_d:232
13137	GCGTTCTAGCTG	GGCGVACGGGTGAGTAA	232	2015-05-05	38	not_repetative	High Fiber Diet	High Fiber Diet	5	85	36	21	8	8	34	Month_8	38	C	2	15	9	2014	2014-09-15	M	1	RUC_DNA_Extraction_order	RUC	RUC_sx:M_dm:C_cid:36_s:13137_d:232
1710	TTCGATGCCGCA	GGCGVACGGGTGAGTAA	233	2013-09-12	38	not_repetative	High Fiber Diet	High Fiber Diet	5	208	7	6	8	8	34	Month_8	38	N	1	22	1	2013	2013-01-22	F	1	RUC_DNA_Extraction_order	RUC	RUC_sx:F_dm:N_cid:7_s:1710_d:233
1370	TTGCCAAGAGTC	GGCGVACGGGTGAGTAA	233	2013-10-02	38	not_repetative	High Fiber Diet	High Fiber Diet	5	119	13	5	8	8	34	Month_8	38	N	1	11	2	2013	2013-02-11	F	1	RUC_DNA_Extraction_order	RUC	RUC_sx:F_dm:N_cid:13_s:1370_d:233
11670	TTAAGACAGTCG	GGCGVACGGGTGAGTAA	236	2013-09-12	38	not_repetative	High Fiber Diet	High Fiber Diet	5	168	6	17	8	8	34	Month_8	38	N	1	19	1	2013	2013-01-19	F	1	RUC_DNA_Extraction_order	RUC	RUC_sx:F_dm:N_cid:6_s:11670_d:236
3328	TTGCGTTAGCAG	GGCGVACGGGTGAGTAA	236	2015-04-20	38	not_repetative	High Fiber Diet	High Fiber Diet	5	34	28	8	8	8	34	Month_8	38	C	2	27	8	2014	2014-08-27	M	1	RUC_DNA_Extraction_order	RUC	RUC_sx:M_dm:C_cid:28_s:3328_d:236
3462	TTAAGACAGTCG	GGCGVACGGGTGAGTAA	236	2015-05-05	38	not_repetative	High Fiber Diet	High Fiber Diet	5	168	35	8	8	8	34	Month_8	38	C	2	11	9	2014	2014-09-11	F	1	RUC_DNA_Extraction_order	RUC	RUC_sx:F_dm:C_cid:35_s:3462_d:236
1639	CAGAAATGTGTC	GGCGVACGGGTGAGTAA	237	2013-09-05	38	not_repetative	High Fiber Diet	High Fiber Diet	5	137	3	6	8	8	34	Month_8	38	N	1	11	1	2013	2013-01-11	F	1	RUC_DNA_Extraction_order	RUC	RUC_sx:F_dm:N_cid:3_s:1639_d:237
11652	ACGCGAACTAAT	GGCGVACGGGTGAGTAA	237	2013-09-25	38	not_repetative	High Fiber Diet	High Fiber Diet	5	150	9	17	8	8	34	Month_8	38	N	1	31	1	2013	2013-01-31	F	0	RUC_DNA_Extraction_order	RUC	RUC_sx:F_dm:N_cid:9_s:11652_d:237
11378	GTTAAGCTGACC	GGCGVACGGGTGAGTAA	237	2013-11-07	38	not_repetative	High Fiber Diet	High Fiber Diet	5	127	18	15	8	8	34	Month_8	38	C	2	15	3	2013	2013-03-15	F	1	RUC_DNA_Extraction_order	RUC	RUC_sx:F_dm:C_cid:18_s:11378_d:237
1636	TGCAGCAAGATT	GGCGVACGGGTGAGTAA	238	2013-09-05	38	not_repetative	High Fiber Diet	High Fiber Diet	5	134	2	6	8	8	34	Month_8	38	N	1	10	1	2013	2013-01-10	F	1	RUC_DNA_Extraction_order	RUC	RUC_sx:F_dm:N_cid:2_s:1636_d:238
11373	CATACCGTGAGT	GGCGVACGGGTGAGTAA	238	2013-10-10	38	not_repetative	High Fiber Diet	High Fiber Diet	5	122	15	15	8	8	34	Month_8	38	C	2	14	2	2013	2013-02-14	F	0	RUC_DNA_Extraction_order	RUC	RUC_sx:F_dm:C_cid:15_s:11373_d:238
3461	CGCTACAACTCG	GGCGVACGGGTGAGTAA	238	2015-05-05	38	not_repetative	High Fiber Diet	High Fiber Diet	5	167	34	8	8	8	34	Month_8	38	N	1	9	9	2014	2014-09-09	F	1	RUC_DNA_Extraction_order	RUC	RUC_sx:F_dm:N_cid:34_s:3461_d:238
11633	ATCAGTACTAGG	GGCGVACGGGTGAGTAA	239	2013-09-05	39	not_repetative	High Fiber Diet	High Fiber Diet	5	131	1	16	8	8	35	Month_8	38	N	1	9	1	2013	2013-01-09	F	0	RUC_DNA_Extraction_order	RUC	RUC_sx:F_dm:N_cid:1_s:11633_d:239
11642	GGTTATTTGGCG	GGCGVACGGGTGAGTAA	239	2013-09-12	39	not_repetative	High Fiber Diet	High Fiber Diet	5	140	4	17	8	8	35	Month_8	38	N	1	16	1	2013	2013-01-16	F	1	RUC_DNA_Extraction_order	RUC	RUC_sx:F_dm:N_cid:4_s:11642_d:239
1645	GTGTTAGATGTG	GGCGVACGGGTGAGTAA	239	2013-09-12	39	not_repetative	High Fiber Diet	High Fiber Diet	5	143	5	6	8	8	35	Month_8	38	N	1	16	1	2013	2013-01-16	F	0	RUC_DNA_Extraction_order	RUC	RUC_sx:F_dm:N_cid:5_s:1645_d:239
11655	GAAACATCCCAC	GGCGVACGGGTGAGTAA	239	2013-10-02	39	not_repetative	High Fiber Diet	High Fiber Diet	5	153	11	17	8	8	35	Month_8	38	N	1	5	2	2013	2013-02-05	F	1	RUC_DNA_Extraction_order	RUC	RUC_sx:F_dm:N_cid:11_s:11655_d:239
1368	GTATTTCGGACG	GGCGVACGGGTGAGTAA	239	2013-10-02	39	not_repetative	High Fiber Diet	High Fiber Diet	5	117	12	5	8	8	35	Month_8	38	C	2	5	2	2013	2013-02-05	F	0	RUC_DNA_Extraction_order	RUC	RUC_sx:F_dm:C_cid:12_s:1368_d:239
11381	GCCAACAACCAT	GGCGVACGGGTGAGTAA	239	2013-11-14	39	not_repetative	High Fiber Diet	High Fiber Diet	5	130	19	15	8	8	35	Month_8	38	C	2	20	3	2013	2013-03-20	F	0	RUC_DNA_Extraction_order	RUC	RUC_sx:F_dm:C_cid:19_s:11381_d:239
1384	ACCCAAGCGTTA	GGCGVACGGGTGAGTAA	239	2013-11-21	39	not_repetative	High Fiber Diet	High Fiber Diet	5	133	20	5	8	8	35	Month_8	38	N	1	27	3	2013	2013-03-27	F	1	RUC_DNA_Extraction_order	RUC	RUC_sx:F_dm:N_cid:20_s:1384_d:239
1387	GATGTGGTGTTA	GGCGVACGGGTGAGTAA	239	2013-12-06	39	not_repetative	High Fiber Diet	High Fiber Diet	5	136	23	5	8	8	35	Month_8	38	N	1	11	4	2013	2013-04-11	F	1	RUC_DNA_Extraction_order	RUC	RUC_sx:F_dm:N_cid:23_s:1387_d:239
3460	CGTGACAATAGT	GGCGVACGGGTGAGTAA	239	2015-05-05	39	not_repetative	High Fiber Diet	High Fiber Diet	5	166	33	8	8	8	35	Month_8	38	C	2	8	9	2014	2014-09-08	F	0	RUC_DNA_Extraction_order	RUC	RUC_sx:F_dm:C_cid:33_s:3460_d:239
11673	TGGGTCCCACAT	GGCGVACGGGTGAGTAA	240	2013-09-19	39	not_repetative	High Fiber Diet	High Fiber Diet	5	171	7	17	8	8	35	Month_8	38	N	1	22	1	2013	2013-01-22	F	1	RUC_DNA_Extraction_order	RUC	RUC_sx:F_dm:N_cid:7_s:11673_d:240
1371	AGTAGCGGAAGA	GGCGVACGGGTGAGTAA	241	2013-10-10	39	not_repetative	High Fiber Diet	High Fiber Diet	5	120	13	5	9	9	35	Month_9	39	N	1	11	2	2013	2013-02-11	F	1	RUC_DNA_Extraction_order	RUC	RUC_sx:F_dm:N_cid:13_s:1371_d:241
3441	ACAACACTCCGA	GGCGVACGGGTGAGTAA	241	2015-04-20	39	not_repetative	High Fiber Diet	High Fiber Diet	5	147	27	8	9	9	35	Month_9	39	N	1	22	8	2014	2014-08-22	F	1	RUC_DNA_Extraction_order	RUC	RUC_sx:F_dm:N_cid:27_s:3441_d:241
3435	GGATCGTAATAC	GGCGVACGGGTGAGTAA	242	2015-04-20	39	not_repetative	High Fiber Diet	High Fiber Diet	5	141	25	8	9	9	35	Month_9	39	N	1	21	8	2014	2014-08-21	F	1	RUC_DNA_Extraction_order	RUC	RUC_sx:F_dm:N_cid:25_s:3435_d:242
3438	TTAGAGCCATGC	GGCGVACGGGTGAGTAA	242	2015-04-20	39	not_repetative	High Fiber Diet	High Fiber Diet	5	144	26	8	9	9	35	Month_9	39	N	1	21	8	2014	2014-08-21	F	0	RUC_DNA_Extraction_order	RUC	RUC_sx:F_dm:N_cid:26_s:3438_d:242
11671	TCTGCACTGAGC	GGCGVACGGGTGAGTAA	243	2013-09-19	39	not_repetative	High Fiber Diet	High Fiber Diet	5	169	6	17	9	9	35	Month_9	39	N	1	19	1	2013	2013-01-19	F	1	RUC_DNA_Extraction_order	RUC	RUC_sx:F_dm:N_cid:6_s:11671_d:243
11640	GTAGAGGTAGAG	GGCGVACGGGTGAGTAA	244	2013-09-12	39	not_repetative	High Fiber Diet	High Fiber Diet	5	138	3	17	9	9	35	Month_9	39	N	1	11	1	2013	2013-01-11	F	1	RUC_DNA_Extraction_order	RUC	RUC_sx:F_dm:N_cid:3_s:11640_d:244
11674	CACTGGTGCATA	GGCGVACGGGTGAGTAA	244	2013-10-02	39	not_repetative	High Fiber Diet	High Fiber Diet	5	172	9	17	9	9	35	Month_9	39	N	1	31	1	2013	2013-01-31	F	0	RUC_DNA_Extraction_order	RUC	RUC_sx:F_dm:N_cid:9_s:11674_d:244
11379	ATGCCATGCCGT	GGCGVACGGGTGAGTAA	244	2013-11-14	39	not_repetative	High Fiber Diet	High Fiber Diet	5	128	18	15	9	9	35	Month_9	39	C	2	15	3	2013	2013-03-15	F	1	RUC_DNA_Extraction_order	RUC	RUC_sx:F_dm:C_cid:18_s:11379_d:244
1637	AGCAACATTGCA	GGCGVACGGGTGAGTAA	245	2013-09-12	39	not_repetative	High Fiber Diet	High Fiber Diet	5	135	2	6	9	9	35	Month_9	39	N	1	10	1	2013	2013-01-10	F	1	RUC_DNA_Extraction_order	RUC	RUC_sx:F_dm:N_cid:2_s:1637_d:245
11374	ATGTGTGTAGAC	GGCGVACGGGTGAGTAA	245	2013-10-17	39	not_repetative	High Fiber Diet	High Fiber Diet	5	123	15	15	9	9	35	Month_9	39	C	2	14	2	2013	2013-02-14	F	0	RUC_DNA_Extraction_order	RUC	RUC_sx:F_dm:C_cid:15_s:11374_d:245
3457	CACCTTACCTTA	GGCGVACGGGTGAGTAA	245	2015-05-05	39	not_repetative	High Fiber Diet	High Fiber Diet	5	163	31	8	9	9	35	Month_9	39	N	1	2	9	2014	2014-09-02	M	0	RUC_DNA_Extraction_order	RUC	RUC_sx:M_dm:N_cid:31_s:3457_d:245
3459	TGCCGTATGCCA	GGCGVACGGGTGAGTAA	245	2015-05-05	39	not_repetative	High Fiber Diet	High Fiber Diet	5	165	32	8	9	9	35	Month_9	39	C	2	2	9	2014	2014-09-02	F	0	RUC_DNA_Extraction_order	RUC	RUC_sx:F_dm:C_cid:32_s:3459_d:245
1634	TCCTCGAGCGAT	GGCGVACGGGTGAGTAA	246	2013-09-12	40	not_repetative	High Fiber Diet	High Fiber Diet	5	132	1	6	9	9	36	Month_9	39	N	1	9	1	2013	2013-01-09	F	0	RUC_DNA_Extraction_order	RUC	RUC_sx:F_dm:N_cid:1_s:1634_d:246
1643	GGATCGTAATAC	GGCGVACGGGTGAGTAA	246	2013-09-19	40	not_repetative	High Fiber Diet	High Fiber Diet	5	141	4	6	9	9	36	Month_9	39	N	1	16	1	2013	2013-01-16	F	1	RUC_DNA_Extraction_order	RUC	RUC_sx:F_dm:N_cid:4_s:1643_d:246
11646	TTAGAGCCATGC	GGCGVACGGGTGAGTAA	246	2013-09-19	40	not_repetative	High Fiber Diet	High Fiber Diet	5	144	5	17	9	9	36	Month_9	39	N	1	16	1	2013	2013-01-16	F	0	RUC_DNA_Extraction_order	RUC	RUC_sx:F_dm:N_cid:5_s:11646_d:246
11406	TCAGTTCTCGTT	GGCGVACGGGTGAGTAA	246	2013-09-25	40	not_repetative	High Fiber Diet	High Fiber Diet	5	155	7	15	9	9	36	Month_9	39	N	1	22	1	2013	2013-01-22	F	1	RUC_DNA_Extraction_order	RUC	RUC_sx:F_dm:N_cid:7_s:11406_d:246
1495	GAGACGTGTTCT	GGCGVACGGGTGAGTAA	246	2013-11-21	40	not_repetative	High Fiber Diet	High Fiber Diet	5	244	19	5	9	9	36	Month_9	39	C	2	20	3	2013	2013-03-20	F	0	RUC_DNA_Extraction_order	RUC	RUC_sx:F_dm:C_cid:19_s:1495_d:246
11413	TGGCAAATCTAG	GGCGVACGGGTGAGTAA	247	2013-10-10	40	not_repetative	High Fiber Diet	High Fiber Diet	5	162	11	15	9	9	36	Month_9	39	N	1	5	2	2013	2013-02-05	F	1	RUC_DNA_Extraction_order	RUC	RUC_sx:F_dm:N_cid:11_s:11413_d:247
11417	CGTGACAATAGT	GGCGVACGGGTGAGTAA	247	2013-10-10	40	not_repetative	High Fiber Diet	High Fiber Diet	5	166	12	15	9	9	36	Month_9	39	C	2	5	2	2013	2013-02-05	F	0	RUC_DNA_Extraction_order	RUC	RUC_sx:F_dm:C_cid:12_s:11417_d:247
1486	AGGTGAGTTCTA	GGCGVACGGGTGAGTAA	248	2013-10-17	40	not_repetative	High Fiber Diet	High Fiber Diet	5	235	13	5	9	9	36	Month_9	39	N	1	11	2	2013	2013-02-11	F	1	RUC_DNA_Extraction_order	RUC	RUC_sx:F_dm:N_cid:13_s:1486_d:248
11403	ACGGGTCATCAT	GGCGVACGGGTGAGTAA	249	2013-09-25	40	not_repetative	High Fiber Diet	High Fiber Diet	5	152	6	15	9	9	36	Month_9	39	N	1	19	1	2013	2013-01-19	F	1	RUC_DNA_Extraction_order	RUC	RUC_sx:F_dm:N_cid:6_s:11403_d:249
3331	TGCAGTCCTCGA	GGCGVACGGGTGAGTAA	250	2015-05-05	40	not_repetative	High Fiber Diet	High Fiber Diet	5	37	30	8	9	9	36	Month_9	39	N	1	28	8	2014	2014-08-28	F	1	RUC_DNA_Extraction_order	RUC	RUC_sx:F_dm:N_cid:30_s:3331_d:250
11396	TGAACCCTATGG	GGCGVACGGGTGAGTAA	251	2013-09-19	40	not_repetative	High Fiber Diet	High Fiber Diet	5	145	3	15	9	9	36	Month_9	39	N	1	11	1	2013	2013-01-11	F	1	RUC_DNA_Extraction_order	RUC	RUC_sx:F_dm:N_cid:3_s:11396_d:251
1493	GCAGATTTCCAG	GGCGVACGGGTGAGTAA	251	2013-11-21	40	not_repetative	High Fiber Diet	High Fiber Diet	5	242	18	5	9	9	36	Month_9	39	C	2	15	3	2013	2013-03-15	F	1	RUC_DNA_Extraction_order	RUC	RUC_sx:F_dm:C_cid:18_s:1493_d:251
3456	TGGCAAATCTAG	GGCGVACGGGTGAGTAA	251	2015-05-05	40	not_repetative	High Fiber Diet	High Fiber Diet	5	162	28	8	9	9	36	Month_9	39	C	2	27	8	2014	2014-08-27	M	1	RUC_DNA_Extraction_order	RUC	RUC_sx:M_dm:C_cid:28_s:3456_d:251
11392	GGATCGTAATAC	GGCGVACGGGTGAGTAA	252	2013-09-19	40	not_repetative	High Fiber Diet	High Fiber Diet	5	141	2	15	9	9	36	Month_9	39	N	1	10	1	2013	2013-01-10	F	1	RUC_DNA_Extraction_order	RUC	RUC_sx:F_dm:N_cid:2_s:11392_d:252
1484	AGCGTAATTAGC	GGCGVACGGGTGAGTAA	252	2013-09-25	40	repetative	High Fiber Diet	High Fiber Diet	5	233	4	5	9	9	36	Month_9	39	N	1	16	1	2013	2013-01-16	F	1	RUC_DNA_Extraction_order	RUC	RUC_sx:F_dm:N_cid:4_s:1484_d:252
11400	ACGACTGCATAA	GGCGVACGGGTGAGTAA	252	2013-09-25	40	repetative	High Fiber Diet	High Fiber Diet	5	149	5	15	9	9	36	Month_9	39	N	1	16	1	2013	2013-01-16	F	0	RUC_DNA_Extraction_order	RUC	RUC_sx:F_dm:N_cid:5_s:11400_d:252
1410	GTAAATTCAGGC	GGCGVACGGGTGAGTAA	252	2013-10-10	40	not_repetative	High Fiber Diet	High Fiber Diet	5	159	9	5	9	9	36	Month_9	39	N	1	31	1	2013	2013-01-31	F	0	RUC_DNA_Extraction_order	RUC	RUC_sx:F_dm:N_cid:9_s:1410_d:252
1490	GCCACGACTTAC	GGCGVACGGGTGAGTAA	252	2013-10-24	40	not_repetative	High Fiber Diet	High Fiber Diet	5	239	15	5	9	9	36	Month_9	39	C	2	14	2	2013	2013-02-14	F	0	RUC_DNA_Extraction_order	RUC	RUC_sx:F_dm:C_cid:15_s:1490_d:252
1499	ACCGTGCTCACA	GGCGVACGGGTGAGTAA	252	2013-12-19	40	not_repetative	High Fiber Diet	High Fiber Diet	5	248	23	5	9	9	36	Month_9	39	N	1	11	4	2013	2013-04-11	F	1	RUC_DNA_Extraction_order	RUC	RUC_sx:F_dm:N_cid:23_s:1499_d:252
1388	CAGAAATGTGTC	GGCGVACGGGTGAGTAA	253	2013-09-19	41	not_repetative	High Fiber Diet	High Fiber Diet	5	137	1	5	9	9	37	Month_9	39	N	1	9	1	2013	2013-01-09	F	0	RUC_DNA_Extraction_order	RUC	RUC_sx:F_dm:N_cid:1_s:1388_d:253
11407	TCGTGCGTGTTG	GGCGVACGGGTGAGTAA	253	2013-10-02	41	not_repetative	High Fiber Diet	High Fiber Diet	5	156	7	15	9	9	37	Month_9	39	N	1	22	1	2013	2013-01-22	F	1	RUC_DNA_Extraction_order	RUC	RUC_sx:F_dm:N_cid:7_s:11407_d:253
11414	CACCTTACCTTA	GGCGVACGGGTGAGTAA	254	2013-10-17	41	not_repetative	High Fiber Diet	High Fiber Diet	5	163	11	15	9	9	37	Month_9	39	N	1	5	2	2013	2013-02-05	F	1	RUC_DNA_Extraction_order	RUC	RUC_sx:F_dm:N_cid:11_s:11414_d:254
11418	CGCTACAACTCG	GGCGVACGGGTGAGTAA	254	2013-10-17	41	not_repetative	High Fiber Diet	High Fiber Diet	5	167	12	15	9	9	37	Month_9	39	C	2	5	2	2013	2013-02-05	F	0	RUC_DNA_Extraction_order	RUC	RUC_sx:F_dm:C_cid:12_s:11418_d:254
11497	TATGCCAGAGAT	GGCGVACGGGTGAGTAA	254	2013-12-06	41	not_repetative	High Fiber Diet	High Fiber Diet	5	246	20	15	9	9	37	Month_9	39	N	1	27	3	2013	2013-03-27	F	1	RUC_DNA_Extraction_order	RUC	RUC_sx:F_dm:N_cid:20_s:11497_d:254
1487	CCTGTCCTATCT	GGCGVACGGGTGAGTAA	255	2013-10-24	41	not_repetative	High Fiber Diet	High Fiber Diet	5	236	13	5	9	9	37	Month_9	39	N	1	11	2	2013	2013-02-11	F	1	RUC_DNA_Extraction_order	RUC	RUC_sx:F_dm:N_cid:13_s:1487_d:255
1404	GAAACATCCCAC	GGCGVACGGGTGAGTAA	256	2013-10-02	41	not_repetative	High Fiber Diet	High Fiber Diet	5	153	6	5	9	9	37	Month_9	39	N	1	19	1	2013	2013-01-19	F	1	RUC_DNA_Extraction_order	RUC	RUC_sx:F_dm:N_cid:6_s:1404_d:256
3455	ACACGCGGTTTA	GGCGVACGGGTGAGTAA	256	2015-05-05	41	not_repetative	High Fiber Diet	High Fiber Diet	5	161	27	8	9	9	37	Month_9	39	N	1	22	8	2014	2014-08-22	F	1	RUC_DNA_Extraction_order	RUC	RUC_sx:F_dm:N_cid:27_s:3455_d:256
11397	AGAGTCTTGCCA	GGCGVACGGGTGAGTAA	257	2013-09-25	41	not_repetative	High Fiber Diet	High Fiber Diet	5	146	3	15	9	9	37	Month_9	39	N	1	11	1	2013	2013-01-11	F	1	RUC_DNA_Extraction_order	RUC	RUC_sx:F_dm:N_cid:3_s:11397_d:257
3453	GTAAATTCAGGC	GGCGVACGGGTGAGTAA	257	2015-05-05	41	not_repetative	High Fiber Diet	High Fiber Diet	5	159	25	8	9	9	37	Month_9	39	N	1	21	8	2014	2014-08-21	F	1	RUC_DNA_Extraction_order	RUC	RUC_sx:F_dm:N_cid:25_s:3453_d:257
3454	AGTGTTTCGGAC	GGCGVACGGGTGAGTAA	257	2015-05-05	41	not_repetative	High Fiber Diet	High Fiber Diet	5	160	26	8	9	9	37	Month_9	39	N	1	21	8	2014	2014-08-21	F	0	RUC_DNA_Extraction_order	RUC	RUC_sx:F_dm:N_cid:26_s:3454_d:257
11393	GCATAGCATCAA	GGCGVACGGGTGAGTAA	258	2013-09-25	41	not_repetative	High Fiber Diet	High Fiber Diet	5	142	2	15	9	9	37	Month_9	39	N	1	10	1	2013	2013-01-10	F	1	RUC_DNA_Extraction_order	RUC	RUC_sx:F_dm:N_cid:2_s:11393_d:258
11389	GTAGAGGTAGAG	GGCGVACGGGTGAGTAA	259	2013-09-25	41	repetative	High Fiber Diet	High Fiber Diet	5	138	1	15	9	9	37	Month_9	39	N	1	9	1	2013	2013-01-09	F	0	RUC_DNA_Extraction_order	RUC	RUC_sx:F_dm:N_cid:1_s:11389_d:259
11398	ACAACACTCCGA	GGCGVACGGGTGAGTAA	259	2013-10-02	41	not_repetative	High Fiber Diet	High Fiber Diet	5	147	4	15	9	9	37	Month_9	39	N	1	16	1	2013	2013-01-16	F	1	RUC_DNA_Extraction_order	RUC	RUC_sx:F_dm:N_cid:4_s:11398_d:259
1401	ACGCGAACTAAT	GGCGVACGGGTGAGTAA	259	2013-10-02	41	not_repetative	High Fiber Diet	High Fiber Diet	5	150	5	5	9	9	37	Month_9	39	N	1	16	1	2013	2013-01-16	F	0	RUC_DNA_Extraction_order	RUC	RUC_sx:F_dm:N_cid:5_s:1401_d:259
1411	AGTGTTTCGGAC	GGCGVACGGGTGAGTAA	259	2013-10-17	41	not_repetative	High Fiber Diet	High Fiber Diet	5	160	9	5	9	9	37	Month_9	39	N	1	31	1	2013	2013-01-31	F	0	RUC_DNA_Extraction_order	RUC	RUC_sx:F_dm:N_cid:9_s:1411_d:259
1491	ATTGTTCCTACC	GGCGVACGGGTGAGTAA	259	2013-10-31	41	not_repetative	High Fiber Diet	High Fiber Diet	5	240	15	5	9	9	37	Month_9	39	C	2	14	2	2013	2013-02-14	F	0	RUC_DNA_Extraction_order	RUC	RUC_sx:F_dm:C_cid:15_s:1491_d:259
11408	GTTATCGCATGG	GGCGVACGGGTGAGTAA	261	2013-10-10	42	not_repetative	High Fiber Diet	High Fiber Diet	5	157	7	15	9	9	38	Month_9	39	N	1	22	1	2013	2013-01-22	F	1	RUC_DNA_Extraction_order	RUC	RUC_sx:F_dm:N_cid:7_s:11408_d:261
11415	TTAACCTTCCTG	GGCGVACGGGTGAGTAA	261	2013-10-24	42	not_repetative	High Fiber Diet	High Fiber Diet	5	164	11	15	9	9	38	Month_9	39	N	1	5	2	2013	2013-02-05	F	1	RUC_DNA_Extraction_order	RUC	RUC_sx:F_dm:N_cid:11_s:11415_d:261
11419	TTAAGACAGTCG	GGCGVACGGGTGAGTAA	261	2013-10-24	42	not_repetative	High Fiber Diet	High Fiber Diet	5	168	12	15	9	9	38	Month_9	39	C	2	5	2	2013	2013-02-05	F	0	RUC_DNA_Extraction_order	RUC	RUC_sx:F_dm:C_cid:12_s:11419_d:261
1496	TATCACCGGCAC	GGCGVACGGGTGAGTAA	261	2013-12-06	42	not_repetative	High Fiber Diet	High Fiber Diet	5	245	19	5	9	9	38	Month_9	39	C	2	20	3	2013	2013-03-20	F	0	RUC_DNA_Extraction_order	RUC	RUC_sx:F_dm:C_cid:19_s:1496_d:261
1488	GGTTTAACACGC	GGCGVACGGGTGAGTAA	262	2013-10-31	42	not_repetative	High Fiber Diet	High Fiber Diet	5	237	13	5	9	9	38	Month_9	39	N	1	11	2	2013	2013-02-11	F	1	RUC_DNA_Extraction_order	RUC	RUC_sx:F_dm:N_cid:13_s:1488_d:262
11483	CCGAGGTATAAT	GGCGVACGGGTGAGTAA	264	2013-10-02	42	not_repetative	High Fiber Diet	High Fiber Diet	5	232	3	15	9	9	38	Month_9	39	N	1	11	1	2013	2013-01-11	F	1	RUC_DNA_Extraction_order	RUC	RUC_sx:F_dm:N_cid:3_s:11483_d:264
1405	CGTACTCTCGAG	GGCGVACGGGTGAGTAA	264	2013-10-10	42	not_repetative	High Fiber Diet	High Fiber Diet	5	154	6	5	9	9	38	Month_9	39	N	1	19	1	2013	2013-01-19	F	1	RUC_DNA_Extraction_order	RUC	RUC_sx:F_dm:N_cid:6_s:1405_d:264
1394	GTGTTAGATGTG	GGCGVACGGGTGAGTAA	265	2013-10-02	42	not_repetative	High Fiber Diet	High Fiber Diet	5	143	2	5	9	9	38	Month_9	39	N	1	10	1	2013	2013-01-10	F	1	RUC_DNA_Extraction_order	RUC	RUC_sx:F_dm:N_cid:2_s:1394_d:265
1390	CGTGATCCGCTA	GGCGVACGGGTGAGTAA	266	2013-10-02	42	not_repetative	High Fiber Diet	High Fiber Diet	5	139	1	5	9	9	38	Month_9	39	N	1	9	1	2013	2013-01-09	F	0	RUC_DNA_Extraction_order	RUC	RUC_sx:F_dm:N_cid:1_s:1390_d:266
11412	ACACGCGGTTTA	GGCGVACGGGTGAGTAA	266	2013-10-24	42	not_repetative	High Fiber Diet	High Fiber Diet	5	161	9	15	9	9	38	Month_9	39	N	1	31	1	2013	2013-01-31	F	0	RUC_DNA_Extraction_order	RUC	RUC_sx:F_dm:N_cid:9_s:11412_d:266
11492	GCCGTAAACTTG	GGCGVACGGGTGAGTAA	266	2013-11-07	42	not_repetative	High Fiber Diet	High Fiber Diet	5	241	15	15	9	9	38	Month_9	39	C	2	14	2	2013	2013-02-14	F	0	RUC_DNA_Extraction_order	RUC	RUC_sx:F_dm:C_cid:15_s:11492_d:266
1494	AGATGATCAGTC	GGCGVACGGGTGAGTAA	266	2013-12-06	42	not_repetative	High Fiber Diet	High Fiber Diet	5	243	18	5	9	9	38	Month_9	39	C	2	15	3	2013	2013-03-15	F	1	RUC_DNA_Extraction_order	RUC	RUC_sx:F_dm:C_cid:18_s:1494_d:266
11500	CAAATTCGGGAT	GGCGVACGGGTGAGTAA	266	2014-01-02	42	not_repetative	High Fiber Diet	High Fiber Diet	5	29	23	20	9	9	38	Month_9	39	N	1	11	4	2013	2013-04-11	F	1	RUC_DNA_Extraction_order	RUC	RUC_sx:F_dm:N_cid:23_s:11500_d:266
1399	CGATGCTGTTGA	GGCGVACGGGTGAGTAA	267	2013-10-10	42	not_repetative	High Fiber Diet	High Fiber Diet	5	148	4	5	9	9	39	Month_9	39	N	1	16	1	2013	2013-01-16	F	1	RUC_DNA_Extraction_order	RUC	RUC_sx:F_dm:N_cid:4_s:1399_d:267
11402	AGCTATGTATGG	GGCGVACGGGTGAGTAA	267	2013-10-10	42	not_repetative	High Fiber Diet	High Fiber Diet	5	151	5	15	9	9	39	Month_9	39	N	1	16	1	2013	2013-01-16	F	0	RUC_DNA_Extraction_order	RUC	RUC_sx:F_dm:N_cid:5_s:11402_d:267
1498	AGGTCCAAATCA	GGCGVACGGGTGAGTAA	267	2013-12-19	42	not_repetative	High Fiber Diet	High Fiber Diet	5	247	20	5	9	9	39	Month_9	39	N	1	27	3	2013	2013-03-27	F	1	RUC_DNA_Extraction_order	RUC	RUC_sx:F_dm:N_cid:20_s:1498_d:267
11409	GATCACGAGAGG	GGCGVACGGGTGAGTAA	268	2013-10-17	42	repetative	High Fiber Diet	High Fiber Diet	5	158	7	15	9	9	39	Month_9	39	N	1	22	1	2013	2013-01-22	F	1	RUC_DNA_Extraction_order	RUC	RUC_sx:F_dm:N_cid:7_s:11409_d:268
11416	TGCCGTATGCCA	GGCGVACGGGTGAGTAA	268	2013-10-31	42	repetative	High Fiber Diet	High Fiber Diet	5	165	11	15	9	9	39	Month_9	39	N	1	5	2	2013	2013-02-05	F	1	RUC_DNA_Extraction_order	RUC	RUC_sx:F_dm:N_cid:11_s:11416_d:268
1485	CTCGTGAATGAC	GGCGVACGGGTGAGTAA	268	2013-10-31	42	repetative	High Fiber Diet	High Fiber Diet	5	234	12	5	9	9	39	Month_9	39	C	2	5	2	2013	2013-02-05	F	0	RUC_DNA_Extraction_order	RUC	RUC_sx:F_dm:C_cid:12_s:1485_d:268
11489	AGACAGTAGGAG	GGCGVACGGGTGAGTAA	269	2013-11-07	43	not_repetative	High Fiber Diet	High Fiber Diet	5	238	13	15	9	9	39	Month_9	39	N	1	11	2	2013	2013-02-11	F	1	RUC_DNA_Extraction_order	RUC	RUC_sx:F_dm:N_cid:13_s:11489_d:269
1517	GAATACCAAGTC	GGCGVACGGGTGAGTAA	271	2013-10-17	43	not_repetative	High Fiber Diet	High Fiber Diet	5	15	6	6	10	10	39	Month_10	40	N	1	19	1	2013	2013-01-19	F	1	RUC_DNA_Extraction_order	RUC	RUC_sx:F_dm:N_cid:6_s:1517_d:271
11509	AGCGGAGGTTAG	GGCGVACGGGTGAGTAA	272	2013-10-10	43	not_repetative	High Fiber Diet	High Fiber Diet	5	7	3	16	10	10	39	Month_10	40	N	1	11	1	2013	2013-01-11	F	1	RUC_DNA_Extraction_order	RUC	RUC_sx:F_dm:N_cid:3_s:11509_d:272
1395	TTAGAGCCATGC	GGCGVACGGGTGAGTAA	273	2013-10-10	43	not_repetative	High Fiber Diet	High Fiber Diet	5	144	2	5	10	10	39	Month_10	40	N	1	10	1	2013	2013-01-10	F	1	RUC_DNA_Extraction_order	RUC	RUC_sx:F_dm:N_cid:2_s:1395_d:273
1523	CAGCTCATCAGC	GGCGVACGGGTGAGTAA	273	2013-10-31	43	not_repetative	High Fiber Diet	High Fiber Diet	5	21	9	6	10	10	39	Month_10	40	N	1	31	1	2013	2013-01-31	F	0	RUC_DNA_Extraction_order	RUC	RUC_sx:F_dm:N_cid:9_s:1523_d:273
1533	AGTTACGAGCTA	GGCGVACGGGTGAGTAA	273	2013-11-14	43	not_repetative	High Fiber Diet	High Fiber Diet	5	31	15	6	10	10	39	Month_10	40	C	2	14	2	2013	2013-02-14	F	0	RUC_DNA_Extraction_order	RUC	RUC_sx:F_dm:C_cid:15_s:1533_d:273
1391	GGTTATTTGGCG	GGCGVACGGGTGAGTAA	274	2013-10-10	43	not_repetative	High Fiber Diet	High Fiber Diet	5	140	1	5	10	10	40	Month_10	40	N	1	9	1	2013	2013-01-09	F	0	RUC_DNA_Extraction_order	RUC	RUC_sx:F_dm:N_cid:1_s:1391_d:274
11513	AATTGTGTCGGA	GGCGVACGGGTGAGTAA	274	2013-10-17	43	not_repetative	High Fiber Diet	High Fiber Diet	5	11	4	16	10	10	40	Month_10	40	N	1	16	1	2013	2013-01-16	F	1	RUC_DNA_Extraction_order	RUC	RUC_sx:F_dm:N_cid:4_s:11513_d:274
1421	CGCAGATTAGTA	GGCGVACGGGTGAGTAA	274	2013-10-17	43	not_repetative	High Fiber Diet	High Fiber Diet	5	170	5	5	10	10	40	Month_10	40	N	1	16	1	2013	2013-01-16	F	0	RUC_DNA_Extraction_order	RUC	RUC_sx:F_dm:N_cid:5_s:1421_d:274
11427	TAATCGGTGCCA	GGCGVACGGGTGAGTAA	274	2013-12-19	43	not_repetative	High Fiber Diet	High Fiber Diet	5	176	19	15	10	10	40	Month_10	40	C	2	20	3	2013	2013-03-20	F	0	RUC_DNA_Extraction_order	RUC	RUC_sx:F_dm:C_cid:19_s:11427_d:274
1520	CATTATGGCGTG	GGCGVACGGGTGAGTAA	275	2013-10-24	43	not_repetative	High Fiber Diet	High Fiber Diet	5	18	7	6	10	10	40	Month_10	40	N	1	22	1	2013	2013-01-22	F	1	RUC_DNA_Extraction_order	RUC	RUC_sx:F_dm:N_cid:7_s:1520_d:275
11526	GCGATATATCGC	GGCGVACGGGTGAGTAA	275	2013-11-07	43	not_repetative	High Fiber Diet	High Fiber Diet	5	24	11	16	10	10	40	Month_10	40	N	1	5	2	2013	2013-02-05	F	1	RUC_DNA_Extraction_order	RUC	RUC_sx:F_dm:N_cid:11_s:11526_d:275
1529	GTATCTGCGCGT	GGCGVACGGGTGAGTAA	275	2013-11-07	43	not_repetative	High Fiber Diet	High Fiber Diet	5	27	12	6	10	10	40	Month_10	40	C	2	5	2	2013	2013-02-05	F	0	RUC_DNA_Extraction_order	RUC	RUC_sx:F_dm:C_cid:12_s:1529_d:275
1423	CACTGGTGCATA	GGCGVACGGGTGAGTAA	276	2013-11-14	43	repetative	High Fiber Diet	High Fiber Diet	5	172	13	5	10	10	40	Month_10	40	N	1	11	2	2013	2013-02-11	F	1	RUC_DNA_Extraction_order	RUC	RUC_sx:F_dm:N_cid:13_s:1423_d:276
11518	GTAGATCGTGTA	GGCGVACGGGTGAGTAA	278	2013-10-24	44	not_repetative	High Fiber Diet	High Fiber Diet	5	16	6	16	10	10	40	Month_10	40	N	1	19	1	2013	2013-01-19	F	1	RUC_DNA_Extraction_order	RUC	RUC_sx:F_dm:N_cid:6_s:11518_d:278
11510	ATCCTTTGGTTC	GGCGVACGGGTGAGTAA	279	2013-10-17	44	not_repetative	High Fiber Diet	High Fiber Diet	5	8	3	16	10	10	40	Month_10	40	N	1	11	1	2013	2013-01-11	F	1	RUC_DNA_Extraction_order	RUC	RUC_sx:F_dm:N_cid:3_s:11510_d:279
1424	AACGTAGGCTCT	GGCGVACGGGTGAGTAA	279	2013-12-19	44	not_repetative	High Fiber Diet	High Fiber Diet	5	173	18	5	10	10	40	Month_10	40	C	2	15	3	2013	2013-03-15	F	1	RUC_DNA_Extraction_order	RUC	RUC_sx:F_dm:C_cid:18_s:1424_d:279
1506	TGGTCAACGATA	GGCGVACGGGTGAGTAA	280	2013-10-17	44	not_repetative	High Fiber Diet	High Fiber Diet	5	4	2	6	10	10	40	Month_10	40	N	1	10	1	2013	2013-01-10	F	1	RUC_DNA_Extraction_order	RUC	RUC_sx:F_dm:N_cid:2_s:1506_d:280
11524	CAAACAACAGCT	GGCGVACGGGTGAGTAA	280	2013-11-07	44	not_repetative	High Fiber Diet	High Fiber Diet	5	22	9	16	10	10	40	Month_10	40	N	1	31	1	2013	2013-01-31	F	0	RUC_DNA_Extraction_order	RUC	RUC_sx:F_dm:N_cid:9_s:11524_d:280
11534	GCATATGCACTG	GGCGVACGGGTGAGTAA	280	2013-11-21	44	not_repetative	High Fiber Diet	High Fiber Diet	5	32	15	16	10	10	40	Month_10	40	C	2	14	2	2013	2013-02-14	F	0	RUC_DNA_Extraction_order	RUC	RUC_sx:F_dm:C_cid:15_s:11534_d:280
11433	CGCTGTGGATTA	GGCGVACGGGTGAGTAA	280	2014-01-16	44	not_repetative	High Fiber Diet	High Fiber Diet	5	182	23	15	10	10	40	Month_10	40	N	1	11	4	2013	2013-04-11	F	1	RUC_DNA_Extraction_order	RUC	RUC_sx:F_dm:N_cid:23_s:11433_d:280
1501	AGCTGCACCTAA	GGCGVACGGGTGAGTAA	281	2013-10-17	44	not_repetative	High Fiber Diet	High Fiber Diet	5	250	1	5	10	10	41	Month_10	40	N	1	9	1	2013	2013-01-09	F	0	RUC_DNA_Extraction_order	RUC	RUC_sx:F_dm:N_cid:1_s:1501_d:281
1514	TGCATACACTGG	GGCGVACGGGTGAGTAA	281	2013-10-24	44	not_repetative	High Fiber Diet	High Fiber Diet	5	12	4	6	10	10	41	Month_10	40	N	1	16	1	2013	2013-01-16	F	1	RUC_DNA_Extraction_order	RUC	RUC_sx:F_dm:N_cid:4_s:1514_d:281
11515	AGTCGAACGAGG	GGCGVACGGGTGAGTAA	281	2013-10-24	44	not_repetative	High Fiber Diet	High Fiber Diet	5	13	5	16	10	10	41	Month_10	40	N	1	16	1	2013	2013-01-16	F	0	RUC_DNA_Extraction_order	RUC	RUC_sx:F_dm:N_cid:5_s:11515_d:281
1430	TTGACCGCGGTT	GGCGVACGGGTGAGTAA	281	2014-01-02	44	not_repetative	High Fiber Diet	High Fiber Diet	5	179	20	5	10	10	41	Month_10	40	N	1	27	3	2013	2013-03-27	F	1	RUC_DNA_Extraction_order	RUC	RUC_sx:F_dm:N_cid:20_s:1430_d:281
1521	CCAATACGCCTG	GGCGVACGGGTGAGTAA	282	2013-10-31	44	not_repetative	High Fiber Diet	High Fiber Diet	5	19	7	6	10	10	41	Month_10	40	N	1	22	1	2013	2013-01-22	F	1	RUC_DNA_Extraction_order	RUC	RUC_sx:F_dm:N_cid:7_s:1521_d:282
11527	CGAGCAATCCTA	GGCGVACGGGTGAGTAA	282	2013-11-14	44	not_repetative	High Fiber Diet	High Fiber Diet	5	25	11	16	10	10	41	Month_10	40	N	1	5	2	2013	2013-02-05	F	1	RUC_DNA_Extraction_order	RUC	RUC_sx:F_dm:N_cid:11_s:11527_d:282
11530	CGAGGGAAAGTC	GGCGVACGGGTGAGTAA	282	2013-11-14	44	not_repetative	High Fiber Diet	High Fiber Diet	5	28	12	16	10	10	41	Month_10	40	C	2	5	2	2013	2013-02-05	F	0	RUC_DNA_Extraction_order	RUC	RUC_sx:F_dm:C_cid:12_s:11530_d:282
1531	CAAATTCGGGAT	GGCGVACGGGTGAGTAA	283	2013-11-21	44	not_repetative	High Fiber Diet	High Fiber Diet	5	29	13	6	10	10	41	Month_10	40	N	1	11	2	2013	2013-02-11	F	1	RUC_DNA_Extraction_order	RUC	RUC_sx:F_dm:N_cid:13_s:1531_d:283
1519	TAACGTGTGTGC	GGCGVACGGGTGAGTAA	285	2013-10-31	45	not_repetative	High Fiber Diet	High Fiber Diet	5	17	6	6	10	10	41	Month_10	40	N	1	19	1	2013	2013-01-19	F	1	RUC_DNA_Extraction_order	RUC	RUC_sx:F_dm:N_cid:6_s:1519_d:285
1511	TACAGCGCATAC	GGCGVACGGGTGAGTAA	286	2013-10-24	45	not_repetative	High Fiber Diet	High Fiber Diet	5	9	3	6	10	10	41	Month_10	40	N	1	11	1	2013	2013-01-11	F	1	RUC_DNA_Extraction_order	RUC	RUC_sx:F_dm:N_cid:3_s:1511_d:286
1507	ATCGCACAGTAA	GGCGVACGGGTGAGTAA	287	2013-10-24	45	not_repetative	High Fiber Diet	High Fiber Diet	5	5	2	6	10	10	41	Month_10	40	N	1	10	1	2013	2013-01-10	F	1	RUC_DNA_Extraction_order	RUC	RUC_sx:F_dm:N_cid:2_s:1507_d:287
1525	GCAACACCATCC	GGCGVACGGGTGAGTAA	287	2013-11-14	45	not_repetative	High Fiber Diet	High Fiber Diet	5	23	9	6	10	10	41	Month_10	40	N	1	31	1	2013	2013-01-31	F	0	RUC_DNA_Extraction_order	RUC	RUC_sx:F_dm:N_cid:9_s:1525_d:287
1502	TCCCTTGTCTCC	GGCGVACGGGTGAGTAA	288	2013-10-24	45	not_repetative	High Fiber Diet	High Fiber Diet	5	0	1	6	10	10	42	Month_10	40	N	1	9	1	2013	2013-01-09	F	0	RUC_DNA_Extraction_order	RUC	RUC_sx:F_dm:N_cid:1_s:1502_d:288
11420	CCTGCGAAGTAT	GGCGVACGGGTGAGTAA	288	2013-10-31	45	not_repetative	High Fiber Diet	High Fiber Diet	5	124	4	21	10	10	42	Month_10	40	N	1	16	1	2013	2013-01-16	F	1	RUC_DNA_Extraction_order	RUC	RUC_sx:F_dm:N_cid:4_s:11420_d:288
1516	ACCAGTGACTCA	GGCGVACGGGTGAGTAA	288	2013-10-31	45	not_repetative	High Fiber Diet	High Fiber Diet	5	14	5	6	10	10	42	Month_10	40	N	1	16	1	2013	2013-01-16	F	0	RUC_DNA_Extraction_order	RUC	RUC_sx:F_dm:N_cid:5_s:1516_d:288
11428	TTGATCCGGTAG	GGCGVACGGGTGAGTAA	288	2014-01-02	45	not_repetative	High Fiber Diet	High Fiber Diet	5	177	19	15	10	10	42	Month_10	40	C	2	20	3	2013	2013-03-20	F	0	RUC_DNA_Extraction_order	RUC	RUC_sx:F_dm:C_cid:19_s:11428_d:288
11522	GATCTGCGATCC	GGCGVACGGGTGAGTAA	289	2013-11-07	45	not_repetative	High Fiber Diet	High Fiber Diet	5	20	7	16	10	10	42	Month_10	40	N	1	22	1	2013	2013-01-22	F	1	RUC_DNA_Extraction_order	RUC	RUC_sx:F_dm:N_cid:7_s:11522_d:289
11528	AGTCGTGCACAT	GGCGVACGGGTGAGTAA	289	2013-11-21	45	not_repetative	High Fiber Diet	High Fiber Diet	5	26	11	16	10	10	42	Month_10	40	N	1	5	2	2013	2013-02-05	F	1	RUC_DNA_Extraction_order	RUC	RUC_sx:F_dm:N_cid:11_s:11528_d:289
11422	TGGGTCCCACAT	GGCGVACGGGTGAGTAA	289	2013-11-21	45	not_repetative	High Fiber Diet	High Fiber Diet	5	171	12	15	10	10	42	Month_10	40	C	2	5	2	2013	2013-02-05	F	0	RUC_DNA_Extraction_order	RUC	RUC_sx:F_dm:C_cid:12_s:11422_d:289
1460	TGTGGCTCGTGT	GGCGVACGGGTGAGTAA	292	2013-11-07	45	repetative	High Fiber Diet	High Fiber Diet	5	209	6	5	10	10	42	Month_10	40	N	1	19	1	2013	2013-01-19	F	1	RUC_DNA_Extraction_order	RUC	RUC_sx:F_dm:N_cid:6_s:1460_d:292
1512	ACCGGTATGTAC	GGCGVACGGGTGAGTAA	293	2013-10-31	45	repetative	High Fiber Diet	High Fiber Diet	5	10	3	6	10	10	42	Month_10	40	N	1	11	1	2013	2013-01-11	F	1	RUC_DNA_Extraction_order	RUC	RUC_sx:F_dm:N_cid:3_s:1512_d:293
11425	AGTTGTAGTCCG	GGCGVACGGGTGAGTAA	293	2014-01-02	45	not_repetative	High Fiber Diet	High Fiber Diet	5	174	18	15	10	10	42	Month_10	40	C	2	15	3	2013	2013-03-15	F	1	RUC_DNA_Extraction_order	RUC	RUC_sx:F_dm:C_cid:18_s:11425_d:293
1508	GTCGTGTAGCCT	GGCGVACGGGTGAGTAA	294	2013-10-31	45	repetative	High Fiber Diet	High Fiber Diet	5	6	2	6	10	10	42	Month_10	40	N	1	10	1	2013	2013-01-10	F	1	RUC_DNA_Extraction_order	RUC	RUC_sx:F_dm:N_cid:2_s:1508_d:294
11471	GTCGTCCAAATG	GGCGVACGGGTGAGTAA	294	2013-11-21	45	repetative	High Fiber Diet	High Fiber Diet	5	220	9	15	10	10	42	Month_10	40	N	1	31	1	2013	2013-01-31	F	0	RUC_DNA_Extraction_order	RUC	RUC_sx:F_dm:N_cid:9_s:11471_d:294
1503	ACGAGACTGATT	GGCGVACGGGTGAGTAA	295	2013-10-31	45	repetative	High Fiber Diet	High Fiber Diet	5	1	1	6	10	10	43	Month_10	40	N	1	9	1	2013	2013-01-09	F	0	RUC_DNA_Extraction_order	RUC	RUC_sx:F_dm:N_cid:1_s:1503_d:295
11448	ATTCGGTAGTGC	GGCGVACGGGTGAGTAA	295	2013-11-07	45	repetative	High Fiber Diet	High Fiber Diet	5	197	4	15	10	10	43	Month_10	40	N	1	16	1	2013	2013-01-16	F	1	RUC_DNA_Extraction_order	RUC	RUC_sx:F_dm:N_cid:4_s:11448_d:295
11454	CGGATAACCTCC	GGCGVACGGGTGAGTAA	295	2013-11-07	45	repetative	High Fiber Diet	High Fiber Diet	5	203	5	15	10	10	43	Month_10	40	N	1	16	1	2013	2013-01-16	F	0	RUC_DNA_Extraction_order	RUC	RUC_sx:F_dm:N_cid:5_s:11454_d:295
1535	CAACTCCCGTGA	GGCGVACGGGTGAGTAA	295	2013-12-06	45	not_repetative	High Fiber Diet	High Fiber Diet	5	33	15	6	10	10	43	Month_10	40	C	2	14	2	2013	2013-02-14	F	0	RUC_DNA_Extraction_order	RUC	RUC_sx:F_dm:C_cid:15_s:1535_d:295
11431	GTGCAACCAATC	GGCGVACGGGTGAGTAA	295	2014-01-16	45	not_repetative	High Fiber Diet	High Fiber Diet	5	180	20	15	10	10	43	Month_10	40	N	1	27	3	2013	2013-03-27	F	1	RUC_DNA_Extraction_order	RUC	RUC_sx:F_dm:N_cid:20_s:11431_d:295
1466	TTCTCCATCACA	GGCGVACGGGTGAGTAA	296	2013-11-14	45	repetative	High Fiber Diet	High Fiber Diet	5	215	7	5	10	10	43	Month_10	40	N	1	22	1	2013	2013-01-22	F	1	RUC_DNA_Extraction_order	RUC	RUC_sx:F_dm:N_cid:7_s:1466_d:296
11532	AGATTGACCAAC	GGCGVACGGGTGAGTAA	298	2013-12-06	45	not_repetative	High Fiber Diet	High Fiber Diet	5	30	13	16	10	10	43	Month_10	40	N	1	11	2	2013	2013-02-11	F	1	RUC_DNA_Extraction_order	RUC	RUC_sx:F_dm:N_cid:13_s:11532_d:298
1461	AACTTTCAGGAG	GGCGVACGGGTGAGTAA	299	2013-11-14	46	not_repetative	High Fiber Diet	High Fiber Diet	5	210	6	5	10	10	43	Month_10	40	N	1	19	1	2013	2013-01-19	F	1	RUC_DNA_Extraction_order	RUC	RUC_sx:F_dm:N_cid:6_s:1461_d:299
11443	GTCGAATTTGCG	GGCGVACGGGTGAGTAA	300	2013-11-07	46	not_repetative	High Fiber Diet	High Fiber Diet	5	192	3	15	10	10	43	Month_10	40	N	1	11	1	2013	2013-01-11	F	1	RUC_DNA_Extraction_order	RUC	RUC_sx:F_dm:N_cid:3_s:11443_d:300
11438	TATGTGCCGGCT	GGCGVACGGGTGAGTAA	301	2013-11-07	46	not_repetative	High Fiber Diet	High Fiber Diet	5	187	2	15	11	11	43	Month_11	41	N	1	10	1	2013	2013-01-10	F	1	RUC_DNA_Extraction_order	RUC	RUC_sx:F_dm:N_cid:2_s:11438_d:301
11504	GCTGTACGGATT	GGCGVACGGGTGAGTAA	302	2013-11-07	46	not_repetative	High Fiber Diet	High Fiber Diet	5	2	1	16	11	11	44	Month_11	41	N	1	9	1	2013	2013-01-09	F	0	RUC_DNA_Extraction_order	RUC	RUC_sx:F_dm:N_cid:1_s:11504_d:302
1449	CGAGCTGTTACC	GGCGVACGGGTGAGTAA	302	2013-11-14	46	not_repetative	High Fiber Diet	High Fiber Diet	5	198	4	5	11	11	44	Month_11	41	N	1	16	1	2013	2013-01-16	F	1	RUC_DNA_Extraction_order	RUC	RUC_sx:F_dm:N_cid:4_s:1449_d:302
1455	AGGGTGACTTTA	GGCGVACGGGTGAGTAA	302	2013-11-14	46	not_repetative	High Fiber Diet	High Fiber Diet	5	204	5	5	11	11	44	Month_11	41	N	1	16	1	2013	2013-01-16	F	0	RUC_DNA_Extraction_order	RUC	RUC_sx:F_dm:N_cid:5_s:1455_d:302
11429	CGGGTGTTTGCT	GGCGVACGGGTGAGTAA	302	2014-01-16	46	not_repetative	High Fiber Diet	High Fiber Diet	5	178	19	15	11	11	44	Month_11	41	C	2	20	3	2013	2013-03-20	F	0	RUC_DNA_Extraction_order	RUC	RUC_sx:F_dm:C_cid:19_s:11429_d:302
1467	CGTAGGTAGAGG	GGCGVACGGGTGAGTAA	303	2013-11-21	46	not_repetative	High Fiber Diet	High Fiber Diet	5	216	7	5	11	11	44	Month_11	41	N	1	22	1	2013	2013-01-22	F	1	RUC_DNA_Extraction_order	RUC	RUC_sx:F_dm:N_cid:7_s:1467_d:303
11476	GTCGCCGTACAT	GGCGVACGGGTGAGTAA	304	2013-12-06	46	not_repetative	High Fiber Diet	High Fiber Diet	5	225	11	15	11	11	44	Month_11	41	N	1	5	2	2013	2013-02-05	F	1	RUC_DNA_Extraction_order	RUC	RUC_sx:F_dm:N_cid:11_s:11476_d:304
1478	CACCCGATGGTT	GGCGVACGGGTGAGTAA	304	2013-12-06	46	not_repetative	High Fiber Diet	High Fiber Diet	5	227	12	5	11	11	44	Month_11	41	C	2	5	2	2013	2013-02-05	F	0	RUC_DNA_Extraction_order	RUC	RUC_sx:F_dm:C_cid:12_s:1478_d:304
1462	TGCACGTGATAA	GGCGVACGGGTGAGTAA	306	2013-11-21	46	repetative	High Fiber Diet	High Fiber Diet	5	211	6	5	11	11	44	Month_11	41	N	1	19	1	2013	2013-01-19	F	1	RUC_DNA_Extraction_order	RUC	RUC_sx:F_dm:N_cid:6_s:1462_d:306
11444	GCATCAGAGTTA	GGCGVACGGGTGAGTAA	307	2013-11-14	46	repetative	High Fiber Diet	High Fiber Diet	5	193	3	15	11	11	44	Month_11	41	N	1	11	1	2013	2013-01-11	F	1	RUC_DNA_Extraction_order	RUC	RUC_sx:F_dm:N_cid:3_s:11444_d:307
11426	TCGTCAAACCCG	GGCGVACGGGTGAGTAA	307	2014-01-16	46	not_repetative	High Fiber Diet	High Fiber Diet	5	175	18	15	11	11	44	Month_11	41	C	2	15	3	2013	2013-03-15	F	1	RUC_DNA_Extraction_order	RUC	RUC_sx:F_dm:C_cid:18_s:11426_d:307
1439	TGGTCGCATCGT	GGCGVACGGGTGAGTAA	308	2013-11-14	46	repetative	High Fiber Diet	High Fiber Diet	5	188	2	5	11	11	44	Month_11	41	N	1	10	1	2013	2013-01-10	F	1	RUC_DNA_Extraction_order	RUC	RUC_sx:F_dm:N_cid:2_s:1439_d:308
11537	TACGAGCCCTAA	GGCGVACGGGTGAGTAA	308	2013-12-19	46	not_repetative	High Fiber Diet	High Fiber Diet	5	35	15	16	11	11	44	Month_11	41	C	2	14	2	2013	2013-02-14	F	0	RUC_DNA_Extraction_order	RUC	RUC_sx:F_dm:C_cid:15_s:11537_d:308
11435	ACGATTCGAGTC	GGCGVACGGGTGAGTAA	309	2013-11-14	46	repetative	High Fiber Diet	High Fiber Diet	5	184	1	15	11	11	45	Month_11	41	N	1	9	1	2013	2013-01-09	F	0	RUC_DNA_Extraction_order	RUC	RUC_sx:F_dm:N_cid:1_s:11435_d:309
1450	CAACACATGCTG	GGCGVACGGGTGAGTAA	309	2013-11-21	46	repetative	High Fiber Diet	High Fiber Diet	5	199	4	5	11	11	45	Month_11	41	N	1	16	1	2013	2013-01-16	F	1	RUC_DNA_Extraction_order	RUC	RUC_sx:F_dm:N_cid:4_s:1450_d:309
11456	GACTTCATGCGA	GGCGVACGGGTGAGTAA	309	2013-11-21	46	repetative	High Fiber Diet	High Fiber Diet	5	205	5	15	11	11	45	Month_11	41	N	1	16	1	2013	2013-01-16	F	0	RUC_DNA_Extraction_order	RUC	RUC_sx:F_dm:N_cid:5_s:11456_d:309
1472	CAACGTGCTCCA	GGCGVACGGGTGAGTAA	309	2013-12-06	46	not_repetative	High Fiber Diet	High Fiber Diet	5	221	9	5	11	11	45	Month_11	41	N	1	31	1	2013	2013-01-31	F	0	RUC_DNA_Extraction_order	RUC	RUC_sx:F_dm:N_cid:9_s:1472_d:309
11536	TTGCGTTAGCAG	GGCGVACGGGTGAGTAA	311	2013-12-19	46	not_repetative	High Fiber Diet	High Fiber Diet	5	34	13	16	11	11	45	Month_11	41	N	1	11	2	2013	2013-02-11	F	1	RUC_DNA_Extraction_order	RUC	RUC_sx:F_dm:N_cid:13_s:11536_d:311
1445	GTGGTCATCGTA	GGCGVACGGGTGAGTAA	314	2013-11-21	47	not_repetative	High Fiber Diet	High Fiber Diet	5	194	3	5	11	11	45	Month_11	41	N	1	11	1	2013	2013-01-11	F	1	RUC_DNA_Extraction_order	RUC	RUC_sx:F_dm:N_cid:3_s:1445_d:314
11440	TGTAAGACTTGG	GGCGVACGGGTGAGTAA	315	2013-11-21	47	not_repetative	High Fiber Diet	High Fiber Diet	5	189	2	15	11	11	45	Month_11	41	N	1	10	1	2013	2013-01-10	F	1	RUC_DNA_Extraction_order	RUC	RUC_sx:F_dm:N_cid:2_s:11440_d:315
1505	ATCACCAGGTGT	GGCGVACGGGTGAGTAA	316	2013-11-21	47	not_repetative	High Fiber Diet	High Fiber Diet	5	3	1	6	11	11	46	Month_11	41	N	1	9	1	2013	2013-01-09	F	0	RUC_DNA_Extraction_order	RUC	RUC_sx:F_dm:N_cid:1_s:1505_d:316
1477	GGAATCCGATTA	GGCGVACGGGTGAGTAA	317	2013-12-19	47	not_repetative	High Fiber Diet	High Fiber Diet	5	226	11	5	11	11	46	Month_11	41	N	1	5	2	2013	2013-02-05	F	1	RUC_DNA_Extraction_order	RUC	RUC_sx:F_dm:N_cid:11_s:1477_d:317
1479	TTCTGAGAGGTA	GGCGVACGGGTGAGTAA	317	2013-12-19	47	not_repetative	High Fiber Diet	High Fiber Diet	5	228	12	5	11	11	46	Month_11	41	C	2	5	2	2013	2013-02-05	F	0	RUC_DNA_Extraction_order	RUC	RUC_sx:F_dm:C_cid:12_s:1479_d:317
1468	ATTTAGGACGAC	GGCGVACGGGTGAGTAA	318	2013-12-06	47	not_repetative	High Fiber Diet	High Fiber Diet	5	217	7	5	11	11	46	Month_11	41	N	1	22	1	2013	2013-01-22	F	1	RUC_DNA_Extraction_order	RUC	RUC_sx:F_dm:N_cid:7_s:1468_d:318
1463	GTTCGGTGTCCA	GGCGVACGGGTGAGTAA	321	2013-12-06	47	not_repetative	High Fiber Diet	High Fiber Diet	5	212	6	5	11	11	46	Month_11	41	N	1	19	1	2013	2013-01-19	F	1	RUC_DNA_Extraction_order	RUC	RUC_sx:F_dm:N_cid:6_s:1463_d:321
1473	TACACAAGTCGC	GGCGVACGGGTGAGTAA	322	2013-12-19	47	not_repetative	High Fiber Diet	High Fiber Diet	5	222	9	5	11	11	46	Month_11	41	N	1	31	1	2013	2013-01-31	F	0	RUC_DNA_Extraction_order	RUC	RUC_sx:F_dm:N_cid:9_s:1473_d:322
1538	CACTACGCTAGA	GGCGVACGGGTGAGTAA	322	2014-01-02	47	not_repetative	High Fiber Diet	High Fiber Diet	5	36	15	6	11	11	46	Month_11	41	C	2	14	2	2013	2013-02-14	F	0	RUC_DNA_Extraction_order	RUC	RUC_sx:F_dm:C_cid:15_s:1538_d:322
11451	ATTCTCTCACGT	GGCGVACGGGTGAGTAA	324	2013-12-06	47	not_repetative	High Fiber Diet	High Fiber Diet	5	200	4	15	11	11	47	Month_11	41	N	1	16	1	2013	2013-01-16	F	1	RUC_DNA_Extraction_order	RUC	RUC_sx:F_dm:N_cid:4_s:11451_d:324
11457	GCCTGTCTGCAA	GGCGVACGGGTGAGTAA	324	2013-12-06	47	not_repetative	High Fiber Diet	High Fiber Diet	5	206	5	15	11	11	47	Month_11	41	N	1	16	1	2013	2013-01-16	F	0	RUC_DNA_Extraction_order	RUC	RUC_sx:F_dm:N_cid:5_s:11457_d:324
11576	TAGGCATGCTTG	GGCGVACGGGTGAGTAA	325	2014-01-02	47	not_repetative	High Fiber Diet	High Fiber Diet	5	74	13	16	11	11	47	Month_11	41	N	1	11	2	2013	2013-02-11	F	1	RUC_DNA_Extraction_order	RUC	RUC_sx:F_dm:N_cid:13_s:11576_d:325
11434	CGAGGGAAAGTC	GGCGVACGGGTGAGTAA	327	2014-03-04	47	not_repetative	High Fiber Diet	High Fiber Diet	5	28	23	20	11	11	47	Month_11	41	N	1	11	4	2013	2013-04-11	F	1	RUC_DNA_Extraction_order	RUC	RUC_sx:F_dm:N_cid:23_s:11434_d:327
1446	CTGAAGGGCGAA	GGCGVACGGGTGAGTAA	329	2013-12-06	48	not_repetative	High Fiber Diet	High Fiber Diet	5	195	3	5	11	11	47	Month_11	41	N	1	11	1	2013	2013-01-11	F	1	RUC_DNA_Extraction_order	RUC	RUC_sx:F_dm:N_cid:3_s:1446_d:329
11441	CGGATCTAGTGT	GGCGVACGGGTGAGTAA	330	2013-12-06	48	not_repetative	High Fiber Diet	High Fiber Diet	5	190	2	15	11	11	48	Month_11	41	N	1	10	1	2013	2013-01-10	F	1	RUC_DNA_Extraction_order	RUC	RUC_sx:F_dm:N_cid:2_s:11441_d:330
11436	GGTTCGGTCCAT	GGCGVACGGGTGAGTAA	331	2013-12-06	48	not_repetative	High Fiber Diet	High Fiber Diet	5	185	1	15	12	12	48	Month_12	42	N	1	9	1	2013	2013-01-09	F	0	RUC_DNA_Extraction_order	RUC	RUC_sx:F_dm:N_cid:1_s:11436_d:331
1469	GGATAGCCAAGG	GGCGVACGGGTGAGTAA	331	2013-12-19	48	not_repetative	High Fiber Diet	High Fiber Diet	5	218	7	5	12	12	48	Month_12	42	N	1	22	1	2013	2013-01-22	F	1	RUC_DNA_Extraction_order	RUC	RUC_sx:F_dm:N_cid:7_s:1469_d:331
11568	CTCACCTAGGAA	GGCGVACGGGTGAGTAA	331	2014-01-02	48	not_repetative	High Fiber Diet	High Fiber Diet	5	66	11	16	12	12	48	Month_12	42	N	1	5	2	2013	2013-02-05	F	1	RUC_DNA_Extraction_order	RUC	RUC_sx:F_dm:N_cid:11_s:11568_d:331
11572	GATTCCGGCTCA	GGCGVACGGGTGAGTAA	331	2014-01-02	48	not_repetative	High Fiber Diet	High Fiber Diet	5	70	12	16	12	12	48	Month_12	42	C	2	5	2	2013	2013-02-05	F	0	RUC_DNA_Extraction_order	RUC	RUC_sx:F_dm:C_cid:12_s:11572_d:331
1464	AAGACAGCTATC	GGCGVACGGGTGAGTAA	334	2013-12-19	48	not_repetative	High Fiber Diet	High Fiber Diet	5	213	6	5	12	12	48	Month_12	42	N	1	19	1	2013	2013-01-19	F	1	RUC_DNA_Extraction_order	RUC	RUC_sx:F_dm:N_cid:6_s:1464_d:334
1474	GCGTCCATGAAT	GGCGVACGGGTGAGTAA	336	2014-01-02	48	not_repetative	High Fiber Diet	High Fiber Diet	5	223	9	5	12	12	48	Month_12	42	N	1	31	1	2013	2013-01-31	F	0	RUC_DNA_Extraction_order	RUC	RUC_sx:F_dm:N_cid:9_s:1474_d:336
11580	GTACGATATGAC	GGCGVACGGGTGAGTAA	336	2014-01-16	48	not_repetative	High Fiber Diet	High Fiber Diet	5	78	15	16	12	12	48	Month_12	42	C	2	14	2	2013	2013-02-14	F	0	RUC_DNA_Extraction_order	RUC	RUC_sx:F_dm:C_cid:15_s:11580_d:336
11452	CGACTCTAAACG	GGCGVACGGGTGAGTAA	337	2013-12-19	48	not_repetative	High Fiber Diet	High Fiber Diet	5	201	4	15	12	12	49	Month_12	42	N	1	16	1	2013	2013-01-16	F	1	RUC_DNA_Extraction_order	RUC	RUC_sx:F_dm:N_cid:4_s:11452_d:337
1458	ACTGATGGCCTC	GGCGVACGGGTGAGTAA	337	2013-12-19	48	not_repetative	High Fiber Diet	High Fiber Diet	5	207	5	5	12	12	49	Month_12	42	N	1	16	1	2013	2013-01-16	F	0	RUC_DNA_Extraction_order	RUC	RUC_sx:F_dm:N_cid:5_s:1458_d:337
1577	AACTAGTTCAGG	GGCGVACGGGTGAGTAA	339	2014-01-16	48	not_repetative	High Fiber Diet	High Fiber Diet	5	75	13	6	12	12	49	Month_12	42	N	1	11	2	2013	2013-02-11	F	1	RUC_DNA_Extraction_order	RUC	RUC_sx:F_dm:N_cid:13_s:1577_d:339
1447	CGCTCACAGAAT	GGCGVACGGGTGAGTAA	342	2013-12-19	49	not_repetative	High Fiber Diet	High Fiber Diet	5	196	3	5	12	12	49	Month_12	42	N	1	11	1	2013	2013-01-11	F	1	RUC_DNA_Extraction_order	RUC	RUC_sx:F_dm:N_cid:3_s:1447_d:342
1432	GCTTGAGCTTGA	GGCGVACGGGTGAGTAA	342	2014-03-04	49	not_repetative	High Fiber Diet	High Fiber Diet	5	181	20	5	12	12	49	Month_12	42	N	1	27	3	2013	2013-03-27	F	1	RUC_DNA_Extraction_order	RUC	RUC_sx:F_dm:N_cid:20_s:1432_d:342
1442	CGATCTTCGAGC	GGCGVACGGGTGAGTAA	343	2013-12-19	49	not_repetative	High Fiber Diet	High Fiber Diet	5	191	2	5	12	12	49	Month_12	42	N	1	10	1	2013	2013-01-10	F	1	RUC_DNA_Extraction_order	RUC	RUC_sx:F_dm:N_cid:2_s:1442_d:343
1437	CTGATCCATCTT	GGCGVACGGGTGAGTAA	344	2013-12-19	49	not_repetative	High Fiber Diet	High Fiber Diet	5	186	1	5	12	12	50	Month_12	42	N	1	9	1	2013	2013-01-09	F	0	RUC_DNA_Extraction_order	RUC	RUC_sx:F_dm:N_cid:1_s:1437_d:344
1470	TGGTTGGTTACG	GGCGVACGGGTGAGTAA	345	2014-01-02	49	not_repetative	High Fiber Diet	High Fiber Diet	5	219	7	5	12	12	50	Month_12	42	N	1	22	1	2013	2013-01-22	F	1	RUC_DNA_Extraction_order	RUC	RUC_sx:F_dm:N_cid:7_s:1470_d:345
11569	TCATGCTCCATT	GGCGVACGGGTGAGTAA	345	2014-01-16	49	not_repetative	High Fiber Diet	High Fiber Diet	5	110	11	21	12	12	50	Month_12	42	N	1	5	2	2013	2013-02-05	F	1	RUC_DNA_Extraction_order	RUC	RUC_sx:F_dm:N_cid:11_s:11569_d:345
11573	CGTAATTGCCGC	GGCGVACGGGTGAGTAA	345	2014-01-16	49	not_repetative	High Fiber Diet	High Fiber Diet	5	71	12	16	12	12	50	Month_12	42	C	2	5	2	2013	2013-02-05	F	0	RUC_DNA_Extraction_order	RUC	RUC_sx:F_dm:C_cid:12_s:11573_d:345
1465	ATTGACCGGTCA	GGCGVACGGGTGAGTAA	348	2014-01-02	49	not_repetative	High Fiber Diet	High Fiber Diet	5	214	6	5	12	12	50	Month_12	42	N	1	19	1	2013	2013-01-19	F	1	RUC_DNA_Extraction_order	RUC	RUC_sx:F_dm:N_cid:6_s:1465_d:348
1589	GGACTTCCAGCT	GGCGVACGGGTGAGTAA	348	2014-03-25	49	not_repetative	High Fiber Diet	High Fiber Diet	5	87	23	6	12	12	50	Month_12	42	N	1	11	4	2013	2013-04-11	F	1	RUC_DNA_Extraction_order	RUC	RUC_sx:F_dm:N_cid:23_s:1589_d:348
11540	ACCATAGCTCCG	GGCGVACGGGTGAGTAA	349	2014-03-04	49	not_repetative	High Fiber Diet	High Fiber Diet	5	38	19	16	12	12	50	Month_12	42	C	2	20	3	2013	2013-03-20	F	0	RUC_DNA_Extraction_order	RUC	RUC_sx:F_dm:C_cid:19_s:11540_d:349
11475	GTAATGCGTAAC	GGCGVACGGGTGAGTAA	350	2014-01-16	49	not_repetative	High Fiber Diet	High Fiber Diet	5	224	9	15	12	12	50	Month_12	42	N	1	31	1	2013	2013-01-31	F	0	RUC_DNA_Extraction_order	RUC	RUC_sx:F_dm:N_cid:9_s:11475_d:350
11453	GTCTTCAGCAAG	GGCGVACGGGTGAGTAA	351	2014-01-02	49	not_repetative	High Fiber Diet	High Fiber Diet	5	202	4	15	12	12	51	Month_12	42	N	1	16	1	2013	2013-01-16	F	1	RUC_DNA_Extraction_order	RUC	RUC_sx:F_dm:N_cid:4_s:11453_d:351
1459	TTCGATGCCGCA	GGCGVACGGGTGAGTAA	351	2014-01-02	49	not_repetative	High Fiber Diet	High Fiber Diet	5	208	5	5	12	12	51	Month_12	42	N	1	16	1	2013	2013-01-16	F	0	RUC_DNA_Extraction_order	RUC	RUC_sx:F_dm:N_cid:5_s:1459_d:351
11539	TGCAGTCCTCGA	GGCGVACGGGTGAGTAA	354	2014-03-04	49	not_repetative	High Fiber Diet	High Fiber Diet	5	37	18	16	12	12	51	Month_12	42	C	2	15	3	2013	2013-03-15	F	1	RUC_DNA_Extraction_order	RUC	RUC_sx:F_dm:C_cid:18_s:11539_d:354
11549	CATTCGTGGCGT	GGCGVACGGGTGAGTAA	356	2014-01-02	50	not_repetative	High Fiber Diet	High Fiber Diet	5	47	3	16	12	12	51	Month_12	42	N	1	11	1	2013	2013-01-11	F	1	RUC_DNA_Extraction_order	RUC	RUC_sx:F_dm:N_cid:3_s:11549_d:356
11545	AAGGCGCTCCTT	GGCGVACGGGTGAGTAA	357	2014-01-02	50	not_repetative	High Fiber Diet	High Fiber Diet	5	43	2	16	12	12	51	Month_12	42	N	1	10	1	2013	2013-01-10	F	1	RUC_DNA_Extraction_order	RUC	RUC_sx:F_dm:N_cid:2_s:11545_d:357
1541	TCGACATCTCTT	GGCGVACGGGTGAGTAA	358	2014-01-02	50	not_repetative	High Fiber Diet	High Fiber Diet	5	39	1	6	12	12	52	Month_12	42	N	1	9	1	2013	2013-01-09	F	0	RUC_DNA_Extraction_order	RUC	RUC_sx:F_dm:N_cid:1_s:1541_d:358
11562	CGGTCAATTGAC	GGCGVACGGGTGAGTAA	359	2014-01-16	50	not_repetative	High Fiber Diet	High Fiber Diet	5	60	7	16	12	12	52	Month_12	42	N	1	22	1	2013	2013-01-22	F	1	RUC_DNA_Extraction_order	RUC	RUC_sx:F_dm:N_cid:7_s:11562_d:359
1559	TATACCGCTGCG	GGCGVACGGGTGAGTAA	362	2014-01-16	50	not_repetative	High Fiber Diet	High Fiber Diet	5	57	6	6	13	13	52	Month_13	43	N	1	19	1	2013	2013-01-19	F	1	RUC_DNA_Extraction_order	RUC	RUC_sx:F_dm:N_cid:6_s:1559_d:362
11587	GCGTTCTAGCTG	GGCGVACGGGTGAGTAA	363	2014-03-25	50	not_repetative	High Fiber Diet	High Fiber Diet	5	85	20	16	13	13	52	Month_13	43	N	1	27	3	2013	2013-03-27	F	1	RUC_DNA_Extraction_order	RUC	RUC_sx:F_dm:N_cid:20_s:11587_d:363
1553	CTATCTCCTGTC	GGCGVACGGGTGAGTAA	365	2014-01-16	50	not_repetative	High Fiber Diet	High Fiber Diet	5	51	4	6	13	13	53	Month_13	43	N	1	16	1	2013	2013-01-16	F	1	RUC_DNA_Extraction_order	RUC	RUC_sx:F_dm:N_cid:4_s:1553_d:365
11556	GTCGACAGAGGA	GGCGVACGGGTGAGTAA	365	2014-01-16	50	not_repetative	High Fiber Diet	High Fiber Diet	5	54	5	16	13	13	53	Month_13	43	N	1	16	1	2013	2013-01-16	F	0	RUC_DNA_Extraction_order	RUC	RUC_sx:F_dm:N_cid:5_s:11556_d:365
11550	TACTACGTGGCC	GGCGVACGGGTGAGTAA	370	2014-01-16	50	repetative	High Fiber Diet	High Fiber Diet	5	48	3	16	13	13	53	Month_13	43	N	1	11	1	2013	2013-01-11	F	1	RUC_DNA_Extraction_order	RUC	RUC_sx:F_dm:N_cid:3_s:11550_d:370
11585	GTTCTCTTCTCG	GGCGVACGGGTGAGTAA	370	2014-03-25	50	not_repetative	High Fiber Diet	High Fiber Diet	5	83	19	16	13	13	53	Month_13	43	C	2	20	3	2013	2013-03-20	F	0	RUC_DNA_Extraction_order	RUC	RUC_sx:F_dm:C_cid:19_s:11585_d:370
11546	TAATACGGATCG	GGCGVACGGGTGAGTAA	371	2014-01-16	50	repetative	High Fiber Diet	High Fiber Diet	5	44	2	16	13	13	53	Month_13	43	N	1	10	1	2013	2013-01-10	F	1	RUC_DNA_Extraction_order	RUC	RUC_sx:F_dm:N_cid:2_s:11546_d:371
11542	GAACACTTTGGA	GGCGVACGGGTGAGTAA	372	2014-01-16	50	repetative	High Fiber Diet	High Fiber Diet	5	40	1	16	13	13	54	Month_13	43	N	1	9	1	2013	2013-01-09	F	0	RUC_DNA_Extraction_order	RUC	RUC_sx:F_dm:N_cid:1_s:11542_d:372
11583	TGCGCTGAATGT	GGCGVACGGGTGAGTAA	375	2014-03-25	50	not_repetative	High Fiber Diet	High Fiber Diet	5	81	18	16	13	13	54	Month_13	43	C	2	15	3	2013	2013-03-15	F	1	RUC_DNA_Extraction_order	RUC	RUC_sx:F_dm:C_cid:18_s:11583_d:375
11581	GTGGTGGTTTCC	GGCGVACGGGTGAGTAA	383	2014-03-04	50	not_repetative	High Fiber Diet	High Fiber Diet	5	79	15	16	13	13	55	Month_13	43	C	2	14	2	2013	2013-02-14	F	0	RUC_DNA_Extraction_order	RUC	RUC_sx:F_dm:C_cid:15_s:11581_d:383
11590	CTCACAACCGTG	GGCGVACGGGTGAGTAA	383	2014-04-29	50	not_repetative	High Fiber Diet	High Fiber Diet	5	88	23	16	13	13	55	Month_13	43	N	1	11	4	2013	2013-04-11	F	1	RUC_DNA_Extraction_order	RUC	RUC_sx:F_dm:N_cid:23_s:11590_d:383
11578	ATTCTGCCGAAG	GGCGVACGGGTGAGTAA	386	2014-03-04	50	not_repetative	High Fiber Diet	High Fiber Diet	5	76	13	16	13	13	56	Month_13	43	N	1	11	2	2013	2013-02-11	F	1	RUC_DNA_Extraction_order	RUC	RUC_sx:F_dm:N_cid:13_s:11578_d:386
11570	CCACAGATCGAT	GGCGVACGGGTGAGTAA	392	2014-03-04	50	not_repetative	High Fiber Diet	High Fiber Diet	5	68	11	16	14	13	56	Month_14	44	N	1	5	2	2013	2013-02-05	F	1	RUC_DNA_Extraction_order	RUC	RUC_sx:F_dm:N_cid:11_s:11570_d:392
11574	GGTGACTAGTTC	GGCGVACGGGTGAGTAA	392	2014-03-04	50	not_repetative	High Fiber Diet	High Fiber Diet	5	72	12	16	14	13	56	Month_14	44	C	2	5	2	2013	2013-02-05	F	0	RUC_DNA_Extraction_order	RUC	RUC_sx:F_dm:C_cid:12_s:11574_d:392
11565	GCATATGCACTG	GGCGVACGGGTGAGTAA	397	2014-03-04	50	not_repetative	High Fiber Diet	High Fiber Diet	5	32	9	20	14	13	57	Month_14	44	N	1	31	1	2013	2013-01-31	F	0	RUC_DNA_Extraction_order	RUC	RUC_sx:F_dm:N_cid:9_s:11565_d:397
11588	GTTGTTCTGGGA	GGCGVACGGGTGAGTAA	398	2014-04-29	51	not_repetative	High Fiber Diet	High Fiber Diet	5	86	20	16	14	13	57	Month_14	44	N	1	27	3	2013	2013-03-27	F	1	RUC_DNA_Extraction_order	RUC	RUC_sx:F_dm:N_cid:20_s:11588_d:398
11582	TAGTATGCGCAA	GGCGVACGGGTGAGTAA	404	2014-03-25	51	not_repetative	High Fiber Diet	High Fiber Diet	5	80	15	16	14	13	58	Month_14	44	C	2	14	2	2013	2013-02-14	F	0	RUC_DNA_Extraction_order	RUC	RUC_sx:F_dm:C_cid:15_s:11582_d:404
11586	CGTAAGATGCCT	GGCGVACGGGTGAGTAA	405	2014-04-29	51	not_repetative	High Fiber Diet	High Fiber Diet	5	84	19	16	14	13	58	Month_14	44	C	2	20	3	2013	2013-03-20	F	0	RUC_DNA_Extraction_order	RUC	RUC_sx:F_dm:C_cid:19_s:11586_d:405
11563	GTGGAGTCTCAT	GGCGVACGGGTGAGTAA	406	2014-03-04	51	not_repetative	High Fiber Diet	High Fiber Diet	5	61	7	16	14	13	58	Month_14	44	N	1	22	1	2013	2013-01-22	F	1	RUC_DNA_Extraction_order	RUC	RUC_sx:F_dm:N_cid:7_s:11563_d:406
11579	AGCATGTCCCGT	GGCGVACGGGTGAGTAA	407	2014-03-25	51	not_repetative	High Fiber Diet	High Fiber Diet	5	77	13	16	14	13	59	Month_14	44	N	1	11	2	2013	2013-02-11	F	1	RUC_DNA_Extraction_order	RUC	RUC_sx:F_dm:N_cid:13_s:11579_d:407
11560	AGATTGACCAAC	GGCGVACGGGTGAGTAA	409	2014-03-04	51	not_repetative	High Fiber Diet	High Fiber Diet	5	30	6	20	14	13	59	Month_14	44	N	1	19	1	2013	2013-01-19	F	1	RUC_DNA_Extraction_order	RUC	RUC_sx:F_dm:N_cid:6_s:11560_d:409
11584	ATGGCTGTCAGT	GGCGVACGGGTGAGTAA	410	2014-04-29	51	not_repetative	High Fiber Diet	High Fiber Diet	5	82	18	16	14	13	59	Month_14	44	C	2	15	3	2013	2013-03-15	F	1	RUC_DNA_Extraction_order	RUC	RUC_sx:F_dm:C_cid:18_s:11584_d:410
11554	ACTCACAGGAAT	GGCGVACGGGTGAGTAA	412	2014-03-04	51	not_repetative	High Fiber Diet	High Fiber Diet	5	52	4	16	14	13	59	Month_14	44	N	1	16	1	2013	2013-01-16	F	1	RUC_DNA_Extraction_order	RUC	RUC_sx:F_dm:N_cid:4_s:11554_d:412
11557	TGTCGCAAATAG	GGCGVACGGGTGAGTAA	412	2014-03-04	51	not_repetative	High Fiber Diet	High Fiber Diet	5	55	5	16	14	13	59	Month_14	44	N	1	16	1	2013	2013-01-16	F	0	RUC_DNA_Extraction_order	RUC	RUC_sx:F_dm:N_cid:5_s:11557_d:412
1571	TATCGACACAAG	GGCGVACGGGTGAGTAA	413	2014-03-25	51	not_repetative	High Fiber Diet	High Fiber Diet	5	69	11	6	14	13	59	Month_14	44	N	1	5	2	2013	2013-02-05	F	1	RUC_DNA_Extraction_order	RUC	RUC_sx:F_dm:N_cid:11_s:1571_d:413
11575	ATGGGTTCCGTC	GGCGVACGGGTGAGTAA	413	2014-03-25	51	not_repetative	High Fiber Diet	High Fiber Diet	5	73	12	16	14	13	59	Month_14	44	C	2	5	2	2013	2013-02-05	F	0	RUC_DNA_Extraction_order	RUC	RUC_sx:F_dm:C_cid:12_s:11575_d:413
11551	GGCCAGTTCCTA	GGCGVACGGGTGAGTAA	417	2014-03-04	51	not_repetative	High Fiber Diet	High Fiber Diet	5	49	3	16	14	13	60	Month_14	44	N	1	11	1	2013	2013-01-11	F	1	RUC_DNA_Extraction_order	RUC	RUC_sx:F_dm:N_cid:3_s:11551_d:417
1547	TCGGAATTAGAC	GGCGVACGGGTGAGTAA	418	2014-03-04	51	not_repetative	High Fiber Diet	High Fiber Diet	5	45	2	6	14	13	60	Month_14	44	N	1	10	1	2013	2013-01-10	F	1	RUC_DNA_Extraction_order	RUC	RUC_sx:F_dm:N_cid:2_s:1547_d:418
1566	TCTCTACCACTC	GGCGVACGGGTGAGTAA	418	2014-03-25	51	not_repetative	High Fiber Diet	High Fiber Diet	5	64	9	6	14	13	60	Month_14	44	N	1	31	1	2013	2013-01-31	F	0	RUC_DNA_Extraction_order	RUC	RUC_sx:F_dm:N_cid:9_s:1566_d:418
11543	GAGCCATCTGTA	GGCGVACGGGTGAGTAA	419	2014-03-04	51	not_repetative	High Fiber Diet	High Fiber Diet	5	41	1	16	14	13	60	Month_14	44	N	1	9	1	2013	2013-01-09	F	0	RUC_DNA_Extraction_order	RUC	RUC_sx:F_dm:N_cid:1_s:11543_d:419
11564	AGTTACGAGCTA	GGCGVACGGGTGAGTAA	427	2014-03-25	51	repetative	High Fiber Diet	High Fiber Diet	5	31	7	20	15	13	61	Month_15	45	N	1	22	1	2013	2013-01-22	F	1	RUC_DNA_Extraction_order	RUC	RUC_sx:F_dm:N_cid:7_s:11564_d:427
11561	ACAATAGACACC	GGCGVACGGGTGAGTAA	430	2014-03-25	51	repetative	High Fiber Diet	High Fiber Diet	5	59	6	16	15	13	62	Month_15	45	N	1	19	1	2013	2013-01-19	F	1	RUC_DNA_Extraction_order	RUC	RUC_sx:F_dm:N_cid:6_s:11561_d:430
11807	CGTAATTGCCGC	GGCGVACGGGTGAGTAA	431	2014-06-16	51	not_repetative	High Fiber Diet	High Fiber Diet	5	71	23	21	15	13	62	Month_15	45	N	1	11	4	2013	2013-04-11	F	1	RUC_DNA_Extraction_order	RUC	RUC_sx:F_dm:N_cid:23_s:11807_d:431
1555	ATGATGAGCCTC	GGCGVACGGGTGAGTAA	433	2014-03-25	52	not_repetative	High Fiber Diet	High Fiber Diet	5	53	4	6	15	13	62	Month_15	45	N	1	16	1	2013	2013-01-16	F	1	RUC_DNA_Extraction_order	RUC	RUC_sx:F_dm:N_cid:4_s:1555_d:433
11558	CATCCCTCTACT	GGCGVACGGGTGAGTAA	433	2014-03-25	52	not_repetative	High Fiber Diet	High Fiber Diet	5	56	5	16	15	13	62	Month_15	45	N	1	16	1	2013	2013-01-16	F	0	RUC_DNA_Extraction_order	RUC	RUC_sx:F_dm:N_cid:5_s:11558_d:433
11552	GATGTTCGCTAG	GGCGVACGGGTGAGTAA	438	2014-03-25	52	not_repetative	High Fiber Diet	High Fiber Diet	5	50	3	16	15	13	63	Month_15	45	N	1	11	1	2013	2013-01-11	F	1	RUC_DNA_Extraction_order	RUC	RUC_sx:F_dm:N_cid:3_s:11552_d:438
11548	TGTGAATTCGGA	GGCGVACGGGTGAGTAA	439	2014-03-25	52	not_repetative	High Fiber Diet	High Fiber Diet	5	46	2	16	15	13	63	Month_15	45	N	1	10	1	2013	2013-01-10	F	1	RUC_DNA_Extraction_order	RUC	RUC_sx:F_dm:N_cid:2_s:11548_d:439
11623	GCAATTAGGTAC	GGCGVACGGGTGAGTAA	439	2014-04-29	52	not_repetative	High Fiber Diet	High Fiber Diet	5	121	15	16	15	13	63	Month_15	45	C	2	14	2	2013	2013-02-14	F	0	RUC_DNA_Extraction_order	RUC	RUC_sx:F_dm:C_cid:15_s:11623_d:439
1544	TTGGGTACACGT	GGCGVACGGGTGAGTAA	440	2014-03-25	52	not_repetative	High Fiber Diet	High Fiber Diet	5	42	1	6	15	13	63	Month_15	45	N	1	9	1	2013	2013-01-09	F	0	RUC_DNA_Extraction_order	RUC	RUC_sx:F_dm:N_cid:1_s:1544_d:440
11619	GTATTTCGGACG	GGCGVACGGGTGAGTAA	442	2014-04-29	52	not_repetative	High Fiber Diet	High Fiber Diet	5	117	13	16	15	13	64	Month_15	45	N	1	11	2	2013	2013-02-11	F	1	RUC_DNA_Extraction_order	RUC	RUC_sx:F_dm:N_cid:13_s:11619_d:442
11756	ATCACCAGGTGT	GGCGVACGGGTGAGTAA	446	2014-06-16	52	not_repetative	High Fiber Diet	High Fiber Diet	5	3	20	18	15	13	64	Month_15	45	N	1	27	3	2013	2013-03-27	F	1	RUC_DNA_Extraction_order	RUC	RUC_sx:F_dm:N_cid:20_s:11756_d:446
1612	TCATGCTCCATT	GGCGVACGGGTGAGTAA	448	2014-04-29	52	not_repetative	High Fiber Diet	High Fiber Diet	5	110	11	6	15	13	64	Month_15	45	N	1	5	2	2013	2013-02-05	F	1	RUC_DNA_Extraction_order	RUC	RUC_sx:F_dm:N_cid:11_s:1612_d:448
1615	TACTCGGGAACT	GGCGVACGGGTGAGTAA	448	2014-04-29	52	not_repetative	High Fiber Diet	High Fiber Diet	5	113	12	6	15	13	64	Month_15	45	C	2	5	2	2013	2013-02-05	F	0	RUC_DNA_Extraction_order	RUC	RUC_sx:F_dm:C_cid:12_s:1615_d:448
11567	ACTTCCAACTTC	GGCGVACGGGTGAGTAA	453	2014-04-29	52	not_repetative	High Fiber Diet	High Fiber Diet	5	65	9	16	16	13	65	Month_16	46	N	1	31	1	2013	2013-01-31	F	0	RUC_DNA_Extraction_order	RUC	RUC_sx:F_dm:N_cid:9_s:11567_d:453
11753	TCCCTTGTCTCC	GGCGVACGGGTGAGTAA	453	2014-06-16	52	not_repetative	High Fiber Diet	High Fiber Diet	5	0	19	18	16	13	65	Month_16	46	C	2	20	3	2013	2013-03-20	F	0	RUC_DNA_Extraction_order	RUC	RUC_sx:F_dm:C_cid:19_s:11753_d:453
11750	ACCGTGCTCACA	GGCGVACGGGTGAGTAA	458	2014-06-16	52	not_repetative	High Fiber Diet	High Fiber Diet	5	248	18	17	16	13	66	Month_16	46	C	2	15	3	2013	2013-03-15	F	1	RUC_DNA_Extraction_order	RUC	RUC_sx:F_dm:C_cid:18_s:11750_d:458
11606	ATCTACCGAAGC	GGCGVACGGGTGAGTAA	462	2014-04-29	52	not_repetative	High Fiber Diet	High Fiber Diet	5	104	7	16	16	13	66	Month_16	46	N	1	22	1	2013	2013-01-22	F	1	RUC_DNA_Extraction_order	RUC	RUC_sx:F_dm:N_cid:7_s:11606_d:462
1603	ACTCCTTGTGTT	GGCGVACGGGTGAGTAA	465	2014-04-29	52	not_repetative	High Fiber Diet	High Fiber Diet	5	101	6	6	16	13	67	Month_16	46	N	1	19	1	2013	2013-01-19	F	1	RUC_DNA_Extraction_order	RUC	RUC_sx:F_dm:N_cid:6_s:1603_d:465
1599	TGTGCGATAACA	GGCGVACGGGTGAGTAA	468	2014-04-29	53	not_repetative	High Fiber Diet	High Fiber Diet	5	97	4	6	16	13	67	Month_16	46	N	1	16	1	2013	2013-01-16	F	1	RUC_DNA_Extraction_order	RUC	RUC_sx:F_dm:N_cid:4_s:1599_d:468
11601	GCCTAGCCCAAT	GGCGVACGGGTGAGTAA	468	2014-04-29	53	not_repetative	High Fiber Diet	High Fiber Diet	5	99	5	16	16	13	67	Month_16	46	N	1	16	1	2013	2013-01-16	F	0	RUC_DNA_Extraction_order	RUC	RUC_sx:F_dm:N_cid:5_s:11601_d:468
11597	GATCCCACGTAC	GGCGVACGGGTGAGTAA	473	2014-04-29	53	not_repetative	High Fiber Diet	High Fiber Diet	5	95	3	16	16	13	68	Month_16	46	N	1	11	1	2013	2013-01-11	F	1	RUC_DNA_Extraction_order	RUC	RUC_sx:F_dm:N_cid:3_s:11597_d:473
1594	AGCAGAACATCT	GGCGVACGGGTGAGTAA	474	2014-04-29	53	not_repetative	High Fiber Diet	High Fiber Diet	5	92	2	6	16	13	68	Month_16	46	N	1	10	1	2013	2013-01-10	F	1	RUC_DNA_Extraction_order	RUC	RUC_sx:F_dm:N_cid:2_s:1594_d:474
11591	CAACTCCCGTGA	GGCGVACGGGTGAGTAA	475	2014-04-29	53	not_repetative	High Fiber Diet	High Fiber Diet	5	33	1	20	16	13	68	Month_16	46	N	1	9	1	2013	2013-01-09	F	0	RUC_DNA_Extraction_order	RUC	RUC_sx:F_dm:N_cid:1_s:11591_d:475
11624	CATACCGTGAGT	GGCGVACGGGTGAGTAA	487	2014-06-16	53	not_repetative	High Fiber Diet	High Fiber Diet	5	122	15	16	17	13	70	Month_17	47	C	2	14	2	2013	2013-02-14	F	0	RUC_DNA_Extraction_order	RUC	RUC_sx:F_dm:C_cid:15_s:11624_d:487
11620	TATCTATCCTGC	GGCGVACGGGTGAGTAA	490	2014-06-16	53	not_repetative	High Fiber Diet	High Fiber Diet	5	118	13	16	17	13	70	Month_17	47	N	1	11	2	2013	2013-02-11	F	1	RUC_DNA_Extraction_order	RUC	RUC_sx:F_dm:N_cid:13_s:11620_d:490
1758	ATCGCACAGTAA	GGCGVACGGGTGAGTAA	490	2014-08-14	53	not_repetative	High Fiber Diet	High Fiber Diet	5	5	23	7	17	13	70	Month_17	47	N	1	11	4	2013	2013-04-11	F	1	RUC_DNA_Extraction_order	RUC	RUC_sx:F_dm:N_cid:23_s:1758_d:490
11613	AGCTGTCAAGCT	GGCGVACGGGTGAGTAA	496	2014-06-16	53	not_repetative	High Fiber Diet	High Fiber Diet	5	111	11	16	17	13	71	Month_17	47	N	1	5	2	2013	2013-02-05	F	1	RUC_DNA_Extraction_order	RUC	RUC_sx:F_dm:N_cid:11_s:11613_d:496
11616	CGTGCTTAGGCT	GGCGVACGGGTGAGTAA	496	2014-06-16	53	not_repetative	High Fiber Diet	High Fiber Diet	5	114	12	16	17	13	71	Month_17	47	C	2	5	2	2013	2013-02-05	F	0	RUC_DNA_Extraction_order	RUC	RUC_sx:F_dm:C_cid:12_s:11616_d:496
1609	TCACCTCCTTGT	GGCGVACGGGTGAGTAA	501	2014-06-16	53	not_repetative	High Fiber Diet	High Fiber Diet	5	107	9	6	17	13	72	Month_17	47	N	1	31	1	2013	2013-01-31	F	0	RUC_DNA_Extraction_order	RUC	RUC_sx:F_dm:N_cid:9_s:1609_d:501
11757	TGGTCAACGATA	GGCGVACGGGTGAGTAA	505	2014-08-14	53	not_repetative	High Fiber Diet	High Fiber Diet	5	4	20	18	17	13	73	Month_17	47	N	1	27	3	2013	2013-03-27	F	1	RUC_DNA_Extraction_order	RUC	RUC_sx:F_dm:N_cid:20_s:11757_d:505
11607	ACTTGGTGTAAG	GGCGVACGGGTGAGTAA	510	2014-06-16	53	not_repetative	High Fiber Diet	High Fiber Diet	5	105	7	16	17	13	73	Month_17	47	N	1	22	1	2013	2013-01-22	F	1	RUC_DNA_Extraction_order	RUC	RUC_sx:F_dm:N_cid:7_s:11607_d:510
1754	ACGAGACTGATT	GGCGVACGGGTGAGTAA	512	2014-08-14	53	not_repetative	High Fiber Diet	High Fiber Diet	5	1	19	7	18	13	74	Month_18	48	C	2	20	3	2013	2013-03-20	F	0	RUC_DNA_Extraction_order	RUC	RUC_sx:F_dm:C_cid:19_s:1754_d:512
1604	GTCACGGACATT	GGCGVACGGGTGAGTAA	513	2014-06-16	53	not_repetative	High Fiber Diet	High Fiber Diet	5	102	6	6	18	13	74	Month_18	48	N	1	19	1	2013	2013-01-19	F	1	RUC_DNA_Extraction_order	RUC	RUC_sx:F_dm:N_cid:6_s:1604_d:513
1600	GATTATCGACGA	GGCGVACGGGTGAGTAA	516	2014-06-16	53	repetative	High Fiber Diet	High Fiber Diet	5	98	4	6	18	13	74	Month_18	48	N	1	16	1	2013	2013-01-16	F	1	RUC_DNA_Extraction_order	RUC	RUC_sx:F_dm:N_cid:4_s:1600_d:516
11602	GATGTATGTGGT	GGCGVACGGGTGAGTAA	516	2014-06-16	53	repetative	High Fiber Diet	High Fiber Diet	5	100	5	16	18	13	74	Month_18	48	N	1	16	1	2013	2013-01-16	F	0	RUC_DNA_Extraction_order	RUC	RUC_sx:F_dm:N_cid:5_s:11602_d:516
11751	CTCCCTTTGTGT	GGCGVACGGGTGAGTAA	517	2014-08-14	53	not_repetative	High Fiber Diet	High Fiber Diet	5	249	18	17	18	13	74	Month_18	48	C	2	15	3	2013	2013-03-15	F	1	RUC_DNA_Extraction_order	RUC	RUC_sx:F_dm:C_cid:18_s:11751_d:517
11598	TACCGCTTCTTC	GGCGVACGGGTGAGTAA	521	2014-06-16	54	not_repetative	High Fiber Diet	High Fiber Diet	5	96	3	16	18	13	75	Month_18	48	N	1	11	1	2013	2013-01-11	F	1	RUC_DNA_Extraction_order	RUC	RUC_sx:F_dm:N_cid:3_s:11598_d:521
11595	TGGAGTAGGTGG	GGCGVACGGGTGAGTAA	522	2014-06-16	54	not_repetative	High Fiber Diet	High Fiber Diet	5	93	2	16	18	13	75	Month_18	48	N	1	10	1	2013	2013-01-10	F	1	RUC_DNA_Extraction_order	RUC	RUC_sx:F_dm:N_cid:2_s:11595_d:522
11592	ATGTCACCGCTG	GGCGVACGGGTGAGTAA	523	2014-06-16	54	not_repetative	High Fiber Diet	High Fiber Diet	5	90	1	16	18	13	75	Month_18	48	N	1	9	1	2013	2013-01-09	F	0	RUC_DNA_Extraction_order	RUC	RUC_sx:F_dm:N_cid:1_s:11592_d:523
1625	ATGTGTGTAGAC	GGCGVACGGGTGAGTAA	546	2014-08-14	54	not_repetative	High Fiber Diet	High Fiber Diet	5	123	15	6	19	13	78	Month_19	49	C	2	14	2	2013	2013-02-14	F	0	RUC_DNA_Extraction_order	RUC	RUC_sx:F_dm:C_cid:15_s:1625_d:546
1621	TTGCCAAGAGTC	GGCGVACGGGTGAGTAA	549	2014-08-14	54	not_repetative	High Fiber Diet	High Fiber Diet	5	119	13	6	19	13	79	Month_19	49	N	1	11	2	2013	2013-02-11	F	1	RUC_DNA_Extraction_order	RUC	RUC_sx:F_dm:N_cid:13_s:1621_d:549
1614	GAGAGCAACAGA	GGCGVACGGGTGAGTAA	555	2014-08-14	54	not_repetative	High Fiber Diet	High Fiber Diet	5	112	11	6	19	13	80	Month_19	49	N	1	5	2	2013	2013-02-05	F	1	RUC_DNA_Extraction_order	RUC	RUC_sx:F_dm:N_cid:11_s:1614_d:555
1617	TACCGAAGGTAT	GGCGVACGGGTGAGTAA	555	2014-08-14	54	not_repetative	High Fiber Diet	High Fiber Diet	5	115	12	6	19	13	80	Month_19	49	C	2	5	2	2013	2013-02-05	F	0	RUC_DNA_Extraction_order	RUC	RUC_sx:F_dm:C_cid:12_s:1617_d:555
21610	ATCAGTACTAGG	GGCGVACGGGTGAGTAA	560	2014-08-14	54	not_repetative	High Fiber Diet	High Fiber Diet	5	131	9	21	19	13	80	Month_19	49	N	1	31	1	2013	2013-01-31	F	0	RUC_DNA_Extraction_order	RUC	RUC_sx:F_dm:N_cid:9_s:21610_d:560
1726	GTAATGCGTAAC	GGCGVACGGGTGAGTAA	569	2014-08-14	54	not_repetative	High Fiber Diet	High Fiber Diet	5	224	7	6	19	13	82	Month_19	49	N	1	22	1	2013	2013-01-22	F	1	RUC_DNA_Extraction_order	RUC	RUC_sx:F_dm:N_cid:7_s:1726_d:569
11724	TACACAAGTCGC	GGCGVACGGGTGAGTAA	572	2014-08-14	54	not_repetative	High Fiber Diet	High Fiber Diet	5	222	6	17	20	13	82	Month_20	50	N	1	19	1	2013	2013-01-19	F	1	RUC_DNA_Extraction_order	RUC	RUC_sx:F_dm:N_cid:6_s:11724_d:572
11775	GAGCCATCTGTA	GGCGVACGGGTGAGTAA	575	2014-08-14	54	not_repetative	High Fiber Diet	High Fiber Diet	5	41	4	20	20	13	83	Month_20	50	N	1	16	1	2013	2013-01-16	F	1	RUC_DNA_Extraction_order	RUC	RUC_sx:F_dm:N_cid:4_s:11775_d:575
11776	TTGGGTACACGT	GGCGVACGGGTGAGTAA	575	2014-08-14	54	not_repetative	High Fiber Diet	High Fiber Diet	5	42	5	20	20	13	83	Month_20	50	N	1	16	1	2013	2013-01-16	F	0	RUC_DNA_Extraction_order	RUC	RUC_sx:F_dm:N_cid:5_s:11776_d:575
11770	TAACGTGTGTGC	GGCGVACGGGTGAGTAA	580	2014-08-14	54	repetative	High Fiber Diet	High Fiber Diet	5	17	3	18	20	13	83	Month_20	50	N	1	11	1	2013	2013-01-11	F	1	RUC_DNA_Extraction_order	RUC	RUC_sx:F_dm:N_cid:3_s:11770_d:580
1596	TTGGCTCTATTC	GGCGVACGGGTGAGTAA	581	2014-08-14	54	repetative	High Fiber Diet	High Fiber Diet	5	94	2	6	20	13	83	Month_20	50	N	1	10	1	2013	2013-01-10	F	1	RUC_DNA_Extraction_order	RUC	RUC_sx:F_dm:N_cid:2_s:1596_d:581
1593	TGTAACGCCGAT	GGCGVACGGGTGAGTAA	582	2014-08-14	54	repetative	High Fiber Diet	High Fiber Diet	5	91	1	6	20	13	84	Month_20	50	N	1	9	1	2013	2013-01-09	F	0	RUC_DNA_Extraction_order	RUC	RUC_sx:F_dm:N_cid:1_s:1593_d:582
11759	GTCGTGTAGCCT	GGCGVACGGGTGAGTAA	615	2014-12-17	54	not_repetative	High Fiber Diet	High Fiber Diet	5	6	23	18	21	13	88	Month_21	51	N	1	11	4	2013	2013-04-11	F	1	RUC_DNA_Extraction_order	RUC	RUC_sx:F_dm:N_cid:23_s:11759_d:615
11803	GTGTTGTCGTGC	GGCGVACGGGTGAGTAA	622	2014-12-09	54	not_repetative	High Fiber Diet	High Fiber Diet	5	67	20	20	21	13	89	Month_21	51	N	1	27	3	2013	2013-03-27	F	1	RUC_DNA_Extraction_order	RUC	RUC_sx:F_dm:N_cid:20_s:11803_d:622
11755	GCTGTACGGATT	GGCGVACGGGTGAGTAA	629	2014-12-09	54	not_repetative	High Fiber Diet	High Fiber Diet	5	2	19	18	21	13	90	Month_21	51	C	2	20	3	2013	2013-03-20	F	0	RUC_DNA_Extraction_order	RUC	RUC_sx:F_dm:C_cid:19_s:11755_d:629
11752	AGCTGCACCTAA	GGCGVACGGGTGAGTAA	634	2014-12-09	54	not_repetative	High Fiber Diet	High Fiber Diet	5	250	18	17	22	13	91	Month_22	52	C	2	15	3	2013	2013-03-15	F	1	RUC_DNA_Extraction_order	RUC	RUC_sx:F_dm:C_cid:18_s:11752_d:634
11742	ATTGTTCCTACC	GGCGVACGGGTGAGTAA	655	2014-12-01	55	not_repetative	High Fiber Diet	High Fiber Diet	5	240	15	17	22	13	94	Month_22	52	C	2	14	2	2013	2013-02-14	F	0	RUC_DNA_Extraction_order	RUC	RUC_sx:F_dm:C_cid:15_s:11742_d:655
11749	AGGTCCAAATCA	GGCGVACGGGTGAGTAA	663	2014-12-09	55	repetative	High Fiber Diet	High Fiber Diet	5	247	15	17	23	13	95	Month_23	53	C	2	14	2	2013	2013-02-14	F	0	RUC_DNA_Extraction_order	RUC	RUC_sx:F_dm:C_cid:15_s:11749_d:663
1733	GTGTTCCCAGAA	GGCGVACGGGTGAGTAA	664	2014-12-01	55	not_repetative	High Fiber Diet	High Fiber Diet	5	231	11	6	23	13	95	Month_23	53	N	1	5	2	2013	2013-02-05	F	1	RUC_DNA_Extraction_order	RUC	RUC_sx:F_dm:N_cid:11_s:1733_d:664
1622	AGTAGCGGAAGA	GGCGVACGGGTGAGTAA	666	2014-12-09	55	not_repetative	High Fiber Diet	High Fiber Diet	5	120	13	6	23	13	96	Month_23	53	N	1	11	2	2013	2013-02-11	F	1	RUC_DNA_Extraction_order	RUC	RUC_sx:F_dm:N_cid:13_s:1622_d:666
11808	GGTGACTAGTTC	GGCGVACGGGTGAGTAA	670	2015-02-10	55	not_repetative	High Fiber Diet	High Fiber Diet	5	72	23	21	23	13	96	Month_23	53	N	1	11	4	2013	2013-04-11	F	1	RUC_DNA_Extraction_order	RUC	RUC_sx:F_dm:N_cid:23_s:11808_d:670
11618	CACTCATCATTC	GGCGVACGGGTGAGTAA	672	2014-12-09	55	not_repetative	High Fiber Diet	High Fiber Diet	5	116	12	16	23	13	96	Month_23	53	C	2	5	2	2013	2013-02-05	F	0	RUC_DNA_Extraction_order	RUC	RUC_sx:F_dm:C_cid:12_s:11618_d:672
11611	GCGACAATTACA	GGCGVACGGGTGAGTAA	677	2014-12-09	55	not_repetative	High Fiber Diet	High Fiber Diet	5	109	9	16	23	13	97	Month_23	53	N	1	31	1	2013	2013-01-31	F	0	RUC_DNA_Extraction_order	RUC	RUC_sx:F_dm:N_cid:9_s:11611_d:677
1605	GCGAGCGAAGTA	GGCGVACGGGTGAGTAA	681	2014-12-01	55	not_repetative	High Fiber Diet	High Fiber Diet	5	103	6	6	23	13	98	Month_23	53	N	1	19	1	2013	2013-01-19	F	1	RUC_DNA_Extraction_order	RUC	RUC_sx:F_dm:N_cid:6_s:1605_d:681
1719	ATTTAGGACGAC	GGCGVACGGGTGAGTAA	684	2014-12-01	55	not_repetative	High Fiber Diet	High Fiber Diet	5	217	5	6	23	13	98	Month_23	53	N	1	16	1	2013	2013-01-16	F	0	RUC_DNA_Extraction_order	RUC	RUC_sx:F_dm:N_cid:5_s:1719_d:684
11804	CCACAGATCGAT	GGCGVACGGGTGAGTAA	685	2015-02-10	55	not_repetative	High Fiber Diet	High Fiber Diet	5	68	20	20	23	13	98	Month_23	53	N	1	27	3	2013	2013-03-27	F	1	RUC_DNA_Extraction_order	RUC	RUC_sx:F_dm:N_cid:20_s:11804_d:685
11608	TCTTGGAGGTCA	GGCGVACGGGTGAGTAA	686	2014-12-09	55	not_repetative	High Fiber Diet	High Fiber Diet	5	106	7	16	23	13	98	Month_23	53	N	1	22	1	2013	2013-01-22	F	1	RUC_DNA_Extraction_order	RUC	RUC_sx:F_dm:N_cid:7_s:11608_d:686
11771	CATTATGGCGTG	GGCGVACGGGTGAGTAA	689	2014-12-01	55	not_repetative	High Fiber Diet	High Fiber Diet	5	18	3	18	23	13	99	Month_23	53	N	1	11	1	2013	2013-01-11	F	1	RUC_DNA_Extraction_order	RUC	RUC_sx:F_dm:N_cid:3_s:11771_d:689
1743	GCCGTAAACTTG	GGCGVACGGGTGAGTAA	689	2015-01-04	55	repetative	High Fiber Diet	High Fiber Diet	5	241	15	6	23	13	99	Month_23	53	C	2	14	2	2013	2013-02-14	F	0	RUC_DNA_Extraction_order	RUC	RUC_sx:F_dm:C_cid:15_s:1743_d:689
11760	AGCGGAGGTTAG	GGCGVACGGGTGAGTAA	691	2014-12-01	55	not_repetative	High Fiber Diet	High Fiber Diet	5	7	1	18	24	13	99	Month_24	54	N	1	9	1	2013	2013-01-09	F	0	RUC_DNA_Extraction_order	RUC	RUC_sx:F_dm:N_cid:1_s:11760_d:691
11748	TATGCCAGAGAT	GGCGVACGGGTGAGTAA	692	2015-02-10	55	not_repetative	High Fiber Diet	High Fiber Diet	5	246	19	17	24	13	99	Month_24	54	C	2	20	3	2013	2013-03-20	F	0	RUC_DNA_Extraction_order	RUC	RUC_sx:F_dm:C_cid:19_s:11748_d:692
11746	GAGACGTGTTCT	GGCGVACGGGTGAGTAA	697	2015-02-10	55	not_repetative	High Fiber Diet	High Fiber Diet	5	244	18	17	24	13	100	Month_24	54	C	2	15	3	2013	2013-03-15	F	1	RUC_DNA_Extraction_order	RUC	RUC_sx:F_dm:C_cid:18_s:11746_d:697
1765	TGCATACACTGG	GGCGVACGGGTGAGTAA	698	2014-12-09	55	not_repetative	High Fiber Diet	High Fiber Diet	5	12	2	7	24	13	100	Month_24	54	N	1	10	1	2013	2013-01-10	F	1	RUC_DNA_Extraction_order	RUC	RUC_sx:F_dm:N_cid:2_s:1765_d:698
11809	ATGGGTTCCGTC	GGCGVACGGGTGAGTAA	698	2015-03-10	55	repetative	High Fiber Diet	High Fiber Diet	5	73	23	21	24	13	100	Month_24	54	N	1	11	4	2013	2013-04-11	F	1	RUC_DNA_Extraction_order	RUC	RUC_sx:F_dm:N_cid:23_s:11809_d:698
11725	GCGTCCATGAAT	GGCGVACGGGTGAGTAA	715	#VALUE!	56	not_repetative	High Fiber Diet	High Fiber Diet	5	223	6	17	24	13	103	Month_24	54	N	1	19	1	2013	19.1.13	F	1	RUC_DNA_Extraction_order	RUC	RUC_sx:F_dm:N_cid:6_s:11725_d:715
11720	GGATAGCCAAGG	GGCGVACGGGTGAGTAA	718	1901-12-18	56	not_repetative	High Fiber Diet	High Fiber Diet	5	218	5	17	24	13	103	Month_24	54	N	1	16	1	2013		F	0	RUC_DNA_Extraction_order	RUC	RUC_sx:F_dm:N_cid:5_s:11720_d:718
21766	ACCCAAGCGTTA	GGCGVACGGGTGAGTAA	724	1901-12-24	56	not_repetative	High Fiber Diet	High Fiber Diet	5	133	2	21	25	13	104	Month_25	55	N	1	10	1	2013		F	1	RUC_DNA_Extraction_order	RUC	RUC_sx:F_dm:N_cid:2_s:21766_d:724
11761	ATCCTTTGGTTC	GGCGVACGGGTGAGTAA	725	1901-12-25	56	not_repetative	Low Fiber Diet	Low Fiber Diet_after_calving	6	8	1	18	25	13	104	Month_25	55	N	1	9	1	2013		F	0	RUC_DNA_Extraction_order	RUC	RUC_sx:F_dm:N_cid:1_s:11761_d:725
11747	TATCACCGGCAC	GGCGVACGGGTGAGTAA	725	1901-12-25	56	not_repetative	Low Fiber Diet	Low Fiber Diet_after_calving	6	245	18	17	25	13	104	Month_25	55	C	2	15	3	2013		F	1	RUC_DNA_Extraction_order	RUC	RUC_sx:F_dm:C_cid:18_s:11747_d:725
11744	GCAGATTTCCAG	GGCGVACGGGTGAGTAA	726	1901-12-26	56	not_repetative	Low Fiber Diet	Low Fiber Diet_after_calving	6	242	15	17	25	13	104	Month_25	55	C	2	14	2	2013		F	0	RUC_DNA_Extraction_order	RUC	RUC_sx:F_dm:C_cid:15_s:11744_d:726
1734	CCGAGGTATAAT	GGCGVACGGGTGAGTAA	735	1902-01-04	56	not_repetative	Low Fiber Diet	Low Fiber Diet_after_calving	6	232	11	6	25	13	105	Month_25	55	N	1	5	2	2013		F	1	RUC_DNA_Extraction_order	RUC	RUC_sx:F_dm:N_cid:11_s:1734_d:735
11737	AGGTGAGTTCTA	GGCGVACGGGTGAGTAA	735	1902-01-04	56	not_repetative	Low Fiber Diet	Low Fiber Diet_after_calving	6	235	12	17	25	13	105	Month_25	55	C	2	5	2	2013		F	0	RUC_DNA_Extraction_order	RUC	RUC_sx:F_dm:C_cid:12_s:11737_d:735
1740	AGACAGTAGGAG	GGCGVACGGGTGAGTAA	735	1902-01-04	56	not_repetative	Low Fiber Diet	Low Fiber Diet_after_calving	6	238	13	6	25	13	105	Month_25	55	N	1	11	2	2013		F	1	RUC_DNA_Extraction_order	RUC	RUC_sx:F_dm:N_cid:13_s:1740_d:735
11810	TATACCGCTGCG	GGCGVACGGGTGAGTAA	739	1902-01-08	56	not_repetative	Low Fiber Diet	Low Fiber Diet_after_calving	6	57	23	18	25	13	106	Month_25	55	N	1	11	4	2013		F	1	RUC_DNA_Extraction_order	RUC	RUC_sx:F_dm:N_cid:23_s:11810_d:739
1730	TTCTGAGAGGTA	GGCGVACGGGTGAGTAA	740	1902-01-09	56	not_repetative	Low Fiber Diet	Low Fiber Diet_after_calving	6	228	9	6	25	13	106	Month_25	55	N	1	31	1	2013		F	0	RUC_DNA_Extraction_order	RUC	RUC_sx:F_dm:N_cid:9_s:1730_d:740
11782	CATTCGTGGCGT	GGCGVACGGGTGAGTAA	754	1902-01-23	56	repetative	Low Fiber Diet	Low Fiber Diet_after_calving	6	47	15	20	26	13	108	Month_26	56	C	2	14	2	2013		F	0	RUC_DNA_Extraction_order	RUC	RUC_sx:F_dm:C_cid:15_s:11782_d:754
11805	TATCGACACAAG	GGCGVACGGGTGAGTAA	754	1902-01-23	56	not_repetative	Low Fiber Diet	Low Fiber Diet_after_calving	6	69	20	20	26	13	108	Month_26	56	N	1	27	3	2013		F	1	RUC_DNA_Extraction_order	RUC	RUC_sx:F_dm:N_cid:20_s:11805_d:754
11721	GAACACTTTGGA	GGCGVACGGGTGAGTAA	755	1902-01-24	56	repetative	Low Fiber Diet	Low Fiber Diet_after_calving	6	40	5	20	26	13	108	Month_26	56	N	1	16	1	2013		F	0	RUC_DNA_Extraction_order	RUC	RUC_sx:F_dm:N_cid:5_s:11721_d:755
1727	GTCGCCGTACAT	GGCGVACGGGTGAGTAA	755	1902-01-24	56	not_repetative	Low Fiber Diet	Low Fiber Diet_after_calving	6	225	7	6	26	13	108	Month_26	56	N	1	22	1	2013		F	1	RUC_DNA_Extraction_order	RUC	RUC_sx:F_dm:N_cid:7_s:1727_d:755
11799	AGGCTTACGTGT	GGCGVACGGGTGAGTAA	757	1902-01-26	56	repetative	Low Fiber Diet	Low Fiber Diet_after_calving	6	63	13	20	26	13	109	Month_26	56	N	1	11	2	2013		F	1	RUC_DNA_Extraction_order	RUC	RUC_sx:F_dm:N_cid:13_s:11799_d:757
11772	CCAATACGCCTG	GGCGVACGGGTGAGTAA	760	1902-01-29	56	not_repetative	Low Fiber Diet	Low Fiber Diet_after_calving	6	19	3	18	26	13	109	Month_26	56	N	1	11	1	2013		F	1	RUC_DNA_Extraction_order	RUC	RUC_sx:F_dm:N_cid:3_s:11772_d:760
11767	ACCAGTGACTCA	GGCGVACGGGTGAGTAA	761	1902-01-30	57	not_repetative	Low Fiber Diet	Low Fiber Diet_after_calving	6	14	2	18	26	13	109	Month_26	56	N	1	10	1	2013		F	1	RUC_DNA_Extraction_order	RUC	RUC_sx:F_dm:N_cid:2_s:11767_d:761
1762	TACAGCGCATAC	GGCGVACGGGTGAGTAA	762	1902-01-31	57	not_repetative	Low Fiber Diet	Low Fiber Diet_after_calving	6	9	1	7	26	13	109	Month_26	56	N	1	9	1	2013		F	0	RUC_DNA_Extraction_order	RUC	RUC_sx:F_dm:N_cid:1_s:1762_d:762
11735	AGCGTAATTAGC	GGCGVACGGGTGAGTAA	763	1902-02-01	57	not_repetative	Low Fiber Diet	Low Fiber Diet_after_calving	6	233	11	17	26	13	109	Month_26	56	N	1	5	2	2013		F	1	RUC_DNA_Extraction_order	RUC	RUC_sx:F_dm:N_cid:11_s:11735_d:763
11738	CCTGTCCTATCT	GGCGVACGGGTGAGTAA	763	1902-02-01	57	not_repetative	Low Fiber Diet	Low Fiber Diet_after_calving	6	236	12	17	26	13	109	Month_26	56	C	2	5	2	2013		F	0	RUC_DNA_Extraction_order	RUC	RUC_sx:F_dm:C_cid:12_s:11738_d:763
1731	ATCCCTACGGAA	GGCGVACGGGTGAGTAA	768	1902-02-06	57	not_repetative	Low Fiber Diet	Low Fiber Diet_after_calving	6	229	9	6	26	13	110	Month_26	56	N	1	31	1	2013		F	0	RUC_DNA_Extraction_order	RUC	RUC_sx:F_dm:N_cid:9_s:1731_d:768
1728	GGAATCCGATTA	GGCGVACGGGTGAGTAA	777	1902-02-15	57	not_repetative	Low Fiber Diet	Low Fiber Diet_after_calving	6	226	7	6	26	13	111	Month_26	56	N	1	22	1	2013		F	1	RUC_DNA_Extraction_order	RUC	RUC_sx:F_dm:N_cid:7_s:1728_d:777
11722	GTCGTCCAAATG	GGCGVACGGGTGAGTAA	783	1902-02-21	57	not_repetative	Low Fiber Diet	Low Fiber Diet_after_calving	6	220	5	17	27	13	112	Month_27	57	N	1	16	1	2013		F	0	RUC_DNA_Extraction_order	RUC	RUC_sx:F_dm:N_cid:5_s:11722_d:783
11773	GATCTGCGATCC	GGCGVACGGGTGAGTAA	788	1902-02-26	57	not_repetative	Low Fiber Diet	Low Fiber Diet_after_calving	6	20	3	18	27	13	113	Month_27	57	N	1	11	1	2013		F	1	RUC_DNA_Extraction_order	RUC	RUC_sx:F_dm:N_cid:3_s:11773_d:788
11768	GAATACCAAGTC	GGCGVACGGGTGAGTAA	789	1902-02-27	57	repetative	Low Fiber Diet	Low Fiber Diet_after_calving	6	15	2	18	27	13	113	Month_27	57	N	1	10	1	2013		F	1	RUC_DNA_Extraction_order	RUC	RUC_sx:F_dm:N_cid:2_s:11768_d:789
11763	ACCGGTATGTAC	GGCGVACGGGTGAGTAA	790	1902-02-28	57	repetative	Low Fiber Diet	Low Fiber Diet_after_calving	6	10	1	18	27	13	113	Month_27	57	N	1	9	1	2013		F	0	RUC_DNA_Extraction_order	RUC	RUC_sx:F_dm:N_cid:1_s:11763_d:790
11745	AGATGATCAGTC	GGCGVACGGGTGAGTAA	795	1902-03-05	58	not_repetative	Low Fiber Diet	Low Fiber Diet_after_calving	6	243	15	17	27	13	114	Month_27	57	C	2	14	2	2013		F	0	RUC_DNA_Extraction_order	RUC	RUC_sx:F_dm:C_cid:15_s:11745_d:795
11741	GCCACGACTTAC	GGCGVACGGGTGAGTAA	798	1902-03-08	58	not_repetative	Low Fiber Diet	Low Fiber Diet_after_calving	6	239	13	17	27	13	114	Month_27	57	N	1	11	2	2013		F	1	RUC_DNA_Extraction_order	RUC	RUC_sx:F_dm:N_cid:13_s:11741_d:798
1736	CTCGTGAATGAC	GGCGVACGGGTGAGTAA	804	1902-03-14	58	not_repetative	Low Fiber Diet	Low Fiber Diet_after_calving	6	234	11	6	27	13	115	Month_27	57	N	1	5	2	2013		F	1	RUC_DNA_Extraction_order	RUC	RUC_sx:F_dm:N_cid:11_s:1736_d:804
11739	GGTTTAACACGC	GGCGVACGGGTGAGTAA	804	1902-03-14	58	not_repetative	Low Fiber Diet	Low Fiber Diet_after_calving	6	237	12	17	27	13	115	Month_27	57	C	2	5	2	2013		F	0	RUC_DNA_Extraction_order	RUC	RUC_sx:F_dm:C_cid:12_s:11739_d:804
11732	GGTTCCATTAGG	GGCGVACGGGTGAGTAA	809	1902-03-19	58	not_repetative	Low Fiber Diet	Low Fiber Diet_after_calving	6	230	9	17	27	13	116	Month_27	57	N	1	31	1	2013		F	0	RUC_DNA_Extraction_order	RUC	RUC_sx:F_dm:N_cid:9_s:11732_d:809
11729	CACCCGATGGTT	GGCGVACGGGTGAGTAA	818	1902-03-28	58	not_repetative	Low Fiber Diet	Low Fiber Diet_after_calving	6	227	7	17	28	13	117	Month_28	58	N	1	22	1	2013		F	1	RUC_DNA_Extraction_order	RUC	RUC_sx:F_dm:N_cid:7_s:11729_d:818
11723	CAACGTGCTCCA	GGCGVACGGGTGAGTAA	824	1902-04-03	58	not_repetative	Low Fiber Diet	Low Fiber Diet_after_calving	6	221	5	17	28	13	118	Month_28	58	N	1	16	1	2013		F	0	RUC_DNA_Extraction_order	RUC	RUC_sx:F_dm:N_cid:5_s:11723_d:824
11774	CAGCTCATCAGC	GGCGVACGGGTGAGTAA	829	1902-04-08	58	not_repetative	Low Fiber Diet	Low Fiber Diet_after_calving	6	21	3	18	28	13	119	Month_28	58	N	1	11	1	2013		F	1	RUC_DNA_Extraction_order	RUC	RUC_sx:F_dm:N_cid:3_s:11774_d:829
11769	GTAGATCGTGTA	GGCGVACGGGTGAGTAA	830	1902-04-09	58	not_repetative	Low Fiber Diet	Low Fiber Diet_after_calving	6	16	2	18	28	13	119	Month_28	58	N	1	10	1	2013		F	1	RUC_DNA_Extraction_order	RUC	RUC_sx:F_dm:N_cid:2_s:11769_d:830
11764	AATTGTGTCGGA	GGCGVACGGGTGAGTAA	831	1902-04-10	58	not_repetative	Low Fiber Diet	Low Fiber Diet_after_calving	6	11	1	18	28	13	119	Month_28	58	N	1	9	1	2013		F	0	RUC_DNA_Extraction_order	RUC	RUC_sx:F_dm:N_cid:1_s:11764_d:831
