# Supplementary material for: Stochasticity constrained by deterministic effects of diet and age drive rumen microbiome assembly dynamics
Source: Nat Commun. 2020 Apr 20;11:1904. doi: 10.1038/s41467-020-15652-8 (PMC7170844; doi:10.1038/s41467-020-15652-8)
Supplement: Supplementary file 17 — Source Data [file 41467_2020_15652_MOESM17_ESM.zip › Source Data/Supplementary Figure 20.txt]

BC_dist	group
0.095507892	pairs
0.240518039	pairs
0.341107572	pairs
0.187232015	pairs
0.185085587	pairs
0.998669873	non pairs
0.998980164	non pairs
0.951871112	non pairs
0.959492635	non pairs
0.996891192	non pairs
0.99626769	non pairs
0.955853733	non pairs
0.958997489	non pairs
0.999388223	non pairs
0.999390213	non pairs
0.940859669	non pairs
0.933231397	non pairs
0.997315159	non pairs
0.997107289	non pairs
0.966214147	non pairs
0.969967823	non pairs
0.979913166	non pairs
0.978536279	non pairs
0.980236328	non pairs
0.979069646	non pairs
0.974206349	non pairs
0.9729405	non pairs
0.643306843	non pairs
0.642514073	non pairs
0.985966709	non pairs
0.987052356	non pairs
0.926500442	non pairs
0.925945214	non pairs
0.988578484	non pairs
0.989290495	non pairs
0.989825805	non pairs
0.990721171	non pairs
0.901812294	non pairs
0.901661616	non pairs
0.990708718	non pairs
0.991114785	non pairs
0.969293224	non pairs
0.968341578	non pairs
0.663888889	non pairs
0.670630631	non pairs
