# Supplementary material for: Stochasticity constrained by deterministic effects of diet and age drive rumen microbiome assembly dynamics
Source: Nat Commun. 2020 Apr 20;11:1904. doi: 10.1038/s41467-020-15652-8 (PMC7170844; doi:10.1038/s41467-020-15652-8)
Supplement: Supplementary file 17 — Source Data [file 41467_2020_15652_MOESM17_ESM.zip › Source Data/Supplementary Figure 23.txt]

# Constructed from biom file
#OTU ID	40024	40002	40013	40014	40012	40019	40030	40029	40021	40007	40006	40027	40018	40028	40031	40020	40008	40001	40023	40005	40026	40010	40011	40025	40003	40004	40022	40009	40000
Bac1_Bifidobacterium_animalis	0.099694423	0.043282876	0.000328677	0.030552477	0.001750088	0.000204645	0	0.102539299	0	0.990662517	0.986771266	0.08096206	0.000355051	0.082725568	0	0	0.98621249	0.042272127	0	0.035754824	0.084033613	0	0.002507523	0.083503471	0.027913995	0.035215054	0.000510465	0	0.041886269
Bac2_Butirivibrio_fibrosolvens	0.386554622	0.955534532	0.025636812	0.006490423	0.017325866	0.000409291	0.392870686	0.333978235	0.000475737	0.003260708	0.005383787	0.368563686	0.001952778	0.34507189	0.367482574	0.000246975	0.003730738	0.954865698	0.000446828	0.92697692	0.361344538	1	0.995486459	0.369130257	0.935873255	0.921774194	0.001361239	0.998125586	0.957558946
Bac3_Corynebacterium_vitaeruminis	0.080213904	0.000236518	0.959737058	0.949501346	0.949947497	0	0.094235874	0	0.000158579	0.000296428	0.00061529	0	0	0	0.075376884	0.000246975	0.000648824	0	0	0.034998108	0.064311439	0	0.001170177	0.064107799	0.034138061	0.041666667	0.000170155	0	0
Bac5_Selenomonas_bovis	0.158708938	0.000709555	0.00903862	0.010922906	0.021526076	0.999181418	0.200985969	0.263845224	0.000317158	0.005187491	0.00430703	0.230691057	0.996271969	0.276099187	0.229210569	0.999506051	0.007137064	0.000880669	0.001042598	0.001324253	0.217972903	0	0.000501505	0.201102491	0.001131648	0.000806452	0.001361239	0.000937207	0
Bac6_Streptococcus_bovis	0.274828113	0	0.000328677	0.000633212	0.003150158	0	0.311528252	0.299395405	0.998572788	0.000296428	0.001076757	0.319783198	0.000532576	0.295686601	0.327929972	0	0.000648824	0.001541171	0.998510575	0.000189179	0.272337506	0	0.000167168	0.281747652	0.000188608	0	0.995235664	0.000937207	0
k__Bacteria;Other;Other;Other;Other;Other;Other	0	0.000236518	0.001479047	0.000633212	0.001050053	0	0.000189609	0	0.000317158	0.000148214	0	0	0	0.000416753	0	0	0.000648824	0	0	0.000567537	0	0	0	0	0	0	0.000170155	0	0.000554785
k__Bacteria;p__Firmicutes;c__Clostridia;o__Clostridiales;Other;Other;Other	0	0	0.003286771	0.001108121	0.005250263	0.000102323	0.000189609	0.000241838	0.000158579	0.000148214	0.00184587	0	0.000710101	0	0	0	0.000973236	0.000440335	0	0.000189179	0	0	0.000167168	0.000204165	0.000565824	0.000537634	0.001191084	0	0
k__Bacteria;p__Firmicutes;Other;Other;Other;Other;Other	0	0	0.000164339	0.000158303	0	0.000102323	0	0	0	0	0	0	0.000177525	0	0	0	0	0	0	0	0	0	0	0.000204165	0.000188608	0	0	0	0
