# Supplementary material for: Stochasticity constrained by deterministic effects of diet and age drive rumen microbiome assembly dynamics
Source: Nat Commun. 2020 Apr 20;11:1904. doi: 10.1038/s41467-020-15652-8 (PMC7170844; doi:10.1038/s41467-020-15652-8)
Supplement: Supplementary file 17 — Source Data [file 41467_2020_15652_MOESM17_ESM.zip › Source Data/Supplementary Figure 4.txt]

#SampleID	BarcodeSequence	LinkerPrimerSequence	Diet	SamplingDay	BarcodeIndex	CowIndex	SeqRun	Improved_bins	age_bin	week_bin	digitized_differntial_bin	differential_bin	DeliveryMode	DeliveryDate	Sex	MotherPart	SourceSheet	SampleType	Description	dominance	observed_species
35	TTGCGTTAGCAG	GGCGVACGGGTGAGTAA	Colostrum	2	34	19	1	1	1	0.2	2	Day_2	C-Section	20.3.13	F	0	RUC_DNA_Extraction_order	RUC	RUC_sx:F_dm:C_cid:19_s:35_d:2	0.09488582	494
48	CATTCGTGGCGT	GGCGVACGGGTGAGTAA	Colostrum	2	47	24	1	1	1	0.2	2	Day_2	C-Section	12.4.13	M	1	RUC_DNA_Extraction_order	RUC	RUC_sx:M_dm:C_cid:24_s:48_d:2	0.153125182	299
248	AGGTCCAAATCA	GGCGVACGGGTGAGTAA	Colostrum	2	247	14	2	1	1	0.2	2	Day_2	C-Section	13.2.13	M	1	RUC_DNA_Extraction_order	RUC	RUC_sx:M_dm:C_cid:14_s:248_d:2	0.083922396	466
249	ACCGTGCTCACA	GGCGVACGGGTGAGTAA	Colostrum	2	248	18	2	1	1	0.2	2	Day_2	C-Section	15.3.13	F	1	RUC_DNA_Extraction_order	RUC	RUC_sx:F_dm:C_cid:18_s:249_d:2	0.167546342	288
3386	AGCAGAACATCT	GGCGVACGGGTGAGTAA	Colostrum	2	92	35	8	1	1	0.2	2	Day_2	C-Section	11.9.14	F	1	RUC_DNA_Extraction_order	RUC	RUC_sx:F_dm:C_cid:35_s:3386_d:2	0.333284223	374
10236	AGGTGAGTTCTA	GGCGVACGGGTGAGTAA	Colostrum	2	235	10	10	1	1	0.2	2	Day_2	C-Section	1.2.13	M	0	RUC_DNA_Extraction_order	RUC	RUC_sx:M_dm:C_cid:10_s:10236_d:2	0.729137902	139
10246	TATCACCGGCAC	GGCGVACGGGTGAGTAA	Colostrum	1	245	8	9	1	1	0.2	2	Day_2	C-Section	30.1.13	M	1	RUC_DNA_Extraction_order	RUC	RUC_sx:M_dm:C_cid:8_s:10246_d:1	0.421802595	131
10247	TATGCCAGAGAT	GGCGVACGGGTGAGTAA	Colostrum	2	246	12	9	1	1	0.2	2	Day_2	C-Section	5.2.13	F	0	RUC_DNA_Extraction_order	RUC	RUC_sx:F_dm:C_cid:12_s:10247_d:2	0.170584849	347
10252	TCCCTTGTCTCC	GGCGVACGGGTGAGTAA	Colostrum	2	0	8	11	1	1	0.2	2	Day_2	C-Section	30.1.13	M	1	RUC_DNA_Extraction_order	RUC	RUC_sx:M_dm:C_cid:8_s:10252_d:2	0.244194304	230
10255	ATCACCAGGTGT	GGCGVACGGGTGAGTAA	Colostrum	2	3	15	11	1	1	0.2	2	Day_2	C-Section	14.2.13	F	0	RUC_DNA_Extraction_order	RUC	RUC_sx:F_dm:C_cid:15_s:10255_d:2	0.078052489	394
13031	TTGACCGCGGTT	GGCGVACGGGTGAGTAA	Colostrum	2	179	28	12	1	1	0.2	2	Day_2	C-Section	27.8.14	M	1	RUC_DNA_Extraction_order	RUC	RUC_sx:M_dm:C_cid:28_s:13031_d:2	0.218895102	345
13056	GCCTGTCTGCAA	GGCGVACGGGTGAGTAA	Colostrum	2	206	43	13	1	1	0.2	2	Day_2	C-Section	30.9.14	M	1	RUC_DNA_Extraction_order	RUC	RUC_sx:M_dm:C_cid:43_s:13056_d:2	0.524922007	201
13072	TACACAAGTCGC	GGCGVACGGGTGAGTAA	Colostrum	2	222	41	13	1	1	0.2	2	Day_2	C-Section	23.9.14	M	1	RUC_DNA_Extraction_order	RUC	RUC_sx:M_dm:C_cid:41_s:13072_d:2	0.109077954	332
13097	AGGTCCAAATCA	GGCGVACGGGTGAGTAA	Colostrum	2	247	37	13	1	1	0.2	2	Day_2	C-Section	16.9.14	M	1	RUC_DNA_Extraction_order	RUC	RUC_sx:M_dm:C_cid:37_s:13097_d:2	0.089319063	387
13127	CGTAAGATGCCT	GGCGVACGGGTGAGTAA	Colostrum	2	84	32	18	1	1	0.2	2	Day_2	C-Section	2.9.14	F	0	RUC_DNA_Extraction_order	RUC	RUC_sx:F_dm:C_cid:32_s:13127_d:2	0.131468085	421
13131	GTGGTGGTTTCC	GGCGVACGGGTGAGTAA	Colostrum	2	79	33	21	1	1	0.2	2	Day_2	C-Section	8.9.14	F	0	RUC_DNA_Extraction_order	RUC	RUC_sx:F_dm:C_cid:33_s:13131_d:2	0.090063419	628
26	CGAGCAATCCTA	GGCGVACGGGTGAGTAA	Colostrum	3	25	10	1	2	1	0.3	3	Day_3	C-Section	1.2.13	M	0	RUC_DNA_Extraction_order	RUC	RUC_sx:M_dm:C_cid:10_s:26_d:3	0.378016026	348
42	GAGCCATCTGTA	GGCGVACGGGTGAGTAA	Colostrum	3	41	18	1	2	1	0.3	3	Day_3	C-Section	15.3.13	F	1	RUC_DNA_Extraction_order	RUC	RUC_sx:F_dm:C_cid:18_s:42_d:3	0.42654596	362
3114	CGTAATTGCCGC	GGCGVACGGGTGAGTAA	Colostrum	3	71	40	7	2	1	0.3	3	Day_3	C-Section	22.9.14	M	0	RUC_DNA_Extraction_order	RUC	RUC_sx:M_dm:C_cid:40_s:3114_d:3	0.305634692	247
10187	CTGATCCATCTT	GGCGVACGGGTGAGTAA	Colostrum	3	186	8	9	2	1	0.3	3	Day_3	C-Section	30.1.13	M	1	RUC_DNA_Extraction_order	RUC	RUC_sx:M_dm:C_cid:8_s:10187_d:3	0.187048242	320
10191	CGGATCTAGTGT	GGCGVACGGGTGAGTAA	Colostrum	3	190	12	9	2	1	0.3	3	Day_3	C-Section	5.2.13	F	0	RUC_DNA_Extraction_order	RUC	RUC_sx:F_dm:C_cid:12_s:10191_d:3	0.281342057	384
10194	GCATCAGAGTTA	GGCGVACGGGTGAGTAA	Colostrum	3	193	15	9	2	1	0.3	3	Day_3	C-Section	14.2.13	F	0	RUC_DNA_Extraction_order	RUC	RUC_sx:F_dm:C_cid:15_s:10194_d:3	0.202640619	378
10204	CGGATAACCTCC	GGCGVACGGGTGAGTAA	Colostrum	3	203	14	10	2	1	0.3	3	Day_3	C-Section	13.2.13	M	1	RUC_DNA_Extraction_order	RUC	RUC_sx:M_dm:C_cid:14_s:10204_d:3	0.109502403	457
13008	TCGTGCGTGTTG	GGCGVACGGGTGAGTAA	Colostrum	3	156	36	12	2	1	0.3	3	Day_3	C-Section	15.9.14	M	1	RUC_DNA_Extraction_order	RUC	RUC_sx:M_dm:C_cid:36_s:13008_d:3	0.146870678	430
13062	GTTCGGTGTCCA	GGCGVACGGGTGAGTAA	Colostrum	3	212	33	13	2	1	0.3	3	Day_3	C-Section	8.9.14	F	0	RUC_DNA_Extraction_order	RUC	RUC_sx:F_dm:C_cid:33_s:13062_d:3	0.223392303	325
13098	ACCGTGCTCACA	GGCGVACGGGTGAGTAA	Colostrum	3	248	38	13	2	1	0.3	3	Day_3	C-Section	18.9.14	M	0	RUC_DNA_Extraction_order	RUC	RUC_sx:M_dm:C_cid:38_s:13098_d:3	0.067679953	446
13104	GTGGAGTCTCAT	GGCGVACGGGTGAGTAA	Colostrum	3	61	43	18	2	1	0.3	3	Day_3	C-Section	30.9.14	M	1	RUC_DNA_Extraction_order	RUC	RUC_sx:M_dm:C_cid:43_s:13104_d:3	0.116499691	343
13109	TAGGCATGCTTG	GGCGVACGGGTGAGTAA	Colostrum	3	74	32	21	2	1	0.3	3	Day_3	C-Section	2.9.14	F	0	RUC_DNA_Extraction_order	RUC	RUC_sx:F_dm:C_cid:32_s:13109_d:3	0.077089183	624
13111	CCACAGATCGAT	GGCGVACGGGTGAGTAA	Colostrum	3	68	35	18	2	1	0.3	3	Day_3	C-Section	11.9.14	F	1	RUC_DNA_Extraction_order	RUC	RUC_sx:F_dm:C_cid:35_s:13111_d:3	0.23861508	504
238	GGTTTAACACGC	GGCGVACGGGTGAGTAA	Starter_mixture+Milk_replacer	4	237	24	1	3	1	0.4	4	Day_4	C-Section	12.4.13	M	1	RUC_DNA_Extraction_order	RUC	RUC_sx:M_dm:C_cid:24_s:238_d:4	0.3301612	409
3383	CTGCTATTCCTC	GGCGVACGGGTGAGTAA	Starter_mixture+Milk_replacer	4	89	33	8	3	1	0.4	4	Day_4	C-Section	8.9.14	F	0	RUC_DNA_Extraction_order	RUC	RUC_sx:F_dm:C_cid:33_s:3383_d:4	0.147635256	502
3389	GATCCCACGTAC	GGCGVACGGGTGAGTAA	Starter_mixture+Milk_replacer	4	95	38	8	3	1	0.4	4	Day_4	C-Section	18.9.14	M	0	RUC_DNA_Extraction_order	RUC	RUC_sx:M_dm:C_cid:38_s:3389_d:4	0.118727691	771
10222	CAACGTGCTCCA	GGCGVACGGGTGAGTAA	Starter_mixture+Milk_replacer	4	221	8	9	3	1	0.4	4	Day_4	C-Section	30.1.13	M	1	RUC_DNA_Extraction_order	RUC	RUC_sx:M_dm:C_cid:8_s:10222_d:4	0.243265443	305
10231	GGTTCCATTAGG	GGCGVACGGGTGAGTAA	Starter_mixture+Milk_replacer	4	230	12	9	3	1	0.4	4	Day_4	C-Section	5.2.13	F	0	RUC_DNA_Extraction_order	RUC	RUC_sx:F_dm:C_cid:12_s:10231_d:4	0.47634146	310
10233	CCGAGGTATAAT	GGCGVACGGGTGAGTAA	Starter_mixture+Milk_replacer	4	232	10	9	3	1	0.4	4	Day_4	C-Section	1.2.13	M	0	RUC_DNA_Extraction_order	RUC	RUC_sx:M_dm:C_cid:10_s:10233_d:4	0.303071061	204
10257	ATCGCACAGTAA	GGCGVACGGGTGAGTAA	Starter_mixture+Milk_replacer	4	5	15	11	3	1	0.4	4	Day_4	C-Section	14.2.13	F	0	RUC_DNA_Extraction_order	RUC	RUC_sx:F_dm:C_cid:15_s:10257_d:4	0.048553014	520
10278	AGTCGTGCACAT	GGCGVACGGGTGAGTAA	Starter_mixture+Milk_replacer	4	26	14	11	3	1	0.4	4	Day_4	C-Section	13.2.13	M	1	RUC_DNA_Extraction_order	RUC	RUC_sx:M_dm:C_cid:14_s:10278_d:4	0.050620342	744
13004	ACGGGTCATCAT	GGCGVACGGGTGAGTAA	Starter_mixture+Milk_replacer	4	152	32	12	3	1	0.4	4	Day_4	C-Section	2.9.14	F	0	RUC_DNA_Extraction_order	RUC	RUC_sx:F_dm:C_cid:32_s:13004_d:4	0.118132914	504
13132	TAGTATGCGCAA	GGCGVACGGGTGAGTAA	Starter_mixture+Milk_replacer	4	80	37	21	3	1	0.4	4	Day_4	C-Section	16.9.14	M	1	RUC_DNA_Extraction_order	RUC	RUC_sx:M_dm:C_cid:37_s:13132_d:4	0.065754325	680
13200	GTTATCGCATGG	GGCGVACGGGTGAGTAA	Starter_mixture+Milk_replacer	4	157	35	18	3	1	0.4	4	Day_4	C-Section	11.9.14	F	1	RUC_DNA_Extraction_order	RUC	RUC_sx:F_dm:C_cid:35_s:13200_d:4	0.074799393	701
43	TTGGGTACACGT	GGCGVACGGGTGAGTAA	Starter_mixture+Milk_replacer	5	42	19	1	4	1	0.5	5	Day_5	C-Section	20.3.13	F	0	RUC_DNA_Extraction_order	RUC	RUC_sx:F_dm:C_cid:19_s:43_d:5	0.064234971	660
58	TATACCGCTGCG	GGCGVACGGGTGAGTAA	Starter_mixture+Milk_replacer	5	57	10	1	4	1	0.5	5	Day_5	C-Section	1.2.13	M	0	RUC_DNA_Extraction_order	RUC	RUC_sx:M_dm:C_cid:10_s:58_d:5	0.17675676	423
3458	TTAACCTTCCTG	GGCGVACGGGTGAGTAA	Starter_mixture+Milk_replacer	5	164	32	8	4	1	0.5	5	Day_5	C-Section	2.9.14	F	0	RUC_DNA_Extraction_order	RUC	RUC_sx:F_dm:C_cid:32_s:3458_d:5	0.089244608	829
10228	CACCCGATGGTT	GGCGVACGGGTGAGTAA	Starter_mixture+Milk_replacer	5	227	14	10	4	1	0.5	5	Day_5	C-Section	13.2.13	M	1	RUC_DNA_Extraction_order	RUC	RUC_sx:M_dm:C_cid:14_s:10228_d:5	0.045208309	904
10266	ACCAGTGACTCA	GGCGVACGGGTGAGTAA	Starter_mixture+Milk_replacer	5	14	18	11	4	1	0.5	5	Day_5	C-Section	15.3.13	F	1	RUC_DNA_Extraction_order	RUC	RUC_sx:F_dm:C_cid:18_s:10266_d:5	0.048139689	689
10273	CAGCTCATCAGC	GGCGVACGGGTGAGTAA	Starter_mixture+Milk_replacer	5	21	24	11	4	1	0.5	5	Day_5	C-Section	12.4.13	M	1	RUC_DNA_Extraction_order	RUC	RUC_sx:M_dm:C_cid:24_s:10273_d:5	0.210843966	463
10276	GCGATATATCGC	GGCGVACGGGTGAGTAA	Starter_mixture+Milk_replacer	5	24	15	11	4	1	0.5	5	Day_5	C-Section	14.2.13	F	0	RUC_DNA_Extraction_order	RUC	RUC_sx:F_dm:C_cid:15_s:10276_d:5	0.211915879	475
10279	GTATCTGCGCGT	GGCGVACGGGTGAGTAA	Starter_mixture+Milk_replacer	5	27	8	11	4	1	0.5	5	Day_5	C-Section	30.1.13	M	1	RUC_DNA_Extraction_order	RUC	RUC_sx:M_dm:C_cid:8_s:10279_d:5	0.21837626	362
13005	GAAACATCCCAC	GGCGVACGGGTGAGTAA	Starter_mixture+Milk_replacer	5	153	33	12	4	1	0.5	5	Day_5	C-Section	8.9.14	F	0	RUC_DNA_Extraction_order	RUC	RUC_sx:F_dm:C_cid:33_s:13005_d:5	0.10699985	474
13064	ATTGACCGGTCA	GGCGVACGGGTGAGTAA	Starter_mixture+Milk_replacer	5	214	35	13	4	1	0.5	5	Day_5	C-Section	11.9.14	F	1	RUC_DNA_Extraction_order	RUC	RUC_sx:F_dm:C_cid:35_s:13064_d:5	0.139342729	481
13086	CCTGTCCTATCT	GGCGVACGGGTGAGTAA	Starter_mixture+Milk_replacer	5	236	36	13	4	1	0.5	5	Day_5	C-Section	15.9.14	M	1	RUC_DNA_Extraction_order	RUC	RUC_sx:M_dm:C_cid:36_s:13086_d:5	0.089412975	677
13089	GCCACGACTTAC	GGCGVACGGGTGAGTAA	Starter_mixture+Milk_replacer	5	239	28	13	4	1	0.5	5	Day_5	C-Section	27.8.14	M	1	RUC_DNA_Extraction_order	RUC	RUC_sx:M_dm:C_cid:28_s:13089_d:5	0.063858341	686
13116	ATGGGTTCCGTC	GGCGVACGGGTGAGTAA	Starter_mixture+Milk_replacer	5	73	43	18	4	1	0.5	5	Day_5	C-Section	30.9.14	M	1	RUC_DNA_Extraction_order	RUC	RUC_sx:M_dm:C_cid:43_s:13116_d:5	0.12174598	351
13128	GCGTTCTAGCTG	GGCGVACGGGTGAGTAA	Starter_mixture+Milk_replacer	5	85	38	18	4	1	0.5	5	Day_5	C-Section	18.9.14	M	0	RUC_DNA_Extraction_order	RUC	RUC_sx:M_dm:C_cid:38_s:13128_d:5	0.039678829	720
13135	GTTCTCTTCTCG	GGCGVACGGGTGAGTAA	Starter_mixture+Milk_replacer	5	83	37	21	4	1	0.5	5	Day_5	C-Section	16.9.14	M	1	RUC_DNA_Extraction_order	RUC	RUC_sx:M_dm:C_cid:37_s:13135_d:5	0.048652387	1056
30	CAAATTCGGGAT	GGCGVACGGGTGAGTAA	Starter_mixture+Milk_replacer	6	29	14	1	5	1	0.6	6	Day_6	C-Section	13.2.13	M	1	RUC_DNA_Extraction_order	RUC	RUC_sx:M_dm:C_cid:14_s:30_d:6	0.055335176	737
3368	TAGGCATGCTTG	GGCGVACGGGTGAGTAA	Starter_mixture+Milk_replacer	7	74	28	8	5	1	0.6	6	Day_6	C-Section	27.8.14	M	1	RUC_DNA_Extraction_order	RUC	RUC_sx:M_dm:C_cid:28_s:3368_d:7	0.104974518	817
10016	GAATACCAAGTC	GGCGVACGGGTGAGTAA	Starter_mixture+Milk_replacer	6	15	8	9	5	1	0.6	6	Day_6	C-Section	30.1.13	M	1	RUC_DNA_Extraction_order	RUC	RUC_sx:M_dm:C_cid:8_s:10016_d:6	0.354978323	309
10189	TGGTCGCATCGT	GGCGVACGGGTGAGTAA	Starter_mixture+Milk_replacer	6	188	10	9	5	1	0.6	6	Day_6	C-Section	1.2.13	M	0	RUC_DNA_Extraction_order	RUC	RUC_sx:M_dm:C_cid:10_s:10189_d:6	0.123384751	437
10202	CGACTCTAAACG	GGCGVACGGGTGAGTAA	Starter_mixture+Milk_replacer	6	201	12	9	5	1	0.6	6	Day_6	C-Section	5.2.13	F	0	RUC_DNA_Extraction_order	RUC	RUC_sx:F_dm:C_cid:12_s:10202_d:6	0.337223239	364
10205	AGGGTGACTTTA	GGCGVACGGGTGAGTAA	Starter_mixture+Milk_replacer	6	204	15	9	5	1	0.6	6	Day_6	C-Section	14.2.13	F	0	RUC_DNA_Extraction_order	RUC	RUC_sx:F_dm:C_cid:15_s:10205_d:6	0.056481251	712
10208	ACTGATGGCCTC	GGCGVACGGGTGAGTAA	Starter_mixture+Milk_replacer	6	207	18	9	5	1	0.6	6	Day_6	C-Section	15.3.13	F	1	RUC_DNA_Extraction_order	RUC	RUC_sx:F_dm:C_cid:18_s:10208_d:6	0.080074946	494
10214	AAGACAGCTATC	GGCGVACGGGTGAGTAA	Starter_mixture+Milk_replacer	6	213	24	9	5	1	0.6	6	Day_6	C-Section	12.4.13	M	1	RUC_DNA_Extraction_order	RUC	RUC_sx:M_dm:C_cid:24_s:10214_d:6	0.044466782	937
10267	GAATACCAAGTC	GGCGVACGGGTGAGTAA	Starter_mixture+Milk_replacer	7	15	19	11	5	1	0.6	6	Day_6	C-Section	20.3.13	F	0	RUC_DNA_Extraction_order	RUC	RUC_sx:F_dm:C_cid:19_s:10267_d:7	0.589843046	379
13007	TCAGTTCTCGTT	GGCGVACGGGTGAGTAA	Starter_mixture+Milk_replacer	7	155	35	12	5	1	0.6	6	Day_6	C-Section	11.9.14	F	1	RUC_DNA_Extraction_order	RUC	RUC_sx:F_dm:C_cid:35_s:13007_d:7	0.069342135	734
13013	ACACGCGGTTTA	GGCGVACGGGTGAGTAA	Starter_mixture+Milk_replacer	6	161	32	12	5	1	0.6	6	Day_6	C-Section	2.9.14	F	0	RUC_DNA_Extraction_order	RUC	RUC_sx:F_dm:C_cid:32_s:13013_d:6	0.123712964	623
13016	TTAACCTTCCTG	GGCGVACGGGTGAGTAA	Starter_mixture+Milk_replacer	7	164	36	12	5	1	0.6	6	Day_6	C-Section	15.9.14	M	1	RUC_DNA_Extraction_order	RUC	RUC_sx:M_dm:C_cid:36_s:13016_d:7	0.100654662	738
13043	CGATCTTCGAGC	GGCGVACGGGTGAGTAA	Starter_mixture+Milk_replacer	7	191	38	13	5	1	0.6	6	Day_6	C-Section	18.9.14	M	0	RUC_DNA_Extraction_order	RUC	RUC_sx:M_dm:C_cid:38_s:13043_d:7	0.059943212	738
13052	ATTCTCTCACGT	GGCGVACGGGTGAGTAA	Starter_mixture+Milk_replacer	6	200	36	13	5	1	0.6	6	Day_6	C-Section	15.9.14	M	1	RUC_DNA_Extraction_order	RUC	RUC_sx:M_dm:C_cid:36_s:13052_d:6	0.056936792	814
13057	ACTGATGGCCTC	GGCGVACGGGTGAGTAA	Starter_mixture+Milk_replacer	6	207	28	13	5	1	0.6	6	Day_6	C-Section	27.8.14	M	1	RUC_DNA_Extraction_order	RUC	RUC_sx:M_dm:C_cid:28_s:13057_d:6	0.063607159	576
13080	GGTTCCATTAGG	GGCGVACGGGTGAGTAA	Starter_mixture+Milk_replacer	6	230	37	13	5	1	0.6	6	Day_6	C-Section	16.9.14	M	1	RUC_DNA_Extraction_order	RUC	RUC_sx:M_dm:C_cid:37_s:13080_d:6	0.045401416	1036
3182	CGTGATCCGCTA	GGCGVACGGGTGAGTAA	Starter_mixture+Milk_replacer	9	139	43	7	6	1	0.9	7	Day_9	C-Section	30.9.14	M	1	RUC_DNA_Extraction_order	RUC	RUC_sx:M_dm:C_cid:43_s:3182_d:9	0.236609457	567
10224	GCGTCCATGAAT	GGCGVACGGGTGAGTAA	Starter_mixture+Milk_replacer	10	223	10	9	6	1	0.9	7	Day_9	C-Section	1.2.13	M	0	RUC_DNA_Extraction_order	RUC	RUC_sx:M_dm:C_cid:10_s:10224_d:10	0.181958957	514
10226	GTCGCCGTACAT	GGCGVACGGGTGAGTAA	Starter_mixture+Milk_replacer	10	225	12	9	6	1	0.9	7	Day_9	C-Section	5.2.13	F	0	RUC_DNA_Extraction_order	RUC	RUC_sx:F_dm:C_cid:12_s:10226_d:10	0.046751287	639
10261	TACAGCGCATAC	GGCGVACGGGTGAGTAA	Starter_mixture+Milk_replacer	9	9	8	11	6	1	0.9	7	Day_9	C-Section	30.1.13	M	1	RUC_DNA_Extraction_order	RUC	RUC_sx:M_dm:C_cid:8_s:10261_d:9	0.232918469	429
10285	CAACTCCCGTGA	GGCGVACGGGTGAGTAA	Starter_mixture+Milk_replacer	9	33	19	11	6	1	0.9	7	Day_9	C-Section	20.3.13	F	0	RUC_DNA_Extraction_order	RUC	RUC_sx:F_dm:C_cid:19_s:10285_d:9	0.197726064	711
10286	TTGCGTTAGCAG	GGCGVACGGGTGAGTAA	Starter_mixture+Milk_replacer	9	34	24	11	6	1	0.9	7	Day_9	C-Section	12.4.13	M	1	RUC_DNA_Extraction_order	RUC	RUC_sx:M_dm:C_cid:24_s:10286_d:9	0.054200068	762
10288	CACTACGCTAGA	GGCGVACGGGTGAGTAA	Starter_mixture+Milk_replacer	10	36	18	11	6	1	0.9	7	Day_9	C-Section	15.3.13	F	1	RUC_DNA_Extraction_order	RUC	RUC_sx:F_dm:C_cid:18_s:10288_d:10	0.071512615	821
13014	TGGCAAATCTAG	GGCGVACGGGTGAGTAA	Starter_mixture+Milk_replacer	9	162	37	12	6	1	0.9	7	Day_9	C-Section	16.9.14	M	1	RUC_DNA_Extraction_order	RUC	RUC_sx:M_dm:C_cid:37_s:13014_d:9	0.16118288	638
13015	CACCTTACCTTA	GGCGVACGGGTGAGTAA	Starter_mixture+Milk_replacer	10	163	40	12	6	1	0.9	7	Day_9	C-Section	22.9.14	M	0	RUC_DNA_Extraction_order	RUC	RUC_sx:M_dm:C_cid:40_s:13015_d:10	0.175548874	599
13033	GCTTGAGCTTGA	GGCGVACGGGTGAGTAA	Starter_mixture+Milk_replacer	9	181	32	12	6	1	0.9	7	Day_9	C-Section	2.9.14	F	0	RUC_DNA_Extraction_order	RUC	RUC_sx:F_dm:C_cid:32_s:13033_d:9	0.080304319	702
13036	ACGATTCGAGTC	GGCGVACGGGTGAGTAA	Starter_mixture+Milk_replacer	10	184	35	12	6	1	0.9	7	Day_9	C-Section	11.9.14	F	1	RUC_DNA_Extraction_order	RUC	RUC_sx:F_dm:C_cid:35_s:13036_d:10	0.04859588	876
13096	TATGCCAGAGAT	GGCGVACGGGTGAGTAA	Starter_mixture+Milk_replacer	10	246	36	13	6	1	0.9	7	Day_9	C-Section	15.9.14	M	1	RUC_DNA_Extraction_order	RUC	RUC_sx:M_dm:C_cid:36_s:13096_d:10	0.069973696	829
13129	GTTGTTCTGGGA	GGCGVACGGGTGAGTAA	Starter_mixture+Milk_replacer	9	86	41	18	6	1	0.9	7	Day_9	C-Section	23.9.14	M	1	RUC_DNA_Extraction_order	RUC	RUC_sx:M_dm:C_cid:41_s:13129_d:9	0.131962334	501
13134	ATGGCTGTCAGT	GGCGVACGGGTGAGTAA	Starter_mixture+Milk_replacer	9	82	28	21	6	1	0.9	7	Day_9	C-Section	27.8.14	M	1	RUC_DNA_Extraction_order	RUC	RUC_sx:M_dm:C_cid:28_s:13134_d:9	0.025110249	1012
60	ACAATAGACACC	GGCGVACGGGTGAGTAA	Starter_mixture+Milk_replacer	12	59	12	1	7	1	1.2	8	Day_12	C-Section	5.2.13	F	0	RUC_DNA_Extraction_order	RUC	RUC_sx:F_dm:C_cid:12_s:60_d:12	0.026230347	692
316	TCTCTACCACTC	GGCGVACGGGTGAGTAA	Starter_mixture+Milk_replacer	12	64	8	3	7	1	1.2	8	Day_12	C-Section	30.1.13	M	1	RUC_DNA_Extraction_order	RUC	RUC_sx:M_dm:C_cid:8_s:316_d:12	0.093111936	471
3046	GTGGTCATCGTA	GGCGVACGGGTGAGTAA	Starter_mixture+Milk_replacer	12	194	35	3	7	1	1.2	8	Day_12	C-Section	11.9.14	F	1	RUC_DNA_Extraction_order	RUC	RUC_sx:F_dm:C_cid:35_s:3046_d:12	0.181262918	236
3391	TGTGCGATAACA	GGCGVACGGGTGAGTAA	Starter_mixture+Milk_replacer	13	97	40	8	7	1	1.2	8	Day_12	C-Section	22.9.14	M	0	RUC_DNA_Extraction_order	RUC	RUC_sx:M_dm:C_cid:40_s:3391_d:13	0.055247763	815
3392	GATTATCGACGA	GGCGVACGGGTGAGTAA	Starter_mixture+Milk_replacer	12	98	41	8	7	1	1.2	8	Day_12	C-Section	23.9.14	M	1	RUC_DNA_Extraction_order	RUC	RUC_sx:M_dm:C_cid:41_s:3392_d:12	0.059626132	820
10295	AAGGCGCTCCTT	GGCGVACGGGTGAGTAA	Starter_mixture+Milk_replacer	12	43	15	11	7	1	1.2	8	Day_12	C-Section	14.2.13	F	0	RUC_DNA_Extraction_order	RUC	RUC_sx:F_dm:C_cid:15_s:10295_d:12	0.308600349	471
10296	TAATACGGATCG	GGCGVACGGGTGAGTAA	Starter_mixture+Milk_replacer	12	44	18	11	7	1	1.2	8	Day_12	C-Section	15.3.13	F	1	RUC_DNA_Extraction_order	RUC	RUC_sx:F_dm:C_cid:18_s:10296_d:12	0.088063085	747
10306	GTCGACAGAGGA	GGCGVACGGGTGAGTAA	Starter_mixture+Milk_replacer	12	54	10	11	7	1	1.2	8	Day_12	C-Section	1.2.13	M	0	RUC_DNA_Extraction_order	RUC	RUC_sx:M_dm:C_cid:10_s:10306_d:12	0.052803374	578
10311	ACAATAGACACC	GGCGVACGGGTGAGTAA	Starter_mixture+Milk_replacer	12	59	19	11	7	1	1.2	8	Day_12	C-Section	20.3.13	F	0	RUC_DNA_Extraction_order	RUC	RUC_sx:F_dm:C_cid:19_s:10311_d:12	0.124391167	742
10313	TATCTATCCTGC	GGCGVACGGGTGAGTAA	Starter_mixture+Milk_replacer	13	118	24	21	7	1	1.2	8	Day_12	C-Section	12.4.13	M	1	RUC_DNA_Extraction_order	RUC	RUC_sx:M_dm:C_cid:24_s:10313_d:13	0.080026619	784
13042	CGGATCTAGTGT	GGCGVACGGGTGAGTAA	Starter_mixture+Milk_replacer	13	190	33	12	7	1	1.2	8	Day_12	C-Section	8.9.14	F	0	RUC_DNA_Extraction_order	RUC	RUC_sx:F_dm:C_cid:33_s:13042_d:13	0.120275368	580
13068	GGATAGCCAAGG	GGCGVACGGGTGAGTAA	Starter_mixture+Milk_replacer	12	218	28	13	7	1	1.2	8	Day_12	C-Section	27.8.14	M	1	RUC_DNA_Extraction_order	RUC	RUC_sx:M_dm:C_cid:28_s:13068_d:12	0.069294991	601
13093	AGATGATCAGTC	GGCGVACGGGTGAGTAA	Starter_mixture+Milk_replacer	12	243	32	13	7	1	1.2	8	Day_12	C-Section	2.9.14	F	0	RUC_DNA_Extraction_order	RUC	RUC_sx:F_dm:C_cid:32_s:13093_d:12	0.062246337	712
28	GTATCTGCGCGT	GGCGVACGGGTGAGTAA	Starter_mixture+Milk_replacer	15	27	12	1	8	1	1.5	9	Day_15	C-Section	5.2.13	F	0	RUC_DNA_Extraction_order	RUC	RUC_sx:F_dm:C_cid:12_s:28_d:15	0.11122703	767
31	AGATTGACCAAC	GGCGVACGGGTGAGTAA	Starter_mixture+Milk_replacer	15	30	15	1	8	1	1.5	9	Day_15	C-Section	14.2.13	F	0	RUC_DNA_Extraction_order	RUC	RUC_sx:F_dm:C_cid:15_s:31_d:15	0.161553397	403
34	CAACTCCCGTGA	GGCGVACGGGTGAGTAA	Starter_mixture+Milk_replacer	16	33	18	1	8	1	1.5	9	Day_15	C-Section	15.3.13	F	1	RUC_DNA_Extraction_order	RUC	RUC_sx:F_dm:C_cid:18_s:34_d:16	0.032015737	962
40	TCGACATCTCTT	GGCGVACGGGTGAGTAA	Starter_mixture+Milk_replacer	16	39	24	1	8	1	1.5	9	Day_15	C-Section	12.4.13	M	1	RUC_DNA_Extraction_order	RUC	RUC_sx:M_dm:C_cid:24_s:40_d:16	0.038476815	965
3188	TGAACCCTATGG	GGCGVACGGGTGAGTAA	Starter_mixture+Milk_replacer	15	145	28	7	8	1	1.5	9	Day_15	C-Section	27.8.14	M	1	RUC_DNA_Extraction_order	RUC	RUC_sx:M_dm:C_cid:28_s:3188_d:15	0.083046991	649
3195	ACGGGTCATCAT	GGCGVACGGGTGAGTAA	Starter_mixture+Milk_replacer	14	152	43	7	8	1	1.5	9	Day_15	C-Section	30.9.14	M	1	RUC_DNA_Extraction_order	RUC	RUC_sx:M_dm:C_cid:43_s:3195_d:14	0.083055844	1060
3393	GCCTAGCCCAAT	GGCGVACGGGTGAGTAA	Starter_mixture+Milk_replacer	16	99	41	8	8	1	1.5	9	Day_15	C-Section	23.9.14	M	1	RUC_DNA_Extraction_order	RUC	RUC_sx:M_dm:C_cid:41_s:3393_d:16	0.154186782	663
3397	GCGAGCGAAGTA	GGCGVACGGGTGAGTAA	Starter_mixture+Milk_replacer	16	103	43	8	8	1	1.5	9	Day_15	C-Section	30.9.14	M	1	RUC_DNA_Extraction_order	RUC	RUC_sx:M_dm:C_cid:43_s:3397_d:16	0.060308154	929
3398	ATCTACCGAAGC	GGCGVACGGGTGAGTAA	Starter_mixture+Milk_replacer	19	104	43	8	8	1	3	10	Week_3	C-Section	30.9.14	M	1	RUC_DNA_Extraction_order	RUC	RUC_sx:M_dm:C_cid:43_s:3398_d:19	0.254916845	581
10179	CGGGTGTTTGCT	GGCGVACGGGTGAGTAA	Starter_mixture+Milk_replacer	15	178	8	9	8	1	1.5	9	Day_15	C-Section	30.1.13	M	1	RUC_DNA_Extraction_order	RUC	RUC_sx:M_dm:C_cid:8_s:10179_d:15	0.284184643	627
10193	GTCGAATTTGCG	GGCGVACGGGTGAGTAA	Starter_mixture+Milk_replacer	15	192	14	9	8	1	1.5	9	Day_15	C-Section	13.2.13	M	1	RUC_DNA_Extraction_order	RUC	RUC_sx:M_dm:C_cid:14_s:10193_d:15	0.054933867	647
10209	TTCGATGCCGCA	GGCGVACGGGTGAGTAA	Starter_mixture+Milk_replacer	16	208	19	9	8	1	1.5	9	Day_15	C-Section	20.3.13	F	0	RUC_DNA_Extraction_order	RUC	RUC_sx:F_dm:C_cid:19_s:10209_d:16	0.037659602	773
13034	CGCTGTGGATTA	GGCGVACGGGTGAGTAA	Starter_mixture+Milk_replacer	15	182	33	12	8	1	1.5	9	Day_15	C-Section	8.9.14	F	0	RUC_DNA_Extraction_order	RUC	RUC_sx:F_dm:C_cid:33_s:13034_d:15	0.174076318	637
13037	GGTTCGGTCCAT	GGCGVACGGGTGAGTAA	Starter_mixture+Milk_replacer	14	185	38	12	8	1	1.5	9	Day_15	C-Section	18.9.14	M	0	RUC_DNA_Extraction_order	RUC	RUC_sx:M_dm:C_cid:38_s:13037_d:14	0.080067292	844
13041	TGTAAGACTTGG	GGCGVACGGGTGAGTAA	Starter_mixture+Milk_replacer	16	189	32	12	8	1	1.5	9	Day_15	C-Section	2.9.14	F	0	RUC_DNA_Extraction_order	RUC	RUC_sx:F_dm:C_cid:32_s:13041_d:16	0.076982068	678
13071	CAACGTGCTCCA	GGCGVACGGGTGAGTAA	Starter_mixture+Milk_replacer	15	221	38	13	8	1	1.5	9	Day_15	C-Section	18.9.14	M	0	RUC_DNA_Extraction_order	RUC	RUC_sx:M_dm:C_cid:38_s:13071_d:15	0.121681683	645
13105	GCTCGAAGATTC	GGCGVACGGGTGAGTAA	Starter_mixture+Milk_replacer	17	62	36	18	8	1	3	10	Week_3	C-Section	15.9.14	M	1	RUC_DNA_Extraction_order	RUC	RUC_sx:M_dm:C_cid:36_s:13105_d:17	0.072027684	759
13180	CAGAAATGTGTC	GGCGVACGGGTGAGTAA	Starter_mixture+Milk_replacer	17	137	40	18	8	1	3	10	Week_3	C-Section	22.9.14	M	0	RUC_DNA_Extraction_order	RUC	RUC_sx:M_dm:C_cid:40_s:13180_d:17	0.062653825	680
20200	TTCTCTCGACAT	GGCGVACGGGTGAGTAA	Starter_mixture+Milk_replacer	15	125	10	21	8	1	1.5	9	Day_15	C-Section	1.2.13	M	0	RUC_DNA_Extraction_order	RUC	RUC_sx:M_dm:C_cid:10_s:20200_d:15	0.06228996	868
62	GTGGAGTCTCAT	GGCGVACGGGTGAGTAA	Starter_mixture+Milk_replacer	23	61	14	1	9	1	4	11	Week_4	C-Section	13.2.13	M	1	RUC_DNA_Extraction_order	RUC	RUC_sx:M_dm:C_cid:14_s:62_d:23	0.058671667	718
63	GCTCGAAGATTC	GGCGVACGGGTGAGTAA	Starter_mixture+Milk_replacer	22	62	15	1	9	1	4	11	Week_4	C-Section	14.2.13	F	0	RUC_DNA_Extraction_order	RUC	RUC_sx:F_dm:C_cid:15_s:63_d:22	0.071289683	913
315	AGGCTTACGTGT	GGCGVACGGGTGAGTAA	Starter_mixture+Milk_replacer	22	63	18	3	9	1	4	11	Week_4	C-Section	15.3.13	F	1	RUC_DNA_Extraction_order	RUC	RUC_sx:F_dm:C_cid:18_s:315_d:22	0.032555864	993
3162	TTGCCAAGAGTC	GGCGVACGGGTGAGTAA	Starter_mixture+Milk_replacer	23	119	41	7	9	1	4	11	Week_4	C-Section	23.9.14	M	1	RUC_DNA_Extraction_order	RUC	RUC_sx:M_dm:C_cid:41_s:3162_d:23	0.038675558	978
3178	AGCAACATTGCA	GGCGVACGGGTGAGTAA	Starter_mixture+Milk_replacer	24	135	36	7	9	1	4	11	Week_4	C-Section	15.9.14	M	1	RUC_DNA_Extraction_order	RUC	RUC_sx:M_dm:C_cid:36_s:3178_d:24	0.067228737	1007
3369	AACTAGTTCAGG	GGCGVACGGGTGAGTAA	Starter_mixture+Milk_replacer	22	75	28	8	9	1	4	11	Week_4	C-Section	27.8.14	M	1	RUC_DNA_Extraction_order	RUC	RUC_sx:M_dm:C_cid:28_s:3369_d:22	0.060206158	650
10292	GAACACTTTGGA	GGCGVACGGGTGAGTAA	Starter_mixture+Milk_replacer	22	40	8	11	9	1	4	11	Week_4	C-Section	30.1.13	M	1	RUC_DNA_Extraction_order	RUC	RUC_sx:M_dm:C_cid:8_s:10292_d:22	0.153036456	663
10297	TCGGAATTAGAC	GGCGVACGGGTGAGTAA	Starter_mixture+Milk_replacer	22	45	10	11	9	1	4	11	Week_4	C-Section	1.2.13	M	0	RUC_DNA_Extraction_order	RUC	RUC_sx:M_dm:C_cid:10_s:10297_d:22	0.110276648	599
10298	TGTGAATTCGGA	GGCGVACGGGTGAGTAA	Starter_mixture+Milk_replacer	22	46	19	11	9	1	4	11	Week_4	C-Section	20.3.13	F	0	RUC_DNA_Extraction_order	RUC	RUC_sx:F_dm:C_cid:19_s:10298_d:22	0.032322087	1212
10327	AACTAGTTCAGG	GGCGVACGGGTGAGTAA	Starter_mixture+Milk_replacer	23	75	24	11	9	1	4	11	Week_4	C-Section	12.4.13	M	1	RUC_DNA_Extraction_order	RUC	RUC_sx:M_dm:C_cid:24_s:10327_d:23	0.154239782	588
10336	CGTAAGATGCCT	GGCGVACGGGTGAGTAA	Starter_mixture+Milk_replacer	23	84	12	12	9	1	4	11	Week_4	C-Section	5.2.13	F	0	RUC_DNA_Extraction_order	RUC	RUC_sx:F_dm:C_cid:12_s:10336_d:23	0.278103654	451
13076	GGAATCCGATTA	GGCGVACGGGTGAGTAA	Starter_mixture+Milk_replacer	24	226	33	13	9	1	4	11	Week_4	C-Section	8.9.14	F	0	RUC_DNA_Extraction_order	RUC	RUC_sx:F_dm:C_cid:33_s:13076_d:24	0.383455916	589
13095	TATCACCGGCAC	GGCGVACGGGTGAGTAA	Starter_mixture+Milk_replacer	23	245	37	13	9	1	4	11	Week_4	C-Section	16.9.14	M	1	RUC_DNA_Extraction_order	RUC	RUC_sx:M_dm:C_cid:37_s:13095_d:23	0.055711422	766
13163	AGTAGCGGAAGA	GGCGVACGGGTGAGTAA	Starter_mixture+Milk_replacer	22	120	40	18	9	1	4	11	Week_4	C-Section	22.9.14	M	0	RUC_DNA_Extraction_order	RUC	RUC_sx:M_dm:C_cid:40_s:13163_d:22	0.061813882	846
13177	TGCAGCAAGATT	GGCGVACGGGTGAGTAA	Starter_mixture+Milk_replacer	22	134	35	18	9	1	4	11	Week_4	C-Section	11.9.14	F	1	RUC_DNA_Extraction_order	RUC	RUC_sx:F_dm:C_cid:35_s:13177_d:22	0.123050669	679
13193	ACGCGAACTAAT	GGCGVACGGGTGAGTAA	Starter_mixture+Milk_replacer	21	150	41	18	9	1	3	10	Week_3	C-Section	23.9.14	M	1	RUC_DNA_Extraction_order	RUC	RUC_sx:M_dm:C_cid:41_s:13193_d:21	0.11329542	746
13387	TGGAGTAGGTGG	GGCGVACGGGTGAGTAA	Starter_mixture+Milk_replacer	21	93	35	19	9	1	3	10	Week_3	C-Section	11.9.14	F	1	RUC_DNA_Extraction_order	RUC	RUC_sx:F_dm:C_cid:35_s:13387_d:21	0.09990998	753
77	ATTCTGCCGAAG	GGCGVACGGGTGAGTAA	Starter_mixture+Milk_replacer	29	76	14	1	10	1	5	12	Week_5	C-Section	13.2.13	M	1	RUC_DNA_Extraction_order	RUC	RUC_sx:M_dm:C_cid:14_s:77_d:29	0.135036308	671
78	AGCATGTCCCGT	GGCGVACGGGTGAGTAA	Starter_mixture+Milk_replacer	29	77	10	1	10	1	5	12	Week_5	C-Section	1.2.13	M	0	RUC_DNA_Extraction_order	RUC	RUC_sx:M_dm:C_cid:10_s:78_d:29	0.039168739	871
91	ATGTCACCGCTG	GGCGVACGGGTGAGTAA	Starter_mixture+Milk_replacer	29	90	8	1	10	1	5	12	Week_5	C-Section	30.1.13	M	1	RUC_DNA_Extraction_order	RUC	RUC_sx:M_dm:C_cid:8_s:91_d:29	0.070636045	829
96	GATCCCACGTAC	GGCGVACGGGTGAGTAA	Starter_mixture+Milk_replacer	29	95	12	1	10	1	5	12	Week_5	C-Section	5.2.13	F	0	RUC_DNA_Extraction_order	RUC	RUC_sx:F_dm:C_cid:12_s:96_d:29	0.1042212	686
139	GTAGAGGTAGAG	GGCGVACGGGTGAGTAA	Starter_mixture+Milk_replacer	29	138	15	1	10	1	5	12	Week_5	C-Section	14.2.13	F	0	RUC_DNA_Extraction_order	RUC	RUC_sx:F_dm:C_cid:15_s:139_d:29	0.029963691	1049
3156	TACTCGGGAACT	GGCGVACGGGTGAGTAA	Starter_mixture+Milk_replacer	29	113	40	7	10	1	5	12	Week_5	C-Section	22.9.14	M	0	RUC_DNA_Extraction_order	RUC	RUC_sx:M_dm:C_cid:40_s:3156_d:29	0.082411305	706
3157	CGTGCTTAGGCT	GGCGVACGGGTGAGTAA	Starter_mixture+Milk_replacer	30	114	41	7	10	1	5	12	Week_5	C-Section	23.9.14	M	1	RUC_DNA_Extraction_order	RUC	RUC_sx:M_dm:C_cid:41_s:3157_d:30	0.05864529	845
3165	CATACCGTGAGT	GGCGVACGGGTGAGTAA	Starter_mixture+Milk_replacer	31	122	37	7	10	2	5	12	Week_5	C-Section	16.9.14	M	1	RUC_DNA_Extraction_order	RUC	RUC_sx:M_dm:C_cid:37_s:3165_d:31	0.046227313	849
3167	CCTGCGAAGTAT	GGCGVACGGGTGAGTAA	Starter_mixture+Milk_replacer	29	124	36	7	10	1	5	12	Week_5	C-Section	15.9.14	M	1	RUC_DNA_Extraction_order	RUC	RUC_sx:M_dm:C_cid:36_s:3167_d:29	0.044027584	948
10125	CCTGCGAAGTAT	GGCGVACGGGTGAGTAA	Starter_mixture+Milk_replacer	30	124	18	10	10	1	5	12	Week_5	C-Section	15.3.13	F	1	RUC_DNA_Extraction_order	RUC	RUC_sx:F_dm:C_cid:18_s:10125_d:30	0.091498287	794
10131	GCCAACAACCAT	GGCGVACGGGTGAGTAA	Starter_mixture+Milk_replacer	30	130	24	10	10	1	5	12	Week_5	C-Section	12.4.13	M	1	RUC_DNA_Extraction_order	RUC	RUC_sx:M_dm:C_cid:24_s:10131_d:30	0.286355353	433
10158	GTTATCGCATGG	GGCGVACGGGTGAGTAA	Starter_mixture+Milk_replacer	30	157	19	10	10	1	5	12	Week_5	C-Section	20.3.13	F	0	RUC_DNA_Extraction_order	RUC	RUC_sx:F_dm:C_cid:19_s:10158_d:30	0.037862566	1117
13084	CTCGTGAATGAC	GGCGVACGGGTGAGTAA	Starter_mixture+Milk_replacer	29	234	28	13	10	1	5	12	Week_5	C-Section	27.8.14	M	1	RUC_DNA_Extraction_order	RUC	RUC_sx:M_dm:C_cid:28_s:13084_d:29	0.398112142	482
13087	GGTTTAACACGC	GGCGVACGGGTGAGTAA	Starter_mixture+Milk_replacer	30	237	32	13	10	1	5	12	Week_5	C-Section	2.9.14	F	0	RUC_DNA_Extraction_order	RUC	RUC_sx:F_dm:C_cid:32_s:13087_d:30	0.047698804	936
13088	AGACAGTAGGAG	GGCGVACGGGTGAGTAA	Starter_mixture+Milk_replacer	31	238	33	13	10	2	5	12	Week_5	C-Section	8.9.14	F	0	RUC_DNA_Extraction_order	RUC	RUC_sx:F_dm:C_cid:33_s:13088_d:31	0.043872506	949
13168	TTCTCTCGACAT	GGCGVACGGGTGAGTAA	Starter_mixture+Milk_replacer	33	125	35	18	10	2	5	12	Week_5	C-Section	11.9.14	F	1	RUC_DNA_Extraction_order	RUC	RUC_sx:F_dm:C_cid:35_s:13168_d:33	0.038348562	825
322	GATTCCGGCTCA	GGCGVACGGGTGAGTAA	Starter_mixture+Milk_replacer	36	70	14	3	11	2	6	13	Week_6	C-Section	13.2.13	M	1	RUC_DNA_Extraction_order	RUC	RUC_sx:M_dm:C_cid:14_s:322_d:36	0.08763967	558
1001	ACGAGACTGATT	GGCGVACGGGTGAGTAA	Starter_mixture+Milk_replacer	39	1	10	4	11	2	6	13	Week_6	C-Section	1.2.13	M	0	RUC_DNA_Extraction_order	RUC	RUC_sx:M_dm:C_cid:10_s:1001_d:39	0.044484834	890
3160	GTATTTCGGACG	GGCGVACGGGTGAGTAA	Starter_mixture+Milk_replacer	35	117	43	7	11	2	5	12	Week_5	C-Section	30.9.14	M	1	RUC_DNA_Extraction_order	RUC	RUC_sx:M_dm:C_cid:43_s:3160_d:35	0.052676056	923
3192	ACGACTGCATAA	GGCGVACGGGTGAGTAA	Starter_mixture+Milk_replacer	36	149	35	7	11	2	6	13	Week_6	C-Section	11.9.14	F	1	RUC_DNA_Extraction_order	RUC	RUC_sx:F_dm:C_cid:35_s:3192_d:36	0.07167549	858
3370	ATTCTGCCGAAG	GGCGVACGGGTGAGTAA	Starter_mixture+Milk_replacer	36	76	28	8	11	2	6	13	Week_6	C-Section	27.8.14	M	1	RUC_DNA_Extraction_order	RUC	RUC_sx:M_dm:C_cid:28_s:3370_d:36	0.061762378	783
10321	TTGCCAAGAGTC	GGCGVACGGGTGAGTAA	Starter_mixture+Milk_replacer	36	119	12	21	11	2	6	13	Week_6	C-Section	5.2.13	F	0	RUC_DNA_Extraction_order	RUC	RUC_sx:F_dm:C_cid:12_s:10321_d:36	0.223421761	705
10332	TAGTATGCGCAA	GGCGVACGGGTGAGTAA	Starter_mixture+Milk_replacer	37	80	8	11	11	2	6	13	Week_6	C-Section	30.1.13	M	1	RUC_DNA_Extraction_order	RUC	RUC_sx:M_dm:C_cid:8_s:10332_d:37	0.198805015	787
10337	GCGTTCTAGCTG	GGCGVACGGGTGAGTAA	Starter_mixture+Milk_replacer	36	85	15	12	11	2	6	13	Week_6	C-Section	14.2.13	F	0	RUC_DNA_Extraction_order	RUC	RUC_sx:F_dm:C_cid:15_s:10337_d:36	0.574562701	521
10339	GGACTTCCAGCT	GGCGVACGGGTGAGTAA	Starter_mixture+Milk_replacer	36	87	19	12	11	2	6	13	Week_6	C-Section	20.3.13	F	0	RUC_DNA_Extraction_order	RUC	RUC_sx:F_dm:C_cid:19_s:10339_d:36	0.181526115	743
10340	CTCACAACCGTG	GGCGVACGGGTGAGTAA	Starter_mixture+Milk_replacer	37	88	18	12	11	2	6	13	Week_6	C-Section	15.3.13	F	1	RUC_DNA_Extraction_order	RUC	RUC_sx:F_dm:C_cid:18_s:10340_d:37	0.091751687	958
10348	TACCGCTTCTTC	GGCGVACGGGTGAGTAA	Starter_mixture+Milk_replacer	35	96	24	12	11	2	5	12	Week_5	C-Section	12.4.13	M	1	RUC_DNA_Extraction_order	RUC	RUC_sx:M_dm:C_cid:24_s:10348_d:35	0.127097703	678
13148	ACTTGGTGTAAG	GGCGVACGGGTGAGTAA	Starter_mixture+Milk_replacer	37	105	32	18	11	2	6	13	Week_6	C-Section	2.9.14	F	0	RUC_DNA_Extraction_order	RUC	RUC_sx:F_dm:C_cid:32_s:13148_d:37	0.06814795	824
13149	TCTTGGAGGTCA	GGCGVACGGGTGAGTAA	Starter_mixture+Milk_replacer	36	106	33	18	11	2	6	13	Week_6	C-Section	8.9.14	F	0	RUC_DNA_Extraction_order	RUC	RUC_sx:F_dm:C_cid:33_s:13149_d:36	0.036591989	883
13152	GCGACAATTACA	GGCGVACGGGTGAGTAA	Starter_mixture+Milk_replacer	36	109	36	18	11	2	6	13	Week_6	C-Section	15.9.14	M	1	RUC_DNA_Extraction_order	RUC	RUC_sx:M_dm:C_cid:36_s:13152_d:36	0.067418775	711
13153	TCATGCTCCATT	GGCGVACGGGTGAGTAA	Starter_mixture+Milk_replacer	35	110	37	18	11	2	5	12	Week_5	C-Section	16.9.14	M	1	RUC_DNA_Extraction_order	RUC	RUC_sx:M_dm:C_cid:37_s:13153_d:35	0.096248865	723
13154	AGCTGTCAAGCT	GGCGVACGGGTGAGTAA	Starter_mixture+Milk_replacer	37	111	38	18	11	2	6	13	Week_6	C-Section	18.9.14	M	0	RUC_DNA_Extraction_order	RUC	RUC_sx:M_dm:C_cid:38_s:13154_d:37	0.037610404	823
1004	TGGTCAACGATA	GGCGVACGGGTGAGTAA	Starter_mixture+Milk_replacer	41	4	24	4	12	2	6	13	Week_6	C-Section	12.4.13	M	1	RUC_DNA_Extraction_order	RUC	RUC_sx:M_dm:C_cid:24_s:1004_d:41	0.135730041	851
1010	ACCGGTATGTAC	GGCGVACGGGTGAGTAA	Starter_mixture+Milk_replacer	43	10	8	4	12	2	7	14	Week_7	C-Section	30.1.13	M	1	RUC_DNA_Extraction_order	RUC	RUC_sx:M_dm:C_cid:8_s:1010_d:43	0.022067365	1085
1053	ATGATGAGCCTC	GGCGVACGGGTGAGTAA	Starter_mixture+Milk_replacer	43	53	15	4	12	2	7	14	Week_7	C-Section	14.2.13	F	0	RUC_DNA_Extraction_order	RUC	RUC_sx:F_dm:C_cid:15_s:1053_d:43	0.055353841	676
1239	GCCACGACTTAC	GGCGVACGGGTGAGTAA	Starter_mixture+Milk_replacer	44	239	18	4	12	2	7	14	Week_7	C-Section	15.3.13	F	1	RUC_DNA_Extraction_order	RUC	RUC_sx:F_dm:C_cid:18_s:1239_d:44	0.052976177	907
3399	ACTTGGTGTAAG	GGCGVACGGGTGAGTAA	Starter_mixture+Milk_replacer	42	105	43	8	12	2	6	13	Week_6	C-Section	30.9.14	M	1	RUC_DNA_Extraction_order	RUC	RUC_sx:M_dm:C_cid:43_s:3399_d:42	0.053444887	826
11011	AATTGTGTCGGA	GGCGVACGGGTGAGTAA	Starter_mixture+Milk_replacer	44	11	14	14	12	2	7	14	Week_7	C-Section	13.2.13	M	1	RUC_DNA_Extraction_order	RUC	RUC_sx:M_dm:C_cid:14_s:11011_d:44	0.044963985	980
11017	TAACGTGTGTGC	GGCGVACGGGTGAGTAA	Starter_mixture+Milk_replacer	43	17	12	14	12	2	7	14	Week_7	C-Section	5.2.13	F	0	RUC_DNA_Extraction_order	RUC	RUC_sx:F_dm:C_cid:12_s:11017_d:43	0.105929383	867
11043	GATGTATGTGGT	GGCGVACGGGTGAGTAA	Starter_mixture+Milk_replacer	44	100	10	21	12	2	7	14	Week_7	C-Section	1.2.13	M	0	RUC_DNA_Extraction_order	RUC	RUC_sx:M_dm:C_cid:10_s:11043_d:44	0.035778762	1037
11240	TCACCTCCTTGT	GGCGVACGGGTGAGTAA	Starter_mixture+Milk_replacer	43	107	19	21	12	2	7	14	Week_7	C-Section	20.3.13	F	0	RUC_DNA_Extraction_order	RUC	RUC_sx:F_dm:C_cid:19_s:11240_d:43	0.093815311	724
13026	AGTTGTAGTCCG	GGCGVACGGGTGAGTAA	Starter_mixture+Milk_replacer	42	174	41	12	12	2	6	13	Week_6	C-Section	23.9.14	M	1	RUC_DNA_Extraction_order	RUC	RUC_sx:M_dm:C_cid:41_s:13026_d:42	0.713524094	275
13074	GTAATGCGTAAC	GGCGVACGGGTGAGTAA	Starter_mixture+Milk_replacer	43	224	40	13	12	2	7	14	Week_7	C-Section	22.9.14	M	0	RUC_DNA_Extraction_order	RUC	RUC_sx:M_dm:C_cid:40_s:13074_d:43	0.088372274	748
13099	CTCCCTTTGTGT	GGCGVACGGGTGAGTAA	Starter_mixture+Milk_replacer	43	249	33	13	12	2	7	14	Week_7	C-Section	8.9.14	F	0	RUC_DNA_Extraction_order	RUC	RUC_sx:F_dm:C_cid:33_s:13099_d:43	0.13741598	603
13121	AGCATGTCCCGT	GGCGVACGGGTGAGTAA	Starter_mixture+Milk_replacer	47	77	38	21	12	2	7	14	Week_7	C-Section	18.9.14	M	0	RUC_DNA_Extraction_order	RUC	RUC_sx:M_dm:C_cid:38_s:13121_d:47	0.131935276	884
13125	ATGGCTGTCAGT	GGCGVACGGGTGAGTAA	Starter_mixture+Milk_replacer	44	82	32	18	12	2	7	14	Week_7	C-Section	2.9.14	F	0	RUC_DNA_Extraction_order	RUC	RUC_sx:F_dm:C_cid:32_s:13125_d:44	0.066762156	647
13145	GTCACGGACATT	GGCGVACGGGTGAGTAA	Starter_mixture+Milk_replacer	43	102	28	18	12	2	7	14	Week_7	C-Section	27.8.14	M	1	RUC_DNA_Extraction_order	RUC	RUC_sx:M_dm:C_cid:28_s:13145_d:43	0.126890628	587
13151	GCACACCTGATA	GGCGVACGGGTGAGTAA	Starter_mixture+Milk_replacer	44	108	35	18	12	2	7	14	Week_7	C-Section	11.9.14	F	1	RUC_DNA_Extraction_order	RUC	RUC_sx:F_dm:C_cid:35_s:13151_d:44	0.069702878	845
1019	CCAATACGCCTG	GGCGVACGGGTGAGTAA	Starter_mixture+Milk_replacer	51	19	14	4	13	2	8	15	Week_8	C-Section	13.2.13	M	1	RUC_DNA_Extraction_order	RUC	RUC_sx:M_dm:C_cid:14_s:1019_d:51	0.032231876	1073
1038	ACCATAGCTCCG	GGCGVACGGGTGAGTAA	Starter_mixture+Milk_replacer	50	38	8	4	13	2	8	15	Week_8	C-Section	30.1.13	M	1	RUC_DNA_Extraction_order	RUC	RUC_sx:M_dm:C_cid:8_s:1038_d:50	0.048652008	1143
1055	TGTCGCAAATAG	GGCGVACGGGTGAGTAA	Starter_mixture+Milk_replacer	50	55	12	4	13	2	8	15	Week_8	C-Section	5.2.13	F	0	RUC_DNA_Extraction_order	RUC	RUC_sx:F_dm:C_cid:12_s:1055_d:50	0.031453267	959
1137	CAGAAATGTGTC	GGCGVACGGGTGAGTAA	Starter_mixture+Milk_replacer	51	137	24	4	13	2	8	15	Week_8	C-Section	12.4.13	M	1	RUC_DNA_Extraction_order	RUC	RUC_sx:M_dm:C_cid:24_s:1137_d:51	0.19747177	538
1266	GAATACCAAGTC	GGCGVACGGGTGAGTAA	Starter_mixture+Milk_replacer	53	15	19	5	13	2	8	15	Week_8	C-Section	20.3.13	F	0	RUC_DNA_Extraction_order	RUC	RUC_sx:F_dm:C_cid:19_s:1266_d:53	0.203179884	715
1333	ATGGCTGTCAGT	GGCGVACGGGTGAGTAA	Starter_mixture+Milk_replacer	51	82	18	5	13	2	8	15	Week_8	C-Section	15.3.13	F	1	RUC_DNA_Extraction_order	RUC	RUC_sx:F_dm:C_cid:18_s:1333_d:51	0.242994658	569
11012	TGCATACACTGG	GGCGVACGGGTGAGTAA	Starter_mixture+Milk_replacer	50	12	15	14	13	2	8	15	Week_8	C-Section	14.2.13	F	0	RUC_DNA_Extraction_order	RUC	RUC_sx:F_dm:C_cid:15_s:11012_d:50	0.05093133	807
11151	ATCACCAGGTGT	GGCGVACGGGTGAGTAA	Starter_mixture+Milk_replacer	52	3	10	20	13	2	8	15	Week_8	C-Section	1.2.13	M	0	RUC_DNA_Extraction_order	RUC	RUC_sx:M_dm:C_cid:10_s:11151_d:52	0.067996908	840
13017	TGCCGTATGCCA	GGCGVACGGGTGAGTAA	Starter_mixture+Milk_replacer	49	165	41	12	13	2	7	14	Week_7	C-Section	23.9.14	M	1	RUC_DNA_Extraction_order	RUC	RUC_sx:M_dm:C_cid:41_s:13017_d:49	0.415922633	411
13020	TTAAGACAGTCG	GGCGVACGGGTGAGTAA	Starter_mixture+Milk_replacer	50	168	40	12	13	2	8	15	Week_8	C-Section	22.9.14	M	0	RUC_DNA_Extraction_order	RUC	RUC_sx:M_dm:C_cid:40_s:13020_d:50	0.47474952	403
13030	CGGGTGTTTGCT	GGCGVACGGGTGAGTAA	Starter_mixture+Milk_replacer	54	178	35	12	13	2	8	15	Week_8	C-Section	11.9.14	F	1	RUC_DNA_Extraction_order	RUC	RUC_sx:F_dm:C_cid:35_s:13030_d:54	0.435886774	379
13119	ATTCTGCCGAAG	GGCGVACGGGTGAGTAA	Starter_mixture+Milk_replacer	50	76	36	21	13	2	8	15	Week_8	C-Section	15.9.14	M	1	RUC_DNA_Extraction_order	RUC	RUC_sx:M_dm:C_cid:36_s:13119_d:50	0.074923169	809
13120	AGCATGTCCCGT	GGCGVACGGGTGAGTAA	Starter_mixture+Milk_replacer	49	77	37	18	13	2	7	14	Week_7	C-Section	16.9.14	M	1	RUC_DNA_Extraction_order	RUC	RUC_sx:M_dm:C_cid:37_s:13120_d:49	0.09950565	586
13166	ATGTGTGTAGAC	GGCGVACGGGTGAGTAA	Starter_mixture+Milk_replacer	54	123	38	18	13	2	8	15	Week_8	C-Section	18.9.14	M	0	RUC_DNA_Extraction_order	RUC	RUC_sx:M_dm:C_cid:38_s:13166_d:54	0.117219376	701
13170	GTTAAGCTGACC	GGCGVACGGGTGAGTAA	Starter_mixture+Milk_replacer	51	127	32	18	13	2	8	15	Week_8	C-Section	2.9.14	F	0	RUC_DNA_Extraction_order	RUC	RUC_sx:F_dm:C_cid:32_s:13170_d:51	0.05371193	820
13204	ACACGCGGTTTA	GGCGVACGGGTGAGTAA	Starter_mixture+Milk_replacer	51	161	28	18	13	2	8	15	Week_8	C-Section	27.8.14	M	1	RUC_DNA_Extraction_order	RUC	RUC_sx:M_dm:C_cid:28_s:13204_d:51	0.073976812	649
79	GTACGATATGAC	GGCGVACGGGTGAGTAA	Starter_mixture+Milk_replacer	57	78	15	1	14	2	9	16	Week_9	C-Section	14.2.13	F	0	RUC_DNA_Extraction_order	RUC	RUC_sx:F_dm:C_cid:15_s:79_d:57	0.040623376	918
106	ACTTGGTGTAAG	GGCGVACGGGTGAGTAA	Starter_mixture+Milk_replacer	58	105	8	1	14	2	9	16	Week_9	C-Section	30.1.13	M	1	RUC_DNA_Extraction_order	RUC	RUC_sx:M_dm:C_cid:8_s:106_d:58	0.143294852	791
111	TCATGCTCCATT	GGCGVACGGGTGAGTAA	Starter_mixture+Milk_replacer	59	110	12	1	14	2	9	16	Week_9	C-Section	5.2.13	F	0	RUC_DNA_Extraction_order	RUC	RUC_sx:F_dm:C_cid:12_s:111_d:59	0.050941703	1031
117	CACTCATCATTC	GGCGVACGGGTGAGTAA	Starter_mixture+Milk_replacer	58	116	10	1	14	2	9	16	Week_9	C-Section	1.2.13	M	0	RUC_DNA_Extraction_order	RUC	RUC_sx:M_dm:C_cid:10_s:117_d:58	0.04509508	909
145	TTAGAGCCATGC	GGCGVACGGGTGAGTAA	Starter_mixture	63	144	24	2	14	3	9	16	Week_9	C-Section	12.4.13	M	1	RUC_DNA_Extraction_order	RUC	RUC_sx:M_dm:C_cid:24_s:145_d:63	0.26132696	405
1020	GATCTGCGATCC	GGCGVACGGGTGAGTAA	Starter_mixture	61	20	15	4	14	3	9	16	Week_9	C-Section	14.2.13	F	0	RUC_DNA_Extraction_order	RUC	RUC_sx:F_dm:C_cid:15_s:1020_d:61	0.06150745	974
1039	TCGACATCTCTT	GGCGVACGGGTGAGTAA	Starter_mixture	61	39	8	4	14	3	9	16	Week_9	C-Section	30.1.13	M	1	RUC_DNA_Extraction_order	RUC	RUC_sx:M_dm:C_cid:8_s:1039_d:61	0.043872935	957
1050	GATGTTCGCTAG	GGCGVACGGGTGAGTAA	Starter_mixture	62	50	14	4	14	3	9	16	Week_9	C-Section	13.2.13	M	1	RUC_DNA_Extraction_order	RUC	RUC_sx:M_dm:C_cid:14_s:1050_d:62	0.034011411	1048
1051	CTATCTCCTGTC	GGCGVACGGGTGAGTAA	Starter_mixture	63	51	14	4	14	3	9	16	Week_9	C-Section	13.2.13	M	1	RUC_DNA_Extraction_order	RUC	RUC_sx:M_dm:C_cid:14_s:1051_d:63	0.051688835	871
1058	AGTTGAGGCATT	GGCGVACGGGTGAGTAA	Starter_mixture	63	58	18	4	14	3	9	16	Week_9	C-Section	15.3.13	F	1	RUC_DNA_Extraction_order	RUC	RUC_sx:F_dm:C_cid:18_s:1058_d:63	0.062436072	708
1121	GCAATTAGGTAC	GGCGVACGGGTGAGTAA	Starter_mixture	63	121	12	4	14	3	9	16	Week_9	C-Section	5.2.13	F	0	RUC_DNA_Extraction_order	RUC	RUC_sx:F_dm:C_cid:12_s:1121_d:63	0.038721484	850
1140	GGTTATTTGGCG	GGCGVACGGGTGAGTAA	Starter_mixture	63	140	19	4	14	3	9	16	Week_9	C-Section	20.3.13	F	0	RUC_DNA_Extraction_order	RUC	RUC_sx:F_dm:C_cid:19_s:1140_d:63	0.143064474	806
1236	CCTGTCCTATCT	GGCGVACGGGTGAGTAA	Starter_mixture	63	236	15	4	14	3	9	16	Week_9	C-Section	14.2.13	F	0	RUC_DNA_Extraction_order	RUC	RUC_sx:F_dm:C_cid:15_s:1236_d:63	0.037087648	666
3169	GCTCTCCGTAGA	GGCGVACGGGTGAGTAA	Starter_mixture+Milk_replacer	57	126	33	7	14	2	9	16	Week_9	C-Section	8.9.14	F	0	RUC_DNA_Extraction_order	RUC	RUC_sx:F_dm:C_cid:33_s:3169_d:57	0.210239409	731
3191	CGATGCTGTTGA	GGCGVACGGGTGAGTAA	Starter_mixture	63	148	32	7	14	3	9	16	Week_9	C-Section	2.9.14	F	0	RUC_DNA_Extraction_order	RUC	RUC_sx:F_dm:C_cid:32_s:3191_d:63	0.071252948	891
3371	AGCATGTCCCGT	GGCGVACGGGTGAGTAA	Starter_mixture+Milk_replacer	57	77	28	8	14	2	9	16	Week_9	C-Section	27.8.14	M	1	RUC_DNA_Extraction_order	RUC	RUC_sx:M_dm:C_cid:28_s:3371_d:57	0.371714694	520
3388	TTGGCTCTATTC	GGCGVACGGGTGAGTAA	Starter_mixture	61	94	35	8	14	3	9	16	Week_9	C-Section	11.9.14	F	1	RUC_DNA_Extraction_order	RUC	RUC_sx:F_dm:C_cid:35_s:3388_d:61	0.041879757	774
3400	TCTTGGAGGTCA	GGCGVACGGGTGAGTAA	Starter_mixture	62	106	43	8	14	3	9	16	Week_9	C-Section	30.9.14	M	1	RUC_DNA_Extraction_order	RUC	RUC_sx:M_dm:C_cid:43_s:3400_d:62	0.134171152	713
10099	GATTATCGACGA	GGCGVACGGGTGAGTAA	Starter_mixture+Milk_replacer	58	98	18	9	14	2	9	16	Week_9	C-Section	15.3.13	F	1	RUC_DNA_Extraction_order	RUC	RUC_sx:F_dm:C_cid:18_s:10099_d:58	0.067426497	719
10121	AGTAGCGGAAGA	GGCGVACGGGTGAGTAA	Starter_mixture+Milk_replacer	57	120	14	9	14	2	9	16	Week_9	C-Section	13.2.13	M	1	RUC_DNA_Extraction_order	RUC	RUC_sx:M_dm:C_cid:14_s:10121_d:57	0.0894645	653
10142	GGATCGTAATAC	GGCGVACGGGTGAGTAA	Starter_mixture+Milk_replacer	58	141	19	10	14	2	9	16	Week_9	C-Section	20.3.13	F	0	RUC_DNA_Extraction_order	RUC	RUC_sx:F_dm:C_cid:19_s:10142_d:58	0.469438348	314
11046	TGTGAATTCGGA	GGCGVACGGGTGAGTAA	Starter_mixture	61	46	12	14	14	3	9	16	Week_9	C-Section	5.2.13	F	0	RUC_DNA_Extraction_order	RUC	RUC_sx:F_dm:C_cid:12_s:11046_d:61	0.060437086	861
11162	ACCGGTATGTAC	GGCGVACGGGTGAGTAA	Starter_mixture	63	10	10	20	14	3	9	16	Week_9	C-Section	1.2.13	M	0	RUC_DNA_Extraction_order	RUC	RUC_sx:M_dm:C_cid:10_s:11162_d:63	0.040441347	1065
11334	GTTCTCTTCTCG	GGCGVACGGGTGAGTAA	Starter_mixture	61	83	19	15	14	3	9	16	Week_9	C-Section	20.3.13	F	0	RUC_DNA_Extraction_order	RUC	RUC_sx:F_dm:C_cid:19_s:11334_d:61	0.255789869	810
13019	CGCTACAACTCG	GGCGVACGGGTGAGTAA	Starter_mixture+Milk_replacer	57	167	36	12	14	2	9	16	Week_9	C-Section	15.9.14	M	1	RUC_DNA_Extraction_order	RUC	RUC_sx:M_dm:C_cid:36_s:13019_d:57	0.131575368	452
13024	CACTGGTGCATA	GGCGVACGGGTGAGTAA	Starter_mixture+Milk_replacer	56	172	37	12	14	2	8	15	Week_8	C-Section	16.9.14	M	1	RUC_DNA_Extraction_order	RUC	RUC_sx:M_dm:C_cid:37_s:13024_d:56	0.39901785	539
1023	GCAACACCATCC	GGCGVACGGGTGAGTAA	Starter_mixture	66	23	18	4	15	3	10	17	Week_10	C-Section	15.3.13	F	1	RUC_DNA_Extraction_order	RUC	RUC_sx:F_dm:C_cid:18_s:1023_d:66	0.12534662	801
1024	GCGATATATCGC	GGCGVACGGGTGAGTAA	Starter_mixture	65	24	19	4	15	3	10	17	Week_10	C-Section	20.3.13	F	0	RUC_DNA_Extraction_order	RUC	RUC_sx:F_dm:C_cid:19_s:1024_d:65	0.049235861	927
1052	ACTCACAGGAAT	GGCGVACGGGTGAGTAA	Starter_mixture	65	52	14	4	15	3	10	17	Week_10	C-Section	13.2.13	M	1	RUC_DNA_Extraction_order	RUC	RUC_sx:M_dm:C_cid:14_s:1052_d:65	0.073577592	1034
1054	GTCGACAGAGGA	GGCGVACGGGTGAGTAA	Starter_mixture	66	54	15	4	15	3	10	17	Week_10	C-Section	14.2.13	F	0	RUC_DNA_Extraction_order	RUC	RUC_sx:F_dm:C_cid:15_s:1054_d:66	0.061243461	822
1059	ACAATAGACACC	GGCGVACGGGTGAGTAA	Starter_mixture	67	59	19	4	15	3	10	17	Week_10	C-Section	20.3.13	F	0	RUC_DNA_Extraction_order	RUC	RUC_sx:F_dm:C_cid:19_s:1059_d:67	0.134560863	718
1122	CATACCGTGAGT	GGCGVACGGGTGAGTAA	Starter_mixture	65	122	12	4	15	3	10	17	Week_10	C-Section	5.2.13	F	0	RUC_DNA_Extraction_order	RUC	RUC_sx:F_dm:C_cid:12_s:1122_d:65	0.090013414	785
1139	CGTGATCCGCTA	GGCGVACGGGTGAGTAA	Starter_mixture	68	139	18	4	15	3	10	17	Week_10	C-Section	15.3.13	F	1	RUC_DNA_Extraction_order	RUC	RUC_sx:F_dm:C_cid:18_s:1139_d:68	0.207775947	579
1145	TGAACCCTATGG	GGCGVACGGGTGAGTAA	Starter_mixture	72	145	24	4	15	3	11	18	Week_11	C-Section	12.4.13	M	1	RUC_DNA_Extraction_order	RUC	RUC_sx:M_dm:C_cid:24_s:1145_d:72	0.354431089	436
1196	CGCTCACAGAAT	GGCGVACGGGTGAGTAA	Starter_mixture	65	196	10	4	15	3	10	17	Week_10	C-Section	1.2.13	M	0	RUC_DNA_Extraction_order	RUC	RUC_sx:M_dm:C_cid:10_s:1196_d:65	0.080257999	718
1235	AGGTGAGTTCTA	GGCGVACGGGTGAGTAA	Starter_mixture	67	235	14	4	15	3	10	17	Week_10	C-Section	13.2.13	M	1	RUC_DNA_Extraction_order	RUC	RUC_sx:M_dm:C_cid:14_s:1235_d:67	0.164751827	695
1261	ACCGGTATGTAC	GGCGVACGGGTGAGTAA	Starter_mixture	67	10	10	5	15	3	10	17	Week_10	C-Section	1.2.13	M	0	RUC_DNA_Extraction_order	RUC	RUC_sx:M_dm:C_cid:10_s:1261_d:67	0.137794548	776
3381	GGACTTCCAGCT	GGCGVACGGGTGAGTAA	Starter_mixture	72	87	32	8	15	3	11	18	Week_11	C-Section	2.9.14	F	0	RUC_DNA_Extraction_order	RUC	RUC_sx:F_dm:C_cid:32_s:3381_d:72	0.040414568	876
3401	TCACCTCCTTGT	GGCGVACGGGTGAGTAA	Starter_mixture	70	107	43	8	15	3	10	17	Week_10	C-Section	30.9.14	M	1	RUC_DNA_Extraction_order	RUC	RUC_sx:M_dm:C_cid:43_s:3401_d:70	0.190683994	687
11040	GAACACTTTGGA	GGCGVACGGGTGAGTAA	Starter_mixture	69	40	8	14	15	3	10	17	Week_10	C-Section	30.1.13	M	1	RUC_DNA_Extraction_order	RUC	RUC_sx:M_dm:C_cid:8_s:11040_d:69	0.428939195	566
11069	TATCGACACAAG	GGCGVACGGGTGAGTAA	Starter_mixture	71	69	8	14	15	3	11	18	Week_11	C-Section	30.1.13	M	1	RUC_DNA_Extraction_order	RUC	RUC_sx:M_dm:C_cid:8_s:11069_d:71	0.14666639	753
11074	TAGGCATGCTTG	GGCGVACGGGTGAGTAA	Starter_mixture	68	74	12	14	15	3	10	17	Week_10	C-Section	5.2.13	F	0	RUC_DNA_Extraction_order	RUC	RUC_sx:F_dm:C_cid:12_s:11074_d:68	0.036173844	1002
11260	TACAGCGCATAC	GGCGVACGGGTGAGTAA	Starter_mixture	67	9	8	15	15	3	10	17	Week_10	C-Section	30.1.13	M	1	RUC_DNA_Extraction_order	RUC	RUC_sx:M_dm:C_cid:8_s:11260_d:67	0.060896986	871
11264	GCAATTAGGTAC	GGCGVACGGGTGAGTAA	Starter_mixture	67	121	15	21	15	3	10	17	Week_10	C-Section	14.2.13	F	0	RUC_DNA_Extraction_order	RUC	RUC_sx:F_dm:C_cid:15_s:11264_d:67	0.029908647	1069
11270	CCAATACGCCTG	GGCGVACGGGTGAGTAA	Starter_mixture	65	19	24	15	15	3	10	17	Week_10	C-Section	12.4.13	M	1	RUC_DNA_Extraction_order	RUC	RUC_sx:M_dm:C_cid:24_s:11270_d:65	0.086816208	781
11327	CAAACAACAGCT	GGCGVACGGGTGAGTAA	Starter_mixture	69	22	10	20	15	3	10	17	Week_10	C-Section	1.2.13	M	0	RUC_DNA_Extraction_order	RUC	RUC_sx:M_dm:C_cid:10_s:11327_d:69	0.074665995	1066
11345	GCGATATATCGC	GGCGVACGGGTGAGTAA	Starter_mixture	65	24	8	20	15	3	10	17	Week_10	C-Section	30.1.13	M	1	RUC_DNA_Extraction_order	RUC	RUC_sx:M_dm:C_cid:8_s:11345_d:65	0.057885319	913
13175	TCCTCGAGCGAT	GGCGVACGGGTGAGTAA	Starter_mixture	66	132	33	18	15	3	10	17	Week_10	C-Section	8.9.14	F	0	RUC_DNA_Extraction_order	RUC	RUC_sx:F_dm:C_cid:33_s:13175_d:66	0.081048454	613
13209	CGTGACAATAGT	GGCGVACGGGTGAGTAA	Starter_mixture	70	166	40	18	15	3	10	17	Week_10	C-Section	22.9.14	M	0	RUC_DNA_Extraction_order	RUC	RUC_sx:M_dm:C_cid:40_s:13209_d:70	0.062340494	743
13372	GTACGATATGAC	GGCGVACGGGTGAGTAA	Starter_mixture	69	78	28	19	15	3	10	17	Week_10	C-Section	27.8.14	M	1	RUC_DNA_Extraction_order	RUC	RUC_sx:M_dm:C_cid:28_s:13372_d:69	0.070719299	713
1076	ATTCTGCCGAAG	GGCGVACGGGTGAGTAA	Starter_mixture	77	76	14	4	16	3	11	18	Week_11	C-Section	13.2.13	M	1	RUC_DNA_Extraction_order	RUC	RUC_sx:M_dm:C_cid:14_s:1076_d:77	0.073547718	858
1123	ATGTGTGTAGAC	GGCGVACGGGTGAGTAA	Starter_mixture	75	123	12	4	16	3	11	18	Week_11	C-Section	5.2.13	F	0	RUC_DNA_Extraction_order	RUC	RUC_sx:F_dm:C_cid:12_s:1123_d:75	0.020347459	879
1215	TTCTCCATCACA	GGCGVACGGGTGAGTAA	Starter_mixture	74	215	8	4	16	3	11	18	Week_11	C-Section	30.1.13	M	1	RUC_DNA_Extraction_order	RUC	RUC_sx:M_dm:C_cid:8_s:1215_d:74	0.109292524	671
1346	GATCCCACGTAC	GGCGVACGGGTGAGTAA	Starter_mixture	74	95	10	5	16	3	11	18	Week_11	C-Section	1.2.13	M	0	RUC_DNA_Extraction_order	RUC	RUC_sx:M_dm:C_cid:10_s:1346_d:74	0.031509739	1115
3219	TAATCGGTGCCA	GGCGVACGGGTGAGTAA	Starter_mixture	78	176	28	7	16	3	12	19	Week_12	C-Section	27.8.14	M	1	RUC_DNA_Extraction_order	RUC	RUC_sx:M_dm:C_cid:28_s:3219_d:78	0.062206248	833
3220	TTGATCCGGTAG	GGCGVACGGGTGAGTAA	Starter_mixture	74	177	38	7	16	3	11	18	Week_11	C-Section	18.9.14	M	0	RUC_DNA_Extraction_order	RUC	RUC_sx:M_dm:C_cid:38_s:3220_d:74	0.099958789	887
11077	AGCATGTCCCGT	GGCGVACGGGTGAGTAA	Starter_mixture	74	77	15	14	16	3	11	18	Week_11	C-Section	14.2.13	F	0	RUC_DNA_Extraction_order	RUC	RUC_sx:F_dm:C_cid:15_s:11077_d:74	0.113720038	776
11080	TAGTATGCGCAA	GGCGVACGGGTGAGTAA	Starter_mixture	79	80	18	14	16	3	12	19	Week_12	C-Section	15.3.13	F	1	RUC_DNA_Extraction_order	RUC	RUC_sx:F_dm:C_cid:18_s:11080_d:79	0.09391731	711
11081	TGCGCTGAATGT	GGCGVACGGGTGAGTAA	Starter_mixture	74	81	19	14	16	3	11	18	Week_11	C-Section	20.3.13	F	0	RUC_DNA_Extraction_order	RUC	RUC_sx:F_dm:C_cid:19_s:11081_d:74	0.217845459	589
11089	CTGCTATTCCTC	GGCGVACGGGTGAGTAA	Starter_mixture	76	89	24	14	16	3	11	18	Week_11	C-Section	12.4.13	M	1	RUC_DNA_Extraction_order	RUC	RUC_sx:M_dm:C_cid:24_s:11089_d:76	0.060483773	679
13208	TGCCGTATGCCA	GGCGVACGGGTGAGTAA	Starter_mixture	77	165	41	18	16	3	11	18	Week_11	C-Section	23.9.14	M	1	RUC_DNA_Extraction_order	RUC	RUC_sx:M_dm:C_cid:41_s:13208_d:77	0.081354956	782
13222	TTGACCGCGGTT	GGCGVACGGGTGAGTAA	Starter_mixture	78	179	40	18	16	3	12	19	Week_12	C-Section	22.9.14	M	0	RUC_DNA_Extraction_order	RUC	RUC_sx:M_dm:C_cid:40_s:13222_d:78	0.078371985	860
13240	ATTCGGTAGTGC	GGCGVACGGGTGAGTAA	Starter_mixture	78	197	43	19	16	3	12	19	Week_12	C-Section	30.9.14	M	1	RUC_DNA_Extraction_order	RUC	RUC_sx:M_dm:C_cid:43_s:13240_d:78	0.093302145	791
82	TGCGCTGAATGT	GGCGVACGGGTGAGTAA	Starter_mixture	82	81	12	1	17	3	12	19	Week_12	C-Section	5.2.13	F	0	RUC_DNA_Extraction_order	RUC	RUC_sx:F_dm:C_cid:12_s:82_d:82	0.033214703	1109
161	AGTGTTTCGGAC	GGCGVACGGGTGAGTAA	Starter_mixture	82	160	24	2	17	3	12	19	Week_12	C-Section	12.4.13	M	1	RUC_DNA_Extraction_order	RUC	RUC_sx:M_dm:C_cid:24_s:161_d:82	0.044557028	761
1351	GATGTATGTGGT	GGCGVACGGGTGAGTAA	Starter_mixture	84	100	19	5	17	3	12	19	Week_12	C-Section	20.3.13	F	0	RUC_DNA_Extraction_order	RUC	RUC_sx:F_dm:C_cid:19_s:1351_d:84	0.060811903	1102
3236	GCATCAGAGTTA	GGCGVACGGGTGAGTAA	Starter_mixture	85	193	41	7	17	3	13	20	Week_13	C-Section	23.9.14	M	1	RUC_DNA_Extraction_order	RUC	RUC_sx:M_dm:C_cid:41_s:3236_d:85	0.089665858	665
11070	GATTCCGGCTCA	GGCGVACGGGTGAGTAA	Starter_mixture	81	70	8	14	17	3	12	19	Week_12	C-Section	30.1.13	M	1	RUC_DNA_Extraction_order	RUC	RUC_sx:M_dm:C_cid:8_s:11070_d:81	0.100403681	694
11073	ATGGGTTCCGTC	GGCGVACGGGTGAGTAA	Starter_mixture	83	73	10	14	17	3	12	19	Week_12	C-Section	1.2.13	M	0	RUC_DNA_Extraction_order	RUC	RUC_sx:M_dm:C_cid:10_s:11073_d:83	0.075349281	778
13221	CGGGTGTTTGCT	GGCGVACGGGTGAGTAA	Starter_mixture	82	178	38	18	17	3	12	19	Week_12	C-Section	18.9.14	M	0	RUC_DNA_Extraction_order	RUC	RUC_sx:M_dm:C_cid:38_s:13221_d:82	0.071035935	1003
13228	GGTTCGGTCCAT	GGCGVACGGGTGAGTAA	Starter_mixture	85	185	36	18	17	3	13	20	Week_13	C-Section	15.9.14	M	1	RUC_DNA_Extraction_order	RUC	RUC_sx:M_dm:C_cid:36_s:13228_d:85	0.050605539	615
13232	TGGAGTAGGTGG	GGCGVACGGGTGAGTAA	Starter_mixture	84	93	37	21	17	3	12	19	Week_12	C-Section	16.9.14	M	1	RUC_DNA_Extraction_order	RUC	RUC_sx:M_dm:C_cid:37_s:13232_d:84	0.049349967	1234
23223	TCCTCGAGCGAT	GGCGVACGGGTGAGTAA	Starter_mixture	86	132	40	21	17	3	13	20	Week_13	C-Section	22.9.14	M	0	RUC_DNA_Extraction_order	RUC	RUC_sx:M_dm:C_cid:40_s:23223_d:86	0.089513672	762
23	CAAACAACAGCT	GGCGVACGGGTGAGTAA	TMR	91	22	8	1	18	4	13	20	Week_13	C-Section	30.1.13	M	1	RUC_DNA_Extraction_order	RUC	RUC_sx:M_dm:C_cid:8_s:23_d:91	0.029777549	994
363	AGCTGTCAAGCT	GGCGVACGGGTGAGTAA	Starter_mixture	89	111	24	3	18	3	13	20	Week_13	C-Section	12.4.13	M	1	RUC_DNA_Extraction_order	RUC	RUC_sx:M_dm:C_cid:24_s:363_d:89	0.067849545	566
10094	TGGAGTAGGTGG	GGCGVACGGGTGAGTAA	Starter_mixture	89	93	10	9	18	3	13	20	Week_13	C-Section	1.2.13	M	0	RUC_DNA_Extraction_order	RUC	RUC_sx:M_dm:C_cid:10_s:10094_d:89	0.074253493	956
10122	GCAATTAGGTAC	GGCGVACGGGTGAGTAA	TMR	91	121	15	10	18	4	13	20	Week_13	C-Section	14.2.13	F	0	RUC_DNA_Extraction_order	RUC	RUC_sx:F_dm:C_cid:15_s:10122_d:91	0.385053955	461
10126	TTCTCTCGACAT	GGCGVACGGGTGAGTAA	TMR	92	125	19	10	18	4	14	21	Week_14	C-Section	20.3.13	F	0	RUC_DNA_Extraction_order	RUC	RUC_sx:F_dm:C_cid:19_s:10126_d:92	0.128192438	757
10138	GTATTTCGGACG	GGCGVACGGGTGAGTAA	TMR	92	117	14	21	18	4	14	21	Week_14	C-Section	13.2.13	M	1	RUC_DNA_Extraction_order	RUC	RUC_sx:M_dm:C_cid:14_s:10138_d:92	0.029130151	1202
10157	TCGTGCGTGTTG	GGCGVACGGGTGAGTAA	Starter_mixture	89	156	18	10	18	3	13	20	Week_13	C-Section	15.3.13	F	1	RUC_DNA_Extraction_order	RUC	RUC_sx:F_dm:C_cid:18_s:10157_d:89	0.296953807	587
13136	CGTAAGATGCCT	GGCGVACGGGTGAGTAA	TMR	92	84	33	21	18	4	14	21	Week_14	C-Section	8.9.14	F	0	RUC_DNA_Extraction_order	RUC	RUC_sx:F_dm:C_cid:33_s:13136_d:92	0.088843328	867
13211	TTAAGACAGTCG	GGCGVACGGGTGAGTAA	Starter_mixture	90	168	38	18	18	3	13	20	Week_13	C-Section	18.9.14	M	0	RUC_DNA_Extraction_order	RUC	RUC_sx:M_dm:C_cid:38_s:13211_d:90	0.060627412	1110
13230	TATGTGCCGGCT	GGCGVACGGGTGAGTAA	Starter_mixture	89	187	35	19	18	3	13	20	Week_13	C-Section	11.9.14	F	1	RUC_DNA_Extraction_order	RUC	RUC_sx:F_dm:C_cid:35_s:13230_d:89	0.203836587	685
13238	CTGAAGGGCGAA	GGCGVACGGGTGAGTAA	TMR	92	195	37	19	18	4	14	21	Week_14	C-Section	16.9.14	M	1	RUC_DNA_Extraction_order	RUC	RUC_sx:M_dm:C_cid:37_s:13238_d:92	0.033092962	1151
13239	CGCTCACAGAAT	GGCGVACGGGTGAGTAA	TMR	93	196	36	19	18	4	14	21	Week_14	C-Section	15.9.14	M	1	RUC_DNA_Extraction_order	RUC	RUC_sx:M_dm:C_cid:36_s:13239_d:93	0.046552969	559
1124	CCTGCGAAGTAT	GGCGVACGGGTGAGTAA	TMR	100	124	12	4	19	4	15	22	Week_15	C-Section	5.2.13	F	0	RUC_DNA_Extraction_order	RUC	RUC_sx:F_dm:C_cid:12_s:1124_d:100	0.025396434	1299
1166	CGTGACAATAGT	GGCGVACGGGTGAGTAA	TMR	98	166	15	4	19	4	14	21	Week_14	C-Section	14.2.13	F	0	RUC_DNA_Extraction_order	RUC	RUC_sx:F_dm:C_cid:15_s:1166_d:98	0.02790964	699
1350	GCCTAGCCCAAT	GGCGVACGGGTGAGTAA	TMR	97	99	18	5	19	4	14	21	Week_14	C-Section	15.3.13	F	1	RUC_DNA_Extraction_order	RUC	RUC_sx:F_dm:C_cid:18_s:1350_d:97	0.082602792	1118
3382	CTCACAACCGTG	GGCGVACGGGTGAGTAA	TMR	98	88	32	8	19	4	14	21	Week_14	C-Section	2.9.14	F	0	RUC_DNA_Extraction_order	RUC	RUC_sx:F_dm:C_cid:32_s:3382_d:98	0.025864384	1038
11165	AGTCGAACGAGG	GGCGVACGGGTGAGTAA	TMR	99	13	14	20	19	4	15	22	Week_15	C-Section	13.2.13	M	1	RUC_DNA_Extraction_order	RUC	RUC_sx:M_dm:C_cid:14_s:11165_d:99	0.043595914	1251
11339	CTCACAACCGTG	GGCGVACGGGTGAGTAA	TMR	100	88	24	15	19	4	15	22	Week_15	C-Section	12.4.13	M	1	RUC_DNA_Extraction_order	RUC	RUC_sx:M_dm:C_cid:24_s:11339_d:100	0.020352146	1256
13225	CGCTGTGGATTA	GGCGVACGGGTGAGTAA	TMR	96	182	43	18	19	4	14	21	Week_14	C-Section	30.9.14	M	1	RUC_DNA_Extraction_order	RUC	RUC_sx:M_dm:C_cid:43_s:13225_d:96	0.056576633	862
13233	CGGATCTAGTGT	GGCGVACGGGTGAGTAA	TMR	100	190	33	19	19	4	15	22	Week_15	C-Section	8.9.14	F	0	RUC_DNA_Extraction_order	RUC	RUC_sx:F_dm:C_cid:33_s:13233_d:100	0.086448957	769
13235	GTCGAATTTGCG	GGCGVACGGGTGAGTAA	TMR	97	192	35	19	19	4	14	21	Week_14	C-Section	11.9.14	F	1	RUC_DNA_Extraction_order	RUC	RUC_sx:F_dm:C_cid:35_s:13235_d:97	0.051385005	796
21358	GACATTGTCACG	GGCGVACGGGTGAGTAA	TMR	99	129	19	21	19	4	15	22	Week_15	C-Section	20.3.13	F	0	RUC_DNA_Extraction_order	RUC	RUC_sx:F_dm:C_cid:19_s:21358_d:99	0.013360131	1550
1125	TTCTCTCGACAT	GGCGVACGGGTGAGTAA	TMR	107	125	12	4	20	4	16	23	Week_16	C-Section	5.2.13	F	0	RUC_DNA_Extraction_order	RUC	RUC_sx:F_dm:C_cid:12_s:1125_d:107	0.010634233	1351
1178	CGGGTGTTTGCT	GGCGVACGGGTGAGTAA	TMR	106	178	14	4	20	4	16	23	Week_16	C-Section	13.2.13	M	1	RUC_DNA_Extraction_order	RUC	RUC_sx:M_dm:C_cid:14_s:1178_d:106	0.048568071	867
1179	TTGACCGCGGTT	GGCGVACGGGTGAGTAA	TMR	105	179	15	4	20	4	15	22	Week_15	C-Section	14.2.13	F	0	RUC_DNA_Extraction_order	RUC	RUC_sx:F_dm:C_cid:15_s:1179_d:105	0.024637918	749
1188	TGGTCGCATCGT	GGCGVACGGGTGAGTAA	TMR	104	188	24	4	20	4	15	22	Week_15	C-Section	12.4.13	M	1	RUC_DNA_Extraction_order	RUC	RUC_sx:M_dm:C_cid:24_s:1188_d:104	0.062436868	852
1243	AGATGATCAGTC	GGCGVACGGGTGAGTAA	TMR	106	243	8	4	20	4	16	23	Week_16	C-Section	30.1.13	M	1	RUC_DNA_Extraction_order	RUC	RUC_sx:M_dm:C_cid:8_s:1243_d:106	0.027464702	966
11182	CGCTGTGGATTA	GGCGVACGGGTGAGTAA	TMR	104	182	18	14	20	4	15	22	Week_15	C-Section	15.3.13	F	1	RUC_DNA_Extraction_order	RUC	RUC_sx:F_dm:C_cid:18_s:11182_d:104	0.041336686	727
11183	ACCAGTGACTCA	GGCGVACGGGTGAGTAA	TMR	105	14	19	20	20	4	15	22	Week_15	C-Section	20.3.13	F	0	RUC_DNA_Extraction_order	RUC	RUC_sx:F_dm:C_cid:19_s:11183_d:105	0.068181474	1321
11216	CGTAGGTAGAGG	GGCGVACGGGTGAGTAA	TMR	104	216	10	14	20	4	15	22	Week_15	C-Section	1.2.13	M	0	RUC_DNA_Extraction_order	RUC	RUC_sx:M_dm:C_cid:10_s:11216_d:104	0.032210866	825
13101	AGTTGAGGCATT	GGCGVACGGGTGAGTAA	TMR	106	58	32	18	20	4	16	23	Week_16	C-Section	2.9.14	F	0	RUC_DNA_Extraction_order	RUC	RUC_sx:F_dm:C_cid:32_s:13101_d:106	0.065829831	897
13231	TGGTCGCATCGT	GGCGVACGGGTGAGTAA	TMR	104	188	28	19	20	4	15	22	Week_15	C-Section	27.8.14	M	1	RUC_DNA_Extraction_order	RUC	RUC_sx:M_dm:C_cid:28_s:13231_d:104	0.107284484	772
13245	GTCTTCAGCAAG	GGCGVACGGGTGAGTAA	TMR	108	202	38	19	20	4	16	23	Week_16	C-Section	18.9.14	M	0	RUC_DNA_Extraction_order	RUC	RUC_sx:M_dm:C_cid:38_s:13245_d:108	0.065697217	862
13287	GAGACGTGTTCT	GGCGVACGGGTGAGTAA	TMR	104	244	40	19	20	4	15	22	Week_15	C-Section	22.9.14	M	0	RUC_DNA_Extraction_order	RUC	RUC_sx:M_dm:C_cid:40_s:13287_d:104	0.068320227	819
13288	TATCACCGGCAC	GGCGVACGGGTGAGTAA	TMR	103	245	41	19	20	4	15	22	Week_15	C-Section	23.9.14	M	1	RUC_DNA_Extraction_order	RUC	RUC_sx:M_dm:C_cid:41_s:13288_d:103	0.037208161	912
1174	AGTTGTAGTCCG	GGCGVACGGGTGAGTAA	TMR	113	174	8	4	21	4	17	24	Week_17	C-Section	30.1.13	M	1	RUC_DNA_Extraction_order	RUC	RUC_sx:M_dm:C_cid:8_s:1174_d:113	0.014037484	1053
1175	TCGTCAAACCCG	GGCGVACGGGTGAGTAA	TMR	111	175	10	4	21	4	16	23	Week_16	C-Section	1.2.13	M	0	RUC_DNA_Extraction_order	RUC	RUC_sx:M_dm:C_cid:10_s:1175_d:111	0.019078771	1051
1203	CGGATAACCTCC	GGCGVACGGGTGAGTAA	TMR	110	203	18	4	21	4	16	23	Week_16	C-Section	15.3.13	F	1	RUC_DNA_Extraction_order	RUC	RUC_sx:F_dm:C_cid:18_s:1203_d:110	0.014569792	990
1204	AGGGTGACTTTA	GGCGVACGGGTGAGTAA	TMR	112	204	19	4	21	4	16	23	Week_16	C-Section	20.3.13	F	0	RUC_DNA_Extraction_order	RUC	RUC_sx:F_dm:C_cid:19_s:1204_d:112	0.013463607	1387
1208	TTCGATGCCGCA	GGCGVACGGGTGAGTAA	TMR	111	208	24	4	21	4	16	23	Week_16	C-Section	12.4.13	M	1	RUC_DNA_Extraction_order	RUC	RUC_sx:M_dm:C_cid:24_s:1208_d:111	0.027937417	994
10119	TATCTATCCTGC	GGCGVACGGGTGAGTAA	TMR	114	118	12	9	21	4	17	24	Week_17	C-Section	5.2.13	F	0	RUC_DNA_Extraction_order	RUC	RUC_sx:F_dm:C_cid:12_s:10119_d:114	0.017465721	1298
13199	AGCAGAACATCT	GGCGVACGGGTGAGTAA	TMR	112	92	28	21	21	4	16	23	Week_16	C-Section	27.8.14	M	1	RUC_DNA_Extraction_order	RUC	RUC_sx:M_dm:C_cid:28_s:13199_d:112	0.029920246	1138
13242	CAACACATGCTG	GGCGVACGGGTGAGTAA	TMR	115	199	35	19	21	4	17	24	Week_17	C-Section	11.9.14	F	1	RUC_DNA_Extraction_order	RUC	RUC_sx:F_dm:C_cid:35_s:13242_d:115	0.03454903	842
13243	ATTCTCTCACGT	GGCGVACGGGTGAGTAA	TMR	111	200	36	19	21	4	16	23	Week_16	C-Section	15.9.14	M	1	RUC_DNA_Extraction_order	RUC	RUC_sx:M_dm:C_cid:36_s:13243_d:111	0.067386973	755
13244	CGACTCTAAACG	GGCGVACGGGTGAGTAA	TMR	110	201	37	19	21	4	16	23	Week_16	C-Section	16.9.14	M	1	RUC_DNA_Extraction_order	RUC	RUC_sx:M_dm:C_cid:37_s:13244_d:110	0.04072862	1062
7	GTCGTGTAGCCT	GGCGVACGGGTGAGTAA	TMR	117	6	18	1	22	4	17	24	Week_17	C-Section	15.3.13	F	1	RUC_DNA_Extraction_order	RUC	RUC_sx:F_dm:C_cid:18_s:7_d:117	0.012631113	1370
8	AGCGGAGGTTAG	GGCGVACGGGTGAGTAA	TMR	123	7	19	1	22	5	18	25	Week_18	C-Section	20.3.13	F	0	RUC_DNA_Extraction_order	RUC	RUC_sx:F_dm:C_cid:19_s:8_d:123	0.020866357	1505
107	TCTTGGAGGTCA	GGCGVACGGGTGAGTAA	TMR	120	106	8	1	22	4	18	25	Week_18	C-Section	30.1.13	M	1	RUC_DNA_Extraction_order	RUC	RUC_sx:M_dm:C_cid:8_s:107_d:120	0.010620716	1781
109	GCACACCTGATA	GGCGVACGGGTGAGTAA	TMR	118	108	10	1	22	4	17	24	Week_17	C-Section	1.2.13	M	0	RUC_DNA_Extraction_order	RUC	RUC_sx:M_dm:C_cid:10_s:109_d:118	0.12861617	856
113	GAGAGCAACAGA	GGCGVACGGGTGAGTAA	TMR	119	112	14	1	22	4	17	24	Week_17	C-Section	13.2.13	M	1	RUC_DNA_Extraction_order	RUC	RUC_sx:M_dm:C_cid:14_s:113_d:119	0.031919622	1187
10154	GAAACATCCCAC	GGCGVACGGGTGAGTAA	TMR	118	153	15	10	22	4	17	24	Week_17	C-Section	14.2.13	F	0	RUC_DNA_Extraction_order	RUC	RUC_sx:F_dm:C_cid:15_s:10154_d:118	0.153162474	1179
10351	GCCTAGCCCAAT	GGCGVACGGGTGAGTAA	TMR	118	99	24	12	22	4	17	24	Week_17	C-Section	12.4.13	M	1	RUC_DNA_Extraction_order	RUC	RUC_sx:M_dm:C_cid:24_s:10351_d:118	0.034838237	1106
13102	ACAATAGACACC	GGCGVACGGGTGAGTAA	TMR	118	59	33	18	22	4	17	24	Week_17	C-Section	8.9.14	F	0	RUC_DNA_Extraction_order	RUC	RUC_sx:F_dm:C_cid:33_s:13102_d:118	0.079814769	613
1126	GCTCTCCGTAGA	GGCGVACGGGTGAGTAA	TMR	127	126	12	4	23	5	19	26	Week_19	C-Section	5.2.13	F	0	RUC_DNA_Extraction_order	RUC	RUC_sx:F_dm:C_cid:12_s:1126_d:127	0.038401397	916
1222	TACACAAGTCGC	GGCGVACGGGTGAGTAA	TMR	128	222	18	4	23	5	19	26	Week_19	C-Section	15.3.13	F	1	RUC_DNA_Extraction_order	RUC	RUC_sx:F_dm:C_cid:18_s:1222_d:128	0.028806153	1099
3261	GGATAGCCAAGG	GGCGVACGGGTGAGTAA	TMR	130	218	28	7	23	5	19	26	Week_19	C-Section	27.8.14	M	1	RUC_DNA_Extraction_order	RUC	RUC_sx:M_dm:C_cid:28_s:3261_d:130	0.070848355	854
11199	CAACACATGCTG	GGCGVACGGGTGAGTAA	TMR	127	199	14	14	23	5	19	26	Week_19	C-Section	13.2.13	M	1	RUC_DNA_Extraction_order	RUC	RUC_sx:M_dm:C_cid:14_s:11199_d:127	0.032785909	928
11200	ATCTACCGAAGC	GGCGVACGGGTGAGTAA	TMR	126	104	15	21	23	5	18	25	Week_18	C-Section	14.2.13	F	0	RUC_DNA_Extraction_order	RUC	RUC_sx:F_dm:C_cid:15_s:11200_d:126	0.012990213	1600
11228	GAATACCAAGTC	GGCGVACGGGTGAGTAA	TMR	125	15	24	20	23	5	18	25	Week_18	C-Section	12.4.13	M	1	RUC_DNA_Extraction_order	RUC	RUC_sx:M_dm:C_cid:24_s:11228_d:125	0.083320957	1256
13270	CACCCGATGGTT	GGCGVACGGGTGAGTAA	TMR	124	227	32	19	23	5	18	25	Week_18	C-Section	2.9.14	F	0	RUC_DNA_Extraction_order	RUC	RUC_sx:F_dm:C_cid:32_s:13270_d:124	0.040820475	1117
1127	GTTAAGCTGACC	GGCGVACGGGTGAGTAA	TMR	135	127	12	4	24	5	20	27	Week_20	C-Section	5.2.13	F	0	RUC_DNA_Extraction_order	RUC	RUC_sx:F_dm:C_cid:12_s:1127_d:135	0.0194044	1309
1219	TGGTTGGTTACG	GGCGVACGGGTGAGTAA	TMR	133	219	15	4	24	5	19	26	Week_19	C-Section	14.2.13	F	0	RUC_DNA_Extraction_order	RUC	RUC_sx:F_dm:C_cid:15_s:1219_d:133	0.025657641	1125
1276	CGAGCAATCCTA	GGCGVACGGGTGAGTAA	TMR	131	25	10	5	24	5	19	26	Week_19	C-Section	1.2.13	M	0	RUC_DNA_Extraction_order	RUC	RUC_sx:M_dm:C_cid:10_s:1276_d:131	0.055842241	1095
1355	ATCTACCGAAGC	GGCGVACGGGTGAGTAA	TMR	133	104	8	5	24	5	19	26	Week_19	C-Section	30.1.13	M	1	RUC_DNA_Extraction_order	RUC	RUC_sx:M_dm:C_cid:8_s:1355_d:133	0.030827732	1309
1357	TCTTGGAGGTCA	GGCGVACGGGTGAGTAA	TMR	132	106	18	5	24	5	19	26	Week_19	C-Section	15.3.13	F	1	RUC_DNA_Extraction_order	RUC	RUC_sx:F_dm:C_cid:18_s:1357_d:132	0.054258117	1229
3292	CTCCCTTTGTGT	GGCGVACGGGTGAGTAA	TMR	133	249	43	7	24	5	19	26	Week_19	C-Section	30.9.14	M	1	RUC_DNA_Extraction_order	RUC	RUC_sx:M_dm:C_cid:43_s:3292_d:133	0.051287959	1151
11218	GGATAGCCAAGG	GGCGVACGGGTGAGTAA	TMR	134	218	14	14	24	5	20	27	Week_20	C-Section	13.2.13	M	1	RUC_DNA_Extraction_order	RUC	RUC_sx:M_dm:C_cid:14_s:11218_d:134	0.028504737	1098
11223	ACTTGGTGTAAG	GGCGVACGGGTGAGTAA	TMR	134	105	19	21	24	5	20	27	Week_20	C-Section	20.3.13	F	0	RUC_DNA_Extraction_order	RUC	RUC_sx:F_dm:C_cid:19_s:11223_d:134	0.014731404	1787
1128	ATGCCATGCCGT	GGCGVACGGGTGAGTAA	TMR	142	128	12	4	25	5	21	28	Week_21	C-Section	5.2.13	F	0	RUC_DNA_Extraction_order	RUC	RUC_sx:F_dm:C_cid:12_s:1128_d:142	0.01497069	1685
1195	CTGAAGGGCGAA	GGCGVACGGGTGAGTAA	TMR	141	195	8	4	25	5	21	28	Week_21	C-Section	30.1.13	M	1	RUC_DNA_Extraction_order	RUC	RUC_sx:M_dm:C_cid:8_s:1195_d:141	0.035211521	1406
1247	AGGTCCAAATCA	GGCGVACGGGTGAGTAA	TMR	140	247	14	4	25	5	20	27	Week_20	C-Section	13.2.13	M	1	RUC_DNA_Extraction_order	RUC	RUC_sx:M_dm:C_cid:14_s:1247_d:140	0.071618342	860
1248	ACCGTGCTCACA	GGCGVACGGGTGAGTAA	TMR	139	248	15	4	25	5	20	27	Week_20	C-Section	14.2.13	F	0	RUC_DNA_Extraction_order	RUC	RUC_sx:F_dm:C_cid:15_s:1248_d:139	0.032873971	1041
1252	ACGAGACTGATT	GGCGVACGGGTGAGTAA	TMR	141	1	19	5	25	5	21	28	Week_21	C-Section	20.3.13	F	0	RUC_DNA_Extraction_order	RUC	RUC_sx:F_dm:C_cid:19_s:1252_d:141	0.011955847	1603
1354	GCGAGCGAAGTA	GGCGVACGGGTGAGTAA	TMR	139	103	24	5	25	5	20	27	Week_20	C-Section	12.4.13	M	1	RUC_DNA_Extraction_order	RUC	RUC_sx:M_dm:C_cid:24_s:1354_d:139	0.029148812	1175
3416	CATACCGTGAGT	GGCGVACGGGTGAGTAA	TMR	141	122	40	8	25	5	21	28	Week_21	C-Section	22.9.14	M	0	RUC_DNA_Extraction_order	RUC	RUC_sx:M_dm:C_cid:40_s:3416_d:141	0.011426411	1474
3419	TTCTCTCGACAT	GGCGVACGGGTGAGTAA	TMR	140	125	41	8	25	5	20	27	Week_20	C-Section	23.9.14	M	1	RUC_DNA_Extraction_order	RUC	RUC_sx:M_dm:C_cid:41_s:3419_d:140	0.032158144	1238
3426	TCCTCGAGCGAT	GGCGVACGGGTGAGTAA	TMR	139	132	43	8	25	5	20	27	Week_20	C-Section	30.9.14	M	1	RUC_DNA_Extraction_order	RUC	RUC_sx:M_dm:C_cid:43_s:3426_d:139	0.019340213	1609
11244	GCGACAATTACA	GGCGVACGGGTGAGTAA	TMR	139	109	10	21	25	5	20	27	Week_20	C-Section	1.2.13	M	0	RUC_DNA_Extraction_order	RUC	RUC_sx:M_dm:C_cid:10_s:11244_d:139	0.015631947	1622
11251	TCCCTTGTCTCC	GGCGVACGGGTGAGTAA	TMR	139	0	18	15	25	5	20	27	Week_20	C-Section	15.3.13	F	1	RUC_DNA_Extraction_order	RUC	RUC_sx:F_dm:C_cid:18_s:11251_d:139	0.03310597	1213
53	ACTCACAGGAAT	GGCGVACGGGTGAGTAA	TMR	148	52	19	1	26	5	22	29	Week_22	C-Section	20.3.13	F	0	RUC_DNA_Extraction_order	RUC	RUC_sx:F_dm:C_cid:19_s:53_d:148	0.011694529	1760
1361	TCATGCTCCATT	GGCGVACGGGTGAGTAA	TMR	146	110	24	5	26	5	21	28	Week_21	C-Section	12.4.13	M	1	RUC_DNA_Extraction_order	RUC	RUC_sx:M_dm:C_cid:24_s:1361_d:146	0.013824234	1309
3320	AGTCGTGCACAT	GGCGVACGGGTGAGTAA	TMR	148	26	36	8	26	5	22	29	Week_22	C-Section	15.9.14	M	1	RUC_DNA_Extraction_order	RUC	RUC_sx:M_dm:C_cid:36_s:3320_d:148	0.03489727	1044
3325	AGTTACGAGCTA	GGCGVACGGGTGAGTAA	TMR	145	31	38	8	26	5	21	28	Week_21	C-Section	18.9.14	M	0	RUC_DNA_Extraction_order	RUC	RUC_sx:M_dm:C_cid:38_s:3325_d:145	0.082807693	887
3352	AGTTGAGGCATT	GGCGVACGGGTGAGTAA	TMR	147	58	40	8	26	5	21	28	Week_21	C-Section	22.9.14	M	0	RUC_DNA_Extraction_order	RUC	RUC_sx:M_dm:C_cid:40_s:3352_d:147	0.015411601	1510
3420	GCTCTCCGTAGA	GGCGVACGGGTGAGTAA	TMR	146	126	41	8	26	5	21	28	Week_21	C-Section	23.9.14	M	1	RUC_DNA_Extraction_order	RUC	RUC_sx:M_dm:C_cid:41_s:3420_d:146	0.032513947	1247
3447	GAAACATCCCAC	GGCGVACGGGTGAGTAA	TMR	148	153	43	8	26	5	22	29	Week_22	C-Section	30.9.14	M	1	RUC_DNA_Extraction_order	RUC	RUC_sx:M_dm:C_cid:43_s:3447_d:148	0.027181594	1195
10003	GCTGTACGGATT	GGCGVACGGGTGAGTAA	TMR	147	2	14	10	26	5	21	28	Week_21	C-Section	13.2.13	M	1	RUC_DNA_Extraction_order	RUC	RUC_sx:M_dm:C_cid:14_s:10003_d:147	0.039421898	1429
10004	ATCACCAGGTGT	GGCGVACGGGTGAGTAA	TMR	146	3	15	10	26	5	21	28	Week_21	C-Section	14.2.13	F	0	RUC_DNA_Extraction_order	RUC	RUC_sx:F_dm:C_cid:15_s:10004_d:146	0.012278494	1506
10151	ACGCGAACTAAT	GGCGVACGGGTGAGTAA	TMR	148	150	8	9	26	5	22	29	Week_22	C-Section	30.1.13	M	1	RUC_DNA_Extraction_order	RUC	RUC_sx:M_dm:C_cid:8_s:10151_d:148	0.065420529	1253
10171	CGCAGATTAGTA	GGCGVACGGGTGAGTAA	TMR	148	170	12	9	26	5	22	29	Week_22	C-Section	5.2.13	F	0	RUC_DNA_Extraction_order	RUC	RUC_sx:F_dm:C_cid:12_s:10171_d:148	0.014744343	1485
11658	TCGTGCGTGTTG	GGCGVACGGGTGAGTAA	TMR	146	156	18	17	26	5	21	28	Week_21	C-Section	15.3.13	F	1	RUC_DNA_Extraction_order	RUC	RUC_sx:F_dm:C_cid:18_s:11658_d:146	0.018440012	1402
11690	TGGTCGCATCGT	GGCGVACGGGTGAGTAA	TMR	146	188	10	17	26	5	21	28	Week_21	C-Section	1.2.13	M	0	RUC_DNA_Extraction_order	RUC	RUC_sx:M_dm:C_cid:10_s:11690_d:146	0.025479673	1465
13323	CAAATTCGGGAT	GGCGVACGGGTGAGTAA	TMR	147	29	37	19	26	5	21	28	Week_21	C-Section	16.9.14	M	1	RUC_DNA_Extraction_order	RUC	RUC_sx:M_dm:C_cid:37_s:13323_d:147	0.044693586	602
370	TATCTATCCTGC	GGCGVACGGGTGAGTAA	TMR	153	118	24	3	27	6	22	29	Week_22	C-Section	12.4.13	M	1	RUC_DNA_Extraction_order	RUC	RUC_sx:M_dm:C_cid:24_s:370_d:153	0.084615827	722
1129	GACATTGTCACG	GGCGVACGGGTGAGTAA	TMR	155	129	12	4	27	6	23	30	Week_23	C-Section	5.2.13	F	0	RUC_DNA_Extraction_order	RUC	RUC_sx:F_dm:C_cid:12_s:1129_d:155	0.013664839	1551
1134	TGCAGCAAGATT	GGCGVACGGGTGAGTAA	TMR	157	134	15	4	27	6	23	30	Week_23	C-Section	14.2.13	F	0	RUC_DNA_Extraction_order	RUC	RUC_sx:F_dm:C_cid:15_s:1134_d:157	0.015191289	1331
3312	CATTATGGCGTG	GGCGVACGGGTGAGTAA	TMR	155	18	33	8	27	6	23	30	Week_23	C-Section	8.9.14	F	0	RUC_DNA_Extraction_order	RUC	RUC_sx:F_dm:C_cid:33_s:3312_d:155	0.025664942	1211
3317	GCAACACCATCC	GGCGVACGGGTGAGTAA	TMR	152	23	35	8	27	6	22	29	Week_22	C-Section	11.9.14	F	1	RUC_DNA_Extraction_order	RUC	RUC_sx:F_dm:C_cid:35_s:3317_d:152	0.038644204	1208
3318	GCGATATATCGC	GGCGVACGGGTGAGTAA	TMR	158	24	35	8	27	6	23	30	Week_23	C-Section	11.9.14	F	1	RUC_DNA_Extraction_order	RUC	RUC_sx:F_dm:C_cid:35_s:3318_d:158	0.0802913	1197
3344	GATGTTCGCTAG	GGCGVACGGGTGAGTAA	TMR	153	50	37	8	27	6	22	29	Week_22	C-Section	16.9.14	M	1	RUC_DNA_Extraction_order	RUC	RUC_sx:M_dm:C_cid:37_s:3344_d:153	0.025765632	1658
3347	ATGATGAGCCTC	GGCGVACGGGTGAGTAA	TMR	151	53	38	8	27	6	22	29	Week_22	C-Section	18.9.14	M	0	RUC_DNA_Extraction_order	RUC	RUC_sx:M_dm:C_cid:38_s:3347_d:151	0.044155639	1110
3353	ACAATAGACACC	GGCGVACGGGTGAGTAA	TMR	156	59	40	8	27	6	23	30	Week_23	C-Section	22.9.14	M	0	RUC_DNA_Extraction_order	RUC	RUC_sx:M_dm:C_cid:40_s:3353_d:156	0.016891385	1507
10070	TATCGACACAAG	GGCGVACGGGTGAGTAA	TMR	153	69	18	9	27	6	22	29	Week_22	C-Section	15.3.13	F	1	RUC_DNA_Extraction_order	RUC	RUC_sx:F_dm:C_cid:18_s:10070_d:153	0.035288284	1361
10153	ACGGGTCATCAT	GGCGVACGGGTGAGTAA	TMR	152	152	10	9	27	6	22	29	Week_22	C-Section	1.2.13	M	0	RUC_DNA_Extraction_order	RUC	RUC_sx:M_dm:C_cid:10_s:10153_d:152	0.029399483	1530
11300	CCAATACGCCTG	GGCGVACGGGTGAGTAA	TMR	158	19	14	20	27	6	23	30	Week_23	C-Section	13.2.13	M	1	RUC_DNA_Extraction_order	RUC	RUC_sx:M_dm:C_cid:14_s:11300_d:158	0.024056784	1597
11688	CTGATCCATCTT	GGCGVACGGGTGAGTAA	TMR	154	186	8	17	27	6	22	29	Week_22	C-Section	30.1.13	M	1	RUC_DNA_Extraction_order	RUC	RUC_sx:M_dm:C_cid:8_s:11688_d:154	0.048078025	1322
13321	GTATCTGCGCGT	GGCGVACGGGTGAGTAA	TMR	154	27	36	19	27	6	22	29	Week_22	C-Section	15.9.14	M	1	RUC_DNA_Extraction_order	RUC	RUC_sx:M_dm:C_cid:36_s:13321_d:154	0.026085557	1134
13442	GAGAGCAACAGA	GGCGVACGGGTGAGTAA	TMR	155	112	41	21	27	6	23	30	Week_23	C-Section	23.9.14	M	1	RUC_DNA_Extraction_order	RUC	RUC_sx:M_dm:C_cid:41_s:13442_d:155	0.020486161	1473
71	GATTCCGGCTCA	GGCGVACGGGTGAGTAA	TMR	162	70	19	1	28	6	24	31	Week_24	C-Section	20.3.13	F	0	RUC_DNA_Extraction_order	RUC	RUC_sx:F_dm:C_cid:19_s:71_d:162	0.013217778	1680
1130	GCCAACAACCAT	GGCGVACGGGTGAGTAA	TMR	166	130	12	4	28	6	24	31	Week_24	C-Section	5.2.13	F	0	RUC_DNA_Extraction_order	RUC	RUC_sx:F_dm:C_cid:12_s:1130_d:166	0.02080623	1358
1135	AGCAACATTGCA	GGCGVACGGGTGAGTAA	TMR	161	135	15	4	28	6	23	30	Week_23	C-Section	14.2.13	F	0	RUC_DNA_Extraction_order	RUC	RUC_sx:F_dm:C_cid:15_s:1135_d:161	0.015121839	1333
1279	CGAGGGAAAGTC	GGCGVACGGGTGAGTAA	TMR	162	28	14	5	28	6	24	31	Week_24	C-Section	13.2.13	M	1	RUC_DNA_Extraction_order	RUC	RUC_sx:M_dm:C_cid:14_s:1279_d:162	0.014346807	1361
1296	TCGGAATTAGAC	GGCGVACGGGTGAGTAA	TMR	161	45	8	5	28	6	23	30	Week_23	C-Section	30.1.13	M	1	RUC_DNA_Extraction_order	RUC	RUC_sx:M_dm:C_cid:8_s:1296_d:161	0.011390028	1659
1297	TGTGAATTCGGA	GGCGVACGGGTGAGTAA	TMR	159	46	10	5	28	6	23	30	Week_23	C-Section	1.2.13	M	0	RUC_DNA_Extraction_order	RUC	RUC_sx:M_dm:C_cid:10_s:1297_d:159	0.101187901	1436
1309	AGTTGAGGCATT	GGCGVACGGGTGAGTAA	TMR	166	58	24	5	28	6	24	31	Week_24	C-Section	12.4.13	M	1	RUC_DNA_Extraction_order	RUC	RUC_sx:M_dm:C_cid:24_s:1309_d:166	0.025088738	936
3309	GAATACCAAGTC	GGCGVACGGGTGAGTAA	TMR	161	15	32	8	28	6	23	30	Week_23	C-Section	2.9.14	F	0	RUC_DNA_Extraction_order	RUC	RUC_sx:F_dm:C_cid:32_s:3309_d:161	0.031801191	1428
3313	CCAATACGCCTG	GGCGVACGGGTGAGTAA	TMR	161	19	33	8	28	6	23	30	Week_23	C-Section	8.9.14	F	0	RUC_DNA_Extraction_order	RUC	RUC_sx:F_dm:C_cid:33_s:3313_d:161	0.018918406	1499
3342	TACTACGTGGCC	GGCGVACGGGTGAGTAA	TMR	163	48	36	8	28	6	24	31	Week_24	C-Section	15.9.14	M	1	RUC_DNA_Extraction_order	RUC	RUC_sx:M_dm:C_cid:36_s:3342_d:163	0.013586095	1535
3345	CTATCTCCTGTC	GGCGVACGGGTGAGTAA	TMR	162	51	37	8	28	6	24	31	Week_24	C-Section	16.9.14	M	1	RUC_DNA_Extraction_order	RUC	RUC_sx:M_dm:C_cid:37_s:3345_d:162	0.018372628	1382
3348	GTCGACAGAGGA	GGCGVACGGGTGAGTAA	TMR	160	54	38	8	28	6	23	30	Week_23	C-Section	18.9.14	M	0	RUC_DNA_Extraction_order	RUC	RUC_sx:M_dm:C_cid:38_s:3348_d:160	0.040551338	1231
3448	CGTACTCTCGAG	GGCGVACGGGTGAGTAA	TMR	161	154	43	8	28	6	23	30	Week_23	C-Section	30.9.14	M	1	RUC_DNA_Extraction_order	RUC	RUC_sx:M_dm:C_cid:43_s:3448_d:161	0.015771964	1633
11283	GCATATGCACTG	GGCGVACGGGTGAGTAA	TMR	160	32	24	15	28	6	23	30	Week_23	C-Section	12.4.13	M	1	RUC_DNA_Extraction_order	RUC	RUC_sx:M_dm:C_cid:24_s:11283_d:160	0.02260383	1337
1131	ATCAGTACTAGG	GGCGVACGGGTGAGTAA	TMR	170	131	12	4	29	6	25	32	Week_25	C-Section	5.2.13	F	0	RUC_DNA_Extraction_order	RUC	RUC_sx:F_dm:C_cid:12_s:1131_d:170	0.018295705	1346
1303	ACTCACAGGAAT	GGCGVACGGGTGAGTAA	TMR	167	52	18	5	29	6	24	31	Week_24	C-Section	15.3.13	F	1	RUC_DNA_Extraction_order	RUC	RUC_sx:F_dm:C_cid:18_s:1303_d:167	0.013163111	1574
1304	ATGATGAGCCTC	GGCGVACGGGTGAGTAA	TMR	169	53	19	5	29	6	25	32	Week_25	C-Section	20.3.13	F	0	RUC_DNA_Extraction_order	RUC	RUC_sx:F_dm:C_cid:19_s:1304_d:169	0.008681591	1800
1316	ACTTCCAACTTC	GGCGVACGGGTGAGTAA	TMR	172	65	8	5	29	6	25	32	Week_25	C-Section	30.1.13	M	1	RUC_DNA_Extraction_order	RUC	RUC_sx:M_dm:C_cid:8_s:1316_d:172	0.024052406	1424
1330	GTGGTGGTTTCC	GGCGVACGGGTGAGTAA	TMR	169	79	14	5	29	6	25	32	Week_25	C-Section	13.2.13	M	1	RUC_DNA_Extraction_order	RUC	RUC_sx:M_dm:C_cid:14_s:1330_d:169	0.014680334	1494
3289	TATGCCAGAGAT	GGCGVACGGGTGAGTAA	TMR	168	246	41	7	29	6	24	31	Week_24	C-Section	23.9.14	M	1	RUC_DNA_Extraction_order	RUC	RUC_sx:M_dm:C_cid:41_s:3289_d:168	0.021556355	1402
3293	AGCTGCACCTAA	GGCGVACGGGTGAGTAA	TMR	168	250	43	7	29	6	24	31	Week_24	C-Section	30.9.14	M	1	RUC_DNA_Extraction_order	RUC	RUC_sx:M_dm:C_cid:43_s:3293_d:168	0.020456771	1414
3326	GCATATGCACTG	GGCGVACGGGTGAGTAA	TMR	167	32	28	8	29	6	24	31	Week_24	C-Section	27.8.14	M	1	RUC_DNA_Extraction_order	RUC	RUC_sx:M_dm:C_cid:28_s:3326_d:167	0.034662835	1163
3334	GAACACTTTGGA	GGCGVACGGGTGAGTAA	TMR	167	40	32	8	29	6	24	31	Week_24	C-Section	2.9.14	F	0	RUC_DNA_Extraction_order	RUC	RUC_sx:F_dm:C_cid:32_s:3334_d:167	0.027826046	1404
3336	TTGGGTACACGT	GGCGVACGGGTGAGTAA	TMR	170	42	33	8	29	6	25	32	Week_25	C-Section	8.9.14	F	0	RUC_DNA_Extraction_order	RUC	RUC_sx:F_dm:C_cid:33_s:3336_d:170	0.023184504	1185
3340	TGTGAATTCGGA	GGCGVACGGGTGAGTAA	TMR	167	46	35	8	29	6	24	31	Week_24	C-Section	11.9.14	F	1	RUC_DNA_Extraction_order	RUC	RUC_sx:F_dm:C_cid:35_s:3340_d:167	0.016624045	1273
3354	CGGTCAATTGAC	GGCGVACGGGTGAGTAA	TMR	169	60	40	8	29	6	25	32	Week_25	C-Section	22.9.14	M	0	RUC_DNA_Extraction_order	RUC	RUC_sx:M_dm:C_cid:40_s:3354_d:169	0.017055991	1732
11317	CTCACCTAGGAA	GGCGVACGGGTGAGTAA	TMR	170	66	10	15	29	6	25	32	Week_25	C-Section	1.2.13	M	0	RUC_DNA_Extraction_order	RUC	RUC_sx:M_dm:C_cid:10_s:11317_d:170	0.011139888	1488
11348	ATGTGTGTAGAC	GGCGVACGGGTGAGTAA	TMR	168	123	15	21	29	6	24	31	Week_24	C-Section	14.2.13	F	0	RUC_DNA_Extraction_order	RUC	RUC_sx:F_dm:C_cid:15_s:11348_d:168	0.026331936	1381
11698	CGCTCACAGAAT	GGCGVACGGGTGAGTAA	TMR	173	196	24	17	29	6	25	32	Week_25	C-Section	12.4.13	M	1	RUC_DNA_Extraction_order	RUC	RUC_sx:M_dm:C_cid:24_s:11698_d:173	0.023246442	1268
13283	ATTGTTCCTACC	GGCGVACGGGTGAGTAA	TMR	173	240	38	19	29	6	25	32	Week_25	C-Section	18.9.14	M	0	RUC_DNA_Extraction_order	RUC	RUC_sx:M_dm:C_cid:38_s:13283_d:173	0.034505628	1221
13327	CAACTCCCGTGA	GGCGVACGGGTGAGTAA	TMR	173	33	28	19	29	6	25	32	Week_25	C-Section	27.8.14	M	1	RUC_DNA_Extraction_order	RUC	RUC_sx:M_dm:C_cid:28_s:13327_d:173	0.018932411	1418
1691	TGTAAGACTTGG	GGCGVACGGGTGAGTAA	TMR	174	189	10	6	30	6	25	32	Week_25	C-Section	1.2.13	M	0	RUC_DNA_Extraction_order	RUC	RUC_sx:M_dm:C_cid:10_s:1691_d:174	0.0171597	1422
3279	CCTGTCCTATCT	GGCGVACGGGTGAGTAA	TMR	176	236	36	7	30	6	26	33	Week_26	C-Section	15.9.14	M	1	RUC_DNA_Extraction_order	RUC	RUC_sx:M_dm:C_cid:36_s:3279_d:176	0.014560189	1576
3281	AGACAGTAGGAG	GGCGVACGGGTGAGTAA	TMR	175	238	37	7	30	6	25	32	Week_25	C-Section	16.9.14	M	1	RUC_DNA_Extraction_order	RUC	RUC_sx:M_dm:C_cid:37_s:3281_d:175	0.018117202	1471
3417	ATGTGTGTAGAC	GGCGVACGGGTGAGTAA	TMR	176	123	40	8	30	6	26	33	Week_26	C-Section	22.9.14	M	0	RUC_DNA_Extraction_order	RUC	RUC_sx:M_dm:C_cid:40_s:3417_d:176	0.016273028	1705
3421	GTTAAGCTGACC	GGCGVACGGGTGAGTAA	TMR	175	127	41	8	30	6	25	32	Week_25	C-Section	23.9.14	M	1	RUC_DNA_Extraction_order	RUC	RUC_sx:M_dm:C_cid:41_s:3421_d:175	0.025759055	1516
10355	GCGAGCGAAGTA	GGCGVACGGGTGAGTAA	TMR	176	103	14	12	30	6	26	33	Week_26	C-Section	13.2.13	M	1	RUC_DNA_Extraction_order	RUC	RUC_sx:M_dm:C_cid:14_s:10355_d:176	0.018550914	1708
10356	ATCTACCGAAGC	GGCGVACGGGTGAGTAA	TMR	175	104	15	12	30	6	25	32	Week_25	C-Section	14.2.13	F	0	RUC_DNA_Extraction_order	RUC	RUC_sx:F_dm:C_cid:15_s:10356_d:175	0.02446723	1622
10358	TCTTGGAGGTCA	GGCGVACGGGTGAGTAA	TMR	174	106	18	12	30	6	25	32	Week_25	C-Section	15.3.13	F	1	RUC_DNA_Extraction_order	RUC	RUC_sx:F_dm:C_cid:18_s:10358_d:174	0.012599786	1758
10359	TCACCTCCTTGT	GGCGVACGGGTGAGTAA	TMR	176	107	19	12	30	6	26	33	Week_26	C-Section	20.3.13	F	0	RUC_DNA_Extraction_order	RUC	RUC_sx:F_dm:C_cid:19_s:10359_d:176	0.026434016	1467
10366	CGTGCTTAGGCT	GGCGVACGGGTGAGTAA	TMR	177	114	12	12	30	6	26	33	Week_26	C-Section	5.2.13	F	0	RUC_DNA_Extraction_order	RUC	RUC_sx:F_dm:C_cid:12_s:10366_d:177	0.039727642	1419
13277	CTCGTGAATGAC	GGCGVACGGGTGAGTAA	TMR	180	234	35	19	30	6	26	33	Week_26	C-Section	11.9.14	F	1	RUC_DNA_Extraction_order	RUC	RUC_sx:F_dm:C_cid:35_s:13277_d:180	0.03896808	1098
13284	GCCGTAAACTTG	GGCGVACGGGTGAGTAA	TMR	180	241	38	19	30	6	26	33	Week_26	C-Section	18.9.14	M	0	RUC_DNA_Extraction_order	RUC	RUC_sx:M_dm:C_cid:38_s:13284_d:180	0.016970599	1461
23271	AGCAACATTGCA	GGCGVACGGGTGAGTAA	TMR	176	135	32	21	30	6	26	33	Week_26	C-Section	2.9.14	F	0	RUC_DNA_Extraction_order	RUC	RUC_sx:F_dm:C_cid:32_s:23271_d:176	0.015993769	1657
49	TACTACGTGGCC	GGCGVACGGGTGAGTAA	Gidul	183	48	8	1	31	7	27	34	Week_27	C-Section	30.1.13	M	1	RUC_DNA_Extraction_order	RUC	RUC_sx:M_dm:C_cid:8_s:49_d:183	0.019941748	1608
1132	TCCTCGAGCGAT	GGCGVACGGGTGAGTAA	Gidul	184	132	12	4	31	7	27	34	Week_27	C-Section	5.2.13	F	0	RUC_DNA_Extraction_order	RUC	RUC_sx:F_dm:C_cid:12_s:1132_d:184	0.036339796	1032
1631	GACATTGTCACG	GGCGVACGGGTGAGTAA	Gidul	187	129	24	6	31	7	27	34	Week_27	C-Section	12.4.13	M	1	RUC_DNA_Extraction_order	RUC	RUC_sx:M_dm:C_cid:24_s:1631_d:187	0.013793517	1962
1695	GCATCAGAGTTA	GGCGVACGGGTGAGTAA	Gidul	183	193	19	6	31	7	27	34	Week_27	C-Section	20.3.13	F	0	RUC_DNA_Extraction_order	RUC	RUC_sx:F_dm:C_cid:19_s:1695_d:183	0.020175881	1221
3427	ACCCAAGCGTTA	GGCGVACGGGTGAGTAA	Gidul	187	133	43	8	31	7	27	34	Week_27	C-Section	30.9.14	M	1	RUC_DNA_Extraction_order	RUC	RUC_sx:M_dm:C_cid:43_s:3427_d:187	0.039610892	1295
10364	AGTAGCGGAAGA	GGCGVACGGGTGAGTAA	Gidul	181	120	10	21	31	7	26	33	Week_26	C-Section	1.2.13	M	0	RUC_DNA_Extraction_order	RUC	RUC_sx:M_dm:C_cid:10_s:10364_d:181	0.019735972	1821
10368	CACTCATCATTC	GGCGVACGGGTGAGTAA	Gidul	181	116	24	12	31	7	26	33	Week_26	C-Section	12.4.13	M	1	RUC_DNA_Extraction_order	RUC	RUC_sx:M_dm:C_cid:24_s:10368_d:181	0.017401816	1684
11777	AAGGCGCTCCTT	GGCGVACGGGTGAGTAA	Gidul	182	43	15	20	31	7	26	33	Week_26	C-Section	14.2.13	F	0	RUC_DNA_Extraction_order	RUC	RUC_sx:F_dm:C_cid:15_s:11777_d:182	0.015967165	1699
11786	CTATCTCCTGTC	GGCGVACGGGTGAGTAA	Gidul	181	51	18	20	31	7	26	33	Week_26	C-Section	15.3.13	F	1	RUC_DNA_Extraction_order	RUC	RUC_sx:F_dm:C_cid:18_s:11786_d:181	0.043420707	1315
11800	TCTCTACCACTC	GGCGVACGGGTGAGTAA	Gidul	183	64	14	20	31	7	27	34	Week_27	C-Section	13.2.13	M	1	RUC_DNA_Extraction_order	RUC	RUC_sx:M_dm:C_cid:14_s:11800_d:183	0.031654385	1331
13262	GATCCCACGTAC	GGCGVACGGGTGAGTAA	Gidul	182	95	28	21	31	7	26	33	Week_26	C-Section	27.8.14	M	1	RUC_DNA_Extraction_order	RUC	RUC_sx:M_dm:C_cid:28_s:13262_d:182	0.022468254	1538
13273	GGTTCCATTAGG	GGCGVACGGGTGAGTAA	Gidul	183	230	33	19	31	7	27	34	Week_27	C-Section	8.9.14	F	0	RUC_DNA_Extraction_order	RUC	RUC_sx:F_dm:C_cid:33_s:13273_d:183	0.046015114	1329
13278	AGGTGAGTTCTA	GGCGVACGGGTGAGTAA	Gidul	187	235	35	19	31	7	27	34	Week_27	C-Section	11.9.14	F	1	RUC_DNA_Extraction_order	RUC	RUC_sx:F_dm:C_cid:35_s:13278_d:187	0.016632229	1207
13280	GGTTTAACACGC	GGCGVACGGGTGAGTAA	Gidul	183	237	36	19	31	7	27	34	Week_27	C-Section	15.9.14	M	1	RUC_DNA_Extraction_order	RUC	RUC_sx:M_dm:C_cid:36_s:13280_d:183	0.016260853	1283
13282	GCCACGACTTAC	GGCGVACGGGTGAGTAA	Gidul	182	239	37	19	31	7	26	33	Week_26	C-Section	16.9.14	M	1	RUC_DNA_Extraction_order	RUC	RUC_sx:M_dm:C_cid:37_s:13282_d:182	0.015460081	1521
1133	ACCCAAGCGTTA	GGCGVACGGGTGAGTAA	Gidul	191	133	12	4	32	7	28	35	Week_28	C-Section	5.2.13	F	0	RUC_DNA_Extraction_order	RUC	RUC_sx:F_dm:C_cid:12_s:1133_d:191	0.025633029	1032
3272	ATCCCTACGGAA	GGCGVACGGGTGAGTAA	Gidul	189	229	32	7	32	7	27	34	Week_27	C-Section	2.9.14	F	0	RUC_DNA_Extraction_order	RUC	RUC_sx:F_dm:C_cid:32_s:3272_d:189	0.019910878	1377
3422	ATGCCATGCCGT	GGCGVACGGGTGAGTAA	Gidul	194	128	41	8	32	7	28	35	Week_28	C-Section	23.9.14	M	1	RUC_DNA_Extraction_order	RUC	RUC_sx:M_dm:C_cid:41_s:3422_d:194	0.019647522	1553
11675	AACGTAGGCTCT	GGCGVACGGGTGAGTAA	Gidul	188	173	10	17	32	7	27	34	Week_27	C-Section	1.2.13	M	0	RUC_DNA_Extraction_order	RUC	RUC_sx:M_dm:C_cid:10_s:11675_d:188	0.010587527	1910
11711	TGTGGCTCGTGT	GGCGVACGGGTGAGTAA	Gidul	190	209	8	17	32	7	28	35	Week_28	C-Section	30.1.13	M	1	RUC_DNA_Extraction_order	RUC	RUC_sx:M_dm:C_cid:8_s:11711_d:190	0.030764507	1238
11787	ACTCACAGGAAT	GGCGVACGGGTGAGTAA	Gidul	188	52	18	20	32	7	27	34	Week_27	C-Section	15.3.13	F	1	RUC_DNA_Extraction_order	RUC	RUC_sx:F_dm:C_cid:18_s:11787_d:188	0.033465947	1296
11788	ATGATGAGCCTC	GGCGVACGGGTGAGTAA	Gidul	194	53	18	20	32	7	28	35	Week_28	C-Section	15.3.13	F	1	RUC_DNA_Extraction_order	RUC	RUC_sx:F_dm:C_cid:18_s:11788_d:194	0.019220702	1589
11791	CATCCCTCTACT	GGCGVACGGGTGAGTAA	Gidul	189	56	19	20	32	7	27	34	Week_27	C-Section	20.3.13	F	0	RUC_DNA_Extraction_order	RUC	RUC_sx:F_dm:C_cid:19_s:11791_d:189	0.013362932	1798
13274	GTGTTCCCAGAA	GGCGVACGGGTGAGTAA	Gidul	190	231	33	19	32	7	28	35	Week_28	C-Section	8.9.14	F	0	RUC_DNA_Extraction_order	RUC	RUC_sx:F_dm:C_cid:33_s:13274_d:190	0.017357778	1192
3263	GTCGTCCAAATG	GGCGVACGGGTGAGTAA	Gidul	195	220	28	7	33	7	28	35	Week_28	C-Section	27.8.14	M	1	RUC_DNA_Extraction_order	RUC	RUC_sx:M_dm:C_cid:28_s:3263_d:195	0.020573701	1396
3310	GTAGATCGTGTA	GGCGVACGGGTGAGTAA	Gidul	196	16	32	8	33	7	28	35	Week_28	C-Section	2.9.14	F	0	RUC_DNA_Extraction_order	RUC	RUC_sx:F_dm:C_cid:32_s:3310_d:196	0.046796768	1145
3324	AGATTGACCAAC	GGCGVACGGGTGAGTAA	Gidul	201	30	37	8	33	7	29	36	Week_29	C-Section	16.9.14	M	1	RUC_DNA_Extraction_order	RUC	RUC_sx:M_dm:C_cid:37_s:3324_d:201	0.016998574	1649
3413	TTGCCAAGAGTC	GGCGVACGGGTGAGTAA	Gidul	199	119	38	8	33	7	29	36	Week_29	C-Section	18.9.14	M	0	RUC_DNA_Extraction_order	RUC	RUC_sx:M_dm:C_cid:38_s:3413_d:199	0.016270607	1640
3418	CCTGCGAAGTAT	GGCGVACGGGTGAGTAA	Gidul	195	124	40	8	33	7	28	35	Week_28	C-Section	22.9.14	M	0	RUC_DNA_Extraction_order	RUC	RUC_sx:M_dm:C_cid:40_s:3418_d:195	0.011682973	1694
11689	TACGAGCCCTAA	GGCGVACGGGTGAGTAA	Gidul	197	35	8	20	33	7	29	36	Week_29	C-Section	30.1.13	M	1	RUC_DNA_Extraction_order	RUC	RUC_sx:M_dm:C_cid:8_s:11689_d:197	0.012252609	2066
11713	TGCACGTGATAA	GGCGVACGGGTGAGTAA	Gidul	195	211	10	17	33	7	28	35	Week_28	C-Section	1.2.13	M	0	RUC_DNA_Extraction_order	RUC	RUC_sx:M_dm:C_cid:10_s:11713_d:195	0.01044812	1541
11778	TACTCGGGAACT	GGCGVACGGGTGAGTAA	Gidul	196	113	15	21	33	7	28	35	Week_28	C-Section	14.2.13	F	0	RUC_DNA_Extraction_order	RUC	RUC_sx:F_dm:C_cid:15_s:11778_d:196	0.00902609	2050
11789	GTCGACAGAGGA	GGCGVACGGGTGAGTAA	Gidul	201	54	18	20	33	7	29	36	Week_29	C-Section	15.3.13	F	1	RUC_DNA_Extraction_order	RUC	RUC_sx:F_dm:C_cid:18_s:11789_d:201	0.026086024	1506
11792	TATACCGCTGCG	GGCGVACGGGTGAGTAA	Gidul	196	57	19	20	33	7	28	35	Week_28	C-Section	20.3.13	F	0	RUC_DNA_Extraction_order	RUC	RUC_sx:F_dm:C_cid:19_s:11792_d:196	0.015612463	1821
3319	CGAGCAATCCTA	GGCGVACGGGTGAGTAA	Gidul	206	25	35	8	34	7	30	37	Month_7	C-Section	11.9.14	F	1	RUC_DNA_Extraction_order	RUC	RUC_sx:F_dm:C_cid:35_s:3319_d:206	0.019149971	1599
3322	CGAGGGAAAGTC	GGCGVACGGGTGAGTAA	Gidul	202	28	36	8	34	7	29	36	Week_29	C-Section	15.9.14	M	1	RUC_DNA_Extraction_order	RUC	RUC_sx:M_dm:C_cid:36_s:3322_d:202	0.021231349	1044
3428	TGCAGCAAGATT	GGCGVACGGGTGAGTAA	Gidul	202	134	43	8	34	7	29	36	Week_29	C-Section	30.9.14	M	1	RUC_DNA_Extraction_order	RUC	RUC_sx:M_dm:C_cid:43_s:3428_d:202	0.016669992	1579
11679	TTGATCCGGTAG	GGCGVACGGGTGAGTAA	Gidul	203	177	15	17	34	7	29	36	Week_29	C-Section	14.2.13	F	0	RUC_DNA_Extraction_order	RUC	RUC_sx:F_dm:C_cid:15_s:11679_d:203	0.018090565	1896
11694	GTCGAATTTGCG	GGCGVACGGGTGAGTAA	Gidul	205	192	12	17	34	7	30	37	Month_7	C-Section	5.2.13	F	0	RUC_DNA_Extraction_order	RUC	RUC_sx:F_dm:C_cid:12_s:11694_d:205	0.020583524	1551
11793	AGTTGAGGCATT	GGCGVACGGGTGAGTAA	Gidul	204	58	19	20	34	7	30	37	Month_7	C-Section	20.3.13	F	0	RUC_DNA_Extraction_order	RUC	RUC_sx:F_dm:C_cid:19_s:11793_d:204	0.016531191	1806
3311	TAACGTGTGTGC	GGCGVACGGGTGAGTAA	Gidul	215	17	32	8	35	8	31	38	Month_8	C-Section	2.9.14	F	0	RUC_DNA_Extraction_order	RUC	RUC_sx:F_dm:C_cid:32_s:3311_d:215	0.024722366	1565
3314	GATCTGCGATCC	GGCGVACGGGTGAGTAA	Gidul	209	20	33	8	35	7	30	37	Month_7	C-Section	8.9.14	F	0	RUC_DNA_Extraction_order	RUC	RUC_sx:F_dm:C_cid:33_s:3314_d:209	0.046103541	1438
3349	TGTCGCAAATAG	GGCGVACGGGTGAGTAA	Gidul	214	55	38	8	35	8	31	38	Month_8	C-Section	18.9.14	M	0	RUC_DNA_Extraction_order	RUC	RUC_sx:M_dm:C_cid:38_s:3349_d:214	0.017883215	1540
3355	GTGGAGTCTCAT	GGCGVACGGGTGAGTAA	Gidul	210	61	40	8	35	7	30	37	Month_7	C-Section	22.9.14	M	0	RUC_DNA_Extraction_order	RUC	RUC_sx:M_dm:C_cid:40_s:3355_d:210	0.013109513	1666
3443	ACGACTGCATAA	GGCGVACGGGTGAGTAA	Gidul	209	149	41	8	35	7	30	37	Month_7	C-Section	23.9.14	M	1	RUC_DNA_Extraction_order	RUC	RUC_sx:M_dm:C_cid:41_s:3443_d:209	0.065900165	1454
11681	TTGACCGCGGTT	GGCGVACGGGTGAGTAA	Gidul	209	179	18	17	35	7	30	37	Month_7	C-Section	15.3.13	F	1	RUC_DNA_Extraction_order	RUC	RUC_sx:F_dm:C_cid:18_s:11681_d:209	0.017251181	1790
11716	ATTGACCGGTCA	GGCGVACGGGTGAGTAA	Gidul	212	214	12	17	35	8	31	38	Month_8	C-Section	5.2.13	F	0	RUC_DNA_Extraction_order	RUC	RUC_sx:F_dm:C_cid:12_s:11716_d:212	0.052301915	1462
11779	TAATACGGATCG	GGCGVACGGGTGAGTAA	Gidul	210	44	15	20	35	7	30	37	Month_7	C-Section	14.2.13	F	0	RUC_DNA_Extraction_order	RUC	RUC_sx:F_dm:C_cid:15_s:11779_d:210	0.013089943	2098
11794	ACAATAGACACC	GGCGVACGGGTGAGTAA	Gidul	211	59	19	20	35	8	31	38	Month_8	C-Section	20.3.13	F	0	RUC_DNA_Extraction_order	RUC	RUC_sx:F_dm:C_cid:19_s:11794_d:211	0.014342602	1734
1365	CGTGCTTAGGCT	GGCGVACGGGTGAGTAA	Gidul	219	114	12	5	36	8	32	38	Month_8	C-Section	5.2.13	F	0	RUC_DNA_Extraction_order	RUC	RUC_sx:F_dm:C_cid:12_s:1365_d:219	0.02271447	1780
1372	GCAATTAGGTAC	GGCGVACGGGTGAGTAA	Gidul	223	121	15	5	36	8	32	38	Month_8	C-Section	14.2.13	F	0	RUC_DNA_Extraction_order	RUC	RUC_sx:F_dm:C_cid:15_s:1372_d:223	0.017794798	1804
1376	TTCTCTCGACAT	GGCGVACGGGTGAGTAA	Gidul	223	125	18	5	36	8	32	38	Month_8	C-Section	15.3.13	F	1	RUC_DNA_Extraction_order	RUC	RUC_sx:F_dm:C_cid:18_s:1376_d:223	0.020260887	1600
3303	TACAGCGCATAC	GGCGVACGGGTGAGTAA	Gidul	221	9	28	8	36	8	32	38	Month_8	C-Section	27.8.14	M	1	RUC_DNA_Extraction_order	RUC	RUC_sx:M_dm:C_cid:28_s:3303_d:221	0.023192723	1317
3337	AAGGCGCTCCTT	GGCGVACGGGTGAGTAA	Gidul	224	43	33	8	36	8	32	38	Month_8	C-Section	8.9.14	F	0	RUC_DNA_Extraction_order	RUC	RUC_sx:F_dm:C_cid:33_s:3337_d:224	0.017579645	1484
3341	CATTCGTGGCGT	GGCGVACGGGTGAGTAA	Gidul	221	47	35	8	36	8	32	38	Month_8	C-Section	11.9.14	F	1	RUC_DNA_Extraction_order	RUC	RUC_sx:F_dm:C_cid:35_s:3341_d:221	0.015803758	1525
3343	GGCCAGTTCCTA	GGCGVACGGGTGAGTAA	Gidul	217	49	36	8	36	8	31	38	Month_8	C-Section	15.9.14	M	1	RUC_DNA_Extraction_order	RUC	RUC_sx:M_dm:C_cid:36_s:3343_d:217	0.026147484	1368
3346	ACTCACAGGAAT	GGCGVACGGGTGAGTAA	Gidul	216	52	37	8	36	8	31	38	Month_8	C-Section	16.9.14	M	1	RUC_DNA_Extraction_order	RUC	RUC_sx:M_dm:C_cid:37_s:3346_d:216	0.018802791	1585
3466	CACTGGTGCATA	GGCGVACGGGTGAGTAA	Gidul	224	172	41	8	36	8	32	38	Month_8	C-Section	23.9.14	M	1	RUC_DNA_Extraction_order	RUC	RUC_sx:M_dm:C_cid:41_s:3466_d:224	0.037636951	1329
3467	AACGTAGGCTCT	GGCGVACGGGTGAGTAA	Gidul	217	173	43	8	36	8	31	38	Month_8	C-Section	30.9.14	M	1	RUC_DNA_Extraction_order	RUC	RUC_sx:M_dm:C_cid:43_s:3467_d:217	0.177922242	580
11682	GTGCAACCAATC	GGCGVACGGGTGAGTAA	Gidul	218	180	19	17	36	8	32	38	Month_8	C-Section	20.3.13	F	0	RUC_DNA_Extraction_order	RUC	RUC_sx:F_dm:C_cid:19_s:11682_d:218	0.014311585	1781
11780	TCGGAATTAGAC	GGCGVACGGGTGAGTAA	Gidul	217	45	15	20	36	8	31	38	Month_8	C-Section	14.2.13	F	0	RUC_DNA_Extraction_order	RUC	RUC_sx:F_dm:C_cid:15_s:11780_d:217	0.026731181	1816
11790	TGTCGCAAATAG	GGCGVACGGGTGAGTAA	Gidul	216	55	18	20	36	8	31	38	Month_8	C-Section	15.3.13	F	1	RUC_DNA_Extraction_order	RUC	RUC_sx:F_dm:C_cid:18_s:11790_d:216	0.020009098	1671
1377	GCTCTCCGTAGA	GGCGVACGGGTGAGTAA	Gidul	230	126	18	5	37	8	33	38	Month_8	C-Section	15.3.13	F	1	RUC_DNA_Extraction_order	RUC	RUC_sx:F_dm:C_cid:18_s:1377_d:230	0.013154114	1783
3335	GAGCCATCTGTA	GGCGVACGGGTGAGTAA	Gidul	230	41	32	8	37	8	33	38	Month_8	C-Section	2.9.14	F	0	RUC_DNA_Extraction_order	RUC	RUC_sx:F_dm:C_cid:32_s:3335_d:230	0.024127603	1565
3463	TCTGCACTGAGC	GGCGVACGGGTGAGTAA	Gidul	231	169	37	8	37	8	33	38	Month_8	C-Section	16.9.14	M	1	RUC_DNA_Extraction_order	RUC	RUC_sx:M_dm:C_cid:37_s:3463_d:231	0.021263955	1438
3465	TGGGTCCCACAT	GGCGVACGGGTGAGTAA	Gidul	225	171	40	8	37	8	33	38	Month_8	C-Section	22.9.14	M	0	RUC_DNA_Extraction_order	RUC	RUC_sx:M_dm:C_cid:40_s:3465_d:225	0.025425672	1365
11366	TACCGAAGGTAT	GGCGVACGGGTGAGTAA	Gidul	226	115	12	15	37	8	33	38	Month_8	C-Section	5.2.13	F	0	RUC_DNA_Extraction_order	RUC	RUC_sx:F_dm:C_cid:12_s:11366_d:226	0.024962355	1856
11380	GTATCTGCGCGT	GGCGVACGGGTGAGTAA	Gidul	225	27	19	20	37	8	33	38	Month_8	C-Section	20.3.13	F	0	RUC_DNA_Extraction_order	RUC	RUC_sx:F_dm:C_cid:19_s:11380_d:225	0.02265632	1431
11781	TGTGAATTCGGA	GGCGVACGGGTGAGTAA	Gidul	230	46	15	20	37	8	33	38	Month_8	C-Section	14.2.13	F	0	RUC_DNA_Extraction_order	RUC	RUC_sx:F_dm:C_cid:15_s:11781_d:230	0.011439708	2059
13138	GTTGTTCTGGGA	GGCGVACGGGTGAGTAA	Gidul	229	86	38	21	37	8	33	38	Month_8	C-Section	18.9.14	M	0	RUC_DNA_Extraction_order	RUC	RUC_sx:M_dm:C_cid:38_s:13138_d:229	0.038511088	1414
1367	CACTCATCATTC	GGCGVACGGGTGAGTAA	Gidul	232	116	12	5	38	8	34	38	Month_8	C-Section	5.2.13	F	0	RUC_DNA_Extraction_order	RUC	RUC_sx:F_dm:C_cid:12_s:1367_d:232	0.011543308	2034
1480	ATCCCTACGGAA	GGCGVACGGGTGAGTAA	Gidul	232	229	19	5	38	8	34	38	Month_8	C-Section	20.3.13	F	0	RUC_DNA_Extraction_order	RUC	RUC_sx:F_dm:C_cid:19_s:1480_d:232	0.013327993	1647
3328	TTGCGTTAGCAG	GGCGVACGGGTGAGTAA	Gidul	236	34	28	8	38	8	34	38	Month_8	C-Section	27.8.14	M	1	RUC_DNA_Extraction_order	RUC	RUC_sx:M_dm:C_cid:28_s:3328_d:236	0.014488407	1581
3462	TTAAGACAGTCG	GGCGVACGGGTGAGTAA	Gidul	236	168	35	8	38	8	34	38	Month_8	C-Section	11.9.14	F	1	RUC_DNA_Extraction_order	RUC	RUC_sx:F_dm:C_cid:35_s:3462_d:236	0.023594466	1697
11373	CATACCGTGAGT	GGCGVACGGGTGAGTAA	Gidul	238	122	15	15	38	8	34	38	Month_8	C-Section	14.2.13	F	0	RUC_DNA_Extraction_order	RUC	RUC_sx:F_dm:C_cid:15_s:11373_d:238	0.012848643	2009
11378	GTTAAGCTGACC	GGCGVACGGGTGAGTAA	Gidul	237	127	18	15	38	8	34	38	Month_8	C-Section	15.3.13	F	1	RUC_DNA_Extraction_order	RUC	RUC_sx:F_dm:C_cid:18_s:11378_d:237	0.014789798	1854
13137	GCGTTCTAGCTG	GGCGVACGGGTGAGTAA	Gidul	232	85	36	21	38	8	34	38	Month_8	C-Section	15.9.14	M	1	RUC_DNA_Extraction_order	RUC	RUC_sx:M_dm:C_cid:36_s:13137_d:232	0.042839292	1347
1368	GTATTTCGGACG	GGCGVACGGGTGAGTAA	Gidul	239	117	12	5	39	8	35	38	Month_8	C-Section	5.2.13	F	0	RUC_DNA_Extraction_order	RUC	RUC_sx:F_dm:C_cid:12_s:1368_d:239	0.01739218	1788
3459	TGCCGTATGCCA	GGCGVACGGGTGAGTAA	Gidul	245	165	32	8	39	9	35	39	Month_9	C-Section	2.9.14	F	0	RUC_DNA_Extraction_order	RUC	RUC_sx:F_dm:C_cid:32_s:3459_d:245	0.02092852	1647
3460	CGTGACAATAGT	GGCGVACGGGTGAGTAA	Gidul	239	166	33	8	39	8	35	38	Month_8	C-Section	8.9.14	F	0	RUC_DNA_Extraction_order	RUC	RUC_sx:F_dm:C_cid:33_s:3460_d:239	0.023227564	1373
11374	ATGTGTGTAGAC	GGCGVACGGGTGAGTAA	Gidul	245	123	15	15	39	9	35	39	Month_9	C-Section	14.2.13	F	0	RUC_DNA_Extraction_order	RUC	RUC_sx:F_dm:C_cid:15_s:11374_d:245	0.018726288	1901
11379	ATGCCATGCCGT	GGCGVACGGGTGAGTAA	Gidul	244	128	18	15	39	9	35	39	Month_9	C-Section	15.3.13	F	1	RUC_DNA_Extraction_order	RUC	RUC_sx:F_dm:C_cid:18_s:11379_d:244	0.014800681	1694
11381	GCCAACAACCAT	GGCGVACGGGTGAGTAA	Gidul	239	130	19	15	39	8	35	38	Month_8	C-Section	20.3.13	F	0	RUC_DNA_Extraction_order	RUC	RUC_sx:F_dm:C_cid:19_s:11381_d:239	0.015205778	1901
1490	GCCACGACTTAC	GGCGVACGGGTGAGTAA	Gidul	252	239	15	5	40	9	36	39	Month_9	C-Section	14.2.13	F	0	RUC_DNA_Extraction_order	RUC	RUC_sx:F_dm:C_cid:15_s:1490_d:252	0.027135487	1851
1493	GCAGATTTCCAG	GGCGVACGGGTGAGTAA	Gidul	251	242	18	5	40	9	36	39	Month_9	C-Section	15.3.13	F	1	RUC_DNA_Extraction_order	RUC	RUC_sx:F_dm:C_cid:18_s:1493_d:251	0.01589435	1658
1495	GAGACGTGTTCT	GGCGVACGGGTGAGTAA	Gidul	246	244	19	5	40	9	36	39	Month_9	C-Section	20.3.13	F	0	RUC_DNA_Extraction_order	RUC	RUC_sx:F_dm:C_cid:19_s:1495_d:246	0.020548042	1632
3456	TGGCAAATCTAG	GGCGVACGGGTGAGTAA	Gidul	251	162	28	8	40	9	36	39	Month_9	C-Section	27.8.14	M	1	RUC_DNA_Extraction_order	RUC	RUC_sx:M_dm:C_cid:28_s:3456_d:251	0.034469482	1351
11417	CGTGACAATAGT	GGCGVACGGGTGAGTAA	Gidul	247	166	12	15	40	9	36	39	Month_9	C-Section	5.2.13	F	0	RUC_DNA_Extraction_order	RUC	RUC_sx:F_dm:C_cid:12_s:11417_d:247	0.016491332	1744
1491	ATTGTTCCTACC	GGCGVACGGGTGAGTAA	Gidul	259	240	15	5	41	9	37	39	Month_9	C-Section	14.2.13	F	0	RUC_DNA_Extraction_order	RUC	RUC_sx:F_dm:C_cid:15_s:1491_d:259	0.026556128	1881
11418	CGCTACAACTCG	GGCGVACGGGTGAGTAA	Gidul	254	167	12	15	41	9	37	39	Month_9	C-Section	5.2.13	F	0	RUC_DNA_Extraction_order	RUC	RUC_sx:F_dm:C_cid:12_s:11418_d:254	0.023418857	1987
1485	CTCGTGAATGAC	GGCGVACGGGTGAGTAA	Gidul	268	234	12	5	42	9	39	39	Month_9	C-Section	5.2.13	F	0	RUC_DNA_Extraction_order	RUC	RUC_sx:F_dm:C_cid:12_s:1485_d:268	0.030897236	1527
1494	AGATGATCAGTC	GGCGVACGGGTGAGTAA	Gidul	266	243	18	5	42	9	38	39	Month_9	C-Section	15.3.13	F	1	RUC_DNA_Extraction_order	RUC	RUC_sx:F_dm:C_cid:18_s:1494_d:266	0.019587148	1405
1496	TATCACCGGCAC	GGCGVACGGGTGAGTAA	Gidul	261	245	19	5	42	9	38	39	Month_9	C-Section	20.3.13	F	0	RUC_DNA_Extraction_order	RUC	RUC_sx:F_dm:C_cid:19_s:1496_d:261	0.021103663	1620
11419	TTAAGACAGTCG	GGCGVACGGGTGAGTAA	Gidul	261	168	12	15	42	9	38	39	Month_9	C-Section	5.2.13	F	0	RUC_DNA_Extraction_order	RUC	RUC_sx:F_dm:C_cid:12_s:11419_d:261	0.056872274	1892
11492	GCCGTAAACTTG	GGCGVACGGGTGAGTAA	Gidul	266	241	15	15	42	9	38	39	Month_9	C-Section	14.2.13	F	0	RUC_DNA_Extraction_order	RUC	RUC_sx:F_dm:C_cid:15_s:11492_d:266	0.020359723	2165
1529	GTATCTGCGCGT	GGCGVACGGGTGAGTAA	Gidul	275	27	12	6	43	10	40	40	Month_10	C-Section	5.2.13	F	0	RUC_DNA_Extraction_order	RUC	RUC_sx:F_dm:C_cid:12_s:1529_d:275	0.02664017	1585
1533	AGTTACGAGCTA	GGCGVACGGGTGAGTAA	Gidul	273	31	15	6	43	10	39	40	Month_10	C-Section	14.2.13	F	0	RUC_DNA_Extraction_order	RUC	RUC_sx:F_dm:C_cid:15_s:1533_d:273	0.028227825	1991
11427	TAATCGGTGCCA	GGCGVACGGGTGAGTAA	Gidul	274	176	19	15	43	10	40	40	Month_10	C-Section	20.3.13	F	0	RUC_DNA_Extraction_order	RUC	RUC_sx:F_dm:C_cid:19_s:11427_d:274	0.020365857	1316
1424	AACGTAGGCTCT	GGCGVACGGGTGAGTAA	Gidul	279	173	18	5	44	10	40	40	Month_10	C-Section	15.3.13	F	1	RUC_DNA_Extraction_order	RUC	RUC_sx:F_dm:C_cid:18_s:1424_d:279	0.026916439	1512
11530	CGAGGGAAAGTC	GGCGVACGGGTGAGTAA	Gidul	282	28	12	16	44	10	41	40	Month_10	C-Section	5.2.13	F	0	RUC_DNA_Extraction_order	RUC	RUC_sx:F_dm:C_cid:12_s:11530_d:282	0.06757551	1274
11534	GCATATGCACTG	GGCGVACGGGTGAGTAA	Gidul	280	32	15	16	44	10	40	40	Month_10	C-Section	14.2.13	F	0	RUC_DNA_Extraction_order	RUC	RUC_sx:F_dm:C_cid:15_s:11534_d:280	0.024322	1915
1535	CAACTCCCGTGA	GGCGVACGGGTGAGTAA	Gidul	295	33	15	6	45	10	43	40	Month_10	C-Section	14.2.13	F	0	RUC_DNA_Extraction_order	RUC	RUC_sx:F_dm:C_cid:15_s:1535_d:295	0.038943535	1617
11422	TGGGTCCCACAT	GGCGVACGGGTGAGTAA	Gidul	289	171	12	15	45	10	42	40	Month_10	C-Section	5.2.13	F	0	RUC_DNA_Extraction_order	RUC	RUC_sx:F_dm:C_cid:12_s:11422_d:289	0.03435006	1904
11425	AGTTGTAGTCCG	GGCGVACGGGTGAGTAA	Gidul	293	174	18	15	45	10	42	40	Month_10	C-Section	15.3.13	F	1	RUC_DNA_Extraction_order	RUC	RUC_sx:F_dm:C_cid:18_s:11425_d:293	0.02271491	1765
11428	TTGATCCGGTAG	GGCGVACGGGTGAGTAA	Gidul	288	177	19	15	45	10	42	40	Month_10	C-Section	20.3.13	F	0	RUC_DNA_Extraction_order	RUC	RUC_sx:F_dm:C_cid:19_s:11428_d:288	0.017244489	2094
1478	CACCCGATGGTT	GGCGVACGGGTGAGTAA	Gidul	304	227	12	5	46	11	44	41	Month_11	C-Section	5.2.13	F	0	RUC_DNA_Extraction_order	RUC	RUC_sx:F_dm:C_cid:12_s:1478_d:304	0.042895248	1801
11426	TCGTCAAACCCG	GGCGVACGGGTGAGTAA	Gidul	307	175	18	15	46	11	44	41	Month_11	C-Section	15.3.13	F	1	RUC_DNA_Extraction_order	RUC	RUC_sx:F_dm:C_cid:18_s:11426_d:307	0.035569211	1684
11429	CGGGTGTTTGCT	GGCGVACGGGTGAGTAA	Gidul	302	178	19	15	46	11	44	41	Month_11	C-Section	20.3.13	F	0	RUC_DNA_Extraction_order	RUC	RUC_sx:F_dm:C_cid:19_s:11429_d:302	0.015987243	2110
11537	TACGAGCCCTAA	GGCGVACGGGTGAGTAA	Gidul	308	35	15	16	46	11	44	41	Month_11	C-Section	14.2.13	F	0	RUC_DNA_Extraction_order	RUC	RUC_sx:F_dm:C_cid:15_s:11537_d:308	0.040515803	1819
1479	TTCTGAGAGGTA	GGCGVACGGGTGAGTAA	Gidul	317	228	12	5	47	11	46	41	Month_11	C-Section	5.2.13	F	0	RUC_DNA_Extraction_order	RUC	RUC_sx:F_dm:C_cid:12_s:1479_d:317	0.024569245	1897
1538	CACTACGCTAGA	GGCGVACGGGTGAGTAA	Gidul	322	36	15	6	47	11	46	41	Month_11	C-Section	14.2.13	F	0	RUC_DNA_Extraction_order	RUC	RUC_sx:F_dm:C_cid:15_s:1538_d:322	0.035165631	1795
11572	GATTCCGGCTCA	GGCGVACGGGTGAGTAA	Gidul	331	70	12	16	48	12	48	42	Month_12	C-Section	5.2.13	F	0	RUC_DNA_Extraction_order	RUC	RUC_sx:F_dm:C_cid:12_s:11572_d:331	0.029821956	1803
11580	GTACGATATGAC	GGCGVACGGGTGAGTAA	Gidul	336	78	15	16	48	12	48	42	Month_12	C-Section	14.2.13	F	0	RUC_DNA_Extraction_order	RUC	RUC_sx:F_dm:C_cid:15_s:11580_d:336	0.160340312	1474
11539	TGCAGTCCTCGA	GGCGVACGGGTGAGTAA	Gidul	354	37	18	16	49	12	51	42	Month_12	C-Section	15.3.13	F	1	RUC_DNA_Extraction_order	RUC	RUC_sx:F_dm:C_cid:18_s:11539_d:354	0.025700506	1967
11540	ACCATAGCTCCG	GGCGVACGGGTGAGTAA	Gidul	349	38	19	16	49	12	50	42	Month_12	C-Section	20.3.13	F	0	RUC_DNA_Extraction_order	RUC	RUC_sx:F_dm:C_cid:19_s:11540_d:349	0.025633582	2106
11573	CGTAATTGCCGC	GGCGVACGGGTGAGTAA	Gidul	345	71	12	16	49	12	50	42	Month_12	C-Section	5.2.13	F	0	RUC_DNA_Extraction_order	RUC	RUC_sx:F_dm:C_cid:12_s:11573_d:345	0.038192886	1600
11574	GGTGACTAGTTC	GGCGVACGGGTGAGTAA	Gidul	392	72	12	16	50	14	56	44	Month_14	C-Section	5.2.13	F	0	RUC_DNA_Extraction_order	RUC	RUC_sx:F_dm:C_cid:12_s:11574_d:392	0.039030843	1897
11581	GTGGTGGTTTCC	GGCGVACGGGTGAGTAA	Gidul	383	79	15	16	50	13	55	43	Month_13	C-Section	14.2.13	F	0	RUC_DNA_Extraction_order	RUC	RUC_sx:F_dm:C_cid:15_s:11581_d:383	0.017840229	1942
11583	TGCGCTGAATGT	GGCGVACGGGTGAGTAA	Gidul	375	81	18	16	50	13	54	43	Month_13	C-Section	15.3.13	F	1	RUC_DNA_Extraction_order	RUC	RUC_sx:F_dm:C_cid:18_s:11583_d:375	0.030226708	1766
11585	GTTCTCTTCTCG	GGCGVACGGGTGAGTAA	Gidul	370	83	19	16	50	13	53	43	Month_13	C-Section	20.3.13	F	0	RUC_DNA_Extraction_order	RUC	RUC_sx:F_dm:C_cid:19_s:11585_d:370	0.036689591	1970
11575	ATGGGTTCCGTC	GGCGVACGGGTGAGTAA	Gidul	413	73	12	16	51	14	59	44	Month_14	C-Section	5.2.13	F	0	RUC_DNA_Extraction_order	RUC	RUC_sx:F_dm:C_cid:12_s:11575_d:413	0.048236613	1622
11582	TAGTATGCGCAA	GGCGVACGGGTGAGTAA	Gidul	404	80	15	16	51	14	58	44	Month_14	C-Section	14.2.13	F	0	RUC_DNA_Extraction_order	RUC	RUC_sx:F_dm:C_cid:15_s:11582_d:404	0.047962055	1644
11584	ATGGCTGTCAGT	GGCGVACGGGTGAGTAA	Gidul	410	82	18	16	51	14	59	44	Month_14	C-Section	15.3.13	F	1	RUC_DNA_Extraction_order	RUC	RUC_sx:F_dm:C_cid:18_s:11584_d:410	0.040526067	1685
11586	CGTAAGATGCCT	GGCGVACGGGTGAGTAA	Gidul	405	84	19	16	51	14	58	44	Month_14	C-Section	20.3.13	F	0	RUC_DNA_Extraction_order	RUC	RUC_sx:F_dm:C_cid:19_s:11586_d:405	0.026691217	2078
1615	TACTCGGGAACT	GGCGVACGGGTGAGTAA	Gidul	448	113	12	6	52	15	64	45	Month_15	C-Section	5.2.13	F	0	RUC_DNA_Extraction_order	RUC	RUC_sx:F_dm:C_cid:12_s:1615_d:448	0.03877685	1936
11623	GCAATTAGGTAC	GGCGVACGGGTGAGTAA	Gidul	439	121	15	16	52	15	63	45	Month_15	C-Section	14.2.13	F	0	RUC_DNA_Extraction_order	RUC	RUC_sx:F_dm:C_cid:15_s:11623_d:439	0.035977505	1914
11750	ACCGTGCTCACA	GGCGVACGGGTGAGTAA	Gidul	458	248	18	17	52	16	66	46	Month_16	C-Section	15.3.13	F	1	RUC_DNA_Extraction_order	RUC	RUC_sx:F_dm:C_cid:18_s:11750_d:458	0.016720477	1562
11753	TCCCTTGTCTCC	GGCGVACGGGTGAGTAA	Gidul	453	0	19	18	52	16	65	46	Month_16	C-Section	20.3.13	F	0	RUC_DNA_Extraction_order	RUC	RUC_sx:F_dm:C_cid:19_s:11753_d:453	0.019383214	1779
1754	ACGAGACTGATT	GGCGVACGGGTGAGTAA	Gidul	512	1	19	7	53	18	74	48	Month_18	C-Section	20.3.13	F	0	RUC_DNA_Extraction_order	RUC	RUC_sx:F_dm:C_cid:19_s:1754_d:512	0.024804694	1719
11616	CGTGCTTAGGCT	GGCGVACGGGTGAGTAA	Gidul	496	114	12	16	53	17	71	47	Month_17	C-Section	5.2.13	F	0	RUC_DNA_Extraction_order	RUC	RUC_sx:F_dm:C_cid:12_s:11616_d:496	0.01529812	2090
11624	CATACCGTGAGT	GGCGVACGGGTGAGTAA	Gidul	487	122	15	16	53	17	70	47	Month_17	C-Section	14.2.13	F	0	RUC_DNA_Extraction_order	RUC	RUC_sx:F_dm:C_cid:15_s:11624_d:487	0.015733129	1993
11751	CTCCCTTTGTGT	GGCGVACGGGTGAGTAA	Gidul	517	249	18	17	53	18	74	48	Month_18	C-Section	15.3.13	F	1	RUC_DNA_Extraction_order	RUC	RUC_sx:F_dm:C_cid:18_s:11751_d:517	0.041857703	1300
1617	TACCGAAGGTAT	GGCGVACGGGTGAGTAA	Gidul	555	115	12	6	54	19	80	49	Month_19	C-Section	5.2.13	F	0	RUC_DNA_Extraction_order	RUC	RUC_sx:F_dm:C_cid:12_s:1617_d:555	0.025958822	1765
1625	ATGTGTGTAGAC	GGCGVACGGGTGAGTAA	Gidul	546	123	15	6	54	19	78	49	Month_19	C-Section	14.2.13	F	0	RUC_DNA_Extraction_order	RUC	RUC_sx:F_dm:C_cid:15_s:1625_d:546	0.026073581	1746
11752	AGCTGCACCTAA	GGCGVACGGGTGAGTAA	Gidul	634	250	18	17	54	22	91	52	Month_22	C-Section	15.3.13	F	1	RUC_DNA_Extraction_order	RUC	RUC_sx:F_dm:C_cid:18_s:11752_d:634	0.01733583	1677
11755	GCTGTACGGATT	GGCGVACGGGTGAGTAA	Gidul	629	2	19	18	54	21	90	51	Month_21	C-Section	20.3.13	F	0	RUC_DNA_Extraction_order	RUC	RUC_sx:F_dm:C_cid:19_s:11755_d:629	0.025581222	1468
1743	GCCGTAAACTTG	GGCGVACGGGTGAGTAA	TMR	689	241	15	6	55	23	99	53	Month_23	C-Section	14.2.13	F	0	RUC_DNA_Extraction_order	RUC	RUC_sx:F_dm:C_cid:15_s:1743_d:689	0.018045148	1373
11618	CACTCATCATTC	GGCGVACGGGTGAGTAA	TMR	672	116	12	16	55	23	96	53	Month_23	C-Section	5.2.13	F	0	RUC_DNA_Extraction_order	RUC	RUC_sx:F_dm:C_cid:12_s:11618_d:672	0.038116138	1647
11742	ATTGTTCCTACC	GGCGVACGGGTGAGTAA	Gidul	655	240	15	17	55	22	94	52	Month_22	C-Section	14.2.13	F	0	RUC_DNA_Extraction_order	RUC	RUC_sx:F_dm:C_cid:15_s:11742_d:655	0.029198528	1738
11746	GAGACGTGTTCT	GGCGVACGGGTGAGTAA	TMR	697	244	18	17	55	24	100	54	Month_24	C-Section	15.3.13	F	1	RUC_DNA_Extraction_order	RUC	RUC_sx:F_dm:C_cid:18_s:11746_d:697	0.049171768	1455
11748	TATGCCAGAGAT	GGCGVACGGGTGAGTAA	TMR	692	246	19	17	55	24	99	54	Month_24	C-Section	20.3.13	F	0	RUC_DNA_Extraction_order	RUC	RUC_sx:F_dm:C_cid:19_s:11748_d:692	0.029854052	1512
11749	AGGTCCAAATCA	GGCGVACGGGTGAGTAA	Gidul	663	247	15	17	55	23	95	53	Month_23	C-Section	14.2.13	F	0	RUC_DNA_Extraction_order	RUC	RUC_sx:F_dm:C_cid:15_s:11749_d:663	0.015415598	1565
11737	AGGTGAGTTCTA	GGCGVACGGGTGAGTAA	TMR	735	235	12	17	56	25	105	55	Month_25	C-Section	5.2.13	F	0	RUC_DNA_Extraction_order	RUC	RUC_sx:F_dm:C_cid:12_s:11737_d:735	0.03315606	1463
11744	GCAGATTTCCAG	GGCGVACGGGTGAGTAA	TMR	726	242	15	17	56	25	104	55	Month_25	C-Section	14.2.13	F	0	RUC_DNA_Extraction_order	RUC	RUC_sx:F_dm:C_cid:15_s:11744_d:726	0.010896393	1540
11747	TATCACCGGCAC	GGCGVACGGGTGAGTAA	TMR	725	245	18	17	56	25	104	55	Month_25	C-Section	15.3.13	F	1	RUC_DNA_Extraction_order	RUC	RUC_sx:F_dm:C_cid:18_s:11747_d:725	0.020155055	1105
11782	CATTCGTGGCGT	GGCGVACGGGTGAGTAA	TMR	754	47	15	20	56	26	108	56	Month_26	C-Section	14.2.13	F	0	RUC_DNA_Extraction_order	RUC	RUC_sx:F_dm:C_cid:15_s:11782_d:754	0.015697791	1583
11738	CCTGTCCTATCT	GGCGVACGGGTGAGTAA	TMR	763	236	12	17	57	26	109	56	Month_26	C-Section	5.2.13	F	0	RUC_DNA_Extraction_order	RUC	RUC_sx:F_dm:C_cid:12_s:11738_d:763	0.027552449	1028
11739	GGTTTAACACGC	GGCGVACGGGTGAGTAA	TMR	804	237	12	17	58	27	115	57	Month_27	C-Section	5.2.13	F	0	RUC_DNA_Extraction_order	RUC	RUC_sx:F_dm:C_cid:12_s:11739_d:804	0.01403931	1425
11745	AGATGATCAGTC	GGCGVACGGGTGAGTAA	TMR	795	243	15	17	58	27	114	57	Month_27	C-Section	14.2.13	F	0	RUC_DNA_Extraction_order	RUC	RUC_sx:F_dm:C_cid:15_s:11745_d:795	0.012546126	1120
15	ACCAGTGACTCA	GGCGVACGGGTGAGTAA	Colostrum	2	14	7	1	1	1	0.2	2	Day_2	Vaginal-Delivery	22.1.13	F	1	RUC_DNA_Extraction_order	RUC	RUC_sx:F_dm:N_cid:7_s:15_d:2	0.206996938	440
45	TAATACGGATCG	GGCGVACGGGTGAGTAA	Colostrum	2	44	21	1	1	1	0.2	2	Day_2	Vaginal-Delivery	27.3.13	M	1	RUC_DNA_Extraction_order	RUC	RUC_sx:M_dm:N_cid:21_s:45_d:2	0.103158984	461
3384	ATGTCACCGCTG	GGCGVACGGGTGAGTAA	Colostrum	2	90	34	8	1	1	0.2	2	Day_2	Vaginal-Delivery	9.9.14	F	1	RUC_DNA_Extraction_order	RUC	RUC_sx:F_dm:N_cid:34_s:3384_d:2	0.120548681	423
10177	TAATCGGTGCCA	GGCGVACGGGTGAGTAA	Colostrum	2	176	6	10	1	1	0.2	2	Day_2	Vaginal-Delivery	19.1.13	F	1	RUC_DNA_Extraction_order	RUC	RUC_sx:F_dm:N_cid:6_s:10177_d:2	0.163329367	391
10185	ACGATTCGAGTC	GGCGVACGGGTGAGTAA	Colostrum	1	184	6	9	1	1	0.2	2	Day_2	Vaginal-Delivery	19.1.13	F	1	RUC_DNA_Extraction_order	RUC	RUC_sx:F_dm:N_cid:6_s:10185_d:1	0.305803386	292
10210	TGTGGCTCGTGT	GGCGVACGGGTGAGTAA	Colostrum	2	209	20	9	1	1	0.2	2	Day_2	Vaginal-Delivery	27.3.13	F	1	RUC_DNA_Extraction_order	RUC	RUC_sx:F_dm:N_cid:20_s:10210_d:2	0.263464486	321
10218	ATTTAGGACGAC	GGCGVACGGGTGAGTAA	Colostrum	2	217	4	9	1	1	0.2	2	Day_2	Vaginal-Delivery	16.1.13	F	1	RUC_DNA_Extraction_order	RUC	RUC_sx:F_dm:N_cid:4_s:10218_d:2	0.188275256	410
10229	TTCTGAGAGGTA	GGCGVACGGGTGAGTAA	Colostrum	2	228	5	10	1	1	0.2	2	Day_2	Vaginal-Delivery	16.1.13	F	0	RUC_DNA_Extraction_order	RUC	RUC_sx:F_dm:N_cid:5_s:10229_d:2	0.102238458	398
10230	ATCCCTACGGAA	GGCGVACGGGTGAGTAA	Colostrum	2	229	11	9	1	1	0.2	2	Day_2	Vaginal-Delivery	5.2.13	F	1	RUC_DNA_Extraction_order	RUC	RUC_sx:F_dm:N_cid:11_s:10230_d:2	0.20266028	341
10232	GTGTTCCCAGAA	GGCGVACGGGTGAGTAA	Colostrum	2	231	17	10	1	1	0.2	2	Day_2	Vaginal-Delivery	12.3.13	M	1	RUC_DNA_Extraction_order	RUC	RUC_sx:M_dm:N_cid:17_s:10232_d:2	0.228401337	430
10234	AGCGTAATTAGC	GGCGVACGGGTGAGTAA	Colostrum	1	233	3	10	1	1	0.2	2	Day_2	Vaginal-Delivery	11.1.13	F	1	RUC_DNA_Extraction_order	RUC	RUC_sx:F_dm:N_cid:3_s:10234_d:1	0.262828822	250
10235	CTCGTGAATGAC	GGCGVACGGGTGAGTAA	Colostrum	1	234	5	10	1	1	0.2	2	Day_2	Vaginal-Delivery	16.1.13	F	0	RUC_DNA_Extraction_order	RUC	RUC_sx:F_dm:N_cid:5_s:10235_d:1	0.229672199	187
10240	GCCACGACTTAC	GGCGVACGGGTGAGTAA	Colostrum	1	239	4	9	1	1	0.2	2	Day_2	Vaginal-Delivery	16.1.13	F	1	RUC_DNA_Extraction_order	RUC	RUC_sx:F_dm:N_cid:4_s:10240_d:1	0.210505222	257
10241	ATTGTTCCTACC	GGCGVACGGGTGAGTAA	Colostrum	2	240	3	9	1	1	0.2	2	Day_2	Vaginal-Delivery	11.1.13	F	1	RUC_DNA_Extraction_order	RUC	RUC_sx:F_dm:N_cid:3_s:10241_d:2	0.275486895	307
10242	GCCGTAAACTTG	GGCGVACGGGTGAGTAA	Colostrum	2	241	9	9	1	1	0.2	2	Day_2	Vaginal-Delivery	31.1.13	F	0	RUC_DNA_Extraction_order	RUC	RUC_sx:F_dm:N_cid:9_s:10242_d:2	0.370403526	335
10243	GCAGATTTCCAG	GGCGVACGGGTGAGTAA	Colostrum	2	242	2	9	1	1	0.2	2	Day_2	Vaginal-Delivery	10.1.13	F	1	RUC_DNA_Extraction_order	RUC	RUC_sx:F_dm:N_cid:2_s:10243_d:2	0.310523707	201
10254	GCTGTACGGATT	GGCGVACGGGTGAGTAA	Colostrum	2	2	16	11	1	1	0.2	2	Day_2	Vaginal-Delivery	17.2.13	M	1	RUC_DNA_Extraction_order	RUC	RUC_sx:M_dm:N_cid:16_s:10254_d:2	0.114585237	505
10256	TGGTCAACGATA	GGCGVACGGGTGAGTAA	Colostrum	2	4	22	11	1	1	0.2	2	Day_2	Vaginal-Delivery	4.4.13	M	0	RUC_DNA_Extraction_order	RUC	RUC_sx:M_dm:N_cid:22_s:10256_d:2	0.097343912	385
11340	CTGCTATTCCTC	GGCGVACGGGTGAGTAA	Colostrum	2	89	1	15	1	1	0.2	2	Day_2	Vaginal-Delivery	9.1.13	F	0	RUC_DNA_Extraction_order	RUC	RUC_sx:F_dm:N_cid:1_s:11340_d:2	0.180809925	217
13002	ACGCGAACTAAT	GGCGVACGGGTGAGTAA	Colostrum	2	150	27	12	1	1	0.2	2	Day_2	Vaginal-Delivery	22.8.14	F	1	RUC_DNA_Extraction_order	RUC	RUC_sx:F_dm:N_cid:27_s:13002_d:2	0.145770765	319
13009	GTTATCGCATGG	GGCGVACGGGTGAGTAA	Colostrum	2	157	25	12	1	1	0.2	2	Day_2	Vaginal-Delivery	21.8.14	F	1	RUC_DNA_Extraction_order	RUC	RUC_sx:F_dm:N_cid:25_s:13009_d:2	0.247635045	299
13060	AACTTTCAGGAG	GGCGVACGGGTGAGTAA	Colostrum	2	210	30	13	1	1	0.2	2	Day_2	Vaginal-Delivery	28.8.14	F	1	RUC_DNA_Extraction_order	RUC	RUC_sx:F_dm:N_cid:30_s:13060_d:2	0.121462772	451
13090	ATTGTTCCTACC	GGCGVACGGGTGAGTAA	Colostrum	2	240	29	13	1	1	0.2	2	Day_2	Vaginal-Delivery	27.8.14	M	1	RUC_DNA_Extraction_order	RUC	RUC_sx:M_dm:N_cid:29_s:13090_d:2	0.177905174	335
13092	GCAGATTTCCAG	GGCGVACGGGTGAGTAA	Colostrum	2	242	31	13	1	1	0.2	2	Day_2	Vaginal-Delivery	2.9.14	M	0	RUC_DNA_Extraction_order	RUC	RUC_sx:M_dm:N_cid:31_s:13092_d:2	0.103489313	421
13112	TATCGACACAAG	GGCGVACGGGTGAGTAA	Colostrum	2	69	39	18	1	1	0.2	2	Day_2	Vaginal-Delivery	20.9.14	M	1	RUC_DNA_Extraction_order	RUC	RUC_sx:M_dm:N_cid:39_s:13112_d:2	0.070077105	478
13115	GGTGACTAGTTC	GGCGVACGGGTGAGTAA	Colostrum	2	72	42	18	1	1	0.2	2	Day_2	Vaginal-Delivery	30.9.14	M	1	RUC_DNA_Extraction_order	RUC	RUC_sx:M_dm:N_cid:42_s:13115_d:2	0.170506589	335
12	AATTGTGTCGGA	GGCGVACGGGTGAGTAA	Colostrum	3	11	4	1	2	1	0.3	3	Day_3	Vaginal-Delivery	16.1.13	F	1	RUC_DNA_Extraction_order	RUC	RUC_sx:F_dm:N_cid:4_s:12_d:3	0.1407135	497
32	AGTTACGAGCTA	GGCGVACGGGTGAGTAA	Colostrum	3	31	16	1	2	1	0.3	3	Day_3	Vaginal-Delivery	17.2.13	M	1	RUC_DNA_Extraction_order	RUC	RUC_sx:M_dm:N_cid:16_s:32_d:3	0.145614302	399
38	TGCAGTCCTCGA	GGCGVACGGGTGAGTAA	Colostrum	3	37	22	1	2	1	0.3	3	Day_3	Vaginal-Delivery	4.4.13	M	0	RUC_DNA_Extraction_order	RUC	RUC_sx:M_dm:N_cid:22_s:38_d:3	0.190900079	616
207	GCCTGTCTGCAA	GGCGVACGGGTGAGTAA	Colostrum	3	206	17	1	2	1	0.3	3	Day_3	Vaginal-Delivery	12.3.13	M	1	RUC_DNA_Extraction_order	RUC	RUC_sx:M_dm:N_cid:17_s:207_d:3	0.138442296	610
3402	GCACACCTGATA	GGCGVACGGGTGAGTAA	Colostrum	3	108	44	8	2	1	0.3	3	Day_3	Vaginal-Delivery	14.10.14	F	1	RUC_DNA_Extraction_order	RUC	RUC_sx:F_dm:N_cid:44_s:3402_d:3	0.114132181	573
10174	AACGTAGGCTCT	GGCGVACGGGTGAGTAA	Colostrum	3	173	3	10	2	1	0.3	3	Day_3	Vaginal-Delivery	11.1.13	F	1	RUC_DNA_Extraction_order	RUC	RUC_sx:F_dm:N_cid:3_s:10174_d:3	0.080814612	620
10181	GTGCAACCAATC	GGCGVACGGGTGAGTAA	Colostrum	3	180	2	10	2	1	0.3	3	Day_3	Vaginal-Delivery	10.1.13	F	1	RUC_DNA_Extraction_order	RUC	RUC_sx:F_dm:N_cid:2_s:10181_d:3	0.211306289	280
10184	CTGTCAGTGACC	GGCGVACGGGTGAGTAA	Colostrum	3	183	5	10	2	1	0.3	3	Day_3	Vaginal-Delivery	16.1.13	F	0	RUC_DNA_Extraction_order	RUC	RUC_sx:F_dm:N_cid:5_s:10184_d:3	0.163453012	437
10188	TATGTGCCGGCT	GGCGVACGGGTGAGTAA	Colostrum	3	187	9	9	2	1	0.3	3	Day_3	Vaginal-Delivery	31.1.13	F	0	RUC_DNA_Extraction_order	RUC	RUC_sx:F_dm:N_cid:9_s:10188_d:3	0.084572123	429
10198	ATTCGGTAGTGC	GGCGVACGGGTGAGTAA	Colostrum	3	197	11	10	2	1	0.3	3	Day_3	Vaginal-Delivery	5.2.13	F	1	RUC_DNA_Extraction_order	RUC	RUC_sx:F_dm:N_cid:11_s:10198_d:3	0.156567084	603
10213	GTTCGGTGTCCA	GGCGVACGGGTGAGTAA	Colostrum	3	212	23	9	2	1	0.3	3	Day_3	Vaginal-Delivery	11.4.13	F	1	RUC_DNA_Extraction_order	RUC	RUC_sx:F_dm:N_cid:23_s:10213_d:3	0.098961827	571
10215	ATTGACCGGTCA	GGCGVACGGGTGAGTAA	Colostrum	3	214	1	10	2	1	0.3	3	Day_3	Vaginal-Delivery	9.1.13	F	0	RUC_DNA_Extraction_order	RUC	RUC_sx:F_dm:N_cid:1_s:10215_d:3	0.280863788	265
13001	ACGACTGCATAA	GGCGVACGGGTGAGTAA	Colostrum	3	149	25	12	2	1	0.3	3	Day_3	Vaginal-Delivery	21.8.14	F	1	RUC_DNA_Extraction_order	RUC	RUC_sx:F_dm:N_cid:25_s:13001_d:3	0.117484831	347
13003	AGCTATGTATGG	GGCGVACGGGTGAGTAA	Colostrum	3	151	30	12	2	1	0.3	3	Day_3	Vaginal-Delivery	28.8.14	F	1	RUC_DNA_Extraction_order	RUC	RUC_sx:F_dm:N_cid:30_s:13003_d:3	0.199605319	490
13010	GATCACGAGAGG	GGCGVACGGGTGAGTAA	Colostrum	3	158	27	12	2	1	0.3	3	Day_3	Vaginal-Delivery	22.8.14	F	1	RUC_DNA_Extraction_order	RUC	RUC_sx:F_dm:N_cid:27_s:13010_d:3	0.303200838	312
13055	GACTTCATGCGA	GGCGVACGGGTGAGTAA	Colostrum	3	205	42	13	2	1	0.3	3	Day_3	Vaginal-Delivery	30.9.14	M	1	RUC_DNA_Extraction_order	RUC	RUC_sx:M_dm:N_cid:42_s:13055_d:3	0.409511624	239
13110	GTGTTGTCGTGC	GGCGVACGGGTGAGTAA	Colostrum	3	67	34	18	2	1	0.3	3	Day_3	Vaginal-Delivery	9.9.14	F	1	RUC_DNA_Extraction_order	RUC	RUC_sx:F_dm:N_cid:34_s:13110_d:3	0.106985364	580
13113	GATTCCGGCTCA	GGCGVACGGGTGAGTAA	Colostrum	3	70	39	18	2	1	0.3	3	Day_3	Vaginal-Delivery	20.9.14	M	1	RUC_DNA_Extraction_order	RUC	RUC_sx:M_dm:N_cid:39_s:13113_d:3	0.076911814	423
13117	TAGGCATGCTTG	GGCGVACGGGTGAGTAA	Colostrum	2	74	44	18	2	1	0.2	2	Day_2	Vaginal-Delivery	14.10.14	F	1	RUC_DNA_Extraction_order	RUC	RUC_sx:F_dm:N_cid:44_s:13117_d:2	0.082840061	664
29	CGAGGGAAAGTC	GGCGVACGGGTGAGTAA	Starter_mixture+Milk_replacer	4	28	13	1	3	1	0.4	4	Day_4	Vaginal-Delivery	11.2.13	F	1	RUC_DNA_Extraction_order	RUC	RUC_sx:F_dm:N_cid:13_s:29_d:4	0.057083606	673
244	AGATGATCAGTC	GGCGVACGGGTGAGTAA	Starter_mixture+Milk_replacer	4	243	3	1	3	1	0.4	4	Day_4	Vaginal-Delivery	11.1.13	F	1	RUC_DNA_Extraction_order	RUC	RUC_sx:F_dm:N_cid:3_s:244_d:4	0.111008019	415
3403	GCGACAATTACA	GGCGVACGGGTGAGTAA	Starter_mixture+Milk_replacer	4	109	44	8	3	1	0.4	4	Day_4	Vaginal-Delivery	14.10.14	F	1	RUC_DNA_Extraction_order	RUC	RUC_sx:F_dm:N_cid:44_s:3403_d:4	0.062773217	730
3468	AGCTGCACCTAA	GGCGVACGGGTGAGTAA	Starter_mixture+Milk_replacer	4	250	20	8	3	1	0.4	4	Day_4	Vaginal-Delivery	27.3.13	F	1	RUC_DNA_Extraction_order	RUC	RUC_sx:F_dm:N_cid:20_s:3468_d:4	0.031930582	745
10065	TCTCTACCACTC	GGCGVACGGGTGAGTAA	Starter_mixture+Milk_replacer	4	64	1	9	3	1	0.4	4	Day_4	Vaginal-Delivery	9.1.13	F	0	RUC_DNA_Extraction_order	RUC	RUC_sx:F_dm:N_cid:1_s:10065_d:4	0.249673894	349
10216	TTCTCCATCACA	GGCGVACGGGTGAGTAA	Starter_mixture+Milk_replacer	4	215	2	10	3	1	0.4	4	Day_4	Vaginal-Delivery	10.1.13	F	1	RUC_DNA_Extraction_order	RUC	RUC_sx:F_dm:N_cid:2_s:10216_d:4	0.163337775	407
10219	GGATAGCCAAGG	GGCGVACGGGTGAGTAA	Starter_mixture+Milk_replacer	4	218	5	9	3	1	0.4	4	Day_4	Vaginal-Delivery	16.1.13	F	0	RUC_DNA_Extraction_order	RUC	RUC_sx:F_dm:N_cid:5_s:10219_d:4	0.150124314	457
10237	CCTGTCCTATCT	GGCGVACGGGTGAGTAA	Starter_mixture+Milk_replacer	4	236	16	9	3	1	0.4	4	Day_4	Vaginal-Delivery	17.2.13	M	1	RUC_DNA_Extraction_order	RUC	RUC_sx:M_dm:N_cid:16_s:10237_d:4	0.08830241	450
10239	AGACAGTAGGAG	GGCGVACGGGTGAGTAA	Starter_mixture+Milk_replacer	4	238	11	9	3	1	0.4	4	Day_4	Vaginal-Delivery	5.2.13	F	1	RUC_DNA_Extraction_order	RUC	RUC_sx:F_dm:N_cid:11_s:10239_d:4	0.276574495	341
10245	GAGACGTGTTCT	GGCGVACGGGTGAGTAA	Starter_mixture+Milk_replacer	4	244	4	9	3	1	0.4	4	Day_4	Vaginal-Delivery	16.1.13	F	1	RUC_DNA_Extraction_order	RUC	RUC_sx:F_dm:N_cid:4_s:10245_d:4	0.087918837	423
10250	CTCCCTTTGTGT	GGCGVACGGGTGAGTAA	Starter_mixture+Milk_replacer	4	249	9	9	3	1	0.4	4	Day_4	Vaginal-Delivery	31.1.13	F	0	RUC_DNA_Extraction_order	RUC	RUC_sx:F_dm:N_cid:9_s:10250_d:4	0.077301733	454
10253	ACGAGACTGATT	GGCGVACGGGTGAGTAA	Starter_mixture+Milk_replacer	4	1	22	11	3	1	0.4	4	Day_4	Vaginal-Delivery	4.4.13	M	0	RUC_DNA_Extraction_order	RUC	RUC_sx:M_dm:N_cid:22_s:10253_d:4	0.126162076	555
10258	GTCGTGTAGCCT	GGCGVACGGGTGAGTAA	Starter_mixture+Milk_replacer	4	6	21	11	3	1	0.4	4	Day_4	Vaginal-Delivery	27.3.13	M	1	RUC_DNA_Extraction_order	RUC	RUC_sx:M_dm:N_cid:21_s:10258_d:4	0.088485936	671
13011	GTAAATTCAGGC	GGCGVACGGGTGAGTAA	Starter_mixture+Milk_replacer	4	159	30	12	3	1	0.4	4	Day_4	Vaginal-Delivery	28.8.14	F	1	RUC_DNA_Extraction_order	RUC	RUC_sx:F_dm:N_cid:30_s:13011_d:4	0.205659682	380
13054	AGGGTGACTTTA	GGCGVACGGGTGAGTAA	Starter_mixture+Milk_replacer	4	204	25	13	3	1	0.4	4	Day_4	Vaginal-Delivery	21.8.14	F	1	RUC_DNA_Extraction_order	RUC	RUC_sx:F_dm:N_cid:25_s:13054_d:4	0.097579644	511
13063	AAGACAGCTATC	GGCGVACGGGTGAGTAA	Starter_mixture+Milk_replacer	4	213	34	13	3	1	0.4	4	Day_4	Vaginal-Delivery	9.9.14	F	1	RUC_DNA_Extraction_order	RUC	RUC_sx:F_dm:N_cid:34_s:13063_d:4	0.134628453	333
13	TGCATACACTGG	GGCGVACGGGTGAGTAA	Starter_mixture+Milk_replacer	5	12	5	1	4	1	0.5	5	Day_5	Vaginal-Delivery	16.1.13	F	0	RUC_DNA_Extraction_order	RUC	RUC_sx:F_dm:N_cid:5_s:13_d:5	0.068022154	551
66	ACTTCCAACTTC	GGCGVACGGGTGAGTAA	Starter_mixture+Milk_replacer	5	65	2	1	4	1	0.5	5	Day_5	Vaginal-Delivery	10.1.13	F	1	RUC_DNA_Extraction_order	RUC	RUC_sx:F_dm:N_cid:2_s:66_d:5	0.111438994	429
172	TGGGTCCCACAT	GGCGVACGGGTGAGTAA	Starter_mixture+Milk_replacer	5	171	1	2	4	1	0.5	5	Day_5	Vaginal-Delivery	9.1.13	F	0	RUC_DNA_Extraction_order	RUC	RUC_sx:F_dm:N_cid:1_s:172_d:5	0.095892828	392
3390	TACCGCTTCTTC	GGCGVACGGGTGAGTAA	Starter_mixture+Milk_replacer	5	96	39	8	4	1	0.5	5	Day_5	Vaginal-Delivery	20.9.14	M	1	RUC_DNA_Extraction_order	RUC	RUC_sx:M_dm:N_cid:39_s:3390_d:5	0.039086663	811
3404	TCATGCTCCATT	GGCGVACGGGTGAGTAA	Starter_mixture+Milk_replacer	5	110	44	8	4	1	0.5	5	Day_5	Vaginal-Delivery	14.10.14	F	1	RUC_DNA_Extraction_order	RUC	RUC_sx:F_dm:N_cid:44_s:3404_d:5	0.046411612	668
10061	CGGTCAATTGAC	GGCGVACGGGTGAGTAA	Starter_mixture+Milk_replacer	5	60	13	10	4	1	0.5	5	Day_5	Vaginal-Delivery	11.2.13	F	1	RUC_DNA_Extraction_order	RUC	RUC_sx:F_dm:N_cid:13_s:10061_d:5	0.123552846	747
10175	AGTTGTAGTCCG	GGCGVACGGGTGAGTAA	Starter_mixture+Milk_replacer	5	174	4	9	4	1	0.5	5	Day_5	Vaginal-Delivery	16.1.13	F	1	RUC_DNA_Extraction_order	RUC	RUC_sx:F_dm:N_cid:4_s:10175_d:5	0.104747961	578
10217	CGTAGGTAGAGG	GGCGVACGGGTGAGTAA	Starter_mixture+Milk_replacer	5	216	3	9	4	1	0.5	5	Day_5	Vaginal-Delivery	11.1.13	F	1	RUC_DNA_Extraction_order	RUC	RUC_sx:F_dm:N_cid:3_s:10217_d:5	0.109985095	636
10223	TACACAAGTCGC	GGCGVACGGGTGAGTAA	Starter_mixture+Milk_replacer	5	222	9	9	4	1	0.5	5	Day_5	Vaginal-Delivery	31.1.13	F	0	RUC_DNA_Extraction_order	RUC	RUC_sx:F_dm:N_cid:9_s:10223_d:5	0.210148837	421
10263	AATTGTGTCGGA	GGCGVACGGGTGAGTAA	Starter_mixture+Milk_replacer	5	11	17	11	4	1	0.5	5	Day_5	Vaginal-Delivery	12.3.13	M	1	RUC_DNA_Extraction_order	RUC	RUC_sx:M_dm:N_cid:17_s:10263_d:5	0.065880907	808
10271	CCAATACGCCTG	GGCGVACGGGTGAGTAA	Starter_mixture+Milk_replacer	5	19	22	11	4	1	0.5	5	Day_5	Vaginal-Delivery	4.4.13	M	0	RUC_DNA_Extraction_order	RUC	RUC_sx:M_dm:N_cid:22_s:10271_d:5	0.171433094	622
10277	CGAGCAATCCTA	GGCGVACGGGTGAGTAA	Starter_mixture+Milk_replacer	5	25	21	11	4	1	0.5	5	Day_5	Vaginal-Delivery	27.3.13	M	1	RUC_DNA_Extraction_order	RUC	RUC_sx:M_dm:N_cid:21_s:10277_d:5	0.055323817	868
10280	CGAGGGAAAGTC	GGCGVACGGGTGAGTAA	Starter_mixture+Milk_replacer	5	28	20	11	4	1	0.5	5	Day_5	Vaginal-Delivery	27.3.13	F	1	RUC_DNA_Extraction_order	RUC	RUC_sx:F_dm:N_cid:20_s:10280_d:5	0.035326984	741
10281	CAAATTCGGGAT	GGCGVACGGGTGAGTAA	Starter_mixture+Milk_replacer	5	29	23	11	4	1	0.5	5	Day_5	Vaginal-Delivery	11.4.13	F	1	RUC_DNA_Extraction_order	RUC	RUC_sx:F_dm:N_cid:23_s:10281_d:5	0.231448705	622
13012	AGTGTTTCGGAC	GGCGVACGGGTGAGTAA	Starter_mixture+Milk_replacer	5	160	31	12	4	1	0.5	5	Day_5	Vaginal-Delivery	2.9.14	M	0	RUC_DNA_Extraction_order	RUC	RUC_sx:M_dm:N_cid:31_s:13012_d:5	0.1628609	408
13032	GTGCAACCAATC	GGCGVACGGGTGAGTAA	Starter_mixture+Milk_replacer	5	180	30	12	4	1	0.5	5	Day_5	Vaginal-Delivery	28.8.14	F	1	RUC_DNA_Extraction_order	RUC	RUC_sx:F_dm:N_cid:30_s:13032_d:5	0.055477742	705
13059	TGTGGCTCGTGT	GGCGVACGGGTGAGTAA	Starter_mixture+Milk_replacer	5	209	27	13	4	1	0.5	5	Day_5	Vaginal-Delivery	22.8.14	F	1	RUC_DNA_Extraction_order	RUC	RUC_sx:F_dm:N_cid:27_s:13059_d:5	0.156873647	418
13061	TGCACGTGATAA	GGCGVACGGGTGAGTAA	Starter_mixture+Milk_replacer	5	211	29	13	4	1	0.5	5	Day_5	Vaginal-Delivery	27.8.14	M	1	RUC_DNA_Extraction_order	RUC	RUC_sx:M_dm:N_cid:29_s:13061_d:5	0.304423418	390
13073	GCGTCCATGAAT	GGCGVACGGGTGAGTAA	Starter_mixture+Milk_replacer	5	223	45	13	4	1	0.5	5	Day_5	Vaginal-Delivery	18.10.14	F	1	RUC_DNA_Extraction_order	RUC	RUC_sx:F_dm:N_cid:45_s:13073_d:5	0.118461612	375
13094	GAGACGTGTTCT	GGCGVACGGGTGAGTAA	Starter_mixture+Milk_replacer	5	244	34	13	4	1	0.5	5	Day_5	Vaginal-Delivery	9.9.14	F	1	RUC_DNA_Extraction_order	RUC	RUC_sx:F_dm:N_cid:34_s:13094_d:5	0.186918234	629
23100	GCTCTCCGTAGA	GGCGVACGGGTGAGTAA	Starter_mixture+Milk_replacer	5	126	42	21	4	1	0.5	5	Day_5	Vaginal-Delivery	30.9.14	M	1	RUC_DNA_Extraction_order	RUC	RUC_sx:M_dm:N_cid:42_s:23100_d:5	0.046736676	921
10	TACAGCGCATAC	GGCGVACGGGTGAGTAA	Starter_mixture+Milk_replacer	6	9	2	1	5	1	0.6	6	Day_6	Vaginal-Delivery	10.1.13	F	1	RUC_DNA_Extraction_order	RUC	RUC_sx:F_dm:N_cid:2_s:10_d:6	0.119033282	425
33	GCATATGCACTG	GGCGVACGGGTGAGTAA	Starter_mixture+Milk_replacer	6	32	17	1	5	1	0.6	6	Day_6	Vaginal-Delivery	12.3.13	M	1	RUC_DNA_Extraction_order	RUC	RUC_sx:M_dm:N_cid:17_s:33_d:6	0.027863921	856
36	TACGAGCCCTAA	GGCGVACGGGTGAGTAA	Starter_mixture+Milk_replacer	6	35	20	1	5	1	0.6	6	Day_6	Vaginal-Delivery	27.3.13	F	1	RUC_DNA_Extraction_order	RUC	RUC_sx:F_dm:N_cid:20_s:36_d:6	0.038099892	850
39	ACCATAGCTCCG	GGCGVACGGGTGAGTAA	Starter_mixture+Milk_replacer	6	38	23	1	5	1	0.6	6	Day_6	Vaginal-Delivery	11.4.13	F	1	RUC_DNA_Extraction_order	RUC	RUC_sx:F_dm:N_cid:23_s:39_d:6	0.063386058	756
46	TCGGAATTAGAC	GGCGVACGGGTGAGTAA	Starter_mixture+Milk_replacer	6	45	22	1	5	1	0.6	6	Day_6	Vaginal-Delivery	4.4.13	M	0	RUC_DNA_Extraction_order	RUC	RUC_sx:M_dm:N_cid:22_s:46_d:6	0.07708293	636
67	CTCACCTAGGAA	GGCGVACGGGTGAGTAA	Starter_mixture+Milk_replacer	7	66	2	1	5	1	0.6	6	Day_6	Vaginal-Delivery	10.1.13	F	1	RUC_DNA_Extraction_order	RUC	RUC_sx:F_dm:N_cid:2_s:67_d:7	0.116431407	506
3189	AGAGTCTTGCCA	GGCGVACGGGTGAGTAA	Starter_mixture+Milk_replacer	7	146	29	7	5	1	0.6	6	Day_6	Vaginal-Delivery	27.8.14	M	1	RUC_DNA_Extraction_order	RUC	RUC_sx:M_dm:N_cid:29_s:3189_d:7	0.147527964	639
3190	ACAACACTCCGA	GGCGVACGGGTGAGTAA	Starter_mixture+Milk_replacer	6	147	30	7	5	1	0.6	6	Day_6	Vaginal-Delivery	28.8.14	F	1	RUC_DNA_Extraction_order	RUC	RUC_sx:F_dm:N_cid:30_s:3190_d:6	0.075762681	775
3407	TACTCGGGAACT	GGCGVACGGGTGAGTAA	Starter_mixture+Milk_replacer	6	113	45	8	5	1	0.6	6	Day_6	Vaginal-Delivery	18.10.14	F	1	RUC_DNA_Extraction_order	RUC	RUC_sx:F_dm:N_cid:45_s:3407_d:6	0.054301815	509
3408	CGTGCTTAGGCT	GGCGVACGGGTGAGTAA	Starter_mixture+Milk_replacer	7	114	45	8	5	1	0.6	6	Day_6	Vaginal-Delivery	18.10.14	F	1	RUC_DNA_Extraction_order	RUC	RUC_sx:F_dm:N_cid:45_s:3408_d:7	0.132210566	544
10027	AGTCGTGCACAT	GGCGVACGGGTGAGTAA	Starter_mixture+Milk_replacer	6	26	11	9	5	1	0.6	6	Day_6	Vaginal-Delivery	5.2.13	F	1	RUC_DNA_Extraction_order	RUC	RUC_sx:F_dm:N_cid:11_s:10027_d:6	0.172258747	542
10178	TTGATCCGGTAG	GGCGVACGGGTGAGTAA	Starter_mixture+Milk_replacer	6	177	7	9	5	1	0.6	6	Day_6	Vaginal-Delivery	22.1.13	F	1	RUC_DNA_Extraction_order	RUC	RUC_sx:F_dm:N_cid:7_s:10178_d:6	0.443362133	266
10182	GCTTGAGCTTGA	GGCGVACGGGTGAGTAA	Starter_mixture+Milk_replacer	6	181	3	9	5	1	0.6	6	Day_6	Vaginal-Delivery	11.1.13	F	1	RUC_DNA_Extraction_order	RUC	RUC_sx:F_dm:N_cid:3_s:10182_d:6	0.132792812	522
10192	CGATCTTCGAGC	GGCGVACGGGTGAGTAA	Starter_mixture+Milk_replacer	6	191	13	9	5	1	0.6	6	Day_6	Vaginal-Delivery	11.2.13	F	1	RUC_DNA_Extraction_order	RUC	RUC_sx:F_dm:N_cid:13_s:10192_d:6	0.036695741	857
10195	GTGGTCATCGTA	GGCGVACGGGTGAGTAA	Starter_mixture+Milk_replacer	6	194	16	9	5	1	0.6	6	Day_6	Vaginal-Delivery	17.2.13	M	1	RUC_DNA_Extraction_order	RUC	RUC_sx:M_dm:N_cid:16_s:10195_d:6	0.045116863	749
10199	CGAGCTGTTACC	GGCGVACGGGTGAGTAA	Starter_mixture+Milk_replacer	6	198	9	9	5	1	0.6	6	Day_6	Vaginal-Delivery	31.1.13	F	0	RUC_DNA_Extraction_order	RUC	RUC_sx:F_dm:N_cid:9_s:10199_d:6	0.06625792	499
10211	AACTTTCAGGAG	GGCGVACGGGTGAGTAA	Starter_mixture+Milk_replacer	6	210	21	9	5	1	0.6	6	Day_6	Vaginal-Delivery	27.3.13	M	1	RUC_DNA_Extraction_order	RUC	RUC_sx:M_dm:N_cid:21_s:10211_d:6	0.024385012	915
10259	AGCGGAGGTTAG	GGCGVACGGGTGAGTAA	Starter_mixture+Milk_replacer	6	7	1	11	5	1	0.6	6	Day_6	Vaginal-Delivery	9.1.13	F	0	RUC_DNA_Extraction_order	RUC	RUC_sx:F_dm:N_cid:1_s:10259_d:6	0.215117455	396
10260	ATCCTTTGGTTC	GGCGVACGGGTGAGTAA	Starter_mixture+Milk_replacer	7	8	3	11	5	1	0.6	6	Day_6	Vaginal-Delivery	11.1.13	F	1	RUC_DNA_Extraction_order	RUC	RUC_sx:F_dm:N_cid:3_s:10260_d:7	0.13278457	617
10282	AGATTGACCAAC	GGCGVACGGGTGAGTAA	Starter_mixture+Milk_replacer	7	30	1	11	5	1	0.6	6	Day_6	Vaginal-Delivery	9.1.13	F	0	RUC_DNA_Extraction_order	RUC	RUC_sx:F_dm:N_cid:1_s:10282_d:7	0.114662469	527
13006	CGTACTCTCGAG	GGCGVACGGGTGAGTAA	Starter_mixture+Milk_replacer	6	154	34	12	5	1	0.6	6	Day_6	Vaginal-Delivery	9.9.14	F	1	RUC_DNA_Extraction_order	RUC	RUC_sx:F_dm:N_cid:34_s:13006_d:6	0.101756047	640
13047	CTGAAGGGCGAA	GGCGVACGGGTGAGTAA	Starter_mixture+Milk_replacer	6	195	44	13	5	1	0.6	6	Day_6	Vaginal-Delivery	14.10.14	F	1	RUC_DNA_Extraction_order	RUC	RUC_sx:F_dm:N_cid:44_s:13047_d:6	0.039004202	501
13048	CGCTCACAGAAT	GGCGVACGGGTGAGTAA	Starter_mixture+Milk_replacer	7	196	26	13	5	1	0.6	6	Day_6	Vaginal-Delivery	21.8.14	F	0	RUC_DNA_Extraction_order	RUC	RUC_sx:F_dm:N_cid:26_s:13048_d:7	0.168113866	647
13049	ATTCGGTAGTGC	GGCGVACGGGTGAGTAA	Starter_mixture+Milk_replacer	6	197	27	13	5	1	0.6	6	Day_6	Vaginal-Delivery	22.8.14	F	1	RUC_DNA_Extraction_order	RUC	RUC_sx:F_dm:N_cid:27_s:13049_d:6	0.142781282	577
13058	TTCGATGCCGCA	GGCGVACGGGTGAGTAA	Starter_mixture+Milk_replacer	6	208	26	13	5	1	0.6	6	Day_6	Vaginal-Delivery	21.8.14	F	0	RUC_DNA_Extraction_order	RUC	RUC_sx:F_dm:N_cid:26_s:13058_d:6	0.082380338	411
13065	TTCTCCATCACA	GGCGVACGGGTGAGTAA	Starter_mixture+Milk_replacer	6	215	25	13	5	1	0.6	6	Day_6	Vaginal-Delivery	21.8.14	F	1	RUC_DNA_Extraction_order	RUC	RUC_sx:F_dm:N_cid:25_s:13065_d:6	0.117425295	615
13126	GTTCTCTTCTCG	GGCGVACGGGTGAGTAA	Starter_mixture+Milk_replacer	6	83	29	18	5	1	0.6	6	Day_6	Vaginal-Delivery	27.8.14	M	1	RUC_DNA_Extraction_order	RUC	RUC_sx:M_dm:N_cid:29_s:13126_d:6	0.182771681	530
11	ACCGGTATGTAC	GGCGVACGGGTGAGTAA	Starter_mixture+Milk_replacer	10	10	3	1	6	1	0.9	7	Day_9	Vaginal-Delivery	11.1.13	F	1	RUC_DNA_Extraction_order	RUC	RUC_sx:F_dm:N_cid:3_s:11_d:10	0.037351456	839
41	GAACACTTTGGA	GGCGVACGGGTGAGTAA	Starter_mixture+Milk_replacer	9	40	17	1	6	1	0.9	7	Day_9	Vaginal-Delivery	12.3.13	M	1	RUC_DNA_Extraction_order	RUC	RUC_sx:M_dm:N_cid:17_s:41_d:9	0.046812186	785
59	AGTTGAGGCATT	GGCGVACGGGTGAGTAA	Starter_mixture+Milk_replacer	10	58	11	1	6	1	0.9	7	Day_9	Vaginal-Delivery	5.2.13	F	1	RUC_DNA_Extraction_order	RUC	RUC_sx:F_dm:N_cid:11_s:59_d:10	0.052105318	712
68	GTGTTGTCGTGC	GGCGVACGGGTGAGTAA	Starter_mixture+Milk_replacer	8	67	3	1	6	1	0.9	7	Day_9	Vaginal-Delivery	11.1.13	F	1	RUC_DNA_Extraction_order	RUC	RUC_sx:F_dm:N_cid:3_s:68_d:8	0.198180024	605
3201	GATCACGAGAGG	GGCGVACGGGTGAGTAA	Starter_mixture+Milk_replacer	9	158	25	7	6	1	0.9	7	Day_9	Vaginal-Delivery	21.8.14	F	1	RUC_DNA_Extraction_order	RUC	RUC_sx:F_dm:N_cid:25_s:3201_d:9	0.103451222	771
3394	GATGTATGTGGT	GGCGVACGGGTGAGTAA	Starter_mixture+Milk_replacer	9	100	42	8	6	1	0.9	7	Day_9	Vaginal-Delivery	30.9.14	M	1	RUC_DNA_Extraction_order	RUC	RUC_sx:M_dm:N_cid:42_s:3394_d:9	0.03560239	918
3405	AGCTGTCAAGCT	GGCGVACGGGTGAGTAA	Starter_mixture+Milk_replacer	9	111	44	8	6	1	0.9	7	Day_9	Vaginal-Delivery	14.10.14	F	1	RUC_DNA_Extraction_order	RUC	RUC_sx:F_dm:N_cid:44_s:3405_d:9	0.173428366	653
3409	TACCGAAGGTAT	GGCGVACGGGTGAGTAA	Starter_mixture+Milk_replacer	9	115	45	8	6	1	0.9	7	Day_9	Vaginal-Delivery	18.10.14	F	1	RUC_DNA_Extraction_order	RUC	RUC_sx:F_dm:N_cid:45_s:3409_d:9	0.027891671	768
10221	GTCGTCCAAATG	GGCGVACGGGTGAGTAA	Starter_mixture+Milk_replacer	9	220	7	9	6	1	0.9	7	Day_9	Vaginal-Delivery	22.1.13	F	1	RUC_DNA_Extraction_order	RUC	RUC_sx:F_dm:N_cid:7_s:10221_d:9	0.16136025	689
10227	GGAATCCGATTA	GGCGVACGGGTGAGTAA	Starter_mixture+Milk_replacer	9	226	13	9	6	1	0.9	7	Day_9	Vaginal-Delivery	11.2.13	F	1	RUC_DNA_Extraction_order	RUC	RUC_sx:F_dm:N_cid:13_s:10227_d:9	0.08370756	800
10262	ACCGGTATGTAC	GGCGVACGGGTGAGTAA	Starter_mixture+Milk_replacer	9	10	2	11	6	1	0.9	7	Day_9	Vaginal-Delivery	10.1.13	F	1	RUC_DNA_Extraction_order	RUC	RUC_sx:F_dm:N_cid:2_s:10262_d:9	0.099839391	466
10264	TGCATACACTGG	GGCGVACGGGTGAGTAA	Starter_mixture+Milk_replacer	8	12	1	11	6	1	0.9	7	Day_9	Vaginal-Delivery	9.1.13	F	0	RUC_DNA_Extraction_order	RUC	RUC_sx:F_dm:N_cid:1_s:10264_d:8	0.15683295	398
10265	AGTCGAACGAGG	GGCGVACGGGTGAGTAA	Starter_mixture+Milk_replacer	10	13	2	11	6	1	0.9	7	Day_9	Vaginal-Delivery	10.1.13	F	1	RUC_DNA_Extraction_order	RUC	RUC_sx:F_dm:N_cid:2_s:10265_d:10	0.125595608	526
10268	GTAGATCGTGTA	GGCGVACGGGTGAGTAA	Starter_mixture+Milk_replacer	9	16	20	11	6	1	0.9	7	Day_9	Vaginal-Delivery	27.3.13	F	1	RUC_DNA_Extraction_order	RUC	RUC_sx:F_dm:N_cid:20_s:10268_d:9	0.154625808	712
10269	TAACGTGTGTGC	GGCGVACGGGTGAGTAA	Starter_mixture+Milk_replacer	9	17	1	11	6	1	0.9	7	Day_9	Vaginal-Delivery	9.1.13	F	0	RUC_DNA_Extraction_order	RUC	RUC_sx:F_dm:N_cid:1_s:10269_d:9	0.303008954	356
10270	CATTATGGCGTG	GGCGVACGGGTGAGTAA	Starter_mixture+Milk_replacer	9	18	9	11	6	1	0.9	7	Day_9	Vaginal-Delivery	31.1.13	F	0	RUC_DNA_Extraction_order	RUC	RUC_sx:F_dm:N_cid:9_s:10270_d:9	0.043212673	696
10272	GATCTGCGATCC	GGCGVACGGGTGAGTAA	Starter_mixture+Milk_replacer	9	20	21	11	6	1	0.9	7	Day_9	Vaginal-Delivery	27.3.13	M	1	RUC_DNA_Extraction_order	RUC	RUC_sx:M_dm:N_cid:21_s:10272_d:9	0.074816355	892
10274	CAAACAACAGCT	GGCGVACGGGTGAGTAA	Starter_mixture+Milk_replacer	10	22	1	11	6	1	0.9	7	Day_9	Vaginal-Delivery	9.1.13	F	0	RUC_DNA_Extraction_order	RUC	RUC_sx:F_dm:N_cid:1_s:10274_d:10	0.147874698	474
10275	GCAACACCATCC	GGCGVACGGGTGAGTAA	Starter_mixture+Milk_replacer	10	23	23	11	6	1	0.9	7	Day_9	Vaginal-Delivery	11.4.13	F	1	RUC_DNA_Extraction_order	RUC	RUC_sx:F_dm:N_cid:23_s:10275_d:10	0.044340857	810
10283	AGTTACGAGCTA	GGCGVACGGGTGAGTAA	Starter_mixture+Milk_replacer	8	31	2	11	6	1	0.9	7	Day_9	Vaginal-Delivery	10.1.13	F	1	RUC_DNA_Extraction_order	RUC	RUC_sx:F_dm:N_cid:2_s:10283_d:8	0.133352644	385
10284	GCATATGCACTG	GGCGVACGGGTGAGTAA	Starter_mixture+Milk_replacer	9	32	16	11	6	1	0.9	7	Day_9	Vaginal-Delivery	17.2.13	M	1	RUC_DNA_Extraction_order	RUC	RUC_sx:M_dm:N_cid:16_s:10284_d:9	0.099677643	605
10287	TACGAGCCCTAA	GGCGVACGGGTGAGTAA	Starter_mixture+Milk_replacer	9	35	3	11	6	1	0.9	7	Day_9	Vaginal-Delivery	11.1.13	F	1	RUC_DNA_Extraction_order	RUC	RUC_sx:F_dm:N_cid:3_s:10287_d:9	0.068271248	799
10314	GCTCGAAGATTC	GGCGVACGGGTGAGTAA	Starter_mixture+Milk_replacer	10	62	22	11	6	1	0.9	7	Day_9	Vaginal-Delivery	4.4.13	M	0	RUC_DNA_Extraction_order	RUC	RUC_sx:M_dm:N_cid:22_s:10314_d:10	0.027641137	1065
13051	CAACACATGCTG	GGCGVACGGGTGAGTAA	Starter_mixture+Milk_replacer	9	199	34	13	6	1	0.9	7	Day_9	Vaginal-Delivery	9.9.14	F	1	RUC_DNA_Extraction_order	RUC	RUC_sx:F_dm:N_cid:34_s:13051_d:9	0.387096675	414
13066	CGTAGGTAGAGG	GGCGVACGGGTGAGTAA	Starter_mixture+Milk_replacer	9	216	26	13	6	1	0.9	7	Day_9	Vaginal-Delivery	21.8.14	F	0	RUC_DNA_Extraction_order	RUC	RUC_sx:F_dm:N_cid:26_s:13066_d:9	0.122959552	591
13091	GCCGTAAACTTG	GGCGVACGGGTGAGTAA	Starter_mixture+Milk_replacer	9	241	30	13	6	1	0.9	7	Day_9	Vaginal-Delivery	28.8.14	F	1	RUC_DNA_Extraction_order	RUC	RUC_sx:F_dm:N_cid:30_s:13091_d:9	0.066762879	889
13107	TCTCTACCACTC	GGCGVACGGGTGAGTAA	Starter_mixture+Milk_replacer	9	64	29	18	6	1	0.9	7	Day_9	Vaginal-Delivery	27.8.14	M	1	RUC_DNA_Extraction_order	RUC	RUC_sx:M_dm:N_cid:29_s:13107_d:9	0.124915898	506
13122	CGTGCTTAGGCT	GGCGVACGGGTGAGTAA	Starter_mixture+Milk_replacer	9	114	31	21	6	1	0.9	7	Day_9	Vaginal-Delivery	2.9.14	M	0	RUC_DNA_Extraction_order	RUC	RUC_sx:M_dm:N_cid:31_s:13122_d:9	0.110267871	633
23067	GTTAAGCTGACC	GGCGVACGGGTGAGTAA	Starter_mixture+Milk_replacer	9	127	27	21	6	1	0.9	7	Day_9	Vaginal-Delivery	22.8.14	F	1	RUC_DNA_Extraction_order	RUC	RUC_sx:F_dm:N_cid:27_s:23067_d:9	0.06751952	803
64	AGGCTTACGTGT	GGCGVACGGGTGAGTAA	Starter_mixture+Milk_replacer	12	63	16	1	7	1	1.2	8	Day_12	Vaginal-Delivery	17.2.13	M	1	RUC_DNA_Extraction_order	RUC	RUC_sx:M_dm:N_cid:16_s:64_d:12	0.122058528	500
317	ACTTCCAACTTC	GGCGVACGGGTGAGTAA	Starter_mixture+Milk_replacer	12	65	4	3	7	1	1.2	8	Day_12	Vaginal-Delivery	16.1.13	F	1	RUC_DNA_Extraction_order	RUC	RUC_sx:F_dm:N_cid:4_s:317_d:12	0.047833573	1056
3081	GTGTTCCCAGAA	GGCGVACGGGTGAGTAA	Starter_mixture+Milk_replacer	12	231	25	3	7	1	1.2	8	Day_12	Vaginal-Delivery	21.8.14	F	1	RUC_DNA_Extraction_order	RUC	RUC_sx:F_dm:N_cid:25_s:3081_d:12	0.080769843	480
3187	TTAGAGCCATGC	GGCGVACGGGTGAGTAA	Starter_mixture+Milk_replacer	12	144	27	7	7	1	1.2	8	Day_12	Vaginal-Delivery	22.8.14	F	1	RUC_DNA_Extraction_order	RUC	RUC_sx:F_dm:N_cid:27_s:3187_d:12	0.058325353	830
3373	GTGGTGGTTTCC	GGCGVACGGGTGAGTAA	Starter_mixture+Milk_replacer	12	79	30	8	7	1	1.2	8	Day_12	Vaginal-Delivery	28.8.14	F	1	RUC_DNA_Extraction_order	RUC	RUC_sx:F_dm:N_cid:30_s:3373_d:12	0.051468821	1444
3377	GTTCTCTTCTCG	GGCGVACGGGTGAGTAA	Starter_mixture+Milk_replacer	12	83	31	8	7	1	1.2	8	Day_12	Vaginal-Delivery	2.9.14	M	0	RUC_DNA_Extraction_order	RUC	RUC_sx:M_dm:N_cid:31_s:3377_d:12	0.034764256	792
10057	CATCCCTCTACT	GGCGVACGGGTGAGTAA	Starter_mixture+Milk_replacer	12	56	9	9	7	1	1.2	8	Day_12	Vaginal-Delivery	31.1.13	F	0	RUC_DNA_Extraction_order	RUC	RUC_sx:F_dm:N_cid:9_s:10057_d:12	0.093164213	625
10225	GTAATGCGTAAC	GGCGVACGGGTGAGTAA	Starter_mixture+Milk_replacer	12	224	11	10	7	1	1.2	8	Day_12	Vaginal-Delivery	5.2.13	F	1	RUC_DNA_Extraction_order	RUC	RUC_sx:F_dm:N_cid:11_s:10225_d:12	0.127335145	511
10289	TGCAGTCCTCGA	GGCGVACGGGTGAGTAA	Starter_mixture+Milk_replacer	12	37	7	11	7	1	1.2	8	Day_12	Vaginal-Delivery	22.1.13	F	1	RUC_DNA_Extraction_order	RUC	RUC_sx:F_dm:N_cid:7_s:10289_d:12	0.315325526	495
10294	TTGGGTACACGT	GGCGVACGGGTGAGTAA	Starter_mixture+Milk_replacer	12	42	13	11	7	1	1.2	8	Day_12	Vaginal-Delivery	11.2.13	F	1	RUC_DNA_Extraction_order	RUC	RUC_sx:F_dm:N_cid:13_s:10294_d:12	0.099669395	771
10299	CATTCGTGGCGT	GGCGVACGGGTGAGTAA	Starter_mixture+Milk_replacer	11	47	2	11	7	1	1.2	8	Day_12	Vaginal-Delivery	10.1.13	F	1	RUC_DNA_Extraction_order	RUC	RUC_sx:F_dm:N_cid:2_s:10299_d:11	0.155593096	619
10300	TACTACGTGGCC	GGCGVACGGGTGAGTAA	Starter_mixture+Milk_replacer	12	48	21	11	7	1	1.2	8	Day_12	Vaginal-Delivery	27.3.13	M	1	RUC_DNA_Extraction_order	RUC	RUC_sx:M_dm:N_cid:21_s:10300_d:12	0.050969839	878
10302	GATGTTCGCTAG	GGCGVACGGGTGAGTAA	Starter_mixture+Milk_replacer	12	50	1	11	7	1	1.2	8	Day_12	Vaginal-Delivery	9.1.13	F	0	RUC_DNA_Extraction_order	RUC	RUC_sx:F_dm:N_cid:1_s:10302_d:12	0.813321284	206
10303	CTATCTCCTGTC	GGCGVACGGGTGAGTAA	Starter_mixture+Milk_replacer	12	51	20	11	7	1	1.2	8	Day_12	Vaginal-Delivery	27.3.13	F	1	RUC_DNA_Extraction_order	RUC	RUC_sx:F_dm:N_cid:20_s:10303_d:12	0.065002074	841
10308	CATCCCTCTACT	GGCGVACGGGTGAGTAA	Starter_mixture+Milk_replacer	11	56	1	11	7	1	1.2	8	Day_12	Vaginal-Delivery	9.1.13	F	0	RUC_DNA_Extraction_order	RUC	RUC_sx:F_dm:N_cid:1_s:10308_d:11	0.171538066	399
10310	AGTTGAGGCATT	GGCGVACGGGTGAGTAA	Starter_mixture+Milk_replacer	12	58	22	11	7	1	1.2	8	Day_12	Vaginal-Delivery	4.4.13	M	0	RUC_DNA_Extraction_order	RUC	RUC_sx:M_dm:N_cid:22_s:10310_d:12	0.020337604	853
10318	CTCACCTAGGAA	GGCGVACGGGTGAGTAA	Starter_mixture+Milk_replacer	12	66	5	11	7	1	1.2	8	Day_12	Vaginal-Delivery	16.1.13	F	0	RUC_DNA_Extraction_order	RUC	RUC_sx:F_dm:N_cid:5_s:10318_d:12	0.16579633	550
13038	CTGATCCATCTT	GGCGVACGGGTGAGTAA	Starter_mixture+Milk_replacer	12	186	39	12	7	1	1.2	8	Day_12	Vaginal-Delivery	20.9.14	M	1	RUC_DNA_Extraction_order	RUC	RUC_sx:M_dm:N_cid:39_s:13038_d:12	0.089507208	738
13077	CACCCGATGGTT	GGCGVACGGGTGAGTAA	Starter_mixture+Milk_replacer	12	227	34	13	7	1	1.2	8	Day_12	Vaginal-Delivery	9.9.14	F	1	RUC_DNA_Extraction_order	RUC	RUC_sx:F_dm:N_cid:34_s:13077_d:12	0.661416344	295
13130	GTACGATATGAC	GGCGVACGGGTGAGTAA	Starter_mixture+Milk_replacer	12	78	26	21	7	1	1.2	8	Day_12	Vaginal-Delivery	21.8.14	F	0	RUC_DNA_Extraction_order	RUC	RUC_sx:F_dm:N_cid:26_s:13130_d:12	0.092349616	780
13207	TTAACCTTCCTG	GGCGVACGGGTGAGTAA	Starter_mixture+Milk_replacer	12	164	29	18	7	1	1.2	8	Day_12	Vaginal-Delivery	27.8.14	M	1	RUC_DNA_Extraction_order	RUC	RUC_sx:M_dm:N_cid:29_s:13207_d:12	0.099710599	695
14	AGTCGAACGAGG	GGCGVACGGGTGAGTAA	Starter_mixture+Milk_replacer	15	13	6	1	8	1	1.5	9	Day_15	Vaginal-Delivery	19.1.13	F	1	RUC_DNA_Extraction_order	RUC	RUC_sx:F_dm:N_cid:6_s:14_d:15	0.06022912	742
37	CACTACGCTAGA	GGCGVACGGGTGAGTAA	Starter_mixture+Milk_replacer	15	36	21	1	8	1	1.5	9	Day_15	Vaginal-Delivery	27.3.13	M	1	RUC_DNA_Extraction_order	RUC	RUC_sx:M_dm:N_cid:21_s:37_d:15	0.029083283	1065
44	AAGGCGCTCCTT	GGCGVACGGGTGAGTAA	Starter_mixture+Milk_replacer	15	43	20	1	8	1	1.5	9	Day_15	Vaginal-Delivery	27.3.13	F	1	RUC_DNA_Extraction_order	RUC	RUC_sx:F_dm:N_cid:20_s:44_d:15	0.057943638	922
47	TGTGAATTCGGA	GGCGVACGGGTGAGTAA	Starter_mixture+Milk_replacer	15	46	23	1	8	1	1.5	9	Day_15	Vaginal-Delivery	11.4.13	F	1	RUC_DNA_Extraction_order	RUC	RUC_sx:F_dm:N_cid:23_s:47_d:15	0.069463225	630
3181	GTAGAGGTAGAG	GGCGVACGGGTGAGTAA	Starter_mixture+Milk_replacer	16	138	42	7	8	1	1.5	9	Day_15	Vaginal-Delivery	30.9.14	M	1	RUC_DNA_Extraction_order	RUC	RUC_sx:M_dm:N_cid:42_s:3181_d:16	0.041929786	1127
3194	AGCTATGTATGG	GGCGVACGGGTGAGTAA	Starter_mixture+Milk_replacer	19	151	42	7	8	1	3	10	Week_3	Vaginal-Delivery	30.9.14	M	1	RUC_DNA_Extraction_order	RUC	RUC_sx:M_dm:N_cid:42_s:3194_d:19	0.029497333	1182
3206	CACCTTACCTTA	GGCGVACGGGTGAGTAA	Starter_mixture+Milk_replacer	15	163	25	7	8	1	1.5	9	Day_15	Vaginal-Delivery	21.8.14	F	1	RUC_DNA_Extraction_order	RUC	RUC_sx:F_dm:N_cid:25_s:3206_d:15	0.039466345	1067
3364	GATTCCGGCTCA	GGCGVACGGGTGAGTAA	Starter_mixture+Milk_replacer	15	70	27	8	8	1	1.5	9	Day_15	Vaginal-Delivery	22.8.14	F	1	RUC_DNA_Extraction_order	RUC	RUC_sx:F_dm:N_cid:27_s:3364_d:15	0.143722441	521
10025	GCGATATATCGC	GGCGVACGGGTGAGTAA	Starter_mixture+Milk_replacer	15	24	9	9	8	1	1.5	9	Day_15	Vaginal-Delivery	31.1.13	F	0	RUC_DNA_Extraction_order	RUC	RUC_sx:F_dm:N_cid:9_s:10025_d:15	0.177270266	479
10173	CACTGGTGCATA	GGCGVACGGGTGAGTAA	Starter_mixture+Milk_replacer	18	172	2	10	8	1	3	10	Week_3	Vaginal-Delivery	10.1.13	F	1	RUC_DNA_Extraction_order	RUC	RUC_sx:F_dm:N_cid:2_s:10173_d:18	0.14327812	350
10176	TCGTCAAACCCG	GGCGVACGGGTGAGTAA	Starter_mixture+Milk_replacer	15	175	5	10	8	1	1.5	9	Day_15	Vaginal-Delivery	16.1.13	F	0	RUC_DNA_Extraction_order	RUC	RUC_sx:F_dm:N_cid:5_s:10176_d:15	0.050469155	756
10180	TTGACCGCGGTT	GGCGVACGGGTGAGTAA	Starter_mixture+Milk_replacer	18	179	1	9	8	1	3	10	Week_3	Vaginal-Delivery	9.1.13	F	0	RUC_DNA_Extraction_order	RUC	RUC_sx:F_dm:N_cid:1_s:10180_d:18	0.116725919	562
10183	CGCTGTGGATTA	GGCGVACGGGTGAGTAA	Starter_mixture+Milk_replacer	15	182	4	9	8	1	1.5	9	Day_15	Vaginal-Delivery	16.1.13	F	1	RUC_DNA_Extraction_order	RUC	RUC_sx:F_dm:N_cid:4_s:10183_d:15	0.096130898	833
10186	GGTTCGGTCCAT	GGCGVACGGGTGAGTAA	Starter_mixture+Milk_replacer	15	185	7	9	8	1	1.5	9	Day_15	Vaginal-Delivery	22.1.13	F	1	RUC_DNA_Extraction_order	RUC	RUC_sx:F_dm:N_cid:7_s:10186_d:15	0.164008788	437
10190	TGTAAGACTTGG	GGCGVACGGGTGAGTAA	Starter_mixture+Milk_replacer	15	189	11	10	8	1	1.5	9	Day_15	Vaginal-Delivery	5.2.13	F	1	RUC_DNA_Extraction_order	RUC	RUC_sx:F_dm:N_cid:11_s:10190_d:15	0.13473577	478
10203	GTCTTCAGCAAG	GGCGVACGGGTGAGTAA	Starter_mixture+Milk_replacer	15	202	13	9	8	1	1.5	9	Day_15	Vaginal-Delivery	11.2.13	F	1	RUC_DNA_Extraction_order	RUC	RUC_sx:F_dm:N_cid:13_s:10203_d:15	0.07269816	682
10206	GACTTCATGCGA	GGCGVACGGGTGAGTAA	Starter_mixture+Milk_replacer	15	205	16	9	8	1	1.5	9	Day_15	Vaginal-Delivery	17.2.13	M	1	RUC_DNA_Extraction_order	RUC	RUC_sx:M_dm:N_cid:16_s:10206_d:15	0.060480115	440
10212	TGCACGTGATAA	GGCGVACGGGTGAGTAA	Starter_mixture+Milk_replacer	15	211	22	10	8	1	1.5	9	Day_15	Vaginal-Delivery	4.4.13	M	0	RUC_DNA_Extraction_order	RUC	RUC_sx:M_dm:N_cid:22_s:10212_d:15	0.056003211	728
10304	ACTCACAGGAAT	GGCGVACGGGTGAGTAA	Starter_mixture+Milk_replacer	14	52	23	11	8	1	1.5	9	Day_15	Vaginal-Delivery	11.4.13	F	1	RUC_DNA_Extraction_order	RUC	RUC_sx:F_dm:N_cid:23_s:10304_d:14	0.047493694	647
13035	CTGTCAGTGACC	GGCGVACGGGTGAGTAA	Starter_mixture+Milk_replacer	16	183	34	12	8	1	1.5	9	Day_15	Vaginal-Delivery	9.9.14	F	1	RUC_DNA_Extraction_order	RUC	RUC_sx:F_dm:N_cid:34_s:13035_d:16	0.099145862	667
13069	TGGTTGGTTACG	GGCGVACGGGTGAGTAA	Starter_mixture+Milk_replacer	16	219	30	13	8	1	1.5	9	Day_15	Vaginal-Delivery	28.8.14	F	1	RUC_DNA_Extraction_order	RUC	RUC_sx:F_dm:N_cid:30_s:13069_d:16	0.085667293	604
13078	TTCTGAGAGGTA	GGCGVACGGGTGAGTAA	Starter_mixture+Milk_replacer	15	228	39	13	8	1	1.5	9	Day_15	Vaginal-Delivery	20.9.14	M	1	RUC_DNA_Extraction_order	RUC	RUC_sx:M_dm:N_cid:39_s:13078_d:15	0.121011408	679
13082	CCGAGGTATAAT	GGCGVACGGGTGAGTAA	Starter_mixture+Milk_replacer	15	232	26	13	8	1	1.5	9	Day_15	Vaginal-Delivery	21.8.14	F	0	RUC_DNA_Extraction_order	RUC	RUC_sx:F_dm:N_cid:26_s:13082_d:15	0.126884004	712
13108	ACTTCCAACTTC	GGCGVACGGGTGAGTAA	Starter_mixture+Milk_replacer	16	65	31	18	8	1	1.5	9	Day_15	Vaginal-Delivery	2.9.14	M	0	RUC_DNA_Extraction_order	RUC	RUC_sx:M_dm:N_cid:31_s:13108_d:16	0.044338025	585
13133	TGCGCTGAATGT	GGCGVACGGGTGAGTAA	Starter_mixture+Milk_replacer	14	81	42	21	8	1	1.5	9	Day_15	Vaginal-Delivery	30.9.14	M	1	RUC_DNA_Extraction_order	RUC	RUC_sx:M_dm:N_cid:42_s:13133_d:14	0.125314413	898
312	CGGTCAATTGAC	GGCGVACGGGTGAGTAA	Starter_mixture+Milk_replacer	22	60	7	3	9	1	4	11	Week_4	Vaginal-Delivery	22.1.13	F	1	RUC_DNA_Extraction_order	RUC	RUC_sx:F_dm:N_cid:7_s:312_d:22	0.065541351	492
3045	GCATCAGAGTTA	GGCGVACGGGTGAGTAA	Starter_mixture+Milk_replacer	23	193	31	3	9	1	4	11	Week_4	Vaginal-Delivery	2.9.14	M	0	RUC_DNA_Extraction_order	RUC	RUC_sx:M_dm:N_cid:31_s:3045_d:23	0.092010664	239
3164	GCAATTAGGTAC	GGCGVACGGGTGAGTAA	Starter_mixture+Milk_replacer	24	121	39	7	9	1	4	11	Week_4	Vaginal-Delivery	20.9.14	M	1	RUC_DNA_Extraction_order	RUC	RUC_sx:M_dm:N_cid:39_s:3164_d:24	0.118177204	623
3174	ATCAGTACTAGG	GGCGVACGGGTGAGTAA	Starter_mixture+Milk_replacer	23	131	30	7	9	1	4	11	Week_4	Vaginal-Delivery	28.8.14	F	1	RUC_DNA_Extraction_order	RUC	RUC_sx:F_dm:N_cid:30_s:3174_d:23	0.144078214	735
3185	GCATAGCATCAA	GGCGVACGGGTGAGTAA	Starter_mixture+Milk_replacer	23	142	25	7	9	1	4	11	Week_4	Vaginal-Delivery	21.8.14	F	1	RUC_DNA_Extraction_order	RUC	RUC_sx:F_dm:N_cid:25_s:3185_d:23	0.056606593	979
3410	CACTCATCATTC	GGCGVACGGGTGAGTAA	Starter_mixture+Milk_replacer	21	116	45	8	9	1	3	10	Week_3	Vaginal-Delivery	18.10.14	F	1	RUC_DNA_Extraction_order	RUC	RUC_sx:F_dm:N_cid:45_s:3410_d:21	0.12828468	767
10220	TGGTTGGTTACG	GGCGVACGGGTGAGTAA	Starter_mixture+Milk_replacer	23	219	6	9	9	1	4	11	Week_4	Vaginal-Delivery	19.1.13	F	1	RUC_DNA_Extraction_order	RUC	RUC_sx:F_dm:N_cid:6_s:10220_d:23	0.095744242	527
10290	ACCATAGCTCCG	GGCGVACGGGTGAGTAA	Starter_mixture+Milk_replacer	20	38	7	11	9	1	3	10	Week_3	Vaginal-Delivery	22.1.13	F	1	RUC_DNA_Extraction_order	RUC	RUC_sx:F_dm:N_cid:7_s:10290_d:20	0.072194991	649
10291	TCGACATCTCTT	GGCGVACGGGTGAGTAA	Starter_mixture+Milk_replacer	22	39	4	11	9	1	4	11	Week_4	Vaginal-Delivery	16.1.13	F	1	RUC_DNA_Extraction_order	RUC	RUC_sx:F_dm:N_cid:4_s:10291_d:22	0.075255855	705
10293	GAGCCATCTGTA	GGCGVACGGGTGAGTAA	Starter_mixture+Milk_replacer	23	41	9	11	9	1	4	11	Week_4	Vaginal-Delivery	31.1.13	F	0	RUC_DNA_Extraction_order	RUC	RUC_sx:F_dm:N_cid:9_s:10293_d:23	0.297557963	563
10301	GGCCAGTTCCTA	GGCGVACGGGTGAGTAA	Starter_mixture+Milk_replacer	22	49	22	11	9	1	4	11	Week_4	Vaginal-Delivery	4.4.13	M	0	RUC_DNA_Extraction_order	RUC	RUC_sx:M_dm:N_cid:22_s:10301_d:22	0.044225726	854
10305	ATGATGAGCCTC	GGCGVACGGGTGAGTAA	Starter_mixture+Milk_replacer	22	53	2	11	9	1	4	11	Week_4	Vaginal-Delivery	10.1.13	F	1	RUC_DNA_Extraction_order	RUC	RUC_sx:F_dm:N_cid:2_s:10305_d:22	0.194081524	605
10307	TGTCGCAAATAG	GGCGVACGGGTGAGTAA	Starter_mixture+Milk_replacer	22	55	5	11	9	1	4	11	Week_4	Vaginal-Delivery	16.1.13	F	0	RUC_DNA_Extraction_order	RUC	RUC_sx:F_dm:N_cid:5_s:10307_d:22	0.046988685	665
10309	TATACCGCTGCG	GGCGVACGGGTGAGTAA	Starter_mixture+Milk_replacer	23	57	1	11	9	1	4	11	Week_4	Vaginal-Delivery	9.1.13	F	0	RUC_DNA_Extraction_order	RUC	RUC_sx:F_dm:N_cid:1_s:10309_d:23	0.107503505	695
10319	GTGTTGTCGTGC	GGCGVACGGGTGAGTAA	Starter_mixture+Milk_replacer	23	67	11	11	9	1	4	11	Week_4	Vaginal-Delivery	5.2.13	F	1	RUC_DNA_Extraction_order	RUC	RUC_sx:F_dm:N_cid:11_s:10319_d:23	0.078282329	564
10320	CCACAGATCGAT	GGCGVACGGGTGAGTAA	Starter_mixture+Milk_replacer	23	68	20	11	9	1	4	11	Week_4	Vaginal-Delivery	27.3.13	F	1	RUC_DNA_Extraction_order	RUC	RUC_sx:F_dm:N_cid:20_s:10320_d:23	0.11945887	587
10326	TAGGCATGCTTG	GGCGVACGGGTGAGTAA	Starter_mixture+Milk_replacer	23	74	13	11	9	1	4	11	Week_4	Vaginal-Delivery	11.2.13	F	1	RUC_DNA_Extraction_order	RUC	RUC_sx:F_dm:N_cid:13_s:10326_d:23	0.208185278	540
10328	ATTCTGCCGAAG	GGCGVACGGGTGAGTAA	Starter_mixture+Milk_replacer	24	76	23	11	9	1	4	11	Week_4	Vaginal-Delivery	11.4.13	F	1	RUC_DNA_Extraction_order	RUC	RUC_sx:F_dm:N_cid:23_s:10328_d:24	0.502440141	352
10342	ATGTCACCGCTG	GGCGVACGGGTGAGTAA	Starter_mixture+Milk_replacer	23	90	16	12	9	1	4	11	Week_4	Vaginal-Delivery	17.2.13	M	1	RUC_DNA_Extraction_order	RUC	RUC_sx:M_dm:N_cid:16_s:10342_d:23	0.287412954	645
10343	TGTAACGCCGAT	GGCGVACGGGTGAGTAA	Starter_mixture+Milk_replacer	23	91	21	12	9	1	4	11	Week_4	Vaginal-Delivery	27.3.13	M	1	RUC_DNA_Extraction_order	RUC	RUC_sx:M_dm:N_cid:21_s:10343_d:23	0.039043115	1026
10346	TTGGCTCTATTC	GGCGVACGGGTGAGTAA	Starter_mixture+Milk_replacer	24	94	17	12	9	1	4	11	Week_4	Vaginal-Delivery	12.3.13	M	1	RUC_DNA_Extraction_order	RUC	RUC_sx:M_dm:N_cid:17_s:10346_d:24	0.157700224	527
13083	AGCGTAATTAGC	GGCGVACGGGTGAGTAA	Starter_mixture+Milk_replacer	22	233	27	13	9	1	4	11	Week_4	Vaginal-Delivery	22.8.14	F	1	RUC_DNA_Extraction_order	RUC	RUC_sx:F_dm:N_cid:27_s:13083_d:22	0.079413345	967
13176	ACCCAAGCGTTA	GGCGVACGGGTGAGTAA	Starter_mixture+Milk_replacer	23	133	34	18	9	1	4	11	Week_4	Vaginal-Delivery	9.9.14	F	1	RUC_DNA_Extraction_order	RUC	RUC_sx:F_dm:N_cid:34_s:13176_d:23	0.069132398	894
13183	GGTTATTTGGCG	GGCGVACGGGTGAGTAA	Starter_mixture+Milk_replacer	21	140	44	18	9	1	3	10	Week_3	Vaginal-Delivery	14.10.14	F	1	RUC_DNA_Extraction_order	RUC	RUC_sx:F_dm:N_cid:44_s:13183_d:21	0.196792101	738
13356	GCTCGAAGATTC	GGCGVACGGGTGAGTAA	Starter_mixture+Milk_replacer	25	62	25	19	9	1	4	11	Week_4	Vaginal-Delivery	21.8.14	F	1	RUC_DNA_Extraction_order	RUC	RUC_sx:F_dm:N_cid:25_s:13356_d:25	0.063078481	823
13360	CTCACCTAGGAA	GGCGVACGGGTGAGTAA	Starter_mixture+Milk_replacer	23	66	26	19	9	1	4	11	Week_4	Vaginal-Delivery	21.8.14	F	0	RUC_DNA_Extraction_order	RUC	RUC_sx:F_dm:N_cid:26_s:13360_d:23	0.067179223	664
17	GTAGATCGTGTA	GGCGVACGGGTGAGTAA	Starter_mixture+Milk_replacer	29	16	1	1	10	1	5	12	Week_5	Vaginal-Delivery	9.1.13	F	0	RUC_DNA_Extraction_order	RUC	RUC_sx:F_dm:N_cid:1_s:17_d:29	0.068067174	553
18	TAACGTGTGTGC	GGCGVACGGGTGAGTAA	Starter_mixture+Milk_replacer	29	17	2	1	10	1	5	12	Week_5	Vaginal-Delivery	10.1.13	F	1	RUC_DNA_Extraction_order	RUC	RUC_sx:F_dm:N_cid:2_s:18_d:29	0.128802036	603
22	CAGCTCATCAGC	GGCGVACGGGTGAGTAA	Starter_mixture+Milk_replacer	29	21	6	1	10	1	5	12	Week_5	Vaginal-Delivery	19.1.13	F	1	RUC_DNA_Extraction_order	RUC	RUC_sx:F_dm:N_cid:6_s:22_d:29	0.063039277	568
98	TGTGCGATAACA	GGCGVACGGGTGAGTAA	Starter_mixture+Milk_replacer	29	97	17	1	10	1	5	12	Week_5	Vaginal-Delivery	12.3.13	M	1	RUC_DNA_Extraction_order	RUC	RUC_sx:M_dm:N_cid:17_s:98_d:29	0.071212268	877
104	GCGAGCGAAGTA	GGCGVACGGGTGAGTAA	Starter_mixture+Milk_replacer	29	103	7	1	10	1	5	12	Week_5	Vaginal-Delivery	22.1.13	F	1	RUC_DNA_Extraction_order	RUC	RUC_sx:F_dm:N_cid:7_s:104_d:29	0.055899698	712
110	GCGACAATTACA	GGCGVACGGGTGAGTAA	Starter_mixture+Milk_replacer	29	109	11	1	10	1	5	12	Week_5	Vaginal-Delivery	5.2.13	F	1	RUC_DNA_Extraction_order	RUC	RUC_sx:F_dm:N_cid:11_s:110_d:29	0.435468281	452
114	TACTCGGGAACT	GGCGVACGGGTGAGTAA	Starter_mixture+Milk_replacer	29	113	20	1	10	1	5	12	Week_5	Vaginal-Delivery	27.3.13	F	1	RUC_DNA_Extraction_order	RUC	RUC_sx:F_dm:N_cid:20_s:114_d:29	0.066149617	836
116	TACCGAAGGTAT	GGCGVACGGGTGAGTAA	Starter_mixture+Milk_replacer	29	115	9	1	10	1	5	12	Week_5	Vaginal-Delivery	31.1.13	F	0	RUC_DNA_Extraction_order	RUC	RUC_sx:F_dm:N_cid:9_s:116_d:29	0.343568099	465
3158	TACCGAAGGTAT	GGCGVACGGGTGAGTAA	Starter_mixture+Milk_replacer	28	115	45	7	10	1	4	11	Week_4	Vaginal-Delivery	18.10.14	F	1	RUC_DNA_Extraction_order	RUC	RUC_sx:F_dm:N_cid:45_s:3158_d:28	0.050848979	901
3186	GTGTTAGATGTG	GGCGVACGGGTGAGTAA	Starter_mixture+Milk_replacer	30	143	26	7	10	1	5	12	Week_5	Vaginal-Delivery	21.8.14	F	0	RUC_DNA_Extraction_order	RUC	RUC_sx:F_dm:N_cid:26_s:3186_d:30	0.054643123	1016
3385	TGTAACGCCGAT	GGCGVACGGGTGAGTAA	Starter_mixture+Milk_replacer	30	91	34	8	10	1	5	12	Week_5	Vaginal-Delivery	9.9.14	F	1	RUC_DNA_Extraction_order	RUC	RUC_sx:F_dm:N_cid:34_s:3385_d:30	0.111384496	965
10101	GATGTATGTGGT	GGCGVACGGGTGAGTAA	Starter_mixture+Milk_replacer	30	100	4	9	10	1	5	12	Week_5	Vaginal-Delivery	16.1.13	F	1	RUC_DNA_Extraction_order	RUC	RUC_sx:F_dm:N_cid:4_s:10101_d:30	0.120085467	639
10102	ACTCCTTGTGTT	GGCGVACGGGTGAGTAA	Starter_mixture+Milk_replacer	30	101	5	9	10	1	5	12	Week_5	Vaginal-Delivery	16.1.13	F	0	RUC_DNA_Extraction_order	RUC	RUC_sx:F_dm:N_cid:5_s:10102_d:30	0.297049736	468
10128	GTTAAGCTGACC	GGCGVACGGGTGAGTAA	Starter_mixture+Milk_replacer	29	127	21	10	10	1	5	12	Week_5	Vaginal-Delivery	27.3.13	M	1	RUC_DNA_Extraction_order	RUC	RUC_sx:M_dm:N_cid:21_s:10128_d:29	0.201837909	608
10144	GTGTTAGATGTG	GGCGVACGGGTGAGTAA	Starter_mixture+Milk_replacer	31	143	23	9	10	2	5	12	Week_5	Vaginal-Delivery	11.4.13	F	1	RUC_DNA_Extraction_order	RUC	RUC_sx:F_dm:N_cid:23_s:10144_d:31	0.099475002	784
10155	CGTACTCTCGAG	GGCGVACGGGTGAGTAA	Starter_mixture+Milk_replacer	29	154	16	10	10	1	5	12	Week_5	Vaginal-Delivery	17.2.13	M	1	RUC_DNA_Extraction_order	RUC	RUC_sx:M_dm:N_cid:16_s:10155_d:29	0.072042233	843
10159	GATCACGAGAGG	GGCGVACGGGTGAGTAA	Starter_mixture+Milk_replacer	31	158	22	10	10	2	5	12	Week_5	Vaginal-Delivery	4.4.13	M	0	RUC_DNA_Extraction_order	RUC	RUC_sx:M_dm:N_cid:22_s:10159_d:31	0.081634044	825
13143	GATGTATGTGGT	GGCGVACGGGTGAGTAA	Starter_mixture+Milk_replacer	30	100	25	18	10	1	5	12	Week_5	Vaginal-Delivery	21.8.14	F	1	RUC_DNA_Extraction_order	RUC	RUC_sx:F_dm:N_cid:25_s:13143_d:30	0.086319531	647
13173	GCCAACAACCAT	GGCGVACGGGTGAGTAA	Starter_mixture+Milk_replacer	30	130	27	18	10	1	5	12	Week_5	Vaginal-Delivery	22.8.14	F	1	RUC_DNA_Extraction_order	RUC	RUC_sx:F_dm:N_cid:27_s:13173_d:30	0.090498857	667
13179	GATGTGGTGTTA	GGCGVACGGGTGAGTAA	Starter_mixture+Milk_replacer	29	136	39	18	10	1	5	12	Week_5	Vaginal-Delivery	20.9.14	M	1	RUC_DNA_Extraction_order	RUC	RUC_sx:M_dm:N_cid:39_s:13179_d:29	0.129124665	772
13378	CGTAAGATGCCT	GGCGVACGGGTGAGTAA	Starter_mixture+Milk_replacer	30	84	31	19	10	1	5	12	Week_5	Vaginal-Delivery	2.9.14	M	0	RUC_DNA_Extraction_order	RUC	RUC_sx:M_dm:N_cid:31_s:13378_d:30	0.03172451	1091
85	CGTAAGATGCCT	GGCGVACGGGTGAGTAA	Starter_mixture+Milk_replacer	36	84	3	1	11	2	6	13	Week_6	Vaginal-Delivery	11.1.13	F	1	RUC_DNA_Extraction_order	RUC	RUC_sx:F_dm:N_cid:3_s:85_d:36	0.103024593	899
335	GTTCTCTTCTCG	GGCGVACGGGTGAGTAA	Starter_mixture+Milk_replacer	36	83	4	3	11	2	6	13	Week_6	Vaginal-Delivery	16.1.13	F	1	RUC_DNA_Extraction_order	RUC	RUC_sx:F_dm:N_cid:4_s:335_d:36	0.145598143	573
10120	TTGCCAAGAGTC	GGCGVACGGGTGAGTAA	Starter_mixture+Milk_replacer	37	119	13	9	11	2	6	13	Week_6	Vaginal-Delivery	11.2.13	F	1	RUC_DNA_Extraction_order	RUC	RUC_sx:F_dm:N_cid:13_s:10120_d:37	0.056888996	802
10323	CGTAATTGCCGC	GGCGVACGGGTGAGTAA	Starter_mixture+Milk_replacer	36	71	21	11	11	2	6	13	Week_6	Vaginal-Delivery	27.3.13	M	1	RUC_DNA_Extraction_order	RUC	RUC_sx:M_dm:N_cid:21_s:10323_d:36	0.485159082	439
10324	GGTGACTAGTTC	GGCGVACGGGTGAGTAA	Starter_mixture+Milk_replacer	36	72	9	11	11	2	6	13	Week_6	Vaginal-Delivery	31.1.13	F	0	RUC_DNA_Extraction_order	RUC	RUC_sx:F_dm:N_cid:9_s:10324_d:36	0.076941772	1010
10325	ATGGGTTCCGTC	GGCGVACGGGTGAGTAA	Starter_mixture+Milk_replacer	38	73	22	11	11	2	6	13	Week_6	Vaginal-Delivery	4.4.13	M	0	RUC_DNA_Extraction_order	RUC	RUC_sx:M_dm:N_cid:22_s:10325_d:38	0.366904621	375
10329	AGCATGTCCCGT	GGCGVACGGGTGAGTAA	Starter_mixture+Milk_replacer	36	77	16	11	11	2	6	13	Week_6	Vaginal-Delivery	17.2.13	M	1	RUC_DNA_Extraction_order	RUC	RUC_sx:M_dm:N_cid:16_s:10329_d:36	0.115672698	891
10330	GTACGATATGAC	GGCGVACGGGTGAGTAA	Starter_mixture+Milk_replacer	36	78	5	11	11	2	6	13	Week_6	Vaginal-Delivery	16.1.13	F	0	RUC_DNA_Extraction_order	RUC	RUC_sx:F_dm:N_cid:5_s:10330_d:36	0.071698565	828
10331	GTGGTGGTTTCC	GGCGVACGGGTGAGTAA	Starter_mixture+Milk_replacer	36	79	11	11	11	2	6	13	Week_6	Vaginal-Delivery	5.2.13	F	1	RUC_DNA_Extraction_order	RUC	RUC_sx:F_dm:N_cid:11_s:10331_d:36	0.087273067	961
10333	TGCGCTGAATGT	GGCGVACGGGTGAGTAA	Starter_mixture+Milk_replacer	36	81	23	11	11	2	6	13	Week_6	Vaginal-Delivery	11.4.13	F	1	RUC_DNA_Extraction_order	RUC	RUC_sx:F_dm:N_cid:23_s:10333_d:36	0.263384445	668
10334	ATGGCTGTCAGT	GGCGVACGGGTGAGTAA	Starter_mixture+Milk_replacer	36	82	2	12	11	2	6	13	Week_6	Vaginal-Delivery	10.1.13	F	1	RUC_DNA_Extraction_order	RUC	RUC_sx:F_dm:N_cid:2_s:10334_d:36	0.09320214	772
10338	GTTGTTCTGGGA	GGCGVACGGGTGAGTAA	Starter_mixture+Milk_replacer	36	86	17	12	11	2	6	13	Week_6	Vaginal-Delivery	12.3.13	M	1	RUC_DNA_Extraction_order	RUC	RUC_sx:M_dm:N_cid:17_s:10338_d:36	0.088629933	972
10341	CTGCTATTCCTC	GGCGVACGGGTGAGTAA	Starter_mixture+Milk_replacer	37	89	1	12	11	2	6	13	Week_6	Vaginal-Delivery	9.1.13	F	0	RUC_DNA_Extraction_order	RUC	RUC_sx:F_dm:N_cid:1_s:10341_d:37	0.184348676	715
10344	AGCAGAACATCT	GGCGVACGGGTGAGTAA	Starter_mixture+Milk_replacer	36	92	20	12	11	2	6	13	Week_6	Vaginal-Delivery	27.3.13	F	1	RUC_DNA_Extraction_order	RUC	RUC_sx:F_dm:N_cid:20_s:10344_d:36	0.04121217	990
10345	TGGAGTAGGTGG	GGCGVACGGGTGAGTAA	Starter_mixture+Milk_replacer	37	93	7	12	11	2	6	13	Week_6	Vaginal-Delivery	22.1.13	F	1	RUC_DNA_Extraction_order	RUC	RUC_sx:F_dm:N_cid:7_s:10345_d:37	0.189052778	666
10347	GATCCCACGTAC	GGCGVACGGGTGAGTAA	Starter_mixture+Milk_replacer	35	95	6	12	11	2	5	12	Week_5	Vaginal-Delivery	19.1.13	F	1	RUC_DNA_Extraction_order	RUC	RUC_sx:F_dm:N_cid:6_s:10347_d:35	0.156726466	706
13027	TCGTCAAACCCG	GGCGVACGGGTGAGTAA	Starter_mixture+Milk_replacer	35	175	42	12	11	2	5	12	Week_5	Vaginal-Delivery	30.9.14	M	1	RUC_DNA_Extraction_order	RUC	RUC_sx:M_dm:N_cid:42_s:13027_d:35	0.421047664	440
13085	AGGTGAGTTCTA	GGCGVACGGGTGAGTAA	Starter_mixture+Milk_replacer	35	235	30	13	11	2	5	12	Week_5	Vaginal-Delivery	28.8.14	F	1	RUC_DNA_Extraction_order	RUC	RUC_sx:F_dm:N_cid:30_s:13085_d:35	0.062803754	748
13150	TCACCTCCTTGT	GGCGVACGGGTGAGTAA	Starter_mixture+Milk_replacer	37	107	34	18	11	2	6	13	Week_6	Vaginal-Delivery	9.9.14	F	1	RUC_DNA_Extraction_order	RUC	RUC_sx:F_dm:N_cid:34_s:13150_d:37	0.16476262	639
13374	TAGTATGCGCAA	GGCGVACGGGTGAGTAA	Starter_mixture+Milk_replacer	36	80	30	19	11	2	6	13	Week_6	Vaginal-Delivery	28.8.14	F	1	RUC_DNA_Extraction_order	RUC	RUC_sx:F_dm:N_cid:30_s:13374_d:36	0.039707167	858
13379	GCGTTCTAGCTG	GGCGVACGGGTGAGTAA	Starter_mixture+Milk_replacer	37	85	31	19	11	2	6	13	Week_6	Vaginal-Delivery	2.9.14	M	0	RUC_DNA_Extraction_order	RUC	RUC_sx:M_dm:N_cid:31_s:13379_d:37	0.030391885	1114
1000	TCCCTTGTCTCC	GGCGVACGGGTGAGTAA	Starter_mixture+Milk_replacer	44	0	6	4	12	2	7	14	Week_7	Vaginal-Delivery	19.1.13	F	1	RUC_DNA_Extraction_order	RUC	RUC_sx:F_dm:N_cid:6_s:1000_d:44	0.023279344	1023
1002	GCTGTACGGATT	GGCGVACGGGTGAGTAA	Starter_mixture+Milk_replacer	43	2	16	4	12	2	7	14	Week_7	Vaginal-Delivery	17.2.13	M	1	RUC_DNA_Extraction_order	RUC	RUC_sx:M_dm:N_cid:16_s:1002_d:43	0.032548086	884
1003	ATCACCAGGTGT	GGCGVACGGGTGAGTAA	Starter_mixture+Milk_replacer	42	3	23	4	12	2	6	13	Week_6	Vaginal-Delivery	11.4.13	F	1	RUC_DNA_Extraction_order	RUC	RUC_sx:F_dm:N_cid:23_s:1003_d:42	0.11248478	831
1007	AGCGGAGGTTAG	GGCGVACGGGTGAGTAA	Starter_mixture+Milk_replacer	43	7	5	4	12	2	7	14	Week_7	Vaginal-Delivery	16.1.13	F	0	RUC_DNA_Extraction_order	RUC	RUC_sx:F_dm:N_cid:5_s:1007_d:43	0.060619415	684
1014	ACCAGTGACTCA	GGCGVACGGGTGAGTAA	Starter_mixture+Milk_replacer	43	14	4	4	12	2	7	14	Week_7	Vaginal-Delivery	16.1.13	F	1	RUC_DNA_Extraction_order	RUC	RUC_sx:F_dm:N_cid:4_s:1014_d:43	0.067209061	972
1018	CATTATGGCGTG	GGCGVACGGGTGAGTAA	Starter_mixture+Milk_replacer	44	18	13	4	12	2	7	14	Week_7	Vaginal-Delivery	11.2.13	F	1	RUC_DNA_Extraction_order	RUC	RUC_sx:F_dm:N_cid:13_s:1018_d:44	0.107628674	872
1044	TAATACGGATCG	GGCGVACGGGTGAGTAA	Starter_mixture+Milk_replacer	43	44	11	4	12	2	7	14	Week_7	Vaginal-Delivery	5.2.13	F	1	RUC_DNA_Extraction_order	RUC	RUC_sx:F_dm:N_cid:11_s:1044_d:43	0.076489265	916
1057	TATACCGCTGCG	GGCGVACGGGTGAGTAA	Starter_mixture+Milk_replacer	44	57	17	4	12	2	7	14	Week_7	Vaginal-Delivery	12.3.13	M	1	RUC_DNA_Extraction_order	RUC	RUC_sx:M_dm:N_cid:17_s:1057_d:44	0.054621265	869
1084	CGTAAGATGCCT	GGCGVACGGGTGAGTAA	Starter_mixture+Milk_replacer	46	84	21	4	12	2	7	14	Week_7	Vaginal-Delivery	27.3.13	M	1	RUC_DNA_Extraction_order	RUC	RUC_sx:M_dm:N_cid:21_s:1084_d:46	0.193880321	530
1090	ATGTCACCGCTG	GGCGVACGGGTGAGTAA	Starter_mixture+Milk_replacer	43	90	1	4	12	2	7	14	Week_7	Vaginal-Delivery	9.1.13	F	0	RUC_DNA_Extraction_order	RUC	RUC_sx:F_dm:N_cid:1_s:1090_d:43	0.070701821	613
3202	GTAAATTCAGGC	GGCGVACGGGTGAGTAA	Starter_mixture+Milk_replacer	42	159	25	7	12	2	6	13	Week_6	Vaginal-Delivery	21.8.14	F	1	RUC_DNA_Extraction_order	RUC	RUC_sx:F_dm:N_cid:25_s:3202_d:42	0.044876361	1000
3357	AGGCTTACGTGT	GGCGVACGGGTGAGTAA	Starter_mixture+Milk_replacer	43	63	25	8	12	2	7	14	Week_7	Vaginal-Delivery	21.8.14	F	1	RUC_DNA_Extraction_order	RUC	RUC_sx:F_dm:N_cid:25_s:3357_d:43	0.070766694	703
3395	ACTCCTTGTGTT	GGCGVACGGGTGAGTAA	Starter_mixture+Milk_replacer	42	101	42	8	12	2	6	13	Week_6	Vaginal-Delivery	30.9.14	M	1	RUC_DNA_Extraction_order	RUC	RUC_sx:M_dm:N_cid:42_s:3395_d:42	0.077557561	814
11005	TACCGCTTCTTC	GGCGVACGGGTGAGTAA	Starter_mixture+Milk_replacer	43	96	3	21	12	2	7	14	Week_7	Vaginal-Delivery	11.1.13	F	1	RUC_DNA_Extraction_order	RUC	RUC_sx:F_dm:N_cid:3_s:11005_d:43	0.150709185	581
11016	GATTATCGACGA	GGCGVACGGGTGAGTAA	Starter_mixture+Milk_replacer	43	98	7	21	12	2	7	14	Week_7	Vaginal-Delivery	22.1.13	F	1	RUC_DNA_Extraction_order	RUC	RUC_sx:F_dm:N_cid:7_s:11016_d:43	0.049143589	892
11030	AGATTGACCAAC	GGCGVACGGGTGAGTAA	Starter_mixture+Milk_replacer	44	30	2	14	12	2	7	14	Week_7	Vaginal-Delivery	10.1.13	F	1	RUC_DNA_Extraction_order	RUC	RUC_sx:F_dm:N_cid:2_s:11030_d:44	0.099379785	750
11041	GAGCCATCTGTA	GGCGVACGGGTGAGTAA	Starter_mixture+Milk_replacer	43	41	9	14	12	2	7	14	Week_7	Vaginal-Delivery	31.1.13	F	0	RUC_DNA_Extraction_order	RUC	RUC_sx:F_dm:N_cid:9_s:11041_d:43	0.17469919	579
11086	GTTGTTCTGGGA	GGCGVACGGGTGAGTAA	Starter_mixture+Milk_replacer	43	86	22	14	12	2	7	14	Week_7	Vaginal-Delivery	4.4.13	M	0	RUC_DNA_Extraction_order	RUC	RUC_sx:M_dm:N_cid:22_s:11086_d:43	0.161105921	606
11267	GTAGATCGTGTA	GGCGVACGGGTGAGTAA	Starter_mixture+Milk_replacer	46	16	20	15	12	2	7	14	Week_7	Vaginal-Delivery	27.3.13	F	1	RUC_DNA_Extraction_order	RUC	RUC_sx:F_dm:N_cid:20_s:11267_d:46	0.19843799	734
13029	TTGATCCGGTAG	GGCGVACGGGTGAGTAA	Starter_mixture+Milk_replacer	45	177	39	12	12	2	7	14	Week_7	Vaginal-Delivery	20.9.14	M	1	RUC_DNA_Extraction_order	RUC	RUC_sx:M_dm:N_cid:39_s:13029_d:45	0.614943001	293
13118	AACTAGTTCAGG	GGCGVACGGGTGAGTAA	Starter_mixture+Milk_replacer	44	75	34	21	12	2	7	14	Week_7	Vaginal-Delivery	9.9.14	F	1	RUC_DNA_Extraction_order	RUC	RUC_sx:F_dm:N_cid:34_s:13118_d:44	0.039386935	966
13123	TAGTATGCGCAA	GGCGVACGGGTGAGTAA	Starter_mixture+Milk_replacer	43	80	26	18	12	2	7	14	Week_7	Vaginal-Delivery	21.8.14	F	0	RUC_DNA_Extraction_order	RUC	RUC_sx:F_dm:N_cid:26_s:13123_d:43	0.463518231	406
13124	TGCGCTGAATGT	GGCGVACGGGTGAGTAA	Starter_mixture+Milk_replacer	47	81	31	18	12	2	7	14	Week_7	Vaginal-Delivery	2.9.14	M	0	RUC_DNA_Extraction_order	RUC	RUC_sx:M_dm:N_cid:31_s:13124_d:47	0.130299543	557
13146	GCGAGCGAAGTA	GGCGVACGGGTGAGTAA	Starter_mixture+Milk_replacer	47	103	30	18	12	2	7	14	Week_7	Vaginal-Delivery	28.8.14	F	1	RUC_DNA_Extraction_order	RUC	RUC_sx:F_dm:N_cid:30_s:13146_d:47	0.173960746	689
13203	AGTGTTTCGGAC	GGCGVACGGGTGAGTAA	Starter_mixture+Milk_replacer	44	160	27	18	12	2	7	14	Week_7	Vaginal-Delivery	22.8.14	F	1	RUC_DNA_Extraction_order	RUC	RUC_sx:F_dm:N_cid:27_s:13203_d:44	0.021761586	1069
1006	GTCGTGTAGCCT	GGCGVACGGGTGAGTAA	Starter_mixture+Milk_replacer	51	6	4	4	13	2	8	15	Week_8	Vaginal-Delivery	16.1.13	F	1	RUC_DNA_Extraction_order	RUC	RUC_sx:F_dm:N_cid:4_s:1006_d:51	0.166592834	859
1008	ATCCTTTGGTTC	GGCGVACGGGTGAGTAA	Starter_mixture+Milk_replacer	52	8	6	4	13	2	8	15	Week_8	Vaginal-Delivery	19.1.13	F	1	RUC_DNA_Extraction_order	RUC	RUC_sx:F_dm:N_cid:6_s:1008_d:52	0.043946561	803
1009	TACAGCGCATAC	GGCGVACGGGTGAGTAA	Starter_mixture+Milk_replacer	50	9	7	4	13	2	8	15	Week_8	Vaginal-Delivery	22.1.13	F	1	RUC_DNA_Extraction_order	RUC	RUC_sx:F_dm:N_cid:7_s:1009_d:50	0.030299882	800
1013	AGTCGAACGAGG	GGCGVACGGGTGAGTAA	Starter_mixture+Milk_replacer	50	13	3	4	13	2	8	15	Week_8	Vaginal-Delivery	11.1.13	F	1	RUC_DNA_Extraction_order	RUC	RUC_sx:F_dm:N_cid:3_s:1013_d:50	0.070143982	857
1026	AGTCGTGCACAT	GGCGVACGGGTGAGTAA	Starter_mixture+Milk_replacer	51	26	21	4	13	2	8	15	Week_8	Vaginal-Delivery	27.3.13	M	1	RUC_DNA_Extraction_order	RUC	RUC_sx:M_dm:N_cid:21_s:1026_d:51	0.155631972	636
1033	CAACTCCCGTGA	GGCGVACGGGTGAGTAA	Starter_mixture+Milk_replacer	51	33	5	4	13	2	8	15	Week_8	Vaginal-Delivery	16.1.13	F	0	RUC_DNA_Extraction_order	RUC	RUC_sx:F_dm:N_cid:5_s:1033_d:51	0.049101906	743
1060	CGGTCAATTGAC	GGCGVACGGGTGAGTAA	Starter_mixture+Milk_replacer	50	60	2	4	13	2	8	15	Week_8	Vaginal-Delivery	10.1.13	F	1	RUC_DNA_Extraction_order	RUC	RUC_sx:F_dm:N_cid:2_s:1060_d:50	0.118485267	688
1082	ATGGCTGTCAGT	GGCGVACGGGTGAGTAA	Starter_mixture+Milk_replacer	51	82	20	4	13	2	8	15	Week_8	Vaginal-Delivery	27.3.13	F	1	RUC_DNA_Extraction_order	RUC	RUC_sx:F_dm:N_cid:20_s:1082_d:51	0.146834257	661
1091	TGTAACGCCGAT	GGCGVACGGGTGAGTAA	Starter_mixture+Milk_replacer	50	91	1	4	13	2	8	15	Week_8	Vaginal-Delivery	9.1.13	F	0	RUC_DNA_Extraction_order	RUC	RUC_sx:F_dm:N_cid:1_s:1091_d:50	0.087676982	771
1136	GATGTGGTGTTA	GGCGVACGGGTGAGTAA	Starter_mixture+Milk_replacer	52	136	23	4	13	2	8	15	Week_8	Vaginal-Delivery	11.4.13	F	1	RUC_DNA_Extraction_order	RUC	RUC_sx:F_dm:N_cid:23_s:1136_d:52	0.044467374	748
1154	CGTACTCTCGAG	GGCGVACGGGTGAGTAA	Starter_mixture+Milk_replacer	50	154	16	4	13	2	8	15	Week_8	Vaginal-Delivery	17.2.13	M	1	RUC_DNA_Extraction_order	RUC	RUC_sx:M_dm:N_cid:16_s:1154_d:50	0.071835708	782
1238	AGACAGTAGGAG	GGCGVACGGGTGAGTAA	Starter_mixture+Milk_replacer	50	238	17	4	13	2	8	15	Week_8	Vaginal-Delivery	12.3.13	M	1	RUC_DNA_Extraction_order	RUC	RUC_sx:M_dm:N_cid:17_s:1238_d:50	0.051169644	754
3144	ACTCCTTGTGTT	GGCGVACGGGTGAGTAA	Starter_mixture+Milk_replacer	53	101	27	7	13	2	8	15	Week_8	Vaginal-Delivery	22.8.14	F	1	RUC_DNA_Extraction_order	RUC	RUC_sx:F_dm:N_cid:27_s:3144_d:53	0.029248608	1011
3159	CACTCATCATTC	GGCGVACGGGTGAGTAA	Starter_mixture+Milk_replacer	48	116	44	7	13	2	7	14	Week_7	Vaginal-Delivery	14.10.14	F	1	RUC_DNA_Extraction_order	RUC	RUC_sx:F_dm:N_cid:44_s:3159_d:48	0.063708122	1033
3205	TGGCAAATCTAG	GGCGVACGGGTGAGTAA	Starter_mixture+Milk_replacer	50	162	30	7	13	2	8	15	Week_8	Vaginal-Delivery	28.8.14	F	1	RUC_DNA_Extraction_order	RUC	RUC_sx:F_dm:N_cid:30_s:3205_d:50	0.117415361	673
3358	TCTCTACCACTC	GGCGVACGGGTGAGTAA	Starter_mixture+Milk_replacer	54	64	25	8	13	2	8	15	Week_8	Vaginal-Delivery	21.8.14	F	1	RUC_DNA_Extraction_order	RUC	RUC_sx:F_dm:N_cid:25_s:3358_d:54	0.054049542	727
11027	GTATCTGCGCGT	GGCGVACGGGTGAGTAA	Starter_mixture+Milk_replacer	49	27	22	14	13	2	7	14	Week_7	Vaginal-Delivery	4.4.13	M	0	RUC_DNA_Extraction_order	RUC	RUC_sx:M_dm:N_cid:22_s:11027_d:49	0.099353849	783
11042	CACTCATCATTC	GGCGVACGGGTGAGTAA	Starter_mixture+Milk_replacer	50	116	9	21	13	2	8	15	Week_8	Vaginal-Delivery	31.1.13	F	0	RUC_DNA_Extraction_order	RUC	RUC_sx:F_dm:N_cid:9_s:11042_d:50	0.036409087	1048
11047	CATTCGTGGCGT	GGCGVACGGGTGAGTAA	Starter_mixture+Milk_replacer	50	47	13	14	13	2	8	15	Week_8	Vaginal-Delivery	11.2.13	F	1	RUC_DNA_Extraction_order	RUC	RUC_sx:F_dm:N_cid:13_s:11047_d:50	0.056206978	787
11152	TGGTCAACGATA	GGCGVACGGGTGAGTAA	Starter_mixture+Milk_replacer	50	4	11	20	13	2	8	15	Week_8	Vaginal-Delivery	5.2.13	F	1	RUC_DNA_Extraction_order	RUC	RUC_sx:F_dm:N_cid:11_s:11152_d:50	0.055472113	1175
13021	TCTGCACTGAGC	GGCGVACGGGTGAGTAA	Starter_mixture+Milk_replacer	52	169	39	12	13	2	8	15	Week_8	Vaginal-Delivery	20.9.14	M	1	RUC_DNA_Extraction_order	RUC	RUC_sx:M_dm:N_cid:39_s:13021_d:52	0.344129487	496
13147	ATCTACCGAAGC	GGCGVACGGGTGAGTAA	Starter_mixture+Milk_replacer	51	104	31	18	13	2	8	15	Week_8	Vaginal-Delivery	2.9.14	M	0	RUC_DNA_Extraction_order	RUC	RUC_sx:M_dm:N_cid:31_s:13147_d:51	0.058858705	748
13184	GGATCGTAATAC	GGCGVACGGGTGAGTAA	Starter_mixture+Milk_replacer	48	141	45	18	13	2	7	14	Week_7	Vaginal-Delivery	18.10.14	F	1	RUC_DNA_Extraction_order	RUC	RUC_sx:F_dm:N_cid:45_s:13184_d:48	0.086680935	742
19	CATTATGGCGTG	GGCGVACGGGTGAGTAA	Starter_mixture+Milk_replacer	57	18	2	1	14	2	9	16	Week_9	Vaginal-Delivery	10.1.13	F	1	RUC_DNA_Extraction_order	RUC	RUC_sx:F_dm:N_cid:2_s:19_d:57	0.066201827	729
73	GGTGACTAGTTC	GGCGVACGGGTGAGTAA	Starter_mixture+Milk_replacer	57	72	7	1	14	2	9	16	Week_9	Vaginal-Delivery	22.1.13	F	1	RUC_DNA_Extraction_order	RUC	RUC_sx:F_dm:N_cid:7_s:73_d:57	0.073720474	774
80	GTGGTGGTTTCC	GGCGVACGGGTGAGTAA	Starter_mixture+Milk_replacer	59	79	11	1	14	2	9	16	Week_9	Vaginal-Delivery	5.2.13	F	1	RUC_DNA_Extraction_order	RUC	RUC_sx:F_dm:N_cid:11_s:80_d:59	0.247293522	816
86	GCGTTCTAGCTG	GGCGVACGGGTGAGTAA	Starter_mixture+Milk_replacer	57	85	4	1	14	2	9	16	Week_9	Vaginal-Delivery	16.1.13	F	1	RUC_DNA_Extraction_order	RUC	RUC_sx:F_dm:N_cid:4_s:86_d:57	0.058967767	911
100	GCCTAGCCCAAT	GGCGVACGGGTGAGTAA	Starter_mixture+Milk_replacer	58	99	1	1	14	2	9	16	Week_9	Vaginal-Delivery	9.1.13	F	0	RUC_DNA_Extraction_order	RUC	RUC_sx:F_dm:N_cid:1_s:100_d:58	0.082209216	797
103	GTCACGGACATT	GGCGVACGGGTGAGTAA	Starter_mixture+Milk_replacer	57	102	6	1	14	2	9	16	Week_9	Vaginal-Delivery	19.1.13	F	1	RUC_DNA_Extraction_order	RUC	RUC_sx:F_dm:N_cid:6_s:103_d:57	0.050739606	893
115	CGTGCTTAGGCT	GGCGVACGGGTGAGTAA	Starter_mixture+Milk_replacer	57	114	21	1	14	2	9	16	Week_9	Vaginal-Delivery	27.3.13	M	1	RUC_DNA_Extraction_order	RUC	RUC_sx:M_dm:N_cid:21_s:115_d:57	0.205995942	687
1031	AGTTACGAGCTA	GGCGVACGGGTGAGTAA	Starter_mixture	63	31	3	4	14	3	9	16	Week_9	Vaginal-Delivery	11.1.13	F	1	RUC_DNA_Extraction_order	RUC	RUC_sx:F_dm:N_cid:3_s:1031_d:63	0.062301583	810
1032	GCATATGCACTG	GGCGVACGGGTGAGTAA	Starter_mixture	61	32	4	4	14	3	9	16	Week_9	Vaginal-Delivery	16.1.13	F	1	RUC_DNA_Extraction_order	RUC	RUC_sx:F_dm:N_cid:4_s:1032_d:61	0.034139538	1113
1036	CACTACGCTAGA	GGCGVACGGGTGAGTAA	Starter_mixture	62	36	7	4	14	3	9	16	Week_9	Vaginal-Delivery	22.1.13	F	1	RUC_DNA_Extraction_order	RUC	RUC_sx:F_dm:N_cid:7_s:1036_d:62	0.081736838	824
1045	TCGGAATTAGAC	GGCGVACGGGTGAGTAA	Starter_mixture	63	45	11	4	14	3	9	16	Week_9	Vaginal-Delivery	5.2.13	F	1	RUC_DNA_Extraction_order	RUC	RUC_sx:F_dm:N_cid:11_s:1045_d:63	0.075025262	904
1061	GTGGAGTCTCAT	GGCGVACGGGTGAGTAA	Starter_mixture	61	61	3	4	14	3	9	16	Week_9	Vaginal-Delivery	11.1.13	F	1	RUC_DNA_Extraction_order	RUC	RUC_sx:F_dm:N_cid:3_s:1061_d:61	0.065816482	739
1063	AGGCTTACGTGT	GGCGVACGGGTGAGTAA	Starter_mixture	61	63	5	4	14	3	9	16	Week_9	Vaginal-Delivery	16.1.13	F	0	RUC_DNA_Extraction_order	RUC	RUC_sx:F_dm:N_cid:5_s:1063_d:61	0.122872127	675
1092	AGCAGAACATCT	GGCGVACGGGTGAGTAA	Starter_mixture	62	92	1	4	14	3	9	16	Week_9	Vaginal-Delivery	9.1.13	F	0	RUC_DNA_Extraction_order	RUC	RUC_sx:F_dm:N_cid:1_s:1092_d:62	0.052881594	746
1093	TGGAGTAGGTGG	GGCGVACGGGTGAGTAA	Starter_mixture	63	93	1	4	14	3	9	16	Week_9	Vaginal-Delivery	9.1.13	F	0	RUC_DNA_Extraction_order	RUC	RUC_sx:F_dm:N_cid:1_s:1093_d:63	0.049404099	732
1108	GCACACCTGATA	GGCGVACGGGTGAGTAA	Starter_mixture	61	108	9	4	14	3	9	16	Week_9	Vaginal-Delivery	31.1.13	F	0	RUC_DNA_Extraction_order	RUC	RUC_sx:F_dm:N_cid:9_s:1108_d:61	0.04301404	868
1109	GCGACAATTACA	GGCGVACGGGTGAGTAA	Starter_mixture	63	109	9	4	14	3	9	16	Week_9	Vaginal-Delivery	31.1.13	F	0	RUC_DNA_Extraction_order	RUC	RUC_sx:F_dm:N_cid:9_s:1109_d:63	0.080302263	570
1138	GTAGAGGTAGAG	GGCGVACGGGTGAGTAA	Starter_mixture	63	138	17	4	14	3	9	16	Week_9	Vaginal-Delivery	12.3.13	M	1	RUC_DNA_Extraction_order	RUC	RUC_sx:M_dm:N_cid:17_s:1138_d:63	0.213971163	454
1146	AGAGTCTTGCCA	GGCGVACGGGTGAGTAA	Starter_mixture	62	146	2	4	14	3	9	16	Week_9	Vaginal-Delivery	10.1.13	F	1	RUC_DNA_Extraction_order	RUC	RUC_sx:F_dm:N_cid:2_s:1146_d:62	0.030685553	805
1157	GTTATCGCATGG	GGCGVACGGGTGAGTAA	Starter_mixture	63	157	2	4	14	3	9	16	Week_9	Vaginal-Delivery	10.1.13	F	1	RUC_DNA_Extraction_order	RUC	RUC_sx:F_dm:N_cid:2_s:1157_d:63	0.098375329	413
1237	GGTTTAACACGC	GGCGVACGGGTGAGTAA	Starter_mixture	61	237	16	4	14	3	9	16	Week_9	Vaginal-Delivery	17.2.13	M	1	RUC_DNA_Extraction_order	RUC	RUC_sx:M_dm:N_cid:16_s:1237_d:61	0.066420528	720
1262	AATTGTGTCGGA	GGCGVACGGGTGAGTAA	Starter_mixture	61	11	11	5	14	3	9	16	Week_9	Vaginal-Delivery	5.2.13	F	1	RUC_DNA_Extraction_order	RUC	RUC_sx:F_dm:N_cid:11_s:1262_d:61	0.128214946	879
3161	TATCTATCCTGC	GGCGVACGGGTGAGTAA	Starter_mixture	62	118	42	7	14	3	9	16	Week_9	Vaginal-Delivery	30.9.14	M	1	RUC_DNA_Extraction_order	RUC	RUC_sx:M_dm:N_cid:42_s:3161_d:62	0.050339329	946
3171	ATGCCATGCCGT	GGCGVACGGGTGAGTAA	Starter_mixture	63	128	31	7	14	3	9	16	Week_9	Vaginal-Delivery	2.9.14	M	0	RUC_DNA_Extraction_order	RUC	RUC_sx:M_dm:N_cid:31_s:3171_d:63	0.064943821	1005
3213	CGCAGATTAGTA	GGCGVACGGGTGAGTAA	Starter_mixture	63	170	25	7	14	3	9	16	Week_9	Vaginal-Delivery	21.8.14	F	1	RUC_DNA_Extraction_order	RUC	RUC_sx:F_dm:N_cid:25_s:3213_d:63	0.063458916	956
3359	ACTTCCAACTTC	GGCGVACGGGTGAGTAA	Starter_mixture+Milk_replacer	57	65	25	8	14	2	9	16	Week_9	Vaginal-Delivery	21.8.14	F	1	RUC_DNA_Extraction_order	RUC	RUC_sx:F_dm:N_cid:25_s:3359_d:57	0.078577738	687
3361	GTGTTGTCGTGC	GGCGVACGGGTGAGTAA	Starter_mixture	61	67	26	8	14	3	9	16	Week_9	Vaginal-Delivery	21.8.14	F	0	RUC_DNA_Extraction_order	RUC	RUC_sx:F_dm:N_cid:26_s:3361_d:61	0.165196328	702
3362	CCACAGATCGAT	GGCGVACGGGTGAGTAA	Starter_mixture	63	68	26	8	14	3	9	16	Week_9	Vaginal-Delivery	21.8.14	F	0	RUC_DNA_Extraction_order	RUC	RUC_sx:F_dm:N_cid:26_s:3362_d:63	0.044440096	836
3365	CGTAATTGCCGC	GGCGVACGGGTGAGTAA	Starter_mixture+Milk_replacer	58	71	27	8	14	2	9	16	Week_9	Vaginal-Delivery	22.8.14	F	1	RUC_DNA_Extraction_order	RUC	RUC_sx:F_dm:N_cid:27_s:3365_d:58	0.149931209	730
3366	GGTGACTAGTTC	GGCGVACGGGTGAGTAA	Starter_mixture+Milk_replacer	60	72	27	8	14	2	9	16	Week_9	Vaginal-Delivery	22.8.14	F	1	RUC_DNA_Extraction_order	RUC	RUC_sx:F_dm:N_cid:27_s:3366_d:60	0.198846565	574
3375	TGCGCTGAATGT	GGCGVACGGGTGAGTAA	Starter_mixture+Milk_replacer	58	81	30	8	14	2	9	16	Week_9	Vaginal-Delivery	28.8.14	F	1	RUC_DNA_Extraction_order	RUC	RUC_sx:F_dm:N_cid:30_s:3375_d:58	0.127919168	693
10075	TAGGCATGCTTG	GGCGVACGGGTGAGTAA	Starter_mixture+Milk_replacer	60	74	3	9	14	2	9	16	Week_9	Vaginal-Delivery	11.1.13	F	1	RUC_DNA_Extraction_order	RUC	RUC_sx:F_dm:N_cid:3_s:10075_d:60	0.066052756	795
10087	GTTGTTCTGGGA	GGCGVACGGGTGAGTAA	Starter_mixture+Milk_replacer	57	86	5	9	14	2	9	16	Week_9	Vaginal-Delivery	16.1.13	F	0	RUC_DNA_Extraction_order	RUC	RUC_sx:F_dm:N_cid:5_s:10087_d:57	0.035864983	933
10093	AGCAGAACATCT	GGCGVACGGGTGAGTAA	Starter_mixture+Milk_replacer	57	92	9	9	14	2	9	16	Week_9	Vaginal-Delivery	31.1.13	F	0	RUC_DNA_Extraction_order	RUC	RUC_sx:F_dm:N_cid:9_s:10093_d:57	0.051889295	755
10097	TACCGCTTCTTC	GGCGVACGGGTGAGTAA	Starter_mixture+Milk_replacer	57	96	13	9	14	2	9	16	Week_9	Vaginal-Delivery	11.2.13	F	1	RUC_DNA_Extraction_order	RUC	RUC_sx:F_dm:N_cid:13_s:10097_d:57	0.046086028	1023
10124	ATGTGTGTAGAC	GGCGVACGGGTGAGTAA	Starter_mixture	61	123	17	9	14	3	9	16	Week_9	Vaginal-Delivery	12.3.13	M	1	RUC_DNA_Extraction_order	RUC	RUC_sx:M_dm:N_cid:17_s:10124_d:61	0.108757555	528
10127	GCTCTCCGTAGA	GGCGVACGGGTGAGTAA	Starter_mixture+Milk_replacer	57	126	20	9	14	2	9	16	Week_9	Vaginal-Delivery	27.3.13	F	1	RUC_DNA_Extraction_order	RUC	RUC_sx:F_dm:N_cid:20_s:10127_d:57	0.16226119	548
10130	GACATTGTCACG	GGCGVACGGGTGAGTAA	Starter_mixture	62	129	23	9	14	3	9	16	Week_9	Vaginal-Delivery	11.4.13	F	1	RUC_DNA_Extraction_order	RUC	RUC_sx:F_dm:N_cid:23_s:10130_d:62	0.164052043	606
10140	CGTGATCCGCTA	GGCGVACGGGTGAGTAA	Starter_mixture+Milk_replacer	58	139	16	10	14	2	9	16	Week_9	Vaginal-Delivery	17.2.13	M	1	RUC_DNA_Extraction_order	RUC	RUC_sx:M_dm:N_cid:16_s:10140_d:58	0.046547312	1055
10143	GCATAGCATCAA	GGCGVACGGGTGAGTAA	Starter_mixture+Milk_replacer	59	142	22	10	14	2	9	16	Week_9	Vaginal-Delivery	4.4.13	M	0	RUC_DNA_Extraction_order	RUC	RUC_sx:M_dm:N_cid:22_s:10143_d:59	0.08931287	561
11015	TGTGCGATAACA	GGCGVACGGGTGAGTAA	Starter_mixture	61	97	6	21	14	3	9	16	Week_9	Vaginal-Delivery	19.1.13	F	1	RUC_DNA_Extraction_order	RUC	RUC_sx:F_dm:N_cid:6_s:11015_d:61	0.052980055	901
11021	CAGCTCATCAGC	GGCGVACGGGTGAGTAA	Starter_mixture	63	21	16	14	14	3	9	16	Week_9	Vaginal-Delivery	17.2.13	M	1	RUC_DNA_Extraction_order	RUC	RUC_sx:M_dm:N_cid:16_s:11021_d:63	0.070834768	796
11062	GCTCGAAGATTC	GGCGVACGGGTGAGTAA	Starter_mixture	63	62	4	14	14	3	9	16	Week_9	Vaginal-Delivery	16.1.13	F	1	RUC_DNA_Extraction_order	RUC	RUC_sx:F_dm:N_cid:4_s:11062_d:63	0.073501862	835
11149	ACGAGACTGATT	GGCGVACGGGTGAGTAA	Starter_mixture	63	1	5	20	14	3	9	16	Week_9	Vaginal-Delivery	16.1.13	F	0	RUC_DNA_Extraction_order	RUC	RUC_sx:F_dm:N_cid:5_s:11149_d:63	0.224851893	678
13022	CGCAGATTAGTA	GGCGVACGGGTGAGTAA	Starter_mixture	63	170	34	12	14	3	9	16	Week_9	Vaginal-Delivery	9.9.14	F	1	RUC_DNA_Extraction_order	RUC	RUC_sx:F_dm:N_cid:34_s:13022_d:63	0.412628589	398
13040	TGGTCGCATCGT	GGCGVACGGGTGAGTAA	Starter_mixture+Milk_replacer	56	188	34	12	14	2	8	15	Week_8	Vaginal-Delivery	9.9.14	F	1	RUC_DNA_Extraction_order	RUC	RUC_sx:F_dm:N_cid:34_s:13040_d:56	0.345703773	351
13172	GACATTGTCACG	GGCGVACGGGTGAGTAA	Starter_mixture+Milk_replacer	57	129	26	18	14	2	9	16	Week_9	Vaginal-Delivery	21.8.14	F	0	RUC_DNA_Extraction_order	RUC	RUC_sx:F_dm:N_cid:26_s:13172_d:57	0.237439749	733
13212	TCTGCACTGAGC	GGCGVACGGGTGAGTAA	Starter_mixture	61	169	25	18	14	3	9	16	Week_9	Vaginal-Delivery	21.8.14	F	1	RUC_DNA_Extraction_order	RUC	RUC_sx:F_dm:N_cid:25_s:13212_d:61	0.10327056	903
13217	AGTTGTAGTCCG	GGCGVACGGGTGAGTAA	Starter_mixture	62	174	27	18	14	3	9	16	Week_9	Vaginal-Delivery	22.8.14	F	1	RUC_DNA_Extraction_order	RUC	RUC_sx:F_dm:N_cid:27_s:13217_d:62	0.230263636	509
13246	CGGATAACCTCC	GGCGVACGGGTGAGTAA	Starter_mixture+Milk_replacer	56	203	44	19	14	2	8	15	Week_8	Vaginal-Delivery	14.10.14	F	1	RUC_DNA_Extraction_order	RUC	RUC_sx:F_dm:N_cid:44_s:13246_d:56	0.10881156	566
13247	AGGGTGACTTTA	GGCGVACGGGTGAGTAA	Starter_mixture+Milk_replacer	56	204	45	19	14	2	8	15	Week_8	Vaginal-Delivery	18.10.14	F	1	RUC_DNA_Extraction_order	RUC	RUC_sx:F_dm:N_cid:45_s:13247_d:56	0.047820983	649
1022	CAAACAACAGCT	GGCGVACGGGTGAGTAA	Starter_mixture	65	22	17	4	15	3	10	17	Week_10	Vaginal-Delivery	12.3.13	M	1	RUC_DNA_Extraction_order	RUC	RUC_sx:M_dm:N_cid:17_s:1022_d:65	0.05621952	912
1025	CGAGCAATCCTA	GGCGVACGGGTGAGTAA	Starter_mixture	64	25	20	4	15	3	10	17	Week_10	Vaginal-Delivery	27.3.13	F	1	RUC_DNA_Extraction_order	RUC	RUC_sx:F_dm:N_cid:20_s:1025_d:64	0.18390646	708
1028	CGAGGGAAAGTC	GGCGVACGGGTGAGTAA	Starter_mixture	67	28	6	4	15	3	10	17	Week_10	Vaginal-Delivery	19.1.13	F	1	RUC_DNA_Extraction_order	RUC	RUC_sx:F_dm:N_cid:6_s:1028_d:67	0.051599324	627
1029	CAAATTCGGGAT	GGCGVACGGGTGAGTAA	Starter_mixture	66	29	7	4	15	3	10	17	Week_10	Vaginal-Delivery	22.1.13	F	1	RUC_DNA_Extraction_order	RUC	RUC_sx:F_dm:N_cid:7_s:1029_d:66	0.053577878	970
1034	TTGCGTTAGCAG	GGCGVACGGGTGAGTAA	Starter_mixture	65	34	6	4	15	3	10	17	Week_10	Vaginal-Delivery	19.1.13	F	1	RUC_DNA_Extraction_order	RUC	RUC_sx:F_dm:N_cid:6_s:1034_d:65	0.0724792	811
1056	CATCCCTCTACT	GGCGVACGGGTGAGTAA	Starter_mixture	67	56	16	4	15	3	10	17	Week_10	Vaginal-Delivery	17.2.13	M	1	RUC_DNA_Extraction_order	RUC	RUC_sx:M_dm:N_cid:16_s:1056_d:67	0.044732513	806
1094	TTGGCTCTATTC	GGCGVACGGGTGAGTAA	Starter_mixture	65	94	1	4	15	3	10	17	Week_10	Vaginal-Delivery	9.1.13	F	0	RUC_DNA_Extraction_order	RUC	RUC_sx:F_dm:N_cid:1_s:1094_d:65	0.081767036	792
1095	GATCCCACGTAC	GGCGVACGGGTGAGTAA	Starter_mixture	67	95	1	4	15	3	10	17	Week_10	Vaginal-Delivery	9.1.13	F	0	RUC_DNA_Extraction_order	RUC	RUC_sx:F_dm:N_cid:1_s:1095_d:67	0.2310584	673
1110	TCATGCTCCATT	GGCGVACGGGTGAGTAA	Starter_mixture	65	110	9	4	15	3	10	17	Week_10	Vaginal-Delivery	31.1.13	F	0	RUC_DNA_Extraction_order	RUC	RUC_sx:F_dm:N_cid:9_s:1110_d:65	0.096576473	775
1141	GGATCGTAATAC	GGCGVACGGGTGAGTAA	Starter_mixture	67	141	20	4	15	3	10	17	Week_10	Vaginal-Delivery	27.3.13	F	1	RUC_DNA_Extraction_order	RUC	RUC_sx:F_dm:N_cid:20_s:1141_d:67	0.094382898	632
1142	GCATAGCATCAA	GGCGVACGGGTGAGTAA	Starter_mixture	64	142	21	4	15	3	10	17	Week_10	Vaginal-Delivery	27.3.13	M	1	RUC_DNA_Extraction_order	RUC	RUC_sx:M_dm:N_cid:21_s:1142_d:64	0.047799272	751
1143	GTGTTAGATGTG	GGCGVACGGGTGAGTAA	Starter_mixture	69	143	22	4	15	3	10	17	Week_10	Vaginal-Delivery	4.4.13	M	0	RUC_DNA_Extraction_order	RUC	RUC_sx:M_dm:N_cid:22_s:1143_d:69	0.114968323	553
1144	TTAGAGCCATGC	GGCGVACGGGTGAGTAA	Starter_mixture	73	144	23	4	15	3	11	18	Week_11	Vaginal-Delivery	11.4.13	F	1	RUC_DNA_Extraction_order	RUC	RUC_sx:F_dm:N_cid:23_s:1144_d:73	0.367981351	444
1147	ACAACACTCCGA	GGCGVACGGGTGAGTAA	Starter_mixture	65	147	3	4	15	3	10	17	Week_10	Vaginal-Delivery	11.1.13	F	1	RUC_DNA_Extraction_order	RUC	RUC_sx:F_dm:N_cid:3_s:1147_d:65	0.105807424	512
1155	TCAGTTCTCGTT	GGCGVACGGGTGAGTAA	Starter_mixture	67	155	17	4	15	3	10	17	Week_10	Vaginal-Delivery	12.3.13	M	1	RUC_DNA_Extraction_order	RUC	RUC_sx:M_dm:N_cid:17_s:1155_d:67	0.124217414	566
1168	TTAAGACAGTCG	GGCGVACGGGTGAGTAA	Starter_mixture	67	168	2	4	15	3	10	17	Week_10	Vaginal-Delivery	10.1.13	F	1	RUC_DNA_Extraction_order	RUC	RUC_sx:F_dm:N_cid:2_s:1168_d:67	0.055493514	1015
1169	TCTGCACTGAGC	GGCGVACGGGTGAGTAA	Starter_mixture	73	169	3	4	15	3	11	18	Week_11	Vaginal-Delivery	11.1.13	F	1	RUC_DNA_Extraction_order	RUC	RUC_sx:F_dm:N_cid:3_s:1169_d:73	0.12308671	804
1197	ATTCGGTAGTGC	GGCGVACGGGTGAGTAA	Starter_mixture	68	197	11	4	15	3	10	17	Week_10	Vaginal-Delivery	5.2.13	F	1	RUC_DNA_Extraction_order	RUC	RUC_sx:F_dm:N_cid:11_s:1197_d:68	0.05206159	943
1265	ACCAGTGACTCA	GGCGVACGGGTGAGTAA	Starter_mixture	69	14	17	5	15	3	10	17	Week_10	Vaginal-Delivery	12.3.13	M	1	RUC_DNA_Extraction_order	RUC	RUC_sx:M_dm:N_cid:17_s:1265_d:69	0.180248478	668
1269	CATTATGGCGTG	GGCGVACGGGTGAGTAA	Starter_mixture	66	18	23	5	15	3	10	17	Week_10	Vaginal-Delivery	11.4.13	F	1	RUC_DNA_Extraction_order	RUC	RUC_sx:F_dm:N_cid:23_s:1269_d:66	0.040666726	887
3214	TGGGTCCCACAT	GGCGVACGGGTGAGTAA	Starter_mixture	65	171	25	7	15	3	10	17	Week_10	Vaginal-Delivery	21.8.14	F	1	RUC_DNA_Extraction_order	RUC	RUC_sx:F_dm:N_cid:25_s:3214_d:65	0.054385369	955
3367	ATGGGTTCCGTC	GGCGVACGGGTGAGTAA	Starter_mixture	64	73	27	8	15	3	10	17	Week_10	Vaginal-Delivery	22.8.14	F	1	RUC_DNA_Extraction_order	RUC	RUC_sx:F_dm:N_cid:27_s:3367_d:64	0.114521758	639
3396	GTCACGGACATT	GGCGVACGGGTGAGTAA	Starter_mixture	70	102	42	8	15	3	10	17	Week_10	Vaginal-Delivery	30.9.14	M	1	RUC_DNA_Extraction_order	RUC	RUC_sx:M_dm:N_cid:42_s:3396_d:70	0.052472522	779
11037	GCCTAGCCCAAT	GGCGVACGGGTGAGTAA	Starter_mixture	64	99	7	21	15	3	10	17	Week_10	Vaginal-Delivery	22.1.13	F	1	RUC_DNA_Extraction_order	RUC	RUC_sx:F_dm:N_cid:7_s:11037_d:64	0.101890645	855
11048	TACTACGTGGCC	GGCGVACGGGTGAGTAA	Starter_mixture	64	48	13	14	15	3	10	17	Week_10	Vaginal-Delivery	11.2.13	F	1	RUC_DNA_Extraction_order	RUC	RUC_sx:F_dm:N_cid:13_s:11048_d:64	0.059707766	1022
11049	GGCCAGTTCCTA	GGCGVACGGGTGAGTAA	Starter_mixture	69	49	13	14	15	3	10	17	Week_10	Vaginal-Delivery	11.2.13	F	1	RUC_DNA_Extraction_order	RUC	RUC_sx:F_dm:N_cid:13_s:11049_d:69	0.104358476	802
11064	TCTCTACCACTC	GGCGVACGGGTGAGTAA	Starter_mixture	65	64	5	14	15	3	10	17	Week_10	Vaginal-Delivery	16.1.13	F	0	RUC_DNA_Extraction_order	RUC	RUC_sx:F_dm:N_cid:5_s:11064_d:65	0.064775998	809
11067	GTGTTGTCGTGC	GGCGVACGGGTGAGTAA	Starter_mixture	68	67	7	14	15	3	10	17	Week_10	Vaginal-Delivery	22.1.13	F	1	RUC_DNA_Extraction_order	RUC	RUC_sx:F_dm:N_cid:7_s:11067_d:68	0.06842474	668
11072	GGTGACTAGTTC	GGCGVACGGGTGAGTAA	Starter_mixture	67	72	9	14	15	3	10	17	Week_10	Vaginal-Delivery	31.1.13	F	0	RUC_DNA_Extraction_order	RUC	RUC_sx:F_dm:N_cid:9_s:11072_d:67	0.064526159	545
11075	ACTCCTTGTGTT	GGCGVACGGGTGAGTAA	Starter_mixture	67	101	13	21	15	3	10	17	Week_10	Vaginal-Delivery	11.2.13	F	1	RUC_DNA_Extraction_order	RUC	RUC_sx:F_dm:N_cid:13_s:11075_d:67	0.15513104	1022
11078	GTACGATATGAC	GGCGVACGGGTGAGTAA	Starter_mixture	73	78	16	14	15	3	11	18	Week_11	Vaginal-Delivery	17.2.13	M	1	RUC_DNA_Extraction_order	RUC	RUC_sx:M_dm:N_cid:16_s:11078_d:73	0.130684655	625
11079	GTGGTGGTTTCC	GGCGVACGGGTGAGTAA	Starter_mixture	72	79	17	14	15	3	11	18	Week_11	Vaginal-Delivery	12.3.13	M	1	RUC_DNA_Extraction_order	RUC	RUC_sx:M_dm:N_cid:17_s:11079_d:72	0.308407675	532
11148	TCCCTTGTCTCC	GGCGVACGGGTGAGTAA	Starter_mixture	65	0	4	20	15	3	10	17	Week_10	Vaginal-Delivery	16.1.13	F	1	RUC_DNA_Extraction_order	RUC	RUC_sx:F_dm:N_cid:4_s:11148_d:65	0.198970843	839
11153	ATCGCACAGTAA	GGCGVACGGGTGAGTAA	Starter_mixture	65	5	13	20	15	3	10	17	Week_10	Vaginal-Delivery	11.2.13	F	1	RUC_DNA_Extraction_order	RUC	RUC_sx:F_dm:N_cid:13_s:11153_d:65	0.080621821	1087
11156	GTCACGGACATT	GGCGVACGGGTGAGTAA	Starter_mixture	64	102	23	21	15	3	10	17	Week_10	Vaginal-Delivery	11.4.13	F	1	RUC_DNA_Extraction_order	RUC	RUC_sx:F_dm:N_cid:23_s:11156_d:64	0.04925899	967
11158	GTCGTGTAGCCT	GGCGVACGGGTGAGTAA	Starter_mixture	68	6	3	20	15	3	10	17	Week_10	Vaginal-Delivery	11.1.13	F	1	RUC_DNA_Extraction_order	RUC	RUC_sx:F_dm:N_cid:3_s:11158_d:68	0.046529795	739
11159	AGCGGAGGTTAG	GGCGVACGGGTGAGTAA	Starter_mixture	68	7	4	20	15	3	10	17	Week_10	Vaginal-Delivery	16.1.13	F	1	RUC_DNA_Extraction_order	RUC	RUC_sx:F_dm:N_cid:4_s:11159_d:68	0.09936543	861
11160	ATCCTTTGGTTC	GGCGVACGGGTGAGTAA	Starter_mixture	68	8	5	20	15	3	10	17	Week_10	Vaginal-Delivery	16.1.13	F	0	RUC_DNA_Extraction_order	RUC	RUC_sx:F_dm:N_cid:5_s:11160_d:68	0.055622333	749
11163	AATTGTGTCGGA	GGCGVACGGGTGAGTAA	Starter_mixture	65	11	11	20	15	3	10	17	Week_10	Vaginal-Delivery	5.2.13	F	1	RUC_DNA_Extraction_order	RUC	RUC_sx:F_dm:N_cid:11_s:11163_d:65	0.111113215	1050
11268	TAACGTGTGTGC	GGCGVACGGGTGAGTAA	Starter_mixture	67	17	21	15	15	3	10	17	Week_10	Vaginal-Delivery	27.3.13	M	1	RUC_DNA_Extraction_order	RUC	RUC_sx:M_dm:N_cid:21_s:11268_d:67	0.127804548	636
13018	CGTGACAATAGT	GGCGVACGGGTGAGTAA	Starter_mixture	70	166	31	12	15	3	10	17	Week_10	Vaginal-Delivery	2.9.14	M	0	RUC_DNA_Extraction_order	RUC	RUC_sx:M_dm:N_cid:31_s:13018_d:70	0.078792862	482
13039	TATGTGCCGGCT	GGCGVACGGGTGAGTAA	Starter_mixture	68	187	30	12	15	3	10	17	Week_10	Vaginal-Delivery	28.8.14	F	1	RUC_DNA_Extraction_order	RUC	RUC_sx:F_dm:N_cid:30_s:13039_d:68	0.388199777	285
13155	GAGAGCAACAGA	GGCGVACGGGTGAGTAA	Starter_mixture	72	112	39	18	15	3	11	18	Week_11	Vaginal-Delivery	20.9.14	M	1	RUC_DNA_Extraction_order	RUC	RUC_sx:M_dm:N_cid:39_s:13155_d:72	0.078056958	846
13363	TATCGACACAAG	GGCGVACGGGTGAGTAA	Starter_mixture	65	69	26	19	15	3	10	17	Week_10	Vaginal-Delivery	21.8.14	F	0	RUC_DNA_Extraction_order	RUC	RUC_sx:F_dm:N_cid:26_s:13363_d:65	0.047067472	761
112	AGCTGTCAAGCT	GGCGVACGGGTGAGTAA	Starter_mixture	79	111	13	1	16	3	12	19	Week_12	Vaginal-Delivery	11.2.13	F	1	RUC_DNA_Extraction_order	RUC	RUC_sx:F_dm:N_cid:13_s:112_d:79	0.046699922	834
1035	TACGAGCCCTAA	GGCGVACGGGTGAGTAA	Starter_mixture	75	35	6	4	16	3	11	18	Week_11	Vaginal-Delivery	19.1.13	F	1	RUC_DNA_Extraction_order	RUC	RUC_sx:F_dm:N_cid:6_s:1035_d:75	0.046416167	880
1087	GGACTTCCAGCT	GGCGVACGGGTGAGTAA	Starter_mixture	80	87	22	4	16	3	12	19	Week_12	Vaginal-Delivery	4.4.13	M	0	RUC_DNA_Extraction_order	RUC	RUC_sx:M_dm:N_cid:22_s:1087_d:80	0.316747178	524
1096	TACCGCTTCTTC	GGCGVACGGGTGAGTAA	Starter_mixture	75	96	1	4	16	3	11	18	Week_11	Vaginal-Delivery	9.1.13	F	0	RUC_DNA_Extraction_order	RUC	RUC_sx:F_dm:N_cid:1_s:1096_d:75	0.050641472	847
1170	CGCAGATTAGTA	GGCGVACGGGTGAGTAA	Starter_mixture	74	170	4	4	16	3	11	18	Week_11	Vaginal-Delivery	16.1.13	F	1	RUC_DNA_Extraction_order	RUC	RUC_sx:F_dm:N_cid:4_s:1170_d:74	0.030761703	825
1233	AGCGTAATTAGC	GGCGVACGGGTGAGTAA	Starter_mixture	75	233	11	4	16	3	11	18	Week_11	Vaginal-Delivery	5.2.13	F	1	RUC_DNA_Extraction_order	RUC	RUC_sx:F_dm:N_cid:11_s:1233_d:75	0.0444195	905
1255	TGGTCAACGATA	GGCGVACGGGTGAGTAA	Starter_mixture	75	4	3	5	16	3	11	18	Week_11	Vaginal-Delivery	11.1.13	F	1	RUC_DNA_Extraction_order	RUC	RUC_sx:F_dm:N_cid:3_s:1255_d:75	0.09261682	851
1259	ATCCTTTGGTTC	GGCGVACGGGTGAGTAA	Starter_mixture	74	8	7	5	16	3	11	18	Week_11	Vaginal-Delivery	22.1.13	F	1	RUC_DNA_Extraction_order	RUC	RUC_sx:F_dm:N_cid:7_s:1259_d:74	0.042989997	844
1332	TGCGCTGAATGT	GGCGVACGGGTGAGTAA	Starter_mixture	79	81	17	5	16	3	12	19	Week_12	Vaginal-Delivery	12.3.13	M	1	RUC_DNA_Extraction_order	RUC	RUC_sx:M_dm:N_cid:17_s:1332_d:79	0.235748313	754
3376	ATGGCTGTCAGT	GGCGVACGGGTGAGTAA	Starter_mixture	77	82	30	8	16	3	11	18	Week_11	Vaginal-Delivery	28.8.14	F	1	RUC_DNA_Extraction_order	RUC	RUC_sx:F_dm:N_cid:30_s:3376_d:77	0.080248447	719
11071	CGTAATTGCCGC	GGCGVACGGGTGAGTAA	Starter_mixture	75	71	9	14	16	3	11	18	Week_11	Vaginal-Delivery	31.1.13	F	0	RUC_DNA_Extraction_order	RUC	RUC_sx:F_dm:N_cid:9_s:11071_d:75	0.073466664	873
11083	GTTCTCTTCTCG	GGCGVACGGGTGAGTAA	Starter_mixture	77	83	20	14	16	3	11	18	Week_11	Vaginal-Delivery	27.3.13	F	1	RUC_DNA_Extraction_order	RUC	RUC_sx:F_dm:N_cid:20_s:11083_d:77	0.186663461	670
11088	CTCACAACCGTG	GGCGVACGGGTGAGTAA	Starter_mixture	77	88	23	14	16	3	11	18	Week_11	Vaginal-Delivery	11.4.13	F	1	RUC_DNA_Extraction_order	RUC	RUC_sx:F_dm:N_cid:23_s:11088_d:77	0.212837	632
11209	TGTGGCTCGTGT	GGCGVACGGGTGAGTAA	Starter_mixture	74	209	2	14	16	3	11	18	Week_11	Vaginal-Delivery	10.1.13	F	1	RUC_DNA_Extraction_order	RUC	RUC_sx:F_dm:N_cid:2_s:11209_d:74	0.070502065	547
11212	GTTCGGTGTCCA	GGCGVACGGGTGAGTAA	Starter_mixture	74	212	5	14	16	3	11	18	Week_11	Vaginal-Delivery	16.1.13	F	0	RUC_DNA_Extraction_order	RUC	RUC_sx:F_dm:N_cid:5_s:11212_d:74	0.071174928	542
11336	GCGTTCTAGCTG	GGCGVACGGGTGAGTAA	Starter_mixture	77	85	21	15	16	3	11	18	Week_11	Vaginal-Delivery	27.3.13	M	1	RUC_DNA_Extraction_order	RUC	RUC_sx:M_dm:N_cid:21_s:11336_d:77	0.455099041	604
13025	AACGTAGGCTCT	GGCGVACGGGTGAGTAA	Starter_mixture	74	173	27	12	16	3	11	18	Week_11	Vaginal-Delivery	22.8.14	F	1	RUC_DNA_Extraction_order	RUC	RUC_sx:F_dm:N_cid:27_s:13025_d:74	0.348991816	477
13028	TAATCGGTGCCA	GGCGVACGGGTGAGTAA	Starter_mixture	75	176	25	12	16	3	11	18	Week_11	Vaginal-Delivery	21.8.14	F	1	RUC_DNA_Extraction_order	RUC	RUC_sx:F_dm:N_cid:25_s:13028_d:75	0.565779216	284
13139	GGACTTCCAGCT	GGCGVACGGGTGAGTAA	Starter_mixture	80	87	39	21	16	3	12	19	Week_12	Vaginal-Delivery	20.9.14	M	1	RUC_DNA_Extraction_order	RUC	RUC_sx:M_dm:N_cid:39_s:13139_d:80	0.073374787	942
13215	CACTGGTGCATA	GGCGVACGGGTGAGTAA	Starter_mixture	75	172	26	18	16	3	11	18	Week_11	Vaginal-Delivery	21.8.14	F	0	RUC_DNA_Extraction_order	RUC	RUC_sx:F_dm:N_cid:26_s:13215_d:75	0.039111852	830
13237	GTGGTCATCGTA	GGCGVACGGGTGAGTAA	Starter_mixture	78	194	42	19	16	3	12	19	Week_12	Vaginal-Delivery	30.9.14	M	1	RUC_DNA_Extraction_order	RUC	RUC_sx:M_dm:N_cid:42_s:13237_d:78	0.158080272	691
118	GTATTTCGGACG	GGCGVACGGGTGAGTAA	Starter_mixture	85	117	11	1	17	3	13	20	Week_13	Vaginal-Delivery	5.2.13	F	1	RUC_DNA_Extraction_order	RUC	RUC_sx:F_dm:N_cid:11_s:118_d:85	0.22769019	745
160	GTAAATTCAGGC	GGCGVACGGGTGAGTAA	Starter_mixture	83	159	23	1	17	3	12	19	Week_12	Vaginal-Delivery	11.4.13	F	1	RUC_DNA_Extraction_order	RUC	RUC_sx:F_dm:N_cid:23_s:160_d:83	0.050840778	920
1097	TGTGCGATAACA	GGCGVACGGGTGAGTAA	Starter_mixture	81	97	1	4	17	3	12	19	Week_12	Vaginal-Delivery	9.1.13	F	0	RUC_DNA_Extraction_order	RUC	RUC_sx:F_dm:N_cid:1_s:1097_d:81	0.056719729	846
1111	AGCTGTCAAGCT	GGCGVACGGGTGAGTAA	Starter_mixture	81	111	9	4	17	3	12	19	Week_12	Vaginal-Delivery	31.1.13	F	0	RUC_DNA_Extraction_order	RUC	RUC_sx:F_dm:N_cid:9_s:1111_d:81	0.086021727	1061
1214	ATTGACCGGTCA	GGCGVACGGGTGAGTAA	Starter_mixture	82	214	7	4	17	3	12	19	Week_12	Vaginal-Delivery	22.1.13	F	1	RUC_DNA_Extraction_order	RUC	RUC_sx:F_dm:N_cid:7_s:1214_d:82	0.054943107	736
1256	ATCGCACAGTAA	GGCGVACGGGTGAGTAA	Starter_mixture	81	5	4	5	17	3	12	19	Week_12	Vaginal-Delivery	16.1.13	F	1	RUC_DNA_Extraction_order	RUC	RUC_sx:F_dm:N_cid:4_s:1256_d:81	0.26151159	796
3216	AACGTAGGCTCT	GGCGVACGGGTGAGTAA	Starter_mixture	84	173	26	7	17	3	12	19	Week_12	Vaginal-Delivery	21.8.14	F	0	RUC_DNA_Extraction_order	RUC	RUC_sx:F_dm:N_cid:26_s:3216_d:84	0.057799578	800
3218	TCGTCAAACCCG	GGCGVACGGGTGAGTAA	Starter_mixture	83	175	27	7	17	3	12	19	Week_12	Vaginal-Delivery	22.8.14	F	1	RUC_DNA_Extraction_order	RUC	RUC_sx:F_dm:N_cid:27_s:3218_d:83	0.154172154	804
3406	GAGAGCAACAGA	GGCGVACGGGTGAGTAA	Starter_mixture	82	112	44	8	17	3	12	19	Week_12	Vaginal-Delivery	14.10.14	F	1	RUC_DNA_Extraction_order	RUC	RUC_sx:F_dm:N_cid:44_s:3406_d:82	0.070070033	703
3411	GTATTTCGGACG	GGCGVACGGGTGAGTAA	Starter_mixture	82	117	45	8	17	3	12	19	Week_12	Vaginal-Delivery	18.10.14	F	1	RUC_DNA_Extraction_order	RUC	RUC_sx:F_dm:N_cid:45_s:3411_d:82	0.063360658	817
10129	ATGCCATGCCGT	GGCGVACGGGTGAGTAA	Starter_mixture	84	128	22	10	17	3	12	19	Week_12	Vaginal-Delivery	4.4.13	M	0	RUC_DNA_Extraction_order	RUC	RUC_sx:M_dm:N_cid:22_s:10129_d:84	0.148274652	561
11065	ACTTCCAACTTC	GGCGVACGGGTGAGTAA	Starter_mixture	81	65	6	14	17	3	12	19	Week_12	Vaginal-Delivery	19.1.13	F	1	RUC_DNA_Extraction_order	RUC	RUC_sx:F_dm:N_cid:6_s:11065_d:81	0.086166464	728
11085	GCGTTCTAGCTG	GGCGVACGGGTGAGTAA	Starter_mixture	85	85	21	14	17	3	13	20	Week_13	Vaginal-Delivery	27.3.13	M	1	RUC_DNA_Extraction_order	RUC	RUC_sx:M_dm:N_cid:21_s:11085_d:85	0.404473566	628
11171	GCGAGCGAAGTA	GGCGVACGGGTGAGTAA	Starter_mixture	81	103	5	21	17	3	12	19	Week_12	Vaginal-Delivery	16.1.13	F	0	RUC_DNA_Extraction_order	RUC	RUC_sx:F_dm:N_cid:5_s:11171_d:81	0.109156024	1117
11210	AACTTTCAGGAG	GGCGVACGGGTGAGTAA	Starter_mixture	81	210	3	14	17	3	12	19	Week_12	Vaginal-Delivery	11.1.13	F	1	RUC_DNA_Extraction_order	RUC	RUC_sx:F_dm:N_cid:3_s:11210_d:81	0.104277832	497
11254	ATCACCAGGTGT	GGCGVACGGGTGAGTAA	Starter_mixture	81	3	2	15	17	3	12	19	Week_12	Vaginal-Delivery	10.1.13	F	1	RUC_DNA_Extraction_order	RUC	RUC_sx:F_dm:N_cid:2_s:11254_d:81	0.047431897	886
13226	CTGTCAGTGACC	GGCGVACGGGTGAGTAA	Starter_mixture	84	183	25	18	17	3	12	19	Week_12	Vaginal-Delivery	21.8.14	F	1	RUC_DNA_Extraction_order	RUC	RUC_sx:F_dm:N_cid:25_s:13226_d:84	0.086441092	706
76	AACTAGTTCAGG	GGCGVACGGGTGAGTAA	Starter_mixture	88	75	4	1	18	3	13	20	Week_13	Vaginal-Delivery	16.1.13	F	1	RUC_DNA_Extraction_order	RUC	RUC_sx:F_dm:N_cid:4_s:76_d:88	0.054340991	1092
83	ATGGCTGTCAGT	GGCGVACGGGTGAGTAA	Starter_mixture	88	82	1	1	18	3	13	20	Week_13	Vaginal-Delivery	9.1.13	F	0	RUC_DNA_Extraction_order	RUC	RUC_sx:F_dm:N_cid:1_s:83_d:88	0.073275436	744
88	GGACTTCCAGCT	GGCGVACGGGTGAGTAA	Starter_mixture	88	87	6	1	18	3	13	20	Week_13	Vaginal-Delivery	19.1.13	F	1	RUC_DNA_Extraction_order	RUC	RUC_sx:F_dm:N_cid:6_s:88_d:88	0.032017788	903
105	ATCTACCGAAGC	GGCGVACGGGTGAGTAA	Starter_mixture	89	104	7	1	18	3	13	20	Week_13	Vaginal-Delivery	22.1.13	F	1	RUC_DNA_Extraction_order	RUC	RUC_sx:F_dm:N_cid:7_s:105_d:89	0.041907515	1102
108	TCACCTCCTTGT	GGCGVACGGGTGAGTAA	Starter_mixture	88	107	9	1	18	3	13	20	Week_13	Vaginal-Delivery	31.1.13	F	0	RUC_DNA_Extraction_order	RUC	RUC_sx:F_dm:N_cid:9_s:108_d:88	0.062548324	1091
1068	CCACAGATCGAT	GGCGVACGGGTGAGTAA	TMR	92	68	7	4	18	4	14	21	Week_14	Vaginal-Delivery	22.1.13	F	1	RUC_DNA_Extraction_order	RUC	RUC_sx:F_dm:N_cid:7_s:1068_d:92	0.031440054	1105
1211	TGCACGTGATAA	GGCGVACGGGTGAGTAA	TMR	91	211	4	4	18	4	13	20	Week_13	Vaginal-Delivery	16.1.13	F	1	RUC_DNA_Extraction_order	RUC	RUC_sx:F_dm:N_cid:4_s:1211_d:91	0.160179846	787
1234	CTCGTGAATGAC	GGCGVACGGGTGAGTAA	TMR	94	234	13	4	18	4	14	21	Week_14	Vaginal-Delivery	11.2.13	F	1	RUC_DNA_Extraction_order	RUC	RUC_sx:F_dm:N_cid:13_s:1234_d:94	0.03049437	859
1257	GTCGTGTAGCCT	GGCGVACGGGTGAGTAA	Starter_mixture	88	6	5	5	18	3	13	20	Week_13	Vaginal-Delivery	16.1.13	F	0	RUC_DNA_Extraction_order	RUC	RUC_sx:F_dm:N_cid:5_s:1257_d:88	0.138908196	853
3210	CGCTACAACTCG	GGCGVACGGGTGAGTAA	Starter_mixture	88	167	39	7	18	3	13	20	Week_13	Vaginal-Delivery	20.9.14	M	1	RUC_DNA_Extraction_order	RUC	RUC_sx:M_dm:N_cid:39_s:3210_d:88	0.117062731	860
10020	CCAATACGCCTG	GGCGVACGGGTGAGTAA	Starter_mixture	88	19	3	9	18	3	13	20	Week_13	Vaginal-Delivery	11.1.13	F	1	RUC_DNA_Extraction_order	RUC	RUC_sx:F_dm:N_cid:3_s:10020_d:88	0.098035098	910
10123	CATACCGTGAGT	GGCGVACGGGTGAGTAA	Starter_mixture	88	122	16	10	18	3	13	20	Week_13	Vaginal-Delivery	17.2.13	M	1	RUC_DNA_Extraction_order	RUC	RUC_sx:M_dm:N_cid:16_s:10123_d:88	0.031027488	1032
10136	AGCAACATTGCA	GGCGVACGGGTGAGTAA	Starter_mixture	90	135	5	9	18	3	13	20	Week_13	Vaginal-Delivery	16.1.13	F	0	RUC_DNA_Extraction_order	RUC	RUC_sx:F_dm:N_cid:5_s:10136_d:90	0.058003454	817
10141	GGTTATTTGGCG	GGCGVACGGGTGAGTAA	TMR	92	140	17	10	18	4	14	21	Week_14	Vaginal-Delivery	12.3.13	M	1	RUC_DNA_Extraction_order	RUC	RUC_sx:M_dm:N_cid:17_s:10141_d:92	0.040453793	1439
10147	AGAGTCTTGCCA	GGCGVACGGGTGAGTAA	Starter_mixture	88	146	2	10	18	3	13	20	Week_13	Vaginal-Delivery	10.1.13	F	1	RUC_DNA_Extraction_order	RUC	RUC_sx:F_dm:N_cid:2_s:10147_d:88	0.089274841	621
10169	TTAAGACAGTCG	GGCGVACGGGTGAGTAA	Starter_mixture	88	168	20	10	18	3	13	20	Week_13	Vaginal-Delivery	27.3.13	F	1	RUC_DNA_Extraction_order	RUC	RUC_sx:F_dm:N_cid:20_s:10169_d:88	0.055223493	846
10170	TCTGCACTGAGC	GGCGVACGGGTGAGTAA	TMR	92	169	21	10	18	4	14	21	Week_14	Vaginal-Delivery	27.3.13	M	1	RUC_DNA_Extraction_order	RUC	RUC_sx:M_dm:N_cid:21_s:10170_d:92	0.053814026	941
10362	TCATGCTCCATT	GGCGVACGGGTGAGTAA	Starter_mixture	90	110	23	12	18	3	13	20	Week_13	Vaginal-Delivery	11.4.13	F	1	RUC_DNA_Extraction_order	RUC	RUC_sx:F_dm:N_cid:23_s:10362_d:90	0.042856512	1283
11320	TATCGACACAAG	GGCGVACGGGTGAGTAA	Starter_mixture	90	69	22	15	18	3	13	20	Week_13	Vaginal-Delivery	4.4.13	M	0	RUC_DNA_Extraction_order	RUC	RUC_sx:M_dm:N_cid:22_s:11320_d:90	0.018922891	1154
11335	CGTAAGATGCCT	GGCGVACGGGTGAGTAA	TMR	92	84	20	15	18	4	14	21	Week_14	Vaginal-Delivery	27.3.13	F	1	RUC_DNA_Extraction_order	RUC	RUC_sx:F_dm:N_cid:20_s:11335_d:92	0.201874867	890
13227	ACGATTCGAGTC	GGCGVACGGGTGAGTAA	TMR	91	184	34	18	18	4	13	20	Week_13	Vaginal-Delivery	9.9.14	F	1	RUC_DNA_Extraction_order	RUC	RUC_sx:F_dm:N_cid:34_s:13227_d:91	0.026011106	1084
1098	GATTATCGACGA	GGCGVACGGGTGAGTAA	TMR	98	98	1	4	19	4	14	21	Week_14	Vaginal-Delivery	9.1.13	F	0	RUC_DNA_Extraction_order	RUC	RUC_sx:F_dm:N_cid:1_s:1098_d:98	0.088675195	758
1167	CGCTACAACTCG	GGCGVACGGGTGAGTAA	TMR	95	167	16	4	19	4	14	21	Week_14	Vaginal-Delivery	17.2.13	M	1	RUC_DNA_Extraction_order	RUC	RUC_sx:M_dm:N_cid:16_s:1167_d:95	0.021781393	1006
1271	GATCTGCGATCC	GGCGVACGGGTGAGTAA	TMR	96	20	3	5	19	4	14	21	Week_14	Vaginal-Delivery	11.1.13	F	1	RUC_DNA_Extraction_order	RUC	RUC_sx:F_dm:N_cid:3_s:1271_d:96	0.028113753	1103
1272	CAGCTCATCAGC	GGCGVACGGGTGAGTAA	TMR	98	21	4	5	19	4	14	21	Week_14	Vaginal-Delivery	16.1.13	F	1	RUC_DNA_Extraction_order	RUC	RUC_sx:F_dm:N_cid:4_s:1272_d:98	0.095633705	788
1307	CATCCCTCTACT	GGCGVACGGGTGAGTAA	TMR	97	56	22	5	19	4	14	21	Week_14	Vaginal-Delivery	4.4.13	M	0	RUC_DNA_Extraction_order	RUC	RUC_sx:M_dm:N_cid:22_s:1307_d:97	0.014440159	1591
1352	ACTCCTTGTGTT	GGCGVACGGGTGAGTAA	TMR	98	101	20	5	19	4	14	21	Week_14	Vaginal-Delivery	27.3.13	F	1	RUC_DNA_Extraction_order	RUC	RUC_sx:F_dm:N_cid:20_s:1352_d:98	0.027411653	1379
3380	GTTGTTCTGGGA	GGCGVACGGGTGAGTAA	TMR	98	86	31	8	19	4	14	21	Week_14	Vaginal-Delivery	2.9.14	M	0	RUC_DNA_Extraction_order	RUC	RUC_sx:M_dm:N_cid:31_s:3380_d:98	0.090249502	697
11066	CTCACCTAGGAA	GGCGVACGGGTGAGTAA	TMR	95	66	6	14	19	4	14	21	Week_14	Vaginal-Delivery	19.1.13	F	1	RUC_DNA_Extraction_order	RUC	RUC_sx:F_dm:N_cid:6_s:11066_d:95	0.049378106	825
11164	TGCATACACTGG	GGCGVACGGGTGAGTAA	TMR	101	12	13	20	19	4	15	22	Week_15	Vaginal-Delivery	11.2.13	F	1	RUC_DNA_Extraction_order	RUC	RUC_sx:F_dm:N_cid:13_s:11164_d:101	0.032711387	1366
11273	CAAACAACAGCT	GGCGVACGGGTGAGTAA	TMR	98	22	5	15	19	4	14	21	Week_14	Vaginal-Delivery	16.1.13	F	0	RUC_DNA_Extraction_order	RUC	RUC_sx:F_dm:N_cid:5_s:11273_d:98	0.036898846	1063
11275	GCGATATATCGC	GGCGVACGGGTGAGTAA	TMR	99	24	7	15	19	4	15	22	Week_15	Vaginal-Delivery	22.1.13	F	1	RUC_DNA_Extraction_order	RUC	RUC_sx:F_dm:N_cid:7_s:11275_d:99	0.07777668	1071
11328	GCAACACCATCC	GGCGVACGGGTGAGTAA	TMR	100	23	11	20	19	4	15	22	Week_15	Vaginal-Delivery	5.2.13	F	1	RUC_DNA_Extraction_order	RUC	RUC_sx:F_dm:N_cid:11_s:11328_d:100	0.037472499	1334
11337	GTTGTTCTGGGA	GGCGVACGGGTGAGTAA	TMR	101	86	23	15	19	4	15	22	Week_15	Vaginal-Delivery	11.4.13	F	1	RUC_DNA_Extraction_order	RUC	RUC_sx:F_dm:N_cid:23_s:11337_d:101	0.024983003	1140
11349	GATTATCGACGA	GGCGVACGGGTGAGTAA	TMR	100	98	17	15	19	4	15	22	Week_15	Vaginal-Delivery	12.3.13	M	1	RUC_DNA_Extraction_order	RUC	RUC_sx:M_dm:N_cid:17_s:11349_d:100	0.018898279	1556
11360	AGTCGTGCACAT	GGCGVACGGGTGAGTAA	TMR	98	26	21	20	19	4	14	21	Week_14	Vaginal-Delivery	27.3.13	M	1	RUC_DNA_Extraction_order	RUC	RUC_sx:M_dm:N_cid:21_s:11360_d:98	0.021942477	1172
11657	TCAGTTCTCGTT	GGCGVACGGGTGAGTAA	TMR	97	155	2	17	19	4	14	21	Week_14	Vaginal-Delivery	10.1.13	F	1	RUC_DNA_Extraction_order	RUC	RUC_sx:F_dm:N_cid:2_s:11657_d:97	0.058028872	1189
13224	GCTTGAGCTTGA	GGCGVACGGGTGAGTAA	TMR	96	181	42	18	19	4	14	21	Week_14	Vaginal-Delivery	30.9.14	M	1	RUC_DNA_Extraction_order	RUC	RUC_sx:M_dm:N_cid:42_s:13224_d:96	0.088153855	825
13234	CGATCTTCGAGC	GGCGVACGGGTGAGTAA	TMR	99	191	34	19	19	4	15	22	Week_15	Vaginal-Delivery	9.9.14	F	1	RUC_DNA_Extraction_order	RUC	RUC_sx:F_dm:N_cid:34_s:13234_d:99	0.039461291	860
1099	GCCTAGCCCAAT	GGCGVACGGGTGAGTAA	TMR	105	99	1	4	20	4	15	22	Week_15	Vaginal-Delivery	9.1.13	F	0	RUC_DNA_Extraction_order	RUC	RUC_sx:F_dm:N_cid:1_s:1099_d:105	0.115567412	1019
1112	GAGAGCAACAGA	GGCGVACGGGTGAGTAA	TMR	105	112	9	4	20	4	15	22	Week_15	Vaginal-Delivery	31.1.13	F	0	RUC_DNA_Extraction_order	RUC	RUC_sx:F_dm:N_cid:9_s:1112_d:105	0.059833475	1011
1176	TAATCGGTGCCA	GGCGVACGGGTGAGTAA	TMR	107	176	11	4	20	4	16	23	Week_16	Vaginal-Delivery	5.2.13	F	1	RUC_DNA_Extraction_order	RUC	RUC_sx:F_dm:N_cid:11_s:1176_d:107	0.020685614	1021
1177	TTGATCCGGTAG	GGCGVACGGGTGAGTAA	TMR	108	177	13	4	20	4	16	23	Week_16	Vaginal-Delivery	11.2.13	F	1	RUC_DNA_Extraction_order	RUC	RUC_sx:F_dm:N_cid:13_s:1177_d:108	0.0203482	1221
1180	GTGCAACCAATC	GGCGVACGGGTGAGTAA	TMR	102	180	16	4	20	4	15	22	Week_15	Vaginal-Delivery	17.2.13	M	1	RUC_DNA_Extraction_order	RUC	RUC_sx:M_dm:N_cid:16_s:1180_d:102	0.020260057	1155
1185	GGTTCGGTCCAT	GGCGVACGGGTGAGTAA	TMR	105	185	21	4	20	4	15	22	Week_15	Vaginal-Delivery	27.3.13	M	1	RUC_DNA_Extraction_order	RUC	RUC_sx:M_dm:N_cid:21_s:1185_d:105	0.014301881	1091
1186	CTGATCCATCTT	GGCGVACGGGTGAGTAA	TMR	108	186	22	4	20	4	16	23	Week_16	Vaginal-Delivery	4.4.13	M	0	RUC_DNA_Extraction_order	RUC	RUC_sx:M_dm:N_cid:22_s:1186_d:108	0.017897816	964
1187	TATGTGCCGGCT	GGCGVACGGGTGAGTAA	TMR	105	187	23	4	20	4	15	22	Week_15	Vaginal-Delivery	11.4.13	F	1	RUC_DNA_Extraction_order	RUC	RUC_sx:F_dm:N_cid:23_s:1187_d:105	0.022619475	1045
1231	GTGTTCCCAGAA	GGCGVACGGGTGAGTAA	TMR	105	231	4	4	20	4	15	22	Week_15	Vaginal-Delivery	16.1.13	F	1	RUC_DNA_Extraction_order	RUC	RUC_sx:F_dm:N_cid:4_s:1231_d:105	0.036893303	935
1232	CCGAGGTATAAT	GGCGVACGGGTGAGTAA	TMR	105	232	5	4	20	4	15	22	Week_15	Vaginal-Delivery	16.1.13	F	0	RUC_DNA_Extraction_order	RUC	RUC_sx:F_dm:N_cid:5_s:1232_d:105	0.024393431	913
11150	GCTGTACGGATT	GGCGVACGGGTGAGTAA	TMR	102	2	6	20	20	4	15	22	Week_15	Vaginal-Delivery	19.1.13	F	1	RUC_DNA_Extraction_order	RUC	RUC_sx:F_dm:N_cid:6_s:11150_d:102	0.062578212	1000
11184	ACGATTCGAGTC	GGCGVACGGGTGAGTAA	TMR	105	184	20	14	20	4	15	22	Week_15	Vaginal-Delivery	27.3.13	F	1	RUC_DNA_Extraction_order	RUC	RUC_sx:F_dm:N_cid:20_s:11184_d:105	0.031965808	1381
11321	GATTCCGGCTCA	GGCGVACGGGTGAGTAA	TMR	104	70	2	15	20	4	15	22	Week_15	Vaginal-Delivery	10.1.13	F	1	RUC_DNA_Extraction_order	RUC	RUC_sx:F_dm:N_cid:2_s:11321_d:104	0.089127474	660
11322	CAGCTCATCAGC	GGCGVACGGGTGAGTAA	TMR	103	21	3	20	20	4	15	22	Week_15	Vaginal-Delivery	11.1.13	F	1	RUC_DNA_Extraction_order	RUC	RUC_sx:F_dm:N_cid:3_s:11322_d:103	0.039940683	1108
13106	AGGCTTACGTGT	GGCGVACGGGTGAGTAA	TMR	106	63	31	18	20	4	16	23	Week_16	Vaginal-Delivery	2.9.14	M	0	RUC_DNA_Extraction_order	RUC	RUC_sx:M_dm:N_cid:31_s:13106_d:106	0.065409277	664
13140	CTCACAACCGTG	GGCGVACGGGTGAGTAA	TMR	106	88	39	21	20	4	16	23	Week_16	Vaginal-Delivery	20.9.14	M	1	RUC_DNA_Extraction_order	RUC	RUC_sx:M_dm:N_cid:39_s:13140_d:106	0.034526705	1167
13229	CTGATCCATCTT	GGCGVACGGGTGAGTAA	TMR	103	186	30	19	20	4	15	22	Week_15	Vaginal-Delivery	28.8.14	F	1	RUC_DNA_Extraction_order	RUC	RUC_sx:F_dm:N_cid:30_s:13229_d:103	0.036223035	922
21181	ATGCCATGCCGT	GGCGVACGGGTGAGTAA	TMR	107	128	17	21	20	4	16	23	Week_16	Vaginal-Delivery	12.3.13	M	1	RUC_DNA_Extraction_order	RUC	RUC_sx:M_dm:N_cid:17_s:21181_d:107	0.01949495	1441
1100	GATGTATGTGGT	GGCGVACGGGTGAGTAA	TMR	112	100	1	4	21	4	16	23	Week_16	Vaginal-Delivery	9.1.13	F	0	RUC_DNA_Extraction_order	RUC	RUC_sx:F_dm:N_cid:1_s:1100_d:112	0.03132791	1152
1113	TACTCGGGAACT	GGCGVACGGGTGAGTAA	TMR	112	113	9	4	21	4	16	23	Week_16	Vaginal-Delivery	31.1.13	F	0	RUC_DNA_Extraction_order	RUC	RUC_sx:F_dm:N_cid:9_s:1113_d:112	0.035455763	1124
1206	GCCTGTCTGCAA	GGCGVACGGGTGAGTAA	TMR	116	206	21	4	21	4	17	24	Week_17	Vaginal-Delivery	27.3.13	M	1	RUC_DNA_Extraction_order	RUC	RUC_sx:M_dm:N_cid:21_s:1206_d:116	0.034054966	727
1207	ACTGATGGCCTC	GGCGVACGGGTGAGTAA	TMR	112	207	23	4	21	4	16	23	Week_16	Vaginal-Delivery	11.4.13	F	1	RUC_DNA_Extraction_order	RUC	RUC_sx:F_dm:N_cid:23_s:1207_d:112	0.017779267	1075
1230	GGTTCCATTAGG	GGCGVACGGGTGAGTAA	TMR	110	230	3	4	21	4	16	23	Week_16	Vaginal-Delivery	11.1.13	F	1	RUC_DNA_Extraction_order	RUC	RUC_sx:F_dm:N_cid:3_s:1230_d:110	0.048217661	973
10095	TTGGCTCTATTC	GGCGVACGGGTGAGTAA	TMR	114	94	11	9	21	4	17	24	Week_17	Vaginal-Delivery	5.2.13	F	1	RUC_DNA_Extraction_order	RUC	RUC_sx:F_dm:N_cid:11_s:10095_d:114	0.03380877	1520
11201	CGACTCTAAACG	GGCGVACGGGTGAGTAA	TMR	115	201	16	14	21	4	17	24	Week_17	Vaginal-Delivery	17.2.13	M	1	RUC_DNA_Extraction_order	RUC	RUC_sx:M_dm:N_cid:16_s:11201_d:115	0.026397033	1088
11202	GTCTTCAGCAAG	GGCGVACGGGTGAGTAA	TMR	113	202	17	14	21	4	17	24	Week_17	Vaginal-Delivery	12.3.13	M	1	RUC_DNA_Extraction_order	RUC	RUC_sx:M_dm:N_cid:17_s:11202_d:113	0.04126361	907
11205	GACTTCATGCGA	GGCGVACGGGTGAGTAA	TMR	116	205	20	14	21	4	17	24	Week_17	Vaginal-Delivery	27.3.13	F	1	RUC_DNA_Extraction_order	RUC	RUC_sx:F_dm:N_cid:20_s:11205_d:116	0.027128271	970
11229	TCTTGGAGGTCA	GGCGVACGGGTGAGTAA	TMR	111	106	2	21	21	4	16	23	Week_16	Vaginal-Delivery	10.1.13	F	1	RUC_DNA_Extraction_order	RUC	RUC_sx:F_dm:N_cid:2_s:11229_d:111	0.044157613	1023
11242	GCACACCTGATA	GGCGVACGGGTGAGTAA	TMR	114	108	7	21	21	4	17	24	Week_17	Vaginal-Delivery	22.1.13	F	1	RUC_DNA_Extraction_order	RUC	RUC_sx:F_dm:N_cid:7_s:11242_d:114	0.042055181	1216
11656	CGTACTCTCGAG	GGCGVACGGGTGAGTAA	TMR	112	154	22	17	21	4	16	23	Week_16	Vaginal-Delivery	4.4.13	M	0	RUC_DNA_Extraction_order	RUC	RUC_sx:M_dm:N_cid:22_s:11656_d:112	0.023383401	1270
13103	CGGTCAATTGAC	GGCGVACGGGTGAGTAA	TMR	111	60	30	18	21	4	16	23	Week_16	Vaginal-Delivery	28.8.14	F	1	RUC_DNA_Extraction_order	RUC	RUC_sx:F_dm:N_cid:30_s:13103_d:111	0.06962557	866
13196	CTGCTATTCCTC	GGCGVACGGGTGAGTAA	TMR	110	89	25	21	21	4	16	23	Week_16	Vaginal-Delivery	21.8.14	F	1	RUC_DNA_Extraction_order	RUC	RUC_sx:F_dm:N_cid:25_s:13196_d:110	0.051445297	1084
13197	ATGTCACCGCTG	GGCGVACGGGTGAGTAA	TMR	110	90	26	21	21	4	16	23	Week_16	Vaginal-Delivery	21.8.14	F	0	RUC_DNA_Extraction_order	RUC	RUC_sx:F_dm:N_cid:26_s:13197_d:110	0.021772366	1257
13198	TGTAACGCCGAT	GGCGVACGGGTGAGTAA	TMR	109	91	27	21	21	4	16	23	Week_16	Vaginal-Delivery	22.8.14	F	1	RUC_DNA_Extraction_order	RUC	RUC_sx:F_dm:N_cid:27_s:13198_d:109	0.171408998	882
6	ATCGCACAGTAA	GGCGVACGGGTGAGTAA	TMR	120	5	17	1	22	4	18	25	Week_18	Vaginal-Delivery	12.3.13	M	1	RUC_DNA_Extraction_order	RUC	RUC_sx:M_dm:N_cid:17_s:6_d:120	0.086371918	1026
21	GATCTGCGATCC	GGCGVACGGGTGAGTAA	TMR	120	20	4	1	22	4	18	25	Week_18	Vaginal-Delivery	16.1.13	F	1	RUC_DNA_Extraction_order	RUC	RUC_sx:F_dm:N_cid:4_s:21_d:120	0.042225405	1296
24	GCAACACCATCC	GGCGVACGGGTGAGTAA	TMR	119	23	9	1	22	4	17	24	Week_17	Vaginal-Delivery	31.1.13	F	0	RUC_DNA_Extraction_order	RUC	RUC_sx:F_dm:N_cid:9_s:24_d:119	0.017265256	1356
74	ATGGGTTCCGTC	GGCGVACGGGTGAGTAA	TMR	120	73	5	1	22	4	18	25	Week_18	Vaginal-Delivery	16.1.13	F	0	RUC_DNA_Extraction_order	RUC	RUC_sx:F_dm:N_cid:5_s:74_d:120	0.033678368	1430
81	TAGTATGCGCAA	GGCGVACGGGTGAGTAA	TMR	121	80	13	1	22	5	18	25	Week_18	Vaginal-Delivery	11.2.13	F	1	RUC_DNA_Extraction_order	RUC	RUC_sx:F_dm:N_cid:13_s:81_d:121	0.015633534	1497
89	CTCACAACCGTG	GGCGVACGGGTGAGTAA	TMR	117	88	6	1	22	4	17	24	Week_17	Vaginal-Delivery	19.1.13	F	1	RUC_DNA_Extraction_order	RUC	RUC_sx:F_dm:N_cid:6_s:89_d:117	0.04378648	1179
3294	TCCCTTGTCTCC	GGCGVACGGGTGAGTAA	TMR	119	0	44	8	22	4	17	24	Week_17	Vaginal-Delivery	14.10.14	F	1	RUC_DNA_Extraction_order	RUC	RUC_sx:F_dm:N_cid:44_s:3294_d:119	0.014299416	1475
10054	ATGATGAGCCTC	GGCGVACGGGTGAGTAA	TMR	120	53	20	9	22	4	18	25	Week_18	Vaginal-Delivery	27.3.13	F	1	RUC_DNA_Extraction_order	RUC	RUC_sx:F_dm:N_cid:20_s:10054_d:120	0.069231015	990
10055	GTCGACAGAGGA	GGCGVACGGGTGAGTAA	TMR	120	54	21	9	22	4	18	25	Week_18	Vaginal-Delivery	27.3.13	M	1	RUC_DNA_Extraction_order	RUC	RUC_sx:M_dm:N_cid:21_s:10055_d:120	0.021292577	1149
10056	TGTCGCAAATAG	GGCGVACGGGTGAGTAA	TMR	119	55	22	9	22	4	17	24	Week_17	Vaginal-Delivery	4.4.13	M	0	RUC_DNA_Extraction_order	RUC	RUC_sx:M_dm:N_cid:22_s:10056_d:119	0.144239482	787
10090	CTGCTATTCCTC	GGCGVACGGGTGAGTAA	TMR	121	89	7	9	22	5	18	25	Week_18	Vaginal-Delivery	22.1.13	F	1	RUC_DNA_Extraction_order	RUC	RUC_sx:F_dm:N_cid:7_s:10090_d:121	0.100292349	1117
10156	TCAGTTCTCGTT	GGCGVACGGGTGAGTAA	TMR	123	155	16	10	22	5	18	25	Week_18	Vaginal-Delivery	17.2.13	M	1	RUC_DNA_Extraction_order	RUC	RUC_sx:M_dm:N_cid:16_s:10156_d:123	0.066935572	1104
10350	GATTATCGACGA	GGCGVACGGGTGAGTAA	TMR	119	98	23	12	22	4	17	24	Week_17	Vaginal-Delivery	11.4.13	F	1	RUC_DNA_Extraction_order	RUC	RUC_sx:F_dm:N_cid:23_s:10350_d:119	0.056698756	1122
13241	CGAGCTGTTACC	GGCGVACGGGTGAGTAA	TMR	117	198	34	19	22	4	17	24	Week_17	Vaginal-Delivery	9.9.14	F	1	RUC_DNA_Extraction_order	RUC	RUC_sx:F_dm:N_cid:34_s:13241_d:117	0.068644918	899
13249	TTGGCTCTATTC	GGCGVACGGGTGAGTAA	TMR	118	94	25	21	22	4	17	24	Week_17	Vaginal-Delivery	21.8.14	F	1	RUC_DNA_Extraction_order	RUC	RUC_sx:F_dm:N_cid:25_s:13249_d:118	0.099031387	920
13253	AACTTTCAGGAG	GGCGVACGGGTGAGTAA	TMR	118	210	26	19	22	4	17	24	Week_17	Vaginal-Delivery	21.8.14	F	0	RUC_DNA_Extraction_order	RUC	RUC_sx:F_dm:N_cid:26_s:13253_d:118	0.076277284	728
13257	ATTGACCGGTCA	GGCGVACGGGTGAGTAA	TMR	117	214	27	19	22	4	17	24	Week_17	Vaginal-Delivery	22.8.14	F	1	RUC_DNA_Extraction_order	RUC	RUC_sx:F_dm:N_cid:27_s:13257_d:117	0.043993465	896
84	GTTCTCTTCTCG	GGCGVACGGGTGAGTAA	TMR	126	83	2	1	23	5	18	25	Week_18	Vaginal-Delivery	10.1.13	F	1	RUC_DNA_Extraction_order	RUC	RUC_sx:F_dm:N_cid:2_s:84_d:126	0.02537045	1240
1173	AACGTAGGCTCT	GGCGVACGGGTGAGTAA	TMR	128	173	7	4	23	5	19	26	Week_19	Vaginal-Delivery	22.1.13	F	1	RUC_DNA_Extraction_order	RUC	RUC_sx:F_dm:N_cid:7_s:1173_d:128	0.016429938	1271
1220	GTCGTCCAAATG	GGCGVACGGGTGAGTAA	TMR	130	220	16	4	23	5	19	26	Week_19	Vaginal-Delivery	17.2.13	M	1	RUC_DNA_Extraction_order	RUC	RUC_sx:M_dm:N_cid:16_s:1220_d:130	0.037541893	1097
1224	GTAATGCGTAAC	GGCGVACGGGTGAGTAA	TMR	127	224	20	4	23	5	19	26	Week_19	Vaginal-Delivery	27.3.13	F	1	RUC_DNA_Extraction_order	RUC	RUC_sx:F_dm:N_cid:20_s:1224_d:127	0.014743705	1243
1227	CACCCGATGGTT	GGCGVACGGGTGAGTAA	TMR	126	227	23	4	23	5	18	25	Week_18	Vaginal-Delivery	11.4.13	F	1	RUC_DNA_Extraction_order	RUC	RUC_sx:F_dm:N_cid:23_s:1227_d:126	0.029907497	1283
1277	AGTCGTGCACAT	GGCGVACGGGTGAGTAA	TMR	127	26	11	5	23	5	19	26	Week_19	Vaginal-Delivery	5.2.13	F	1	RUC_DNA_Extraction_order	RUC	RUC_sx:F_dm:N_cid:11_s:1277_d:127	0.0159638	1362
1286	TACGAGCCCTAA	GGCGVACGGGTGAGTAA	TMR	127	35	4	5	23	5	19	26	Week_19	Vaginal-Delivery	16.1.13	F	1	RUC_DNA_Extraction_order	RUC	RUC_sx:F_dm:N_cid:4_s:1286_d:127	0.03591477	1438
3264	CAACGTGCTCCA	GGCGVACGGGTGAGTAA	TMR	129	221	30	7	23	5	19	26	Week_19	Vaginal-Delivery	28.8.14	F	1	RUC_DNA_Extraction_order	RUC	RUC_sx:F_dm:N_cid:30_s:3264_d:129	0.061249989	884
3267	GTAATGCGTAAC	GGCGVACGGGTGAGTAA	TMR	124	224	31	7	23	5	18	25	Week_18	Vaginal-Delivery	2.9.14	M	0	RUC_DNA_Extraction_order	RUC	RUC_sx:M_dm:N_cid:31_s:3267_d:124	0.039009312	819
3295	ACGAGACTGATT	GGCGVACGGGTGAGTAA	TMR	125	1	44	8	23	5	18	25	Week_18	Vaginal-Delivery	14.10.14	F	1	RUC_DNA_Extraction_order	RUC	RUC_sx:F_dm:N_cid:44_s:3295_d:125	0.03402612	1434
10132	ATCAGTACTAGG	GGCGVACGGGTGAGTAA	TMR	127	131	1	10	23	5	19	26	Week_19	Vaginal-Delivery	9.1.13	F	0	RUC_DNA_Extraction_order	RUC	RUC_sx:F_dm:N_cid:1_s:10132_d:127	0.051231467	1011
10134	ACCCAAGCGTTA	GGCGVACGGGTGAGTAA	TMR	125	133	3	10	23	5	18	25	Week_18	Vaginal-Delivery	11.1.13	F	1	RUC_DNA_Extraction_order	RUC	RUC_sx:F_dm:N_cid:3_s:10134_d:125	0.023237983	1299
11161	TACAGCGCATAC	GGCGVACGGGTGAGTAA	TMR	124	9	6	20	23	5	18	25	Week_18	Vaginal-Delivery	19.1.13	F	1	RUC_DNA_Extraction_order	RUC	RUC_sx:F_dm:N_cid:6_s:11161_d:124	0.018854136	939
11198	CGAGCTGTTACC	GGCGVACGGGTGAGTAA	TMR	129	198	13	14	23	5	19	26	Week_19	Vaginal-Delivery	11.2.13	F	1	RUC_DNA_Extraction_order	RUC	RUC_sx:F_dm:N_cid:13_s:11198_d:129	0.023047297	1168
11225	GTCGCCGTACAT	GGCGVACGGGTGAGTAA	TMR	127	225	21	14	23	5	19	26	Week_19	Vaginal-Delivery	27.3.13	M	1	RUC_DNA_Extraction_order	RUC	RUC_sx:M_dm:N_cid:21_s:11225_d:127	0.013526032	1226
11226	GGAATCCGATTA	GGCGVACGGGTGAGTAA	TMR	126	226	22	14	23	5	18	25	Week_18	Vaginal-Delivery	4.4.13	M	0	RUC_DNA_Extraction_order	RUC	RUC_sx:M_dm:N_cid:22_s:11226_d:126	0.113035078	886
11287	CACTACGCTAGA	GGCGVACGGGTGAGTAA	TMR	127	36	5	15	23	5	19	26	Week_19	Vaginal-Delivery	16.1.13	F	0	RUC_DNA_Extraction_order	RUC	RUC_sx:F_dm:N_cid:5_s:11287_d:127	0.057654928	1199
1101	ACTCCTTGTGTT	GGCGVACGGGTGAGTAA	TMR	134	101	1	4	24	5	20	27	Week_20	Vaginal-Delivery	9.1.13	F	0	RUC_DNA_Extraction_order	RUC	RUC_sx:F_dm:N_cid:1_s:1101_d:134	0.017188777	1275
1114	CGTGCTTAGGCT	GGCGVACGGGTGAGTAA	TMR	132	114	9	4	24	5	19	26	Week_19	Vaginal-Delivery	31.1.13	F	0	RUC_DNA_Extraction_order	RUC	RUC_sx:F_dm:N_cid:9_s:1114_d:132	0.052183414	1468
1172	CACTGGTGCATA	GGCGVACGGGTGAGTAA	TMR	131	172	6	4	24	5	19	26	Week_19	Vaginal-Delivery	19.1.13	F	1	RUC_DNA_Extraction_order	RUC	RUC_sx:F_dm:N_cid:6_s:1172_d:131	0.016593862	1415
1189	TGTAAGACTTGG	GGCGVACGGGTGAGTAA	TMR	133	189	2	4	24	5	19	26	Week_19	Vaginal-Delivery	10.1.13	F	1	RUC_DNA_Extraction_order	RUC	RUC_sx:F_dm:N_cid:2_s:1189_d:133	0.027388993	1196
1190	CGGATCTAGTGT	GGCGVACGGGTGAGTAA	TMR	132	190	3	4	24	5	19	26	Week_19	Vaginal-Delivery	11.1.13	F	1	RUC_DNA_Extraction_order	RUC	RUC_sx:F_dm:N_cid:3_s:1190_d:132	0.024321953	1257
1191	CGATCTTCGAGC	GGCGVACGGGTGAGTAA	TMR	134	191	4	4	24	5	20	27	Week_20	Vaginal-Delivery	16.1.13	F	1	RUC_DNA_Extraction_order	RUC	RUC_sx:F_dm:N_cid:4_s:1191_d:134	0.049148711	1022
1192	GTCGAATTTGCG	GGCGVACGGGTGAGTAA	TMR	134	192	5	4	24	5	20	27	Week_20	Vaginal-Delivery	16.1.13	F	0	RUC_DNA_Extraction_order	RUC	RUC_sx:F_dm:N_cid:5_s:1192_d:134	0.021728435	1155
1221	CAACGTGCTCCA	GGCGVACGGGTGAGTAA	TMR	131	221	17	4	24	5	19	26	Week_19	Vaginal-Delivery	12.3.13	M	1	RUC_DNA_Extraction_order	RUC	RUC_sx:M_dm:N_cid:17_s:1221_d:131	0.016696933	1434
1331	TAGTATGCGCAA	GGCGVACGGGTGAGTAA	TMR	136	80	16	5	24	5	20	27	Week_20	Vaginal-Delivery	17.2.13	M	1	RUC_DNA_Extraction_order	RUC	RUC_sx:M_dm:N_cid:16_s:1331_d:136	0.024994661	1485
1347	TACCGCTTCTTC	GGCGVACGGGTGAGTAA	TMR	135	96	11	5	24	5	20	27	Week_20	Vaginal-Delivery	5.2.13	F	1	RUC_DNA_Extraction_order	RUC	RUC_sx:F_dm:N_cid:11_s:1347_d:135	0.020014296	1546
1359	GCACACCTGATA	GGCGVACGGGTGAGTAA	TMR	134	108	20	5	24	5	20	27	Week_20	Vaginal-Delivery	27.3.13	F	1	RUC_DNA_Extraction_order	RUC	RUC_sx:F_dm:N_cid:20_s:1359_d:134	0.029428693	1430
3290	AGGTCCAAATCA	GGCGVACGGGTGAGTAA	TMR	133	247	42	7	24	5	19	26	Week_19	Vaginal-Delivery	30.9.14	M	1	RUC_DNA_Extraction_order	RUC	RUC_sx:M_dm:N_cid:42_s:3290_d:133	0.064219714	1046
3296	GCTGTACGGATT	GGCGVACGGGTGAGTAA	TMR	134	2	44	8	24	5	20	27	Week_20	Vaginal-Delivery	14.10.14	F	1	RUC_DNA_Extraction_order	RUC	RUC_sx:F_dm:N_cid:44_s:3296_d:134	0.0218583	1509
11217	ATTTAGGACGAC	GGCGVACGGGTGAGTAA	TMR	136	217	13	14	24	5	20	27	Week_20	Vaginal-Delivery	11.2.13	F	1	RUC_DNA_Extraction_order	RUC	RUC_sx:F_dm:N_cid:13_s:11217_d:136	0.014328695	1399
11253	TAACGTGTGTGC	GGCGVACGGGTGAGTAA	TMR	133	17	22	20	24	5	19	26	Week_19	Vaginal-Delivery	4.4.13	M	0	RUC_DNA_Extraction_order	RUC	RUC_sx:M_dm:N_cid:22_s:11253_d:133	0.037085381	1283
11353	GTCACGGACATT	GGCGVACGGGTGAGTAA	TMR	134	102	21	15	24	5	20	27	Week_20	Vaginal-Delivery	27.3.13	M	1	RUC_DNA_Extraction_order	RUC	RUC_sx:M_dm:N_cid:21_s:11353_d:134	0.026770082	1314
11356	CGAGCAATCCTA	GGCGVACGGGTGAGTAA	TMR	135	25	17	20	24	5	20	27	Week_20	Vaginal-Delivery	12.3.13	M	1	RUC_DNA_Extraction_order	RUC	RUC_sx:M_dm:N_cid:17_s:11356_d:135	0.040879913	1276
13142	TACCGAAGGTAT	GGCGVACGGGTGAGTAA	TMR	134	115	45	21	24	5	20	27	Week_20	Vaginal-Delivery	18.10.14	F	1	RUC_DNA_Extraction_order	RUC	RUC_sx:F_dm:N_cid:45_s:13142_d:134	0.025218637	1189
13250	ACTGATGGCCTC	GGCGVACGGGTGAGTAA	TMR	136	207	25	19	24	5	20	27	Week_20	Vaginal-Delivery	21.8.14	F	1	RUC_DNA_Extraction_order	RUC	RUC_sx:F_dm:N_cid:25_s:13250_d:136	0.037700632	955
13254	TGCACGTGATAA	GGCGVACGGGTGAGTAA	TMR	136	211	26	19	24	5	20	27	Week_20	Vaginal-Delivery	21.8.14	F	0	RUC_DNA_Extraction_order	RUC	RUC_sx:F_dm:N_cid:26_s:13254_d:136	0.067072342	751
13258	TTCTCCATCACA	GGCGVACGGGTGAGTAA	TMR	135	215	27	19	24	5	20	27	Week_20	Vaginal-Delivery	22.8.14	F	1	RUC_DNA_Extraction_order	RUC	RUC_sx:F_dm:N_cid:27_s:13258_d:135	0.149048287	692
1102	GTCACGGACATT	GGCGVACGGGTGAGTAA	TMR	141	102	1	4	25	5	21	28	Week_21	Vaginal-Delivery	9.1.13	F	0	RUC_DNA_Extraction_order	RUC	RUC_sx:F_dm:N_cid:1_s:1102_d:141	0.023734558	1317
1115	TACCGAAGGTAT	GGCGVACGGGTGAGTAA	TMR	140	115	9	4	25	5	20	27	Week_20	Vaginal-Delivery	31.1.13	F	0	RUC_DNA_Extraction_order	RUC	RUC_sx:F_dm:N_cid:9_s:1115_d:140	0.023893589	1218
1245	TATCACCGGCAC	GGCGVACGGGTGAGTAA	TMR	142	245	11	4	25	5	21	28	Week_21	Vaginal-Delivery	5.2.13	F	1	RUC_DNA_Extraction_order	RUC	RUC_sx:F_dm:N_cid:11_s:1245_d:142	0.018940324	1046
1246	TATGCCAGAGAT	GGCGVACGGGTGAGTAA	TMR	142	246	13	4	25	5	21	28	Week_21	Vaginal-Delivery	11.2.13	F	1	RUC_DNA_Extraction_order	RUC	RUC_sx:F_dm:N_cid:13_s:1246_d:142	0.012070607	1369
1250	AGCTGCACCTAA	GGCGVACGGGTGAGTAA	TMR	142	250	17	4	25	5	21	28	Week_21	Vaginal-Delivery	12.3.13	M	1	RUC_DNA_Extraction_order	RUC	RUC_sx:M_dm:N_cid:17_s:1250_d:142	0.02687663	919
1284	CAACTCCCGTGA	GGCGVACGGGTGAGTAA	TMR	140	33	2	5	25	5	20	27	Week_20	Vaginal-Delivery	10.1.13	F	1	RUC_DNA_Extraction_order	RUC	RUC_sx:F_dm:N_cid:2_s:1284_d:140	0.034300506	1168
3423	GACATTGTCACG	GGCGVACGGGTGAGTAA	TMR	139	129	42	8	25	5	20	27	Week_20	Vaginal-Delivery	30.9.14	M	1	RUC_DNA_Extraction_order	RUC	RUC_sx:M_dm:N_cid:42_s:3423_d:139	0.015052734	1604
10349	TGTGCGATAACA	GGCGVACGGGTGAGTAA	TMR	141	97	20	12	25	5	21	28	Week_21	Vaginal-Delivery	27.3.13	F	1	RUC_DNA_Extraction_order	RUC	RUC_sx:F_dm:N_cid:20_s:10349_d:141	0.047353893	1274
10352	GATGTATGTGGT	GGCGVACGGGTGAGTAA	TMR	141	100	21	12	25	5	21	28	Week_21	Vaginal-Delivery	27.3.13	M	1	RUC_DNA_Extraction_order	RUC	RUC_sx:M_dm:N_cid:21_s:10352_d:141	0.019484769	1470
11194	GTGGTCATCGTA	GGCGVACGGGTGAGTAA	TMR	141	194	7	14	25	5	21	28	Week_21	Vaginal-Delivery	22.1.13	F	1	RUC_DNA_Extraction_order	RUC	RUC_sx:F_dm:N_cid:7_s:11194_d:141	0.032151835	969
11249	GTAGATCGTGTA	GGCGVACGGGTGAGTAA	TMR	143	16	16	20	25	5	21	28	Week_21	Vaginal-Delivery	17.2.13	M	1	RUC_DNA_Extraction_order	RUC	RUC_sx:M_dm:N_cid:16_s:11249_d:143	0.020387742	1378
11285	CATACCGTGAGT	GGCGVACGGGTGAGTAA	TMR	139	122	3	21	25	5	20	27	Week_20	Vaginal-Delivery	11.1.13	F	1	RUC_DNA_Extraction_order	RUC	RUC_sx:F_dm:N_cid:3_s:11285_d:139	0.060318798	1275
11338	GGACTTCCAGCT	GGCGVACGGGTGAGTAA	TMR	140	87	23	15	25	5	20	27	Week_20	Vaginal-Delivery	11.4.13	F	1	RUC_DNA_Extraction_order	RUC	RUC_sx:F_dm:N_cid:23_s:11338_d:140	0.01268261	1579
1193	GCATCAGAGTTA	GGCGVACGGGTGAGTAA	TMR	144	193	6	4	26	5	21	28	Week_21	Vaginal-Delivery	19.1.13	F	1	RUC_DNA_Extraction_order	RUC	RUC_sx:F_dm:N_cid:6_s:1193_d:144	0.017600691	1054
3414	AGTAGCGGAAGA	GGCGVACGGGTGAGTAA	TMR	149	120	39	8	26	5	22	29	Week_22	Vaginal-Delivery	20.9.14	M	1	RUC_DNA_Extraction_order	RUC	RUC_sx:M_dm:N_cid:39_s:3414_d:149	0.021491851	1411
3444	ACGCGAACTAAT	GGCGVACGGGTGAGTAA	TMR	148	150	42	8	26	5	22	29	Week_22	Vaginal-Delivery	30.9.14	M	1	RUC_DNA_Extraction_order	RUC	RUC_sx:M_dm:N_cid:42_s:3444_d:148	0.012902835	1415
3449	TCAGTTCTCGTT	GGCGVACGGGTGAGTAA	TMR	147	155	44	8	26	5	21	28	Week_21	Vaginal-Delivery	14.10.14	F	1	RUC_DNA_Extraction_order	RUC	RUC_sx:F_dm:N_cid:44_s:3449_d:147	0.0361343	1526
3451	GTTATCGCATGG	GGCGVACGGGTGAGTAA	TMR	147	157	45	8	26	5	21	28	Week_21	Vaginal-Delivery	18.10.14	F	1	RUC_DNA_Extraction_order	RUC	RUC_sx:F_dm:N_cid:45_s:3451_d:147	0.015918741	1487
10002	ACGAGACTGATT	GGCGVACGGGTGAGTAA	TMR	149	1	13	10	26	5	22	29	Week_22	Vaginal-Delivery	11.2.13	F	1	RUC_DNA_Extraction_order	RUC	RUC_sx:F_dm:N_cid:13_s:10002_d:149	0.041566656	1228
10052	CTATCTCCTGTC	GGCGVACGGGTGAGTAA	TMR	149	51	17	10	26	5	22	29	Week_22	Vaginal-Delivery	12.3.13	M	1	RUC_DNA_Extraction_order	RUC	RUC_sx:M_dm:N_cid:17_s:10052_d:149	0.018221309	1376
10135	TGCAGCAAGATT	GGCGVACGGGTGAGTAA	TMR	147	134	4	9	26	5	21	28	Week_21	Vaginal-Delivery	16.1.13	F	1	RUC_DNA_Extraction_order	RUC	RUC_sx:F_dm:N_cid:4_s:10135_d:147	0.032635258	1343
10149	CGATGCTGTTGA	GGCGVACGGGTGAGTAA	TMR	147	148	5	10	26	5	21	28	Week_21	Vaginal-Delivery	16.1.13	F	0	RUC_DNA_Extraction_order	RUC	RUC_sx:F_dm:N_cid:5_s:10149_d:147	0.016786297	1515
10150	ACGACTGCATAA	GGCGVACGGGTGAGTAA	TMR	149	149	7	10	26	5	22	29	Week_22	Vaginal-Delivery	22.1.13	F	1	RUC_DNA_Extraction_order	RUC	RUC_sx:F_dm:N_cid:7_s:10150_d:149	0.024130154	1459
10152	AGCTATGTATGG	GGCGVACGGGTGAGTAA	TMR	147	151	9	10	26	5	21	28	Week_21	Vaginal-Delivery	31.1.13	F	0	RUC_DNA_Extraction_order	RUC	RUC_sx:F_dm:N_cid:9_s:10152_d:147	0.036377878	1278
10168	CGCTACAACTCG	GGCGVACGGGTGAGTAA	TMR	148	167	11	9	26	5	22	29	Week_22	Vaginal-Delivery	5.2.13	F	1	RUC_DNA_Extraction_order	RUC	RUC_sx:F_dm:N_cid:11_s:10168_d:148	0.013898056	1551
10353	ACTCCTTGTGTT	GGCGVACGGGTGAGTAA	TMR	147	101	22	12	26	5	21	28	Week_21	Vaginal-Delivery	4.4.13	M	0	RUC_DNA_Extraction_order	RUC	RUC_sx:M_dm:N_cid:22_s:10353_d:147	0.059476262	1281
11697	CTGAAGGGCGAA	GGCGVACGGGTGAGTAA	TMR	147	195	23	17	26	5	21	28	Week_21	Vaginal-Delivery	11.4.13	F	1	RUC_DNA_Extraction_order	RUC	RUC_sx:F_dm:N_cid:23_s:11697_d:147	0.018342809	1804
69	CCACAGATCGAT	GGCGVACGGGTGAGTAA	TMR	156	68	17	1	27	6	23	30	Week_23	Vaginal-Delivery	12.3.13	M	1	RUC_DNA_Extraction_order	RUC	RUC_sx:M_dm:N_cid:17_s:69_d:156	0.022654721	1453
146	TGAACCCTATGG	GGCGVACGGGTGAGTAA	TMR	154	145	1	2	27	6	22	29	Week_22	Vaginal-Delivery	9.1.13	F	0	RUC_DNA_Extraction_order	RUC	RUC_sx:F_dm:N_cid:1_s:146_d:154	0.011177543	1663
1116	CACTCATCATTC	GGCGVACGGGTGAGTAA	TMR	153	116	9	4	27	6	22	29	Week_22	Vaginal-Delivery	31.1.13	F	0	RUC_DNA_Extraction_order	RUC	RUC_sx:F_dm:N_cid:9_s:1116_d:153	0.014612978	1536
1280	CAAATTCGGGAT	GGCGVACGGGTGAGTAA	TMR	158	29	16	5	27	6	23	30	Week_23	Vaginal-Delivery	17.2.13	M	1	RUC_DNA_Extraction_order	RUC	RUC_sx:M_dm:N_cid:16_s:1280_d:158	0.027196254	1402
1298	CATTCGTGGCGT	GGCGVACGGGTGAGTAA	TMR	155	47	11	5	27	6	23	30	Week_23	Vaginal-Delivery	5.2.13	F	1	RUC_DNA_Extraction_order	RUC	RUC_sx:F_dm:N_cid:11_s:1298_d:155	0.019561096	1359
3350	CATCCCTCTACT	GGCGVACGGGTGAGTAA	TMR	158	56	39	8	27	6	23	30	Week_23	Vaginal-Delivery	20.9.14	M	1	RUC_DNA_Extraction_order	RUC	RUC_sx:M_dm:N_cid:39_s:3350_d:158	0.019167995	1378
3412	TATCTATCCTGC	GGCGVACGGGTGAGTAA	TMR	154	118	34	8	27	6	22	29	Week_22	Vaginal-Delivery	9.9.14	F	1	RUC_DNA_Extraction_order	RUC	RUC_sx:F_dm:N_cid:34_s:3412_d:154	0.044333926	1134
3450	TCGTGCGTGTTG	GGCGVACGGGTGAGTAA	TMR	154	156	44	8	27	6	22	29	Week_22	Vaginal-Delivery	14.10.14	F	1	RUC_DNA_Extraction_order	RUC	RUC_sx:F_dm:N_cid:44_s:3450_d:154	0.022533442	1475
3452	GATCACGAGAGG	GGCGVACGGGTGAGTAA	TMR	154	158	45	8	27	6	22	29	Week_22	Vaginal-Delivery	18.10.14	F	1	RUC_DNA_Extraction_order	RUC	RUC_sx:F_dm:N_cid:45_s:3452_d:154	0.019392807	1626
10005	TGGTCAACGATA	GGCGVACGGGTGAGTAA	TMR	154	4	16	10	27	6	22	29	Week_22	Vaginal-Delivery	17.2.13	M	1	RUC_DNA_Extraction_order	RUC	RUC_sx:M_dm:N_cid:16_s:10005_d:154	0.031115381	1469
10133	TCCTCGAGCGAT	GGCGVACGGGTGAGTAA	TMR	153	132	2	9	27	6	22	29	Week_22	Vaginal-Delivery	10.1.13	F	1	RUC_DNA_Extraction_order	RUC	RUC_sx:F_dm:N_cid:2_s:10133_d:153	0.039167194	1040
10137	GATGTGGTGTTA	GGCGVACGGGTGAGTAA	TMR	152	136	6	9	27	6	22	29	Week_22	Vaginal-Delivery	19.1.13	F	1	RUC_DNA_Extraction_order	RUC	RUC_sx:F_dm:N_cid:6_s:10137_d:152	0.018211583	1425
10148	ACAACACTCCGA	GGCGVACGGGTGAGTAA	TMR	152	147	3	10	27	6	22	29	Week_22	Vaginal-Delivery	11.1.13	F	1	RUC_DNA_Extraction_order	RUC	RUC_sx:F_dm:N_cid:3_s:10148_d:152	0.016344308	1711
10369	GTATTTCGGACG	GGCGVACGGGTGAGTAA	TMR	154	117	23	12	27	6	22	29	Week_22	Vaginal-Delivery	11.4.13	F	1	RUC_DNA_Extraction_order	RUC	RUC_sx:F_dm:N_cid:23_s:10369_d:154	0.010747935	1869
11323	GGTGACTAGTTC	GGCGVACGGGTGAGTAA	TMR	155	72	4	15	27	6	23	30	Week_23	Vaginal-Delivery	16.1.13	F	1	RUC_DNA_Extraction_order	RUC	RUC_sx:F_dm:N_cid:4_s:11323_d:155	0.015402258	1689
11324	ATGGGTTCCGTC	GGCGVACGGGTGAGTAA	TMR	155	73	5	15	27	6	23	30	Week_23	Vaginal-Delivery	16.1.13	F	0	RUC_DNA_Extraction_order	RUC	RUC_sx:F_dm:N_cid:5_s:11324_d:155	0.020113251	1478
11659	GTTATCGCATGG	GGCGVACGGGTGAGTAA	TMR	155	157	21	17	27	6	23	30	Week_23	Vaginal-Delivery	27.3.13	M	1	RUC_DNA_Extraction_order	RUC	RUC_sx:M_dm:N_cid:21_s:11659_d:155	0.034781168	1357
11696	GTGGTCATCGTA	GGCGVACGGGTGAGTAA	TMR	155	194	20	17	27	6	23	30	Week_23	Vaginal-Delivery	27.3.13	F	1	RUC_DNA_Extraction_order	RUC	RUC_sx:F_dm:N_cid:20_s:11696_d:155	0.032716854	1200
72	CGTAATTGCCGC	GGCGVACGGGTGAGTAA	TMR	162	71	20	1	28	6	24	31	Week_24	Vaginal-Delivery	27.3.13	F	1	RUC_DNA_Extraction_order	RUC	RUC_sx:F_dm:N_cid:20_s:72_d:162	0.016833393	1471
1103	GCGAGCGAAGTA	GGCGVACGGGTGAGTAA	TMR	162	103	1	4	28	6	24	31	Week_24	Vaginal-Delivery	9.1.13	F	0	RUC_DNA_Extraction_order	RUC	RUC_sx:F_dm:N_cid:1_s:1103_d:162	0.012783045	1577
1117	GTATTTCGGACG	GGCGVACGGGTGAGTAA	TMR	160	117	9	4	28	6	23	30	Week_23	Vaginal-Delivery	31.1.13	F	0	RUC_DNA_Extraction_order	RUC	RUC_sx:F_dm:N_cid:9_s:1117_d:160	0.014500181	1756
1241	GCCGTAAACTTG	GGCGVACGGGTGAGTAA	TMR	165	241	6	4	28	6	24	31	Week_24	Vaginal-Delivery	19.1.13	F	1	RUC_DNA_Extraction_order	RUC	RUC_sx:F_dm:N_cid:6_s:1241_d:165	0.021327466	1400
1263	TGCATACACTGG	GGCGVACGGGTGAGTAA	TMR	160	12	13	5	28	6	23	30	Week_23	Vaginal-Delivery	11.2.13	F	1	RUC_DNA_Extraction_order	RUC	RUC_sx:F_dm:N_cid:13_s:1263_d:160	0.013329761	1639
1278	GTATCTGCGCGT	GGCGVACGGGTGAGTAA	TMR	164	27	13	5	28	6	24	31	Week_24	Vaginal-Delivery	11.2.13	F	1	RUC_DNA_Extraction_order	RUC	RUC_sx:F_dm:N_cid:13_s:1278_d:164	0.02519239	1418
1281	AGATTGACCAAC	GGCGVACGGGTGAGTAA	TMR	162	30	21	5	28	6	24	31	Week_24	Vaginal-Delivery	27.3.13	M	1	RUC_DNA_Extraction_order	RUC	RUC_sx:M_dm:N_cid:21_s:1281_d:162	0.021333302	1544
1290	TCGACATCTCTT	GGCGVACGGGTGAGTAA	TMR	161	39	2	5	28	6	23	30	Week_23	Vaginal-Delivery	10.1.13	F	1	RUC_DNA_Extraction_order	RUC	RUC_sx:F_dm:N_cid:2_s:1290_d:161	0.014246127	1754
1292	GAGCCATCTGTA	GGCGVACGGGTGAGTAA	TMR	162	41	4	5	28	6	24	31	Week_24	Vaginal-Delivery	16.1.13	F	1	RUC_DNA_Extraction_order	RUC	RUC_sx:F_dm:N_cid:4_s:1292_d:162	0.020762972	1561
1293	TTGGGTACACGT	GGCGVACGGGTGAGTAA	TMR	162	42	5	5	28	6	24	31	Week_24	Vaginal-Delivery	16.1.13	F	0	RUC_DNA_Extraction_order	RUC	RUC_sx:F_dm:N_cid:5_s:1293_d:162	0.052043474	1306
1295	TAATACGGATCG	GGCGVACGGGTGAGTAA	TMR	162	44	7	5	28	6	24	31	Week_24	Vaginal-Delivery	22.1.13	F	1	RUC_DNA_Extraction_order	RUC	RUC_sx:F_dm:N_cid:7_s:1295_d:162	0.017551425	1521
1692	CGGATCTAGTGT	GGCGVACGGGTGAGTAA	TMR	166	190	11	6	28	6	24	31	Week_24	Vaginal-Delivery	5.2.13	F	1	RUC_DNA_Extraction_order	RUC	RUC_sx:F_dm:N_cid:11_s:1692_d:166	0.082967584	1294
3306	TGCATACACTGG	GGCGVACGGGTGAGTAA	TMR	161	12	31	8	28	6	23	30	Week_23	Vaginal-Delivery	2.9.14	M	0	RUC_DNA_Extraction_order	RUC	RUC_sx:M_dm:N_cid:31_s:3306_d:161	0.043616808	1070
3315	CAGCTCATCAGC	GGCGVACGGGTGAGTAA	TMR	160	21	34	8	28	6	23	30	Week_23	Vaginal-Delivery	9.9.14	F	1	RUC_DNA_Extraction_order	RUC	RUC_sx:F_dm:N_cid:34_s:3315_d:160	0.027847117	1284
3445	AGCTATGTATGG	GGCGVACGGGTGAGTAA	TMR	161	151	42	8	28	6	23	30	Week_23	Vaginal-Delivery	30.9.14	M	1	RUC_DNA_Extraction_order	RUC	RUC_sx:M_dm:N_cid:42_s:3445_d:161	0.024965854	1616
11213	AAGACAGCTATC	GGCGVACGGGTGAGTAA	TMR	159	213	6	14	28	6	23	30	Week_23	Vaginal-Delivery	19.1.13	F	1	RUC_DNA_Extraction_order	RUC	RUC_sx:F_dm:N_cid:6_s:11213_d:159	0.020057215	1136
11282	AGTTACGAGCTA	GGCGVACGGGTGAGTAA	TMR	161	31	23	15	28	6	23	30	Week_23	Vaginal-Delivery	11.4.13	F	1	RUC_DNA_Extraction_order	RUC	RUC_sx:F_dm:N_cid:23_s:11282_d:161	0.0140913	1682
11291	CATTATGGCGTG	GGCGVACGGGTGAGTAA	TMR	160	18	3	20	28	6	23	30	Week_23	Vaginal-Delivery	11.1.13	F	1	RUC_DNA_Extraction_order	RUC	RUC_sx:F_dm:N_cid:3_s:11291_d:160	0.020133482	1750
11301	GATCTGCGATCC	GGCGVACGGGTGAGTAA	TMR	165	20	16	20	28	6	24	31	Week_24	Vaginal-Delivery	17.2.13	M	1	RUC_DNA_Extraction_order	RUC	RUC_sx:M_dm:N_cid:16_s:11301_d:165	0.021940754	1628
13329	TACGAGCCCTAA	GGCGVACGGGTGAGTAA	TMR	166	35	30	19	28	6	24	31	Week_24	Vaginal-Delivery	28.8.14	F	1	RUC_DNA_Extraction_order	RUC	RUC_sx:F_dm:N_cid:30_s:13329_d:166	0.041666418	1202
1104	ATCTACCGAAGC	GGCGVACGGGTGAGTAA	TMR	169	104	1	4	29	6	25	32	Week_25	Vaginal-Delivery	9.1.13	F	0	RUC_DNA_Extraction_order	RUC	RUC_sx:F_dm:N_cid:1_s:1104_d:169	0.045841949	1252
1118	TATCTATCCTGC	GGCGVACGGGTGAGTAA	TMR	171	118	9	4	29	6	25	32	Week_25	Vaginal-Delivery	31.1.13	F	0	RUC_DNA_Extraction_order	RUC	RUC_sx:F_dm:N_cid:9_s:1118_d:171	0.017494026	1605
1258	AGCGGAGGTTAG	GGCGVACGGGTGAGTAA	TMR	172	7	6	5	29	6	25	32	Week_25	Vaginal-Delivery	19.1.13	F	1	RUC_DNA_Extraction_order	RUC	RUC_sx:F_dm:N_cid:6_s:1258_d:172	0.033320982	1272
1302	CTATCTCCTGTC	GGCGVACGGGTGAGTAA	TMR	170	51	17	5	29	6	25	32	Week_25	Vaginal-Delivery	12.3.13	M	1	RUC_DNA_Extraction_order	RUC	RUC_sx:M_dm:N_cid:17_s:1302_d:170	0.018245749	1495
1306	TGTCGCAAATAG	GGCGVACGGGTGAGTAA	TMR	169	55	21	5	29	6	25	32	Week_25	Vaginal-Delivery	27.3.13	M	1	RUC_DNA_Extraction_order	RUC	RUC_sx:M_dm:N_cid:21_s:1306_d:169	0.02377934	1324
1308	TATACCGCTGCG	GGCGVACGGGTGAGTAA	TMR	167	57	23	5	29	6	24	31	Week_24	Vaginal-Delivery	11.4.13	F	1	RUC_DNA_Extraction_order	RUC	RUC_sx:F_dm:N_cid:23_s:1308_d:167	0.017190069	1473
1311	CGGTCAATTGAC	GGCGVACGGGTGAGTAA	TMR	167	60	3	5	29	6	24	31	Week_24	Vaginal-Delivery	11.1.13	F	1	RUC_DNA_Extraction_order	RUC	RUC_sx:F_dm:N_cid:3_s:1311_d:167	0.020775272	1516
1312	GTGGAGTCTCAT	GGCGVACGGGTGAGTAA	TMR	168	61	4	5	29	6	24	31	Week_24	Vaginal-Delivery	16.1.13	F	1	RUC_DNA_Extraction_order	RUC	RUC_sx:F_dm:N_cid:4_s:1312_d:168	0.018978756	1380
1315	TCTCTACCACTC	GGCGVACGGGTGAGTAA	TMR	169	64	7	5	29	6	25	32	Week_25	Vaginal-Delivery	22.1.13	F	1	RUC_DNA_Extraction_order	RUC	RUC_sx:F_dm:N_cid:7_s:1315_d:169	0.017465931	1613
1318	GTGTTGTCGTGC	GGCGVACGGGTGAGTAA	TMR	170	67	11	5	29	6	25	32	Week_25	Vaginal-Delivery	5.2.13	F	1	RUC_DNA_Extraction_order	RUC	RUC_sx:F_dm:N_cid:11_s:1318_d:170	0.012619603	1444
1342	TGTAACGCCGAT	GGCGVACGGGTGAGTAA	TMR	173	91	3	5	29	6	25	32	Week_25	Vaginal-Delivery	11.1.13	F	1	RUC_DNA_Extraction_order	RUC	RUC_sx:F_dm:N_cid:3_s:1342_d:173	0.033695479	1081
3330	CACTACGCTAGA	GGCGVACGGGTGAGTAA	TMR	172	36	30	8	29	6	25	32	Week_25	Vaginal-Delivery	28.8.14	F	1	RUC_DNA_Extraction_order	RUC	RUC_sx:F_dm:N_cid:30_s:3330_d:172	0.02728811	1119
3332	ACCATAGCTCCG	GGCGVACGGGTGAGTAA	TMR	167	38	31	8	29	6	24	31	Week_24	Vaginal-Delivery	2.9.14	M	0	RUC_DNA_Extraction_order	RUC	RUC_sx:M_dm:N_cid:31_s:3332_d:167	0.017543234	1342
3338	TAATACGGATCG	GGCGVACGGGTGAGTAA	TMR	169	44	34	8	29	6	25	32	Week_25	Vaginal-Delivery	9.9.14	F	1	RUC_DNA_Extraction_order	RUC	RUC_sx:F_dm:N_cid:34_s:3338_d:169	0.026586457	1387
3433	CGTGATCCGCTA	GGCGVACGGGTGAGTAA	TMR	173	139	25	8	29	6	25	32	Week_25	Vaginal-Delivery	21.8.14	F	1	RUC_DNA_Extraction_order	RUC	RUC_sx:F_dm:N_cid:25_s:3433_d:173	0.07873421	1222
3436	GCATAGCATCAA	GGCGVACGGGTGAGTAA	TMR	173	142	26	8	29	6	25	32	Week_25	Vaginal-Delivery	21.8.14	F	0	RUC_DNA_Extraction_order	RUC	RUC_sx:F_dm:N_cid:26_s:3436_d:173	0.179181821	1048
3439	TGAACCCTATGG	GGCGVACGGGTGAGTAA	TMR	172	145	27	8	29	6	25	32	Week_25	Vaginal-Delivery	22.8.14	F	1	RUC_DNA_Extraction_order	RUC	RUC_sx:F_dm:N_cid:27_s:3439_d:172	0.039221428	1191
11305	GTCGACAGAGGA	GGCGVACGGGTGAGTAA	TMR	169	54	20	15	29	6	25	32	Week_25	Vaginal-Delivery	27.3.13	F	1	RUC_DNA_Extraction_order	RUC	RUC_sx:F_dm:N_cid:20_s:11305_d:169	0.030731552	1444
11310	ACAATAGACACC	GGCGVACGGGTGAGTAA	TMR	168	59	2	15	29	6	24	31	Week_24	Vaginal-Delivery	10.1.13	F	1	RUC_DNA_Extraction_order	RUC	RUC_sx:F_dm:N_cid:2_s:11310_d:168	0.015159057	1624
11313	GCTCGAAGATTC	GGCGVACGGGTGAGTAA	TMR	168	62	5	15	29	6	24	31	Week_24	Vaginal-Delivery	16.1.13	F	0	RUC_DNA_Extraction_order	RUC	RUC_sx:F_dm:N_cid:5_s:11313_d:168	0.03579302	1484
11319	CCACAGATCGAT	GGCGVACGGGTGAGTAA	TMR	172	68	16	15	29	6	25	32	Week_25	Vaginal-Delivery	17.2.13	M	1	RUC_DNA_Extraction_order	RUC	RUC_sx:M_dm:N_cid:16_s:11319_d:172	0.011266497	1872
13141	GATTATCGACGA	GGCGVACGGGTGAGTAA	TMR	173	98	44	18	29	6	25	32	Week_25	Vaginal-Delivery	14.10.14	F	1	RUC_DNA_Extraction_order	RUC	RUC_sx:F_dm:N_cid:44_s:13141_d:173	0.045325286	167
13248	GACTTCATGCGA	GGCGVACGGGTGAGTAA	TMR	173	205	45	19	29	6	25	32	Week_25	Vaginal-Delivery	18.10.14	F	1	RUC_DNA_Extraction_order	RUC	RUC_sx:F_dm:N_cid:45_s:13248_d:173	0.029511881	1213
13285	GCAGATTTCCAG	GGCGVACGGGTGAGTAA	TMR	171	242	39	19	29	6	25	32	Week_25	Vaginal-Delivery	20.9.14	M	1	RUC_DNA_Extraction_order	RUC	RUC_sx:M_dm:N_cid:39_s:13285_d:171	0.039274993	1173
13291	ACCGTGCTCACA	GGCGVACGGGTGAGTAA	TMR	168	248	42	19	29	6	24	31	Week_24	Vaginal-Delivery	30.9.14	M	1	RUC_DNA_Extraction_order	RUC	RUC_sx:M_dm:N_cid:42_s:13291_d:168	0.026013432	1291
21299	GATGTGGTGTTA	GGCGVACGGGTGAGTAA	TMR	171	136	13	21	29	6	25	32	Week_25	Vaginal-Delivery	11.2.13	F	1	RUC_DNA_Extraction_order	RUC	RUC_sx:F_dm:N_cid:13_s:21299_d:171	0.014934707	1566
1105	ACTTGGTGTAAG	GGCGVACGGGTGAGTAA	TMR	175	105	1	4	30	6	25	32	Week_25	Vaginal-Delivery	9.1.13	F	0	RUC_DNA_Extraction_order	RUC	RUC_sx:F_dm:N_cid:1_s:1105_d:175	0.057187112	1019
10001	TCCCTTGTCTCC	GGCGVACGGGTGAGTAA	TMR	180	0	7	10	30	6	26	33	Week_26	Vaginal-Delivery	22.1.13	F	1	RUC_DNA_Extraction_order	RUC	RUC_sx:F_dm:N_cid:7_s:10001_d:180	0.024142873	1454
10051	GATGTTCGCTAG	GGCGVACGGGTGAGTAA	TMR	179	50	16	10	30	6	26	33	Week_26	Vaginal-Delivery	17.2.13	M	1	RUC_DNA_Extraction_order	RUC	RUC_sx:M_dm:N_cid:16_s:10051_d:179	0.01367294	1414
10164	CACCTTACCTTA	GGCGVACGGGTGAGTAA	TMR	180	163	3	9	30	6	26	33	Week_26	Vaginal-Delivery	11.1.13	F	1	RUC_DNA_Extraction_order	RUC	RUC_sx:F_dm:N_cid:3_s:10164_d:180	0.024108159	1305
10165	TTAACCTTCCTG	GGCGVACGGGTGAGTAA	TMR	175	164	4	9	30	6	25	32	Week_25	Vaginal-Delivery	16.1.13	F	1	RUC_DNA_Extraction_order	RUC	RUC_sx:F_dm:N_cid:4_s:10165_d:175	0.031715452	1456
10166	TGCCGTATGCCA	GGCGVACGGGTGAGTAA	TMR	175	165	5	10	30	6	25	32	Week_25	Vaginal-Delivery	16.1.13	F	0	RUC_DNA_Extraction_order	RUC	RUC_sx:F_dm:N_cid:5_s:10166_d:175	0.142301828	1053
10354	GTCACGGACATT	GGCGVACGGGTGAGTAA	TMR	178	102	13	12	30	6	26	33	Week_26	Vaginal-Delivery	11.2.13	F	1	RUC_DNA_Extraction_order	RUC	RUC_sx:F_dm:N_cid:13_s:10354_d:178	0.028121651	1442
10357	ACTTGGTGTAAG	GGCGVACGGGTGAGTAA	TMR	177	105	17	12	30	6	26	33	Week_26	Vaginal-Delivery	12.3.13	M	1	RUC_DNA_Extraction_order	RUC	RUC_sx:M_dm:N_cid:17_s:10357_d:177	0.018957529	1767
10360	GCACACCTGATA	GGCGVACGGGTGAGTAA	TMR	176	108	20	12	30	6	26	33	Week_26	Vaginal-Delivery	27.3.13	F	1	RUC_DNA_Extraction_order	RUC	RUC_sx:F_dm:N_cid:20_s:10360_d:176	0.045735426	1076
10361	GCGACAATTACA	GGCGVACGGGTGAGTAA	TMR	176	109	21	12	30	6	26	33	Week_26	Vaginal-Delivery	27.3.13	M	1	RUC_DNA_Extraction_order	RUC	RUC_sx:M_dm:N_cid:21_s:10361_d:176	0.02060087	1425
10365	TACTCGGGAACT	GGCGVACGGGTGAGTAA	TMR	177	113	11	12	30	6	26	33	Week_26	Vaginal-Delivery	5.2.13	F	1	RUC_DNA_Extraction_order	RUC	RUC_sx:F_dm:N_cid:11_s:10365_d:177	0.036237227	1223
11341	ATGTCACCGCTG	GGCGVACGGGTGAGTAA	TMR	174	90	2	15	30	6	25	32	Week_25	Vaginal-Delivery	10.1.13	F	1	RUC_DNA_Extraction_order	RUC	RUC_sx:F_dm:N_cid:2_s:11341_d:174	0.02578489	1394
11660	AGCTGTCAAGCT	GGCGVACGGGTGAGTAA	TMR	174	111	23	21	30	6	25	32	Week_25	Vaginal-Delivery	11.4.13	F	1	RUC_DNA_Extraction_order	RUC	RUC_sx:F_dm:N_cid:23_s:11660_d:174	0.023186759	1392
13251	TTCGATGCCGCA	GGCGVACGGGTGAGTAA	TMR	179	208	25	19	30	6	26	33	Week_26	Vaginal-Delivery	21.8.14	F	1	RUC_DNA_Extraction_order	RUC	RUC_sx:F_dm:N_cid:25_s:13251_d:179	0.024776136	1236
13255	GTTCGGTGTCCA	GGCGVACGGGTGAGTAA	TMR	179	212	26	19	30	6	26	33	Week_26	Vaginal-Delivery	21.8.14	F	0	RUC_DNA_Extraction_order	RUC	RUC_sx:F_dm:N_cid:26_s:13255_d:179	0.031416683	1054
13259	CGTAGGTAGAGG	GGCGVACGGGTGAGTAA	TMR	178	216	27	19	30	6	26	33	Week_26	Vaginal-Delivery	22.8.14	F	1	RUC_DNA_Extraction_order	RUC	RUC_sx:F_dm:N_cid:27_s:13259_d:178	0.024099507	1048
13268	GTCGCCGTACAT	GGCGVACGGGTGAGTAA	TMR	176	225	31	19	30	6	26	33	Week_26	Vaginal-Delivery	2.9.14	M	0	RUC_DNA_Extraction_order	RUC	RUC_sx:M_dm:N_cid:31_s:13268_d:176	0.020707549	999
13286	AGATGATCAGTC	GGCGVACGGGTGAGTAA	TMR	178	243	39	19	30	6	26	33	Week_26	Vaginal-Delivery	20.9.14	M	1	RUC_DNA_Extraction_order	RUC	RUC_sx:M_dm:N_cid:39_s:13286_d:178	0.015487827	1477
50	GGCCAGTTCCTA	GGCGVACGGGTGAGTAA	Gidul	182	49	9	1	31	7	26	33	Week_26	Vaginal-Delivery	31.1.13	F	0	RUC_DNA_Extraction_order	RUC	RUC_sx:F_dm:N_cid:9_s:50_d:182	0.03174061	1662
162	ACACGCGGTTTA	GGCGVACGGGTGAGTAA	Gidul	182	161	1	2	31	7	26	33	Week_26	Vaginal-Delivery	9.1.13	F	0	RUC_DNA_Extraction_order	RUC	RUC_sx:F_dm:N_cid:1_s:162_d:182	0.038187399	1538
1274	GCAACACCATCC	GGCGVACGGGTGAGTAA	Gidul	187	23	6	5	31	7	27	34	Week_27	Vaginal-Delivery	19.1.13	F	1	RUC_DNA_Extraction_order	RUC	RUC_sx:F_dm:N_cid:6_s:1274_d:187	0.010431344	1565
1326	AACTAGTTCAGG	GGCGVACGGGTGAGTAA	Gidul	184	75	7	5	31	7	27	34	Week_27	Vaginal-Delivery	22.1.13	F	1	RUC_DNA_Extraction_order	RUC	RUC_sx:F_dm:N_cid:7_s:1326_d:184	0.015050269	1558
1329	GTACGATATGAC	GGCGVACGGGTGAGTAA	Gidul	185	78	13	5	31	7	27	34	Week_27	Vaginal-Delivery	11.2.13	F	1	RUC_DNA_Extraction_order	RUC	RUC_sx:F_dm:N_cid:13_s:1329_d:185	0.076245562	1341
1343	AGCAGAACATCT	GGCGVACGGGTGAGTAA	Gidul	186	92	4	5	31	7	27	34	Week_27	Vaginal-Delivery	16.1.13	F	1	RUC_DNA_Extraction_order	RUC	RUC_sx:F_dm:N_cid:4_s:1343_d:186	0.022859567	1499
1669	CGCTACAACTCG	GGCGVACGGGTGAGTAA	Gidul	186	167	5	6	31	7	27	34	Week_27	Vaginal-Delivery	16.1.13	F	0	RUC_DNA_Extraction_order	RUC	RUC_sx:F_dm:N_cid:5_s:1669_d:186	0.048701176	1485
3260	ATTTAGGACGAC	GGCGVACGGGTGAGTAA	Gidul	187	217	27	7	31	7	27	34	Week_27	Vaginal-Delivery	22.8.14	F	1	RUC_DNA_Extraction_order	RUC	RUC_sx:F_dm:N_cid:27_s:3260_d:187	0.051337275	1079
3424	GCCAACAACCAT	GGCGVACGGGTGAGTAA	Gidul	187	130	42	8	31	7	27	34	Week_27	Vaginal-Delivery	30.9.14	M	1	RUC_DNA_Extraction_order	RUC	RUC_sx:M_dm:N_cid:42_s:3424_d:187	0.035889447	1354
10163	TGGCAAATCTAG	GGCGVACGGGTGAGTAA	Gidul	181	162	2	10	31	7	26	33	Week_26	Vaginal-Delivery	10.1.13	F	1	RUC_DNA_Extraction_order	RUC	RUC_sx:F_dm:N_cid:2_s:10163_d:181	0.016110812	1792
10167	CGTGACAATAGT	GGCGVACGGGTGAGTAA	Gidul	183	166	6	10	31	7	27	34	Week_27	Vaginal-Delivery	19.1.13	F	1	RUC_DNA_Extraction_order	RUC	RUC_sx:F_dm:N_cid:6_s:10167_d:183	0.032085726	1422
10367	TACCGAAGGTAT	GGCGVACGGGTGAGTAA	Gidul	182	115	23	12	31	7	26	33	Week_26	Vaginal-Delivery	11.4.13	F	1	RUC_DNA_Extraction_order	RUC	RUC_sx:F_dm:N_cid:23_s:10367_d:182	0.01017311	1954
11676	AGTTGTAGTCCG	GGCGVACGGGTGAGTAA	Gidul	184	174	11	17	31	7	27	34	Week_27	Vaginal-Delivery	5.2.13	F	1	RUC_DNA_Extraction_order	RUC	RUC_sx:F_dm:N_cid:11_s:11676_d:184	0.027652985	1227
11783	TACTACGTGGCC	GGCGVACGGGTGAGTAA	Gidul	184	48	17	20	31	7	27	34	Week_27	Vaginal-Delivery	12.3.13	M	1	RUC_DNA_Extraction_order	RUC	RUC_sx:M_dm:N_cid:17_s:11783_d:184	0.017016292	1777
11795	CGGTCAATTGAC	GGCGVACGGGTGAGTAA	Gidul	182	60	20	20	31	7	26	33	Week_26	Vaginal-Delivery	27.3.13	F	1	RUC_DNA_Extraction_order	RUC	RUC_sx:F_dm:N_cid:20_s:11795_d:182	0.045346543	1376
11806	GATTCCGGCTCA	GGCGVACGGGTGAGTAA	Gidul	182	70	21	21	31	7	26	33	Week_26	Vaginal-Delivery	27.3.13	M	1	RUC_DNA_Extraction_order	RUC	RUC_sx:M_dm:N_cid:21_s:11806_d:182	0.045027353	1142
13265	TACACAAGTCGC	GGCGVACGGGTGAGTAA	Gidul	181	222	30	19	31	7	26	33	Week_26	Vaginal-Delivery	28.8.14	F	1	RUC_DNA_Extraction_order	RUC	RUC_sx:F_dm:N_cid:30_s:13265_d:181	0.052514206	979
13275	CCGAGGTATAAT	GGCGVACGGGTGAGTAA	Gidul	182	232	34	19	31	7	26	33	Week_26	Vaginal-Delivery	9.9.14	F	1	RUC_DNA_Extraction_order	RUC	RUC_sx:F_dm:N_cid:34_s:13275_d:182	0.022772186	1123
1106	TCTTGGAGGTCA	GGCGVACGGGTGAGTAA	Gidul	193	106	1	4	32	7	28	35	Week_28	Vaginal-Delivery	9.1.13	F	0	RUC_DNA_Extraction_order	RUC	RUC_sx:F_dm:N_cid:1_s:1106_d:193	0.017069594	1456
1119	TTGCCAAGAGTC	GGCGVACGGGTGAGTAA	Gidul	189	119	9	4	32	7	27	34	Week_27	Vaginal-Delivery	31.1.13	F	0	RUC_DNA_Extraction_order	RUC	RUC_sx:F_dm:N_cid:9_s:1119_d:189	0.0090722	1795
1344	TGGAGTAGGTGG	GGCGVACGGGTGAGTAA	Gidul	190	93	5	5	32	7	28	35	Week_28	Vaginal-Delivery	16.1.13	F	0	RUC_DNA_Extraction_order	RUC	RUC_sx:F_dm:N_cid:5_s:1344_d:190	0.020671023	1408
1363	GAGAGCAACAGA	GGCGVACGGGTGAGTAA	Gidul	191	112	17	5	32	7	28	35	Week_28	Vaginal-Delivery	12.3.13	M	1	RUC_DNA_Extraction_order	RUC	RUC_sx:M_dm:N_cid:17_s:1363_d:191	0.021196413	1342
3276	AGCGTAATTAGC	GGCGVACGGGTGAGTAA	Gidul	189	233	34	7	32	7	27	34	Week_27	Vaginal-Delivery	9.9.14	F	1	RUC_DNA_Extraction_order	RUC	RUC_sx:F_dm:N_cid:34_s:3276_d:189	0.017111219	1362
3429	AGCAACATTGCA	GGCGVACGGGTGAGTAA	Gidul	188	135	44	8	32	7	27	34	Week_27	Vaginal-Delivery	14.10.14	F	1	RUC_DNA_Extraction_order	RUC	RUC_sx:F_dm:N_cid:44_s:3429_d:188	0.023991626	1522
3431	CAGAAATGTGTC	GGCGVACGGGTGAGTAA	Gidul	188	137	45	8	32	7	27	34	Week_27	Vaginal-Delivery	18.10.14	F	1	RUC_DNA_Extraction_order	RUC	RUC_sx:F_dm:N_cid:45_s:3431_d:188	0.024188633	1528
11288	TGCAGTCCTCGA	GGCGVACGGGTGAGTAA	Gidul	194	37	6	15	32	7	28	35	Week_28	Vaginal-Delivery	19.1.13	F	1	RUC_DNA_Extraction_order	RUC	RUC_sx:F_dm:N_cid:6_s:11288_d:194	0.037225402	1635
11362	AGCTGTCAAGCT	GGCGVACGGGTGAGTAA	Gidul	192	111	2	15	32	7	28	35	Week_28	Vaginal-Delivery	10.1.13	F	1	RUC_DNA_Extraction_order	RUC	RUC_sx:F_dm:N_cid:2_s:11362_d:192	0.027497827	1659
11626	CCTGCGAAGTAT	GGCGVACGGGTGAGTAA	Gidul	189	124	21	16	32	7	27	34	Week_27	Vaginal-Delivery	27.3.13	M	1	RUC_DNA_Extraction_order	RUC	RUC_sx:M_dm:N_cid:21_s:11626_d:189	0.046453056	1247
11629	GTTAAGCTGACC	GGCGVACGGGTGAGTAA	Gidul	189	127	23	16	32	7	27	34	Week_27	Vaginal-Delivery	11.4.13	F	1	RUC_DNA_Extraction_order	RUC	RUC_sx:F_dm:N_cid:23_s:11629_d:189	0.027344827	1606
11667	TGCCGTATGCCA	GGCGVACGGGTGAGTAA	Gidul	190	165	4	17	32	7	28	35	Week_28	Vaginal-Delivery	16.1.13	F	1	RUC_DNA_Extraction_order	RUC	RUC_sx:F_dm:N_cid:4_s:11667_d:190	0.02130151	1587
11677	TCGTCAAACCCG	GGCGVACGGGTGAGTAA	Gidul	191	175	11	17	32	7	28	35	Week_28	Vaginal-Delivery	5.2.13	F	1	RUC_DNA_Extraction_order	RUC	RUC_sx:F_dm:N_cid:11_s:11677_d:191	0.025965991	1441
11684	CGCTGTGGATTA	GGCGVACGGGTGAGTAA	Gidul	191	182	3	17	32	7	28	35	Week_28	Vaginal-Delivery	11.1.13	F	1	RUC_DNA_Extraction_order	RUC	RUC_sx:F_dm:N_cid:3_s:11684_d:191	0.032899276	1322
11687	TTGCGTTAGCAG	GGCGVACGGGTGAGTAA	Gidul	191	34	7	20	32	7	28	35	Week_28	Vaginal-Delivery	22.1.13	F	1	RUC_DNA_Extraction_order	RUC	RUC_sx:F_dm:N_cid:7_s:11687_d:191	0.020790669	1786
11796	GTGGAGTCTCAT	GGCGVACGGGTGAGTAA	Gidul	189	61	20	20	32	7	27	34	Week_27	Vaginal-Delivery	27.3.13	F	1	RUC_DNA_Extraction_order	RUC	RUC_sx:F_dm:N_cid:20_s:11796_d:189	0.029402534	1543
13252	TGTGGCTCGTGT	GGCGVACGGGTGAGTAA	Gidul	188	209	25	19	32	7	27	34	Week_27	Vaginal-Delivery	21.8.14	F	1	RUC_DNA_Extraction_order	RUC	RUC_sx:F_dm:N_cid:25_s:13252_d:188	0.086835705	1011
13256	AAGACAGCTATC	GGCGVACGGGTGAGTAA	Gidul	188	213	26	19	32	7	27	34	Week_27	Vaginal-Delivery	21.8.14	F	0	RUC_DNA_Extraction_order	RUC	RUC_sx:F_dm:N_cid:26_s:13256_d:188	0.028436928	1004
13269	GGAATCCGATTA	GGCGVACGGGTGAGTAA	Gidul	189	226	31	19	32	7	27	34	Week_27	Vaginal-Delivery	2.9.14	M	0	RUC_DNA_Extraction_order	RUC	RUC_sx:M_dm:N_cid:31_s:13269_d:189	0.016200294	1112
23266	TGCAGCAAGATT	GGCGVACGGGTGAGTAA	Gidul	194	134	30	21	32	7	28	35	Week_28	Vaginal-Delivery	28.8.14	F	1	RUC_DNA_Extraction_order	RUC	RUC_sx:F_dm:N_cid:30_s:23266_d:194	0.020935478	1537
1107	TCACCTCCTTGT	GGCGVACGGGTGAGTAA	Gidul	197	107	1	4	33	7	29	36	Week_29	Vaginal-Delivery	9.1.13	F	0	RUC_DNA_Extraction_order	RUC	RUC_sx:F_dm:N_cid:1_s:1107_d:197	0.018711934	1204
1120	AGTAGCGGAAGA	GGCGVACGGGTGAGTAA	Gidul	196	120	9	4	33	7	28	35	Week_28	Vaginal-Delivery	31.1.13	F	0	RUC_DNA_Extraction_order	RUC	RUC_sx:F_dm:N_cid:9_s:1120_d:196	0.015361854	1641
1294	AAGGCGCTCCTT	GGCGVACGGGTGAGTAA	Gidul	201	43	6	5	33	7	29	36	Week_29	Vaginal-Delivery	19.1.13	F	1	RUC_DNA_Extraction_order	RUC	RUC_sx:F_dm:N_cid:6_s:1294_d:201	0.014390265	1713
1665	CACCTTACCTTA	GGCGVACGGGTGAGTAA	Gidul	195	163	3	6	33	7	28	35	Week_28	Vaginal-Delivery	11.1.13	F	1	RUC_DNA_Extraction_order	RUC	RUC_sx:F_dm:N_cid:3_s:1665_d:195	0.017240451	1531
1672	CGCAGATTAGTA	GGCGVACGGGTGAGTAA	Gidul	198	170	7	6	33	7	29	36	Week_29	Vaginal-Delivery	22.1.13	F	1	RUC_DNA_Extraction_order	RUC	RUC_sx:F_dm:N_cid:7_s:1672_d:198	0.01526533	1816
3297	ATCACCAGGTGT	GGCGVACGGGTGAGTAA	Gidul	201	3	25	8	33	7	29	36	Week_29	Vaginal-Delivery	21.8.14	F	1	RUC_DNA_Extraction_order	RUC	RUC_sx:F_dm:N_cid:25_s:3297_d:201	0.017442113	1408
3299	ATCGCACAGTAA	GGCGVACGGGTGAGTAA	Gidul	201	5	26	8	33	7	29	36	Week_29	Vaginal-Delivery	21.8.14	F	0	RUC_DNA_Extraction_order	RUC	RUC_sx:F_dm:N_cid:26_s:3299_d:201	0.016633085	1228
3301	AGCGGAGGTTAG	GGCGVACGGGTGAGTAA	Gidul	200	7	27	8	33	7	29	36	Week_29	Vaginal-Delivery	22.8.14	F	1	RUC_DNA_Extraction_order	RUC	RUC_sx:F_dm:N_cid:27_s:3301_d:200	0.017798973	1552
3304	ACCGGTATGTAC	GGCGVACGGGTGAGTAA	Gidul	201	10	30	8	33	7	29	36	Week_29	Vaginal-Delivery	28.8.14	F	1	RUC_DNA_Extraction_order	RUC	RUC_sx:F_dm:N_cid:30_s:3304_d:201	0.025248978	876
3307	AGTCGAACGAGG	GGCGVACGGGTGAGTAA	Gidul	196	13	31	8	33	7	28	35	Week_28	Vaginal-Delivery	2.9.14	M	0	RUC_DNA_Extraction_order	RUC	RUC_sx:M_dm:N_cid:31_s:3307_d:196	0.014324306	1246
3415	GCAATTAGGTAC	GGCGVACGGGTGAGTAA	Gidul	197	121	39	8	33	7	29	36	Week_29	Vaginal-Delivery	20.9.14	M	1	RUC_DNA_Extraction_order	RUC	RUC_sx:M_dm:N_cid:39_s:3415_d:197	0.019054601	1532
11627	TTCTCTCGACAT	GGCGVACGGGTGAGTAA	Gidul	197	125	21	16	33	7	29	36	Week_29	Vaginal-Delivery	27.3.13	M	1	RUC_DNA_Extraction_order	RUC	RUC_sx:M_dm:N_cid:21_s:11627_d:197	0.016256712	1606
11630	ATGCCATGCCGT	GGCGVACGGGTGAGTAA	Gidul	196	128	23	16	33	7	28	35	Week_28	Vaginal-Delivery	11.4.13	F	1	RUC_DNA_Extraction_order	RUC	RUC_sx:F_dm:N_cid:23_s:11630_d:196	0.015563475	1732
11678	TAATCGGTGCCA	GGCGVACGGGTGAGTAA	Gidul	199	176	13	17	33	7	29	36	Week_29	Vaginal-Delivery	11.2.13	F	1	RUC_DNA_Extraction_order	RUC	RUC_sx:F_dm:N_cid:13_s:11678_d:199	0.012026033	2017
11683	GCTTGAGCTTGA	GGCGVACGGGTGAGTAA	Gidul	196	181	2	17	33	7	28	35	Week_28	Vaginal-Delivery	10.1.13	F	1	RUC_DNA_Extraction_order	RUC	RUC_sx:F_dm:N_cid:2_s:11683_d:196	0.015699054	1207
11685	CTGTCAGTGACC	GGCGVACGGGTGAGTAA	Gidul	197	183	4	17	33	7	29	36	Week_29	Vaginal-Delivery	16.1.13	F	1	RUC_DNA_Extraction_order	RUC	RUC_sx:F_dm:N_cid:4_s:11685_d:197	0.038224465	1680
11706	AGGGTGACTTTA	GGCGVACGGGTGAGTAA	Gidul	197	204	5	17	33	7	29	36	Week_29	Vaginal-Delivery	16.1.13	F	0	RUC_DNA_Extraction_order	RUC	RUC_sx:F_dm:N_cid:5_s:11706_d:197	0.013225658	1515
11797	GCTCGAAGATTC	GGCGVACGGGTGAGTAA	Gidul	197	62	20	20	33	7	29	36	Week_29	Vaginal-Delivery	27.3.13	F	1	RUC_DNA_Extraction_order	RUC	RUC_sx:F_dm:N_cid:20_s:11797_d:197	0.019671783	1633
1385	TGCAGCAAGATT	GGCGVACGGGTGAGTAA	Gidul	203	134	23	5	34	7	29	36	Week_29	Vaginal-Delivery	11.4.13	F	1	RUC_DNA_Extraction_order	RUC	RUC_sx:F_dm:N_cid:23_s:1385_d:203	0.013694516	1842
1628	GCTCTCCGTAGA	GGCGVACGGGTGAGTAA	Gidul	204	126	21	6	34	7	30	37	Month_7	Vaginal-Delivery	27.3.13	M	1	RUC_DNA_Extraction_order	RUC	RUC_sx:M_dm:N_cid:21_s:1628_d:204	0.021422599	1684
1661	GTAAATTCAGGC	GGCGVACGGGTGAGTAA	Gidul	204	159	1	6	34	7	30	37	Month_7	Vaginal-Delivery	9.1.13	F	0	RUC_DNA_Extraction_order	RUC	RUC_sx:F_dm:N_cid:1_s:1661_d:204	0.008398153	2030
1709	ACTGATGGCCTC	GGCGVACGGGTGAGTAA	Gidul	205	207	7	6	34	7	30	37	Month_7	Vaginal-Delivery	22.1.13	F	1	RUC_DNA_Extraction_order	RUC	RUC_sx:F_dm:N_cid:7_s:1709_d:205	0.038176054	1320
3298	TGGTCAACGATA	GGCGVACGGGTGAGTAA	Gidul	208	4	25	8	34	7	30	37	Month_7	Vaginal-Delivery	21.8.14	F	1	RUC_DNA_Extraction_order	RUC	RUC_sx:F_dm:N_cid:25_s:3298_d:208	0.01914473	1415
3300	GTCGTGTAGCCT	GGCGVACGGGTGAGTAA	Gidul	208	6	26	8	34	7	30	37	Month_7	Vaginal-Delivery	21.8.14	F	0	RUC_DNA_Extraction_order	RUC	RUC_sx:F_dm:N_cid:26_s:3300_d:208	0.015602348	1335
3302	ATCCTTTGGTTC	GGCGVACGGGTGAGTAA	Gidul	207	8	27	8	34	7	30	37	Month_7	Vaginal-Delivery	22.8.14	F	1	RUC_DNA_Extraction_order	RUC	RUC_sx:F_dm:N_cid:27_s:3302_d:207	0.014514489	1681
3316	CAAACAACAGCT	GGCGVACGGGTGAGTAA	Gidul	208	22	34	8	34	7	30	37	Month_7	Vaginal-Delivery	9.9.14	F	1	RUC_DNA_Extraction_order	RUC	RUC_sx:F_dm:N_cid:34_s:3316_d:208	0.026536016	1591
3425	ATCAGTACTAGG	GGCGVACGGGTGAGTAA	Gidul	202	131	42	8	34	7	29	36	Week_29	Vaginal-Delivery	30.9.14	M	1	RUC_DNA_Extraction_order	RUC	RUC_sx:M_dm:N_cid:42_s:3425_d:202	0.012029544	1820
3430	GATGTGGTGTTA	GGCGVACGGGTGAGTAA	Gidul	203	136	44	8	34	7	29	36	Week_29	Vaginal-Delivery	14.10.14	F	1	RUC_DNA_Extraction_order	RUC	RUC_sx:F_dm:N_cid:44_s:3430_d:203	0.016966725	1629
3432	GTAGAGGTAGAG	GGCGVACGGGTGAGTAA	Gidul	203	138	45	8	34	7	29	36	Week_29	Vaginal-Delivery	18.10.14	F	1	RUC_DNA_Extraction_order	RUC	RUC_sx:F_dm:N_cid:45_s:3432_d:203	0.037636786	1346
11314	AGGCTTACGTGT	GGCGVACGGGTGAGTAA	Gidul	208	63	6	15	34	7	30	37	Month_7	Vaginal-Delivery	19.1.13	F	1	RUC_DNA_Extraction_order	RUC	RUC_sx:F_dm:N_cid:6_s:11314_d:208	0.02023692	1690
11663	ACACGCGGTTTA	GGCGVACGGGTGAGTAA	Gidul	203	161	2	17	34	7	29	36	Week_29	Vaginal-Delivery	10.1.13	F	1	RUC_DNA_Extraction_order	RUC	RUC_sx:F_dm:N_cid:2_s:11663_d:203	0.014308866	1598
11686	ACGATTCGAGTC	GGCGVACGGGTGAGTAA	Gidul	204	184	5	17	34	7	30	37	Month_7	Vaginal-Delivery	16.1.13	F	0	RUC_DNA_Extraction_order	RUC	RUC_sx:F_dm:N_cid:5_s:11686_d:204	0.027953899	1479
11702	ATTCTCTCACGT	GGCGVACGGGTGAGTAA	Gidul	202	200	3	17	34	7	29	36	Week_29	Vaginal-Delivery	11.1.13	F	1	RUC_DNA_Extraction_order	RUC	RUC_sx:F_dm:N_cid:3_s:11702_d:202	0.016887435	1409
11704	GTCTTCAGCAAG	GGCGVACGGGTGAGTAA	Gidul	204	202	4	17	34	7	30	37	Month_7	Vaginal-Delivery	16.1.13	F	1	RUC_DNA_Extraction_order	RUC	RUC_sx:F_dm:N_cid:4_s:11704_d:204	0.034445343	1457
11714	TCGACATCTCTT	GGCGVACGGGTGAGTAA	Gidul	205	39	11	20	34	7	30	37	Month_7	Vaginal-Delivery	5.2.13	F	1	RUC_DNA_Extraction_order	RUC	RUC_sx:F_dm:N_cid:11_s:11714_d:205	0.01352152	2052
11717	TTCTCCATCACA	GGCGVACGGGTGAGTAA	Gidul	206	215	13	17	34	7	30	37	Month_7	Vaginal-Delivery	11.2.13	F	1	RUC_DNA_Extraction_order	RUC	RUC_sx:F_dm:N_cid:13_s:11717_d:206	0.032614231	1293
11785	GATGTTCGCTAG	GGCGVACGGGTGAGTAA	Gidul	203	50	17	20	34	7	29	36	Week_29	Vaginal-Delivery	12.3.13	M	1	RUC_DNA_Extraction_order	RUC	RUC_sx:M_dm:N_cid:17_s:11785_d:203	0.012546314	1888
11801	ACTTCCAACTTC	GGCGVACGGGTGAGTAA	Gidul	204	65	20	20	34	7	30	37	Month_7	Vaginal-Delivery	27.3.13	F	1	RUC_DNA_Extraction_order	RUC	RUC_sx:F_dm:N_cid:20_s:11801_d:204	0.035031997	1543
1481	GGTTCCATTAGG	GGCGVACGGGTGAGTAA	Gidul	210	230	23	5	35	7	30	37	Month_7	Vaginal-Delivery	11.4.13	F	1	RUC_DNA_Extraction_order	RUC	RUC_sx:F_dm:N_cid:23_s:1481_d:210	0.014273402	1654
1664	TGGCAAATCTAG	GGCGVACGGGTGAGTAA	Gidul	210	162	2	6	35	7	30	37	Month_7	Vaginal-Delivery	10.1.13	F	1	RUC_DNA_Extraction_order	RUC	RUC_sx:F_dm:N_cid:2_s:1664_d:210	0.027627894	1583
1712	AACTTTCAGGAG	GGCGVACGGGTGAGTAA	Gidul	210	210	9	6	35	7	30	37	Month_7	Vaginal-Delivery	31.1.13	F	0	RUC_DNA_Extraction_order	RUC	RUC_sx:F_dm:N_cid:9_s:1712_d:210	0.017858638	1580
3308	ACCAGTGACTCA	GGCGVACGGGTGAGTAA	Gidul	215	14	31	8	35	8	31	38	Month_8	Vaginal-Delivery	2.9.14	M	0	RUC_DNA_Extraction_order	RUC	RUC_sx:M_dm:N_cid:31_s:3308_d:215	0.065831357	1086
3351	TATACCGCTGCG	GGCGVACGGGTGAGTAA	Gidul	212	57	39	8	35	8	31	38	Month_8	Vaginal-Delivery	20.9.14	M	1	RUC_DNA_Extraction_order	RUC	RUC_sx:M_dm:N_cid:39_s:3351_d:212	0.018704637	1471
11662	AGTGTTTCGGAC	GGCGVACGGGTGAGTAA	Gidul	211	160	1	17	35	8	31	38	Month_8	Vaginal-Delivery	9.1.13	F	0	RUC_DNA_Extraction_order	RUC	RUC_sx:F_dm:N_cid:1_s:11662_d:211	0.014073093	1655
11680	CGGGTGTTTGCT	GGCGVACGGGTGAGTAA	Gidul	211	178	17	17	35	8	31	38	Month_8	Vaginal-Delivery	12.3.13	M	1	RUC_DNA_Extraction_order	RUC	RUC_sx:M_dm:N_cid:17_s:11680_d:211	0.018135195	1802
11693	CGATCTTCGAGC	GGCGVACGGGTGAGTAA	Gidul	212	191	11	17	35	8	31	38	Month_8	Vaginal-Delivery	5.2.13	F	1	RUC_DNA_Extraction_order	RUC	RUC_sx:F_dm:N_cid:11_s:11693_d:212	0.015213473	1652
11703	CGACTCTAAACG	GGCGVACGGGTGAGTAA	Gidul	209	201	3	17	35	7	30	37	Month_7	Vaginal-Delivery	11.1.13	F	1	RUC_DNA_Extraction_order	RUC	RUC_sx:F_dm:N_cid:3_s:11703_d:209	0.031442587	1439
11705	CACTACGCTAGA	GGCGVACGGGTGAGTAA	Gidul	211	36	4	20	35	8	31	38	Month_8	Vaginal-Delivery	16.1.13	F	1	RUC_DNA_Extraction_order	RUC	RUC_sx:F_dm:N_cid:4_s:11705_d:211	0.014717672	2014
11707	TGCAGTCCTCGA	GGCGVACGGGTGAGTAA	Gidul	211	37	5	20	35	8	31	38	Month_8	Vaginal-Delivery	16.1.13	F	0	RUC_DNA_Extraction_order	RUC	RUC_sx:F_dm:N_cid:5_s:11707_d:211	0.014968384	2166
11718	CGTAGGTAGAGG	GGCGVACGGGTGAGTAA	Gidul	213	216	13	17	35	8	31	38	Month_8	Vaginal-Delivery	11.2.13	F	1	RUC_DNA_Extraction_order	RUC	RUC_sx:F_dm:N_cid:13_s:11718_d:213	0.013031	1617
11802	CTCACCTAGGAA	GGCGVACGGGTGAGTAA	Gidul	211	66	20	20	35	8	31	38	Month_8	Vaginal-Delivery	27.3.13	F	1	RUC_DNA_Extraction_order	RUC	RUC_sx:F_dm:N_cid:20_s:11802_d:211	0.016679559	1603
1325	TAGGCATGCTTG	GGCGVACGGGTGAGTAA	Gidul	222	74	6	5	36	8	32	38	Month_8	Vaginal-Delivery	19.1.13	F	1	RUC_DNA_Extraction_order	RUC	RUC_sx:F_dm:N_cid:6_s:1325_d:222	0.018922902	1702
1375	CCTGCGAAGTAT	GGCGVACGGGTGAGTAA	Gidul	218	124	17	5	36	8	32	38	Month_8	Vaginal-Delivery	12.3.13	M	1	RUC_DNA_Extraction_order	RUC	RUC_sx:M_dm:N_cid:17_s:1375_d:218	0.018729592	1679
1382	ATCAGTACTAGG	GGCGVACGGGTGAGTAA	Gidul	218	131	20	5	36	8	32	38	Month_8	Vaginal-Delivery	27.3.13	F	1	RUC_DNA_Extraction_order	RUC	RUC_sx:F_dm:N_cid:20_s:1382_d:218	0.018527808	1748
1482	GTGTTCCCAGAA	GGCGVACGGGTGAGTAA	Gidul	224	231	23	5	36	8	32	38	Month_8	Vaginal-Delivery	11.4.13	F	1	RUC_DNA_Extraction_order	RUC	RUC_sx:F_dm:N_cid:23_s:1482_d:224	0.022591905	1458
1647	TGAACCCTATGG	GGCGVACGGGTGAGTAA	Gidul	219	145	7	6	36	8	32	38	Month_8	Vaginal-Delivery	22.1.13	F	1	RUC_DNA_Extraction_order	RUC	RUC_sx:F_dm:N_cid:7_s:1647_d:219	0.023982985	1674
1650	CGATGCTGTTGA	GGCGVACGGGTGAGTAA	Gidul	224	148	9	6	36	8	32	38	Month_8	Vaginal-Delivery	31.1.13	F	0	RUC_DNA_Extraction_order	RUC	RUC_sx:F_dm:N_cid:9_s:1650_d:224	0.011720309	2079
1653	AGCTATGTATGG	GGCGVACGGGTGAGTAA	Gidul	219	151	11	6	36	8	32	38	Month_8	Vaginal-Delivery	5.2.13	F	1	RUC_DNA_Extraction_order	RUC	RUC_sx:F_dm:N_cid:11_s:1653_d:219	0.015719646	2003
1701	CAACACATGCTG	GGCGVACGGGTGAGTAA	Gidul	217	199	2	6	36	8	31	38	Month_8	Vaginal-Delivery	10.1.13	F	1	RUC_DNA_Extraction_order	RUC	RUC_sx:F_dm:N_cid:2_s:1701_d:217	0.017585082	1565
3305	AATTGTGTCGGA	GGCGVACGGGTGAGTAA	Gidul	220	11	30	8	36	8	32	38	Month_8	Vaginal-Delivery	28.8.14	F	1	RUC_DNA_Extraction_order	RUC	RUC_sx:F_dm:N_cid:30_s:3305_d:220	0.023331779	1366
3339	TCGGAATTAGAC	GGCGVACGGGTGAGTAA	Gidul	223	45	34	8	36	8	32	38	Month_8	Vaginal-Delivery	9.9.14	F	1	RUC_DNA_Extraction_order	RUC	RUC_sx:F_dm:N_cid:34_s:3339_d:223	0.014218243	1735
3446	ACGGGTCATCAT	GGCGVACGGGTGAGTAA	Gidul	217	152	42	8	36	8	31	38	Month_8	Vaginal-Delivery	30.9.14	M	1	RUC_DNA_Extraction_order	RUC	RUC_sx:M_dm:N_cid:42_s:3446_d:217	0.028803378	1412
11369	TATCTATCCTGC	GGCGVACGGGTGAGTAA	Gidul	220	118	13	15	36	8	32	38	Month_8	Vaginal-Delivery	11.2.13	F	1	RUC_DNA_Extraction_order	RUC	RUC_sx:F_dm:N_cid:13_s:11369_d:220	0.022952424	1803
11386	AGCAACATTGCA	GGCGVACGGGTGAGTAA	Gidul	217	135	23	15	36	8	31	38	Month_8	Vaginal-Delivery	11.4.13	F	1	RUC_DNA_Extraction_order	RUC	RUC_sx:F_dm:N_cid:23_s:11386_d:217	0.021477323	1671
11649	ACAACACTCCGA	GGCGVACGGGTGAGTAA	Gidul	217	147	9	17	36	8	31	38	Month_8	Vaginal-Delivery	31.1.13	F	0	RUC_DNA_Extraction_order	RUC	RUC_sx:F_dm:N_cid:9_s:11649_d:217	0.022020066	1979
11666	TTAACCTTCCTG	GGCGVACGGGTGAGTAA	Gidul	216	164	3	17	36	8	31	38	Month_8	Vaginal-Delivery	11.1.13	F	1	RUC_DNA_Extraction_order	RUC	RUC_sx:F_dm:N_cid:3_s:11666_d:216	0.019616649	1943
11700	CGAGCTGTTACC	GGCGVACGGGTGAGTAA	Gidul	218	198	1	17	36	8	32	38	Month_8	Vaginal-Delivery	9.1.13	F	0	RUC_DNA_Extraction_order	RUC	RUC_sx:F_dm:N_cid:1_s:11700_d:218	0.020980613	1563
1644	GCATAGCATCAA	GGCGVACGGGTGAGTAA	Gidul	225	142	5	6	37	8	33	38	Month_8	Vaginal-Delivery	16.1.13	F	0	RUC_DNA_Extraction_order	RUC	RUC_sx:F_dm:N_cid:5_s:1644_d:225	0.013120381	2107
1648	AGAGTCTTGCCA	GGCGVACGGGTGAGTAA	Gidul	226	146	7	6	37	8	33	38	Month_8	Vaginal-Delivery	22.1.13	F	1	RUC_DNA_Extraction_order	RUC	RUC_sx:F_dm:N_cid:7_s:1648_d:226	0.023242214	1844
3333	TCGACATCTCTT	GGCGVACGGGTGAGTAA	Gidul	230	39	31	8	37	8	33	38	Month_8	Vaginal-Delivery	2.9.14	M	0	RUC_DNA_Extraction_order	RUC	RUC_sx:M_dm:N_cid:31_s:3333_d:230	0.021088178	1327
3434	GGTTATTTGGCG	GGCGVACGGGTGAGTAA	Gidul	227	140	25	8	37	8	33	38	Month_8	Vaginal-Delivery	21.8.14	F	1	RUC_DNA_Extraction_order	RUC	RUC_sx:F_dm:N_cid:25_s:3434_d:227	0.034004162	1830
3437	GTGTTAGATGTG	GGCGVACGGGTGAGTAA	Gidul	227	143	26	8	37	8	33	38	Month_8	Vaginal-Delivery	21.8.14	F	0	RUC_DNA_Extraction_order	RUC	RUC_sx:F_dm:N_cid:26_s:3437_d:227	0.025013111	1724
3440	AGAGTCTTGCCA	GGCGVACGGGTGAGTAA	Gidul	226	146	27	8	37	8	33	38	Month_8	Vaginal-Delivery	22.8.14	F	1	RUC_DNA_Extraction_order	RUC	RUC_sx:F_dm:N_cid:27_s:3440_d:226	0.012065805	1778
3464	CGCAGATTAGTA	GGCGVACGGGTGAGTAA	Gidul	227	170	39	8	37	8	33	38	Month_8	Vaginal-Delivery	20.9.14	M	1	RUC_DNA_Extraction_order	RUC	RUC_sx:M_dm:N_cid:39_s:3464_d:227	0.028108182	1542
11635	ACCCAAGCGTTA	GGCGVACGGGTGAGTAA	Gidul	231	133	2	16	37	8	33	38	Month_8	Vaginal-Delivery	10.1.13	F	1	RUC_DNA_Extraction_order	RUC	RUC_sx:F_dm:N_cid:2_s:11635_d:231	0.030841922	1682
11638	GATGTGGTGTTA	GGCGVACGGGTGAGTAA	Gidul	230	136	3	16	37	8	33	38	Month_8	Vaginal-Delivery	11.1.13	F	1	RUC_DNA_Extraction_order	RUC	RUC_sx:F_dm:N_cid:3_s:11638_d:230	0.01669101	2184
11651	ACGACTGCATAA	GGCGVACGGGTGAGTAA	Gidul	231	149	9	17	37	8	33	38	Month_8	Vaginal-Delivery	31.1.13	F	0	RUC_DNA_Extraction_order	RUC	RUC_sx:F_dm:N_cid:9_s:11651_d:231	0.025708109	1853
11668	CGTGACAATAGT	GGCGVACGGGTGAGTAA	Gidul	225	166	4	17	37	8	33	38	Month_8	Vaginal-Delivery	16.1.13	F	1	RUC_DNA_Extraction_order	RUC	RUC_sx:F_dm:N_cid:4_s:11668_d:225	0.01469296	1835
11699	ATTCGGTAGTGC	GGCGVACGGGTGAGTAA	Gidul	225	197	20	17	37	8	33	38	Month_8	Vaginal-Delivery	27.3.13	F	1	RUC_DNA_Extraction_order	RUC	RUC_sx:F_dm:N_cid:20_s:11699_d:225	0.030935518	1436
11708	ACCATAGCTCCG	GGCGVACGGGTGAGTAA	Gidul	229	38	6	20	37	8	33	38	Month_8	Vaginal-Delivery	19.1.13	F	1	RUC_DNA_Extraction_order	RUC	RUC_sx:F_dm:N_cid:6_s:11708_d:229	0.020428529	1812
11715	AAGACAGCTATC	GGCGVACGGGTGAGTAA	Gidul	226	213	11	17	37	8	33	38	Month_8	Vaginal-Delivery	5.2.13	F	1	RUC_DNA_Extraction_order	RUC	RUC_sx:F_dm:N_cid:11_s:11715_d:226	0.022337629	1537
11798	TCGGAATTAGAC	GGCGVACGGGTGAGTAA	Gidul	226	45	13	18	37	8	33	38	Month_8	Vaginal-Delivery	11.2.13	F	1	RUC_DNA_Extraction_order	RUC	RUC_sx:F_dm:N_cid:13_s:11798_d:226	0.021953084	1702
1364	TACTCGGGAACT	GGCGVACGGGTGAGTAA	Gidul	232	113	5	5	38	8	34	38	Month_8	Vaginal-Delivery	16.1.13	F	0	RUC_DNA_Extraction_order	RUC	RUC_sx:F_dm:N_cid:5_s:1364_d:232	0.015496534	1762
1370	TTGCCAAGAGTC	GGCGVACGGGTGAGTAA	Gidul	233	119	13	5	38	8	34	38	Month_8	Vaginal-Delivery	11.2.13	F	1	RUC_DNA_Extraction_order	RUC	RUC_sx:F_dm:N_cid:13_s:1370_d:233	0.025161425	1752
1383	TCCTCGAGCGAT	GGCGVACGGGTGAGTAA	Gidul	232	132	20	5	38	8	34	38	Month_8	Vaginal-Delivery	27.3.13	F	1	RUC_DNA_Extraction_order	RUC	RUC_sx:F_dm:N_cid:20_s:1383_d:232	0.01361568	1797
1636	TGCAGCAAGATT	GGCGVACGGGTGAGTAA	Gidul	238	134	2	6	38	8	34	38	Month_8	Vaginal-Delivery	10.1.13	F	1	RUC_DNA_Extraction_order	RUC	RUC_sx:F_dm:N_cid:2_s:1636_d:238	0.033915819	1697
1639	CAGAAATGTGTC	GGCGVACGGGTGAGTAA	Gidul	237	137	3	6	38	8	34	38	Month_8	Vaginal-Delivery	11.1.13	F	1	RUC_DNA_Extraction_order	RUC	RUC_sx:F_dm:N_cid:3_s:1639_d:237	0.013228304	2080
1710	TTCGATGCCGCA	GGCGVACGGGTGAGTAA	Gidul	233	208	7	6	38	8	34	38	Month_8	Vaginal-Delivery	22.1.13	F	1	RUC_DNA_Extraction_order	RUC	RUC_sx:F_dm:N_cid:7_s:1710_d:233	0.028802254	1494
3461	CGCTACAACTCG	GGCGVACGGGTGAGTAA	Gidul	238	167	34	8	38	8	34	38	Month_8	Vaginal-Delivery	9.9.14	F	1	RUC_DNA_Extraction_order	RUC	RUC_sx:F_dm:N_cid:34_s:3461_d:238	0.026560025	1369
11632	GCCAACAACCAT	GGCGVACGGGTGAGTAA	Gidul	232	130	1	16	38	8	34	38	Month_8	Vaginal-Delivery	9.1.13	F	0	RUC_DNA_Extraction_order	RUC	RUC_sx:F_dm:N_cid:1_s:11632_d:232	0.016325136	1886
11641	CGTGATCCGCTA	GGCGVACGGGTGAGTAA	Gidul	232	139	4	17	38	8	34	38	Month_8	Vaginal-Delivery	16.1.13	F	1	RUC_DNA_Extraction_order	RUC	RUC_sx:F_dm:N_cid:4_s:11641_d:232	0.015405882	2031
11652	ACGCGAACTAAT	GGCGVACGGGTGAGTAA	Gidul	237	150	9	17	38	8	34	38	Month_8	Vaginal-Delivery	31.1.13	F	0	RUC_DNA_Extraction_order	RUC	RUC_sx:F_dm:N_cid:9_s:11652_d:237	0.034045702	1658
11654	ACGGGTCATCAT	GGCGVACGGGTGAGTAA	Gidul	232	152	11	17	38	8	34	38	Month_8	Vaginal-Delivery	5.2.13	F	1	RUC_DNA_Extraction_order	RUC	RUC_sx:F_dm:N_cid:11_s:11654_d:232	0.012339515	2115
11670	TTAAGACAGTCG	GGCGVACGGGTGAGTAA	Gidul	236	168	6	17	38	8	34	38	Month_8	Vaginal-Delivery	19.1.13	F	1	RUC_DNA_Extraction_order	RUC	RUC_sx:F_dm:N_cid:6_s:11670_d:236	0.017420467	2030
1371	AGTAGCGGAAGA	GGCGVACGGGTGAGTAA	Gidul	241	120	13	5	39	9	35	39	Month_9	Vaginal-Delivery	11.2.13	F	1	RUC_DNA_Extraction_order	RUC	RUC_sx:F_dm:N_cid:13_s:1371_d:241	0.023761032	1748
1384	ACCCAAGCGTTA	GGCGVACGGGTGAGTAA	Gidul	239	133	20	5	39	8	35	38	Month_8	Vaginal-Delivery	27.3.13	F	1	RUC_DNA_Extraction_order	RUC	RUC_sx:F_dm:N_cid:20_s:1384_d:239	0.02199844	1516
1387	GATGTGGTGTTA	GGCGVACGGGTGAGTAA	Gidul	239	136	23	5	39	8	35	38	Month_8	Vaginal-Delivery	11.4.13	F	1	RUC_DNA_Extraction_order	RUC	RUC_sx:F_dm:N_cid:23_s:1387_d:239	0.0167053	1588
1637	AGCAACATTGCA	GGCGVACGGGTGAGTAA	Gidul	245	135	2	6	39	9	35	39	Month_9	Vaginal-Delivery	10.1.13	F	1	RUC_DNA_Extraction_order	RUC	RUC_sx:F_dm:N_cid:2_s:1637_d:245	0.018384152	1878
1645	GTGTTAGATGTG	GGCGVACGGGTGAGTAA	Gidul	239	143	5	6	39	8	35	38	Month_8	Vaginal-Delivery	16.1.13	F	0	RUC_DNA_Extraction_order	RUC	RUC_sx:F_dm:N_cid:5_s:1645_d:239	0.021555641	1772
3435	GGATCGTAATAC	GGCGVACGGGTGAGTAA	Gidul	242	141	25	8	39	9	35	39	Month_9	Vaginal-Delivery	21.8.14	F	1	RUC_DNA_Extraction_order	RUC	RUC_sx:F_dm:N_cid:25_s:3435_d:242	0.025211223	1606
3438	TTAGAGCCATGC	GGCGVACGGGTGAGTAA	Gidul	242	144	26	8	39	9	35	39	Month_9	Vaginal-Delivery	21.8.14	F	0	RUC_DNA_Extraction_order	RUC	RUC_sx:F_dm:N_cid:26_s:3438_d:242	0.018122142	1683
3441	ACAACACTCCGA	GGCGVACGGGTGAGTAA	Gidul	241	147	27	8	39	9	35	39	Month_9	Vaginal-Delivery	22.8.14	F	1	RUC_DNA_Extraction_order	RUC	RUC_sx:F_dm:N_cid:27_s:3441_d:241	0.017678338	1586
3457	CACCTTACCTTA	GGCGVACGGGTGAGTAA	Gidul	245	163	31	8	39	9	35	39	Month_9	Vaginal-Delivery	2.9.14	M	0	RUC_DNA_Extraction_order	RUC	RUC_sx:M_dm:N_cid:31_s:3457_d:245	0.082962548	829
11633	ATCAGTACTAGG	GGCGVACGGGTGAGTAA	Gidul	239	131	1	16	39	8	35	38	Month_8	Vaginal-Delivery	9.1.13	F	0	RUC_DNA_Extraction_order	RUC	RUC_sx:F_dm:N_cid:1_s:11633_d:239	0.023348464	1651
11640	GTAGAGGTAGAG	GGCGVACGGGTGAGTAA	Gidul	244	138	3	17	39	9	35	39	Month_9	Vaginal-Delivery	11.1.13	F	1	RUC_DNA_Extraction_order	RUC	RUC_sx:F_dm:N_cid:3_s:11640_d:244	0.019107571	1880
11642	GGTTATTTGGCG	GGCGVACGGGTGAGTAA	Gidul	239	140	4	17	39	8	35	38	Month_8	Vaginal-Delivery	16.1.13	F	1	RUC_DNA_Extraction_order	RUC	RUC_sx:F_dm:N_cid:4_s:11642_d:239	0.014819726	2017
11655	GAAACATCCCAC	GGCGVACGGGTGAGTAA	Gidul	239	153	11	17	39	8	35	38	Month_8	Vaginal-Delivery	5.2.13	F	1	RUC_DNA_Extraction_order	RUC	RUC_sx:F_dm:N_cid:11_s:11655_d:239	0.016990154	1937
11671	TCTGCACTGAGC	GGCGVACGGGTGAGTAA	Gidul	243	169	6	17	39	9	35	39	Month_9	Vaginal-Delivery	19.1.13	F	1	RUC_DNA_Extraction_order	RUC	RUC_sx:F_dm:N_cid:6_s:11671_d:243	0.025992524	1827
11673	TGGGTCCCACAT	GGCGVACGGGTGAGTAA	Gidul	240	171	7	17	39	8	35	38	Month_8	Vaginal-Delivery	22.1.13	F	1	RUC_DNA_Extraction_order	RUC	RUC_sx:F_dm:N_cid:7_s:11673_d:240	0.025515246	1724
11674	CACTGGTGCATA	GGCGVACGGGTGAGTAA	Gidul	244	172	9	17	39	9	35	39	Month_9	Vaginal-Delivery	31.1.13	F	0	RUC_DNA_Extraction_order	RUC	RUC_sx:F_dm:N_cid:9_s:11674_d:244	0.009311554	2111
1410	GTAAATTCAGGC	GGCGVACGGGTGAGTAA	Gidul	252	159	9	5	40	9	36	39	Month_9	Vaginal-Delivery	31.1.13	F	0	RUC_DNA_Extraction_order	RUC	RUC_sx:F_dm:N_cid:9_s:1410_d:252	0.018708873	1805
1484	AGCGTAATTAGC	GGCGVACGGGTGAGTAA	Gidul	252	233	4	5	40	9	36	39	Month_9	Vaginal-Delivery	16.1.13	F	1	RUC_DNA_Extraction_order	RUC	RUC_sx:F_dm:N_cid:4_s:1484_d:252	0.015493974	1735
1486	AGGTGAGTTCTA	GGCGVACGGGTGAGTAA	Gidul	248	235	13	5	40	9	36	39	Month_9	Vaginal-Delivery	11.2.13	F	1	RUC_DNA_Extraction_order	RUC	RUC_sx:F_dm:N_cid:13_s:1486_d:248	0.038760236	1735
1499	ACCGTGCTCACA	GGCGVACGGGTGAGTAA	Gidul	252	248	23	5	40	9	36	39	Month_9	Vaginal-Delivery	11.4.13	F	1	RUC_DNA_Extraction_order	RUC	RUC_sx:F_dm:N_cid:23_s:1499_d:252	0.032224644	1513
1634	TCCTCGAGCGAT	GGCGVACGGGTGAGTAA	Gidul	246	132	1	6	40	9	36	39	Month_9	Vaginal-Delivery	9.1.13	F	0	RUC_DNA_Extraction_order	RUC	RUC_sx:F_dm:N_cid:1_s:1634_d:246	0.010764079	2215
1643	GGATCGTAATAC	GGCGVACGGGTGAGTAA	Gidul	246	141	4	6	40	9	36	39	Month_9	Vaginal-Delivery	16.1.13	F	1	RUC_DNA_Extraction_order	RUC	RUC_sx:F_dm:N_cid:4_s:1643_d:246	0.02410874	1976
3331	TGCAGTCCTCGA	GGCGVACGGGTGAGTAA	Gidul	250	37	30	8	40	9	36	39	Month_9	Vaginal-Delivery	28.8.14	F	1	RUC_DNA_Extraction_order	RUC	RUC_sx:F_dm:N_cid:30_s:3331_d:250	0.061643712	1122
11392	GGATCGTAATAC	GGCGVACGGGTGAGTAA	Gidul	252	141	2	15	40	9	36	39	Month_9	Vaginal-Delivery	10.1.13	F	1	RUC_DNA_Extraction_order	RUC	RUC_sx:F_dm:N_cid:2_s:11392_d:252	0.021755076	1835
11396	TGAACCCTATGG	GGCGVACGGGTGAGTAA	Gidul	251	145	3	15	40	9	36	39	Month_9	Vaginal-Delivery	11.1.13	F	1	RUC_DNA_Extraction_order	RUC	RUC_sx:F_dm:N_cid:3_s:11396_d:251	0.019006972	1934
11400	ACGACTGCATAA	GGCGVACGGGTGAGTAA	Gidul	252	149	5	15	40	9	36	39	Month_9	Vaginal-Delivery	16.1.13	F	0	RUC_DNA_Extraction_order	RUC	RUC_sx:F_dm:N_cid:5_s:11400_d:252	0.018553755	1729
11403	ACGGGTCATCAT	GGCGVACGGGTGAGTAA	Gidul	249	152	6	15	40	9	36	39	Month_9	Vaginal-Delivery	19.1.13	F	1	RUC_DNA_Extraction_order	RUC	RUC_sx:F_dm:N_cid:6_s:11403_d:249	0.02593031	1923
11406	TCAGTTCTCGTT	GGCGVACGGGTGAGTAA	Gidul	246	155	7	15	40	9	36	39	Month_9	Vaginal-Delivery	22.1.13	F	1	RUC_DNA_Extraction_order	RUC	RUC_sx:F_dm:N_cid:7_s:11406_d:246	0.014099345	1785
11413	TGGCAAATCTAG	GGCGVACGGGTGAGTAA	Gidul	247	162	11	15	40	9	36	39	Month_9	Vaginal-Delivery	5.2.13	F	1	RUC_DNA_Extraction_order	RUC	RUC_sx:F_dm:N_cid:11_s:11413_d:247	0.015761207	1970
11646	TTAGAGCCATGC	GGCGVACGGGTGAGTAA	Gidul	246	144	5	17	40	9	36	39	Month_9	Vaginal-Delivery	16.1.13	F	0	RUC_DNA_Extraction_order	RUC	RUC_sx:F_dm:N_cid:5_s:11646_d:246	0.014644149	1963
1388	CAGAAATGTGTC	GGCGVACGGGTGAGTAA	Gidul	253	137	1	5	41	9	37	39	Month_9	Vaginal-Delivery	9.1.13	F	0	RUC_DNA_Extraction_order	RUC	RUC_sx:F_dm:N_cid:1_s:1388_d:253	0.017459143	1948
1401	ACGCGAACTAAT	GGCGVACGGGTGAGTAA	Gidul	259	150	5	5	41	9	37	39	Month_9	Vaginal-Delivery	16.1.13	F	0	RUC_DNA_Extraction_order	RUC	RUC_sx:F_dm:N_cid:5_s:1401_d:259	0.022325776	1567
1404	GAAACATCCCAC	GGCGVACGGGTGAGTAA	Gidul	256	153	6	5	41	9	37	39	Month_9	Vaginal-Delivery	19.1.13	F	1	RUC_DNA_Extraction_order	RUC	RUC_sx:F_dm:N_cid:6_s:1404_d:256	0.020770637	1445
1411	AGTGTTTCGGAC	GGCGVACGGGTGAGTAA	Gidul	259	160	9	5	41	9	37	39	Month_9	Vaginal-Delivery	31.1.13	F	0	RUC_DNA_Extraction_order	RUC	RUC_sx:F_dm:N_cid:9_s:1411_d:259	0.023582404	1672
1487	CCTGTCCTATCT	GGCGVACGGGTGAGTAA	Gidul	255	236	13	5	41	9	37	39	Month_9	Vaginal-Delivery	11.2.13	F	1	RUC_DNA_Extraction_order	RUC	RUC_sx:F_dm:N_cid:13_s:1487_d:255	0.040732728	1775
3453	GTAAATTCAGGC	GGCGVACGGGTGAGTAA	Gidul	257	159	25	8	41	9	37	39	Month_9	Vaginal-Delivery	21.8.14	F	1	RUC_DNA_Extraction_order	RUC	RUC_sx:F_dm:N_cid:25_s:3453_d:257	0.016414426	1579
3454	AGTGTTTCGGAC	GGCGVACGGGTGAGTAA	Gidul	257	160	26	8	41	9	37	39	Month_9	Vaginal-Delivery	21.8.14	F	0	RUC_DNA_Extraction_order	RUC	RUC_sx:F_dm:N_cid:26_s:3454_d:257	0.038546298	1322
3455	ACACGCGGTTTA	GGCGVACGGGTGAGTAA	Gidul	256	161	27	8	41	9	37	39	Month_9	Vaginal-Delivery	22.8.14	F	1	RUC_DNA_Extraction_order	RUC	RUC_sx:F_dm:N_cid:27_s:3455_d:256	0.021761305	1507
11389	GTAGAGGTAGAG	GGCGVACGGGTGAGTAA	Gidul	259	138	1	15	41	9	37	39	Month_9	Vaginal-Delivery	9.1.13	F	0	RUC_DNA_Extraction_order	RUC	RUC_sx:F_dm:N_cid:1_s:11389_d:259	0.033940966	1695
11393	GCATAGCATCAA	GGCGVACGGGTGAGTAA	Gidul	258	142	2	15	41	9	37	39	Month_9	Vaginal-Delivery	10.1.13	F	1	RUC_DNA_Extraction_order	RUC	RUC_sx:F_dm:N_cid:2_s:11393_d:258	0.023364763	1722
11397	AGAGTCTTGCCA	GGCGVACGGGTGAGTAA	Gidul	257	146	3	15	41	9	37	39	Month_9	Vaginal-Delivery	11.1.13	F	1	RUC_DNA_Extraction_order	RUC	RUC_sx:F_dm:N_cid:3_s:11397_d:257	0.01904956	1902
11398	ACAACACTCCGA	GGCGVACGGGTGAGTAA	Gidul	259	147	4	15	41	9	37	39	Month_9	Vaginal-Delivery	16.1.13	F	1	RUC_DNA_Extraction_order	RUC	RUC_sx:F_dm:N_cid:4_s:11398_d:259	0.019490687	1791
11407	TCGTGCGTGTTG	GGCGVACGGGTGAGTAA	Gidul	253	156	7	15	41	9	37	39	Month_9	Vaginal-Delivery	22.1.13	F	1	RUC_DNA_Extraction_order	RUC	RUC_sx:F_dm:N_cid:7_s:11407_d:253	0.018464022	1599
11414	CACCTTACCTTA	GGCGVACGGGTGAGTAA	Gidul	254	163	11	15	41	9	37	39	Month_9	Vaginal-Delivery	5.2.13	F	1	RUC_DNA_Extraction_order	RUC	RUC_sx:F_dm:N_cid:11_s:11414_d:254	0.021898279	1900
11497	TATGCCAGAGAT	GGCGVACGGGTGAGTAA	Gidul	254	246	20	15	41	9	37	39	Month_9	Vaginal-Delivery	27.3.13	F	1	RUC_DNA_Extraction_order	RUC	RUC_sx:F_dm:N_cid:20_s:11497_d:254	0.023056324	1290
1390	CGTGATCCGCTA	GGCGVACGGGTGAGTAA	Gidul	266	139	1	5	42	9	38	39	Month_9	Vaginal-Delivery	9.1.13	F	0	RUC_DNA_Extraction_order	RUC	RUC_sx:F_dm:N_cid:1_s:1390_d:266	0.034751787	1826
1394	GTGTTAGATGTG	GGCGVACGGGTGAGTAA	Gidul	265	143	2	5	42	9	38	39	Month_9	Vaginal-Delivery	10.1.13	F	1	RUC_DNA_Extraction_order	RUC	RUC_sx:F_dm:N_cid:2_s:1394_d:265	0.034903238	1616
1399	CGATGCTGTTGA	GGCGVACGGGTGAGTAA	Gidul	267	148	4	5	42	9	39	39	Month_9	Vaginal-Delivery	16.1.13	F	1	RUC_DNA_Extraction_order	RUC	RUC_sx:F_dm:N_cid:4_s:1399_d:267	0.01460379	1988
1405	CGTACTCTCGAG	GGCGVACGGGTGAGTAA	Gidul	264	154	6	5	42	9	38	39	Month_9	Vaginal-Delivery	19.1.13	F	1	RUC_DNA_Extraction_order	RUC	RUC_sx:F_dm:N_cid:6_s:1405_d:264	0.019338795	1889
1488	GGTTTAACACGC	GGCGVACGGGTGAGTAA	Gidul	262	237	13	5	42	9	38	39	Month_9	Vaginal-Delivery	11.2.13	F	1	RUC_DNA_Extraction_order	RUC	RUC_sx:F_dm:N_cid:13_s:1488_d:262	0.022403111	1687
1498	AGGTCCAAATCA	GGCGVACGGGTGAGTAA	Gidul	267	247	20	5	42	9	39	39	Month_9	Vaginal-Delivery	27.3.13	F	1	RUC_DNA_Extraction_order	RUC	RUC_sx:F_dm:N_cid:20_s:1498_d:267	0.021811251	1597
11402	AGCTATGTATGG	GGCGVACGGGTGAGTAA	Gidul	267	151	5	15	42	9	39	39	Month_9	Vaginal-Delivery	16.1.13	F	0	RUC_DNA_Extraction_order	RUC	RUC_sx:F_dm:N_cid:5_s:11402_d:267	0.024410896	2024
11408	GTTATCGCATGG	GGCGVACGGGTGAGTAA	Gidul	261	157	7	15	42	9	38	39	Month_9	Vaginal-Delivery	22.1.13	F	1	RUC_DNA_Extraction_order	RUC	RUC_sx:F_dm:N_cid:7_s:11408_d:261	0.01912862	1668
11409	GATCACGAGAGG	GGCGVACGGGTGAGTAA	Gidul	268	158	7	15	42	9	39	39	Month_9	Vaginal-Delivery	22.1.13	F	1	RUC_DNA_Extraction_order	RUC	RUC_sx:F_dm:N_cid:7_s:11409_d:268	0.024539516	1765
11412	ACACGCGGTTTA	GGCGVACGGGTGAGTAA	Gidul	266	161	9	15	42	9	38	39	Month_9	Vaginal-Delivery	31.1.13	F	0	RUC_DNA_Extraction_order	RUC	RUC_sx:F_dm:N_cid:9_s:11412_d:266	0.022161402	1967
11415	TTAACCTTCCTG	GGCGVACGGGTGAGTAA	Gidul	261	164	11	15	42	9	38	39	Month_9	Vaginal-Delivery	5.2.13	F	1	RUC_DNA_Extraction_order	RUC	RUC_sx:F_dm:N_cid:11_s:11415_d:261	0.046453578	1935
11416	TGCCGTATGCCA	GGCGVACGGGTGAGTAA	Gidul	268	165	11	15	42	9	39	39	Month_9	Vaginal-Delivery	5.2.13	F	1	RUC_DNA_Extraction_order	RUC	RUC_sx:F_dm:N_cid:11_s:11416_d:268	0.030763668	2050
11483	CCGAGGTATAAT	GGCGVACGGGTGAGTAA	Gidul	264	232	3	15	42	9	38	39	Month_9	Vaginal-Delivery	11.1.13	F	1	RUC_DNA_Extraction_order	RUC	RUC_sx:F_dm:N_cid:3_s:11483_d:264	0.027285188	1700
11500	CAAATTCGGGAT	GGCGVACGGGTGAGTAA	Gidul	266	29	23	20	42	9	38	39	Month_9	Vaginal-Delivery	11.4.13	F	1	RUC_DNA_Extraction_order	RUC	RUC_sx:F_dm:N_cid:23_s:11500_d:266	0.013213254	1872
1391	GGTTATTTGGCG	GGCGVACGGGTGAGTAA	Gidul	274	140	1	5	43	10	40	40	Month_10	Vaginal-Delivery	9.1.13	F	0	RUC_DNA_Extraction_order	RUC	RUC_sx:F_dm:N_cid:1_s:1391_d:274	0.017500731	1976
1395	TTAGAGCCATGC	GGCGVACGGGTGAGTAA	Gidul	273	144	2	5	43	10	39	40	Month_10	Vaginal-Delivery	10.1.13	F	1	RUC_DNA_Extraction_order	RUC	RUC_sx:F_dm:N_cid:2_s:1395_d:273	0.019508198	1870
1421	CGCAGATTAGTA	GGCGVACGGGTGAGTAA	Gidul	274	170	5	5	43	10	40	40	Month_10	Vaginal-Delivery	16.1.13	F	0	RUC_DNA_Extraction_order	RUC	RUC_sx:F_dm:N_cid:5_s:1421_d:274	0.036300797	1511
1423	CACTGGTGCATA	GGCGVACGGGTGAGTAA	Gidul	276	172	13	5	43	10	40	40	Month_10	Vaginal-Delivery	11.2.13	F	1	RUC_DNA_Extraction_order	RUC	RUC_sx:F_dm:N_cid:13_s:1423_d:276	0.060782953	1638
1517	GAATACCAAGTC	GGCGVACGGGTGAGTAA	Gidul	271	15	6	6	43	10	39	40	Month_10	Vaginal-Delivery	19.1.13	F	1	RUC_DNA_Extraction_order	RUC	RUC_sx:F_dm:N_cid:6_s:1517_d:271	0.019079269	1886
1520	CATTATGGCGTG	GGCGVACGGGTGAGTAA	Gidul	275	18	7	6	43	10	40	40	Month_10	Vaginal-Delivery	22.1.13	F	1	RUC_DNA_Extraction_order	RUC	RUC_sx:F_dm:N_cid:7_s:1520_d:275	0.02682593	1950
1523	CAGCTCATCAGC	GGCGVACGGGTGAGTAA	Gidul	273	21	9	6	43	10	39	40	Month_10	Vaginal-Delivery	31.1.13	F	0	RUC_DNA_Extraction_order	RUC	RUC_sx:F_dm:N_cid:9_s:1523_d:273	0.017957187	1615
11489	AGACAGTAGGAG	GGCGVACGGGTGAGTAA	Gidul	269	238	13	15	43	9	39	39	Month_9	Vaginal-Delivery	11.2.13	F	1	RUC_DNA_Extraction_order	RUC	RUC_sx:F_dm:N_cid:13_s:11489_d:269	0.054037242	1711
11509	AGCGGAGGTTAG	GGCGVACGGGTGAGTAA	Gidul	272	7	3	16	43	10	39	40	Month_10	Vaginal-Delivery	11.1.13	F	1	RUC_DNA_Extraction_order	RUC	RUC_sx:F_dm:N_cid:3_s:11509_d:272	0.02416489	1695
11513	AATTGTGTCGGA	GGCGVACGGGTGAGTAA	Gidul	274	11	4	16	43	10	40	40	Month_10	Vaginal-Delivery	16.1.13	F	1	RUC_DNA_Extraction_order	RUC	RUC_sx:F_dm:N_cid:4_s:11513_d:274	0.029359766	1723
11526	GCGATATATCGC	GGCGVACGGGTGAGTAA	Gidul	275	24	11	16	43	10	40	40	Month_10	Vaginal-Delivery	5.2.13	F	1	RUC_DNA_Extraction_order	RUC	RUC_sx:F_dm:N_cid:11_s:11526_d:275	0.025899772	1960
1430	TTGACCGCGGTT	GGCGVACGGGTGAGTAA	Gidul	281	179	20	5	44	10	41	40	Month_10	Vaginal-Delivery	27.3.13	F	1	RUC_DNA_Extraction_order	RUC	RUC_sx:F_dm:N_cid:20_s:1430_d:281	0.033720658	1525
1501	AGCTGCACCTAA	GGCGVACGGGTGAGTAA	Gidul	281	250	1	5	44	10	41	40	Month_10	Vaginal-Delivery	9.1.13	F	0	RUC_DNA_Extraction_order	RUC	RUC_sx:F_dm:N_cid:1_s:1501_d:281	0.025980001	1662
1506	TGGTCAACGATA	GGCGVACGGGTGAGTAA	Gidul	280	4	2	6	44	10	40	40	Month_10	Vaginal-Delivery	10.1.13	F	1	RUC_DNA_Extraction_order	RUC	RUC_sx:F_dm:N_cid:2_s:1506_d:280	0.019733885	1809
1514	TGCATACACTGG	GGCGVACGGGTGAGTAA	Gidul	281	12	4	6	44	10	41	40	Month_10	Vaginal-Delivery	16.1.13	F	1	RUC_DNA_Extraction_order	RUC	RUC_sx:F_dm:N_cid:4_s:1514_d:281	0.03583183	1965
1521	CCAATACGCCTG	GGCGVACGGGTGAGTAA	Gidul	282	19	7	6	44	10	41	40	Month_10	Vaginal-Delivery	22.1.13	F	1	RUC_DNA_Extraction_order	RUC	RUC_sx:F_dm:N_cid:7_s:1521_d:282	0.033181274	1759
1531	CAAATTCGGGAT	GGCGVACGGGTGAGTAA	Gidul	283	29	13	6	44	10	41	40	Month_10	Vaginal-Delivery	11.2.13	F	1	RUC_DNA_Extraction_order	RUC	RUC_sx:F_dm:N_cid:13_s:1531_d:283	0.048380415	1617
11433	CGCTGTGGATTA	GGCGVACGGGTGAGTAA	Gidul	280	182	23	15	44	10	40	40	Month_10	Vaginal-Delivery	11.4.13	F	1	RUC_DNA_Extraction_order	RUC	RUC_sx:F_dm:N_cid:23_s:11433_d:280	0.021657271	1645
11510	ATCCTTTGGTTC	GGCGVACGGGTGAGTAA	Gidul	279	8	3	16	44	10	40	40	Month_10	Vaginal-Delivery	11.1.13	F	1	RUC_DNA_Extraction_order	RUC	RUC_sx:F_dm:N_cid:3_s:11510_d:279	0.028581249	1578
11515	AGTCGAACGAGG	GGCGVACGGGTGAGTAA	Gidul	281	13	5	16	44	10	41	40	Month_10	Vaginal-Delivery	16.1.13	F	0	RUC_DNA_Extraction_order	RUC	RUC_sx:F_dm:N_cid:5_s:11515_d:281	0.024267477	1966
11518	GTAGATCGTGTA	GGCGVACGGGTGAGTAA	Gidul	278	16	6	16	44	10	40	40	Month_10	Vaginal-Delivery	19.1.13	F	1	RUC_DNA_Extraction_order	RUC	RUC_sx:F_dm:N_cid:6_s:11518_d:278	0.055576345	1776
11524	CAAACAACAGCT	GGCGVACGGGTGAGTAA	Gidul	280	22	9	16	44	10	40	40	Month_10	Vaginal-Delivery	31.1.13	F	0	RUC_DNA_Extraction_order	RUC	RUC_sx:F_dm:N_cid:9_s:11524_d:280	0.021606955	1769
11527	CGAGCAATCCTA	GGCGVACGGGTGAGTAA	Gidul	282	25	11	16	44	10	41	40	Month_10	Vaginal-Delivery	5.2.13	F	1	RUC_DNA_Extraction_order	RUC	RUC_sx:F_dm:N_cid:11_s:11527_d:282	0.043806961	1595
1460	TGTGGCTCGTGT	GGCGVACGGGTGAGTAA	Gidul	292	209	6	5	45	10	42	40	Month_10	Vaginal-Delivery	19.1.13	F	1	RUC_DNA_Extraction_order	RUC	RUC_sx:F_dm:N_cid:6_s:1460_d:292	0.032030733	1455
1466	TTCTCCATCACA	GGCGVACGGGTGAGTAA	Gidul	296	215	7	5	45	10	43	40	Month_10	Vaginal-Delivery	22.1.13	F	1	RUC_DNA_Extraction_order	RUC	RUC_sx:F_dm:N_cid:7_s:1466_d:296	0.037352266	1651
1502	TCCCTTGTCTCC	GGCGVACGGGTGAGTAA	Gidul	288	0	1	6	45	10	42	40	Month_10	Vaginal-Delivery	9.1.13	F	0	RUC_DNA_Extraction_order	RUC	RUC_sx:F_dm:N_cid:1_s:1502_d:288	0.026932127	1894
1503	ACGAGACTGATT	GGCGVACGGGTGAGTAA	Gidul	295	1	1	6	45	10	43	40	Month_10	Vaginal-Delivery	9.1.13	F	0	RUC_DNA_Extraction_order	RUC	RUC_sx:F_dm:N_cid:1_s:1503_d:295	0.021246033	1604
1507	ATCGCACAGTAA	GGCGVACGGGTGAGTAA	Gidul	287	5	2	6	45	10	41	40	Month_10	Vaginal-Delivery	10.1.13	F	1	RUC_DNA_Extraction_order	RUC	RUC_sx:F_dm:N_cid:2_s:1507_d:287	0.031155045	1903
1508	GTCGTGTAGCCT	GGCGVACGGGTGAGTAA	Gidul	294	6	2	6	45	10	42	40	Month_10	Vaginal-Delivery	10.1.13	F	1	RUC_DNA_Extraction_order	RUC	RUC_sx:F_dm:N_cid:2_s:1508_d:294	0.029880595	1502
1511	TACAGCGCATAC	GGCGVACGGGTGAGTAA	Gidul	286	9	3	6	45	10	41	40	Month_10	Vaginal-Delivery	11.1.13	F	1	RUC_DNA_Extraction_order	RUC	RUC_sx:F_dm:N_cid:3_s:1511_d:286	0.034488129	1634
1512	ACCGGTATGTAC	GGCGVACGGGTGAGTAA	Gidul	293	10	3	6	45	10	42	40	Month_10	Vaginal-Delivery	11.1.13	F	1	RUC_DNA_Extraction_order	RUC	RUC_sx:F_dm:N_cid:3_s:1512_d:293	0.032044338	1658
1516	ACCAGTGACTCA	GGCGVACGGGTGAGTAA	Gidul	288	14	5	6	45	10	42	40	Month_10	Vaginal-Delivery	16.1.13	F	0	RUC_DNA_Extraction_order	RUC	RUC_sx:F_dm:N_cid:5_s:1516_d:288	0.025287786	1756
1519	TAACGTGTGTGC	GGCGVACGGGTGAGTAA	Gidul	285	17	6	6	45	10	41	40	Month_10	Vaginal-Delivery	19.1.13	F	1	RUC_DNA_Extraction_order	RUC	RUC_sx:F_dm:N_cid:6_s:1519_d:285	0.024181215	1594
1525	GCAACACCATCC	GGCGVACGGGTGAGTAA	Gidul	287	23	9	6	45	10	41	40	Month_10	Vaginal-Delivery	31.1.13	F	0	RUC_DNA_Extraction_order	RUC	RUC_sx:F_dm:N_cid:9_s:1525_d:287	0.04275373	1617
11420	CCTGCGAAGTAT	GGCGVACGGGTGAGTAA	Gidul	288	124	4	21	45	10	42	40	Month_10	Vaginal-Delivery	16.1.13	F	1	RUC_DNA_Extraction_order	RUC	RUC_sx:F_dm:N_cid:4_s:11420_d:288	0.031060349	1874
11431	GTGCAACCAATC	GGCGVACGGGTGAGTAA	Gidul	295	180	20	15	45	10	43	40	Month_10	Vaginal-Delivery	27.3.13	F	1	RUC_DNA_Extraction_order	RUC	RUC_sx:F_dm:N_cid:20_s:11431_d:295	0.031204005	1774
11448	ATTCGGTAGTGC	GGCGVACGGGTGAGTAA	Gidul	295	197	4	15	45	10	43	40	Month_10	Vaginal-Delivery	16.1.13	F	1	RUC_DNA_Extraction_order	RUC	RUC_sx:F_dm:N_cid:4_s:11448_d:295	0.025868157	1859
11454	CGGATAACCTCC	GGCGVACGGGTGAGTAA	Gidul	295	203	5	15	45	10	43	40	Month_10	Vaginal-Delivery	16.1.13	F	0	RUC_DNA_Extraction_order	RUC	RUC_sx:F_dm:N_cid:5_s:11454_d:295	0.022577478	1549
11471	GTCGTCCAAATG	GGCGVACGGGTGAGTAA	Gidul	294	220	9	15	45	10	42	40	Month_10	Vaginal-Delivery	31.1.13	F	0	RUC_DNA_Extraction_order	RUC	RUC_sx:F_dm:N_cid:9_s:11471_d:294	0.026318952	1974
11522	GATCTGCGATCC	GGCGVACGGGTGAGTAA	Gidul	289	20	7	16	45	10	42	40	Month_10	Vaginal-Delivery	22.1.13	F	1	RUC_DNA_Extraction_order	RUC	RUC_sx:F_dm:N_cid:7_s:11522_d:289	0.021928433	1825
11528	AGTCGTGCACAT	GGCGVACGGGTGAGTAA	Gidul	289	26	11	16	45	10	42	40	Month_10	Vaginal-Delivery	5.2.13	F	1	RUC_DNA_Extraction_order	RUC	RUC_sx:F_dm:N_cid:11_s:11528_d:289	0.020213409	1574
11532	AGATTGACCAAC	GGCGVACGGGTGAGTAA	Gidul	298	30	13	16	45	10	43	40	Month_10	Vaginal-Delivery	11.2.13	F	1	RUC_DNA_Extraction_order	RUC	RUC_sx:F_dm:N_cid:13_s:11532_d:298	0.03802253	1805
1439	TGGTCGCATCGT	GGCGVACGGGTGAGTAA	Gidul	308	188	2	5	46	11	44	41	Month_11	Vaginal-Delivery	10.1.13	F	1	RUC_DNA_Extraction_order	RUC	RUC_sx:F_dm:N_cid:2_s:1439_d:308	0.02485023	1819
1449	CGAGCTGTTACC	GGCGVACGGGTGAGTAA	Gidul	302	198	4	5	46	11	44	41	Month_11	Vaginal-Delivery	16.1.13	F	1	RUC_DNA_Extraction_order	RUC	RUC_sx:F_dm:N_cid:4_s:1449_d:302	0.024291293	1983
1450	CAACACATGCTG	GGCGVACGGGTGAGTAA	Gidul	309	199	4	5	46	11	45	41	Month_11	Vaginal-Delivery	16.1.13	F	1	RUC_DNA_Extraction_order	RUC	RUC_sx:F_dm:N_cid:4_s:1450_d:309	0.030145527	1976
1455	AGGGTGACTTTA	GGCGVACGGGTGAGTAA	Gidul	302	204	5	5	46	11	44	41	Month_11	Vaginal-Delivery	16.1.13	F	0	RUC_DNA_Extraction_order	RUC	RUC_sx:F_dm:N_cid:5_s:1455_d:302	0.026383282	1821
1461	AACTTTCAGGAG	GGCGVACGGGTGAGTAA	Gidul	299	210	6	5	46	10	43	40	Month_10	Vaginal-Delivery	19.1.13	F	1	RUC_DNA_Extraction_order	RUC	RUC_sx:F_dm:N_cid:6_s:1461_d:299	0.028381163	1700
1462	TGCACGTGATAA	GGCGVACGGGTGAGTAA	Gidul	306	211	6	5	46	11	44	41	Month_11	Vaginal-Delivery	19.1.13	F	1	RUC_DNA_Extraction_order	RUC	RUC_sx:F_dm:N_cid:6_s:1462_d:306	0.040746188	1590
1467	CGTAGGTAGAGG	GGCGVACGGGTGAGTAA	Gidul	303	216	7	5	46	11	44	41	Month_11	Vaginal-Delivery	22.1.13	F	1	RUC_DNA_Extraction_order	RUC	RUC_sx:F_dm:N_cid:7_s:1467_d:303	0.031491957	1513
1472	CAACGTGCTCCA	GGCGVACGGGTGAGTAA	Gidul	309	221	9	5	46	11	45	41	Month_11	Vaginal-Delivery	31.1.13	F	0	RUC_DNA_Extraction_order	RUC	RUC_sx:F_dm:N_cid:9_s:1472_d:309	0.026560516	1787
11435	ACGATTCGAGTC	GGCGVACGGGTGAGTAA	Gidul	309	184	1	15	46	11	45	41	Month_11	Vaginal-Delivery	9.1.13	F	0	RUC_DNA_Extraction_order	RUC	RUC_sx:F_dm:N_cid:1_s:11435_d:309	0.038737881	1866
11438	TATGTGCCGGCT	GGCGVACGGGTGAGTAA	Gidul	301	187	2	15	46	11	43	41	Month_11	Vaginal-Delivery	10.1.13	F	1	RUC_DNA_Extraction_order	RUC	RUC_sx:F_dm:N_cid:2_s:11438_d:301	0.020484215	1847
11443	GTCGAATTTGCG	GGCGVACGGGTGAGTAA	Gidul	300	192	3	15	46	10	43	40	Month_10	Vaginal-Delivery	11.1.13	F	1	RUC_DNA_Extraction_order	RUC	RUC_sx:F_dm:N_cid:3_s:11443_d:300	0.022119069	1748
11444	GCATCAGAGTTA	GGCGVACGGGTGAGTAA	Gidul	307	193	3	15	46	11	44	41	Month_11	Vaginal-Delivery	11.1.13	F	1	RUC_DNA_Extraction_order	RUC	RUC_sx:F_dm:N_cid:3_s:11444_d:307	0.02411617	1691
11456	GACTTCATGCGA	GGCGVACGGGTGAGTAA	Gidul	309	205	5	15	46	11	45	41	Month_11	Vaginal-Delivery	16.1.13	F	0	RUC_DNA_Extraction_order	RUC	RUC_sx:F_dm:N_cid:5_s:11456_d:309	0.024441177	1859
11476	GTCGCCGTACAT	GGCGVACGGGTGAGTAA	Gidul	304	225	11	15	46	11	44	41	Month_11	Vaginal-Delivery	5.2.13	F	1	RUC_DNA_Extraction_order	RUC	RUC_sx:F_dm:N_cid:11_s:11476_d:304	0.023420507	1978
11504	GCTGTACGGATT	GGCGVACGGGTGAGTAA	Gidul	302	2	1	16	46	11	44	41	Month_11	Vaginal-Delivery	9.1.13	F	0	RUC_DNA_Extraction_order	RUC	RUC_sx:F_dm:N_cid:1_s:11504_d:302	0.02298286	1820
11536	TTGCGTTAGCAG	GGCGVACGGGTGAGTAA	Gidul	311	34	13	16	46	11	45	41	Month_11	Vaginal-Delivery	11.2.13	F	1	RUC_DNA_Extraction_order	RUC	RUC_sx:F_dm:N_cid:13_s:11536_d:311	0.023733677	1955
1445	GTGGTCATCGTA	GGCGVACGGGTGAGTAA	Gidul	314	194	3	5	47	11	45	41	Month_11	Vaginal-Delivery	11.1.13	F	1	RUC_DNA_Extraction_order	RUC	RUC_sx:F_dm:N_cid:3_s:1445_d:314	0.027945764	1947
1463	GTTCGGTGTCCA	GGCGVACGGGTGAGTAA	Gidul	321	212	6	5	47	11	46	41	Month_11	Vaginal-Delivery	19.1.13	F	1	RUC_DNA_Extraction_order	RUC	RUC_sx:F_dm:N_cid:6_s:1463_d:321	0.052247753	1710
1468	ATTTAGGACGAC	GGCGVACGGGTGAGTAA	Gidul	318	217	7	5	47	11	46	41	Month_11	Vaginal-Delivery	22.1.13	F	1	RUC_DNA_Extraction_order	RUC	RUC_sx:F_dm:N_cid:7_s:1468_d:318	0.02756405	1755
1473	TACACAAGTCGC	GGCGVACGGGTGAGTAA	Gidul	322	222	9	5	47	11	46	41	Month_11	Vaginal-Delivery	31.1.13	F	0	RUC_DNA_Extraction_order	RUC	RUC_sx:F_dm:N_cid:9_s:1473_d:322	0.023268329	1846
1477	GGAATCCGATTA	GGCGVACGGGTGAGTAA	Gidul	317	226	11	5	47	11	46	41	Month_11	Vaginal-Delivery	5.2.13	F	1	RUC_DNA_Extraction_order	RUC	RUC_sx:F_dm:N_cid:11_s:1477_d:317	0.031738972	1733
1505	ATCACCAGGTGT	GGCGVACGGGTGAGTAA	Gidul	316	3	1	6	47	11	46	41	Month_11	Vaginal-Delivery	9.1.13	F	0	RUC_DNA_Extraction_order	RUC	RUC_sx:F_dm:N_cid:1_s:1505_d:316	0.018446083	1826
11434	CGAGGGAAAGTC	GGCGVACGGGTGAGTAA	Gidul	327	28	23	20	47	11	47	41	Month_11	Vaginal-Delivery	11.4.13	F	1	RUC_DNA_Extraction_order	RUC	RUC_sx:F_dm:N_cid:23_s:11434_d:327	0.022897768	1634
11440	TGTAAGACTTGG	GGCGVACGGGTGAGTAA	Gidul	315	189	2	15	47	11	45	41	Month_11	Vaginal-Delivery	10.1.13	F	1	RUC_DNA_Extraction_order	RUC	RUC_sx:F_dm:N_cid:2_s:11440_d:315	0.048669518	1658
11451	ATTCTCTCACGT	GGCGVACGGGTGAGTAA	Gidul	324	200	4	15	47	11	47	41	Month_11	Vaginal-Delivery	16.1.13	F	1	RUC_DNA_Extraction_order	RUC	RUC_sx:F_dm:N_cid:4_s:11451_d:324	0.027732483	1709
11457	GCCTGTCTGCAA	GGCGVACGGGTGAGTAA	Gidul	324	206	5	15	47	11	47	41	Month_11	Vaginal-Delivery	16.1.13	F	0	RUC_DNA_Extraction_order	RUC	RUC_sx:F_dm:N_cid:5_s:11457_d:324	0.031628708	1468
11576	TAGGCATGCTTG	GGCGVACGGGTGAGTAA	Gidul	325	74	13	16	47	11	47	41	Month_11	Vaginal-Delivery	11.2.13	F	1	RUC_DNA_Extraction_order	RUC	RUC_sx:F_dm:N_cid:13_s:11576_d:325	0.034937264	1927
1446	CTGAAGGGCGAA	GGCGVACGGGTGAGTAA	Gidul	329	195	3	5	48	11	47	41	Month_11	Vaginal-Delivery	11.1.13	F	1	RUC_DNA_Extraction_order	RUC	RUC_sx:F_dm:N_cid:3_s:1446_d:329	0.029335728	1898
1458	ACTGATGGCCTC	GGCGVACGGGTGAGTAA	Gidul	337	207	5	5	48	12	49	42	Month_12	Vaginal-Delivery	16.1.13	F	0	RUC_DNA_Extraction_order	RUC	RUC_sx:F_dm:N_cid:5_s:1458_d:337	0.034843453	1477
1464	AAGACAGCTATC	GGCGVACGGGTGAGTAA	Gidul	334	213	6	5	48	12	48	42	Month_12	Vaginal-Delivery	19.1.13	F	1	RUC_DNA_Extraction_order	RUC	RUC_sx:F_dm:N_cid:6_s:1464_d:334	0.046339738	1791
1469	GGATAGCCAAGG	GGCGVACGGGTGAGTAA	Gidul	331	218	7	5	48	12	48	42	Month_12	Vaginal-Delivery	22.1.13	F	1	RUC_DNA_Extraction_order	RUC	RUC_sx:F_dm:N_cid:7_s:1469_d:331	0.029367928	1491
1474	GCGTCCATGAAT	GGCGVACGGGTGAGTAA	Gidul	336	223	9	5	48	12	48	42	Month_12	Vaginal-Delivery	31.1.13	F	0	RUC_DNA_Extraction_order	RUC	RUC_sx:F_dm:N_cid:9_s:1474_d:336	0.022211858	1672
1577	AACTAGTTCAGG	GGCGVACGGGTGAGTAA	Gidul	339	75	13	6	48	12	49	42	Month_12	Vaginal-Delivery	11.2.13	F	1	RUC_DNA_Extraction_order	RUC	RUC_sx:F_dm:N_cid:13_s:1577_d:339	0.048486269	1496
11436	GGTTCGGTCCAT	GGCGVACGGGTGAGTAA	Gidul	331	185	1	15	48	12	48	42	Month_12	Vaginal-Delivery	9.1.13	F	0	RUC_DNA_Extraction_order	RUC	RUC_sx:F_dm:N_cid:1_s:11436_d:331	0.026982985	1533
11441	CGGATCTAGTGT	GGCGVACGGGTGAGTAA	Gidul	330	190	2	15	48	11	48	41	Month_11	Vaginal-Delivery	10.1.13	F	1	RUC_DNA_Extraction_order	RUC	RUC_sx:F_dm:N_cid:2_s:11441_d:330	0.026885491	1718
11452	CGACTCTAAACG	GGCGVACGGGTGAGTAA	Gidul	337	201	4	15	48	12	49	42	Month_12	Vaginal-Delivery	16.1.13	F	1	RUC_DNA_Extraction_order	RUC	RUC_sx:F_dm:N_cid:4_s:11452_d:337	0.039837224	1764
11568	CTCACCTAGGAA	GGCGVACGGGTGAGTAA	Gidul	331	66	11	16	48	12	48	42	Month_12	Vaginal-Delivery	5.2.13	F	1	RUC_DNA_Extraction_order	RUC	RUC_sx:F_dm:N_cid:11_s:11568_d:331	0.007374305	1734
1432	GCTTGAGCTTGA	GGCGVACGGGTGAGTAA	Gidul	342	181	20	5	49	12	49	42	Month_12	Vaginal-Delivery	27.3.13	F	1	RUC_DNA_Extraction_order	RUC	RUC_sx:F_dm:N_cid:20_s:1432_d:342	0.023269558	1787
1437	CTGATCCATCTT	GGCGVACGGGTGAGTAA	Gidul	344	186	1	5	49	12	50	42	Month_12	Vaginal-Delivery	9.1.13	F	0	RUC_DNA_Extraction_order	RUC	RUC_sx:F_dm:N_cid:1_s:1437_d:344	0.044450843	1800
1442	CGATCTTCGAGC	GGCGVACGGGTGAGTAA	Gidul	343	191	2	5	49	12	49	42	Month_12	Vaginal-Delivery	10.1.13	F	1	RUC_DNA_Extraction_order	RUC	RUC_sx:F_dm:N_cid:2_s:1442_d:343	0.044654817	1634
1447	CGCTCACAGAAT	GGCGVACGGGTGAGTAA	Gidul	342	196	3	5	49	12	49	42	Month_12	Vaginal-Delivery	11.1.13	F	1	RUC_DNA_Extraction_order	RUC	RUC_sx:F_dm:N_cid:3_s:1447_d:342	0.060646391	1581
1459	TTCGATGCCGCA	GGCGVACGGGTGAGTAA	Gidul	351	208	5	5	49	12	51	42	Month_12	Vaginal-Delivery	16.1.13	F	0	RUC_DNA_Extraction_order	RUC	RUC_sx:F_dm:N_cid:5_s:1459_d:351	0.01692126	1906
1465	ATTGACCGGTCA	GGCGVACGGGTGAGTAA	Gidul	348	214	6	5	49	12	50	42	Month_12	Vaginal-Delivery	19.1.13	F	1	RUC_DNA_Extraction_order	RUC	RUC_sx:F_dm:N_cid:6_s:1465_d:348	0.028830948	1834
1470	TGGTTGGTTACG	GGCGVACGGGTGAGTAA	Gidul	345	219	7	5	49	12	50	42	Month_12	Vaginal-Delivery	22.1.13	F	1	RUC_DNA_Extraction_order	RUC	RUC_sx:F_dm:N_cid:7_s:1470_d:345	0.026331098	1824
1589	GGACTTCCAGCT	GGCGVACGGGTGAGTAA	Gidul	348	87	23	6	49	12	50	42	Month_12	Vaginal-Delivery	11.4.13	F	1	RUC_DNA_Extraction_order	RUC	RUC_sx:F_dm:N_cid:23_s:1589_d:348	0.035174477	1968
11453	GTCTTCAGCAAG	GGCGVACGGGTGAGTAA	Gidul	351	202	4	15	49	12	51	42	Month_12	Vaginal-Delivery	16.1.13	F	1	RUC_DNA_Extraction_order	RUC	RUC_sx:F_dm:N_cid:4_s:11453_d:351	0.028275047	2081
11475	GTAATGCGTAAC	GGCGVACGGGTGAGTAA	Gidul	350	224	9	15	49	12	50	42	Month_12	Vaginal-Delivery	31.1.13	F	0	RUC_DNA_Extraction_order	RUC	RUC_sx:F_dm:N_cid:9_s:11475_d:350	0.0292528	1736
11569	TCATGCTCCATT	GGCGVACGGGTGAGTAA	Gidul	345	110	11	21	49	12	50	42	Month_12	Vaginal-Delivery	5.2.13	F	1	RUC_DNA_Extraction_order	RUC	RUC_sx:F_dm:N_cid:11_s:11569_d:345	0.026677107	1847
1541	TCGACATCTCTT	GGCGVACGGGTGAGTAA	Gidul	358	39	1	6	50	12	52	42	Month_12	Vaginal-Delivery	9.1.13	F	0	RUC_DNA_Extraction_order	RUC	RUC_sx:F_dm:N_cid:1_s:1541_d:358	0.022523778	1964
1553	CTATCTCCTGTC	GGCGVACGGGTGAGTAA	Gidul	365	51	4	6	50	13	53	43	Month_13	Vaginal-Delivery	16.1.13	F	1	RUC_DNA_Extraction_order	RUC	RUC_sx:F_dm:N_cid:4_s:1553_d:365	0.041900541	1899
1559	TATACCGCTGCG	GGCGVACGGGTGAGTAA	Gidul	362	57	6	6	50	13	52	43	Month_13	Vaginal-Delivery	19.1.13	F	1	RUC_DNA_Extraction_order	RUC	RUC_sx:F_dm:N_cid:6_s:1559_d:362	0.049878031	1380
11542	GAACACTTTGGA	GGCGVACGGGTGAGTAA	Gidul	372	40	1	16	50	13	54	43	Month_13	Vaginal-Delivery	9.1.13	F	0	RUC_DNA_Extraction_order	RUC	RUC_sx:F_dm:N_cid:1_s:11542_d:372	0.031718513	1914
11545	AAGGCGCTCCTT	GGCGVACGGGTGAGTAA	Gidul	357	43	2	16	50	12	51	42	Month_12	Vaginal-Delivery	10.1.13	F	1	RUC_DNA_Extraction_order	RUC	RUC_sx:F_dm:N_cid:2_s:11545_d:357	0.021582509	1788
11546	TAATACGGATCG	GGCGVACGGGTGAGTAA	Gidul	371	44	2	16	50	13	53	43	Month_13	Vaginal-Delivery	10.1.13	F	1	RUC_DNA_Extraction_order	RUC	RUC_sx:F_dm:N_cid:2_s:11546_d:371	0.039848507	1621
11549	CATTCGTGGCGT	GGCGVACGGGTGAGTAA	Gidul	356	47	3	16	50	12	51	42	Month_12	Vaginal-Delivery	11.1.13	F	1	RUC_DNA_Extraction_order	RUC	RUC_sx:F_dm:N_cid:3_s:11549_d:356	0.039210918	1850
11550	TACTACGTGGCC	GGCGVACGGGTGAGTAA	Gidul	370	48	3	16	50	13	53	43	Month_13	Vaginal-Delivery	11.1.13	F	1	RUC_DNA_Extraction_order	RUC	RUC_sx:F_dm:N_cid:3_s:11550_d:370	0.029488169	1731
11556	GTCGACAGAGGA	GGCGVACGGGTGAGTAA	Gidul	365	54	5	16	50	13	53	43	Month_13	Vaginal-Delivery	16.1.13	F	0	RUC_DNA_Extraction_order	RUC	RUC_sx:F_dm:N_cid:5_s:11556_d:365	0.024996659	1808
11562	CGGTCAATTGAC	GGCGVACGGGTGAGTAA	Gidul	359	60	7	16	50	12	52	42	Month_12	Vaginal-Delivery	22.1.13	F	1	RUC_DNA_Extraction_order	RUC	RUC_sx:F_dm:N_cid:7_s:11562_d:359	0.046972564	1808
11565	GCATATGCACTG	GGCGVACGGGTGAGTAA	Gidul	397	32	9	20	50	14	57	44	Month_14	Vaginal-Delivery	31.1.13	F	0	RUC_DNA_Extraction_order	RUC	RUC_sx:F_dm:N_cid:9_s:11565_d:397	0.026782915	1972
11570	CCACAGATCGAT	GGCGVACGGGTGAGTAA	Gidul	392	68	11	16	50	14	56	44	Month_14	Vaginal-Delivery	5.2.13	F	1	RUC_DNA_Extraction_order	RUC	RUC_sx:F_dm:N_cid:11_s:11570_d:392	0.019494648	1965
11578	ATTCTGCCGAAG	GGCGVACGGGTGAGTAA	Gidul	386	76	13	16	50	13	56	43	Month_13	Vaginal-Delivery	11.2.13	F	1	RUC_DNA_Extraction_order	RUC	RUC_sx:F_dm:N_cid:13_s:11578_d:386	0.036110532	1767
11587	GCGTTCTAGCTG	GGCGVACGGGTGAGTAA	Gidul	363	85	20	16	50	13	52	43	Month_13	Vaginal-Delivery	27.3.13	F	1	RUC_DNA_Extraction_order	RUC	RUC_sx:F_dm:N_cid:20_s:11587_d:363	0.030592125	1779
11590	CTCACAACCGTG	GGCGVACGGGTGAGTAA	Gidul	383	88	23	16	50	13	55	43	Month_13	Vaginal-Delivery	11.4.13	F	1	RUC_DNA_Extraction_order	RUC	RUC_sx:F_dm:N_cid:23_s:11590_d:383	0.021280815	2074
1547	TCGGAATTAGAC	GGCGVACGGGTGAGTAA	Gidul	418	45	2	6	51	14	60	44	Month_14	Vaginal-Delivery	10.1.13	F	1	RUC_DNA_Extraction_order	RUC	RUC_sx:F_dm:N_cid:2_s:1547_d:418	0.039389989	1855
1566	TCTCTACCACTC	GGCGVACGGGTGAGTAA	Gidul	418	64	9	6	51	14	60	44	Month_14	Vaginal-Delivery	31.1.13	F	0	RUC_DNA_Extraction_order	RUC	RUC_sx:F_dm:N_cid:9_s:1566_d:418	0.035733484	1876
1571	TATCGACACAAG	GGCGVACGGGTGAGTAA	Gidul	413	69	11	6	51	14	59	44	Month_14	Vaginal-Delivery	5.2.13	F	1	RUC_DNA_Extraction_order	RUC	RUC_sx:F_dm:N_cid:11_s:1571_d:413	0.034673031	1670
11543	GAGCCATCTGTA	GGCGVACGGGTGAGTAA	Gidul	419	41	1	16	51	14	60	44	Month_14	Vaginal-Delivery	9.1.13	F	0	RUC_DNA_Extraction_order	RUC	RUC_sx:F_dm:N_cid:1_s:11543_d:419	0.042882907	1755
11551	GGCCAGTTCCTA	GGCGVACGGGTGAGTAA	Gidul	417	49	3	16	51	14	60	44	Month_14	Vaginal-Delivery	11.1.13	F	1	RUC_DNA_Extraction_order	RUC	RUC_sx:F_dm:N_cid:3_s:11551_d:417	0.026574148	1830
11554	ACTCACAGGAAT	GGCGVACGGGTGAGTAA	Gidul	412	52	4	16	51	14	59	44	Month_14	Vaginal-Delivery	16.1.13	F	1	RUC_DNA_Extraction_order	RUC	RUC_sx:F_dm:N_cid:4_s:11554_d:412	0.042124207	1690
11557	TGTCGCAAATAG	GGCGVACGGGTGAGTAA	Gidul	412	55	5	16	51	14	59	44	Month_14	Vaginal-Delivery	16.1.13	F	0	RUC_DNA_Extraction_order	RUC	RUC_sx:F_dm:N_cid:5_s:11557_d:412	0.037337607	1631
11560	AGATTGACCAAC	GGCGVACGGGTGAGTAA	Gidul	409	30	6	20	51	14	59	44	Month_14	Vaginal-Delivery	19.1.13	F	1	RUC_DNA_Extraction_order	RUC	RUC_sx:F_dm:N_cid:6_s:11560_d:409	0.028426674	1763
11561	ACAATAGACACC	GGCGVACGGGTGAGTAA	Gidul	430	59	6	16	51	15	62	45	Month_15	Vaginal-Delivery	19.1.13	F	1	RUC_DNA_Extraction_order	RUC	RUC_sx:F_dm:N_cid:6_s:11561_d:430	0.05310887	1258
11563	GTGGAGTCTCAT	GGCGVACGGGTGAGTAA	Gidul	406	61	7	16	51	14	58	44	Month_14	Vaginal-Delivery	22.1.13	F	1	RUC_DNA_Extraction_order	RUC	RUC_sx:F_dm:N_cid:7_s:11563_d:406	0.043163575	1655
11564	AGTTACGAGCTA	GGCGVACGGGTGAGTAA	Gidul	427	31	7	20	51	15	61	45	Month_15	Vaginal-Delivery	22.1.13	F	1	RUC_DNA_Extraction_order	RUC	RUC_sx:F_dm:N_cid:7_s:11564_d:427	0.033536837	1824
11579	AGCATGTCCCGT	GGCGVACGGGTGAGTAA	Gidul	407	77	13	16	51	14	59	44	Month_14	Vaginal-Delivery	11.2.13	F	1	RUC_DNA_Extraction_order	RUC	RUC_sx:F_dm:N_cid:13_s:11579_d:407	0.050325963	1539
11588	GTTGTTCTGGGA	GGCGVACGGGTGAGTAA	Gidul	398	86	20	16	51	14	57	44	Month_14	Vaginal-Delivery	27.3.13	F	1	RUC_DNA_Extraction_order	RUC	RUC_sx:F_dm:N_cid:20_s:11588_d:398	0.056797018	1453
11807	CGTAATTGCCGC	GGCGVACGGGTGAGTAA	Gidul	431	71	23	21	51	15	62	45	Month_15	Vaginal-Delivery	11.4.13	F	1	RUC_DNA_Extraction_order	RUC	RUC_sx:F_dm:N_cid:23_s:11807_d:431	0.028219714	1701
1544	TTGGGTACACGT	GGCGVACGGGTGAGTAA	Gidul	440	42	1	6	52	15	63	45	Month_15	Vaginal-Delivery	9.1.13	F	0	RUC_DNA_Extraction_order	RUC	RUC_sx:F_dm:N_cid:1_s:1544_d:440	0.029216692	1830
1555	ATGATGAGCCTC	GGCGVACGGGTGAGTAA	Gidul	433	53	4	6	52	15	62	45	Month_15	Vaginal-Delivery	16.1.13	F	1	RUC_DNA_Extraction_order	RUC	RUC_sx:F_dm:N_cid:4_s:1555_d:433	0.038560468	1877
1603	ACTCCTTGTGTT	GGCGVACGGGTGAGTAA	Gidul	465	101	6	6	52	16	67	46	Month_16	Vaginal-Delivery	19.1.13	F	1	RUC_DNA_Extraction_order	RUC	RUC_sx:F_dm:N_cid:6_s:1603_d:465	0.037108602	1986
1612	TCATGCTCCATT	GGCGVACGGGTGAGTAA	Gidul	448	110	11	6	52	15	64	45	Month_15	Vaginal-Delivery	5.2.13	F	1	RUC_DNA_Extraction_order	RUC	RUC_sx:F_dm:N_cid:11_s:1612_d:448	0.03035865	2055
11548	TGTGAATTCGGA	GGCGVACGGGTGAGTAA	Gidul	439	46	2	16	52	15	63	45	Month_15	Vaginal-Delivery	10.1.13	F	1	RUC_DNA_Extraction_order	RUC	RUC_sx:F_dm:N_cid:2_s:11548_d:439	0.040158638	1863
11552	GATGTTCGCTAG	GGCGVACGGGTGAGTAA	Gidul	438	50	3	16	52	15	63	45	Month_15	Vaginal-Delivery	11.1.13	F	1	RUC_DNA_Extraction_order	RUC	RUC_sx:F_dm:N_cid:3_s:11552_d:438	0.027327728	1919
11558	CATCCCTCTACT	GGCGVACGGGTGAGTAA	Gidul	433	56	5	16	52	15	62	45	Month_15	Vaginal-Delivery	16.1.13	F	0	RUC_DNA_Extraction_order	RUC	RUC_sx:F_dm:N_cid:5_s:11558_d:433	0.038946809	1796
11567	ACTTCCAACTTC	GGCGVACGGGTGAGTAA	Gidul	453	65	9	16	52	16	65	46	Month_16	Vaginal-Delivery	31.1.13	F	0	RUC_DNA_Extraction_order	RUC	RUC_sx:F_dm:N_cid:9_s:11567_d:453	0.046235021	1766
11606	ATCTACCGAAGC	GGCGVACGGGTGAGTAA	Gidul	462	104	7	16	52	16	66	46	Month_16	Vaginal-Delivery	22.1.13	F	1	RUC_DNA_Extraction_order	RUC	RUC_sx:F_dm:N_cid:7_s:11606_d:462	0.026887738	2001
11619	GTATTTCGGACG	GGCGVACGGGTGAGTAA	Gidul	442	117	13	16	52	15	64	45	Month_15	Vaginal-Delivery	11.2.13	F	1	RUC_DNA_Extraction_order	RUC	RUC_sx:F_dm:N_cid:13_s:11619_d:442	0.053856168	1731
11756	ATCACCAGGTGT	GGCGVACGGGTGAGTAA	Gidul	446	3	20	18	52	15	64	45	Month_15	Vaginal-Delivery	27.3.13	F	1	RUC_DNA_Extraction_order	RUC	RUC_sx:F_dm:N_cid:20_s:11756_d:446	0.03872187	1433
1594	AGCAGAACATCT	GGCGVACGGGTGAGTAA	Gidul	474	92	2	6	53	16	68	46	Month_16	Vaginal-Delivery	10.1.13	F	1	RUC_DNA_Extraction_order	RUC	RUC_sx:F_dm:N_cid:2_s:1594_d:474	0.045512865	1958
1599	TGTGCGATAACA	GGCGVACGGGTGAGTAA	Gidul	468	97	4	6	53	16	67	46	Month_16	Vaginal-Delivery	16.1.13	F	1	RUC_DNA_Extraction_order	RUC	RUC_sx:F_dm:N_cid:4_s:1599_d:468	0.046709523	1838
1600	GATTATCGACGA	GGCGVACGGGTGAGTAA	Gidul	516	98	4	6	53	18	74	48	Month_18	Vaginal-Delivery	16.1.13	F	1	RUC_DNA_Extraction_order	RUC	RUC_sx:F_dm:N_cid:4_s:1600_d:516	0.023931813	2165
1604	GTCACGGACATT	GGCGVACGGGTGAGTAA	Gidul	513	102	6	6	53	18	74	48	Month_18	Vaginal-Delivery	19.1.13	F	1	RUC_DNA_Extraction_order	RUC	RUC_sx:F_dm:N_cid:6_s:1604_d:513	0.015282024	2067
1609	TCACCTCCTTGT	GGCGVACGGGTGAGTAA	Gidul	501	107	9	6	53	17	72	47	Month_17	Vaginal-Delivery	31.1.13	F	0	RUC_DNA_Extraction_order	RUC	RUC_sx:F_dm:N_cid:9_s:1609_d:501	0.014253169	1996
1758	ATCGCACAGTAA	GGCGVACGGGTGAGTAA	Gidul	490	5	23	7	53	17	70	47	Month_17	Vaginal-Delivery	11.4.13	F	1	RUC_DNA_Extraction_order	RUC	RUC_sx:F_dm:N_cid:23_s:1758_d:490	0.023480994	1641
11591	CAACTCCCGTGA	GGCGVACGGGTGAGTAA	Gidul	475	33	1	20	53	16	68	46	Month_16	Vaginal-Delivery	9.1.13	F	0	RUC_DNA_Extraction_order	RUC	RUC_sx:F_dm:N_cid:1_s:11591_d:475	0.053573329	1895
11597	GATCCCACGTAC	GGCGVACGGGTGAGTAA	Gidul	473	95	3	16	53	16	68	46	Month_16	Vaginal-Delivery	11.1.13	F	1	RUC_DNA_Extraction_order	RUC	RUC_sx:F_dm:N_cid:3_s:11597_d:473	0.026005395	2103
11601	GCCTAGCCCAAT	GGCGVACGGGTGAGTAA	Gidul	468	99	5	16	53	16	67	46	Month_16	Vaginal-Delivery	16.1.13	F	0	RUC_DNA_Extraction_order	RUC	RUC_sx:F_dm:N_cid:5_s:11601_d:468	0.030918518	1920
11602	GATGTATGTGGT	GGCGVACGGGTGAGTAA	Gidul	516	100	5	16	53	18	74	48	Month_18	Vaginal-Delivery	16.1.13	F	0	RUC_DNA_Extraction_order	RUC	RUC_sx:F_dm:N_cid:5_s:11602_d:516	0.024870311	1955
11607	ACTTGGTGTAAG	GGCGVACGGGTGAGTAA	Gidul	510	105	7	16	53	17	73	47	Month_17	Vaginal-Delivery	22.1.13	F	1	RUC_DNA_Extraction_order	RUC	RUC_sx:F_dm:N_cid:7_s:11607_d:510	0.022618709	1861
11613	AGCTGTCAAGCT	GGCGVACGGGTGAGTAA	Gidul	496	111	11	16	53	17	71	47	Month_17	Vaginal-Delivery	5.2.13	F	1	RUC_DNA_Extraction_order	RUC	RUC_sx:F_dm:N_cid:11_s:11613_d:496	0.019625239	1963
11620	TATCTATCCTGC	GGCGVACGGGTGAGTAA	Gidul	490	118	13	16	53	17	70	47	Month_17	Vaginal-Delivery	11.2.13	F	1	RUC_DNA_Extraction_order	RUC	RUC_sx:F_dm:N_cid:13_s:11620_d:490	0.021712968	2006
11757	TGGTCAACGATA	GGCGVACGGGTGAGTAA	Gidul	505	4	20	18	53	17	73	47	Month_17	Vaginal-Delivery	27.3.13	F	1	RUC_DNA_Extraction_order	RUC	RUC_sx:F_dm:N_cid:20_s:11757_d:505	0.02277371	1491
1593	TGTAACGCCGAT	GGCGVACGGGTGAGTAA	Gidul	582	91	1	6	54	20	84	50	Month_20	Vaginal-Delivery	9.1.13	F	0	RUC_DNA_Extraction_order	RUC	RUC_sx:F_dm:N_cid:1_s:1593_d:582	0.023630105	2011
1596	TTGGCTCTATTC	GGCGVACGGGTGAGTAA	Gidul	581	94	2	6	54	20	83	50	Month_20	Vaginal-Delivery	10.1.13	F	1	RUC_DNA_Extraction_order	RUC	RUC_sx:F_dm:N_cid:2_s:1596_d:581	0.025408709	1826
1614	GAGAGCAACAGA	GGCGVACGGGTGAGTAA	Gidul	555	112	11	6	54	19	80	49	Month_19	Vaginal-Delivery	5.2.13	F	1	RUC_DNA_Extraction_order	RUC	RUC_sx:F_dm:N_cid:11_s:1614_d:555	0.020664372	1852
1621	TTGCCAAGAGTC	GGCGVACGGGTGAGTAA	Gidul	549	119	13	6	54	19	79	49	Month_19	Vaginal-Delivery	11.2.13	F	1	RUC_DNA_Extraction_order	RUC	RUC_sx:F_dm:N_cid:13_s:1621_d:549	0.028213768	1792
1726	GTAATGCGTAAC	GGCGVACGGGTGAGTAA	Gidul	569	224	7	6	54	19	82	49	Month_19	Vaginal-Delivery	22.1.13	F	1	RUC_DNA_Extraction_order	RUC	RUC_sx:F_dm:N_cid:7_s:1726_d:569	0.020836998	1543
11592	ATGTCACCGCTG	GGCGVACGGGTGAGTAA	Gidul	523	90	1	16	54	18	75	48	Month_18	Vaginal-Delivery	9.1.13	F	0	RUC_DNA_Extraction_order	RUC	RUC_sx:F_dm:N_cid:1_s:11592_d:523	0.022870075	2024
11595	TGGAGTAGGTGG	GGCGVACGGGTGAGTAA	Gidul	522	93	2	16	54	18	75	48	Month_18	Vaginal-Delivery	10.1.13	F	1	RUC_DNA_Extraction_order	RUC	RUC_sx:F_dm:N_cid:2_s:11595_d:522	0.022671003	2007
11598	TACCGCTTCTTC	GGCGVACGGGTGAGTAA	Gidul	521	96	3	16	54	18	75	48	Month_18	Vaginal-Delivery	11.1.13	F	1	RUC_DNA_Extraction_order	RUC	RUC_sx:F_dm:N_cid:3_s:11598_d:521	0.016225442	2017
11724	TACACAAGTCGC	GGCGVACGGGTGAGTAA	Gidul	572	222	6	17	54	20	82	50	Month_20	Vaginal-Delivery	19.1.13	F	1	RUC_DNA_Extraction_order	RUC	RUC_sx:F_dm:N_cid:6_s:11724_d:572	0.020568554	1497
11759	GTCGTGTAGCCT	GGCGVACGGGTGAGTAA	Gidul	615	6	23	18	54	21	88	51	Month_21	Vaginal-Delivery	11.4.13	F	1	RUC_DNA_Extraction_order	RUC	RUC_sx:F_dm:N_cid:23_s:11759_d:615	0.022688418	1385
11770	TAACGTGTGTGC	GGCGVACGGGTGAGTAA	Gidul	580	17	3	18	54	20	83	50	Month_20	Vaginal-Delivery	11.1.13	F	1	RUC_DNA_Extraction_order	RUC	RUC_sx:F_dm:N_cid:3_s:11770_d:580	0.029555093	1426
11775	GAGCCATCTGTA	GGCGVACGGGTGAGTAA	Gidul	575	41	4	20	54	20	83	50	Month_20	Vaginal-Delivery	16.1.13	F	1	RUC_DNA_Extraction_order	RUC	RUC_sx:F_dm:N_cid:4_s:11775_d:575	0.033445976	1725
11776	TTGGGTACACGT	GGCGVACGGGTGAGTAA	Gidul	575	42	5	20	54	20	83	50	Month_20	Vaginal-Delivery	16.1.13	F	0	RUC_DNA_Extraction_order	RUC	RUC_sx:F_dm:N_cid:5_s:11776_d:575	0.013668394	2051
11803	GTGTTGTCGTGC	GGCGVACGGGTGAGTAA	Gidul	622	67	20	20	54	21	89	51	Month_21	Vaginal-Delivery	27.3.13	F	1	RUC_DNA_Extraction_order	RUC	RUC_sx:F_dm:N_cid:20_s:11803_d:622	0.024929351	1724
21610	ATCAGTACTAGG	GGCGVACGGGTGAGTAA	Gidul	560	131	9	21	54	19	80	49	Month_19	Vaginal-Delivery	31.1.13	F	0	RUC_DNA_Extraction_order	RUC	RUC_sx:F_dm:N_cid:9_s:21610_d:560	0.019174942	1788
1605	GCGAGCGAAGTA	GGCGVACGGGTGAGTAA	TMR	681	103	6	6	55	23	98	53	Month_23	Vaginal-Delivery	19.1.13	F	1	RUC_DNA_Extraction_order	RUC	RUC_sx:F_dm:N_cid:6_s:1605_d:681	0.018562966	2036
1622	AGTAGCGGAAGA	GGCGVACGGGTGAGTAA	Gidul	666	120	13	6	55	23	96	53	Month_23	Vaginal-Delivery	11.2.13	F	1	RUC_DNA_Extraction_order	RUC	RUC_sx:F_dm:N_cid:13_s:1622_d:666	0.020774734	1828
1719	ATTTAGGACGAC	GGCGVACGGGTGAGTAA	TMR	684	217	5	6	55	23	98	53	Month_23	Vaginal-Delivery	16.1.13	F	0	RUC_DNA_Extraction_order	RUC	RUC_sx:F_dm:N_cid:5_s:1719_d:684	0.061835989	1479
1733	GTGTTCCCAGAA	GGCGVACGGGTGAGTAA	Gidul	664	231	11	6	55	23	95	53	Month_23	Vaginal-Delivery	5.2.13	F	1	RUC_DNA_Extraction_order	RUC	RUC_sx:F_dm:N_cid:11_s:1733_d:664	0.032780324	1454
1765	TGCATACACTGG	GGCGVACGGGTGAGTAA	TMR	698	12	2	7	55	24	100	54	Month_24	Vaginal-Delivery	10.1.13	F	1	RUC_DNA_Extraction_order	RUC	RUC_sx:F_dm:N_cid:2_s:1765_d:698	0.062674182	522
11608	TCTTGGAGGTCA	GGCGVACGGGTGAGTAA	TMR	686	106	7	16	55	23	98	53	Month_23	Vaginal-Delivery	22.1.13	F	1	RUC_DNA_Extraction_order	RUC	RUC_sx:F_dm:N_cid:7_s:11608_d:686	0.02557158	1778
11611	GCGACAATTACA	GGCGVACGGGTGAGTAA	TMR	677	109	9	16	55	23	97	53	Month_23	Vaginal-Delivery	31.1.13	F	0	RUC_DNA_Extraction_order	RUC	RUC_sx:F_dm:N_cid:9_s:11611_d:677	0.077901285	1504
11760	AGCGGAGGTTAG	GGCGVACGGGTGAGTAA	TMR	691	7	1	18	55	24	99	54	Month_24	Vaginal-Delivery	9.1.13	F	0	RUC_DNA_Extraction_order	RUC	RUC_sx:F_dm:N_cid:1_s:11760_d:691	0.032235308	1400
11771	CATTATGGCGTG	GGCGVACGGGTGAGTAA	TMR	689	18	3	18	55	23	99	53	Month_23	Vaginal-Delivery	11.1.13	F	1	RUC_DNA_Extraction_order	RUC	RUC_sx:F_dm:N_cid:3_s:11771_d:689	0.026681242	1582
11804	CCACAGATCGAT	GGCGVACGGGTGAGTAA	TMR	685	68	20	20	55	23	98	53	Month_23	Vaginal-Delivery	27.3.13	F	1	RUC_DNA_Extraction_order	RUC	RUC_sx:F_dm:N_cid:20_s:11804_d:685	0.021922573	1894
11808	GGTGACTAGTTC	GGCGVACGGGTGAGTAA	Gidul	670	72	23	21	55	23	96	53	Month_23	Vaginal-Delivery	11.4.13	F	1	RUC_DNA_Extraction_order	RUC	RUC_sx:F_dm:N_cid:23_s:11808_d:670	0.025628242	1885
11809	ATGGGTTCCGTC	GGCGVACGGGTGAGTAA	TMR	698	73	23	21	55	24	100	54	Month_24	Vaginal-Delivery	11.4.13	F	1	RUC_DNA_Extraction_order	RUC	RUC_sx:F_dm:N_cid:23_s:11809_d:698	0.020435155	1806
1727	GTCGCCGTACAT	GGCGVACGGGTGAGTAA	TMR	755	225	7	6	56	26	108	56	Month_26	Vaginal-Delivery	22.1.13	F	1	RUC_DNA_Extraction_order	RUC	RUC_sx:F_dm:N_cid:7_s:1727_d:755	0.02546963	1366
1730	TTCTGAGAGGTA	GGCGVACGGGTGAGTAA	TMR	740	228	9	6	56	25	106	55	Month_25	Vaginal-Delivery	31.1.13	F	0	RUC_DNA_Extraction_order	RUC	RUC_sx:F_dm:N_cid:9_s:1730_d:740	0.061763338	1197
1734	CCGAGGTATAAT	GGCGVACGGGTGAGTAA	TMR	735	232	11	6	56	25	105	55	Month_25	Vaginal-Delivery	5.2.13	F	1	RUC_DNA_Extraction_order	RUC	RUC_sx:F_dm:N_cid:11_s:1734_d:735	0.017672567	1490
1740	AGACAGTAGGAG	GGCGVACGGGTGAGTAA	TMR	735	238	13	6	56	25	105	55	Month_25	Vaginal-Delivery	11.2.13	F	1	RUC_DNA_Extraction_order	RUC	RUC_sx:F_dm:N_cid:13_s:1740_d:735	0.016336199	1088
11720	GGATAGCCAAGG	GGCGVACGGGTGAGTAA	TMR	718	218	5	17	56	24	103	54	Month_24	Vaginal-Delivery	16.1.13	F	0	RUC_DNA_Extraction_order	RUC	RUC_sx:F_dm:N_cid:5_s:11720_d:718	0.01941255	1242
11721	GAACACTTTGGA	GGCGVACGGGTGAGTAA	TMR	755	40	5	20	56	26	108	56	Month_26	Vaginal-Delivery	16.1.13	F	0	RUC_DNA_Extraction_order	RUC	RUC_sx:F_dm:N_cid:5_s:11721_d:755	0.0126057	1787
11725	GCGTCCATGAAT	GGCGVACGGGTGAGTAA	TMR	715	223	6	17	56	24	103	54	Month_24	Vaginal-Delivery	19.1.13	F	1	RUC_DNA_Extraction_order	RUC	RUC_sx:F_dm:N_cid:6_s:11725_d:715	0.020915232	1138
11761	ATCCTTTGGTTC	GGCGVACGGGTGAGTAA	TMR	725	8	1	18	56	25	104	55	Month_25	Vaginal-Delivery	9.1.13	F	0	RUC_DNA_Extraction_order	RUC	RUC_sx:F_dm:N_cid:1_s:11761_d:725	0.025891375	1268
11772	CCAATACGCCTG	GGCGVACGGGTGAGTAA	TMR	760	19	3	18	56	26	109	56	Month_26	Vaginal-Delivery	11.1.13	F	1	RUC_DNA_Extraction_order	RUC	RUC_sx:F_dm:N_cid:3_s:11772_d:760	0.017344619	1371
11799	AGGCTTACGTGT	GGCGVACGGGTGAGTAA	TMR	757	63	13	20	56	26	109	56	Month_26	Vaginal-Delivery	11.2.13	F	1	RUC_DNA_Extraction_order	RUC	RUC_sx:F_dm:N_cid:13_s:11799_d:757	0.01173908	1516
11805	TATCGACACAAG	GGCGVACGGGTGAGTAA	TMR	754	69	20	20	56	26	108	56	Month_26	Vaginal-Delivery	27.3.13	F	1	RUC_DNA_Extraction_order	RUC	RUC_sx:F_dm:N_cid:20_s:11805_d:754	0.011865239	1629
11810	TATACCGCTGCG	GGCGVACGGGTGAGTAA	TMR	739	57	23	18	56	25	106	55	Month_25	Vaginal-Delivery	11.4.13	F	1	RUC_DNA_Extraction_order	RUC	RUC_sx:F_dm:N_cid:23_s:11810_d:739	0.032849412	1509
21766	ACCCAAGCGTTA	GGCGVACGGGTGAGTAA	TMR	724	133	2	21	56	25	104	55	Month_25	Vaginal-Delivery	10.1.13	F	1	RUC_DNA_Extraction_order	RUC	RUC_sx:F_dm:N_cid:2_s:21766_d:724	0.015707962	1526
1728	GGAATCCGATTA	GGCGVACGGGTGAGTAA	TMR	777	226	7	6	57	26	111	56	Month_26	Vaginal-Delivery	22.1.13	F	1	RUC_DNA_Extraction_order	RUC	RUC_sx:F_dm:N_cid:7_s:1728_d:777	0.020626898	1265
1731	ATCCCTACGGAA	GGCGVACGGGTGAGTAA	TMR	768	229	9	6	57	26	110	56	Month_26	Vaginal-Delivery	31.1.13	F	0	RUC_DNA_Extraction_order	RUC	RUC_sx:F_dm:N_cid:9_s:1731_d:768	0.020406707	1239
1762	TACAGCGCATAC	GGCGVACGGGTGAGTAA	TMR	762	9	1	7	57	26	109	56	Month_26	Vaginal-Delivery	9.1.13	F	0	RUC_DNA_Extraction_order	RUC	RUC_sx:F_dm:N_cid:1_s:1762_d:762	0.016539133	1367
11722	GTCGTCCAAATG	GGCGVACGGGTGAGTAA	TMR	783	220	5	17	57	27	112	57	Month_27	Vaginal-Delivery	16.1.13	F	0	RUC_DNA_Extraction_order	RUC	RUC_sx:F_dm:N_cid:5_s:11722_d:783	0.021707084	1398
11735	AGCGTAATTAGC	GGCGVACGGGTGAGTAA	TMR	763	233	11	17	57	26	109	56	Month_26	Vaginal-Delivery	5.2.13	F	1	RUC_DNA_Extraction_order	RUC	RUC_sx:F_dm:N_cid:11_s:11735_d:763	0.018822807	1499
11763	ACCGGTATGTAC	GGCGVACGGGTGAGTAA	TMR	790	10	1	18	57	27	113	57	Month_27	Vaginal-Delivery	9.1.13	F	0	RUC_DNA_Extraction_order	RUC	RUC_sx:F_dm:N_cid:1_s:11763_d:790	0.016990987	1084
11767	ACCAGTGACTCA	GGCGVACGGGTGAGTAA	TMR	761	14	2	18	57	26	109	56	Month_26	Vaginal-Delivery	10.1.13	F	1	RUC_DNA_Extraction_order	RUC	RUC_sx:F_dm:N_cid:2_s:11767_d:761	0.017580558	1075
11768	GAATACCAAGTC	GGCGVACGGGTGAGTAA	TMR	789	15	2	18	57	27	113	57	Month_27	Vaginal-Delivery	10.1.13	F	1	RUC_DNA_Extraction_order	RUC	RUC_sx:F_dm:N_cid:2_s:11768_d:789	0.019246266	1136
11773	GATCTGCGATCC	GGCGVACGGGTGAGTAA	TMR	788	20	3	18	57	27	113	57	Month_27	Vaginal-Delivery	11.1.13	F	1	RUC_DNA_Extraction_order	RUC	RUC_sx:F_dm:N_cid:3_s:11773_d:788	0.012995913	1392
1736	CTCGTGAATGAC	GGCGVACGGGTGAGTAA	TMR	804	234	11	6	58	27	115	57	Month_27	Vaginal-Delivery	5.2.13	F	1	RUC_DNA_Extraction_order	RUC	RUC_sx:F_dm:N_cid:11_s:1736_d:804	0.013970214	1562
11723	CAACGTGCTCCA	GGCGVACGGGTGAGTAA	TMR	824	221	5	17	58	28	118	58	Month_28	Vaginal-Delivery	16.1.13	F	0	RUC_DNA_Extraction_order	RUC	RUC_sx:F_dm:N_cid:5_s:11723_d:824	0.015106243	1757
11729	CACCCGATGGTT	GGCGVACGGGTGAGTAA	TMR	818	227	7	17	58	28	117	58	Month_28	Vaginal-Delivery	22.1.13	F	1	RUC_DNA_Extraction_order	RUC	RUC_sx:F_dm:N_cid:7_s:11729_d:818	0.030980514	1175
11732	GGTTCCATTAGG	GGCGVACGGGTGAGTAA	TMR	809	230	9	17	58	27	116	57	Month_27	Vaginal-Delivery	31.1.13	F	0	RUC_DNA_Extraction_order	RUC	RUC_sx:F_dm:N_cid:9_s:11732_d:809	0.019218552	1494
11741	GCCACGACTTAC	GGCGVACGGGTGAGTAA	TMR	798	239	13	17	58	27	114	57	Month_27	Vaginal-Delivery	11.2.13	F	1	RUC_DNA_Extraction_order	RUC	RUC_sx:F_dm:N_cid:13_s:11741_d:798	0.013359347	1347
11764	AATTGTGTCGGA	GGCGVACGGGTGAGTAA	TMR	831	11	1	18	58	28	119	58	Month_28	Vaginal-Delivery	9.1.13	F	0	RUC_DNA_Extraction_order	RUC	RUC_sx:F_dm:N_cid:1_s:11764_d:831	0.0157401	1193
11769	GTAGATCGTGTA	GGCGVACGGGTGAGTAA	TMR	830	16	2	18	58	28	119	58	Month_28	Vaginal-Delivery	10.1.13	F	1	RUC_DNA_Extraction_order	RUC	RUC_sx:F_dm:N_cid:2_s:11769_d:830	0.011973698	1488
11774	CAGCTCATCAGC	GGCGVACGGGTGAGTAA	TMR	829	21	3	18	58	28	119	58	Month_28	Vaginal-Delivery	11.1.13	F	1	RUC_DNA_Extraction_order	RUC	RUC_sx:F_dm:N_cid:3_s:11774_d:829	0.01976459	1459
