# Supplementary material for: Stochasticity constrained by deterministic effects of diet and age drive rumen microbiome assembly dynamics
Source: Nat Commun. 2020 Apr 20;11:1904. doi: 10.1038/s41467-020-15652-8 (PMC7170844; doi:10.1038/s41467-020-15652-8)
Supplement: Supplementary file 17 — Source Data [file 41467_2020_15652_MOESM17_ESM.zip › Source Data/Supplementary Figure 6.txt]

otus_count	diets_presence	measure_type
8.687106918	one	Original
0	one	Permuted
0	one	Permuted
0	one	Permuted
0	one	Permuted
0	one	Permuted
0	one	Permuted
0	one	Permuted
0	one	Permuted
0	one	Permuted
0	one	Permuted
0	one	Permuted
0	one	Permuted
0	one	Permuted
0	one	Permuted
0	one	Permuted
0	one	Permuted
0	one	Permuted
0	one	Permuted
0	one	Permuted
0	one	Permuted
0	one	Permuted
0	one	Permuted
0	one	Permuted
0	one	Permuted
0	one	Permuted
0	one	Permuted
0	one	Permuted
0	one	Permuted
0	one	Permuted
0	one	Permuted
0	one	Permuted
0	one	Permuted
0	one	Permuted
0	one	Permuted
0	one	Permuted
0	one	Permuted
0	one	Permuted
0	one	Permuted
0	one	Permuted
0	one	Permuted
0	one	Permuted
0	one	Permuted
0	one	Permuted
0	one	Permuted
0	one	Permuted
0	one	Permuted
0	one	Permuted
0	one	Permuted
0	one	Permuted
0	one	Permuted
0	one	Permuted
0	one	Permuted
0	one	Permuted
0	one	Permuted
0	one	Permuted
0	one	Permuted
0	one	Permuted
0	one	Permuted
0	one	Permuted
0	one	Permuted
0	one	Permuted
0.039308176	one	Permuted
0	one	Permuted
0	one	Permuted
0	one	Permuted
0	one	Permuted
0	one	Permuted
0	one	Permuted
0	one	Permuted
0	one	Permuted
0	one	Permuted
0	one	Permuted
0	one	Permuted
0	one	Permuted
0	one	Permuted
0	one	Permuted
0	one	Permuted
0	one	Permuted
0	one	Permuted
0	one	Permuted
0	one	Permuted
0	one	Permuted
0	one	Permuted
0	one	Permuted
0	one	Permuted
0	one	Permuted
0	one	Permuted
0	one	Permuted
0	one	Permuted
0	one	Permuted
0	one	Permuted
0	one	Permuted
0	one	Permuted
0	one	Permuted
0	one	Permuted
0	one	Permuted
0	one	Permuted
0	one	Permuted
0	one	Permuted
0	one	Permuted
17.05974843	two	Original
0.117924528	two	Permuted
0.039308176	two	Permuted
0	two	Permuted
0.039308176	two	Permuted
0.078616352	two	Permuted
0.078616352	two	Permuted
0.078616352	two	Permuted
0.117924528	two	Permuted
0	two	Permuted
0.078616352	two	Permuted
0.039308176	two	Permuted
0.078616352	two	Permuted
0.117924528	two	Permuted
0.039308176	two	Permuted
0.039308176	two	Permuted
0	two	Permuted
0.039308176	two	Permuted
0.039308176	two	Permuted
0.039308176	two	Permuted
0.039308176	two	Permuted
0	two	Permuted
0.039308176	two	Permuted
0.039308176	two	Permuted
0.078616352	two	Permuted
0.078616352	two	Permuted
0	two	Permuted
0	two	Permuted
0	two	Permuted
0.078616352	two	Permuted
0.078616352	two	Permuted
0.078616352	two	Permuted
0.117924528	two	Permuted
0	two	Permuted
0.078616352	two	Permuted
0.039308176	two	Permuted
0.078616352	two	Permuted
0.039308176	two	Permuted
0	two	Permuted
0.039308176	two	Permuted
0.078616352	two	Permuted
0.039308176	two	Permuted
0.117924528	two	Permuted
0	two	Permuted
0.039308176	two	Permuted
0.078616352	two	Permuted
0.039308176	two	Permuted
0	two	Permuted
0.039308176	two	Permuted
0	two	Permuted
0.117924528	two	Permuted
0.078616352	two	Permuted
0.039308176	two	Permuted
0.039308176	two	Permuted
0	two	Permuted
0.117924528	two	Permuted
0	two	Permuted
0.117924528	two	Permuted
0.039308176	two	Permuted
0.039308176	two	Permuted
0.078616352	two	Permuted
0.039308176	two	Permuted
0.078616352	two	Permuted
0.039308176	two	Permuted
0.039308176	two	Permuted
0.039308176	two	Permuted
0.157232704	two	Permuted
0.078616352	two	Permuted
0.078616352	two	Permuted
0.117924528	two	Permuted
0.039308176	two	Permuted
0.117924528	two	Permuted
0.078616352	two	Permuted
0.117924528	two	Permuted
0.196540881	two	Permuted
0.078616352	two	Permuted
0.078616352	two	Permuted
0.039308176	two	Permuted
0.078616352	two	Permuted
0	two	Permuted
0.078616352	two	Permuted
0	two	Permuted
0.157232704	two	Permuted
0.117924528	two	Permuted
0.078616352	two	Permuted
0.078616352	two	Permuted
0.117924528	two	Permuted
0.117924528	two	Permuted
0.078616352	two	Permuted
0.039308176	two	Permuted
0	two	Permuted
0	two	Permuted
0.078616352	two	Permuted
0.078616352	two	Permuted
0.078616352	two	Permuted
0	two	Permuted
0	two	Permuted
0	two	Permuted
0	two	Permuted
0.078616352	two	Permuted
0	two	Permuted
50.74685535	three	Original
2.004716981	three	Permuted
2.790880503	three	Permuted
2.751572327	three	Permuted
2.555031447	three	Permuted
2.987421384	three	Permuted
2.51572327	three	Permuted
2.31918239	three	Permuted
2.555031447	three	Permuted
2.201257862	three	Permuted
2.633647799	three	Permuted
2.358490566	three	Permuted
2.633647799	three	Permuted
2.240566038	three	Permuted
2.437106918	three	Permuted
2.51572327	three	Permuted
2.437106918	three	Permuted
2.594339623	three	Permuted
2.751572327	three	Permuted
2.240566038	three	Permuted
2.044025157	three	Permuted
2.397798742	three	Permuted
2.948113208	three	Permuted
2.830188679	three	Permuted
2.004716981	three	Permuted
2.397798742	three	Permuted
2.869496855	three	Permuted
2.51572327	three	Permuted
2.790880503	three	Permuted
2.397798742	three	Permuted
2.672955975	three	Permuted
2.51572327	three	Permuted
2.672955975	three	Permuted
2.437106918	three	Permuted
2.358490566	three	Permuted
2.594339623	three	Permuted
2.830188679	three	Permuted
2.044025157	three	Permuted
3.066037736	three	Permuted
2.476415094	three	Permuted
2.161949686	three	Permuted
3.02672956	three	Permuted
2.790880503	three	Permuted
2.437106918	three	Permuted
2.004716981	three	Permuted
2.712264151	three	Permuted
2.594339623	three	Permuted
2.672955975	three	Permuted
2.083333333	three	Permuted
2.790880503	three	Permuted
2.279874214	three	Permuted
2.51572327	three	Permuted
2.083333333	three	Permuted
2.240566038	three	Permuted
1.965408805	three	Permuted
2.358490566	three	Permuted
2.51572327	three	Permuted
2.122641509	three	Permuted
2.397798742	three	Permuted
2.161949686	three	Permuted
2.51572327	three	Permuted
2.555031447	three	Permuted
2.201257862	three	Permuted
3.066037736	three	Permuted
2.555031447	three	Permuted
2.31918239	three	Permuted
2.122641509	three	Permuted
2.751572327	three	Permuted
2.751572327	three	Permuted
2.240566038	three	Permuted
2.555031447	three	Permuted
2.397798742	three	Permuted
2.122641509	three	Permuted
2.712264151	three	Permuted
2.083333333	three	Permuted
2.240566038	three	Permuted
2.594339623	three	Permuted
2.240566038	three	Permuted
2.161949686	three	Permuted
2.397798742	three	Permuted
2.712264151	three	Permuted
2.633647799	three	Permuted
1.886792453	three	Permuted
2.122641509	three	Permuted
2.51572327	three	Permuted
2.437106918	three	Permuted
2.358490566	three	Permuted
2.31918239	three	Permuted
2.31918239	three	Permuted
3.105345912	three	Permuted
2.594339623	three	Permuted
2.908805031	three	Permuted
2.31918239	three	Permuted
2.830188679	three	Permuted
2.594339623	three	Permuted
2.594339623	three	Permuted
2.594339623	three	Permuted
2.358490566	three	Permuted
2.555031447	three	Permuted
2.122641509	three	Permuted
2.437106918	three	Permuted
23.50628931	four	Original
97.87735849	four	Permuted
97.16981132	four	Permuted
97.24842767	four	Permuted
97.40566038	four	Permuted
96.93396226	four	Permuted
97.40566038	four	Permuted
97.60220126	four	Permuted
97.32704403	four	Permuted
97.79874214	four	Permuted
97.28773585	four	Permuted
97.60220126	four	Permuted
97.28773585	four	Permuted
97.64150943	four	Permuted
97.52358491	four	Permuted
97.44496855	four	Permuted
97.56289308	four	Permuted
97.3663522	four	Permuted
97.2091195	four	Permuted
97.72012579	four	Permuted
97.91666667	four	Permuted
97.60220126	four	Permuted
97.01257862	four	Permuted
97.13050314	four	Permuted
97.91666667	four	Permuted
97.52358491	four	Permuted
97.13050314	four	Permuted
97.48427673	four	Permuted
97.2091195	four	Permuted
97.52358491	four	Permuted
97.24842767	four	Permuted
97.40566038	four	Permuted
97.2091195	four	Permuted
97.56289308	four	Permuted
97.56289308	four	Permuted
97.3663522	four	Permuted
97.09119497	four	Permuted
97.91666667	four	Permuted
96.93396226	four	Permuted
97.48427673	four	Permuted
97.75943396	four	Permuted
96.93396226	four	Permuted
97.09119497	four	Permuted
97.56289308	four	Permuted
97.95597484	four	Permuted
97.2091195	four	Permuted
97.3663522	four	Permuted
97.32704403	four	Permuted
97.87735849	four	Permuted
97.2091195	four	Permuted
97.60220126	four	Permuted
97.40566038	four	Permuted
97.87735849	four	Permuted
97.72012579	four	Permuted
98.03459119	four	Permuted
97.52358491	four	Permuted
97.48427673	four	Permuted
97.75943396	four	Permuted
97.56289308	four	Permuted
97.79874214	four	Permuted
97.40566038	four	Permuted
97.40566038	four	Permuted
97.68081761	four	Permuted
96.89465409	four	Permuted
97.40566038	four	Permuted
97.64150943	four	Permuted
97.72012579	four	Permuted
97.16981132	four	Permuted
97.16981132	four	Permuted
97.64150943	four	Permuted
97.40566038	four	Permuted
97.48427673	four	Permuted
97.79874214	four	Permuted
97.16981132	four	Permuted
97.72012579	four	Permuted
97.68081761	four	Permuted
97.32704403	four	Permuted
97.72012579	four	Permuted
97.75943396	four	Permuted
97.60220126	four	Permuted
97.2091195	four	Permuted
97.3663522	four	Permuted
97.95597484	four	Permuted
97.75943396	four	Permuted
97.40566038	four	Permuted
97.48427673	four	Permuted
97.52358491	four	Permuted
97.56289308	four	Permuted
97.60220126	four	Permuted
96.85534591	four	Permuted
97.40566038	four	Permuted
97.09119497	four	Permuted
97.60220126	four	Permuted
97.09119497	four	Permuted
97.32704403	four	Permuted
97.40566038	four	Permuted
97.40566038	four	Permuted
97.64150943	four	Permuted
97.44496855	four	Permuted
97.79874214	four	Permuted
97.56289308	four	Permuted
