# Supplementary material for: Stochasticity constrained by deterministic effects of diet and age drive rumen microbiome assembly dynamics
Source: Nat Commun. 2020 Apr 20;11:1904. doi: 10.1038/s41467-020-15652-8 (PMC7170844; doi:10.1038/s41467-020-15652-8)
Supplement: Supplementary file 17 — Source Data [file 41467_2020_15652_MOESM17_ESM.zip › Source Data/Supplementary Figure 8.txt]

	time_bin	count	group
1	1	4940	all_real_data
2	2	2853	all_real_data
3	3	2428	all_real_data
4	4	3865	all_real_data
5	5	2978	all_real_data
6	6	4043	all_real_data
7	7	2832	all_real_data
8	8	4225	all_real_data
9	9	5155	all_real_data
10	10	4264	all_real_data
11	11	3011	all_real_data
12	12	2675	all_real_data
13	13	1924	all_real_data
14	14	3147	all_real_data
15	15	2065	all_real_data
16	16	993	all_real_data
17	17	1184	all_real_data
18	18	2848	all_real_data
19	19	3755	all_real_data
20	20	2923	all_real_data
21	21	2322	all_real_data
22	22	2831	all_real_data
23	23	2371	all_real_data
24	24	3196	all_real_data
25	25	2526	all_real_data
26	26	2496	all_real_data
27	27	2641	all_real_data
28	28	2349	all_real_data
29	29	2460	all_real_data
30	30	1399	all_real_data
31	31	1564	all_real_data
32	32	1491	all_real_data
33	33	1502	all_real_data
34	34	1243	all_real_data
35	35	1101	all_real_data
36	36	1295	all_real_data
37	37	996	all_real_data
38	38	835	all_real_data
39	39	795	all_real_data
40	40	786	all_real_data
41	41	619	all_real_data
42	42	746	all_real_data
43	43	423	all_real_data
44	44	397	all_real_data
45	45	510	all_real_data
46	46	427	all_real_data
47	47	245	all_real_data
48	48	162	all_real_data
49	49	235	all_real_data
50	50	201	all_real_data
51	51	146	all_real_data
52	52	124	all_real_data
53	53	78	all_real_data
54	54	59	all_real_data
55	55	62	all_real_data
56	56	44	all_real_data
57	57	17	all_real_data
58	58	10	all_real_data
59	1	22140	all_permuted
60	2	9052	all_permuted
61	3	6456	all_permuted
62	4	6581	all_permuted
63	5	8074	all_permuted
64	6	6302	all_permuted
65	7	4117	all_permuted
66	8	4537	all_permuted
67	9	3952	all_permuted
68	10	3064	all_permuted
69	11	2687	all_permuted
70	12	2712	all_permuted
71	13	2264	all_permuted
72	14	4344	all_permuted
73	15	2697	all_permuted
74	16	1417	all_permuted
75	17	1056	all_permuted
76	18	1116	all_permuted
77	19	865	all_permuted
78	20	912	all_permuted
79	21	695	all_permuted
80	22	592	all_permuted
81	23	487	all_permuted
82	24	600	all_permuted
83	25	497	all_permuted
84	26	500	all_permuted
85	27	550	all_permuted
86	28	566	all_permuted
87	29	546	all_permuted
88	30	427	all_permuted
89	31	347	all_permuted
90	32	284	all_permuted
91	33	343	all_permuted
92	34	193	all_permuted
93	35	157	all_permuted
94	36	186	all_permuted
95	37	164	all_permuted
96	38	122	all_permuted
97	39	126	all_permuted
98	40	126	all_permuted
99	41	107	all_permuted
100	42	83	all_permuted
101	43	69	all_permuted
102	44	54	all_permuted
103	45	89	all_permuted
104	46	50	all_permuted
105	47	28	all_permuted
106	48	34	all_permuted
107	49	66	all_permuted
108	50	41	all_permuted
109	51	60	all_permuted
110	52	47	all_permuted
111	53	49	all_permuted
112	54	46	all_permuted
113	55	64	all_permuted
114	56	32	all_permuted
115	57	22	all_permuted
116	58	18	all_permuted
117	1	21099	all_permuted
118	2	8541	all_permuted
119	3	6613	all_permuted
120	4	6870	all_permuted
121	5	7812	all_permuted
122	6	6211	all_permuted
123	7	3700	all_permuted
124	8	4718	all_permuted
125	9	4651	all_permuted
126	10	2974	all_permuted
127	11	2994	all_permuted
128	12	3126	all_permuted
129	13	2452	all_permuted
130	14	3973	all_permuted
131	15	2849	all_permuted
132	16	1390	all_permuted
133	17	1032	all_permuted
134	18	1121	all_permuted
135	19	793	all_permuted
136	20	844	all_permuted
137	21	696	all_permuted
138	22	546	all_permuted
139	23	608	all_permuted
140	24	671	all_permuted
141	25	447	all_permuted
142	26	540	all_permuted
143	27	538	all_permuted
144	28	521	all_permuted
145	29	653	all_permuted
146	30	447	all_permuted
147	31	406	all_permuted
148	32	382	all_permuted
149	33	305	all_permuted
150	34	248	all_permuted
151	35	193	all_permuted
152	36	241	all_permuted
153	37	153	all_permuted
154	38	162	all_permuted
155	39	168	all_permuted
156	40	125	all_permuted
157	41	92	all_permuted
158	42	128	all_permuted
159	43	57	all_permuted
160	44	98	all_permuted
161	45	86	all_permuted
162	46	77	all_permuted
163	47	46	all_permuted
164	48	26	all_permuted
165	49	69	all_permuted
166	50	49	all_permuted
167	51	56	all_permuted
168	52	29	all_permuted
169	53	42	all_permuted
170	54	30	all_permuted
171	55	48	all_permuted
172	56	39	all_permuted
173	57	9	all_permuted
174	58	18	all_permuted
175	1	20860	all_permuted
176	2	9003	all_permuted
177	3	6839	all_permuted
178	4	6749	all_permuted
179	5	7259	all_permuted
180	6	5704	all_permuted
181	7	4467	all_permuted
182	8	5210	all_permuted
183	9	4357	all_permuted
184	10	3139	all_permuted
185	11	2854	all_permuted
186	12	2730	all_permuted
187	13	2524	all_permuted
188	14	3933	all_permuted
189	15	3011	all_permuted
190	16	1337	all_permuted
191	17	951	all_permuted
192	18	1031	all_permuted
193	19	858	all_permuted
194	20	860	all_permuted
195	21	728	all_permuted
196	22	663	all_permuted
197	23	571	all_permuted
198	24	708	all_permuted
199	25	544	all_permuted
200	26	540	all_permuted
201	27	761	all_permuted
202	28	507	all_permuted
203	29	673	all_permuted
204	30	424	all_permuted
205	31	358	all_permuted
206	32	276	all_permuted
207	33	275	all_permuted
208	34	218	all_permuted
209	35	177	all_permuted
210	36	218	all_permuted
211	37	146	all_permuted
212	38	138	all_permuted
213	39	171	all_permuted
214	40	114	all_permuted
215	41	112	all_permuted
216	42	56	all_permuted
217	43	58	all_permuted
218	44	71	all_permuted
219	45	92	all_permuted
220	46	67	all_permuted
221	47	52	all_permuted
222	48	43	all_permuted
223	49	36	all_permuted
224	50	50	all_permuted
225	51	41	all_permuted
226	52	49	all_permuted
227	53	54	all_permuted
228	54	45	all_permuted
229	55	26	all_permuted
230	56	29	all_permuted
231	57	12	all_permuted
232	58	33	all_permuted
233	1	21344	all_permuted
234	2	9774	all_permuted
235	3	6301	all_permuted
236	4	6607	all_permuted
237	5	7595	all_permuted
238	6	5959	all_permuted
239	7	3934	all_permuted
240	8	5146	all_permuted
241	9	4467	all_permuted
242	10	3205	all_permuted
243	11	2678	all_permuted
244	12	2615	all_permuted
245	13	2367	all_permuted
246	14	3958	all_permuted
247	15	3000	all_permuted
248	16	1227	all_permuted
249	17	983	all_permuted
250	18	1086	all_permuted
251	19	832	all_permuted
252	20	968	all_permuted
253	21	698	all_permuted
254	22	652	all_permuted
255	23	633	all_permuted
256	24	605	all_permuted
257	25	503	all_permuted
258	26	509	all_permuted
259	27	446	all_permuted
260	28	578	all_permuted
261	29	674	all_permuted
262	30	390	all_permuted
263	31	388	all_permuted
264	32	304	all_permuted
265	33	295	all_permuted
266	34	201	all_permuted
267	35	197	all_permuted
268	36	259	all_permuted
269	37	130	all_permuted
270	38	113	all_permuted
271	39	145	all_permuted
272	40	121	all_permuted
273	41	60	all_permuted
274	42	114	all_permuted
275	43	68	all_permuted
276	44	48	all_permuted
277	45	66	all_permuted
278	46	68	all_permuted
279	47	49	all_permuted
280	48	41	all_permuted
281	49	42	all_permuted
282	50	48	all_permuted
283	51	71	all_permuted
284	52	35	all_permuted
285	53	56	all_permuted
286	54	42	all_permuted
287	55	48	all_permuted
288	56	42	all_permuted
289	57	17	all_permuted
290	58	10	all_permuted
291	1	22356	all_permuted
292	2	9094	all_permuted
293	3	5802	all_permuted
294	4	7560	all_permuted
295	5	7102	all_permuted
296	6	5651	all_permuted
297	7	4049	all_permuted
298	8	4682	all_permuted
299	9	4137	all_permuted
300	10	3066	all_permuted
301	11	2757	all_permuted
302	12	2778	all_permuted
303	13	2371	all_permuted
304	14	4109	all_permuted
305	15	3143	all_permuted
306	16	1383	all_permuted
307	17	931	all_permuted
308	18	1105	all_permuted
309	19	931	all_permuted
310	20	911	all_permuted
311	21	621	all_permuted
312	22	616	all_permuted
313	23	594	all_permuted
314	24	608	all_permuted
315	25	498	all_permuted
316	26	547	all_permuted
317	27	513	all_permuted
318	28	574	all_permuted
319	29	581	all_permuted
320	30	481	all_permuted
321	31	432	all_permuted
322	32	318	all_permuted
323	33	294	all_permuted
324	34	265	all_permuted
325	35	203	all_permuted
326	36	262	all_permuted
327	37	133	all_permuted
328	38	116	all_permuted
329	39	113	all_permuted
330	40	122	all_permuted
331	41	77	all_permuted
332	42	71	all_permuted
333	43	84	all_permuted
334	44	94	all_permuted
335	45	108	all_permuted
336	46	65	all_permuted
337	47	53	all_permuted
338	48	51	all_permuted
339	49	71	all_permuted
340	50	87	all_permuted
341	51	33	all_permuted
342	52	24	all_permuted
343	53	35	all_permuted
344	54	40	all_permuted
345	55	47	all_permuted
346	56	29	all_permuted
347	57	9	all_permuted
348	58	25	all_permuted
349	1	20750	all_permuted
350	2	9503	all_permuted
351	3	5811	all_permuted
352	4	8400	all_permuted
353	5	6984	all_permuted
354	6	5744	all_permuted
355	7	4214	all_permuted
356	8	4457	all_permuted
357	9	4206	all_permuted
358	10	3081	all_permuted
359	11	2782	all_permuted
360	12	3109	all_permuted
361	13	2773	all_permuted
362	14	3913	all_permuted
363	15	2944	all_permuted
364	16	1336	all_permuted
365	17	839	all_permuted
366	18	1212	all_permuted
367	19	937	all_permuted
368	20	815	all_permuted
369	21	665	all_permuted
370	22	649	all_permuted
371	23	538	all_permuted
372	24	757	all_permuted
373	25	535	all_permuted
374	26	538	all_permuted
375	27	578	all_permuted
376	28	567	all_permuted
377	29	603	all_permuted
378	30	368	all_permuted
379	31	334	all_permuted
380	32	329	all_permuted
381	33	300	all_permuted
382	34	238	all_permuted
383	35	168	all_permuted
384	36	226	all_permuted
385	37	182	all_permuted
386	38	125	all_permuted
387	39	134	all_permuted
388	40	90	all_permuted
389	41	101	all_permuted
390	42	101	all_permuted
391	43	56	all_permuted
392	44	74	all_permuted
393	45	101	all_permuted
394	46	87	all_permuted
395	47	54	all_permuted
396	48	39	all_permuted
397	49	33	all_permuted
398	50	77	all_permuted
399	51	59	all_permuted
400	52	57	all_permuted
401	53	53	all_permuted
402	54	75	all_permuted
403	55	42	all_permuted
404	56	45	all_permuted
405	57	15	all_permuted
406	58	9	all_permuted
407	1	21109	all_permuted
408	2	10142	all_permuted
409	3	6064	all_permuted
410	4	7016	all_permuted
411	5	6956	all_permuted
412	6	5723	all_permuted
413	7	4475	all_permuted
414	8	5116	all_permuted
415	9	3813	all_permuted
416	10	3195	all_permuted
417	11	2846	all_permuted
418	12	2660	all_permuted
419	13	2500	all_permuted
420	14	4327	all_permuted
421	15	3091	all_permuted
422	16	1358	all_permuted
423	17	887	all_permuted
424	18	1076	all_permuted
425	19	841	all_permuted
426	20	756	all_permuted
427	21	679	all_permuted
428	22	641	all_permuted
429	23	657	all_permuted
430	24	650	all_permuted
431	25	470	all_permuted
432	26	580	all_permuted
433	27	590	all_permuted
434	28	500	all_permuted
435	29	571	all_permuted
436	30	377	all_permuted
437	31	417	all_permuted
438	32	339	all_permuted
439	33	270	all_permuted
440	34	218	all_permuted
441	35	174	all_permuted
442	36	185	all_permuted
443	37	174	all_permuted
444	38	107	all_permuted
445	39	134	all_permuted
446	40	100	all_permuted
447	41	92	all_permuted
448	42	102	all_permuted
449	43	73	all_permuted
450	44	55	all_permuted
451	45	106	all_permuted
452	46	75	all_permuted
453	47	44	all_permuted
454	48	32	all_permuted
455	49	45	all_permuted
456	50	63	all_permuted
457	51	63	all_permuted
458	52	38	all_permuted
459	53	63	all_permuted
460	54	54	all_permuted
461	55	70	all_permuted
462	56	25	all_permuted
463	57	8	all_permuted
464	58	20	all_permuted
465	1	19782	all_permuted
466	2	9283	all_permuted
467	3	6853	all_permuted
468	4	7750	all_permuted
469	5	7468	all_permuted
470	6	6362	all_permuted
471	7	4337	all_permuted
472	8	4891	all_permuted
473	9	3920	all_permuted
474	10	3039	all_permuted
475	11	2750	all_permuted
476	12	2589	all_permuted
477	13	2413	all_permuted
478	14	4293	all_permuted
479	15	3289	all_permuted
480	16	1261	all_permuted
481	17	938	all_permuted
482	18	1122	all_permuted
483	19	837	all_permuted
484	20	962	all_permuted
485	21	715	all_permuted
486	22	659	all_permuted
487	23	487	all_permuted
488	24	596	all_permuted
489	25	444	all_permuted
490	26	529	all_permuted
491	27	537	all_permuted
492	28	520	all_permuted
493	29	668	all_permuted
494	30	423	all_permuted
495	31	353	all_permuted
496	32	269	all_permuted
497	33	346	all_permuted
498	34	227	all_permuted
499	35	192	all_permuted
500	36	242	all_permuted
501	37	184	all_permuted
502	38	135	all_permuted
503	39	138	all_permuted
504	40	89	all_permuted
505	41	74	all_permuted
506	42	124	all_permuted
507	43	70	all_permuted
508	44	47	all_permuted
509	45	83	all_permuted
510	46	78	all_permuted
511	47	41	all_permuted
512	48	46	all_permuted
513	49	43	all_permuted
514	50	53	all_permuted
515	51	61	all_permuted
516	52	33	all_permuted
517	53	46	all_permuted
518	54	30	all_permuted
519	55	28	all_permuted
520	56	35	all_permuted
521	57	12	all_permuted
522	58	16	all_permuted
523	1	22412	all_permuted
524	2	8521	all_permuted
525	3	6525	all_permuted
526	4	7002	all_permuted
527	5	7164	all_permuted
528	6	6022	all_permuted
529	7	4253	all_permuted
530	8	4535	all_permuted
531	9	4084	all_permuted
532	10	2981	all_permuted
533	11	2688	all_permuted
534	12	2683	all_permuted
535	13	2386	all_permuted
536	14	4129	all_permuted
537	15	3095	all_permuted
538	16	1307	all_permuted
539	17	1018	all_permuted
540	18	981	all_permuted
541	19	1049	all_permuted
542	20	1073	all_permuted
543	21	785	all_permuted
544	22	613	all_permuted
545	23	617	all_permuted
546	24	708	all_permuted
547	25	453	all_permuted
548	26	543	all_permuted
549	27	543	all_permuted
550	28	535	all_permuted
551	29	583	all_permuted
552	30	348	all_permuted
553	31	456	all_permuted
554	32	324	all_permuted
555	33	245	all_permuted
556	34	197	all_permuted
557	35	227	all_permuted
558	36	264	all_permuted
559	37	159	all_permuted
560	38	111	all_permuted
561	39	120	all_permuted
562	40	124	all_permuted
563	41	70	all_permuted
564	42	85	all_permuted
565	43	66	all_permuted
566	44	63	all_permuted
567	45	100	all_permuted
568	46	93	all_permuted
569	47	37	all_permuted
570	48	47	all_permuted
571	49	36	all_permuted
572	50	58	all_permuted
573	51	52	all_permuted
574	52	43	all_permuted
575	53	50	all_permuted
576	54	35	all_permuted
577	55	56	all_permuted
578	56	25	all_permuted
579	57	5	all_permuted
580	58	28	all_permuted
581	1	21465	all_permuted
582	2	9707	all_permuted
583	3	6596	all_permuted
584	4	6696	all_permuted
585	5	6951	all_permuted
586	6	5997	all_permuted
587	7	4127	all_permuted
588	8	4496	all_permuted
589	9	4338	all_permuted
590	10	2841	all_permuted
591	11	2662	all_permuted
592	12	3120	all_permuted
593	13	2584	all_permuted
594	14	3904	all_permuted
595	15	3215	all_permuted
596	16	1337	all_permuted
597	17	925	all_permuted
598	18	1069	all_permuted
599	19	866	all_permuted
600	20	833	all_permuted
601	21	714	all_permuted
602	22	716	all_permuted
603	23	591	all_permuted
604	24	639	all_permuted
605	25	475	all_permuted
606	26	586	all_permuted
607	27	599	all_permuted
608	28	520	all_permuted
609	29	708	all_permuted
610	30	347	all_permuted
611	31	445	all_permuted
612	32	276	all_permuted
613	33	266	all_permuted
614	34	229	all_permuted
615	35	186	all_permuted
616	36	204	all_permuted
617	37	115	all_permuted
618	38	156	all_permuted
619	39	148	all_permuted
620	40	116	all_permuted
621	41	89	all_permuted
622	42	117	all_permuted
623	43	67	all_permuted
624	44	70	all_permuted
625	45	91	all_permuted
626	46	80	all_permuted
627	47	47	all_permuted
628	48	32	all_permuted
629	49	50	all_permuted
630	50	78	all_permuted
631	51	54	all_permuted
632	52	30	all_permuted
633	53	30	all_permuted
634	54	42	all_permuted
635	55	61	all_permuted
636	56	53	all_permuted
637	57	11	all_permuted
638	58	45	all_permuted
639	1	20878	all_permuted
640	2	8699	all_permuted
641	3	6608	all_permuted
642	4	7130	all_permuted
643	5	7313	all_permuted
644	6	5736	all_permuted
645	7	4692	all_permuted
646	8	4945	all_permuted
647	9	4237	all_permuted
648	10	2944	all_permuted
649	11	2897	all_permuted
650	12	3151	all_permuted
651	13	2427	all_permuted
652	14	4214	all_permuted
653	15	2911	all_permuted
654	16	1496	all_permuted
655	17	942	all_permuted
656	18	1077	all_permuted
657	19	781	all_permuted
658	20	811	all_permuted
659	21	664	all_permuted
660	22	656	all_permuted
661	23	504	all_permuted
662	24	656	all_permuted
663	25	541	all_permuted
664	26	509	all_permuted
665	27	582	all_permuted
666	28	503	all_permuted
667	29	623	all_permuted
668	30	365	all_permuted
669	31	407	all_permuted
670	32	360	all_permuted
671	33	296	all_permuted
672	34	228	all_permuted
673	35	184	all_permuted
674	36	185	all_permuted
675	37	188	all_permuted
676	38	130	all_permuted
677	39	142	all_permuted
678	40	128	all_permuted
679	41	100	all_permuted
680	42	100	all_permuted
681	43	63	all_permuted
682	44	47	all_permuted
683	45	82	all_permuted
684	46	68	all_permuted
685	47	54	all_permuted
686	48	54	all_permuted
687	49	77	all_permuted
688	50	52	all_permuted
689	51	65	all_permuted
690	52	67	all_permuted
691	53	65	all_permuted
692	54	48	all_permuted
693	55	35	all_permuted
694	56	33	all_permuted
695	57	30	all_permuted
696	58	32	all_permuted
697	1	21209	all_permuted
698	2	9282	all_permuted
699	3	6636	all_permuted
700	4	7329	all_permuted
701	5	7075	all_permuted
702	6	5767	all_permuted
703	7	4425	all_permuted
704	8	4322	all_permuted
705	9	4488	all_permuted
706	10	3245	all_permuted
707	11	2663	all_permuted
708	12	2762	all_permuted
709	13	2398	all_permuted
710	14	4086	all_permuted
711	15	3084	all_permuted
712	16	1449	all_permuted
713	17	1024	all_permuted
714	18	1087	all_permuted
715	19	838	all_permuted
716	20	820	all_permuted
717	21	677	all_permuted
718	22	671	all_permuted
719	23	645	all_permuted
720	24	636	all_permuted
721	25	500	all_permuted
722	26	568	all_permuted
723	27	577	all_permuted
724	28	487	all_permuted
725	29	631	all_permuted
726	30	382	all_permuted
727	31	352	all_permuted
728	32	254	all_permuted
729	33	335	all_permuted
730	34	247	all_permuted
731	35	203	all_permuted
732	36	232	all_permuted
733	37	147	all_permuted
734	38	143	all_permuted
735	39	160	all_permuted
736	40	95	all_permuted
737	41	61	all_permuted
738	42	81	all_permuted
739	43	86	all_permuted
740	44	63	all_permuted
741	45	84	all_permuted
742	46	58	all_permuted
743	47	49	all_permuted
744	48	31	all_permuted
745	49	46	all_permuted
746	50	62	all_permuted
747	51	40	all_permuted
748	52	39	all_permuted
749	53	35	all_permuted
750	54	45	all_permuted
751	55	37	all_permuted
752	56	30	all_permuted
753	57	16	all_permuted
754	58	18	all_permuted
755	1	21334	all_permuted
756	2	8856	all_permuted
757	3	7188	all_permuted
758	4	6440	all_permuted
759	5	6924	all_permuted
760	6	6907	all_permuted
761	7	4141	all_permuted
762	8	4855	all_permuted
763	9	4275	all_permuted
764	10	3047	all_permuted
765	11	2868	all_permuted
766	12	2846	all_permuted
767	13	2275	all_permuted
768	14	4351	all_permuted
769	15	2848	all_permuted
770	16	1305	all_permuted
771	17	964	all_permuted
772	18	1018	all_permuted
773	19	814	all_permuted
774	20	891	all_permuted
775	21	717	all_permuted
776	22	603	all_permuted
777	23	559	all_permuted
778	24	559	all_permuted
779	25	501	all_permuted
780	26	511	all_permuted
781	27	646	all_permuted
782	28	588	all_permuted
783	29	610	all_permuted
784	30	352	all_permuted
785	31	361	all_permuted
786	32	318	all_permuted
787	33	216	all_permuted
788	34	229	all_permuted
789	35	210	all_permuted
790	36	189	all_permuted
791	37	146	all_permuted
792	38	141	all_permuted
793	39	128	all_permuted
794	40	100	all_permuted
795	41	74	all_permuted
796	42	88	all_permuted
797	43	69	all_permuted
798	44	62	all_permuted
799	45	103	all_permuted
800	46	109	all_permuted
801	47	30	all_permuted
802	48	50	all_permuted
803	49	41	all_permuted
804	50	73	all_permuted
805	51	48	all_permuted
806	52	32	all_permuted
807	53	55	all_permuted
808	54	34	all_permuted
809	55	39	all_permuted
810	56	45	all_permuted
811	57	18	all_permuted
812	58	11	all_permuted
813	1	21526	all_permuted
814	2	9349	all_permuted
815	3	5730	all_permuted
816	4	6708	all_permuted
817	5	7283	all_permuted
818	6	5681	all_permuted
819	7	4628	all_permuted
820	8	4792	all_permuted
821	9	4648	all_permuted
822	10	3054	all_permuted
823	11	2598	all_permuted
824	12	3039	all_permuted
825	13	2624	all_permuted
826	14	4302	all_permuted
827	15	3042	all_permuted
828	16	1305	all_permuted
829	17	1025	all_permuted
830	18	1072	all_permuted
831	19	885	all_permuted
832	20	917	all_permuted
833	21	667	all_permuted
834	22	690	all_permuted
835	23	467	all_permuted
836	24	555	all_permuted
837	25	513	all_permuted
838	26	509	all_permuted
839	27	544	all_permuted
840	28	568	all_permuted
841	29	583	all_permuted
842	30	483	all_permuted
843	31	392	all_permuted
844	32	320	all_permuted
845	33	226	all_permuted
846	34	288	all_permuted
847	35	162	all_permuted
848	36	184	all_permuted
849	37	170	all_permuted
850	38	122	all_permuted
851	39	112	all_permuted
852	40	116	all_permuted
853	41	99	all_permuted
854	42	71	all_permuted
855	43	54	all_permuted
856	44	72	all_permuted
857	45	88	all_permuted
858	46	70	all_permuted
859	47	56	all_permuted
860	48	31	all_permuted
861	49	31	all_permuted
862	50	62	all_permuted
863	51	61	all_permuted
864	52	49	all_permuted
865	53	26	all_permuted
866	54	49	all_permuted
867	55	27	all_permuted
868	56	33	all_permuted
869	57	38	all_permuted
870	58	16	all_permuted
871	1	21889	all_permuted
872	2	9400	all_permuted
873	3	5796	all_permuted
874	4	7378	all_permuted
875	5	6917	all_permuted
876	6	5887	all_permuted
877	7	4279	all_permuted
878	8	4780	all_permuted
879	9	3959	all_permuted
880	10	3054	all_permuted
881	11	3075	all_permuted
882	12	2582	all_permuted
883	13	2440	all_permuted
884	14	4085	all_permuted
885	15	3050	all_permuted
886	16	1322	all_permuted
887	17	1021	all_permuted
888	18	1119	all_permuted
889	19	926	all_permuted
890	20	910	all_permuted
891	21	680	all_permuted
892	22	555	all_permuted
893	23	514	all_permuted
894	24	593	all_permuted
895	25	485	all_permuted
896	26	616	all_permuted
897	27	622	all_permuted
898	28	508	all_permuted
899	29	631	all_permuted
900	30	552	all_permuted
901	31	409	all_permuted
902	32	334	all_permuted
903	33	253	all_permuted
904	34	189	all_permuted
905	35	224	all_permuted
906	36	237	all_permuted
907	37	175	all_permuted
908	38	131	all_permuted
909	39	147	all_permuted
910	40	115	all_permuted
911	41	113	all_permuted
912	42	99	all_permuted
913	43	77	all_permuted
914	44	60	all_permuted
915	45	78	all_permuted
916	46	88	all_permuted
917	47	52	all_permuted
918	48	45	all_permuted
919	49	43	all_permuted
920	50	48	all_permuted
921	51	56	all_permuted
922	52	25	all_permuted
923	53	50	all_permuted
924	54	45	all_permuted
925	55	34	all_permuted
926	56	37	all_permuted
927	57	17	all_permuted
928	58	6	all_permuted
929	1	21809	all_permuted
930	2	9535	all_permuted
931	3	6686	all_permuted
932	4	6905	all_permuted
933	5	6849	all_permuted
934	6	5713	all_permuted
935	7	4379	all_permuted
936	8	4710	all_permuted
937	9	4051	all_permuted
938	10	3273	all_permuted
939	11	2539	all_permuted
940	12	2862	all_permuted
941	13	2168	all_permuted
942	14	3974	all_permuted
943	15	2935	all_permuted
944	16	1369	all_permuted
945	17	1049	all_permuted
946	18	1039	all_permuted
947	19	986	all_permuted
948	20	856	all_permuted
949	21	760	all_permuted
950	22	654	all_permuted
951	23	543	all_permuted
952	24	742	all_permuted
953	25	559	all_permuted
954	26	535	all_permuted
955	27	606	all_permuted
956	28	524	all_permuted
957	29	602	all_permuted
958	30	418	all_permuted
959	31	371	all_permuted
960	32	265	all_permuted
961	33	268	all_permuted
962	34	295	all_permuted
963	35	192	all_permuted
964	36	278	all_permuted
965	37	149	all_permuted
966	38	111	all_permuted
967	39	128	all_permuted
968	40	112	all_permuted
969	41	64	all_permuted
970	42	88	all_permuted
971	43	76	all_permuted
972	44	101	all_permuted
973	45	95	all_permuted
974	46	103	all_permuted
975	47	48	all_permuted
976	48	42	all_permuted
977	49	30	all_permuted
978	50	67	all_permuted
979	51	60	all_permuted
980	52	34	all_permuted
981	53	41	all_permuted
982	54	46	all_permuted
983	55	41	all_permuted
984	56	40	all_permuted
985	57	18	all_permuted
986	58	19	all_permuted
987	1	20549	all_permuted
988	2	9409	all_permuted
989	3	6080	all_permuted
990	4	6993	all_permuted
991	5	6811	all_permuted
992	6	5946	all_permuted
993	7	4524	all_permuted
994	8	5352	all_permuted
995	9	3998	all_permuted
996	10	2915	all_permuted
997	11	3008	all_permuted
998	12	2831	all_permuted
999	13	2467	all_permuted
1000	14	4387	all_permuted
1001	15	3026	all_permuted
1002	16	1316	all_permuted
1003	17	974	all_permuted
1004	18	1177	all_permuted
1005	19	788	all_permuted
1006	20	860	all_permuted
1007	21	760	all_permuted
1008	22	663	all_permuted
1009	23	628	all_permuted
1010	24	675	all_permuted
1011	25	508	all_permuted
1012	26	487	all_permuted
1013	27	574	all_permuted
1014	28	524	all_permuted
1015	29	637	all_permuted
1016	30	423	all_permuted
1017	31	408	all_permuted
1018	32	358	all_permuted
1019	33	324	all_permuted
1020	34	219	all_permuted
1021	35	238	all_permuted
1022	36	244	all_permuted
1023	37	223	all_permuted
1024	38	111	all_permuted
1025	39	145	all_permuted
1026	40	132	all_permuted
1027	41	123	all_permuted
1028	42	108	all_permuted
1029	43	78	all_permuted
1030	44	49	all_permuted
1031	45	104	all_permuted
1032	46	79	all_permuted
1033	47	51	all_permuted
1034	48	37	all_permuted
1035	49	59	all_permuted
1036	50	50	all_permuted
1037	51	45	all_permuted
1038	52	39	all_permuted
1039	53	71	all_permuted
1040	54	42	all_permuted
1041	55	66	all_permuted
1042	56	49	all_permuted
1043	57	24	all_permuted
1044	58	46	all_permuted
1045	1	20748	all_permuted
1046	2	9159	all_permuted
1047	3	6309	all_permuted
1048	4	7929	all_permuted
1049	5	8202	all_permuted
1050	6	6424	all_permuted
1051	7	3790	all_permuted
1052	8	4440	all_permuted
1053	9	4062	all_permuted
1054	10	3050	all_permuted
1055	11	2927	all_permuted
1056	12	2747	all_permuted
1057	13	2212	all_permuted
1058	14	4269	all_permuted
1059	15	2760	all_permuted
1060	16	1261	all_permuted
1061	17	917	all_permuted
1062	18	1121	all_permuted
1063	19	811	all_permuted
1064	20	917	all_permuted
1065	21	680	all_permuted
1066	22	590	all_permuted
1067	23	545	all_permuted
1068	24	617	all_permuted
1069	25	487	all_permuted
1070	26	486	all_permuted
1071	27	534	all_permuted
1072	28	545	all_permuted
1073	29	602	all_permuted
1074	30	415	all_permuted
1075	31	396	all_permuted
1076	32	310	all_permuted
1077	33	301	all_permuted
1078	34	227	all_permuted
1079	35	172	all_permuted
1080	36	206	all_permuted
1081	37	153	all_permuted
1082	38	117	all_permuted
1083	39	161	all_permuted
1084	40	128	all_permuted
1085	41	105	all_permuted
1086	42	108	all_permuted
1087	43	62	all_permuted
1088	44	79	all_permuted
1089	45	81	all_permuted
1090	46	92	all_permuted
1091	47	70	all_permuted
1092	48	40	all_permuted
1093	49	53	all_permuted
1094	50	65	all_permuted
1095	51	46	all_permuted
1096	52	72	all_permuted
1097	53	35	all_permuted
1098	54	65	all_permuted
1099	55	40	all_permuted
1100	56	45	all_permuted
1101	57	11	all_permuted
1102	58	16	all_permuted
1103	1	22614	all_permuted
1104	2	8919	all_permuted
1105	3	6514	all_permuted
1106	4	7113	all_permuted
1107	5	6800	all_permuted
1108	6	6168	all_permuted
1109	7	4436	all_permuted
1110	8	4318	all_permuted
1111	9	3824	all_permuted
1112	10	3148	all_permuted
1113	11	2935	all_permuted
1114	12	2687	all_permuted
1115	13	2271	all_permuted
1116	14	3934	all_permuted
1117	15	2916	all_permuted
1118	16	1342	all_permuted
1119	17	901	all_permuted
1120	18	1205	all_permuted
1121	19	918	all_permuted
1122	20	965	all_permuted
1123	21	668	all_permuted
1124	22	757	all_permuted
1125	23	547	all_permuted
1126	24	614	all_permuted
1127	25	482	all_permuted
1128	26	486	all_permuted
1129	27	650	all_permuted
1130	28	549	all_permuted
1131	29	600	all_permuted
1132	30	425	all_permuted
1133	31	340	all_permuted
1134	32	327	all_permuted
1135	33	314	all_permuted
1136	34	257	all_permuted
1137	35	216	all_permuted
1138	36	163	all_permuted
1139	37	173	all_permuted
1140	38	127	all_permuted
1141	39	101	all_permuted
1142	40	96	all_permuted
1143	41	110	all_permuted
1144	42	76	all_permuted
1145	43	77	all_permuted
1146	44	33	all_permuted
1147	45	93	all_permuted
1148	46	83	all_permuted
1149	47	31	all_permuted
1150	48	37	all_permuted
1151	49	74	all_permuted
1152	50	54	all_permuted
1153	51	64	all_permuted
1154	52	57	all_permuted
1155	53	41	all_permuted
1156	54	58	all_permuted
1157	55	34	all_permuted
1158	56	31	all_permuted
1159	57	19	all_permuted
1160	58	20	all_permuted
1161	1	20944	all_permuted
1162	2	9678	all_permuted
1163	3	6513	all_permuted
1164	4	7585	all_permuted
1165	5	6577	all_permuted
1166	6	6503	all_permuted
1167	7	4230	all_permuted
1168	8	4204	all_permuted
1169	9	4199	all_permuted
1170	10	2867	all_permuted
1171	11	2920	all_permuted
1172	12	2886	all_permuted
1173	13	2234	all_permuted
1174	14	4149	all_permuted
1175	15	3238	all_permuted
1176	16	1362	all_permuted
1177	17	1048	all_permuted
1178	18	1070	all_permuted
1179	19	941	all_permuted
1180	20	864	all_permuted
1181	21	661	all_permuted
1182	22	706	all_permuted
1183	23	536	all_permuted
1184	24	504	all_permuted
1185	25	478	all_permuted
1186	26	459	all_permuted
1187	27	583	all_permuted
1188	28	557	all_permuted
1189	29	594	all_permuted
1190	30	393	all_permuted
1191	31	407	all_permuted
1192	32	283	all_permuted
1193	33	280	all_permuted
1194	34	279	all_permuted
1195	35	252	all_permuted
1196	36	203	all_permuted
1197	37	206	all_permuted
1198	38	130	all_permuted
1199	39	161	all_permuted
1200	40	128	all_permuted
1201	41	130	all_permuted
1202	42	65	all_permuted
1203	43	93	all_permuted
1204	44	64	all_permuted
1205	45	97	all_permuted
1206	46	76	all_permuted
1207	47	42	all_permuted
1208	48	44	all_permuted
1209	49	49	all_permuted
1210	50	60	all_permuted
1211	51	64	all_permuted
1212	52	29	all_permuted
1213	53	41	all_permuted
1214	54	33	all_permuted
1215	55	35	all_permuted
1216	56	38	all_permuted
1217	57	17	all_permuted
1218	58	23	all_permuted
1219	1	21272	all_permuted
1220	2	8970	all_permuted
1221	3	6049	all_permuted
1222	4	7429	all_permuted
1223	5	7380	all_permuted
1224	6	6109	all_permuted
1225	7	4468	all_permuted
1226	8	4808	all_permuted
1227	9	4094	all_permuted
1228	10	3267	all_permuted
1229	11	3061	all_permuted
1230	12	2690	all_permuted
1231	13	2246	all_permuted
1232	14	4306	all_permuted
1233	15	2846	all_permuted
1234	16	1244	all_permuted
1235	17	926	all_permuted
1236	18	1125	all_permuted
1237	19	961	all_permuted
1238	20	819	all_permuted
1239	21	654	all_permuted
1240	22	686	all_permuted
1241	23	524	all_permuted
1242	24	621	all_permuted
1243	25	506	all_permuted
1244	26	535	all_permuted
1245	27	561	all_permuted
1246	28	536	all_permuted
1247	29	611	all_permuted
1248	30	423	all_permuted
1249	31	384	all_permuted
1250	32	337	all_permuted
1251	33	292	all_permuted
1252	34	245	all_permuted
1253	35	163	all_permuted
1254	36	205	all_permuted
1255	37	161	all_permuted
1256	38	118	all_permuted
1257	39	139	all_permuted
1258	40	117	all_permuted
1259	41	88	all_permuted
1260	42	80	all_permuted
1261	43	82	all_permuted
1262	44	76	all_permuted
1263	45	102	all_permuted
1264	46	61	all_permuted
1265	47	35	all_permuted
1266	48	31	all_permuted
1267	49	31	all_permuted
1268	50	52	all_permuted
1269	51	32	all_permuted
1270	52	55	all_permuted
1271	53	41	all_permuted
1272	54	54	all_permuted
1273	55	51	all_permuted
1274	56	21	all_permuted
1275	57	20	all_permuted
1276	58	12	all_permuted
1277	1	21463	all_permuted
1278	2	8482	all_permuted
1279	3	6584	all_permuted
1280	4	6772	all_permuted
1281	5	7328	all_permuted
1282	6	6427	all_permuted
1283	7	4280	all_permuted
1284	8	4742	all_permuted
1285	9	4095	all_permuted
1286	10	2965	all_permuted
1287	11	3018	all_permuted
1288	12	2898	all_permuted
1289	13	2165	all_permuted
1290	14	4454	all_permuted
1291	15	2916	all_permuted
1292	16	1468	all_permuted
1293	17	925	all_permuted
1294	18	1178	all_permuted
1295	19	836	all_permuted
1296	20	929	all_permuted
1297	21	757	all_permuted
1298	22	487	all_permuted
1299	23	592	all_permuted
1300	24	631	all_permuted
1301	25	460	all_permuted
1302	26	509	all_permuted
1303	27	597	all_permuted
1304	28	518	all_permuted
1305	29	605	all_permuted
1306	30	420	all_permuted
1307	31	381	all_permuted
1308	32	323	all_permuted
1309	33	278	all_permuted
1310	34	224	all_permuted
1311	35	202	all_permuted
1312	36	258	all_permuted
1313	37	189	all_permuted
1314	38	133	all_permuted
1315	39	112	all_permuted
1316	40	122	all_permuted
1317	41	107	all_permuted
1318	42	114	all_permuted
1319	43	60	all_permuted
1320	44	79	all_permuted
1321	45	101	all_permuted
1322	46	88	all_permuted
1323	47	71	all_permuted
1324	48	66	all_permuted
1325	49	53	all_permuted
1326	50	72	all_permuted
1327	51	50	all_permuted
1328	52	36	all_permuted
1329	53	50	all_permuted
1330	54	47	all_permuted
1331	55	49	all_permuted
1332	56	22	all_permuted
1333	57	10	all_permuted
1334	58	14	all_permuted
1335	1	21970	all_permuted
1336	2	9127	all_permuted
1337	3	5844	all_permuted
1338	4	6915	all_permuted
1339	5	7286	all_permuted
1340	6	6237	all_permuted
1341	7	3890	all_permuted
1342	8	4635	all_permuted
1343	9	3802	all_permuted
1344	10	3205	all_permuted
1345	11	2750	all_permuted
1346	12	2901	all_permuted
1347	13	2577	all_permuted
1348	14	4344	all_permuted
1349	15	3155	all_permuted
1350	16	1255	all_permuted
1351	17	909	all_permuted
1352	18	1054	all_permuted
1353	19	815	all_permuted
1354	20	870	all_permuted
1355	21	675	all_permuted
1356	22	581	all_permuted
1357	23	655	all_permuted
1358	24	645	all_permuted
1359	25	482	all_permuted
1360	26	625	all_permuted
1361	27	696	all_permuted
1362	28	660	all_permuted
1363	29	547	all_permuted
1364	30	438	all_permuted
1365	31	388	all_permuted
1366	32	343	all_permuted
1367	33	256	all_permuted
1368	34	232	all_permuted
1369	35	206	all_permuted
1370	36	220	all_permuted
1371	37	153	all_permuted
1372	38	138	all_permuted
1373	39	139	all_permuted
1374	40	112	all_permuted
1375	41	100	all_permuted
1376	42	90	all_permuted
1377	43	81	all_permuted
1378	44	76	all_permuted
1379	45	95	all_permuted
1380	46	91	all_permuted
1381	47	46	all_permuted
1382	48	44	all_permuted
1383	49	51	all_permuted
1384	50	55	all_permuted
1385	51	56	all_permuted
1386	52	54	all_permuted
1387	53	82	all_permuted
1388	54	59	all_permuted
1389	55	47	all_permuted
1390	56	29	all_permuted
1391	57	15	all_permuted
1392	58	9	all_permuted
1393	1	19400	all_permuted
1394	2	10290	all_permuted
1395	3	5944	all_permuted
1396	4	7649	all_permuted
1397	5	7010	all_permuted
1398	6	6260	all_permuted
1399	7	4173	all_permuted
1400	8	4773	all_permuted
1401	9	4295	all_permuted
1402	10	3123	all_permuted
1403	11	2686	all_permuted
1404	12	2752	all_permuted
1405	13	2705	all_permuted
1406	14	3968	all_permuted
1407	15	3150	all_permuted
1408	16	1379	all_permuted
1409	17	1036	all_permuted
1410	18	996	all_permuted
1411	19	861	all_permuted
1412	20	1006	all_permuted
1413	21	709	all_permuted
1414	22	671	all_permuted
1415	23	554	all_permuted
1416	24	609	all_permuted
1417	25	523	all_permuted
1418	26	521	all_permuted
1419	27	545	all_permuted
1420	28	611	all_permuted
1421	29	678	all_permuted
1422	30	482	all_permuted
1423	31	377	all_permuted
1424	32	319	all_permuted
1425	33	310	all_permuted
1426	34	262	all_permuted
1427	35	182	all_permuted
1428	36	251	all_permuted
1429	37	183	all_permuted
1430	38	153	all_permuted
1431	39	144	all_permuted
1432	40	174	all_permuted
1433	41	83	all_permuted
1434	42	119	all_permuted
1435	43	77	all_permuted
1436	44	55	all_permuted
1437	45	109	all_permuted
1438	46	104	all_permuted
1439	47	57	all_permuted
1440	48	67	all_permuted
1441	49	46	all_permuted
1442	50	47	all_permuted
1443	51	44	all_permuted
1444	52	48	all_permuted
1445	53	49	all_permuted
1446	54	78	all_permuted
1447	55	48	all_permuted
1448	56	32	all_permuted
1449	57	17	all_permuted
1450	58	18	all_permuted
1451	1	20662	all_permuted
1452	2	10521	all_permuted
1453	3	5644	all_permuted
1454	4	7722	all_permuted
1455	5	7148	all_permuted
1456	6	5814	all_permuted
1457	7	4329	all_permuted
1458	8	4560	all_permuted
1459	9	3948	all_permuted
1460	10	3105	all_permuted
1461	11	2907	all_permuted
1462	12	2823	all_permuted
1463	13	2402	all_permuted
1464	14	3798	all_permuted
1465	15	3161	all_permuted
1466	16	1245	all_permuted
1467	17	1026	all_permuted
1468	18	1091	all_permuted
1469	19	847	all_permuted
1470	20	994	all_permuted
1471	21	794	all_permuted
1472	22	671	all_permuted
1473	23	565	all_permuted
1474	24	596	all_permuted
1475	25	541	all_permuted
1476	26	544	all_permuted
1477	27	575	all_permuted
1478	28	468	all_permuted
1479	29	652	all_permuted
1480	30	426	all_permuted
1481	31	412	all_permuted
1482	32	284	all_permuted
1483	33	316	all_permuted
1484	34	261	all_permuted
1485	35	259	all_permuted
1486	36	208	all_permuted
1487	37	152	all_permuted
1488	38	128	all_permuted
1489	39	127	all_permuted
1490	40	91	all_permuted
1491	41	97	all_permuted
1492	42	95	all_permuted
1493	43	82	all_permuted
1494	44	78	all_permuted
1495	45	82	all_permuted
1496	46	78	all_permuted
1497	47	52	all_permuted
1498	48	46	all_permuted
1499	49	56	all_permuted
1500	50	43	all_permuted
1501	51	35	all_permuted
1502	52	35	all_permuted
1503	53	40	all_permuted
1504	54	46	all_permuted
1505	55	39	all_permuted
1506	56	30	all_permuted
1507	57	22	all_permuted
1508	58	39	all_permuted
1509	1	20358	all_permuted
1510	2	10011	all_permuted
1511	3	6456	all_permuted
1512	4	6755	all_permuted
1513	5	7184	all_permuted
1514	6	6480	all_permuted
1515	7	3782	all_permuted
1516	8	4707	all_permuted
1517	9	3998	all_permuted
1518	10	3320	all_permuted
1519	11	2818	all_permuted
1520	12	3028	all_permuted
1521	13	2473	all_permuted
1522	14	4446	all_permuted
1523	15	2842	all_permuted
1524	16	1402	all_permuted
1525	17	991	all_permuted
1526	18	1153	all_permuted
1527	19	913	all_permuted
1528	20	896	all_permuted
1529	21	607	all_permuted
1530	22	621	all_permuted
1531	23	552	all_permuted
1532	24	595	all_permuted
1533	25	501	all_permuted
1534	26	486	all_permuted
1535	27	631	all_permuted
1536	28	512	all_permuted
1537	29	605	all_permuted
1538	30	387	all_permuted
1539	31	407	all_permuted
1540	32	332	all_permuted
1541	33	247	all_permuted
1542	34	228	all_permuted
1543	35	252	all_permuted
1544	36	231	all_permuted
1545	37	167	all_permuted
1546	38	127	all_permuted
1547	39	159	all_permuted
1548	40	119	all_permuted
1549	41	120	all_permuted
1550	42	98	all_permuted
1551	43	71	all_permuted
1552	44	89	all_permuted
1553	45	91	all_permuted
1554	46	87	all_permuted
1555	47	49	all_permuted
1556	48	29	all_permuted
1557	49	45	all_permuted
1558	50	49	all_permuted
1559	51	59	all_permuted
1560	52	35	all_permuted
1561	53	62	all_permuted
1562	54	39	all_permuted
1563	55	36	all_permuted
1564	56	27	all_permuted
1565	57	14	all_permuted
1566	58	33	all_permuted
1567	1	21495	all_permuted
1568	2	8828	all_permuted
1569	3	5849	all_permuted
1570	4	7410	all_permuted
1571	5	6979	all_permuted
1572	6	6536	all_permuted
1573	7	4240	all_permuted
1574	8	4921	all_permuted
1575	9	4321	all_permuted
1576	10	3073	all_permuted
1577	11	2805	all_permuted
1578	12	2766	all_permuted
1579	13	2629	all_permuted
1580	14	3966	all_permuted
1581	15	2933	all_permuted
1582	16	1342	all_permuted
1583	17	1057	all_permuted
1584	18	1086	all_permuted
1585	19	840	all_permuted
1586	20	902	all_permuted
1587	21	706	all_permuted
1588	22	545	all_permuted
1589	23	597	all_permuted
1590	24	626	all_permuted
1591	25	503	all_permuted
1592	26	520	all_permuted
1593	27	577	all_permuted
1594	28	554	all_permuted
1595	29	666	all_permuted
1596	30	434	all_permuted
1597	31	352	all_permuted
1598	32	318	all_permuted
1599	33	273	all_permuted
1600	34	197	all_permuted
1601	35	183	all_permuted
1602	36	263	all_permuted
1603	37	152	all_permuted
1604	38	138	all_permuted
1605	39	141	all_permuted
1606	40	114	all_permuted
1607	41	106	all_permuted
1608	42	88	all_permuted
1609	43	64	all_permuted
1610	44	73	all_permuted
1611	45	89	all_permuted
1612	46	65	all_permuted
1613	47	31	all_permuted
1614	48	36	all_permuted
1615	49	38	all_permuted
1616	50	84	all_permuted
1617	51	37	all_permuted
1618	52	50	all_permuted
1619	53	62	all_permuted
1620	54	54	all_permuted
1621	55	31	all_permuted
1622	56	31	all_permuted
1623	57	24	all_permuted
1624	58	12	all_permuted
1625	1	20632	all_permuted
1626	2	9914	all_permuted
1627	3	6450	all_permuted
1628	4	7294	all_permuted
1629	5	7354	all_permuted
1630	6	6120	all_permuted
1631	7	4249	all_permuted
1632	8	4370	all_permuted
1633	9	4312	all_permuted
1634	10	3150	all_permuted
1635	11	2628	all_permuted
1636	12	2549	all_permuted
1637	13	2549	all_permuted
1638	14	3975	all_permuted
1639	15	2918	all_permuted
1640	16	1246	all_permuted
1641	17	1040	all_permuted
1642	18	1236	all_permuted
1643	19	954	all_permuted
1644	20	921	all_permuted
1645	21	701	all_permuted
1646	22	598	all_permuted
1647	23	526	all_permuted
1648	24	658	all_permuted
1649	25	455	all_permuted
1650	26	533	all_permuted
1651	27	641	all_permuted
1652	28	555	all_permuted
1653	29	630	all_permuted
1654	30	353	all_permuted
1655	31	393	all_permuted
1656	32	305	all_permuted
1657	33	263	all_permuted
1658	34	234	all_permuted
1659	35	201	all_permuted
1660	36	228	all_permuted
1661	37	114	all_permuted
1662	38	128	all_permuted
1663	39	138	all_permuted
1664	40	105	all_permuted
1665	41	135	all_permuted
1666	42	133	all_permuted
1667	43	79	all_permuted
1668	44	102	all_permuted
1669	45	122	all_permuted
1670	46	62	all_permuted
1671	47	63	all_permuted
1672	48	35	all_permuted
1673	49	73	all_permuted
1674	50	79	all_permuted
1675	51	59	all_permuted
1676	52	35	all_permuted
1677	53	42	all_permuted
1678	54	84	all_permuted
1679	55	52	all_permuted
1680	56	17	all_permuted
1681	57	11	all_permuted
1682	58	9	all_permuted
1683	1	20185	all_permuted
1684	2	9672	all_permuted
1685	3	6289	all_permuted
1686	4	6976	all_permuted
1687	5	7221	all_permuted
1688	6	5884	all_permuted
1689	7	4102	all_permuted
1690	8	4793	all_permuted
1691	9	4272	all_permuted
1692	10	3433	all_permuted
1693	11	3079	all_permuted
1694	12	2686	all_permuted
1695	13	2472	all_permuted
1696	14	4174	all_permuted
1697	15	3206	all_permuted
1698	16	1353	all_permuted
1699	17	992	all_permuted
1700	18	1130	all_permuted
1701	19	765	all_permuted
1702	20	1006	all_permuted
1703	21	682	all_permuted
1704	22	672	all_permuted
1705	23	608	all_permuted
1706	24	551	all_permuted
1707	25	515	all_permuted
1708	26	506	all_permuted
1709	27	541	all_permuted
1710	28	545	all_permuted
1711	29	721	all_permuted
1712	30	489	all_permuted
1713	31	437	all_permuted
1714	32	281	all_permuted
1715	33	354	all_permuted
1716	34	215	all_permuted
1717	35	147	all_permuted
1718	36	250	all_permuted
1719	37	178	all_permuted
1720	38	135	all_permuted
1721	39	145	all_permuted
1722	40	116	all_permuted
1723	41	82	all_permuted
1724	42	108	all_permuted
1725	43	63	all_permuted
1726	44	56	all_permuted
1727	45	88	all_permuted
1728	46	118	all_permuted
1729	47	55	all_permuted
1730	48	55	all_permuted
1731	49	47	all_permuted
1732	50	69	all_permuted
1733	51	38	all_permuted
1734	52	41	all_permuted
1735	53	35	all_permuted
1736	54	48	all_permuted
1737	55	64	all_permuted
1738	56	35	all_permuted
1739	57	14	all_permuted
1740	58	18	all_permuted
1741	1	20604	all_permuted
1742	2	9940	all_permuted
1743	3	5839	all_permuted
1744	4	8132	all_permuted
1745	5	7444	all_permuted
1746	6	5918	all_permuted
1747	7	3851	all_permuted
1748	8	4532	all_permuted
1749	9	4439	all_permuted
1750	10	3208	all_permuted
1751	11	2618	all_permuted
1752	12	2765	all_permuted
1753	13	2517	all_permuted
1754	14	4074	all_permuted
1755	15	3088	all_permuted
1756	16	1201	all_permuted
1757	17	833	all_permuted
1758	18	1130	all_permuted
1759	19	958	all_permuted
1760	20	769	all_permuted
1761	21	613	all_permuted
1762	22	663	all_permuted
1763	23	539	all_permuted
1764	24	628	all_permuted
1765	25	432	all_permuted
1766	26	525	all_permuted
1767	27	640	all_permuted
1768	28	495	all_permuted
1769	29	627	all_permuted
1770	30	449	all_permuted
1771	31	421	all_permuted
1772	32	319	all_permuted
1773	33	267	all_permuted
1774	34	286	all_permuted
1775	35	209	all_permuted
1776	36	257	all_permuted
1777	37	184	all_permuted
1778	38	147	all_permuted
1779	39	147	all_permuted
1780	40	82	all_permuted
1781	41	93	all_permuted
1782	42	96	all_permuted
1783	43	56	all_permuted
1784	44	63	all_permuted
1785	45	119	all_permuted
1786	46	67	all_permuted
1787	47	39	all_permuted
1788	48	29	all_permuted
1789	49	74	all_permuted
1790	50	64	all_permuted
1791	51	63	all_permuted
1792	52	43	all_permuted
1793	53	42	all_permuted
1794	54	58	all_permuted
1795	55	36	all_permuted
1796	56	50	all_permuted
1797	57	21	all_permuted
1798	58	9	all_permuted
1799	1	20804	all_permuted
1800	2	9400	all_permuted
1801	3	6159	all_permuted
1802	4	7260	all_permuted
1803	5	6926	all_permuted
1804	6	6520	all_permuted
1805	7	4502	all_permuted
1806	8	4406	all_permuted
1807	9	4149	all_permuted
1808	10	3048	all_permuted
1809	11	3021	all_permuted
1810	12	3039	all_permuted
1811	13	2507	all_permuted
1812	14	4262	all_permuted
1813	15	2941	all_permuted
1814	16	1282	all_permuted
1815	17	877	all_permuted
1816	18	1168	all_permuted
1817	19	849	all_permuted
1818	20	947	all_permuted
1819	21	642	all_permuted
1820	22	645	all_permuted
1821	23	546	all_permuted
1822	24	553	all_permuted
1823	25	453	all_permuted
1824	26	545	all_permuted
1825	27	505	all_permuted
1826	28	580	all_permuted
1827	29	636	all_permuted
1828	30	458	all_permuted
1829	31	405	all_permuted
1830	32	280	all_permuted
1831	33	278	all_permuted
1832	34	246	all_permuted
1833	35	198	all_permuted
1834	36	269	all_permuted
1835	37	154	all_permuted
1836	38	111	all_permuted
1837	39	133	all_permuted
1838	40	133	all_permuted
1839	41	93	all_permuted
1840	42	106	all_permuted
1841	43	66	all_permuted
1842	44	80	all_permuted
1843	45	57	all_permuted
1844	46	87	all_permuted
1845	47	56	all_permuted
1846	48	23	all_permuted
1847	49	59	all_permuted
1848	50	53	all_permuted
1849	51	36	all_permuted
1850	52	34	all_permuted
1851	53	44	all_permuted
1852	54	56	all_permuted
1853	55	46	all_permuted
1854	56	51	all_permuted
1855	57	18	all_permuted
1856	58	10	all_permuted
1857	1	21668	all_permuted
1858	2	10161	all_permuted
1859	3	6417	all_permuted
1860	4	6285	all_permuted
1861	5	7178	all_permuted
1862	6	5823	all_permuted
1863	7	4331	all_permuted
1864	8	4477	all_permuted
1865	9	3883	all_permuted
1866	10	3180	all_permuted
1867	11	3060	all_permuted
1868	12	3030	all_permuted
1869	13	2202	all_permuted
1870	14	4118	all_permuted
1871	15	3071	all_permuted
1872	16	1417	all_permuted
1873	17	902	all_permuted
1874	18	1152	all_permuted
1875	19	861	all_permuted
1876	20	958	all_permuted
1877	21	661	all_permuted
1878	22	641	all_permuted
1879	23	581	all_permuted
1880	24	606	all_permuted
1881	25	475	all_permuted
1882	26	508	all_permuted
1883	27	573	all_permuted
1884	28	463	all_permuted
1885	29	713	all_permuted
1886	30	368	all_permuted
1887	31	363	all_permuted
1888	32	298	all_permuted
1889	33	312	all_permuted
1890	34	222	all_permuted
1891	35	183	all_permuted
1892	36	235	all_permuted
1893	37	147	all_permuted
1894	38	131	all_permuted
1895	39	119	all_permuted
1896	40	102	all_permuted
1897	41	113	all_permuted
1898	42	87	all_permuted
1899	43	66	all_permuted
1900	44	75	all_permuted
1901	45	80	all_permuted
1902	46	81	all_permuted
1903	47	46	all_permuted
1904	48	31	all_permuted
1905	49	32	all_permuted
1906	50	50	all_permuted
1907	51	42	all_permuted
1908	52	30	all_permuted
1909	53	54	all_permuted
1910	54	66	all_permuted
1911	55	25	all_permuted
1912	56	19	all_permuted
1913	57	5	all_permuted
1914	58	35	all_permuted
1915	1	20621	all_permuted
1916	2	9333	all_permuted
1917	3	6381	all_permuted
1918	4	7880	all_permuted
1919	5	6946	all_permuted
1920	6	5734	all_permuted
1921	7	4347	all_permuted
1922	8	4818	all_permuted
1923	9	4173	all_permuted
1924	10	2984	all_permuted
1925	11	3050	all_permuted
1926	12	2877	all_permuted
1927	13	2448	all_permuted
1928	14	4109	all_permuted
1929	15	3030	all_permuted
1930	16	1334	all_permuted
1931	17	984	all_permuted
1932	18	1115	all_permuted
1933	19	939	all_permuted
1934	20	877	all_permuted
1935	21	732	all_permuted
1936	22	571	all_permuted
1937	23	619	all_permuted
1938	24	694	all_permuted
1939	25	448	all_permuted
1940	26	500	all_permuted
1941	27	520	all_permuted
1942	28	528	all_permuted
1943	29	620	all_permuted
1944	30	362	all_permuted
1945	31	397	all_permuted
1946	32	274	all_permuted
1947	33	330	all_permuted
1948	34	229	all_permuted
1949	35	161	all_permuted
1950	36	229	all_permuted
1951	37	188	all_permuted
1952	38	113	all_permuted
1953	39	141	all_permuted
1954	40	137	all_permuted
1955	41	100	all_permuted
1956	42	107	all_permuted
1957	43	62	all_permuted
1958	44	69	all_permuted
1959	45	100	all_permuted
1960	46	77	all_permuted
1961	47	39	all_permuted
1962	48	46	all_permuted
1963	49	75	all_permuted
1964	50	67	all_permuted
1965	51	52	all_permuted
1966	52	38	all_permuted
1967	53	30	all_permuted
1968	54	56	all_permuted
1969	55	52	all_permuted
1970	56	32	all_permuted
1971	57	15	all_permuted
1972	58	22	all_permuted
1973	1	20507	all_permuted
1974	2	9542	all_permuted
1975	3	6766	all_permuted
1976	4	6899	all_permuted
1977	5	7467	all_permuted
1978	6	6180	all_permuted
1979	7	4343	all_permuted
1980	8	4341	all_permuted
1981	9	4100	all_permuted
1982	10	3175	all_permuted
1983	11	2946	all_permuted
1984	12	2834	all_permuted
1985	13	2427	all_permuted
1986	14	4125	all_permuted
1987	15	2955	all_permuted
1988	16	1356	all_permuted
1989	17	839	all_permuted
1990	18	1148	all_permuted
1991	19	828	all_permuted
1992	20	847	all_permuted
1993	21	720	all_permuted
1994	22	700	all_permuted
1995	23	533	all_permuted
1996	24	591	all_permuted
1997	25	599	all_permuted
1998	26	566	all_permuted
1999	27	568	all_permuted
[truncated: 56,059 more rows]
