# Supplementary material for: Stochasticity constrained by deterministic effects of diet and age drive rumen microbiome assembly dynamics
Source: Nat Commun. 2020 Apr 20;11:1904. doi: 10.1038/s41467-020-15652-8 (PMC7170844; doi:10.1038/s41467-020-15652-8)
Supplement: Supplementary file 17 — Source Data [file 41467_2020_15652_MOESM17_ESM.zip › Source Data/Supplementary Figure 9A_all_species.txt]

denovo_name	First_appearance	Last_appearance	delta
denovo3	15	465	450
denovo7	9	505	496
denovo29	3	245	242
denovo45	31	118	87
denovo66	134	307	173
denovo86	2	245	243
denovo88	5	21	16
denovo117	12	112	100
denovo124	105	692	587
denovo125	104	433	329
denovo150	4	12	8
denovo158	93	178	85
denovo174	2	575	573
denovo184	3	36	33
denovo189	170	468	298
denovo197	105	370	265
denovo233	155	546	391
denovo237	2	12	10
denovo241	50	581	531
denovo251	125	697	572
denovo255	28	124	96
denovo263	100	634	534
denovo271	90	246	156
denovo275	13	581	568
denovo287	135	681	546
denovo305	7	110	103
denovo311	3	83	80
denovo313	43	100	57
denovo329	168	686	518
denovo347	3	12	9
denovo350	105	409	304
denovo416	29	465	436
denovo475	96	251	155
denovo483	15	185	170
denovo492	1	6	5
denovo519	35	104	69
denovo545	29	560	531
denovo549	64	197	133
denovo562	9	167	158
denovo564	2	136	134
denovo632	61	317	256
denovo644	107	203	96
denovo648	5	15	10
denovo657	134	250	116
denovo660	92	433	341
denovo664	2	294	292
denovo672	167	439	272
denovo692	259	413	154
denovo694	12	97	85
denovo709	30	517	487
denovo713	9	98	89
denovo750	108	268	160
denovo780	6	92	86
denovo789	3	16	13
denovo796	92	180	88
denovo830	167	739	572
denovo864	7	279	272
denovo921	6	487	481
denovo930	161	281	120
denovo933	29	100	71
denovo937	51	634	583
denovo1032	112	251	139
denovo1070	232	686	454
denovo1088	9	221	212
denovo1089	132	569	437
denovo1104	37	555	518
denovo1147	167	755	588
denovo1163	196	582	386
denovo1164	16	139	123
denovo1166	141	580	439
denovo1172	3	580	577
denovo1176	9	75	66
denovo1180	92	225	133
denovo1193	100	257	157
denovo1205	12	285	273
denovo1216	2	12	10
denovo1224	6	348	342
denovo1227	141	195	54
denovo1238	3	161	158
denovo1252	2	12	10
denovo1263	12	582	570
denovo1271	23	468	445
denovo1286	120	685	565
denovo1303	69	575	506
denovo1338	12	68	56
denovo1345	12	278	266
denovo1355	2	24	22
denovo1416	202	684	482
denovo1419	112	490	378
denovo1441	30	105	75
denovo1461	153	501	348
denovo1463	183	555	372
denovo1468	97	453	356
denovo1487	2	513	511
denovo1511	127	322	195
denovo1519	154	725	571
denovo1529	2	516	514
denovo1543	9	582	573
denovo1550	30	302	272
denovo1567	5	410	405
denovo1568	10	79	69
denovo1593	6	582	576
denovo1597	128	217	89
denovo1600	16	404	388
denovo1632	2	30	28
denovo1633	98	689	591
denovo1634	6	555	549
denovo1639	22	82	60
denovo1641	97	210	113
denovo1694	36	96	60
denovo1705	134	257	123
denovo1707	14	118	104
denovo1715	268	755	487
denovo1735	44	65	21
denovo1739	100	318	218
denovo1748	8	294	286
denovo1768	6	331	325
denovo1776	31	582	551
denovo1790	148	739	591
denovo1813	51	100	49
denovo1818	117	440	323
denovo1837	79	251	172
denovo1843	49	510	461
denovo1846	176	725	549
denovo1853	6	351	345
denovo1854	124	225	101
denovo1858	85	560	475
denovo1860	22	73	51
denovo1871	141	309	168
denovo1879	5	496	491
denovo1893	39	442	403
denovo1903	113	242	129
denovo1913	16	85	69
denovo1940	74	475	401
denovo1950	15	298	283
denovo1965	101	308	207
denovo1979	31	118	87
denovo1982	203	474	271
denovo1996	113	686	573
denovo2011	125	516	391
denovo2024	3	242	239
denovo2057	29	92	63
denovo2095	24	88	64
denovo2119	149	427	278
denovo2135	98	684	586
denovo2147	97	318	221
denovo2152	2	91	89
denovo2177	219	777	558
denovo2190	44	622	578
denovo2191	268	575	307
denovo2208	105	266	161
denovo2209	4	302	298
denovo2228	64	663	599
denovo2229	146	442	296
denovo2238	61	440	379
denovo2252	2	453	451
denovo2253	3	160	157
denovo2267	3	354	351
denovo2283	4	513	509
denovo2301	12	516	504
denovo2343	36	92	56
denovo2347	30	112	82
denovo2370	15	81	66
denovo2392	130	560	430
denovo2398	161	295	134
denovo2445	189	634	445
denovo2447	5	245	240
denovo2451	6	582	576
denovo2470	14	412	398
denovo2481	88	274	186
denovo2512	3	9	6
denovo2513	130	351	221
denovo2555	125	246	121
denovo2564	2	582	580
denovo2572	167	754	587
denovo2583	6	575	569
denovo2618	4	521	517
denovo2653	5	473	468
denovo2684	212	672	460
denovo2687	5	112	107
denovo2697	148	516	368
denovo2699	218	468	250
denovo2724	2	9	7
denovo2730	90	505	415
denovo2740	30	92	62
denovo2744	139	448	309
denovo2751	6	516	510
denovo2757	9	273	264
denovo2781	107	331	224
denovo2785	51	575	524
denovo2792	96	664	568
denovo2802	43	98	55
denovo2817	65	152	87
denovo2882	226	622	396
denovo2887	160	655	495
denovo2904	139	510	371
denovo2905	5	196	191
denovo2911	97	257	160
denovo2915	6	149	143
denovo2941	9	582	573
denovo2969	136	686	550
denovo2988	48	92	44
denovo3012	211	634	423
denovo3020	5	152	147
denovo3033	105	686	581
denovo3047	155	575	420
denovo3078	162	582	420
denovo3088	117	663	546
denovo3091	106	315	209
denovo3101	3	142	139
denovo3118	28	215	187
denovo3119	187	318	131
denovo3132	21	88	67
denovo3139	89	689	600
denovo3190	9	274	265
denovo3240	15	560	545
denovo3259	59	160	101
denovo3291	84	510	426
denovo3300	16	223	207
denovo3326	155	293	138
denovo3335	2	217	215
denovo3345	10	92	82
denovo3350	12	170	158
denovo3351	149	725	576
denovo3371	30	274	244
denovo3409	2	16	14
denovo3411	9	439	430
denovo3414	101	691	590
denovo3499	16	172	156
denovo3524	3	103	100
denovo3527	5	575	570
denovo3535	225	666	441
denovo3547	30	629	599
denovo3550	161	689	528
denovo3591	29	112	83
denovo3593	64	438	374
denovo3604	9	522	513
denovo3605	125	685	560
denovo3662	90	418	328
denovo3674	5	462	457
denovo3694	2	6	4
denovo3704	3	160	157
denovo3728	149	726	577
denovo3763	5	15	10
denovo3811	115	522	407
denovo3815	92	252	160
denovo3840	29	105	76
denovo3841	2	203	201
denovo3866	6	231	225
denovo3895	116	239	123
denovo3897	107	321	214
denovo3931	16	371	355
denovo3952	2	148	146
denovo3954	4	575	571
denovo3963	22	60	38
denovo3982	6	523	517
denovo3985	29	110	81
denovo4000	10	580	570
denovo4009	15	115	100
denovo4018	29	97	68
denovo4027	92	512	420
denovo4033	23	370	347
denovo4034	2	217	215
denovo4055	43	475	432
denovo4075	100	496	396
denovo4112	15	581	566
denovo4116	134	725	591
denovo4131	147	615	468
denovo4146	14	164	150
denovo4170	2	22	20
denovo4175	148	629	481
denovo4181	16	516	500
denovo4191	2	6	4
denovo4229	23	83	60
denovo4269	57	581	524
denovo4292	5	61	56
denovo4293	127	412	285
denovo4297	153	288	135
denovo4304	2	309	307
denovo4311	19	295	276
denovo4323	103	689	586
denovo4325	84	516	432
denovo4339	62	105	43
denovo4348	4	217	213
denovo4351	195	490	295
denovo4360	2	217	215
denovo4369	23	125	102
denovo4401	22	89	67
denovo4437	112	282	170
denovo4443	133	725	592
denovo4456	91	521	430
denovo4488	22	84	62
denovo4490	9	517	508
denovo4497	24	104	80
denovo4498	30	296	266
denovo4502	141	725	584
denovo4512	5	581	576
denovo4522	3	9	6
denovo4525	92	195	103
denovo4529	14	139	125
denovo4550	154	371	217
denovo4555	2	12	10
denovo4560	121	230	109
denovo4567	2	9	7
denovo4592	128	265	137
denovo4599	105	267	162
denovo4610	2	5	3
denovo4645	36	487	451
denovo4704	100	575	475
denovo4715	6	546	540
denovo4747	23	580	557
denovo4752	5	257	252
denovo4761	167	739	572
denovo4776	4	12	8
denovo4781	10	111	101
denovo4790	3	12	9
denovo4791	149	546	397
denovo4794	6	473	467
denovo4796	97	689	592
denovo4878	58	655	597
denovo4882	15	119	104
denovo4903	99	513	414
denovo4919	141	351	210
denovo4922	2	419	417
denovo4937	4	282	278
denovo4939	5	219	214
denovo4946	106	392	286
denovo4987	9	119	110
denovo5004	92	281	189
denovo5038	149	496	347
denovo5057	23	342	319
denovo5069	90	689	599
denovo5081	5	10	5
denovo5087	6	97	91
denovo5093	63	523	460
denovo5097	58	160	102
denovo5113	261	689	428
denovo5125	91	691	600
denovo5126	98	241	143
denovo5148	95	439	344
denovo5162	3	555	552
denovo5188	212	474	262
denovo5203	6	418	412
denovo5210	9	136	127
denovo5223	15	363	348
denovo5225	141	724	583
denovo5233	5	118	113
denovo5245	23	132	109
denovo5297	2	17	15
denovo5317	105	691	586
denovo5333	12	505	493
denovo5334	123	487	364
denovo5350	12	582	570
denovo5369	65	271	206
denovo5389	3	188	185
denovo5438	127	549	422
denovo5459	29	112	83
denovo5463	15	112	97
denovo5465	9	75	66
denovo5479	254	475	221
denovo5482	12	582	570
denovo5483	133	490	357
denovo5516	12	259	247
denovo5523	129	725	596
denovo5527	205	417	212
denovo5542	5	581	576
denovo5563	29	82	53
denovo5637	116	314	198
denovo5688	173	288	115
denovo5713	6	21	15
denovo5735	105	622	517
denovo5744	134	523	389
denovo5757	2	501	499
denovo5779	61	448	387
denovo5794	134	692	558
denovo5795	23	118	95
denovo5798	6	105	99
denovo5799	148	546	398
denovo5805	25	111	86
denovo5816	218	405	187
denovo5831	59	117	58
denovo5874	4	383	379
denovo5880	43	427	384
denovo5899	2	74	72
denovo5902	22	97	75
denovo5908	61	350	289
denovo5917	155	735	580
denovo5919	15	354	339
denovo5934	99	252	153
denovo5987	102	242	140
denovo5999	3	12	9
denovo6005	155	725	570
denovo6011	12	546	534
denovo6014	154	697	543
denovo6018	133	392	259
denovo6041	4	523	519
denovo6056	29	517	488
denovo6084	12	329	317
denovo6091	16	317	301
denovo6098	120	487	367
denovo6117	15	232	217
denovo6122	16	239	223
denovo6130	140	516	376
denovo6155	147	433	286
denovo6163	169	339	170
denovo6166	29	98	69
denovo6182	133	560	427
denovo6189	141	501	360
denovo6197	4	582	578
denovo6209	104	244	140
denovo6213	105	698	593
denovo6223	9	82	73
denovo6266	120	418	298
denovo6286	23	136	113
denovo6303	108	229	121
denovo6308	4	496	492
denovo6341	12	345	333
denovo6347	35	98	63
denovo6360	92	448	356
denovo6370	3	15	12
denovo6375	90	582	492
denovo6425	29	118	89
denovo6451	3	22	19
denovo6483	182	663	481
denovo6502	12	131	119
denovo6503	9	560	551
denovo6504	10	73	63
denovo6511	133	279	146
denovo6531	5	439	434
denovo6534	110	468	358
denovo6564	134	221	87
denovo6571	9	581	572
denovo6574	61	256	195
denovo6579	105	246	141
denovo6582	43	89	46
denovo6598	189	762	573
denovo6616	4	22	18
denovo6617	2	4	2
denovo6621	15	331	316
denovo6622	107	692	585
denovo6628	131	724	593
denovo6653	112	409	297
denovo6670	15	580	565
denovo6700	1	3	2
denovo6702	3	217	214
denovo6711	118	569	451
denovo6726	5	96	91
denovo6759	13	75	62
denovo6773	114	244	130
denovo6774	198	689	491
denovo6782	183	555	372
denovo6792	104	227	123
denovo6817	30	521	491
denovo6820	2	15	13
denovo6827	5	170	165
denovo6829	120	689	569
denovo6848	125	685	560
denovo6871	23	465	442
denovo6878	226	427	201
denovo6881	6	351	345
denovo6908	43	622	579
denovo6934	65	345	280
denovo6955	21	133	112
denovo6966	211	397	186
denovo6980	6	582	576
denovo6999	61	397	336
denovo7021	6	458	452
denovo7026	59	516	457
denovo7028	9	98	89
denovo7031	219	359	140
denovo7036	190	664	474
denovo7039	102	513	411
denovo7066	22	81	59
denovo7073	16	119	103
denovo7075	99	189	90
denovo7088	5	146	141
denovo7100	146	418	272
denovo7106	135	663	528
denovo7108	212	345	133
denovo7147	22	79	57
denovo7157	136	735	599
denovo7169	12	490	478
denovo7180	12	575	563
denovo7184	12	582	570
denovo7186	4	16	12
denovo7212	9	112	103
denovo7224	182	453	271
denovo7233	14	275	261
denovo7240	118	629	511
denovo7262	4	120	116
denovo7293	147	740	593
denovo7317	127	453	326
denovo7325	35	111	76
denovo7344	23	81	58
denovo7360	224	510	286
denovo7368	139	575	436
denovo7369	4	189	185
denovo7394	61	516	455
denovo7409	42	88	46
denovo7424	9	201	192
denovo7449	82	202	120
denovo7451	20	110	90
denovo7478	29	65	36
denovo7480	12	43	31
denovo7489	96	247	151
denovo7534	3	513	510
denovo7540	5	36	31
denovo7564	99	431	332
denovo7574	9	575	566
denovo7577	2	217	215
denovo7579	226	760	534
denovo7592	171	763	592
denovo7599	12	44	32
denovo7600	120	448	328
denovo7643	141	575	434
denovo7648	148	505	357
denovo7652	14	244	230
denovo7656	9	572	563
denovo7696	96	582	486
denovo7711	9	189	180
denovo7736	29	555	526
denovo7749	43	112	69
denovo7763	123	697	574
denovo7777	5	195	190
denovo7781	5	405	400
denovo7782	124	274	150
denovo7790	36	124	88
denovo7822	147	293	146
denovo7843	3	582	579
denovo7846	117	289	172
denovo7859	68	517	449
denovo7864	24	118	94
denovo7892	104	236	132
denovo7959	118	521	403
denovo7990	15	261	246
denovo8005	273	404	131
denovo8050	125	698	573
denovo8061	14	115	101
denovo8076	100	212	112
denovo8109	85	359	274
denovo8121	42	118	76
denovo8131	94	279	185
denovo8146	168	634	466
denovo8153	12	575	563
denovo8198	188	516	328
denovo8243	5	9	4
denovo8244	182	405	223
denovo8258	4	118	114
denovo8263	12	575	563
denovo8276	84	555	471
denovo8294	9	98	89
denovo8319	36	546	510
denovo8320	15	409	394
denovo8322	9	249	240
denovo8364	4	15	11
denovo8367	67	516	449
denovo8388	14	575	561
denovo8404	268	686	418
denovo8406	36	109	73
denovo8414	5	496	491
denovo8434	2	5	3
denovo8493	44	271	227
denovo8544	145	250	105
denovo8550	110	501	391
denovo8554	296	501	205
denovo8587	23	161	138
denovo8588	25	37	12
denovo8607	139	419	280
denovo8616	65	115	50
denovo8624	15	112	97
denovo8650	6	546	540
denovo8658	167	757	590
denovo8659	6	569	563
denovo8670	12	575	563
denovo8672	90	666	576
denovo8689	29	69	40
denovo8701	147	725	578
denovo8705	2	433	431
denovo8717	161	282	121
denovo8739	5	111	106
denovo8745	15	210	195
denovo8752	77	279	202
denovo8777	1	152	151
denovo8780	4	12	8
denovo8799	110	634	524
denovo8812	96	293	197
denovo8854	82	634	552
denovo8866	126	407	281
denovo8867	5	118	113
denovo8869	12	575	563
denovo8878	10	104	94
denovo8923	201	689	488
denovo8977	3	23	20
denovo8978	14	230	216
denovo8986	30	254	224
denovo8991	88	237	149
denovo8996	92	192	100
denovo9002	30	214	184
denovo9009	23	168	145
denovo9020	114	239	125
denovo9028	23	89	66
denovo9036	92	581	489
denovo9040	139	672	533
denovo9044	21	418	397
denovo9064	111	634	523
denovo9083	4	575	571
denovo9084	101	575	474
denovo9095	22	117	95
denovo9154	7	70	63
denovo9197	22	131	109
denovo9206	124	257	133
denovo9210	3	16	13
denovo9221	96	236	140
denovo9226	52	244	192
denovo9235	154	343	189
denovo9258	2	13	11
denovo9271	105	516	411
denovo9282	143	295	152
denovo9300	9	139	130
denovo9310	119	666	547
denovo9314	6	581	575
denovo9348	78	412	334
denovo9352	4	36	32
denovo9372	88	179	91
denovo9384	114	288	174
denovo9386	149	672	523
denovo9393	225	496	271
denovo9414	5	16	11
denovo9418	42	88	46
denovo9420	4	162	158
denovo9477	42	139	97
denovo9487	131	634	503
denovo9500	162	754	592
denovo9505	116	410	294
denovo9507	2	3	1
denovo9508	90	211	121
denovo9516	12	582	570
denovo9532	23	80	57
denovo9534	6	81	75
denovo9563	2	203	201
denovo9587	92	266	174
denovo9594	5	112	107
denovo9614	92	670	578
denovo9633	139	302	163
denovo9669	5	88	83
denovo9699	5	20	15
denovo9714	139	407	268
denovo9721	15	433	418
denovo9723	3	69	66
denovo9757	63	575	512
denovo9766	17	490	473
denovo9775	2	516	514
denovo9780	3	112	109
denovo9781	100	686	586
denovo9793	7	66	59
denovo9807	12	521	509
denovo9824	29	111	82
denovo9826	15	78	63
denovo9836	5	110	105
denovo9859	28	75	47
denovo9881	100	697	597
denovo9884	107	698	591
denovo9896	3	189	186
denovo9898	12	575	563
denovo9932	194	521	327
denovo9944	65	256	191
denovo9948	120	698	578
denovo9990	5	13	8
denovo10002	22	442	420
denovo10027	133	629	496
denovo10047	161	430	269
denovo10051	19	112	93
denovo10059	6	307	301
denovo10078	12	63	51
denovo10079	4	16	12
denovo10083	108	288	180
denovo10104	105	698	593
denovo10139	92	672	580
denovo10164	108	342	234
denovo10185	6	22	16
denovo10188	36	75	39
denovo10199	168	239	71
denovo10243	50	136	86
denovo10259	98	212	114
denovo10276	140	225	85
denovo10281	59	555	496
denovo10298	142	664	522
denovo10307	15	582	567
denovo10316	31	91	60
denovo10332	92	252	160
denovo10344	154	634	480
denovo10365	96	663	567
denovo10369	139	412	273
denovo10381	19	78	59
denovo10385	232	824	592
denovo10429	168	666	498
denovo10453	9	433	424
denovo10475	12	58	46
denovo10488	158	715	557
denovo10515	92	655	563
denovo10529	162	273	111
denovo10542	61	231	170
denovo10552	90	663	573
denovo10561	134	670	536
denovo10564	92	686	594
denovo10577	9	582	573
denovo10579	5	582	577
denovo10585	23	65	42
denovo10586	30	343	313
denovo10594	114	202	88
denovo10601	6	392	386
denovo10610	23	196	173
denovo10622	5	89	84
denovo10634	30	453	423
denovo10665	28	136	108
denovo10674	24	156	132
denovo10687	3	560	557
denovo10705	146	446	300
denovo10768	29	516	487
denovo10785	1	575	574
denovo10794	37	274	237
denovo10803	95	259	164
denovo10820	2	124	122
denovo10871	9	92	83
denovo10884	99	555	456
denovo10899	29	490	461
denovo10903	134	684	550
denovo10926	9	82	73
denovo10936	239	316	77
denovo10994	123	670	547
denovo10998	230	804	574
denovo11000	112	301	189
denovo11037	43	98	55
denovo11044	30	351	321
denovo11065	3	16	13
denovo11099	123	513	390
denovo11119	92	465	373
denovo11163	211	692	481
denovo11164	23	106	83
denovo11188	6	575	569
denovo11193	188	560	372
denovo11233	56	92	36
denovo11237	56	581	525
denovo11240	30	105	75
denovo11246	112	572	460
denovo11280	75	275	200
denovo11302	169	689	520
denovo11305	23	75	52
denovo11316	22	622	600
denovo11318	36	112	76
denovo11396	2	7	5
denovo11409	94	522	428
denovo11434	4	173	169
denovo11444	105	523	418
denovo11447	82	560	478
denovo11512	9	118	109
denovo11523	6	582	576
denovo11543	21	105	84
denovo11568	50	581	531
denovo11597	2	245	243
denovo11598	12	392	380
denovo11611	156	575	419
denovo11614	5	136	131
denovo11621	51	555	504
denovo11625	195	546	351
denovo11631	51	89	38
denovo11642	15	615	600
denovo11648	23	110	87
denovo11663	162	754	592
denovo11664	15	237	222
denovo11686	126	273	147
denovo11688	4	117	113
denovo11707	2	324	322
denovo11710	43	634	591
denovo11761	5	582	577
denovo11779	22	58	36
denovo11788	15	581	566
denovo11804	5	192	187
denovo11825	2	15	13
denovo11826	105	267	162
denovo11839	99	329	230
denovo11841	63	404	341
denovo11843	219	735	516
denovo11856	152	383	231
denovo11888	140	622	482
denovo11892	5	88	83
denovo11903	101	267	166
denovo11909	406	783	377
denovo11926	217	581	364
denovo11949	2	22	20
denovo11981	92	182	90
denovo11985	35	112	77
denovo11999	12	582	570
denovo12007	2	12	10
denovo12023	117	666	549
denovo12025	29	97	68
denovo12032	9	555	546
denovo12063	98	181	83
denovo12070	224	505	281
denovo12097	6	253	247
denovo12127	7	196	189
denovo12128	3	16	13
denovo12129	116	685	569
denovo12131	2	30	28
denovo12135	9	580	571
denovo12140	24	362	338
denovo12169	29	111	82
denovo12179	239	468	229
denovo12181	9	418	409
denovo12189	188	295	107
denovo12212	22	81	59
denovo12247	43	83	40
denovo12251	21	92	71
denovo12257	147	304	157
denovo12265	21	77	56
denovo12283	5	13	8
denovo12303	9	110	101
denovo12334	92	248	156
denovo12388	29	227	198
denovo12396	15	224	209
denovo12408	9	125	116
denovo12413	2	88	86
denovo12469	2	142	140
denovo12490	9	581	572
denovo12503	166	666	500
denovo12504	146	681	535
denovo12506	107	560	453
denovo12520	2	6	4
denovo12523	98	666	568
denovo12528	90	569	479
denovo12531	9	582	573
denovo12560	19	572	553
denovo12578	6	365	359
denovo12591	35	98	63
denovo12594	31	555	524
denovo12623	211	686	475
denovo12624	33	136	103
denovo12630	22	88	66
denovo12642	15	124	109
denovo12661	108	496	388
denovo12666	244	549	305
denovo12697	143	581	438
denovo12717	29	111	82
denovo12744	98	672	574
denovo12747	2	18	16
denovo12780	139	516	377
denovo12784	39	98	59
denovo12811	65	210	145
denovo12819	51	303	252
denovo12823	226	685	459
denovo12836	74	275	201
denovo12842	281	475	194
denovo12859	29	98	69
denovo12865	10	82	72
denovo12879	4	581	577
denovo12887	107	210	103
denovo12892	14	555	541
denovo12895	140	239	99
denovo12913	2	16	14
denovo12934	92	409	317
denovo12936	10	139	129
denovo12943	2	582	580
denovo12949	2	475	473
denovo12987	9	117	108
denovo13026	4	217	213
denovo13067	101	342	241
denovo13130	15	239	224
denovo13131	66	666	600
denovo13133	31	581	550
denovo13170	43	152	109
denovo13175	12	142	130
denovo13188	22	83	61
denovo13197	6	468	462
denovo13223	105	237	132
denovo13232	3	582	579
denovo13246	9	112	103
denovo13262	105	190	85
denovo13281	146	724	578
denovo13299	182	560	378
denovo13315	90	681	591
denovo13326	193	684	491
denovo13328	22	409	387
denovo13363	92	453	361
denovo13370	10	182	172
denovo13377	90	523	433
denovo13442	36	555	519
denovo13477	107	634	527
denovo13482	24	88	64
denovo13522	90	304	214
denovo13525	127	209	82
denovo13535	10	581	571
denovo13546	211	516	305
denovo13552	186	724	538
denovo13558	92	232	140
denovo13566	257	580	323
denovo13593	119	666	547
denovo13602	14	96	82
denovo13612	99	692	593
denovo13633	33	112	79
denovo13644	3	100	97
denovo13655	3	236	233
denovo13664	15	359	344
denovo13668	9	90	81
denovo13674	2	15	13
denovo13698	134	302	168
denovo13712	2	475	473
denovo13717	41	136	95
denovo13730	23	112	89
denovo13741	77	513	436
denovo13783	232	308	76
denovo13796	98	217	119
denovo13804	84	615	531
denovo13814	96	474	378
denovo13855	5	307	302
denovo13873	30	112	82
denovo13887	127	685	558
denovo13898	36	77	41
denovo13917	36	97	61
denovo13951	173	487	314
denovo13970	225	677	452
denovo13978	127	521	394
denovo13984	92	195	103
denovo14003	98	666	568
denovo14043	3	440	437
denovo14054	10	105	95
denovo14055	211	453	242
denovo14096	3	15	12
denovo14098	12	468	456
denovo14100	4	20	16
denovo14102	6	580	574
denovo14116	30	118	88
denovo14119	123	582	459
denovo14144	23	124	101
denovo14146	3	131	128
denovo14150	5	112	107
denovo14153	10	331	321
denovo14159	203	513	310
denovo14160	24	63	39
denovo14266	90	191	101
denovo14277	92	581	489
denovo14281	10	92	82
denovo14288	14	118	104
denovo14306	6	161	155
denovo14318	15	615	600
denovo14327	2	14	12
denovo14329	119	698	579
denovo14337	120	580	460
denovo14339	14	501	487
denovo14347	21	77	56
denovo14350	142	302	160
denovo14351	9	118	109
denovo14354	135	575	440
denovo14355	9	146	137
denovo14360	23	81	58
denovo14369	5	294	289
denovo14372	169	569	400
denovo14382	4	375	371
denovo14391	149	572	423
denovo14428	239	615	376
denovo14442	2	193	191
denovo14444	19	103	84
denovo14480	105	350	245
denovo14491	15	62	47
denovo14530	29	76	47
denovo14542	58	634	576
denovo14549	134	226	92
denovo14558	23	74	51
denovo14571	5	314	309
denovo14589	95	438	343
denovo14596	98	272	174
denovo14598	91	276	185
denovo14600	103	698	595
denovo14602	16	431	415
denovo14612	77	580	503
denovo14614	252	629	377
denovo14628	148	513	365
denovo14642	135	581	446
denovo14671	43	91	48
denovo14691	139	501	362
denovo14729	6	97	91
denovo14730	29	88	59
denovo14762	23	118	95
denovo14769	9	582	573
denovo14771	141	739	598
denovo14773	169	560	391
denovo14779	104	241	137
denovo14804	125	697	572
denovo14828	135	273	138
denovo14833	222	517	295
denovo14838	9	146	137
denovo14848	19	501	482
denovo14859	155	754	599
denovo14883	142	307	165
denovo14886	83	261	178
denovo14894	100	336	236
denovo14905	131	232	101
denovo14925	105	273	168
denovo14935	66	371	305
denovo14941	9	344	335
denovo14943	120	406	286
denovo14961	2	20	18
denovo14982	7	582	575
denovo15022	120	359	239
denovo15025	249	521	272
denovo15040	2	6	4
denovo15042	3	112	109
denovo15056	30	226	196
denovo15064	24	161	137
denovo15072	9	88	79
denovo15082	108	569	461
denovo15090	220	419	199
denovo15107	15	104	89
denovo15123	162	581	419
denovo15133	30	103	73
denovo15137	31	63	32
denovo15142	10	97	87
denovo15153	2	217	215
denovo15203	100	301	201
denovo15206	119	697	578
denovo15211	107	293	186
denovo15222	59	474	415
denovo15223	2	245	243
denovo15231	3	546	543
denovo15238	22	349	327
denovo15242	4	582	578
denovo15243	54	153	99
denovo15245	23	63	40
denovo15266	14	104	90
denovo15290	89	666	577
denovo15298	12	582	570
denovo15315	30	89	59
denovo15317	132	204	72
denovo15325	191	446	255
denovo15333	9	105	96
denovo15349	29	80	51
denovo15366	5	453	448
denovo15392	169	273	104
denovo15450	4	12	8
denovo15459	31	104	73
denovo15471	22	490	468
denovo15523	110	575	465
denovo15527	1	245	244
denovo15572	2	217	215
denovo15574	155	634	479
denovo15578	111	689	578
denovo15610	5	16	11
denovo15652	3	281	278
denovo15667	182	692	510
denovo15670	22	580	558
denovo15672	96	692	596
denovo15681	6	448	442
denovo15699	174	383	209
denovo15744	12	521	509
denovo15745	15	244	229
denovo15759	3	30	27
denovo15761	36	106	70
denovo15785	22	139	117
denovo15808	181	677	496
denovo15824	2	29	27
denovo15851	3	442	439
denovo15875	2	413	411
denovo15891	24	136	112
denovo15895	9	569	560
denovo15897	41	74	33
denovo15911	81	232	151
denovo15916	3	84	81
denovo15918	67	458	391
denovo15929	221	725	504
denovo15959	2	217	215
denovo15973	100	487	387
denovo15987	29	555	526
denovo16015	23	111	88
denovo16040	155	755	600
denovo16069	92	330	238
denovo16073	167	689	522
denovo16076	84	303	219
denovo16098	273	739	466
denovo16110	176	279	103
denovo16138	1	349	348
denovo16140	100	230	130
denovo16163	75	468	393
denovo16219	96	615	519
denovo16251	23	74	51
denovo16255	36	111	75
denovo16279	43	487	444
denovo16281	3	262	259
denovo16307	12	569	557
denovo16312	9	106	97
denovo16330	43	342	299
denovo16355	3	216	213
denovo16372	9	115	106
denovo16377	50	417	367
denovo16409	4	172	168
denovo16425	15	68	53
denovo16463	15	237	222
denovo16492	197	670	473
denovo16503	30	112	82
denovo16510	43	189	146
denovo16535	4	30	26
denovo16577	13	63	50
denovo16616	92	575	483
denovo16617	127	199	72
denovo16620	29	136	107
denovo16636	14	100	86
denovo16655	29	76	47
denovo16694	2	16	14
denovo16703	3	581	578
denovo16714	36	105	69
denovo16721	9	16	7
denovo16732	5	118	113
denovo16746	23	97	74
denovo16771	29	118	89
denovo16794	4	365	361
denovo16806	139	549	410
denovo16807	139	446	307
denovo16813	23	67	44
denovo16821	105	521	416
denovo16826	6	582	576
denovo16846	134	663	529
denovo16892	100	258	158
denovo16904	33	82	49
denovo16940	65	198	133
denovo16950	9	124	115
denovo16975	99	433	334
denovo16982	5	302	297
denovo16987	9	448	439
denovo17006	5	83	78
denovo17025	112	446	334
denovo17078	75	240	165
denovo17081	35	92	57
denovo17109	30	487	457
denovo17118	146	629	483
denovo17132	6	582	576
denovo17134	61	418	357
denovo17140	155	735	580
denovo17157	98	280	182
denovo17167	21	375	354
denovo17177	3	12	9
denovo17184	15	246	231
denovo17203	101	677	576
denovo17218	5	406	401
denovo17261	6	106	100
denovo17269	2	417	415
denovo17300	10	111	101
denovo17303	23	118	95
denovo17306	31	88	57
denovo17310	116	409	293
denovo17316	120	339	219
denovo17325	56	221	165
denovo17344	108	180	72
denovo17366	146	345	199
denovo17389	46	351	305
denovo17398	36	112	76
denovo17403	15	57	42
denovo17412	16	251	235
denovo17422	4	189	185
denovo17461	118	681	563
denovo17463	112	412	300
denovo17472	10	16	6
denovo17491	2	349	347
denovo17493	6	141	135
denovo17499	4	505	501
denovo17509	10	475	465
denovo17522	94	398	304
denovo17575	5	523	518
denovo17579	5	405	400
denovo17593	20	76	56
denovo17618	107	168	61
denovo17631	5	173	168
denovo17639	154	256	102
denovo17666	15	118	103
denovo17675	29	104	75
denovo17683	4	9	5
denovo17687	148	505	357
denovo17735	58	217	159
denovo17737	6	521	515
denovo17753	35	118	83
denovo17759	21	301	280
denovo17773	147	293	146
denovo17776	209	804	595
denovo17815	22	88	66
denovo17831	30	211	181
denovo17838	2	582	580
denovo17847	9	523	514
denovo17855	175	575	400
denovo17884	9	98	89
denovo17894	96	281	185
denovo17904	3	189	186
denovo17914	120	490	370
denovo17930	15	67	52
denovo17970	196	754	558
denovo17994	146	655	509
denovo17997	232	475	243
denovo18001	103	201	98
denovo18021	5	302	297
denovo18037	29	501	472
denovo18047	199	521	322
denovo18050	216	522	306
denovo18062	22	88	66
denovo18078	181	523	342
denovo18086	62	96	34
denovo18102	28	77	49
denovo18106	2	217	215
denovo18120	5	106	101
denovo18132	16	92	76
denovo18143	2	521	519
denovo18170	29	622	593
denovo18176	63	634	571
denovo18197	2	29	27
denovo18224	15	106	91
denovo18230	2	14	12
denovo18241	19	98	79
denovo18254	146	269	123
denovo18264	12	546	534
denovo18296	2	67	65
denovo18330	6	314	308
denovo18351	226	763	537
denovo18356	84	309	225
denovo18361	141	293	152
denovo18386	57	490	433
denovo18407	4	29	25
denovo18409	174	569	395
denovo18428	125	490	365
denovo18440	37	118	81
denovo18445	3	224	221
denovo18460	81	549	468
denovo18483	92	581	489
denovo18499	112	392	280
denovo18527	14	175	161
denovo18593	2	15	13
denovo18605	120	254	134
denovo18631	172	715	543
denovo18652	161	725	564
denovo18665	15	546	531
denovo18680	81	229	148
denovo18686	5	22	17
denovo18718	14	575	561
denovo18739	114	345	231
denovo18749	37	582	545
denovo18768	22	178	156
denovo18769	114	580	466
denovo18781	125	634	509
denovo18787	3	10	7
denovo18796	5	242	237
denovo18809	203	521	318
denovo18810	123	555	432
denovo18844	130	726	596
denovo18845	95	468	373
denovo18884	29	575	546
denovo18896	9	17	8
denovo18900	44	241	197
denovo18904	35	575	540
denovo18916	22	251	229
denovo18937	266	433	167
denovo19000	199	523	324
denovo19007	5	95	90
denovo19008	141	575	434
denovo19045	37	103	66
denovo19056	43	580	537
denovo19073	5	81	76
denovo19076	152	303	151
denovo19086	104	227	123
denovo19088	161	358	197
denovo19099	126	698	572
denovo19100	9	98	89
denovo19114	106	666	560
denovo19119	95	203	108
denovo19199	161	761	600
denovo19204	59	259	200
denovo19209	9	261	252
denovo19211	3	582	579
denovo19221	16	196	180
denovo19227	98	496	398
denovo19286	2	245	243
denovo19324	105	252	147
denovo19343	3	56	53
denovo19344	9	523	514
denovo19356	63	236	173
denovo19363	29	88	59
denovo19371	3	88	85
denovo19377	2	16	14
denovo19380	23	105	82
denovo19422	5	92	87
denovo19439	10	546	536
denovo19442	23	92	69
denovo19451	68	575	507
denovo19475	16	446	430
denovo19511	1	245	244
denovo19521	98	689	591
denovo19548	166	440	274
denovo19556	67	663	596
denovo19606	12	336	324
denovo19628	5	309	304
denovo19647	30	139	109
denovo19648	16	180	164
denovo19662	3	20	17
denovo19670	5	158	153
denovo19683	30	88	58
denovo19692	29	105	76
denovo19695	181	581	400
denovo19710	63	97	34
denovo19740	131	231	100
denovo19741	100	419	319
denovo19752	162	739	577
denovo19787	30	259	229
denovo19810	35	88	53
denovo19821	160	418	258
denovo19834	5	245	240
denovo19840	17	516	499
denovo19842	3	21	18
denovo19849	22	334	312
denovo19851	50	106	56
denovo19867	101	295	194
denovo19878	2	18	16
denovo19885	105	257	152
denovo19902	7	161	154
denovo19911	3	167	164
denovo19951	15	159	144
denovo19958	194	327	133
denovo19978	110	462	352
denovo20030	22	109	87
denovo20058	36	490	454
denovo20061	108	409	301
denovo20106	23	516	493
denovo20126	97	412	315
denovo20135	3	136	133
denovo20156	37	112	75
denovo20168	24	110	86
denovo20200	9	104	95
denovo20262	105	517	412
denovo20282	123	279	156
denovo20285	44	106	62
denovo20292	29	109	80
denovo20296	7	523	516
denovo20305	43	273	230
denovo20357	12	582	570
denovo20403	6	118	112
denovo20430	3	9	6
denovo20435	149	356	207
denovo20537	3	7	4
denovo20545	6	581	575
denovo20557	169	560	391
denovo20559	56	240	184
denovo20582	13	203	190
denovo20588	197	725	528
denovo20590	6	404	398
denovo20601	51	100	49
denovo20651	181	496	315
denovo20658	5	433	428
denovo20690	5	20	15
denovo20700	111	392	281
denovo20702	9	555	546
denovo20712	36	89	53
denovo20722	23	622	599
denovo20732	4	12	8
denovo20785	14	582	568
denovo20791	147	413	266
denovo20809	90	582	492
denovo20830	3	12	9
denovo20846	90	670	580
denovo20872	4	473	469
denovo20886	5	448	443
denovo20906	192	684	492
denovo20982	51	162	111
denovo20985	3	95	92
denovo20996	144	468	324
denovo21004	65	615	550
denovo21005	149	670	521
denovo21007	9	136	127
denovo21026	9	115	106
denovo21030	133	663	530
denovo21039	2	63	61
denovo21075	280	496	216
denovo21085	23	97	74
denovo21092	6	582	576
denovo21103	12	555	543
denovo21125	3	97	94
denovo21129	108	523	415
denovo21170	14	522	508
denovo21185	187	513	326
denovo21189	100	302	202
denovo21219	127	689	562
denovo21226	23	110	87
denovo21232	147	453	306
denovo21278	95	175	80
denovo21312	97	560	463
denovo21330	67	231	164
denovo21361	23	83	60
denovo21377	29	615	586
denovo21434	1	36	35
denovo21442	12	582	570
denovo21446	30	581	551
denovo21449	1	7	6
denovo21454	5	111	106
denovo21455	9	110	101
denovo21456	100	386	286
denovo21478	2	510	508
denovo21479	155	240	85
denovo21504	50	100	50
denovo21516	2	217	215
denovo21552	101	634	533
denovo21601	204	763	559
denovo21603	3	9	6
denovo21605	88	281	193
denovo21614	5	86	81
denovo21636	7	309	302
denovo21646	98	512	414
denovo21654	147	453	306
denovo21687	9	105	96
denovo21698	219	496	277
denovo21741	118	516	398
denovo21743	176	302	126
denovo21745	30	448	418
denovo21770	98	663	565
denovo21789	98	431	333
denovo21797	12	433	421
denovo21803	43	91	48
denovo21804	37	89	52
denovo21808	22	69	47
denovo21815	9	582	573
denovo21823	6	12	6
denovo21824	2	12	10
denovo21858	130	666	536
denovo21881	23	118	95
denovo21892	134	417	283
denovo21896	82	224	142
denovo21934	9	15	6
denovo21935	22	81	59
denovo21944	196	672	476
denovo21984	2	60	58
denovo21992	5	261	256
denovo22050	249	431	182
denovo22052	114	433	319
denovo22102	125	317	192
denovo22118	4	230	226
denovo22139	119	516	397
denovo22144	4	309	305
denovo22177	12	580	568
denovo22245	44	272	228
denovo22262	5	82	77
denovo22265	6	405	399
denovo22283	23	168	145
denovo22310	9	516	507
denovo22316	24	63	39
denovo22344	24	98	74
denovo22347	100	430	330
denovo22352	4	430	426
denovo22353	65	331	266
denovo22372	189	348	159
denovo22375	105	321	216
denovo22384	139	474	335
denovo22394	9	189	180
denovo22396	2	18	16
denovo22456	239	692	453
denovo22477	6	521	515
denovo22484	116	317	201
denovo22500	121	715	594
denovo22526	148	692	544
denovo22528	59	170	111
denovo22552	12	581	569
denovo22557	5	418	413
denovo22561	5	13	8
denovo22573	15	468	453
denovo22601	212	655	443
denovo22623	15	125	110
denovo22658	90	549	459
denovo22683	2	582	580
denovo22705	117	266	149
denovo22721	3	418	415
denovo22743	92	166	74
denovo22782	3	106	103
denovo22807	134	239	105
denovo22836	10	555	545
denovo22870	5	440	435
denovo22873	104	350	246
denovo22874	1	16	15
denovo22879	2	217	215
denovo22905	95	273	178
denovo22907	65	438	373
denovo22928	4	513	509
denovo22934	101	409	308
denovo22935	112	314	202
denovo22937	6	581	575
denovo22953	15	104	89
denovo22957	2	245	243
denovo22960	50	81	31
denovo22970	160	339	179
denovo22984	28	104	76
denovo22988	91	254	163
denovo22999	36	575	539
denovo23001	186	546	360
denovo23022	133	242	109
denovo23024	22	67	45
denovo23025	9	112	103
denovo23038	142	490	348
denovo23048	105	523	418
denovo23053	4	22	18
denovo23074	131	405	274
denovo23080	23	281	258
denovo23083	9	85	76
denovo23118	192	468	276
denovo23162	42	85	43
denovo23172	61	430	369
denovo23196	22	97	75
denovo23235	92	501	409
denovo23261	90	522	432
denovo23278	37	89	52
denovo23287	30	81	51
denovo23292	92	692	600
denovo23298	9	161	152
denovo23300	16	474	458
denovo23305	133	677	544
denovo23308	92	692	600
denovo23324	21	50	29
denovo23365	57	582	525
denovo23379	36	99	63
denovo23382	44	517	473
denovo23384	5	19	14
denovo23392	100	419	319
denovo23394	90	685	595
denovo23400	184	372	188
denovo23411	23	118	95
denovo23430	121	419	298
denovo23491	160	280	120
denovo23509	133	724	591
denovo23540	189	663	474
denovo23557	10	582	572
denovo23559	57	257	200
denovo23564	15	82	67
denovo23567	199	453	254
denovo23572	4	582	578
denovo23594	2	582	580
denovo23621	105	237	132
denovo23646	2	217	215
denovo23648	15	582	567
denovo23658	273	689	416
denovo23662	68	225	157
denovo23693	23	84	61
denovo23707	12	575	563
denovo23722	5	501	496
denovo23736	29	501	472
denovo23766	21	105	84
denovo23804	35	81	46
denovo23848	6	15	9
denovo23858	2	245	243
denovo23868	182	666	484
denovo23911	42	88	46
denovo23913	19	136	117
denovo23955	2	6	4
denovo23961	12	64	52
denovo23998	219	555	336
denovo24011	9	572	563
denovo24015	77	233	156
denovo24018	99	406	307
denovo24034	182	718	536
denovo24035	2	245	243
denovo24063	88	227	139
denovo24081	226	549	323
denovo24144	12	575	563
denovo24153	107	253	146
denovo24177	99	439	340
denovo24206	6	582	576
denovo24212	147	240	93
denovo24216	119	249	130
denovo24221	120	238	118
denovo24224	9	109	100
denovo24243	9	462	453
denovo24259	176	487	311
denovo24260	99	218	119
denovo24280	107	666	559
denovo24314	9	516	507
denovo24319	6	67	61
denovo24320	29	104	75
denovo24369	6	88	82
denovo24379	22	131	109
denovo24419	123	359	236
denovo24454	5	242	237
denovo24474	33	194	161
denovo24486	12	516	504
denovo24499	21	111	90
denovo24522	67	439	372
denovo24545	16	345	329
denovo24548	5	12	7
denovo24549	23	112	89
denovo24585	23	111	88
denovo24601	132	655	523
denovo24659	22	67	45
denovo24675	91	227	136
denovo24682	3	473	470
denovo24693	172	763	591
denovo24700	23	337	314
denovo24727	1	15	14
denovo24731	134	560	426
denovo24759	31	91	60
denovo24767	139	523	384
denovo24771	61	304	243
denovo24783	2	5	3
denovo24784	2	582	580
denovo24790	21	112	91
denovo24806	106	392	286
denovo24814	2	12	10
denovo24828	127	238	111
denovo24830	43	152	109
denovo24836	43	282	239
denovo24839	2	75	73
denovo24844	129	672	543
denovo24874	14	203	189
denovo24897	21	83	62
denovo24905	1	245	244
denovo24960	1	582	581
denovo24967	156	697	541
denovo25021	139	259	120
denovo25028	2	217	215
denovo25039	2	18	16
denovo25059	36	112	76
denovo25065	114	162	48
denovo25073	83	266	183
denovo25086	120	383	263
denovo25104	127	226	99
denovo25156	6	275	269
denovo25193	196	569	373
denovo25199	3	287	284
denovo25206	139	440	301
denovo25211	197	691	494
denovo25214	22	81	59
denovo25226	5	245	240
denovo25248	127	512	385
denovo25269	5	16	11
denovo25289	35	106	71
denovo25308	2	10	8
denovo25328	1	331	330
denovo25357	97	174	77
denovo25378	36	103	67
denovo25379	226	490	264
denovo25384	5	176	171
denovo25386	160	329	169
denovo25394	84	307	223
denovo25401	36	88	52
denovo25405	101	201	100
denovo25436	168	413	245
denovo25437	15	417	402
denovo25447	5	197	192
denovo25462	101	279	178
denovo25498	5	397	392
denovo25510	92	655	563
denovo25517	15	244	229
denovo25529	92	689	597
denovo25542	12	370	358
denovo25547	81	242	161
denovo25559	147	357	210
denovo25562	99	245	146
denovo25571	5	124	119
denovo25574	3	62	59
denovo25621	127	202	75
denovo25627	4	59	55
denovo25635	246	582	336
denovo25656	168	629	461
denovo25657	9	17	8
denovo25668	210	739	529
denovo25669	9	581	572
denovo25692	224	358	134
denovo25694	135	302	167
denovo25702	134	522	388
denovo25724	140	309	169
denovo25734	29	95	66
denovo25749	139	302	163
denovo25761	2	9	7
denovo25775	5	356	351
denovo25821	9	505	496
denovo25830	29	173	144
denovo25844	39	302	263
denovo25862	1	15	14
denovo25886	158	453	295
denovo25948	4	9	5
denovo25976	117	569	452
denovo26014	4	16	12
denovo26024	134	309	175
denovo26057	4	582	578
denovo26061	37	89	52
denovo26099	181	468	287
denovo26141	131	239	108
denovo26149	12	516	504
denovo26152	132	430	298
denovo26153	15	523	508
denovo26168	100	230	130
denovo26195	28	446	418
denovo26201	5	216	211
denovo26208	13	65	52
denovo26224	2	12	10
denovo26239	4	9	5
denovo26277	98	302	204
denovo26302	57	370	313
denovo26310	239	446	207
denovo26319	2	9	7
denovo26349	5	582	577
denovo26357	133	523	390
denovo26384	3	12	9
denovo26406	224	475	251
denovo26420	3	118	115
denovo26451	141	522	381
denovo26462	24	136	112
denovo26499	2	465	463
denovo26502	15	68	53
denovo26512	23	98	75
denovo26518	252	473	221
denovo26543	2	217	215
denovo26565	118	516	398
denovo26580	9	372	363
denovo26627	29	109	80
denovo26631	23	111	88
denovo26641	129	681	552
denovo26684	3	521	518
denovo26715	194	581	387
denovo26718	3	16	13
denovo26720	92	316	224
denovo26737	10	62	52
denovo26752	90	622	532
denovo26757	110	418	308
denovo26765	203	686	483
denovo26772	141	213	72
denovo26825	36	288	252
denovo26834	75	182	107
denovo26861	176	697	521
denovo26863	111	417	306
denovo26882	102	685	583
denovo26888	154	438	284
denovo26928	168	622	454
denovo26954	21	109	88
denovo26958	9	110	101
denovo26963	7	160	153
denovo26979	106	345	239
denovo26985	2	245	243
denovo26987	257	351	94
denovo27005	2	337	335
denovo27006	83	152	69
denovo27009	127	718	591
denovo27034	14	208	194
denovo27045	148	501	353
denovo27047	112	670	558
denovo27056	61	279	218
denovo27058	117	204	87
denovo27064	152	686	534
denovo27075	31	118	87
denovo27078	2	575	573
denovo27079	65	246	181
denovo27094	100	266	166
denovo27097	139	582	443
denovo27099	44	288	244
denovo27145	85	663	578
denovo27196	12	88	76
denovo27248	146	356	210
denovo27251	90	433	343
denovo27260	22	331	309
denovo27268	44	78	34
denovo27276	12	126	114
denovo27302	21	112	91
denovo27304	6	302	296
denovo27353	37	267	230
denovo27372	15	569	554
denovo27383	10	572	562
denovo27396	174	440	266
denovo27399	7	473	466
denovo27419	22	111	89
denovo27446	9	103	94
denovo27465	199	655	456
denovo27492	22	229	207
denovo27494	125	301	176
denovo27503	5	7	2
denovo27504	15	418	403
denovo27510	132	715	583
denovo27534	192	754	562
denovo27558	3	582	579
denovo27568	12	231	219
denovo27575	16	513	497
denovo27583	219	818	599
denovo27585	9	136	127
denovo27592	155	311	156
denovo27635	30	136	106
denovo27642	42	274	232
denovo27662	167	718	551
denovo27664	136	522	386
denovo27670	5	12	7
denovo27676	100	663	563
denovo27679	28	112	84
denovo27687	57	306	249
denovo27691	6	225	219
denovo27697	23	127	104
denovo27712	9	110	101
denovo27722	273	655	382
denovo27743	50	575	525
denovo27768	2	16	14
denovo27780	4	219	215
denovo27815	10	153	143
denovo27820	15	63	48
denovo27823	166	698	532
denovo27852	4	516	512
denovo27898	12	496	484
denovo27899	98	513	415
denovo27909	196	689	493
denovo27911	143	685	542
denovo27916	19	412	393
denovo27928	173	754	581
denovo27967	9	144	135
denovo27979	16	410	394
denovo28003	63	246	183
denovo28059	9	322	313
denovo28071	1	9	8
denovo28132	5	15	10
denovo28137	90	405	315
denovo28141	218	516	298
denovo28168	102	171	69
denovo28193	10	173	163
denovo28198	123	474	351
denovo28216	15	182	167
denovo28228	90	681	591
denovo28232	230	523	293
denovo28254	15	220	205
denovo28308	65	575	510
denovo28320	5	458	453
denovo28392	152	473	321
denovo28409	2	5	3
denovo28429	2	14	12
denovo28447	29	88	59
denovo28453	204	521	317
denovo28471	15	111	96
denovo28478	23	92	69
denovo28502	16	306	290
denovo28510	105	182	77
denovo28518	2	152	150
denovo28550	3	252	249
denovo28552	36	153	117
denovo28554	29	111	82
denovo28615	16	266	250
denovo28634	23	124	101
denovo28654	2	4	2
denovo28687	29	118	89
denovo28692	2	16	14
denovo28694	91	266	175
denovo28704	29	88	59
denovo28752	147	666	519
denovo28763	112	521	409
denovo28776	9	81	72
denovo28785	16	615	599
denovo28787	140	691	551
denovo28791	167	308	141
denovo28794	57	496	439
denovo28823	6	575	569
denovo28857	91	686	595
denovo28861	99	698	599
denovo28874	100	307	207
denovo28878	200	474	274
denovo28888	36	582	546
denovo28898	2	245	243
denovo28904	4	16	12
denovo28916	15	57	42
denovo28917	125	689	564
denovo28950	1	24	23
denovo28961	6	581	575
denovo28964	15	317	302
denovo28977	2	88	86
denovo28981	92	334	242
denovo29000	35	124	89
denovo29029	108	670	562
denovo29042	14	98	84
denovo29078	175	331	156
denovo29083	19	439	420
denovo29102	92	684	592
denovo29152	12	81	69
denovo29169	9	580	571
denovo29178	119	697	578
denovo29207	92	314	222
denovo29263	9	189	180
denovo29272	15	89	74
denovo29286	3	118	115
denovo29301	2	281	279
denovo29310	127	321	194
denovo29327	51	88	37
denovo29346	5	14	9
denovo29363	16	110	94
denovo29379	22	98	76
denovo29406	117	256	139
denovo29417	23	97	74
denovo29424	146	410	264
denovo29432	103	546	443
denovo29485	120	555	435
denovo29502	5	244	239
denovo29548	57	88	31
denovo29567	29	98	69
denovo29599	29	65	36
denovo29609	155	754	599
denovo29618	23	417	394
denovo29625	120	718	598
denovo29627	230	522	292
denovo29680	112	522	410
denovo29687	51	97	46
denovo29696	22	196	174
denovo29698	155	183	28
denovo29703	24	252	228
denovo29734	100	304	204
denovo29748	15	147	132
denovo29760	3	501	498
denovo29822	59	280	221
denovo29841	2	572	570
denovo29842	35	68	33
denovo29853	68	513	445
denovo29873	113	261	148
denovo29892	10	153	143
denovo29912	22	581	559
denovo29922	2	15	13
denovo29958	89	331	242
denovo29960	2	9	7
denovo29984	127	251	124
denovo30015	5	501	496
denovo30026	53	208	155
denovo30045	12	575	563
denovo30052	15	582	567
denovo30066	209	496	287
denovo30079	126	296	170
denovo30082	2	18	16
denovo30099	10	266	256
denovo30108	92	309	217
denovo30113	92	439	347
denovo30121	6	392	386
denovo30164	16	580	564
denovo30175	2	582	580
denovo30195	42	118	76
denovo30215	6	30	24
denovo30217	29	124	95
denovo30219	3	582	579
denovo30294	22	192	170
denovo30297	110	242	132
denovo30323	140	237	97
denovo30325	100	691	591
denovo30327	184	242	58
denovo30347	105	634	529
denovo30361	99	239	140
denovo30362	4	268	264
denovo30363	98	398	300
denovo30368	152	691	539
denovo30397	124	575	451
denovo30415	95	468	373
denovo30421	113	247	134
denovo30428	15	521	506
denovo30456	105	572	467
denovo30467	23	91	68
denovo30498	114	560	446
denovo30518	117	580	463
denovo30521	9	173	164
denovo30525	189	718	529
denovo30526	6	112	106
denovo30538	2	23	21
denovo30539	134	522	388
denovo30552	141	698	557
denovo30555	12	98	86
denovo30567	152	322	170
denovo30572	22	52	30
denovo30579	2	23	21
denovo30605	19	555	536
denovo30609	91	342	251
denovo30627	117	281	164
denovo30630	7	317	310
denovo30633	12	582	570
denovo30657	173	689	516
denovo30664	188	580	392
denovo30669	158	510	352
denovo30686	91	523	432
denovo30715	162	546	384
denovo30729	188	634	446
denovo30734	100	634	534
denovo30810	100	331	231
denovo30845	118	718	600
denovo30852	90	227	137
denovo30887	9	201	192
denovo30888	43	546	503
denovo30941	36	139	103
denovo30946	21	267	246
denovo30955	124	522	398
denovo30980	112	516	404
denovo30989	36	237	201
denovo30994	29	97	68
denovo30996	15	115	100
denovo31005	113	686	573
denovo31013	166	418	252
denovo31019	15	251	236
denovo31022	5	21	16
denovo31028	16	359	343
denovo31043	9	106	97
denovo31076	9	115	106
denovo31097	129	418	289
denovo31106	105	681	576
denovo31110	4	209	205
denovo31111	171	763	592
denovo31113	125	664	539
denovo31118	89	670	581
denovo31186	10	365	355
denovo31188	12	100	88
denovo31202	146	409	263
denovo31203	134	465	331
denovo31222	15	282	267
[truncated: 41,424 more rows]
