# Supplementary material for: Stochasticity constrained by deterministic effects of diet and age drive rumen microbiome assembly dynamics
Source: Nat Commun. 2020 Apr 20;11:1904. doi: 10.1038/s41467-020-15652-8 (PMC7170844; doi:10.1038/s41467-020-15652-8)
Supplement: Supplementary file 17 — Source Data [file 41467_2020_15652_MOESM17_ESM.zip › Source Data/Supplementary Figure 9B_all_species.txt]

denovo_name	First_appearance	Last_appearance	delta
denovo3	15	465	450
denovo7	9	505	496
denovo29	3	245	242
denovo45	31	118	87
denovo86	2	245	243
denovo117	12	112	100
denovo124	105	692	587
denovo125	104	433	329
denovo158	93	178	85
denovo174	2	575	573
denovo233	155	546	391
denovo237	2	12	10
denovo255	28	124	96
denovo263	100	634	534
denovo271	90	246	156
denovo275	13	581	568
denovo287	135	681	546
denovo305	7	110	103
denovo416	29	465	436
denovo545	29	560	531
denovo562	9	167	158
denovo664	2	294	292
denovo709	30	517	487
denovo713	9	98	89
denovo780	6	92	86
denovo789	3	16	13
denovo830	167	739	572
denovo921	6	487	481
denovo933	29	100	71
denovo937	51	634	583
denovo1089	132	569	437
denovo1104	37	555	518
denovo1163	196	582	386
denovo1164	16	139	123
denovo1166	141	580	439
denovo1172	3	580	577
denovo1180	92	225	133
denovo1193	100	257	157
denovo1224	6	348	342
denovo1238	3	161	158
denovo1263	12	582	570
denovo1271	23	468	445
denovo1303	69	575	506
denovo1338	12	68	56
denovo1355	2	24	22
denovo1419	112	490	378
denovo1461	153	501	348
denovo1468	97	453	356
denovo1487	2	513	511
denovo1519	154	725	571
denovo1529	2	516	514
denovo1543	9	582	573
denovo1550	30	302	272
denovo1567	5	410	405
denovo1593	6	582	576
denovo1600	16	404	388
denovo1633	98	689	591
denovo1634	6	555	549
denovo1707	14	118	104
denovo1776	31	582	551
denovo1837	79	251	172
denovo1846	176	725	549
denovo1858	85	560	475
denovo1860	22	73	51
denovo1879	5	496	491
denovo1893	39	442	403
denovo1903	113	242	129
denovo1940	74	475	401
denovo1950	15	298	283
denovo1965	101	308	207
denovo1996	113	686	573
denovo2011	125	516	391
denovo2024	3	242	239
denovo2057	29	92	63
denovo2095	24	88	64
denovo2135	98	684	586
denovo2152	2	91	89
denovo2190	44	622	578
denovo2208	105	266	161
denovo2228	64	663	599
denovo2229	146	442	296
denovo2253	3	160	157
denovo2267	3	354	351
denovo2283	4	513	509
denovo2301	12	516	504
denovo2343	36	92	56
denovo2392	130	560	430
denovo2445	189	634	445
denovo2451	6	582	576
denovo2470	14	412	398
denovo2513	130	351	221
denovo2564	2	582	580
denovo2572	167	754	587
denovo2583	6	575	569
denovo2618	4	521	517
denovo2653	5	473	468
denovo2684	212	672	460
denovo2687	5	112	107
denovo2697	148	516	368
denovo2730	90	505	415
denovo2744	139	448	309
denovo2757	9	273	264
denovo2781	107	331	224
denovo2785	51	575	524
denovo2792	96	664	568
denovo2915	6	149	143
denovo2941	9	582	573
denovo3020	5	152	147
denovo3033	105	686	581
denovo3047	155	575	420
denovo3088	117	663	546
denovo3101	3	142	139
denovo3132	21	88	67
denovo3139	89	689	600
denovo3190	9	274	265
denovo3240	15	560	545
denovo3291	84	510	426
denovo3335	2	217	215
denovo3345	10	92	82
denovo3351	149	725	576
denovo3411	9	439	430
denovo3414	101	691	590
denovo3499	16	172	156
denovo3527	5	575	570
denovo3535	225	666	441
denovo3547	30	629	599
denovo3591	29	112	83
denovo3593	64	438	374
denovo3674	5	462	457
denovo3704	3	160	157
denovo3728	149	726	577
denovo3811	115	522	407
denovo3840	29	105	76
denovo3841	2	203	201
denovo3866	6	231	225
denovo3897	107	321	214
denovo3952	2	148	146
denovo3954	4	575	571
denovo4000	10	580	570
denovo4009	15	115	100
denovo4018	29	97	68
denovo4027	92	512	420
denovo4034	2	217	215
denovo4112	15	581	566
denovo4116	134	725	591
denovo4131	147	615	468
denovo4181	16	516	500
denovo4269	57	581	524
denovo4293	127	412	285
denovo4304	2	309	307
denovo4323	103	689	586
denovo4325	84	516	432
denovo4351	195	490	295
denovo4360	2	217	215
denovo4369	23	125	102
denovo4401	22	89	67
denovo4437	112	282	170
denovo4443	133	725	592
denovo4490	9	517	508
denovo4497	24	104	80
denovo4498	30	296	266
denovo4502	141	725	584
denovo4512	5	581	576
denovo4550	154	371	217
denovo4567	2	9	7
denovo4592	128	265	137
denovo4704	100	575	475
denovo4715	6	546	540
denovo4747	23	580	557
denovo4752	5	257	252
denovo4781	10	111	101
denovo4791	149	546	397
denovo4794	6	473	467
denovo4796	97	689	592
denovo4878	58	655	597
denovo4882	15	119	104
denovo4903	99	513	414
denovo4919	141	351	210
denovo4922	2	419	417
denovo4937	4	282	278
denovo4987	9	119	110
denovo5004	92	281	189
denovo5038	149	496	347
denovo5057	23	342	319
denovo5069	90	689	599
denovo5093	63	523	460
denovo5125	91	691	600
denovo5126	98	241	143
denovo5148	95	439	344
denovo5162	3	555	552
denovo5188	212	474	262
denovo5203	6	418	412
denovo5210	9	136	127
denovo5225	141	724	583
denovo5233	5	118	113
denovo5297	2	17	15
denovo5317	105	691	586
denovo5333	12	505	493
denovo5350	12	582	570
denovo5369	65	271	206
denovo5438	127	549	422
denovo5482	12	582	570
denovo5483	133	490	357
denovo5516	12	259	247
denovo5542	5	581	576
denovo5637	116	314	198
denovo5713	6	21	15
denovo5735	105	622	517
denovo5744	134	523	389
denovo5757	2	501	499
denovo5794	134	692	558
denovo5795	23	118	95
denovo5798	6	105	99
denovo5799	148	546	398
denovo5874	4	383	379
denovo5880	43	427	384
denovo5902	22	97	75
denovo5908	61	350	289
denovo5917	155	735	580
denovo5934	99	252	153
denovo5987	102	242	140
denovo6011	12	546	534
denovo6014	154	697	543
denovo6041	4	523	519
denovo6091	16	317	301
denovo6098	120	487	367
denovo6130	140	516	376
denovo6163	169	339	170
denovo6166	29	98	69
denovo6182	133	560	427
denovo6197	4	582	578
denovo6286	23	136	113
denovo6308	4	496	492
denovo6341	12	345	333
denovo6347	35	98	63
denovo6375	90	582	492
denovo6425	29	118	89
denovo6483	182	663	481
denovo6502	12	131	119
denovo6503	9	560	551
denovo6504	10	73	63
denovo6511	133	279	146
denovo6534	110	468	358
denovo6571	9	581	572
denovo6574	61	256	195
denovo6598	189	762	573
denovo6621	15	331	316
denovo6628	131	724	593
denovo6700	1	3	2
denovo6702	3	217	214
denovo6726	5	96	91
denovo6774	198	689	491
denovo6792	104	227	123
denovo6817	30	521	491
denovo6820	2	15	13
denovo6827	5	170	165
denovo6829	120	689	569
denovo6848	125	685	560
denovo6871	23	465	442
denovo6881	6	351	345
denovo6908	43	622	579
denovo6934	65	345	280
denovo6955	21	133	112
denovo6980	6	582	576
denovo6999	61	397	336
denovo7021	6	458	452
denovo7028	9	98	89
denovo7036	190	664	474
denovo7066	22	81	59
denovo7073	16	119	103
denovo7075	99	189	90
denovo7088	5	146	141
denovo7106	135	663	528
denovo7157	136	735	599
denovo7169	12	490	478
denovo7180	12	575	563
denovo7184	12	582	570
denovo7212	9	112	103
denovo7224	182	453	271
denovo7233	14	275	261
denovo7262	4	120	116
denovo7368	139	575	436
denovo7369	4	189	185
denovo7394	61	516	455
denovo7451	20	110	90
denovo7534	3	513	510
denovo7564	99	431	332
denovo7574	9	575	566
denovo7577	2	217	215
denovo7579	226	760	534
denovo7592	171	763	592
denovo7600	120	448	328
denovo7643	141	575	434
denovo7652	14	244	230
denovo7656	9	572	563
denovo7696	96	582	486
denovo7711	9	189	180
denovo7736	29	555	526
denovo7763	123	697	574
denovo7777	5	195	190
denovo7781	5	405	400
denovo7782	124	274	150
denovo7843	3	582	579
denovo7846	117	289	172
denovo7859	68	517	449
denovo7864	24	118	94
denovo8050	125	698	573
denovo8061	14	115	101
denovo8076	100	212	112
denovo8131	94	279	185
denovo8153	12	575	563
denovo8258	4	118	114
denovo8263	12	575	563
denovo8276	84	555	471
denovo8319	36	546	510
denovo8320	15	409	394
denovo8322	9	249	240
denovo8364	4	15	11
denovo8367	67	516	449
denovo8414	5	496	491
denovo8493	44	271	227
denovo8544	145	250	105
denovo8607	139	419	280
denovo8624	15	112	97
denovo8650	6	546	540
denovo8658	167	757	590
denovo8659	6	569	563
denovo8670	12	575	563
denovo8701	147	725	578
denovo8705	2	433	431
denovo8739	5	111	106
denovo8799	110	634	524
denovo8812	96	293	197
denovo8854	82	634	552
denovo8866	126	407	281
denovo8867	5	118	113
denovo8869	12	575	563
denovo8878	10	104	94
denovo8977	3	23	20
denovo8978	14	230	216
denovo9002	30	214	184
denovo9020	114	239	125
denovo9028	23	89	66
denovo9036	92	581	489
denovo9040	139	672	533
denovo9064	111	634	523
denovo9083	4	575	571
denovo9095	22	117	95
denovo9197	22	131	109
denovo9210	3	16	13
denovo9271	105	516	411
denovo9282	143	295	152
denovo9300	9	139	130
denovo9314	6	581	575
denovo9384	114	288	174
denovo9386	149	672	523
denovo9477	42	139	97
denovo9487	131	634	503
denovo9505	116	410	294
denovo9516	12	582	570
denovo9563	2	203	201
denovo9587	92	266	174
denovo9594	5	112	107
denovo9614	92	670	578
denovo9669	5	88	83
denovo9721	15	433	418
denovo9723	3	69	66
denovo9766	17	490	473
denovo9775	2	516	514
denovo9780	3	112	109
denovo9781	100	686	586
denovo9793	7	66	59
denovo9807	12	521	509
denovo9824	29	111	82
denovo9826	15	78	63
denovo9836	5	110	105
denovo9881	100	697	597
denovo9884	107	698	591
denovo9896	3	189	186
denovo9898	12	575	563
denovo9944	65	256	191
denovo9948	120	698	578
denovo10027	133	629	496
denovo10047	161	430	269
denovo10079	4	16	12
denovo10083	108	288	180
denovo10104	105	698	593
denovo10139	92	672	580
denovo10243	50	136	86
denovo10259	98	212	114
denovo10298	142	664	522
denovo10307	15	582	567
denovo10365	96	663	567
denovo10429	168	666	498
denovo10453	9	433	424
denovo10488	158	715	557
denovo10515	92	655	563
denovo10542	61	231	170
denovo10552	90	663	573
denovo10561	134	670	536
denovo10564	92	686	594
denovo10577	9	582	573
denovo10579	5	582	577
denovo10601	6	392	386
denovo10622	5	89	84
denovo10634	30	453	423
denovo10665	28	136	108
denovo10687	3	560	557
denovo10768	29	516	487
denovo10785	1	575	574
denovo10820	2	124	122
denovo10884	99	555	456
denovo10899	29	490	461
denovo11037	43	98	55
denovo11044	30	351	321
denovo11119	92	465	373
denovo11163	211	692	481
denovo11164	23	106	83
denovo11188	6	575	569
denovo11193	188	560	372
denovo11237	56	581	525
denovo11240	30	105	75
denovo11246	112	572	460
denovo11302	169	689	520
denovo11305	23	75	52
denovo11434	4	173	169
denovo11512	9	118	109
denovo11523	6	582	576
denovo11568	50	581	531
denovo11597	2	245	243
denovo11614	5	136	131
denovo11621	51	555	504
denovo11625	195	546	351
denovo11642	15	615	600
denovo11648	23	110	87
denovo11707	2	324	322
denovo11710	43	634	591
denovo11761	5	582	577
denovo11788	15	581	566
denovo11804	5	192	187
denovo11841	63	404	341
denovo11843	219	735	516
denovo11903	101	267	166
denovo11926	217	581	364
denovo11949	2	22	20
denovo11985	35	112	77
denovo11999	12	582	570
denovo12025	29	97	68
denovo12032	9	555	546
denovo12070	224	505	281
denovo12128	3	16	13
denovo12129	116	685	569
denovo12131	2	30	28
denovo12135	9	580	571
denovo12140	24	362	338
denovo12169	29	111	82
denovo12181	9	418	409
denovo12212	22	81	59
denovo12334	92	248	156
denovo12388	29	227	198
denovo12408	9	125	116
denovo12469	2	142	140
denovo12490	9	581	572
denovo12503	166	666	500
denovo12506	107	560	453
denovo12523	98	666	568
denovo12528	90	569	479
denovo12531	9	582	573
denovo12560	19	572	553
denovo12594	31	555	524
denovo12624	33	136	103
denovo12642	15	124	109
denovo12661	108	496	388
denovo12717	29	111	82
denovo12744	98	672	574
denovo12819	51	303	252
denovo12823	226	685	459
denovo12836	74	275	201
denovo12879	4	581	577
denovo12913	2	16	14
denovo12934	92	409	317
denovo12936	10	139	129
denovo12943	2	582	580
denovo12949	2	475	473
denovo12987	9	117	108
denovo13067	101	342	241
denovo13131	66	666	600
denovo13133	31	581	550
denovo13175	12	142	130
denovo13197	6	468	462
denovo13232	3	582	579
denovo13246	9	112	103
denovo13315	90	681	591
denovo13328	22	409	387
denovo13363	92	453	361
denovo13377	90	523	433
denovo13442	36	555	519
denovo13477	107	634	527
denovo13522	90	304	214
denovo13535	10	581	571
denovo13593	119	666	547
denovo13602	14	96	82
denovo13612	99	692	593
denovo13644	3	100	97
denovo13664	15	359	344
denovo13668	9	90	81
denovo13712	2	475	473
denovo13717	41	136	95
denovo13730	23	112	89
denovo13804	84	615	531
denovo13855	5	307	302
denovo13978	127	521	394
denovo13984	92	195	103
denovo14003	98	666	568
denovo14043	3	440	437
denovo14054	10	105	95
denovo14055	211	453	242
denovo14098	12	468	456
denovo14116	30	118	88
denovo14146	3	131	128
denovo14150	5	112	107
denovo14153	10	331	321
denovo14277	92	581	489
denovo14281	10	92	82
denovo14318	15	615	600
denovo14327	2	14	12
denovo14329	119	698	579
denovo14337	120	580	460
denovo14350	142	302	160
denovo14351	9	118	109
denovo14355	9	146	137
denovo14382	4	375	371
denovo14391	149	572	423
denovo14442	2	193	191
denovo14542	58	634	576
denovo14558	23	74	51
denovo14571	5	314	309
denovo14589	95	438	343
denovo14600	103	698	595
denovo14602	16	431	415
denovo14612	77	580	503
denovo14614	252	629	377
denovo14642	135	581	446
denovo14691	139	501	362
denovo14729	6	97	91
denovo14762	23	118	95
denovo14769	9	582	573
denovo14771	141	739	598
denovo14804	125	697	572
denovo14838	9	146	137
denovo14848	19	501	482
denovo14886	83	261	178
denovo14894	100	336	236
denovo14935	66	371	305
denovo14941	9	344	335
denovo14982	7	582	575
denovo15022	120	359	239
denovo15042	3	112	109
denovo15072	9	88	79
denovo15082	108	569	461
denovo15123	162	581	419
denovo15142	10	97	87
denovo15153	2	217	215
denovo15203	100	301	201
denovo15206	119	697	578
denovo15211	107	293	186
denovo15222	59	474	415
denovo15223	2	245	243
denovo15231	3	546	543
denovo15238	22	349	327
denovo15242	4	582	578
denovo15266	14	104	90
denovo15290	89	666	577
denovo15298	12	582	570
denovo15333	9	105	96
denovo15349	29	80	51
denovo15366	5	453	448
denovo15459	31	104	73
denovo15471	22	490	468
denovo15523	110	575	465
denovo15527	1	245	244
denovo15652	3	281	278
denovo15670	22	580	558
denovo15672	96	692	596
denovo15681	6	448	442
denovo15699	174	383	209
denovo15745	15	244	229
denovo15785	22	139	117
denovo15824	2	29	27
denovo15851	3	442	439
denovo15875	2	413	411
denovo15891	24	136	112
denovo15895	9	569	560
denovo15916	3	84	81
denovo15918	67	458	391
denovo15959	2	217	215
denovo15987	29	555	526
denovo16015	23	111	88
denovo16069	92	330	238
denovo16073	167	689	522
denovo16076	84	303	219
denovo16098	273	739	466
denovo16138	1	349	348
denovo16140	100	230	130
denovo16163	75	468	393
denovo16219	96	615	519
denovo16251	23	74	51
denovo16279	43	487	444
denovo16281	3	262	259
denovo16307	12	569	557
denovo16312	9	106	97
denovo16330	43	342	299
denovo16372	9	115	106
denovo16377	50	417	367
denovo16492	197	670	473
denovo16503	30	112	82
denovo16535	4	30	26
denovo16616	92	575	483
denovo16620	29	136	107
denovo16694	2	16	14
denovo16703	3	581	578
denovo16732	5	118	113
denovo16746	23	97	74
denovo16771	29	118	89
denovo16794	4	365	361
denovo16806	139	549	410
denovo16807	139	446	307
denovo16826	6	582	576
denovo16846	134	663	529
denovo16892	100	258	158
denovo16904	33	82	49
denovo16940	65	198	133
denovo16950	9	124	115
denovo16975	99	433	334
denovo17006	5	83	78
denovo17025	112	446	334
denovo17081	35	92	57
denovo17109	30	487	457
denovo17118	146	629	483
denovo17132	6	582	576
denovo17134	61	418	357
denovo17167	21	375	354
denovo17203	101	677	576
denovo17218	5	406	401
denovo17269	2	417	415
denovo17300	10	111	101
denovo17303	23	118	95
denovo17325	56	221	165
denovo17366	146	345	199
denovo17389	46	351	305
denovo17412	16	251	235
denovo17461	118	681	563
denovo17491	2	349	347
denovo17493	6	141	135
denovo17499	4	505	501
denovo17575	5	523	518
denovo17579	5	405	400
denovo17593	20	76	56
denovo17631	5	173	168
denovo17675	29	104	75
denovo17735	58	217	159
denovo17737	6	521	515
denovo17759	21	301	280
denovo17773	147	293	146
denovo17815	22	88	66
denovo17838	2	582	580
denovo17847	9	523	514
denovo17855	175	575	400
denovo17894	96	281	185
denovo17904	3	189	186
denovo17914	120	490	370
denovo17970	196	754	558
denovo18001	103	201	98
denovo18037	29	501	472
denovo18062	22	88	66
denovo18078	181	523	342
denovo18102	28	77	49
denovo18106	2	217	215
denovo18143	2	521	519
denovo18170	29	622	593
denovo18197	2	29	27
denovo18224	15	106	91
denovo18241	19	98	79
denovo18264	12	546	534
denovo18330	6	314	308
denovo18351	226	763	537
denovo18407	4	29	25
denovo18445	3	224	221
denovo18483	92	581	489
denovo18499	112	392	280
denovo18527	14	175	161
denovo18593	2	15	13
denovo18605	120	254	134
denovo18665	15	546	531
denovo18739	114	345	231
denovo18749	37	582	545
denovo18768	22	178	156
denovo18781	125	634	509
denovo18796	5	242	237
denovo18810	123	555	432
denovo18844	130	726	596
denovo18884	29	575	546
denovo18900	44	241	197
denovo18904	35	575	540
denovo18916	22	251	229
denovo19000	199	523	324
denovo19056	43	580	537
denovo19073	5	81	76
denovo19099	126	698	572
denovo19114	106	666	560
denovo19199	161	761	600
denovo19211	3	582	579
denovo19221	16	196	180
denovo19227	98	496	398
denovo19286	2	245	243
denovo19324	105	252	147
denovo19344	9	523	514
denovo19439	10	546	536
denovo19475	16	446	430
denovo19511	1	245	244
denovo19521	98	689	591
denovo19556	67	663	596
denovo19606	12	336	324
denovo19628	5	309	304
denovo19647	30	139	109
denovo19741	100	419	319
denovo19752	162	739	577
denovo19787	30	259	229
denovo19810	35	88	53
denovo19849	22	334	312
denovo19867	101	295	194
denovo19878	2	18	16
denovo19911	3	167	164
denovo19951	15	159	144
denovo19978	110	462	352
denovo20030	22	109	87
denovo20061	108	409	301
denovo20126	97	412	315
denovo20135	3	136	133
denovo20168	24	110	86
denovo20200	9	104	95
denovo20285	44	106	62
denovo20296	7	523	516
denovo20357	12	582	570
denovo20403	6	118	112
denovo20545	6	581	575
denovo20582	13	203	190
denovo20588	197	725	528
denovo20590	6	404	398
denovo20658	5	433	428
denovo20690	5	20	15
denovo20702	9	555	546
denovo20722	23	622	599
denovo20732	4	12	8
denovo20785	14	582	568
denovo20809	90	582	492
denovo20846	90	670	580
denovo20872	4	473	469
denovo20886	5	448	443
denovo20982	51	162	111
denovo20985	3	95	92
denovo20996	144	468	324
denovo21004	65	615	550
denovo21005	149	670	521
denovo21007	9	136	127
denovo21026	9	115	106
denovo21030	133	663	530
denovo21039	2	63	61
denovo21085	23	97	74
denovo21092	6	582	576
denovo21103	12	555	543
denovo21170	14	522	508
denovo21189	100	302	202
denovo21219	127	689	562
denovo21232	147	453	306
denovo21312	97	560	463
denovo21377	29	615	586
denovo21442	12	582	570
denovo21446	30	581	551
denovo21449	1	7	6
denovo21454	5	111	106
denovo21455	9	110	101
denovo21456	100	386	286
denovo21478	2	510	508
denovo21516	2	217	215
denovo21552	101	634	533
denovo21605	88	281	193
denovo21636	7	309	302
denovo21646	98	512	414
denovo21687	9	105	96
denovo21741	118	516	398
denovo21770	98	663	565
denovo21789	98	431	333
denovo21797	12	433	421
denovo21803	43	91	48
denovo21808	22	69	47
denovo21815	9	582	573
denovo21824	2	12	10
denovo21858	130	666	536
denovo21935	22	81	59
denovo21984	2	60	58
denovo22102	125	317	192
denovo22144	4	309	305
denovo22177	12	580	568
denovo22262	5	82	77
denovo22283	23	168	145
denovo22310	9	516	507
denovo22316	24	63	39
denovo22375	105	321	216
denovo22394	9	189	180
denovo22456	239	692	453
denovo22500	121	715	594
denovo22526	148	692	544
denovo22552	12	581	569
denovo22573	15	468	453
denovo22623	15	125	110
denovo22658	90	549	459
denovo22683	2	582	580
denovo22721	3	418	415
denovo22782	3	106	103
denovo22836	10	555	545
denovo22870	5	440	435
denovo22874	1	16	15
denovo22879	2	217	215
denovo22928	4	513	509
denovo22934	101	409	308
denovo22935	112	314	202
denovo22937	6	581	575
denovo22953	15	104	89
denovo22957	2	245	243
denovo22970	160	339	179
denovo22984	28	104	76
denovo22999	36	575	539
denovo23001	186	546	360
denovo23024	22	67	45
denovo23025	9	112	103
denovo23038	142	490	348
denovo23048	105	523	418
denovo23080	23	281	258
denovo23083	9	85	76
denovo23172	61	430	369
denovo23196	22	97	75
denovo23235	92	501	409
denovo23261	90	522	432
denovo23292	92	692	600
denovo23298	9	161	152
denovo23300	16	474	458
denovo23308	92	692	600
denovo23365	57	582	525
denovo23382	44	517	473
denovo23411	23	118	95
denovo23557	10	582	572
denovo23559	57	257	200
denovo23572	4	582	578
denovo23594	2	582	580
denovo23646	2	217	215
denovo23648	15	582	567
denovo23658	273	689	416
denovo23693	23	84	61
denovo23707	12	575	563
denovo23722	5	501	496
denovo23766	21	105	84
denovo23804	35	81	46
denovo23858	2	245	243
denovo23913	19	136	117
denovo24011	9	572	563
denovo24035	2	245	243
denovo24063	88	227	139
denovo24081	226	549	323
denovo24144	12	575	563
denovo24153	107	253	146
denovo24224	9	109	100
denovo24243	9	462	453
denovo24314	9	516	507
denovo24419	123	359	236
denovo24454	5	242	237
denovo24474	33	194	161
denovo24486	12	516	504
denovo24545	16	345	329
denovo24548	5	12	7
denovo24549	23	112	89
denovo24585	23	111	88
denovo24675	91	227	136
denovo24682	3	473	470
denovo24727	1	15	14
denovo24767	139	523	384
denovo24784	2	582	580
denovo24790	21	112	91
denovo24814	2	12	10
denovo24828	127	238	111
denovo24839	2	75	73
denovo24844	129	672	543
denovo24874	14	203	189
denovo24897	21	83	62
denovo24905	1	245	244
denovo24960	1	582	581
denovo25039	2	18	16
denovo25156	6	275	269
denovo25193	196	569	373
denovo25199	3	287	284
denovo25211	197	691	494
denovo25214	22	81	59
denovo25226	5	245	240
denovo25248	127	512	385
denovo25269	5	16	11
denovo25289	35	106	71
denovo25308	2	10	8
denovo25328	1	331	330
denovo25384	5	176	171
denovo25394	84	307	223
denovo25401	36	88	52
denovo25510	92	655	563
denovo25529	92	689	597
denovo25542	12	370	358
denovo25547	81	242	161
denovo25559	147	357	210
denovo25562	99	245	146
denovo25571	5	124	119
denovo25574	3	62	59
denovo25668	210	739	529
denovo25669	9	581	572
denovo25734	29	95	66
denovo25775	5	356	351
denovo25821	9	505	496
denovo25830	29	173	144
denovo25844	39	302	263
denovo25862	1	15	14
denovo25976	117	569	452
denovo26014	4	16	12
denovo26024	134	309	175
denovo26057	4	582	578
denovo26141	131	239	108
denovo26149	12	516	504
denovo26195	28	446	418
denovo26201	5	216	211
denovo26224	2	12	10
denovo26277	98	302	204
denovo26302	57	370	313
denovo26349	5	582	577
denovo26357	133	523	390
denovo26420	3	118	115
denovo26499	2	465	463
denovo26543	2	217	215
denovo26565	118	516	398
denovo26580	9	372	363
denovo26631	23	111	88
denovo26641	129	681	552
denovo26684	3	521	518
denovo26737	10	62	52
denovo26752	90	622	532
denovo26757	110	418	308
denovo26825	36	288	252
denovo26834	75	182	107
denovo26863	111	417	306
denovo26882	102	685	583
denovo26888	154	438	284
denovo26954	21	109	88
denovo26979	106	345	239
denovo26985	2	245	243
denovo27005	2	337	335
denovo27009	127	718	591
denovo27034	14	208	194
denovo27045	148	501	353
denovo27047	112	670	558
denovo27064	152	686	534
denovo27075	31	118	87
denovo27078	2	575	573
denovo27079	65	246	181
denovo27094	100	266	166
denovo27099	44	288	244
denovo27145	85	663	578
denovo27196	12	88	76
denovo27260	22	331	309
denovo27276	12	126	114
denovo27302	21	112	91
denovo27353	37	267	230
denovo27372	15	569	554
denovo27383	10	572	562
denovo27399	7	473	466
denovo27419	22	111	89
denovo27446	9	103	94
denovo27465	199	655	456
denovo27510	132	715	583
denovo27558	3	582	579
denovo27568	12	231	219
denovo27575	16	513	497
denovo27585	9	136	127
denovo27635	30	136	106
denovo27642	42	274	232
denovo27664	136	522	386
denovo27676	100	663	563
denovo27679	28	112	84
denovo27687	57	306	249
denovo27691	6	225	219
denovo27697	23	127	104
denovo27712	9	110	101
denovo27743	50	575	525
denovo27768	2	16	14
denovo27815	10	153	143
denovo27852	4	516	512
denovo27898	12	496	484
denovo27899	98	513	415
denovo27909	196	689	493
denovo27911	143	685	542
denovo27916	19	412	393
denovo27928	173	754	581
denovo27967	9	144	135
denovo28059	9	322	313
denovo28071	1	9	8
denovo28137	90	405	315
denovo28193	10	173	163
denovo28228	90	681	591
denovo28308	65	575	510
denovo28320	5	458	453
denovo28429	2	14	12
denovo28447	29	88	59
denovo28478	23	92	69
denovo28502	16	306	290
denovo28518	2	152	150
denovo28550	3	252	249
denovo28552	36	153	117
denovo28554	29	111	82
denovo28615	16	266	250
denovo28634	23	124	101
denovo28692	2	16	14
denovo28704	29	88	59
denovo28763	112	521	409
denovo28785	16	615	599
denovo28787	140	691	551
denovo28794	57	496	439
denovo28823	6	575	569
denovo28857	91	686	595
denovo28861	99	698	599
denovo28874	100	307	207
denovo28898	2	245	243
denovo28904	4	16	12
denovo28916	15	57	42
denovo28917	125	689	564
denovo28950	1	24	23
denovo28961	6	581	575
denovo28964	15	317	302
denovo28977	2	88	86
denovo28981	92	334	242
denovo29029	108	670	562
denovo29042	14	98	84
denovo29102	92	684	592
denovo29169	9	580	571
denovo29178	119	697	578
denovo29263	9	189	180
denovo29286	3	118	115
denovo29363	16	110	94
denovo29432	103	546	443
denovo29485	120	555	435
denovo29502	5	244	239
denovo29567	29	98	69
denovo29609	155	754	599
denovo29618	23	417	394
denovo29625	120	718	598
denovo29696	22	196	174
denovo29703	24	252	228
denovo29748	15	147	132
denovo29760	3	501	498
denovo29841	2	572	570
denovo29853	68	513	445
denovo29873	113	261	148
denovo29892	10	153	143
denovo29922	2	15	13
denovo29960	2	9	7
denovo30026	53	208	155
denovo30045	12	575	563
denovo30052	15	582	567
denovo30079	126	296	170
denovo30082	2	18	16
denovo30108	92	309	217
denovo30113	92	439	347
denovo30164	16	580	564
denovo30175	2	582	580
denovo30217	29	124	95
denovo30219	3	582	579
denovo30294	22	192	170
denovo30297	110	242	132
denovo30362	4	268	264
denovo30415	95	468	373
denovo30428	15	521	506
denovo30498	114	560	446
denovo30521	9	173	164
denovo30526	6	112	106
denovo30538	2	23	21
denovo30552	141	698	557
denovo30572	22	52	30
denovo30605	19	555	536
denovo30609	91	342	251
denovo30627	117	281	164
denovo30630	7	317	310
denovo30633	12	582	570
denovo30664	188	580	392
denovo30669	158	510	352
denovo30686	91	523	432
denovo30729	188	634	446
denovo30734	100	634	534
denovo30845	118	718	600
denovo30887	9	201	192
denovo30888	43	546	503
denovo30946	21	267	246
denovo30955	124	522	398
denovo30980	112	516	404
denovo31005	113	686	573
denovo31019	15	251	236
denovo31022	5	21	16
denovo31028	16	359	343
denovo31043	9	106	97
denovo31076	9	115	106
denovo31106	105	681	576
denovo31110	4	209	205
denovo31111	171	763	592
denovo31113	125	664	539
denovo31188	12	100	88
denovo31203	134	465	331
denovo31222	15	282	267
denovo31242	37	91	54
denovo31250	19	136	117
denovo31256	9	98	89
denovo31325	36	139	103
denovo31363	15	98	83
denovo31383	1	175	174
denovo31384	101	629	528
denovo31394	23	97	74
denovo31401	133	397	264
denovo31454	25	622	597
denovo31501	14	439	425
denovo31518	43	112	69
denovo31531	6	334	328
denovo31589	108	555	447
denovo31617	65	259	194
denovo31625	31	97	66
denovo31628	5	575	570
denovo31640	117	175	58
denovo31651	5	581	576
denovo31657	5	439	434
denovo31659	105	582	477
denovo31667	127	465	338
denovo31683	20	97	77
denovo31697	2	440	438
denovo31733	2	170	168
denovo31795	3	161	158
denovo31818	127	372	245
denovo31823	154	418	264
denovo31830	15	510	495
denovo31886	61	629	568
denovo31896	152	691	539
denovo31900	12	582	570
denovo31922	12	569	557
denovo31925	100	698	598
denovo31957	103	307	204
denovo31967	10	513	503
denovo32035	9	496	487
denovo32058	100	251	151
denovo32098	16	572	556
denovo32111	9	575	566
denovo32121	2	6	4
denovo32139	113	406	293
denovo32144	9	575	566
denovo32145	100	575	475
denovo32159	261	582	321
denovo32192	120	345	225
denovo32205	5	248	243
denovo32224	66	110	44
denovo32265	6	490	484
denovo32292	113	490	377
denovo32378	105	698	593
denovo32401	146	684	538
denovo32456	29	111	82
denovo32466	2	15	13
denovo32479	100	689	589
denovo32483	6	582	576
denovo32514	15	458	443
denovo32518	181	409	228
denovo32521	21	111	90
denovo32529	5	582	577
denovo32555	16	210	194
denovo32581	130	339	209
denovo32589	105	225	120
denovo32606	2	345	343
denovo32645	10	549	539
denovo32713	99	685	586
denovo32714	12	582	570
denovo32833	67	622	555
denovo32838	9	112	103
denovo32920	6	146	140
denovo33121	29	189	160
denovo33131	140	685	545
denovo33140	12	582	570
denovo33163	74	549	475
denovo33319	120	298	178
denovo33331	9	83	74
denovo33405	14	448	434
denovo33411	2	523	521
denovo33448	168	755	587
denovo33526	50	516	466
denovo33649	226	735	509
denovo33659	98	331	233
denovo33703	155	754	599
denovo33765	20	118	98
denovo33821	29	110	81
denovo33852	9	110	101
denovo33862	98	232	134
denovo34004	6	581	575
denovo34039	5	281	276
denovo34040	2	22	20
denovo34099	188	755	567
denovo34128	4	282	278
denovo34171	9	555	546
denovo34174	105	685	580
denovo34199	119	555	436
denovo34212	3	142	139
denovo34229	147	517	370
denovo34232	105	232	127
denovo34318	4	125	121
denovo34325	1	372	371
denovo34329	188	622	434
denovo34361	188	468	280
denovo34364	10	112	102
denovo34375	21	100	79
denovo34383	22	615	593
denovo34481	2	575	573
denovo34488	5	146	141
denovo34507	35	427	392
denovo34519	198	666	468
denovo34566	12	575	563
denovo34579	50	581	531
denovo34591	147	735	588
denovo34614	96	468	372
denovo34639	43	629	586
denovo34693	3	245	242
denovo34718	167	582	415
denovo34720	9	190	181
denovo34765	15	217	202
denovo34797	29	105	76
denovo34814	160	555	395
denovo34840	1	217	216
denovo34944	107	689	582
denovo34945	96	217	121
denovo35081	3	125	122
denovo35092	85	406	321
denovo35240	220	487	267
denovo35267	1	289	288
denovo35269	167	763	596
denovo35300	147	468	321
denovo35421	197	581	384
denovo35428	22	124	102
denovo35446	22	582	560
denovo35474	101	262	161
denovo35479	22	136	114
denovo35502	77	412	335
denovo35524	6	582	576
denovo35528	5	546	541
denovo35536	189	622	433
denovo35543	96	549	453
denovo35551	3	139	136
denovo35632	132	677	545
denovo35715	2	468	466
denovo35719	247	691	444
denovo35735	4	36	32
denovo35806	61	655	594
denovo35814	4	580	576
denovo36017	196	468	272
denovo36018	22	252	230
denovo36033	58	257	199
denovo36035	35	88	53
denovo36038	57	655	598
denovo36052	31	112	81
denovo36100	100	474	374
denovo36115	30	146	116
denovo36116	2	23	21
denovo36122	66	191	125
denovo36130	5	214	209
denovo36140	29	427	398
denovo36160	99	663	564
denovo36188	105	581	476
denovo36234	16	468	452
denovo36237	92	251	159
denovo36272	112	575	463
denovo36280	148	685	537
denovo36290	92	692	600
denovo36322	147	516	369
denovo36328	59	629	570
denovo36340	50	465	415
denovo36358	226	581	355
denovo36376	13	77	64
denovo36384	174	684	510
denovo36473	98	691	593
denovo36516	2	314	312
denovo36541	2	245	243
denovo36554	101	684	583
denovo36562	7	280	273
denovo36590	13	109	96
denovo36605	15	462	447
denovo36646	146	681	535
denovo36680	210	487	277
denovo36703	2	560	558
denovo36711	135	664	529
denovo36745	5	580	575
denovo36753	24	112	88
denovo36761	134	655	521
denovo36779	239	735	496
denovo36851	127	681	554
denovo36908	2	572	570
denovo36915	4	397	393
denovo36957	98	259	161
denovo36998	141	560	419
denovo37008	158	523	365
denovo37009	29	67	38
denovo37023	2	20	18
denovo37056	2	217	215
denovo37074	98	575	477
denovo37134	110	686	576
denovo37158	108	555	447
denovo37186	2	20	18
denovo37204	98	677	579
denovo37211	19	516	497
denovo37276	134	725	591
denovo37291	88	666	578
denovo37298	181	666	485
denovo37299	125	697	572
denovo37321	91	418	327
denovo37344	3	112	109
denovo37356	127	725	598
denovo37377	4	581	577
denovo37391	101	512	411
denovo37475	5	439	434
denovo37557	9	309	300
denovo37606	6	582	576
denovo37647	196	739	543
denovo37691	91	677	586
denovo37704	29	231	202
denovo37761	19	474	455
denovo37777	115	442	327
denovo37830	65	182	117
denovo37843	167	689	522
denovo37867	141	560	419
denovo37868	99	521	422
denovo37907	9	448	439
denovo37937	133	698	565
denovo37939	100	490	390
denovo37964	22	521	499
denovo37966	22	79	57
denovo37987	22	62	40
denovo38027	104	684	580
denovo38038	177	691	514
denovo38108	31	431	400
denovo38144	83	453	370
denovo38186	6	135	129
denovo38187	5	582	577
denovo38194	5	413	408
denovo38223	12	521	509
denovo38244	7	581	574
denovo38251	9	397	388
denovo38360	57	655	598
denovo38377	81	246	165
denovo38382	15	555	540
denovo38393	22	67	45
denovo38421	6	177	171
denovo38439	101	294	193
denovo38460	118	689	571
denovo38508	1	142	141
denovo38525	105	442	337
denovo38535	23	112	89
denovo38585	105	689	584
denovo38626	29	575	546
denovo38638	14	106	92
denovo38677	2	217	215
denovo38723	1	16	15
denovo38753	43	160	117
denovo38785	4	522	518
denovo38799	100	698	598
denovo38815	31	103	72
denovo38823	23	104	81
denovo38852	141	735	594
denovo38868	1	217	216
denovo38899	15	516	501
denovo38922	15	513	498
denovo38937	12	569	557
denovo38966	4	345	341
denovo38981	252	474	222
denovo38995	5	111	106
denovo39001	135	427	292
denovo39007	12	409	397
denovo39012	15	115	100
denovo39035	147	681	534
denovo39040	63	575	512
denovo39057	3	217	214
denovo39103	23	569	546
denovo39215	217	681	464
denovo39334	160	735	575
denovo39348	92	664	572
denovo39350	37	110	73
denovo39467	1	516	515
denovo39529	15	615	600
denovo39561	4	44	40
denovo39568	5	582	577
denovo39682	51	575	524
denovo39684	3	215	212
denovo39704	23	111	88
denovo39745	10	337	327
denovo39758	9	288	279
denovo39779	36	622	586
denovo39844	133	212	79
denovo39846	29	88	59
denovo39852	16	465	449
denovo39885	135	685	550
denovo39956	4	111	107
denovo39983	64	580	516
denovo39988	6	344	338
denovo39995	2	12	10
denovo40007	135	681	546
denovo40024	63	510	447
denovo40032	22	490	468
denovo40113	12	582	570
denovo40117	97	203	106
denovo40120	2	439	437
denovo40121	110	279	169
denovo40158	12	575	563
denovo40167	9	468	459
denovo40209	22	65	43
denovo40224	100	304	204
denovo40226	100	246	146
denovo40240	100	251	151
denovo40245	2	9	7
denovo40271	100	300	200
denovo40322	3	164	161
denovo40327	5	232	227
denovo40462	5	582	577
denovo40503	12	126	114
denovo40519	2	582	580
denovo40526	12	582	570
denovo40564	15	406	391
denovo40569	6	581	575
denovo40575	36	582	546
denovo40577	5	405	400
denovo40583	91	272	181
denovo40591	147	516	369
denovo40595	5	227	222
denovo40602	3	118	115
denovo40626	6	206	200
denovo40706	134	697	563
denovo40742	159	754	595
denovo40751	92	555	463
denovo40786	15	289	274
denovo40839	119	715	596
denovo40855	23	581	558
denovo40884	9	153	144
denovo40923	63	555	492
denovo40947	146	655	509
denovo40965	9	490	481
denovo40970	6	448	442
denovo40984	110	689	579
denovo41013	1	8	7
denovo41081	4	63	59
denovo41137	2	30	28
denovo41149	148	685	537
denovo41234	225	453	228
denovo41256	188	580	392
denovo41261	6	280	274
denovo41289	12	516	504
denovo41306	12	582	570
denovo41320	209	725	516
denovo41326	64	412	348
denovo41345	2	350	348
denovo41353	97	686	589
denovo41362	117	523	406
denovo41426	2	505	503
denovo41440	12	418	406
denovo41473	2	572	570
denovo41495	2	15	13
denovo41504	100	407	307
denovo41549	5	112	107
denovo41558	2	217	215
denovo41574	5	560	555
denovo41582	4	308	304
denovo41584	12	413	401
denovo41593	1	490	489
denovo41602	21	582	561
denovo41627	36	118	82
denovo41675	12	582	570
denovo41737	105	560	455
denovo41758	21	118	97
denovo41793	64	655	591
denovo41831	98	670	572
denovo41951	96	655	559
denovo41954	12	582	570
denovo42049	65	663	598
denovo42088	106	684	578
denovo42109	29	112	83
denovo42112	74	666	592
denovo42119	15	615	600
denovo42140	4	217	213
denovo42176	42	98	56
denovo42180	9	111	102
denovo42194	2	15	13
denovo42205	2	15	13
denovo42217	148	513	365
denovo42231	30	433	403
denovo42297	37	406	369
denovo42346	36	555	519
denovo42350	9	468	459
denovo42387	43	125	82
denovo42425	152	670	518
denovo42468	2	15	13
denovo42495	83	295	212
denovo42518	2	24	22
denovo42548	5	560	555
denovo42584	7	433	426
denovo42601	128	289	161
denovo42621	75	298	223
denovo42642	9	112	103
denovo42710	63	223	160
denovo42732	115	615	500
denovo42751	61	410	349
denovo42761	134	453	319
denovo42767	29	109	80
denovo42793	152	490	338
denovo42872	2	15	13
denovo42894	91	575	484
denovo42911	226	763	537
denovo43070	23	257	234
denovo43073	9	572	563
denovo43097	115	523	408
denovo43121	264	512	248
denovo43141	230	448	218
denovo43204	4	29	25
denovo43226	31	146	115
denovo43250	77	446	369
denovo43351	21	97	76
denovo43382	2	582	580
denovo43414	15	112	97
denovo43449	25	131	106
denovo43471	21	100	79
denovo43484	12	516	504
denovo43518	23	560	537
denovo43536	9	182	173
denovo43565	5	176	171
denovo43590	2	24	22
denovo43599	14	560	546
denovo43706	91	433	342
denovo43722	5	490	485
denovo43737	172	691	519
denovo43758	120	692	572
denovo43775	15	75	60
denovo43794	42	103	61
denovo43881	100	417	317
denovo43898	36	300	264
denovo43931	21	104	83
denovo43932	121	697	576
denovo43937	88	672	584
denovo43968	53	351	298
denovo44007	83	433	350
denovo44060	133	560	427
denovo44159	31	124	93
denovo44217	12	118	106
denovo44341	19	67	48
denovo44449	50	100	50
denovo44535	19	615	596
denovo44559	107	655	548
denovo44569	107	697	590
denovo44608	127	501	374
denovo44629	36	363	327
denovo44640	90	510	420
denovo44705	2	16	14
denovo44754	75	406	331
denovo44769	253	725	472
denovo44853	9	160	151
denovo44860	5	30	25
denovo44864	114	689	575
denovo44880	105	279	174
denovo44975	12	245	233
denovo44984	29	301	272
denovo45105	127	725	598
denovo45193	4	129	125
denovo45201	110	689	579
denovo45203	9	215	206
denovo45224	92	655	563
denovo45230	3	136	133
denovo45276	9	555	546
denovo45311	119	324	205
denovo45327	95	501	406
denovo45338	12	582	570
denovo45360	62	233	171
denovo45410	31	111	80
denovo45412	5	440	435
denovo45419	3	438	435
denovo45447	12	582	570
denovo45557	91	549	458
denovo45568	12	417	405
denovo45694	9	581	572
denovo45728	3	487	484
denovo45786	3	580	577
denovo45796	112	521	409
denovo45830	15	118	103
denovo45848	36	580	544
denovo45867	101	684	583
denovo45898	105	692	587
denovo45905	6	370	364
denovo45913	105	677	572
denovo45959	188	575	387
denovo45979	5	239	234
denovo45986	107	698	591
denovo46001	5	124	119
denovo46004	173	634	461
denovo46012	64	222	158
denovo46054	2	575	573
denovo46064	90	689	599
denovo46075	5	433	428
denovo46078	127	686	559
denovo46110	2	73	71
denovo46125	114	664	550
denovo46172	6	575	569
denovo46217	119	490	371
denovo46323	29	109	80
denovo46341	107	309	202
denovo46432	62	244	182
denovo46467	4	433	429
denovo46497	11	582	571
denovo46560	99	572	473
denovo46566	91	287	196
denovo46573	226	691	465
denovo46595	5	453	448
denovo46599	97	318	221
denovo46622	21	124	103
denovo46710	97	243	146
denovo46725	59	392	333
denovo46762	112	698	586
denovo46763	98	386	288
denovo46767	3	22	19
denovo46793	4	156	152
denovo46824	10	513	503
denovo46867	29	615	586
denovo46909	177	760	583
denovo46934	184	735	551
denovo46960	98	698	600
denovo46967	6	117	111
denovo46990	4	458	454
denovo46993	61	251	190
denovo46995	114	513	399
denovo47035	5	112	107
denovo47083	5	205	200
denovo47136	9	106	97
denovo47207	57	189	132
denovo47249	5	116	111
denovo47291	298	715	417
denovo47350	37	106	69
denovo47391	23	105	82
denovo47423	98	232	134
denovo47428	162	698	536
denovo47469	9	242	233
denovo47471	1	280	279
denovo47487	5	24	19
denovo47530	43	629	586
denovo47558	12	517	505
denovo47566	50	555	505
denovo47584	9	227	218
denovo47602	98	281	183
denovo47644	149	465	316
denovo47669	176	433	257
denovo47712	98	698	600
denovo47756	175	664	489
denovo47814	105	572	467
denovo47827	100	685	585
denovo47840	36	112	76
denovo47890	148	344	196
denovo47921	134	666	532
denovo47989	43	572	529
denovo48082	6	446	440
denovo48093	91	684	593
denovo48100	85	462	377
denovo48137	2	6	4
denovo48141	5	57	52
denovo48187	160	698	538
denovo48210	5	490	485
denovo48215	36	93	57
denovo48229	4	572	568
denovo48253	4	510	506
denovo48304	188	677	489
denovo48309	5	12	7
denovo48331	189	622	433
denovo48344	5	153	148
denovo48397	29	118	89
denovo48431	30	112	82
denovo48453	67	448	381
denovo48521	12	582	570
denovo48555	36	111	75
denovo48598	62	282	220
denovo48609	105	521	416
denovo48687	30	555	525
denovo48719	10	79	69
denovo48783	23	204	181
denovo48794	127	629	502
denovo48799	9	510	501
denovo48843	19	64	45
denovo48844	31	316	285
denovo48880	146	582	436
denovo48888	30	124	94
denovo48895	5	142	137
denovo48943	3	81	78
denovo48986	44	622	578
denovo48992	98	202	104
denovo48999	102	318	216
denovo49019	29	118	89
denovo49020	99	655	556
denovo49022	5	106	101
denovo49071	98	663	565
denovo49195	22	100	78
denovo49206	90	634	544
denovo49254	78	496	418
denovo49268	132	282	150
denovo49336	4	572	568
denovo49362	164	672	508
denovo49450	189	681	492
denovo49474	131	474	343
denovo49478	6	582	576
denovo49554	6	153	147
denovo49573	14	118	104
denovo49586	3	17	14
denovo49605	92	575	483
denovo49613	2	16	14
denovo49638	2	245	243
denovo49745	16	266	250
denovo49893	91	575	484
denovo49956	15	231	216
denovo49969	161	686	525
denovo49974	81	474	393
denovo49985	146	560	414
denovo50028	112	691	579
denovo50056	121	245	124
denovo50074	22	274	252
denovo50113	31	111	80
denovo50132	12	453	441
denovo50147	10	125	115
denovo50198	2	372	370
denovo50206	84	370	286
denovo50212	43	490	447
denovo50215	2	229	227
denovo50223	112	670	558
denovo50247	4	431	427
denovo50250	61	252	191
denovo50262	9	102	93
denovo50272	6	30	24
denovo50290	105	689	584
denovo50472	81	615	534
denovo50489	3	582	579
denovo50505	4	118	114
denovo50522	196	575	379
denovo50539	3	582	579
denovo50589	10	139	129
denovo50607	57	298	241
denovo50635	5	324	319
denovo50700	127	203	76
denovo50703	31	124	93
denovo50708	5	448	443
denovo50712	132	496	364
denovo50732	65	664	599
denovo50742	2	112	110
denovo50769	22	115	93
denovo50785	65	581	516
denovo50826	62	516	454
denovo50869	30	97	67
denovo50920	123	718	595
denovo50970	2	35	33
denovo50993	101	581	480
denovo51073	50	458	408
denovo51079	12	575	563
denovo51083	36	555	519
denovo51087	23	111	88
denovo51122	100	692	592
denovo51127	50	572	522
denovo51165	37	110	73
denovo51172	2	582	580
denovo51196	125	691	566
denovo51227	15	258	243
denovo51229	99	324	225
denovo51264	16	439	423
denovo51266	22	139	117
denovo51271	112	691	579
denovo51320	3	582	579
denovo51333	43	575	532
denovo51336	29	118	89
denovo51361	16	516	500
denovo51394	5	118	113
denovo51400	74	581	507
denovo51417	51	225	174
denovo51446	141	512	371
denovo51460	166	760	594
denovo51472	2	142	140
denovo51477	5	475	470
denovo51500	139	686	547
denovo51520	77	431	354
denovo51555	22	103	81
denovo51561	100	439	339
denovo51566	2	10	8
denovo51573	230	655	425
denovo51597	16	575	559
denovo51678	4	572	568
denovo51683	141	356	215
denovo51724	5	115	110
denovo51746	37	629	592
denovo51821	1	375	374
denovo51845	24	501	477
denovo51870	19	124	105
denovo51890	127	725	598
denovo51960	116	615	499
denovo52033	68	311	243
denovo52073	2	182	180
denovo52169	15	342	327
denovo52181	5	581	576
denovo52268	210	754	544
denovo52353	91	689	598
denovo52366	125	510	385
denovo52367	101	575	474
denovo52369	92	268	176
denovo52413	5	245	240
denovo52415	103	698	595
denovo52439	175	569	394
denovo52450	100	288	188
denovo52455	1	247	246
denovo52462	63	111	48
denovo52467	97	582	485
denovo52521	12	112	100
denovo52524	135	474	339
denovo52544	110	419	309
denovo52622	3	217	214
denovo52624	30	575	545
denovo52708	84	230	146
denovo52731	9	582	573
denovo52751	9	580	571
denovo52755	2	30	28
denovo52810	119	634	515
denovo52871	5	194	189
denovo52894	3	127	124
denovo52907	119	375	256
denovo52921	4	171	167
denovo52968	97	666	569
denovo53007	3	88	85
denovo53012	19	109	90
denovo53037	10	29	19
denovo53060	2	575	573
denovo53068	266	763	497
denovo53114	119	307	188
denovo53215	23	106	83
denovo53227	23	92	69
denovo53242	51	634	583
denovo53337	4	555	551
denovo53338	105	698	593
denovo53374	110	663	553
denovo53376	92	663	571
denovo53388	6	202	196
denovo53389	147	615	468
denovo53391	113	275	162
denovo53399	35	111	76
denovo53408	2	18	16
denovo53442	2	575	573
denovo53500	15	523	508
denovo53530	46	92	46
denovo53602	101	219	118
denovo53626	23	136	113
denovo53645	22	73	51
denovo53670	7	474	467
denovo53692	15	196	181
denovo53697	111	433	322
denovo53737	1	16	15
denovo53828	125	677	552
denovo53850	85	663	578
denovo53871	22	153	131
denovo53879	142	697	555
denovo53990	2	582	580
denovo54008	5	22	17
denovo54014	16	293	277
denovo54029	5	124	119
denovo54050	120	462	342
denovo54089	61	327	266
denovo54166	3	136	133
denovo54171	206	521	315
denovo54228	134	725	591
denovo54260	6	229	223
denovo54262	105	555	450
denovo54285	2	392	390
denovo54287	5	118	113
denovo54322	2	6	4
denovo54325	2	575	573
denovo54369	50	510	460
denovo54375	30	615	585
denovo54415	1	245	244
denovo54422	12	516	504
denovo54437	88	162	74
denovo54442	98	236	138
denovo54449	146	689	543
denovo54458	53	162	109
denovo54461	24	95	71
denovo54470	9	109	100
denovo54471	2	175	173
denovo54479	30	118	88
denovo54557	90	569	479
denovo54561	127	689	562
denovo54579	63	430	367
denovo54603	52	442	390
denovo54606	135	735	600
denovo54678	36	119	83
denovo54679	98	516	418
denovo54689	1	442	441
denovo54740	12	582	570
denovo54764	134	239	105
denovo54768	184	754	570
denovo54779	155	572	417
denovo54809	92	302	210
denovo54848	4	12	8
denovo54852	199	735	536
denovo54860	110	697	587
denovo54864	4	22	18
denovo54964	108	418	310
denovo55077	31	97	66
denovo55255	5	17	12
denovo55261	4	259	255
denovo55355	206	439	233
denovo55365	90	274	184
denovo55390	112	501	389
denovo55444	15	202	187
denovo55493	147	689	542
denovo55519	147	725	578
denovo55522	30	281	251
denovo55531	50	629	579
denovo55537	127	581	454
denovo55559	17	581	564
denovo55577	35	109	74
denovo55587	154	582	428
denovo55590	10	104	94
denovo55619	61	223	162
denovo55636	29	232	203
denovo55660	42	358	316
denovo55667	62	448	386
denovo55669	2	20	18
denovo55691	110	252	142
denovo55711	6	79	73
denovo55724	10	468	458
denovo55736	43	97	54
denovo55785	3	294	291
denovo55808	43	89	46
denovo55841	6	581	575
denovo55852	23	106	83
denovo55863	141	372	231
denovo55959	126	418	292
denovo55989	4	14	10
denovo55999	100	697	597
denovo56026	2	407	405
denovo56080	95	501	406
denovo56085	9	523	514
denovo56147	6	572	566
denovo56158	79	523	444
denovo56169	115	664	549
denovo56172	36	216	180
denovo56183	97	496	399
denovo56194	255	666	411
denovo56199	15	581	566
denovo56200	23	118	95
denovo56303	91	663	572
denovo56314	36	111	75
denovo56384	4	555	551
denovo56526	8	569	561
denovo56567	100	692	592
denovo56569	29	109	80
denovo56570	50	462	412
denovo56751	141	431	290
denovo56759	100	664	564
denovo56882	147	555	408
denovo56886	5	104	99
denovo56907	125	501	376
denovo56918	1	119	118
denovo56939	10	404	394
denovo57024	105	581	476
denovo57073	188	685	497
denovo57172	69	231	162
denovo57185	127	726	599
denovo57193	3	418	415
denovo57237	57	546	489
denovo57251	2	217	215
denovo57278	43	185	142
denovo57296	6	513	507
denovo57360	101	523	422
denovo57430	37	555	518
denovo57439	119	560	441
denovo57441	5	582	577
denovo57444	58	286	228
denovo57494	5	468	463
denovo57498	30	91	61
denovo57518	23	117	94
denovo57533	21	111	90
denovo57544	36	513	477
denovo57562	95	397	302
denovo57600	79	496	417
denovo57613	36	555	519
denovo57660	12	104	92
denovo57670	4	16	12
[truncated: 22,534 more rows]
