# Supplementary material for: Stochasticity constrained by deterministic effects of diet and age drive rumen microbiome assembly dynamics
Source: Nat Commun. 2020 Apr 20;11:1904. doi: 10.1038/s41467-020-15652-8 (PMC7170844; doi:10.1038/s41467-020-15652-8)
Supplement: Supplementary file 17 — Source Data [file 41467_2020_15652_MOESM17_ESM.zip › Source Data/Supplementary Figure 9C_all_species.txt]

denovo_name	First_appearance	Last_appearance	delta
denovo7	9	505	496
denovo29	3	245	242
denovo45	31	118	87
denovo117	12	112	100
denovo124	105	692	587
denovo174	2	575	573
denovo271	90	246	156
denovo275	13	581	568
denovo287	135	681	546
denovo305	7	110	103
denovo416	29	465	436
denovo545	29	560	531
denovo562	9	167	158
denovo664	2	294	292
denovo709	30	517	487
denovo713	9	98	89
denovo780	6	92	86
denovo789	3	16	13
denovo830	167	739	572
denovo921	6	487	481
denovo937	51	634	583
denovo1089	132	569	437
denovo1104	37	555	518
denovo1163	196	582	386
denovo1166	141	580	439
denovo1172	3	580	577
denovo1180	92	225	133
denovo1193	100	257	157
denovo1238	3	161	158
denovo1263	12	582	570
denovo1271	23	468	445
denovo1303	69	575	506
denovo1419	112	490	378
denovo1468	97	453	356
denovo1487	2	513	511
denovo1519	154	725	571
denovo1529	2	516	514
denovo1543	9	582	573
denovo1550	30	302	272
denovo1567	5	410	405
denovo1593	6	582	576
denovo1600	16	404	388
denovo1634	6	555	549
denovo1707	14	118	104
denovo1776	31	582	551
denovo1858	85	560	475
denovo1879	5	496	491
denovo1893	39	442	403
denovo1903	113	242	129
denovo1940	74	475	401
denovo1950	15	298	283
denovo1965	101	308	207
denovo1996	113	686	573
denovo2135	98	684	586
denovo2152	2	91	89
denovo2190	44	622	578
denovo2228	64	663	599
denovo2229	146	442	296
denovo2253	3	160	157
denovo2301	12	516	504
denovo2451	6	582	576
denovo2564	2	582	580
denovo2583	6	575	569
denovo2653	5	473	468
denovo2687	5	112	107
denovo2785	51	575	524
denovo2792	96	664	568
denovo2941	9	582	573
denovo3020	5	152	147
denovo3033	105	686	581
denovo3047	155	575	420
denovo3139	89	689	600
denovo3240	15	560	545
denovo3291	84	510	426
denovo3335	2	217	215
denovo3351	149	725	576
denovo3414	101	691	590
denovo3499	16	172	156
denovo3527	5	575	570
denovo3547	30	629	599
denovo3591	29	112	83
denovo3593	64	438	374
denovo3674	5	462	457
denovo3704	3	160	157
denovo3811	115	522	407
denovo3840	29	105	76
denovo3952	2	148	146
denovo3954	4	575	571
denovo4027	92	512	420
denovo4034	2	217	215
denovo4112	15	581	566
denovo4116	134	725	591
denovo4181	16	516	500
denovo4269	57	581	524
denovo4304	2	309	307
denovo4323	103	689	586
denovo4325	84	516	432
denovo4369	23	125	102
denovo4401	22	89	67
denovo4443	133	725	592
denovo4490	9	517	508
denovo4497	24	104	80
denovo4498	30	296	266
denovo4502	141	725	584
denovo4512	5	581	576
denovo4550	154	371	217
denovo4715	6	546	540
denovo4747	23	580	557
denovo4752	5	257	252
denovo4781	10	111	101
denovo4791	149	546	397
denovo4794	6	473	467
denovo4796	97	689	592
denovo4878	58	655	597
denovo4882	15	119	104
denovo4903	99	513	414
denovo4919	141	351	210
denovo4937	4	282	278
denovo4987	9	119	110
denovo5004	92	281	189
denovo5069	90	689	599
denovo5093	63	523	460
denovo5125	91	691	600
denovo5203	6	418	412
denovo5210	9	136	127
denovo5233	5	118	113
denovo5297	2	17	15
denovo5317	105	691	586
denovo5333	12	505	493
denovo5350	12	582	570
denovo5482	12	582	570
denovo5542	5	581	576
denovo5757	2	501	499
denovo5794	134	692	558
denovo5795	23	118	95
denovo5874	4	383	379
denovo5902	22	97	75
denovo5934	99	252	153
denovo6011	12	546	534
denovo6014	154	697	543
denovo6041	4	523	519
denovo6091	16	317	301
denovo6182	133	560	427
denovo6197	4	582	578
denovo6286	23	136	113
denovo6308	4	496	492
denovo6347	35	98	63
denovo6375	90	582	492
denovo6483	182	663	481
denovo6502	12	131	119
denovo6503	9	560	551
denovo6534	110	468	358
denovo6574	61	256	195
denovo6621	15	331	316
denovo6774	198	689	491
denovo6817	30	521	491
denovo6820	2	15	13
denovo6827	5	170	165
denovo6829	120	689	569
denovo6848	125	685	560
denovo6881	6	351	345
denovo6908	43	622	579
denovo6955	21	133	112
denovo7021	6	458	452
denovo7036	190	664	474
denovo7066	22	81	59
denovo7169	12	490	478
denovo7180	12	575	563
denovo7184	12	582	570
denovo7212	9	112	103
denovo7233	14	275	261
denovo7369	4	189	185
denovo7394	61	516	455
denovo7534	3	513	510
denovo7564	99	431	332
denovo7574	9	575	566
denovo7577	2	217	215
denovo7579	226	760	534
denovo7592	171	763	592
denovo7643	141	575	434
denovo7652	14	244	230
denovo7656	9	572	563
denovo7696	96	582	486
denovo7711	9	189	180
denovo7736	29	555	526
denovo7763	123	697	574
denovo7777	5	195	190
denovo7781	5	405	400
denovo7843	3	582	579
denovo7859	68	517	449
denovo7864	24	118	94
denovo8050	125	698	573
denovo8076	100	212	112
denovo8153	12	575	563
denovo8263	12	575	563
denovo8319	36	546	510
denovo8320	15	409	394
denovo8322	9	249	240
denovo8414	5	496	491
denovo8624	15	112	97
denovo8659	6	569	563
denovo8670	12	575	563
denovo8705	2	433	431
denovo8739	5	111	106
denovo8799	110	634	524
denovo8867	5	118	113
denovo8869	12	575	563
denovo8878	10	104	94
denovo8978	14	230	216
denovo9028	23	89	66
denovo9036	92	581	489
denovo9083	4	575	571
denovo9210	3	16	13
denovo9271	105	516	411
denovo9300	9	139	130
denovo9314	6	581	575
denovo9505	116	410	294
denovo9516	12	582	570
denovo9563	2	203	201
denovo9594	5	112	107
denovo9614	92	670	578
denovo9721	15	433	418
denovo9723	3	69	66
denovo9780	3	112	109
denovo9781	100	686	586
denovo9824	29	111	82
denovo9836	5	110	105
denovo9881	100	697	597
denovo9896	3	189	186
denovo9898	12	575	563
denovo9944	65	256	191
denovo9948	120	698	578
denovo10027	133	629	496
denovo10079	4	16	12
denovo10083	108	288	180
denovo10104	105	698	593
denovo10139	92	672	580
denovo10307	15	582	567
denovo10453	9	433	424
denovo10542	61	231	170
denovo10561	134	670	536
denovo10577	9	582	573
denovo10579	5	582	577
denovo10601	6	392	386
denovo10622	5	89	84
denovo10665	28	136	108
denovo10768	29	516	487
denovo10785	1	575	574
denovo11044	30	351	321
denovo11119	92	465	373
denovo11188	6	575	569
denovo11237	56	581	525
denovo11512	9	118	109
denovo11523	6	582	576
denovo11614	5	136	131
denovo11621	51	555	504
denovo11625	195	546	351
denovo11642	15	615	600
denovo11648	23	110	87
denovo11707	2	324	322
denovo11710	43	634	591
denovo11761	5	582	577
denovo11788	15	581	566
denovo11804	5	192	187
denovo11843	219	735	516
denovo11903	101	267	166
denovo11949	2	22	20
denovo11985	35	112	77
denovo11999	12	582	570
denovo12032	9	555	546
denovo12135	9	580	571
denovo12181	9	418	409
denovo12388	29	227	198
denovo12408	9	125	116
denovo12469	2	142	140
denovo12490	9	581	572
denovo12503	166	666	500
denovo12506	107	560	453
denovo12528	90	569	479
denovo12531	9	582	573
denovo12560	19	572	553
denovo12594	31	555	524
denovo12624	33	136	103
denovo12661	108	496	388
denovo12717	29	111	82
denovo12744	98	672	574
denovo12823	226	685	459
denovo12879	4	581	577
denovo12934	92	409	317
denovo12936	10	139	129
denovo12943	2	582	580
denovo12949	2	475	473
denovo13067	101	342	241
denovo13131	66	666	600
denovo13133	31	581	550
denovo13232	3	582	579
denovo13315	90	681	591
denovo13328	22	409	387
denovo13363	92	453	361
denovo13442	36	555	519
denovo13477	107	634	527
denovo13535	10	581	571
denovo13593	119	666	547
denovo13664	15	359	344
denovo13712	2	475	473
denovo13804	84	615	531
denovo13855	5	307	302
denovo13978	127	521	394
denovo14003	98	666	568
denovo14054	10	105	95
denovo14098	12	468	456
denovo14146	3	131	128
denovo14277	92	581	489
denovo14318	15	615	600
denovo14329	119	698	579
denovo14350	142	302	160
denovo14351	9	118	109
denovo14355	9	146	137
denovo14382	4	375	371
denovo14542	58	634	576
denovo14589	95	438	343
denovo14600	103	698	595
denovo14612	77	580	503
denovo14729	6	97	91
denovo14762	23	118	95
denovo14769	9	582	573
denovo14771	141	739	598
denovo14804	125	697	572
denovo14838	9	146	137
denovo14848	19	501	482
denovo14935	66	371	305
denovo14982	7	582	575
denovo15022	120	359	239
denovo15042	3	112	109
denovo15142	10	97	87
denovo15153	2	217	215
denovo15203	100	301	201
denovo15206	119	697	578
denovo15211	107	293	186
denovo15223	2	245	243
denovo15231	3	546	543
denovo15242	4	582	578
denovo15266	14	104	90
denovo15290	89	666	577
denovo15298	12	582	570
denovo15333	9	105	96
denovo15366	5	453	448
denovo15471	22	490	468
denovo15523	110	575	465
denovo15527	1	245	244
denovo15652	3	281	278
denovo15670	22	580	558
denovo15672	96	692	596
denovo15681	6	448	442
denovo15745	15	244	229
denovo15785	22	139	117
denovo15824	2	29	27
denovo15875	2	413	411
denovo15895	9	569	560
denovo15959	2	217	215
denovo16015	23	111	88
denovo16069	92	330	238
denovo16076	84	303	219
denovo16138	1	349	348
denovo16163	75	468	393
denovo16219	96	615	519
denovo16251	23	74	51
denovo16281	3	262	259
denovo16307	12	569	557
denovo16330	43	342	299
denovo16372	9	115	106
denovo16377	50	417	367
denovo16616	92	575	483
denovo16703	3	581	578
denovo16746	23	97	74
denovo16771	29	118	89
denovo16807	139	446	307
denovo16826	6	582	576
denovo16892	100	258	158
denovo16940	65	198	133
denovo16950	9	124	115
denovo16975	99	433	334
denovo17006	5	83	78
denovo17132	6	582	576
denovo17269	2	417	415
denovo17300	10	111	101
denovo17303	23	118	95
denovo17412	16	251	235
denovo17461	118	681	563
denovo17491	2	349	347
denovo17493	6	141	135
denovo17499	4	505	501
denovo17579	5	405	400
denovo17631	5	173	168
denovo17737	6	521	515
denovo17759	21	301	280
denovo17838	2	582	580
denovo17904	3	189	186
denovo17914	120	490	370
denovo17970	196	754	558
denovo18106	2	217	215
denovo18143	2	521	519
denovo18170	29	622	593
denovo18197	2	29	27
denovo18241	19	98	79
denovo18330	6	314	308
denovo18351	226	763	537
denovo18445	3	224	221
denovo18483	92	581	489
denovo18527	14	175	161
denovo18665	15	546	531
denovo18781	125	634	509
denovo18796	5	242	237
denovo18884	29	575	546
denovo18900	44	241	197
denovo18904	35	575	540
denovo19000	199	523	324
denovo19114	106	666	560
denovo19211	3	582	579
denovo19221	16	196	180
denovo19227	98	496	398
denovo19324	105	252	147
denovo19344	9	523	514
denovo19439	10	546	536
denovo19475	16	446	430
denovo19511	1	245	244
denovo19556	67	663	596
denovo19606	12	336	324
denovo19741	100	419	319
denovo19752	162	739	577
denovo19787	30	259	229
denovo19951	15	159	144
denovo19978	110	462	352
denovo20030	22	109	87
denovo20126	97	412	315
denovo20135	3	136	133
denovo20168	24	110	86
denovo20296	7	523	516
denovo20357	12	582	570
denovo20403	6	118	112
denovo20545	6	581	575
denovo20582	13	203	190
denovo20702	9	555	546
denovo20722	23	622	599
denovo20785	14	582	568
denovo20809	90	582	492
denovo20846	90	670	580
denovo21004	65	615	550
denovo21007	9	136	127
denovo21026	9	115	106
denovo21030	133	663	530
denovo21039	2	63	61
denovo21092	6	582	576
denovo21103	12	555	543
denovo21170	14	522	508
denovo21219	127	689	562
denovo21312	97	560	463
denovo21377	29	615	586
denovo21442	12	582	570
denovo21446	30	581	551
denovo21449	1	7	6
denovo21454	5	111	106
denovo21456	100	386	286
denovo21478	2	510	508
denovo21516	2	217	215
denovo21552	101	634	533
denovo21636	7	309	302
denovo21646	98	512	414
denovo21687	9	105	96
denovo21741	118	516	398
denovo21770	98	663	565
denovo21815	9	582	573
denovo22102	125	317	192
denovo22177	12	580	568
denovo22310	9	516	507
denovo22394	9	189	180
denovo22526	148	692	544
denovo22552	12	581	569
denovo22623	15	125	110
denovo22683	2	582	580
denovo22721	3	418	415
denovo22782	3	106	103
denovo22836	10	555	545
denovo22870	5	440	435
denovo22874	1	16	15
denovo22934	101	409	308
denovo22937	6	581	575
denovo22953	15	104	89
denovo22957	2	245	243
denovo22999	36	575	539
denovo23025	9	112	103
denovo23038	142	490	348
denovo23048	105	523	418
denovo23080	23	281	258
denovo23292	92	692	600
denovo23298	9	161	152
denovo23308	92	692	600
denovo23365	57	582	525
denovo23382	44	517	473
denovo23411	23	118	95
denovo23557	10	582	572
denovo23559	57	257	200
denovo23572	4	582	578
denovo23594	2	582	580
denovo23648	15	582	567
denovo23722	5	501	496
denovo23766	21	105	84
denovo23858	2	245	243
denovo23913	19	136	117
denovo24011	9	572	563
denovo24035	2	245	243
denovo24063	88	227	139
denovo24224	9	109	100
denovo24314	9	516	507
denovo24419	123	359	236
denovo24454	5	242	237
denovo24486	12	516	504
denovo24549	23	112	89
denovo24585	23	111	88
denovo24682	3	473	470
denovo24784	2	582	580
denovo24790	21	112	91
denovo24839	2	75	73
denovo24844	129	672	543
denovo24960	1	582	581
denovo25199	3	287	284
denovo25211	197	691	494
denovo25226	5	245	240
denovo25248	127	512	385
denovo25289	35	106	71
denovo25328	1	331	330
denovo25384	5	176	171
denovo25394	84	307	223
denovo25510	92	655	563
denovo25529	92	689	597
denovo25542	12	370	358
denovo25562	99	245	146
denovo25668	210	739	529
denovo25669	9	581	572
denovo26014	4	16	12
denovo26057	4	582	578
denovo26277	98	302	204
denovo26302	57	370	313
denovo26349	5	582	577
denovo26499	2	465	463
denovo26543	2	217	215
denovo26565	118	516	398
denovo26580	9	372	363
denovo26631	23	111	88
denovo26641	129	681	552
denovo26752	90	622	532
denovo26825	36	288	252
denovo26954	21	109	88
denovo27005	2	337	335
denovo27009	127	718	591
denovo27047	112	670	558
denovo27078	2	575	573
denovo27079	65	246	181
denovo27145	85	663	578
denovo27276	12	126	114
denovo27353	37	267	230
denovo27372	15	569	554
denovo27383	10	572	562
denovo27399	7	473	466
denovo27419	22	111	89
denovo27446	9	103	94
denovo27510	132	715	583
denovo27558	3	582	579
denovo27575	16	513	497
denovo27585	9	136	127
denovo27635	30	136	106
denovo27642	42	274	232
denovo27676	100	663	563
denovo27679	28	112	84
denovo27687	57	306	249
denovo27691	6	225	219
denovo27712	9	110	101
denovo27768	2	16	14
denovo27815	10	153	143
denovo27898	12	496	484
denovo27909	196	689	493
denovo27916	19	412	393
denovo27928	173	754	581
denovo27967	9	144	135
denovo28071	1	9	8
denovo28137	90	405	315
denovo28228	90	681	591
denovo28308	65	575	510
denovo28429	2	14	12
denovo28502	16	306	290
denovo28518	2	152	150
denovo28554	29	111	82
denovo28634	23	124	101
denovo28763	112	521	409
denovo28785	16	615	599
denovo28787	140	691	551
denovo28794	57	496	439
denovo28823	6	575	569
denovo28857	91	686	595
denovo28861	99	698	599
denovo28874	100	307	207
denovo28898	2	245	243
denovo28917	125	689	564
denovo28950	1	24	23
denovo28961	6	581	575
denovo28964	15	317	302
denovo28977	2	88	86
denovo29102	92	684	592
denovo29169	9	580	571
denovo29178	119	697	578
denovo29263	9	189	180
denovo29286	3	118	115
denovo29363	16	110	94
denovo29432	103	546	443
denovo29502	5	244	239
denovo29609	155	754	599
denovo29618	23	417	394
denovo29625	120	718	598
denovo29841	2	572	570
denovo29873	113	261	148
denovo29892	10	153	143
denovo29922	2	15	13
denovo30045	12	575	563
denovo30052	15	582	567
denovo30113	92	439	347
denovo30164	16	580	564
denovo30175	2	582	580
denovo30217	29	124	95
denovo30219	3	582	579
denovo30428	15	521	506
denovo30498	114	560	446
denovo30538	2	23	21
denovo30552	141	698	557
denovo30605	19	555	536
denovo30633	12	582	570
denovo30669	158	510	352
denovo30734	100	634	534
denovo30845	118	718	600
denovo30887	9	201	192
denovo30888	43	546	503
denovo30955	124	522	398
denovo31005	113	686	573
denovo31019	15	251	236
denovo31106	105	681	576
denovo31111	171	763	592
denovo31113	125	664	539
denovo31256	9	98	89
denovo31383	1	175	174
denovo31384	101	629	528
denovo31401	133	397	264
denovo31454	25	622	597
denovo31501	14	439	425
denovo31589	108	555	447
denovo31617	65	259	194
denovo31628	5	575	570
denovo31651	5	581	576
denovo31657	5	439	434
denovo31697	2	440	438
denovo31733	2	170	168
denovo31795	3	161	158
denovo31830	15	510	495
denovo31886	61	629	568
denovo31896	152	691	539
denovo31900	12	582	570
denovo31922	12	569	557
denovo31925	100	698	598
denovo31967	10	513	503
denovo32035	9	496	487
denovo32058	100	251	151
denovo32098	16	572	556
denovo32111	9	575	566
denovo32144	9	575	566
denovo32145	100	575	475
denovo32378	105	698	593
denovo32456	29	111	82
denovo32479	100	689	589
denovo32483	6	582	576
denovo32514	15	458	443
denovo32529	5	582	577
denovo32589	105	225	120
denovo32606	2	345	343
denovo32645	10	549	539
denovo32713	99	685	586
denovo32714	12	582	570
denovo32833	67	622	555
denovo32920	6	146	140
denovo33121	29	189	160
denovo33131	140	685	545
denovo33140	12	582	570
denovo33331	9	83	74
denovo33405	14	448	434
denovo33526	50	516	466
denovo33649	226	735	509
denovo33703	155	754	599
denovo33765	20	118	98
denovo33821	29	110	81
denovo33852	9	110	101
denovo34039	5	281	276
denovo34128	4	282	278
denovo34171	9	555	546
denovo34174	105	685	580
denovo34325	1	372	371
denovo34364	10	112	102
denovo34383	22	615	593
denovo34481	2	575	573
denovo34488	5	146	141
denovo34507	35	427	392
denovo34566	12	575	563
denovo34579	50	581	531
denovo34591	147	735	588
denovo34639	43	629	586
denovo34693	3	245	242
denovo34720	9	190	181
denovo34840	1	217	216
denovo35081	3	125	122
denovo35092	85	406	321
denovo35267	1	289	288
denovo35269	167	763	596
denovo35428	22	124	102
denovo35446	22	582	560
denovo35502	77	412	335
denovo35524	6	582	576
denovo35528	5	546	541
denovo35536	189	622	433
denovo35551	3	139	136
denovo35715	2	468	466
denovo35806	61	655	594
denovo35814	4	580	576
denovo36018	22	252	230
denovo36033	58	257	199
denovo36038	57	655	598
denovo36100	100	474	374
denovo36115	30	146	116
denovo36116	2	23	21
denovo36130	5	214	209
denovo36140	29	427	398
denovo36280	148	685	537
denovo36290	92	692	600
denovo36473	98	691	593
denovo36541	2	245	243
denovo36554	101	684	583
denovo36590	13	109	96
denovo36605	15	462	447
denovo36680	210	487	277
denovo36703	2	560	558
denovo36711	135	664	529
denovo36745	5	580	575
denovo36761	134	655	521
denovo36779	239	735	496
denovo36851	127	681	554
denovo36908	2	572	570
denovo36915	4	397	393
denovo36998	141	560	419
denovo37074	98	575	477
denovo37134	110	686	576
denovo37211	19	516	497
denovo37276	134	725	591
denovo37291	88	666	578
denovo37298	181	666	485
denovo37321	91	418	327
denovo37344	3	112	109
denovo37356	127	725	598
denovo37377	4	581	577
denovo37475	5	439	434
denovo37557	9	309	300
denovo37606	6	582	576
denovo37691	91	677	586
denovo37761	19	474	455
denovo37777	115	442	327
denovo37867	141	560	419
denovo37939	100	490	390
denovo38108	31	431	400
denovo38187	5	582	577
denovo38194	5	413	408
denovo38223	12	521	509
denovo38244	7	581	574
denovo38251	9	397	388
denovo38360	57	655	598
denovo38382	15	555	540
denovo38421	6	177	171
denovo38460	118	689	571
denovo38508	1	142	141
denovo38535	23	112	89
denovo38585	105	689	584
denovo38638	14	106	92
denovo38677	2	217	215
denovo38753	43	160	117
denovo38799	100	698	598
denovo38852	141	735	594
denovo38868	1	217	216
denovo38899	15	516	501
denovo38995	5	111	106
denovo39007	12	409	397
denovo39012	15	115	100
denovo39035	147	681	534
denovo39103	23	569	546
denovo39334	160	735	575
denovo39348	92	664	572
denovo39467	1	516	515
denovo39529	15	615	600
denovo39561	4	44	40
denovo39568	5	582	577
denovo39682	51	575	524
denovo39684	3	215	212
denovo39758	9	288	279
denovo39779	36	622	586
denovo39885	135	685	550
denovo39983	64	580	516
denovo40007	135	681	546
denovo40024	63	510	447
denovo40032	22	490	468
denovo40113	12	582	570
denovo40120	2	439	437
denovo40158	12	575	563
denovo40167	9	468	459
denovo40322	3	164	161
denovo40327	5	232	227
denovo40462	5	582	577
denovo40503	12	126	114
denovo40519	2	582	580
denovo40526	12	582	570
denovo40564	15	406	391
denovo40569	6	581	575
denovo40575	36	582	546
denovo40595	5	227	222
denovo40602	3	118	115
denovo40742	159	754	595
denovo40786	15	289	274
denovo40923	63	555	492
denovo40965	9	490	481
denovo40970	6	448	442
denovo40984	110	689	579
denovo41081	4	63	59
denovo41137	2	30	28
denovo41149	148	685	537
denovo41289	12	516	504
denovo41306	12	582	570
denovo41345	2	350	348
denovo41353	97	686	589
denovo41362	117	523	406
denovo41473	2	572	570
denovo41495	2	15	13
denovo41504	100	407	307
denovo41549	5	112	107
denovo41574	5	560	555
denovo41582	4	308	304
denovo41593	1	490	489
denovo41602	21	582	561
denovo41627	36	118	82
denovo41675	12	582	570
denovo41737	105	560	455
denovo41758	21	118	97
denovo41793	64	655	591
denovo41831	98	670	572
denovo41954	12	582	570
denovo42049	65	663	598
denovo42088	106	684	578
denovo42112	74	666	592
denovo42194	2	15	13
denovo42205	2	15	13
denovo42217	148	513	365
denovo42231	30	433	403
denovo42297	37	406	369
denovo42495	83	295	212
denovo42518	2	24	22
denovo42548	5	560	555
denovo42621	75	298	223
denovo42642	9	112	103
denovo42732	115	615	500
denovo42872	2	15	13
denovo42911	226	763	537
denovo43073	9	572	563
denovo43097	115	523	408
denovo43226	31	146	115
denovo43250	77	446	369
denovo43351	21	97	76
denovo43382	2	582	580
denovo43414	15	112	97
denovo43449	25	131	106
denovo43484	12	516	504
denovo43565	5	176	171
denovo43599	14	560	546
denovo43706	91	433	342
denovo43722	5	490	485
denovo43758	120	692	572
denovo43881	100	417	317
denovo43931	21	104	83
denovo43937	88	672	584
denovo44007	83	433	350
denovo44060	133	560	427
denovo44159	31	124	93
denovo44217	12	118	106
denovo44535	19	615	596
denovo44559	107	655	548
denovo44569	107	697	590
denovo44608	127	501	374
denovo44640	90	510	420
denovo44705	2	16	14
denovo44754	75	406	331
denovo44769	253	725	472
denovo44853	9	160	151
denovo44860	5	30	25
denovo44864	114	689	575
denovo44880	105	279	174
denovo45105	127	725	598
denovo45201	110	689	579
denovo45203	9	215	206
denovo45224	92	655	563
denovo45230	3	136	133
denovo45276	9	555	546
denovo45311	119	324	205
denovo45327	95	501	406
denovo45338	12	582	570
denovo45360	62	233	171
denovo45412	5	440	435
denovo45419	3	438	435
denovo45447	12	582	570
denovo45557	91	549	458
denovo45694	9	581	572
denovo45728	3	487	484
denovo45786	3	580	577
denovo45830	15	118	103
denovo45848	36	580	544
denovo45867	101	684	583
denovo45898	105	692	587
denovo45905	6	370	364
denovo45959	188	575	387
denovo45979	5	239	234
denovo45986	107	698	591
denovo46001	5	124	119
denovo46012	64	222	158
denovo46054	2	575	573
denovo46064	90	689	599
denovo46078	127	686	559
denovo46110	2	73	71
denovo46125	114	664	550
denovo46172	6	575	569
denovo46217	119	490	371
denovo46323	29	109	80
denovo46467	4	433	429
denovo46497	11	582	571
denovo46566	91	287	196
denovo46573	226	691	465
denovo46595	5	453	448
denovo46599	97	318	221
denovo46622	21	124	103
denovo46762	112	698	586
denovo46763	98	386	288
denovo46767	3	22	19
denovo46824	10	513	503
denovo46867	29	615	586
denovo46909	177	760	583
denovo46934	184	735	551
denovo46960	98	698	600
denovo46990	4	458	454
denovo46993	61	251	190
denovo47035	5	112	107
denovo47136	9	106	97
denovo47291	298	715	417
denovo47428	162	698	536
denovo47469	9	242	233
denovo47471	1	280	279
denovo47530	43	629	586
denovo47566	50	555	505
denovo47584	9	227	218
denovo47602	98	281	183
denovo47712	98	698	600
denovo47756	175	664	489
denovo47827	100	685	585
denovo47989	43	572	529
denovo48093	91	684	593
denovo48100	85	462	377
denovo48187	160	698	538
denovo48210	5	490	485
denovo48229	4	572	568
denovo48253	4	510	506
denovo48331	189	622	433
denovo48431	30	112	82
denovo48453	67	448	381
denovo48521	12	582	570
denovo48687	30	555	525
denovo48783	23	204	181
denovo48880	146	582	436
denovo48888	30	124	94
denovo48895	5	142	137
denovo48943	3	81	78
denovo48986	44	622	578
denovo48999	102	318	216
denovo49019	29	118	89
denovo49022	5	106	101
denovo49071	98	663	565
denovo49195	22	100	78
denovo49206	90	634	544
denovo49254	78	496	418
denovo49336	4	572	568
denovo49450	189	681	492
denovo49478	6	582	576
denovo49554	6	153	147
denovo49573	14	118	104
denovo49586	3	17	14
denovo49605	92	575	483
denovo49638	2	245	243
denovo49745	16	266	250
denovo49893	91	575	484
denovo49974	81	474	393
denovo49985	146	560	414
denovo50028	112	691	579
denovo50113	31	111	80
denovo50147	10	125	115
denovo50198	2	372	370
denovo50212	43	490	447
denovo50215	2	229	227
denovo50247	4	431	427
denovo50472	81	615	534
denovo50489	3	582	579
denovo50539	3	582	579
denovo50589	10	139	129
denovo50708	5	448	443
denovo50732	65	664	599
denovo50742	2	112	110
denovo50769	22	115	93
denovo50785	65	581	516
denovo50826	62	516	454
denovo50970	2	35	33
denovo50993	101	581	480
denovo51079	12	575	563
denovo51083	36	555	519
denovo51122	100	692	592
denovo51127	50	572	522
denovo51172	2	582	580
denovo51196	125	691	566
denovo51264	16	439	423
denovo51271	112	691	579
denovo51320	3	582	579
denovo51333	43	575	532
denovo51336	29	118	89
denovo51361	16	516	500
denovo51417	51	225	174
denovo51472	2	142	140
denovo51520	77	431	354
denovo51555	22	103	81
denovo51561	100	439	339
denovo51566	2	10	8
denovo51573	230	655	425
denovo51597	16	575	559
denovo51678	4	572	568
denovo51683	141	356	215
denovo51746	37	629	592
denovo51821	1	375	374
denovo51845	24	501	477
denovo51890	127	725	598
denovo51960	116	615	499
denovo52181	5	581	576
denovo52353	91	689	598
denovo52367	101	575	474
denovo52413	5	245	240
denovo52450	100	288	188
denovo52455	1	247	246
denovo52521	12	112	100
denovo52544	110	419	309
denovo52708	84	230	146
denovo52731	9	582	573
denovo52751	9	580	571
denovo52810	119	634	515
denovo52871	5	194	189
denovo52894	3	127	124
denovo52907	119	375	256
denovo52921	4	171	167
denovo53012	19	109	90
denovo53060	2	575	573
denovo53215	23	106	83
denovo53242	51	634	583
denovo53337	4	555	551
denovo53338	105	698	593
denovo53374	110	663	553
denovo53376	92	663	571
denovo53388	6	202	196
denovo53442	2	575	573
denovo53670	7	474	467
denovo53850	85	663	578
denovo53871	22	153	131
denovo53990	2	582	580
denovo54014	16	293	277
denovo54029	5	124	119
denovo54166	3	136	133
denovo54228	134	725	591
denovo54287	5	118	113
denovo54325	2	575	573
denovo54369	50	510	460
denovo54375	30	615	585
denovo54415	1	245	244
denovo54422	12	516	504
denovo54437	88	162	74
denovo54461	24	95	71
denovo54471	2	175	173
denovo54479	30	118	88
denovo54557	90	569	479
denovo54561	127	689	562
denovo54603	52	442	390
denovo54606	135	735	600
denovo54679	98	516	418
denovo54689	1	442	441
denovo54740	12	582	570
denovo54852	199	735	536
denovo54864	4	22	18
denovo55261	4	259	255
denovo55390	112	501	389
denovo55444	15	202	187
denovo55519	147	725	578
denovo55522	30	281	251
denovo55531	50	629	579
denovo55537	127	581	454
denovo55559	17	581	564
denovo55636	29	232	203
denovo55724	10	468	458
denovo55841	6	581	575
denovo55852	23	106	83
denovo55999	100	697	597
denovo56026	2	407	405
denovo56085	9	523	514
denovo56147	6	572	566
denovo56158	79	523	444
denovo56200	23	118	95
denovo56303	91	663	572
denovo56314	36	111	75
denovo56384	4	555	551
denovo56526	8	569	561
denovo56567	100	692	592
denovo56759	100	664	564
denovo56918	1	119	118
denovo57073	188	685	497
denovo57193	3	418	415
denovo57237	57	546	489
denovo57251	2	217	215
denovo57278	43	185	142
denovo57296	6	513	507
denovo57360	101	523	422
denovo57430	37	555	518
denovo57439	119	560	441
denovo57441	5	582	577
denovo57444	58	286	228
denovo57494	5	468	463
denovo57518	23	117	94
denovo57533	21	111	90
denovo57562	95	397	302
denovo57694	10	325	315
denovo57710	29	97	68
denovo57757	100	698	598
denovo57828	22	517	495
denovo57839	108	664	556
denovo57988	134	725	591
denovo58052	5	555	550
denovo58088	29	301	272
denovo58089	119	715	596
denovo58151	3	104	101
denovo58259	105	575	470
denovo58366	100	698	598
denovo58433	100	692	592
denovo58451	90	430	340
denovo58463	6	555	549
denovo58531	9	575	566
denovo58538	90	681	591
denovo58555	4	580	576
denovo58689	50	629	579
denovo58705	90	689	599
denovo58797	3	97	94
denovo58802	62	307	245
denovo58812	12	555	543
denovo58837	75	666	591
denovo58842	5	513	508
denovo58934	126	725	599
denovo58956	15	615	600
denovo58965	3	66	63
denovo59068	92	236	144
denovo59079	21	118	97
denovo59182	21	112	91
denovo59188	85	257	172
denovo59209	3	580	577
denovo59274	2	245	243
denovo59275	9	581	572
denovo59482	3	582	579
denovo59513	5	268	263
denovo59524	174	634	460
denovo59571	24	118	94
denovo59642	108	697	589
denovo59664	63	419	356
denovo59729	6	118	112
denovo59748	1	475	474
denovo59771	21	174	153
denovo59873	12	582	570
denovo59930	9	118	109
denovo59997	35	307	272
denovo60017	121	345	224
denovo60024	105	672	567
denovo60110	24	119	95
denovo60118	9	111	102
denovo60140	98	521	423
denovo60164	29	115	86
denovo60185	10	98	88
denovo60262	97	685	588
denovo60297	114	691	577
denovo60302	92	689	597
denovo60368	48	433	385
denovo60416	1	11	10
denovo60429	3	496	493
denovo60486	9	105	96
denovo60497	9	582	573
denovo60559	19	575	556
denovo60632	1	217	216
denovo60668	104	575	471
denovo60699	6	279	273
denovo60844	112	634	522
denovo60950	4	462	458
denovo60971	5	458	453
denovo61034	95	691	596
denovo61063	197	555	358
denovo61194	23	516	493
denovo61230	5	110	105
denovo61240	35	92	57
denovo61298	5	575	570
denovo61330	136	715	579
denovo61348	23	110	87
denovo61401	50	629	579
denovo61421	9	375	366
denovo61507	65	266	201
denovo61512	43	555	512
denovo61525	143	726	583
denovo61728	92	427	335
denovo61798	105	622	517
denovo61969	5	582	577
denovo62004	36	575	539
denovo62109	100	555	455
denovo62174	3	196	193
denovo62197	2	133	131
denovo62308	6	582	576
denovo62331	2	15	13
denovo62342	85	681	596
denovo62359	4	575	571
denovo62372	12	555	543
denovo62420	91	560	469
denovo62479	3	546	543
denovo62486	2	245	243
denovo62492	204	698	494
denovo62496	16	249	233
denovo62681	195	575	380
denovo62810	107	375	268
denovo62838	22	146	124
denovo62857	23	111	88
denovo63104	134	697	563
denovo63161	3	142	139
denovo63205	9	575	566
denovo63298	2	505	503
denovo63402	14	458	444
denovo63416	127	698	571
denovo63501	2	217	215
denovo63567	119	670	551
denovo63608	15	523	508
denovo63767	9	232	223
denovo63820	4	580	576
denovo63857	29	111	82
denovo63861	61	575	514
denovo63881	29	106	77
denovo63937	43	575	532
denovo63955	90	689	599
denovo63957	119	692	573
denovo64075	77	663	586
denovo64109	12	239	227
denovo64133	59	569	510
denovo64152	90	412	322
denovo64226	12	523	511
denovo64283	9	575	566
denovo64290	10	582	572
denovo64297	12	582	570
denovo64319	2	412	410
denovo64324	105	521	416
denovo64350	134	724	590
denovo64450	134	691	557
denovo64571	23	111	88
denovo64575	88	295	207
denovo64651	23	103	80
denovo64657	90	685	595
denovo64670	9	147	138
denovo64903	12	582	570
denovo64910	98	672	574
denovo65025	23	106	83
denovo65085	175	581	406
denovo65102	9	281	272
denovo65108	6	549	543
denovo65125	9	523	514
denovo65198	119	513	394
denovo65233	97	327	230
denovo65267	2	153	151
denovo65305	131	681	550
denovo65440	6	440	434
denovo65477	4	546	542
denovo65524	98	684	586
denovo65529	125	686	561
denovo65531	15	118	103
denovo65601	2	245	243
denovo65668	5	268	263
denovo65736	98	516	418
denovo65848	119	257	138
denovo65871	136	718	582
denovo65912	9	582	573
denovo65917	68	634	566
denovo65935	9	580	571
denovo65936	2	217	215
denovo66026	6	117	111
denovo66055	12	487	475
denovo66078	57	410	353
denovo66097	111	677	566
denovo66100	29	629	600
denovo66102	29	512	483
denovo66111	5	136	131
denovo66126	12	487	475
denovo66145	12	522	510
denovo66192	85	684	599
denovo66241	91	684	593
denovo66355	5	582	577
denovo66455	90	684	594
denovo66573	5	111	106
denovo66661	4	549	545
denovo66724	12	575	563
denovo66893	15	615	600
denovo66904	3	266	263
denovo66941	22	345	323
denovo66963	33	209	176
denovo67019	88	663	575
denovo67061	9	581	572
denovo67073	5	136	131
denovo67098	2	582	580
denovo67116	3	88	85
denovo67237	24	490	466
denovo67239	5	575	570
denovo67250	108	513	405
denovo67256	23	256	233
denovo67290	264	615	351
denovo67334	84	684	600
denovo67421	21	109	88
denovo67426	3	231	228
denovo67461	133	516	383
denovo67589	112	685	573
denovo67793	64	664	600
denovo67821	232	629	397
denovo67860	19	487	468
denovo67882	131	307	176
denovo67890	12	582	570
denovo67893	92	681	589
denovo67962	23	293	270
denovo67973	9	100	91
denovo68003	112	686	574
denovo68004	14	572	558
denovo68104	2	295	293
denovo68105	12	582	570
denovo68122	1	267	266
denovo68131	9	257	248
denovo68212	23	615	592
denovo68218	4	560	556
denovo68320	50	582	532
denovo68364	7	521	514
denovo68502	92	413	321
denovo68648	2	582	580
denovo68672	15	97	82
denovo68746	101	512	411
denovo68798	23	97	74
denovo68904	5	575	570
denovo69052	96	689	593
denovo69196	5	118	113
denovo69252	23	351	328
denovo69284	3	189	186
denovo69296	6	581	575
denovo69355	98	517	419
denovo69388	84	581	497
denovo69393	98	622	524
denovo69437	107	206	99
denovo69581	100	418	318
denovo69621	133	246	113
denovo69728	62	629	567
denovo69797	119	689	570
denovo69826	100	572	472
denovo70043	161	755	594
denovo70050	63	629	566
denovo70082	2	453	451
denovo70164	149	692	543
denovo70197	12	446	434
denovo70243	2	142	140
denovo70299	12	257	245
denovo70427	12	501	489
denovo70468	16	523	507
denovo70552	16	523	507
denovo70571	90	685	595
denovo70729	2	383	381
denovo70892	4	582	578
denovo71040	6	555	549
denovo71041	75	517	442
denovo71183	3	189	186
denovo71209	92	692	600
denovo71283	64	629	565
denovo71341	12	462	450
denovo71368	2	324	322
denovo71432	133	684	551
denovo71440	36	279	243
denovo71481	22	501	479
denovo71486	12	575	563
denovo71564	9	131	122
denovo71604	100	698	598
denovo71684	95	689	594
denovo71720	10	490	480
denovo71766	30	516	486
denovo71820	30	217	187
denovo71831	5	81	76
denovo71851	147	684	537
denovo71934	133	615	482
denovo71950	5	136	131
denovo71966	24	314	290
denovo72029	79	670	591
denovo72059	5	112	107
denovo72107	1	575	574
denovo72114	4	245	241
denovo72151	9	575	566
denovo72184	1	245	244
denovo72303	15	89	74
denovo72491	125	666	541
denovo72508	2	582	580
denovo72534	10	105	95
denovo72693	101	439	338
denovo72867	22	546	524
denovo73062	9	572	563
denovo73089	118	582	464
denovo73090	2	575	573
denovo73203	2	24	22
denovo73310	154	725	571
denovo73411	12	118	106
denovo73438	66	419	353
denovo73483	92	475	383
denovo73632	12	582	570
denovo73650	37	211	174
denovo73748	134	348	214
denovo73759	57	330	273
denovo73800	13	136	123
denovo73872	90	226	136
denovo73908	16	546	530
denovo74053	246	691	445
denovo74059	1	245	244
denovo74080	51	521	470
denovo74098	4	245	241
denovo74099	5	555	550
denovo74172	29	363	334
denovo74186	12	582	570
denovo74198	98	698	600
denovo74243	85	684	599
denovo74334	100	448	348
denovo74374	98	418	320
denovo74389	107	672	565
denovo74460	6	516	510
denovo74562	6	156	150
denovo74722	112	697	585
denovo74778	9	112	103
denovo74797	14	189	175
denovo74810	107	698	591
denovo74877	9	136	127
denovo74896	59	622	563
denovo74958	7	88	81
denovo75019	107	666	559
denovo75042	4	29	25
denovo75053	112	549	437
denovo75066	117	692	575
denovo75086	10	302	292
denovo75117	90	689	599
denovo75161	6	474	468
denovo75165	15	575	560
denovo75168	195	664	469
denovo75174	88	330	242
denovo75182	4	245	241
denovo75295	29	161	132
denovo75446	139	735	596
denovo75482	4	575	571
denovo75500	114	501	387
denovo75510	29	110	81
denovo75513	6	581	575
denovo75684	30	615	585
denovo75688	14	546	532
denovo75695	147	691	544
denovo75762	23	106	83
denovo75764	23	582	559
denovo75775	101	516	415
denovo75800	97	689	592
denovo75822	5	124	119
denovo75830	22	259	237
denovo75862	21	110	89
denovo75940	123	697	574
denovo75963	2	22	20
denovo76041	6	580	574
denovo76104	9	581	572
denovo76182	15	295	280
denovo76325	90	689	599
denovo76336	9	111	102
denovo76447	12	582	570
denovo76449	205	655	450
denovo76461	90	672	582
denovo76488	16	615	599
denovo76549	10	439	429
denovo76576	23	118	95
denovo76602	12	582	570
denovo76672	3	580	577
denovo76691	100	685	585
denovo76766	64	575	511
denovo76789	29	175	146
denovo76802	10	99	89
denovo76831	9	146	137
denovo76844	9	124	115
denovo76913	115	267	152
denovo76922	5	288	283
denovo76991	16	358	342
denovo76994	1	245	244
denovo77005	127	555	428
denovo77065	22	350	328
denovo77101	21	106	85
denovo77104	98	344	246
denovo77187	82	496	414
denovo77227	6	473	467
denovo77325	98	615	517
denovo77367	5	582	577
denovo77399	131	686	555
denovo77511	120	555	435
denovo77533	4	575	571
denovo77603	3	575	572
denovo77612	2	24	22
denovo77747	16	615	599
denovo77784	3	24	21
denovo77980	5	555	550
denovo78003	3	189	186
denovo78037	141	681	540
denovo78071	100	397	297
denovo78101	113	510	397
denovo78104	112	666	554
denovo78130	199	689	490
denovo78197	2	582	580
denovo78279	24	118	94
denovo78287	9	189	180
denovo78302	16	575	559
denovo78371	9	112	103
denovo78539	101	582	481
denovo78604	100	252	152
denovo78639	6	490	484
denovo78798	36	118	82
denovo78846	105	663	558
denovo79065	92	663	571
denovo79104	125	575	450
denovo79107	63	663	600
denovo79278	16	139	123
denovo79383	84	664	580
denovo79421	114	622	508
denovo79428	21	112	91
denovo79458	29	615	586
denovo79465	161	685	524
denovo79468	10	582	572
denovo79476	43	634	591
denovo79515	12	496	484
denovo79560	2	245	243
denovo79648	98	427	329
denovo79656	154	629	475
denovo79684	58	345	287
denovo79718	3	314	311
denovo79732	96	655	559
denovo79827	74	569	495
denovo80078	37	77	40
denovo80161	82	681	599
denovo80164	2	152	150
denovo80210	57	440	383
denovo80231	8	168	160
denovo80258	9	575	566
denovo80260	5	582	577
denovo80273	239	685	446
denovo80333	5	106	101
denovo80338	98	549	451
denovo80361	5	110	105
denovo80393	100	689	589
denovo80510	108	698	590
denovo80642	59	572	513
denovo80666	134	324	190
denovo80752	2	582	580
denovo80832	90	259	169
denovo80841	22	217	195
denovo81121	104	522	418
denovo81134	23	139	116
denovo81212	2	217	215
denovo81368	9	581	572
denovo81431	60	496	436
denovo81494	2	582	580
denovo81535	3	23	20
denovo81566	106	257	151
denovo81594	9	581	572
denovo81700	1	475	474
denovo81723	2	110	108
denovo81761	197	739	542
denovo81901	2	65	63
denovo82002	1	572	571
denovo82013	4	560	556
denovo82082	7	569	562
denovo82130	6	68	62
denovo82175	22	513	491
denovo82184	65	582	517
denovo82232	85	684	599
denovo82262	12	522	510
denovo82267	22	79	57
denovo82339	31	189	158
denovo82364	12	258	246
denovo82411	101	691	590
denovo82428	21	173	152
denovo82440	90	288	198
denovo82444	2	348	346
denovo82563	141	523	382
denovo82572	2	245	243
denovo82578	24	91	67
denovo82583	1	9	8
denovo82612	181	698	517
denovo82692	22	88	66
denovo82715	44	406	362
denovo82732	22	273	251
denovo82757	94	293	199
denovo82759	6	510	504
denovo82850	2	126	124
denovo82878	90	685	595
denovo82882	2	330	328
denovo82910	147	672	525
denovo82915	31	136	105
denovo82953	6	582	576
denovo82970	68	546	478
denovo83087	13	112	99
denovo83116	12	512	500
denovo83140	12	555	543
denovo83232	114	521	407
denovo83328	56	581	525
denovo83334	1	98	97
denovo83345	50	324	274
denovo83373	6	83	77
denovo83390	95	549	454
denovo83549	123	718	595
denovo83600	15	615	600
denovo83605	84	684	600
denovo83706	44	560	516
denovo83761	92	691	599
denovo83771	1	575	574
denovo83857	10	580	570
denovo83946	5	510	505
denovo84017	96	684	588
denovo84095	9	188	179
denovo84115	9	118	109
denovo84125	42	615	573
denovo84197	61	505	444
denovo84240	5	582	577
denovo84252	23	406	383
denovo84298	4	555	551
denovo84323	10	575	565
denovo84381	101	689	588
denovo84394	188	549	361
denovo84431	7	189	182
denovo84574	88	555	467
denovo84718	6	555	549
denovo84824	22	490	468
denovo84854	2	15	13
denovo84857	105	697	592
denovo84886	29	490	461
denovo84911	135	681	546
denovo84937	12	475	463
denovo84939	19	78	59
denovo84957	6	569	563
denovo85216	6	501	495
denovo85231	12	516	504
denovo85263	94	666	572
denovo85331	36	110	74
denovo85385	16	615	599
denovo85608	65	572	507
denovo85625	90	246	156
denovo85632	2	433	431
denovo85645	57	581	524
denovo85689	16	569	553
denovo85757	197	692	495
denovo85794	21	102	81
denovo85844	154	735	581
denovo85851	9	104	95
denovo85936	12	516	504
denovo85939	2	513	511
denovo86082	148	739	591
denovo86102	2	344	342
denovo86120	15	124	109
denovo86157	112	684	572
denovo86316	2	245	243
denovo86351	10	419	409
denovo86421	2	245	243
denovo86482	15	615	600
denovo86516	12	490	478
denovo86744	4	560	556
denovo86761	22	109	87
denovo86772	16	615	599
denovo86854	100	256	156
denovo86895	63	254	191
denovo86954	12	505	493
denovo86961	92	681	589
denovo87007	23	112	89
denovo87011	2	582	580
denovo87016	2	92	90
denovo87066	134	442	308
denovo87226	12	136	124
denovo87257	13	418	405
denovo87279	6	582	576
denovo87301	9	582	573
denovo87412	90	266	176
denovo87490	112	698	586
denovo87491	29	516	487
denovo87497	188	739	551
denovo87534	96	685	589
denovo87625	75	468	393
denovo87636	12	575	563
denovo87720	12	522	510
denovo87728	148	697	549
denovo87734	15	215	200
denovo87748	3	569	566
denovo87871	9	582	573
denovo87980	6	490	484
denovo88040	90	521	431
denovo88066	125	560	435
denovo88073	9	575	566
denovo88116	3	295	292
denovo88187	6	167	161
denovo88192	10	139	129
denovo88378	5	127	122
denovo88461	4	302	298
denovo88561	6	581	575
denovo88582	95	161	66
denovo88610	105	698	593
denovo88766	5	83	78
denovo88769	203	672	469
denovo88843	110	689	579
denovo89028	2	110	108
denovo89039	1	383	382
denovo89159	98	307	209
denovo89201	3	496	493
denovo89205	2	582	580
denovo89273	84	418	334
denovo89341	10	433	423
denovo89365	29	110	81
denovo89420	21	118	97
denovo89581	61	582	521
denovo89661	135	718	583
denovo89674	2	12	10
denovo89695	22	398	376
denovo89771	9	575	566
denovo89775	15	104	89
denovo89776	29	106	77
denovo89781	5	141	136
denovo89952	12	582	570
denovo89965	21	136	115
denovo89996	36	92	56
denovo90010	29	124	95
denovo90018	111	446	335
denovo90023	16	572	556
denovo90048	5	161	156
denovo90084	160	691	531
denovo90086	43	634	591
denovo90213	14	448	434
denovo90246	4	581	577
denovo90274	10	418	408
denovo90298	103	575	472
denovo90412	121	523	402
denovo90423	29	582	553
denovo90860	37	569	532
denovo90882	107	686	579
denovo90962	29	111	82
denovo91054	12	575	563
denovo91094	10	112	102
denovo91143	2	245	243
denovo91178	3	582	579
denovo91202	65	516	451
denovo91222	30	516	486
denovo91313	23	555	532
denovo91349	19	582	563
denovo91398	1	15	14
denovo91458	50	516	466
denovo91512	6	555	549
denovo91679	4	582	578
denovo91690	5	124	119
denovo91691	126	417	291
denovo91749	2	581	579
denovo91801	4	516	512
denovo91839	9	104	95
denovo91846	117	691	574
denovo91927	92	672	580
denovo91961	2	245	243
denovo92012	3	582	579
denovo92013	12	581	569
denovo92038	105	686	581
denovo92039	105	581	476
denovo92047	24	581	557
denovo92094	98	689	591
denovo92245	23	468	445
denovo92307	91	685	594
denovo92349	3	433	430
denovo92401	43	580	537
denovo92457	172	755	583
denovo92462	15	582	567
denovo92465	2	582	580
denovo92840	3	370	367
denovo92857	98	516	418
denovo92873	10	581	571
denovo92897	4	582	578
denovo92925	2	12	10
denovo92926	99	677	578
denovo92929	36	622	586
denovo93074	152	681	529
denovo93136	96	691	595
denovo93165	23	505	482
denovo93178	5	43	38
denovo93242	35	575	540
denovo93323	47	634	587
denovo93369	9	560	551
denovo93453	104	222	118
denovo93527	9	88	79
denovo93536	67	622	555
denovo93558	10	581	571
denovo93837	12	397	385
denovo93906	5	188	183
denovo93983	99	555	456
denovo94016	105	684	579
denovo94052	5	188	183
denovo94074	14	516	502
denovo94085	15	615	600
denovo94153	57	569	512
denovo94184	37	634	597
denovo94234	25	546	521
denovo94240	2	30	28
denovo94383	5	314	309
denovo94418	16	569	553
denovo94567	105	685	580
denovo94588	10	296	286
denovo94626	10	555	545
denovo94735	88	685	597
denovo94768	2	501	499
denovo94785	15	417	402
denovo94790	75	273	198
denovo94939	5	439	434
denovo95025	6	582	576
denovo95027	61	655	594
denovo95062	2	582	580
denovo95099	23	622	599
denovo95105	3	582	579
denovo95175	21	109	88
denovo95196	2	413	411
denovo95200	23	112	89
denovo95210	49	622	573
denovo95231	100	689	589
denovo95236	15	75	60
denovo95250	12	582	570
denovo95266	4	383	379
denovo95387	15	575	560
denovo95392	120	689	569
denovo95422	102	685	583
denovo95425	85	582	497
denovo95430	2	580	578
denovo95490	4	582	578
denovo95528	20	124	104
denovo95566	2	336	334
denovo95581	6	581	575
denovo95585	9	345	336
denovo95670	4	111	107
denovo95730	6	521	515
denovo95857	134	725	591
denovo95895	127	689	562
denovo95930	56	634	578
denovo96025	120	582	462
denovo96110	2	572	570
denovo96127	21	615	594
denovo96145	103	689	586
denovo96291	12	512	500
denovo96388	4	582	578
denovo96397	134	698	564
denovo96512	63	663	600
denovo96753	99	698	599
denovo96788	154	735	581
denovo96851	90	664	574
denovo96870	139	344	205
denovo96954	4	582	578
denovo96977	44	634	590
denovo96988	15	581	566
denovo97010	94	496	402
denovo97020	19	112	93
denovo97035	2	582	580
denovo97243	22	110	88
denovo97374	139	581	442
denovo97404	9	106	97
denovo97554	22	496	474
denovo97571	2	99	97
denovo97683	63	406	343
denovo97855	141	490	349
denovo97883	5	582	577
denovo97896	9	112	103
denovo97899	121	698	577
denovo97909	31	331	300
denovo97930	5	354	349
denovo97939	195	549	354
denovo98055	5	74	69
denovo98138	12	407	395
denovo98208	99	241	142
denovo98209	13	158	145
denovo98287	42	142	100
denovo98437	103	691	588
denovo98438	139	581	442
denovo98586	13	82	69
denovo98590	3	245	242
denovo98610	52	582	530
denovo98649	99	685	586
denovo98658	19	569	550
denovo98773	101	692	591
denovo98781	118	575	457
denovo99062	92	629	537
denovo99063	2	572	570
denovo99099	9	555	546
denovo99100	23	517	494
denovo99165	35	110	75
denovo99203	63	343	280
denovo99241	19	581	562
denovo99267	4	575	571
denovo99382	63	413	350
denovo99501	43	575	532
denovo99595	84	285	201
denovo99716	100	681	581
denovo99743	6	189	183
denovo99811	101	664	563
denovo99857	12	295	283
denovo99895	22	189	167
denovo99944	178	760	582
denovo100124	6	582	576
denovo100163	9	582	573
denovo100313	174	686	512
denovo100347	119	715	596
denovo100418	1	154	153
denovo100449	1	516	515
denovo100537	50	622	572
denovo100552	3	516	513
denovo100724	65	622	557
denovo100815	22	229	207
denovo100840	19	124	105
denovo100891	37	115	78
denovo100973	3	108	105
denovo100976	9	136	127
denovo101020	3	127	124
denovo101056	83	522	439
denovo101213	205	615	410
denovo101228	29	239	210
denovo101283	6	580	574
denovo101291	10	517	507
denovo101313	63	555	492
denovo101394	2	521	519
denovo101428	5	245	240
denovo101459	23	179	156
denovo101487	91	448	357
denovo101607	65	238	173
denovo101647	3	124	121
denovo101661	4	112	108
denovo101678	6	522	516
denovo101767	7	496	489
denovo101850	5	375	370
denovo102001	9	110	101
denovo102028	74	239	165
denovo102057	35	523	488
denovo102155	4	582	578
denovo102295	5	23	18
denovo102302	5	516	511
denovo102315	36	555	519
denovo102409	90	582	492
denovo102458	61	468	407
denovo102548	2	149	147
denovo102550	167	685	518
denovo102580	19	575	556
denovo102585	121	686	565
denovo102685	205	689	484
denovo102710	2	100	98
denovo102833	106	634	528
denovo102841	118	304	186
denovo102863	132	575	443
denovo102969	10	118	108
denovo103093	101	686	585
denovo103147	105	575	470
denovo103271	92	273	181
denovo103282	19	318	299
denovo103409	2	523	521
denovo103449	9	208	199
denovo103515	30	513	483
denovo103526	36	634	598
denovo103558	140	724	584
denovo103604	2	418	416
denovo103700	12	582	570
denovo103796	5	523	518
denovo103808	36	259	223
denovo103877	134	546	412
denovo104228	9	523	514
denovo104231	5	582	577
denovo104266	31	301	270
[truncated: 11,649 more rows]
